# Supplementary material for: Empirical Bayes Analysis of Quantitative Proteomics Experiments
Source: PLoS One. 2009 Oct 14;4(10):e7454. doi: 10.1371/journal.pone.0007454 (PMC2759080; doi:10.1371/journal.pone.0007454)
Supplement: Data Set S1 — MSQuant output files for small-molecule target identification experiments analyzed in this study. (38.94 MB ZIP) [file pone.0007454.s009.zip]

Archive with 35 entries (23 files):
- Margolin_et_al_MSB_dataset/
- Margolin_et_al_MSB_dataset/AP1497/
- Margolin_et_al_MSB_dataset/AP1497/AP1497_0X_rep1.txt
- Margolin_et_al_MSB_dataset/AP1497/AP1497_0X_rep2.txt
- Margolin_et_al_MSB_dataset/AP1497/.DS_Store
- Margolin_et_al_MSB_dataset/k252a/
- Margolin_et_al_MSB_dataset/k252a/5x/
- Margolin_et_al_MSB_dataset/k252a/5x/k252a_5x_rep1.txt
- Margolin_et_al_MSB_dataset/k252a/5x/.DS_Store
- Margolin_et_al_MSB_dataset/k252a/5x/k252a_5x_rep2.txt
- Margolin_et_al_MSB_dataset/k252a/.DS_Store
- Margolin_et_al_MSB_dataset/k252a/10x/
- Margolin_et_al_MSB_dataset/k252a/10x/k252a_10x_rep1.txt
- Margolin_et_al_MSB_dataset/k252a/10x/k252a_10x_rep2.txt
- Margolin_et_al_MSB_dataset/k252a/pt025x/
- Margolin_et_al_MSB_dataset/k252a/pt025x/k252a_pt025x_rep1.txt
- Margolin_et_al_MSB_dataset/k252a/pt025x/k252a_pt025x_rep2.txt
- Margolin_et_al_MSB_dataset/k252a/~$InferredTargets.xlsx
- __MACOSX/
- __MACOSX/Margolin_et_al_MSB_dataset/
- __MACOSX/Margolin_et_al_MSB_dataset/k252a/
- __MACOSX/Margolin_et_al_MSB_dataset/k252a/._~$InferredTargets.xlsx
- Margolin_et_al_MSB_dataset/k252a/2pt5x/
- Margolin_et_al_MSB_dataset/k252a/2pt5x/.DS_Store
- Margolin_et_al_MSB_dataset/k252a/2pt5x/k252a_2pt5x_rep2.txt
- Margolin_et_al_MSB_dataset/k252a/2pt5x/k252a_2pt5x_rep1.txt
- Margolin_et_al_MSB_dataset/k252a/pt25x/
- Margolin_et_al_MSB_dataset/k252a/pt25x/k252a_pt25x_rep1.txt
- Margolin_et_al_MSB_dataset/k252a/pt25x/.DS_Store
- Margolin_et_al_MSB_dataset/k252a/pt25x/k252a_pt25x_rep2.txt
- Margolin_et_al_MSB_dataset/.DS_Store
- Margolin_et_al_MSB_dataset/SB202190/
- Margolin_et_al_MSB_dataset/SB202190/SB202190_10x.txt
- Margolin_et_al_MSB_dataset/SB202190/.DS_Store
- Margolin_et_al_MSB_dataset/SB202190/SB202190_100x.txt
