# Supplementary material for: Empirical Bayes Analysis of Quantitative Proteomics Experiments
Source: PLoS One. 2009 Oct 14;4(10):e7454. doi: 10.1371/journal.pone.0007454 (PMC2759080; doi:10.1371/journal.pone.0007454)
Supplement: Data Set S1 — MSQuant output files for small-molecule target identification experiments analyzed in this study. (38.94 MB ZIP) [file pone.0007454.s009.zip › Margolin_et_al_MSB_dataset/AP1497/AP1497_0X_rep1.txt]

Calibration constants,
A:	0.999998665
B:	0.001252992
Mode:	Arg13C615N4 and Pro6
Dishes:	2
Reserved - N	1/1	StDev	2/1	StDev	Accession number	Mass [Da]	Reserved	Description	Sequence	MCR (Mass charge ratio) [Th]	Measured mass [Da]	Charge	Score	*** Intensity wild	*** XIC wild [Da*secs]	*** Ratio (of intensity sums)	*** StDev	LC centroid [secs]	LC peak width [secs]	LC, MS/MS event [secs]	LC peak detection centroid [secs]	LC max time [secs]	LC max intensity [sumCounts]	Mascot calculated mass [Da]	Calibrated measured MCR [Th]	Calibrated measured mass [Da]	Neutral MS centroid for LC max [Da]	Bad peak	Bad peak text	Reserved	*** High ratio	*** High StDev	*** Ratios correlation	Peptide rank	Peptide delta score	Result file	Modifications	Mascot protein hit number	*** Isotope intensity	*** Higher isotope intensity	Raw file path	Naked seq	Max wild for checked	Peptide mass, no mods [Da]	Sequence with mods	Uncalibrated MS centroid MCR [Th]	Verified	Calibrated MS centroid mass [Da]	*** Isotope XIC [Da*secs]
-1	1	0	1.023	0.15	IPI:IPI00296337.2	473749	SPACER	SWISS-PROT:P78527-1|ENSEMBL:ENSP00000313420|REFSEQ:NP_008835|H-INV:HIT000220021|VEGA:OTTHUMP00000177651 Tax_Id=9606 Gene_Symbol=PRKDC Isoform 1 of DNA-dependent protein kinase catalytic subunit	AALSALESFLK	575.3293	1148.6441	2	84	-777.777	-777.777	-777.777	-777.777	3588.56984	9.381011776	3586.3155	3588.642614	3589.7033	72568.26201	1148.6441	575.329785	1148.645045	1148.64675	FALSE			-777.777	-777.777	-777.777	1	56.3	M:\Monica\MSDATA\Holts\Solycomp\04252008\0X\J13\Holts_Solycomp_04252008_0X_J13_combo_mascot_results.html		1	-777.777	-777.777	M:\Monica\MSDATA\Holts\Solycomp\04252008\0X\J13\m05012008_holtholt_soly_12_0x_j13_6.raw		28364036.75	1148.644095		575.3295879	TRUE	575.3300729	-777.777
-1	1	0	1.023	0.15	IPI:IPI00296337.2	473749	SPACER	SWISS-PROT:P78527-1|ENSEMBL:ENSP00000313420|REFSEQ:NP_008835|H-INV:HIT000220021|VEGA:OTTHUMP00000177651 Tax_Id=9606 Gene_Symbol=PRKDC Isoform 1 of DNA-dependent protein kinase catalytic subunit	AALSALESFLK	579.3363	1156.6581	2	59	-777.777	-777.777	-777.777	-777.777	0	0	3586.055	0	0	0	1156.6583	579.3367797	1156.659034	0	FALSE			-777.777	-777.777	-777.777	1	36.3	M:\Monica\MSDATA\Holts\Solycomp\04252008\0X\J13\Holts_Solycomp_04252008_0X_J13_combo_mascot_results.html	1Lys8	1	-777.777	-777.777	M:\Monica\MSDATA\Holts\Solycomp\04252008\0X\J13\m05012008_holtholt_soly_12_0x_j13_6.raw		0	1148.644095		0	TRUE	0	-777.777
-1	1	0	1.023	0.15	IPI:IPI00296337.2	473749	SPACER	SWISS-PROT:P78527-1|ENSEMBL:ENSP00000313420|REFSEQ:NP_008835|H-INV:HIT000220021|VEGA:OTTHUMP00000177651 Tax_Id=9606 Gene_Symbol=PRKDC Isoform 1 of DNA-dependent protein kinase catalytic subunit	AAYLSDPR	446.729	891.4434	2	38	-777.777	-777.777	-777.777	-777.777	2107.490184	45.232737	2101.0627	2107.46099	2104.5278	6145.673392	891.445	446.7296567	891.444788	891.445565	FALSE			-777.777	-777.777	-777.777	1	18.3	M:\Monica\MSDATA\Holts\Solycomp\04252008\0X\J13\Holts_Solycomp_04252008_0X_J13_combo_mascot_results.html		1	-777.777	-777.777	M:\Monica\MSDATA\Holts\Solycomp\04252008\0X\J13\m05012008_holtholt_soly_12_0x_j13_6.raw		3594280.359	891.4450147		446.7291015	TRUE	446.7297582	-777.777
-1	1	0	1.023	0.15	IPI:IPI00296337.2	473749	SPACER	SWISS-PROT:P78527-1|ENSEMBL:ENSP00000313420|REFSEQ:NP_008835|H-INV:HIT000220021|VEGA:OTTHUMP00000177651 Tax_Id=9606 Gene_Symbol=PRKDC Isoform 1 of DNA-dependent protein kinase catalytic subunit	AAYLSDPR	446.729	891.4434	2	34	-777.777	-777.777	-777.777	-777.777	0	0	2072.0025	0	0	0	891.445	446.7296567	891.444788	0	FALSE			-777.777	-777.777	-777.777	1	17.9	M:\Monica\MSDATA\Holts\Solycomp\04252008\0X\J13\Holts_Solycomp_04252008_0X_J13_combo_mascot_results.html		1	-777.777	-777.777	M:\Monica\MSDATA\Holts\Solycomp\04252008\0X\J13\m05012008_holtholt_soly_12_0x_j13_6.raw		0	891.4450147		0	TRUE	0	-777.777
-1	1	0	1.023	0.15	IPI:IPI00296337.2	473749	SPACER	SWISS-PROT:P78527-1|ENSEMBL:ENSP00000313420|REFSEQ:NP_008835|H-INV:HIT000220021|VEGA:OTTHUMP00000177651 Tax_Id=9606 Gene_Symbol=PRKDC Isoform 1 of DNA-dependent protein kinase catalytic subunit	AAYLSDPR	449.739	897.4635	2	32	-777.777	-777.777	-777.777	-777.777	0	0	2086.0131	0	0	0	897.4651	449.7396527	897.4647799	0	FALSE			-777.777	-777.777	-777.777	1	21.3	M:\Monica\MSDATA\Holts\Solycomp\04252008\0X\J13\Holts_Solycomp_04252008_0X_J13_combo_mascot_results.html	1Arg6	1	-777.777	-777.777	M:\Monica\MSDATA\Holts\Solycomp\04252008\0X\J13\m05012008_holtholt_soly_12_0x_j13_6.raw		0	891.4450147		0	TRUE	0	-777.777
-1	1	0	1.023	0.15	IPI:IPI00296337.2	473749	SPACER	SWISS-PROT:P78527-1|ENSEMBL:ENSP00000313420|REFSEQ:NP_008835|H-INV:HIT000220021|VEGA:OTTHUMP00000177651 Tax_Id=9606 Gene_Symbol=PRKDC Isoform 1 of DNA-dependent protein kinase catalytic subunit	AAYLSDPR	449.739	897.4634	2	27	-777.777	-777.777	-777.777	-777.777	0	0	2117.3286	0	0	0	897.4651	449.7396527	897.4647799	0	FALSE			-777.777	-777.777	-777.777	1	3.2	M:\Monica\MSDATA\Holts\Solycomp\04252008\0X\J13\Holts_Solycomp_04252008_0X_J13_combo_mascot_results.html	1Arg6	1	-777.777	-777.777	M:\Monica\MSDATA\Holts\Solycomp\04252008\0X\J13\m05012008_holtholt_soly_12_0x_j13_6.raw		0	891.4450147		0	TRUE	0	-777.777
-1	1	0	1.023	0.15	IPI:IPI00296337.2	473749	SPACER	SWISS-PROT:P78527-1|ENSEMBL:ENSP00000313420|REFSEQ:NP_008835|H-INV:HIT000220021|VEGA:OTTHUMP00000177651 Tax_Id=9606 Gene_Symbol=PRKDC Isoform 1 of DNA-dependent protein kinase catalytic subunit	AFLGELK	393.2355	784.4565	2	36	-777.777	-777.777	-777.777	-777.777	2666.629894	14.65275955	2661.1202	2666.458547	2667.2363	38632.95669	784.4574	393.2362281	784.4579308	776.444187	FALSE			-777.777	-777.777	-777.777	1	11.2	M:\Monica\MSDATA\Holts\Solycomp\04252008\0X\J13\Holts_Solycomp_04252008_0X_J13_combo_mascot_results.html	1Lys8	1	-777.777	-777.777	M:\Monica\MSDATA\Holts\Solycomp\04252008\0X\J13\m05012008_holtholt_soly_12_0x_j13_6.raw		27826772.75	776.4432147		393.235444	TRUE	393.2361721	-777.777
-1	1	0	1.023	0.15	IPI:IPI00296337.2	473749	SPACER	SWISS-PROT:P78527-1|ENSEMBL:ENSP00000313420|REFSEQ:NP_008835|H-INV:HIT000220021|VEGA:OTTHUMP00000177651 Tax_Id=9606 Gene_Symbol=PRKDC Isoform 1 of DNA-dependent protein kinase catalytic subunit	AFLGELK	389.2285	776.4424	2	34	-777.777	-777.777	-777.777	-777.777	0	0	2662.3839	0	0	0	776.4432	389.2292334	776.4439415	0	FALSE			-777.777	-777.777	-777.777	1	10.9	M:\Monica\MSDATA\Holts\Solycomp\04252008\0X\J13\Holts_Solycomp_04252008_0X_J13_combo_mascot_results.html		1	-777.777	-777.777	M:\Monica\MSDATA\Holts\Solycomp\04252008\0X\J13\m05012008_holtholt_soly_12_0x_j13_6.raw		0	776.4432147		0	TRUE	0	-777.777
-1	1	0	1.023	0.15	IPI:IPI00296337.2	473749	SPACER	SWISS-PROT:P78527-1|ENSEMBL:ENSP00000313420|REFSEQ:NP_008835|H-INV:HIT000220021|VEGA:OTTHUMP00000177651 Tax_Id=9606 Gene_Symbol=PRKDC Isoform 1 of DNA-dependent protein kinase catalytic subunit	AGLLHNILPSQSTDLHHSVGTELLSLVYK	788.4299	3149.6906	4	38	-777.777	-777.777	-777.777	-777.777	3778.2784	0	3782.2299	3778.2784	3778.2784	12622.3048	3149.6964	788.4301006	3149.691352	3141.681824	FALSE			-777.777	-777.777	-777.777	1	34.2	M:\Monica\MSDATA\Holts\Solycomp\04252008\0X\J13\Holts_Solycomp_04252008_0X_J13_combo_mascot_results.html	1Lys8	1	-777.777	-777.777	M:\Monica\MSDATA\Holts\Solycomp\04252008\0X\J13\m05012008_holtholt_soly_12_0x_j13_6.raw		3077440.656	3141.682195		788.4320989	TRUE	788.4322995	-777.777
-1	1	0	1.023	0.15	IPI:IPI00296337.2	473749	SPACER	SWISS-PROT:P78527-1|ENSEMBL:ENSP00000313420|REFSEQ:NP_008835|H-INV:HIT000220021|VEGA:OTTHUMP00000177651 Tax_Id=9606 Gene_Symbol=PRKDC Isoform 1 of DNA-dependent protein kinase catalytic subunit	AGLLHNILPSQSTDLHHSVGTELLSLVYK	786.4255	3141.6728	4	34	-777.777	-777.777	-777.777	-777.777	0	0	3777.1444	0	0	0	3141.6822	786.4257033	3141.673762	0	FALSE			-777.777	-777.777	-777.777	1	28.4	M:\Monica\MSDATA\Holts\Solycomp\04252008\0X\J13\Holts_Solycomp_04252008_0X_J13_combo_mascot_results.html		1	-777.777	-777.777	M:\Monica\MSDATA\Holts\Solycomp\04252008\0X\J13\m05012008_holtholt_soly_12_0x_j13_6.raw		0	3141.682195		0	TRUE	0	-777.777
-1	1	0	1.023	0.15	IPI:IPI00296337.2	473749	SPACER	SWISS-PROT:P78527-1|ENSEMBL:ENSP00000313420|REFSEQ:NP_008835|H-INV:HIT000220021|VEGA:OTTHUMP00000177651 Tax_Id=9606 Gene_Symbol=PRKDC Isoform 1 of DNA-dependent protein kinase catalytic subunit	AGLLHNILPSQSTDLHHSVGTELLSLVYK	788.4335	3149.705	4	27	-777.777	-777.777	-777.777	-777.777	0	0	3797.627	0	0	0	3149.6964	788.4337006	3149.705752	0	FALSE			-777.777	-777.777	-777.777	1	27.2	M:\Monica\MSDATA\Holts\Solycomp\04252008\0X\J13\Holts_Solycomp_04252008_0X_J13_combo_mascot_results.html	1Lys8	1	-777.777	-777.777	M:\Monica\MSDATA\Holts\Solycomp\04252008\0X\J13\m05012008_holtholt_soly_12_0x_j13_6.raw		0	3141.682195		0	TRUE	0	-777.777
-1	1	0	1.023	0.15	IPI:IPI00296337.2	473749	SPACER	SWISS-PROT:P78527-1|ENSEMBL:ENSP00000313420|REFSEQ:NP_008835|H-INV:HIT000220021|VEGA:OTTHUMP00000177651 Tax_Id=9606 Gene_Symbol=PRKDC Isoform 1 of DNA-dependent protein kinase catalytic subunit	AGLLHNILPSQSTDLHHSVGTELLSLVYK	786.4269	3141.6784	4	12	-777.777	-777.777	-777.777	-777.777	0	0	3778.8093	0	0	0	3141.6822	786.4271033	3141.679362	0	FALSE			-777.777	-777.777	-777.777	1	10.8	M:\Monica\MSDATA\Holts\Solycomp\04252008\0X\J13\Holts_Solycomp_04252008_0X_J13_combo_mascot_results.html		1	-777.777	-777.777	M:\Monica\MSDATA\Holts\Solycomp\04252008\0X\J13\m05012008_holtholt_soly_12_0x_j13_6.raw		0	3141.682195		0	FALSE	0	-777.777
-1	1	0	1.023	0.15	IPI:IPI00296337.2	473749	SPACER	SWISS-PROT:P78527-1|ENSEMBL:ENSP00000313420|REFSEQ:NP_008835|H-INV:HIT000220021|VEGA:OTTHUMP00000177651 Tax_Id=9606 Gene_Symbol=PRKDC Isoform 1 of DNA-dependent protein kinase catalytic subunit	AIRPQIDLK	534.3412	1066.6679	2	38	-777.777	-777.777	-777.777	-777.777	2354.894607	16.78202847	2350.5724	2355.243656	2356.2998	21587.71696	1066.6685	534.3417397	1066.668954	1052.633582	FALSE			-777.777	-777.777	-777.777	1	19.1	M:\Monica\MSDATA\Holts\Solycomp\04252008\0X\J13\Holts_Solycomp_04252008_0X_J13_combo_mascot_results.html	1Arg6 1Lys8	1	-777.777	-777.777	M:\Monica\MSDATA\Holts\Solycomp\04252008\0X\J13\m05012008_holtholt_soly_12_0x_j13_6.raw		9617840.625	1052.634205		534.3409721	TRUE	534.3415119	-777.777
-1	1	0	1.023	0.15	IPI:IPI00296337.2	473749	SPACER	SWISS-PROT:P78527-1|ENSEMBL:ENSP00000313420|REFSEQ:NP_008835|H-INV:HIT000220021|VEGA:OTTHUMP00000177651 Tax_Id=9606 Gene_Symbol=PRKDC Isoform 1 of DNA-dependent protein kinase catalytic subunit	AIRPQIDLK	527.3235	1052.6324	2	33	-777.777	-777.777	-777.777	-777.777	0	0	2351.813	0	0	0	1052.6342	527.3240491	1052.633573	0	FALSE			-777.777	-777.777	-777.777	1	11.3	M:\Monica\MSDATA\Holts\Solycomp\04252008\0X\J13\Holts_Solycomp_04252008_0X_J13_combo_mascot_results.html		1	-777.777	-777.777	M:\Monica\MSDATA\Holts\Solycomp\04252008\0X\J13\m05012008_holtholt_soly_12_0x_j13_6.raw		0	1052.634205		0	TRUE	0	-777.777
-1	1	0	1.023	0.15	IPI:IPI00296337.2	473749	SPACER	SWISS-PROT:P78527-1|ENSEMBL:ENSP00000313420|REFSEQ:NP_008835|H-INV:HIT000220021|VEGA:OTTHUMP00000177651 Tax_Id=9606 Gene_Symbol=PRKDC Isoform 1 of DNA-dependent protein kinase catalytic subunit	AIRPQIDLK	534.341	1066.6674	2	31	-777.777	-777.777	-777.777	-777.777	0	0	2356.8426	0	0	0	1066.6685	534.3415397	1066.668554	0	FALSE			-777.777	-777.777	-777.777	1	16.4	M:\Monica\MSDATA\Holts\Solycomp\04252008\0X\J13\Holts_Solycomp_04252008_0X_J13_combo_mascot_results.html	1Arg6 1Lys8	1	-777.777	-777.777	M:\Monica\MSDATA\Holts\Solycomp\04252008\0X\J13\m05012008_holtholt_soly_12_0x_j13_6.raw		0	1052.634205		0	TRUE	0	-777.777
-1	1	0	1.023	0.15	IPI:IPI00296337.2	473749	SPACER	SWISS-PROT:P78527-1|ENSEMBL:ENSP00000313420|REFSEQ:NP_008835|H-INV:HIT000220021|VEGA:OTTHUMP00000177651 Tax_Id=9606 Gene_Symbol=PRKDC Isoform 1 of DNA-dependent protein kinase catalytic subunit	AIRPQIDLK	356.5633	1066.668	3	30	-777.777	-777.777	-777.777	-777.777	2355.228729	16.78202847	2349.8442	2355.456047	2354.4096	30578.00689	1066.6685	356.564077	1066.670443	1052.636949	FALSE			-777.777	-777.777	-777.777	1	18	M:\Monica\MSDATA\Holts\Solycomp\04252008\0X\J13\Holts_Solycomp_04252008_0X_J13_combo_mascot_results.html	1Arg6 1Lys8	1	-777.777	-777.777	M:\Monica\MSDATA\Holts\Solycomp\04252008\0X\J13\m05012008_holtholt_soly_12_0x_j13_6.raw		26669982.63	1052.634205		356.5633023	TRUE	356.5640793	-777.777
-1	1	0	1.023	0.15	IPI:IPI00296337.2	473749	SPACER	SWISS-PROT:P78527-1|ENSEMBL:ENSP00000313420|REFSEQ:NP_008835|H-INV:HIT000220021|VEGA:OTTHUMP00000177651 Tax_Id=9606 Gene_Symbol=PRKDC Isoform 1 of DNA-dependent protein kinase catalytic subunit	AIRPQIDLK	351.8856	1052.6351	3	27	-777.777	-777.777	-777.777	-777.777	0	0	2349.593	0	0	0	1052.6342	351.8863833	1052.637362	0	FALSE			-777.777	-777.777	-777.777	1	11	M:\Monica\MSDATA\Holts\Solycomp\04252008\0X\J13\Holts_Solycomp_04252008_0X_J13_combo_mascot_results.html		1	-777.777	-777.777	M:\Monica\MSDATA\Holts\Solycomp\04252008\0X\J13\m05012008_holtholt_soly_12_0x_j13_6.raw		0	1052.634205		0	TRUE	0	-777.777
-1	1	0	1.023	0.15	IPI:IPI00296337.2	473749	SPACER	SWISS-PROT:P78527-1|ENSEMBL:ENSP00000313420|REFSEQ:NP_008835|H-INV:HIT000220021|VEGA:OTTHUMP00000177651 Tax_Id=9606 Gene_Symbol=PRKDC Isoform 1 of DNA-dependent protein kinase catalytic subunit	AIRPQIDLKR	410.603	1228.7871	3	36	-777.777	-777.777	-777.777	-777.777	2238.405038	8.178485273	2238.2066	2238.632677	2239.5322	4699.20303	1228.7898	410.6037049	1228.789327	1208.735811	FALSE			-777.777	-777.777	-777.777	1	32.6	M:\Monica\MSDATA\Holts\Solycomp\04252008\0X\J13\Holts_Solycomp_04252008_0X_J13_combo_mascot_results.html	2Arg6 1Lys8	1	-777.777	-777.777	M:\Monica\MSDATA\Holts\Solycomp\04252008\0X\J13\m05012008_holtholt_soly_12_0x_j13_6.raw		3195889.273	1208.735315		410.6029085	TRUE	410.6036135	-777.777
-1	1	0	1.023	0.15	IPI:IPI00296337.2	473749	SPACER	SWISS-PROT:P78527-1|ENSEMBL:ENSP00000313420|REFSEQ:NP_008835|H-INV:HIT000220021|VEGA:OTTHUMP00000177651 Tax_Id=9606 Gene_Symbol=PRKDC Isoform 1 of DNA-dependent protein kinase catalytic subunit	APGLGAFR	394.7244	787.4342	2	36	-777.777	-777.777	-777.777	-777.777	2498.797381	14.54899432	2492.7713	2498.730342	2498.6529	52240.89104	787.434	394.7251261	787.4357268	787.4346294	FALSE			-777.777	-777.777	-777.777	1	10.7	M:\Monica\MSDATA\Holts\Solycomp\04252008\0X\J13\Holts_Solycomp_04252008_0X_J13_combo_mascot_results.html		1	-777.777	-777.777	M:\Monica\MSDATA\Holts\Solycomp\04252008\0X\J13\m05012008_holtholt_soly_12_0x_j13_6.raw		38314223.75	787.4340447		394.7241979	TRUE	394.724924	-777.777
-1	1	0	1.023	0.15	IPI:IPI00296337.2	473749	SPACER	SWISS-PROT:P78527-1|ENSEMBL:ENSP00000313420|REFSEQ:NP_008835|H-INV:HIT000220021|VEGA:OTTHUMP00000177651 Tax_Id=9606 Gene_Symbol=PRKDC Isoform 1 of DNA-dependent protein kinase catalytic subunit	APPCEYKDWLTK	762.3789	1522.7432	2	48	-777.777	-777.777	-777.777	-777.777	2720.544178	21.01802846	2719.7224	2720.303887	2718.4388	5990.750829	1522.7461	762.3791354	1522.743745	1506.716912	FALSE			-777.777	-777.777	-777.777	1	32.6	M:\Monica\MSDATA\Holts\Solycomp\04252008\0X\J13\Holts_Solycomp_04252008_0X_J13_combo_mascot_results.html	2Lys8	1	-777.777	-777.777	M:\Monica\MSDATA\Holts\Solycomp\04252008\0X\J13\m05012008_holtholt_soly_12_0x_j13_6.raw		1554697.508	1449.69621		762.3788949	TRUE	762.3791303	-777.777
-1	1	0	1.023	0.15	IPI:IPI00296337.2	473749	SPACER	SWISS-PROT:P78527-1|ENSEMBL:ENSP00000313420|REFSEQ:NP_008835|H-INV:HIT000220021|VEGA:OTTHUMP00000177651 Tax_Id=9606 Gene_Symbol=PRKDC Isoform 1 of DNA-dependent protein kinase catalytic subunit	APPCEYKDWLTK	508.5893	1522.746	3	20	-777.777	-777.777	-777.777	-777.777	0	0	2714.0503	0	0	0	1522.7461	508.5898741	1522.747834	0	FALSE			-777.777	-777.777	-777.777	1	13	M:\Monica\MSDATA\Holts\Solycomp\04252008\0X\J13\Holts_Solycomp_04252008_0X_J13_combo_mascot_results.html	2Lys8	1	-777.777	-777.777	M:\Monica\MSDATA\Holts\Solycomp\04252008\0X\J13\m05012008_holtholt_soly_12_0x_j13_6.raw		0	1449.69621		0	FALSE	0	-777.777
-1	1	0	1.023	0.15	IPI:IPI00296337.2	473749	SPACER	SWISS-PROT:P78527-1|ENSEMBL:ENSP00000313420|REFSEQ:NP_008835|H-INV:HIT000220021|VEGA:OTTHUMP00000177651 Tax_Id=9606 Gene_Symbol=PRKDC Isoform 1 of DNA-dependent protein kinase catalytic subunit	AQEPESGLSEETQVK	820.3977	1638.7809	2	89	-777.777	-777.777	-777.777	-777.777	2296.060401	37.26614115	2286.3223	2295.33618	2292.0791	12484.39349	1638.7828	820.3978579	1638.78119	1630.767558	FALSE			-777.777	-777.777	-777.777	1	75.5	M:\Monica\MSDATA\Holts\Solycomp\04252008\0X\J13\Holts_Solycomp_04252008_0X_J13_combo_mascot_results.html	1Lys8	1	-777.777	-777.777	M:\Monica\MSDATA\Holts\Solycomp\04252008\0X\J13\m05012008_holtholt_soly_12_0x_j13_6.raw		2851300.904	1630.768585		820.3980295	TRUE	820.3981875	-777.777
-1	1	0	1.023	0.15	IPI:IPI00296337.2	473749	SPACER	SWISS-PROT:P78527-1|ENSEMBL:ENSP00000313420|REFSEQ:NP_008835|H-INV:HIT000220021|VEGA:OTTHUMP00000177651 Tax_Id=9606 Gene_Symbol=PRKDC Isoform 1 of DNA-dependent protein kinase catalytic subunit	AQEPESGLSEETQVK	816.3908	1630.767	2	88	-777.777	-777.777	-777.777	-777.777	0	0	2289.7116	0	0	0	1630.7686	816.3909633	1630.767401	0	FALSE			-777.777	-777.777	-777.777	1	78.5	M:\Monica\MSDATA\Holts\Solycomp\04252008\0X\J13\Holts_Solycomp_04252008_0X_J13_combo_mascot_results.html		1	-777.777	-777.777	M:\Monica\MSDATA\Holts\Solycomp\04252008\0X\J13\m05012008_holtholt_soly_12_0x_j13_6.raw		0	1630.768585		0	TRUE	0	-777.777
-1	1	0	1.023	0.15	IPI:IPI00296337.2	473749	SPACER	SWISS-PROT:P78527-1|ENSEMBL:ENSP00000313420|REFSEQ:NP_008835|H-INV:HIT000220021|VEGA:OTTHUMP00000177651 Tax_Id=9606 Gene_Symbol=PRKDC Isoform 1 of DNA-dependent protein kinase catalytic subunit	ATQMPEGGQGAPPMYQLYK	1053.989	2105.9635	2	91	-777.777	-777.777	-777.777	-777.777	2534.56233	14.76146426	2531.4647	2535.198945	2537.5655	10637.27401	2105.9641	1053.988846	2105.963167	2097.949572	FALSE			-777.777	-777.777	-777.777	1	79.3	M:\Monica\MSDATA\Holts\Solycomp\04252008\0X\J13\Holts_Solycomp_04252008_0X_J13_combo_mascot_results.html	2Met(ox) 1Lys8	1	-777.777	-777.777	M:\Monica\MSDATA\Holts\Solycomp\04252008\0X\J13\m05012008_holtholt_soly_12_0x_j13_6.raw		1659925.387	2065.960115		1053.98528	TRUE	1053.985126	-777.777
-1	1	0	1.023	0.15	IPI:IPI00296337.2	473749	SPACER	SWISS-PROT:P78527-1|ENSEMBL:ENSP00000313420|REFSEQ:NP_008835|H-INV:HIT000220021|VEGA:OTTHUMP00000177651 Tax_Id=9606 Gene_Symbol=PRKDC Isoform 1 of DNA-dependent protein kinase catalytic subunit	ATQQQHDFTLTQTADGR	959.4552	1916.8958	2	106	-777.777	-777.777	-777.777	-777.777	2346.218954	12.52838169	2342.9373	2345.570683	2345.3609	25035.99826	1916.8977	959.4551723	1916.895819	1916.89622	FALSE			-777.777	-777.777	-777.777	1	88.6	M:\Monica\MSDATA\Holts\Solycomp\04252008\0X\J13\Holts_Solycomp_04252008_0X_J13_combo_mascot_results.html		1	-777.777	-777.777	M:\Monica\MSDATA\Holts\Solycomp\04252008\0X\J13\m05012008_holtholt_soly_12_0x_j13_6.raw		4507774.684	1916.897655		959.4567571	TRUE	959.4567293	-777.777
-1	1	0	1.023	0.15	IPI:IPI00296337.2	473749	SPACER	SWISS-PROT:P78527-1|ENSEMBL:ENSP00000313420|REFSEQ:NP_008835|H-INV:HIT000220021|VEGA:OTTHUMP00000177651 Tax_Id=9606 Gene_Symbol=PRKDC Isoform 1 of DNA-dependent protein kinase catalytic subunit	ATQQQHDFTLTQTADGR	962.4677	1922.9208	2	97	-777.777	-777.777	-777.777	-777.777	0	0	2343.263	0	0	0	1922.9178	962.4676683	1922.920811	0	FALSE			-777.777	-777.777	-777.777	1	85	M:\Monica\MSDATA\Holts\Solycomp\04252008\0X\J13\Holts_Solycomp_04252008_0X_J13_combo_mascot_results.html	1Arg6	1	-777.777	-777.777	M:\Monica\MSDATA\Holts\Solycomp\04252008\0X\J13\m05012008_holtholt_soly_12_0x_j13_6.raw		0	1916.897655		0	TRUE	0	-777.777
-1	1	0	1.023	0.15	IPI:IPI00296337.2	473749	SPACER	SWISS-PROT:P78527-1|ENSEMBL:ENSP00000313420|REFSEQ:NP_008835|H-INV:HIT000220021|VEGA:OTTHUMP00000177651 Tax_Id=9606 Gene_Symbol=PRKDC Isoform 1 of DNA-dependent protein kinase catalytic subunit	ATQQQHDFTLTQTADGR	639.972	1916.8942	3	57	-777.777	-777.777	-777.777	-777.777	2345.792763	14.60167601	2347.7644	2346.25743	2345.3609	34162.60262	1916.8977	639.9723987	1916.895408	1916.896912	FALSE			-777.777	-777.777	-777.777	1	40.5	M:\Monica\MSDATA\Holts\Solycomp\04252008\0X\J13\Holts_Solycomp_04252008_0X_J13_combo_mascot_results.html		1	-777.777	-777.777	M:\Monica\MSDATA\Holts\Solycomp\04252008\0X\J13\m05012008_holtholt_soly_12_0x_j13_6.raw		11229142.41	1916.897655		639.972015	TRUE	639.9724138	-777.777
-1	1	0	1.023	0.15	IPI:IPI00296337.2	473749	SPACER	SWISS-PROT:P78527-1|ENSEMBL:ENSP00000313420|REFSEQ:NP_008835|H-INV:HIT000220021|VEGA:OTTHUMP00000177651 Tax_Id=9606 Gene_Symbol=PRKDC Isoform 1 of DNA-dependent protein kinase catalytic subunit	ATQQQHDFTLTQTADGR	641.9795	1922.9168	3	52	-777.777	-777.777	-777.777	-777.777	0	0	2342.3833	0	0	0	1922.9178	641.9798961	1922.9179	0	FALSE			-777.777	-777.777	-777.777	1	43.9	M:\Monica\MSDATA\Holts\Solycomp\04252008\0X\J13\Holts_Solycomp_04252008_0X_J13_combo_mascot_results.html	1Arg6	1	-777.777	-777.777	M:\Monica\MSDATA\Holts\Solycomp\04252008\0X\J13\m05012008_holtholt_soly_12_0x_j13_6.raw		0	1916.897655		0	TRUE	0	-777.777
-1	1	0	1.023	0.15	IPI:IPI00296337.2	473749	SPACER	SWISS-PROT:P78527-1|ENSEMBL:ENSP00000313420|REFSEQ:NP_008835|H-INV:HIT000220021|VEGA:OTTHUMP00000177651 Tax_Id=9606 Gene_Symbol=PRKDC Isoform 1 of DNA-dependent protein kinase catalytic subunit	AVAFFLESIAMHDIIAAEK	1050.5483	2099.082	2	75	-777.777	-777.777	-777.777	-777.777	3938.318876	5.400513853	3933.6266	3938.444876	3937.828	2660.456191	2099.0852	1050.548151	2099.081776	2091.070142	FALSE			-777.777	-777.777	-777.777	1	67.9	M:\Monica\MSDATA\Holts\Solycomp\04252008\0X\J13\Holts_Solycomp_04252008_0X_J13_combo_mascot_results.html	1Met(ox) 1Lys8	1	-777.777	-777.777	M:\Monica\MSDATA\Holts\Solycomp\04252008\0X\J13\m05012008_holtholt_soly_12_0x_j13_6.raw		421013.2793	2075.076095		1050.554046	TRUE	1050.553897	-777.777
-1	1	0	1.023	0.15	IPI:IPI00296337.2	473749	SPACER	SWISS-PROT:P78527-1|ENSEMBL:ENSP00000313420|REFSEQ:NP_008835|H-INV:HIT000220021|VEGA:OTTHUMP00000177651 Tax_Id=9606 Gene_Symbol=PRKDC Isoform 1 of DNA-dependent protein kinase catalytic subunit	AVAFFLESIAMHDIIAAEK	1050.557	2099.0994	2	32	-777.777	-777.777	-777.777	-777.777	0	0	3919.5294	0	0	0	2099.0852	1050.556851	2099.099176	0	FALSE			-777.777	-777.777	-777.777	1	24.4	M:\Monica\MSDATA\Holts\Solycomp\04252008\0X\J13\Holts_Solycomp_04252008_0X_J13_combo_mascot_results.html	1Met(ox) 1Lys8	1	-777.777	-777.777	M:\Monica\MSDATA\Holts\Solycomp\04252008\0X\J13\m05012008_holtholt_soly_12_0x_j13_6.raw		0	2075.076095		0	TRUE	0	-777.777
-1	1	0	1.023	0.15	IPI:IPI00296337.2	473749	SPACER	SWISS-PROT:P78527-1|ENSEMBL:ENSP00000313420|REFSEQ:NP_008835|H-INV:HIT000220021|VEGA:OTTHUMP00000177651 Tax_Id=9606 Gene_Symbol=PRKDC Isoform 1 of DNA-dependent protein kinase catalytic subunit	AVAFFLESIAMHDIIAAEK	1046.5462	2091.0779	2	18	-777.777	-777.777	-777.777	-777.777	0	0	3935.2441	0	0	0	2091.071	1046.546056	2091.077587	0	FALSE			-777.777	-777.777	-777.777	1	17.4	M:\Monica\MSDATA\Holts\Solycomp\04252008\0X\J13\Holts_Solycomp_04252008_0X_J13_combo_mascot_results.html	1Met(ox)	1	-777.777	-777.777	M:\Monica\MSDATA\Holts\Solycomp\04252008\0X\J13\m05012008_holtholt_soly_12_0x_j13_6.raw		0	2075.076095		0	FALSE	0	-777.777
-1	1	0	1.023	0.15	IPI:IPI00296337.2	473749	SPACER	SWISS-PROT:P78527-1|ENSEMBL:ENSP00000313420|REFSEQ:NP_008835|H-INV:HIT000220021|VEGA:OTTHUMP00000177651 Tax_Id=9606 Gene_Symbol=PRKDC Isoform 1 of DNA-dependent protein kinase catalytic subunit	AVAFFLESIAMHDIIAAEK	698.0296	2091.0671	3	43	-777.777	-777.777	-777.777	-777.777	3918.943218	4.620199999	3915.8286	3918.751817	3919.898	3064.700145	2091.071	698.0299213	2091.067976	2091.069632	FALSE			-777.777	-777.777	-777.777	1	31.7	M:\Monica\MSDATA\Holts\Solycomp\04252008\0X\J13\Holts_Solycomp_04252008_0X_J13_combo_mascot_results.html	1Met(ox)	1	-777.777	-777.777	M:\Monica\MSDATA\Holts\Solycomp\04252008\0X\J13\m05012008_holtholt_soly_12_0x_j13_6.raw		889176.9033	2075.076095		698.0300383	TRUE	698.0303596	-777.777
-1	1	0	1.023	0.15	IPI:IPI00296337.2	473749	SPACER	SWISS-PROT:P78527-1|ENSEMBL:ENSP00000313420|REFSEQ:NP_008835|H-INV:HIT000220021|VEGA:OTTHUMP00000177651 Tax_Id=9606 Gene_Symbol=PRKDC Isoform 1 of DNA-dependent protein kinase catalytic subunit	AVAFFLESIAMHDIIAAEK	700.7024	2099.0853	3	35	-777.777	-777.777	-777.777	-777.777	0	0	3920.4523	0	0	0	2099.0852	700.7027177	2099.086365	0	FALSE			-777.777	-777.777	-777.777	1	29.6	M:\Monica\MSDATA\Holts\Solycomp\04252008\0X\J13\Holts_Solycomp_04252008_0X_J13_combo_mascot_results.html	1Met(ox) 1Lys8	1	-777.777	-777.777	M:\Monica\MSDATA\Holts\Solycomp\04252008\0X\J13\m05012008_holtholt_soly_12_0x_j13_6.raw		0	2075.076095		0	TRUE	0	-777.777
-1	1	0	1.023	0.15	IPI:IPI00296337.2	473749	SPACER	SWISS-PROT:P78527-1|ENSEMBL:ENSP00000313420|REFSEQ:NP_008835|H-INV:HIT000220021|VEGA:OTTHUMP00000177651 Tax_Id=9606 Gene_Symbol=PRKDC Isoform 1 of DNA-dependent protein kinase catalytic subunit	AVAFFLESIAMHDIIAAEK	700.703	2099.0872	3	35	-777.777	-777.777	-777.777	-777.777	0	0	3950.3013	0	0	0	2099.0852	700.7033177	2099.088165	0	FALSE			-777.777	-777.777	-777.777	1	31.2	M:\Monica\MSDATA\Holts\Solycomp\04252008\0X\J13\Holts_Solycomp_04252008_0X_J13_combo_mascot_results.html	1Met(ox) 1Lys8	1	-777.777	-777.777	M:\Monica\MSDATA\Holts\Solycomp\04252008\0X\J13\m05012008_holtholt_soly_12_0x_j13_6.raw		0	2075.076095		0	TRUE	0	-777.777
-1	1	0	1.023	0.15	IPI:IPI00296337.2	473749	SPACER	SWISS-PROT:P78527-1|ENSEMBL:ENSP00000313420|REFSEQ:NP_008835|H-INV:HIT000220021|VEGA:OTTHUMP00000177651 Tax_Id=9606 Gene_Symbol=PRKDC Isoform 1 of DNA-dependent protein kinase catalytic subunit	AYVPALQMAFK	631.8381	1261.6616	2	57	-777.777	-777.777	-777.777	-777.777	2945.900537	25.82043881	2940.0696	2946.086279	2941.3317	27131.2172	1261.662	631.8385096	1261.662494	1253.647406	FALSE			-777.777	-777.777	-777.777	1	22.9	M:\Monica\MSDATA\Holts\Solycomp\04252008\0X\J13\Holts_Solycomp_04252008_0X_J13_combo_mascot_results.html	1Met(ox) 1Lys8	1	-777.777	-777.777	M:\Monica\MSDATA\Holts\Solycomp\04252008\0X\J13\m05012008_holtholt_soly_12_0x_j13_6.raw		9189085.547	1237.652895		631.8379794	TRUE	631.838389	-777.777
-1	1	0	1.023	0.15	IPI:IPI00296337.2	473749	SPACER	SWISS-PROT:P78527-1|ENSEMBL:ENSP00000313420|REFSEQ:NP_008835|H-INV:HIT000220021|VEGA:OTTHUMP00000177651 Tax_Id=9606 Gene_Symbol=PRKDC Isoform 1 of DNA-dependent protein kinase catalytic subunit	AYVPALQMAFK	623.8385	1245.6625	2	50	-777.777	-777.777	-777.777	-777.777	3204.882426	15.8648412	3204.0922	3205.173553	3208.4428	9930.492914	1245.6671	623.8389203	1245.663315	1237.654308	FALSE			-777.777	-777.777	-777.777	1	29.7	M:\Monica\MSDATA\Holts\Solycomp\04252008\0X\J13\Holts_Solycomp_04252008_0X_J13_combo_mascot_results.html	1Lys8	1	-777.777	-777.777	M:\Monica\MSDATA\Holts\Solycomp\04252008\0X\J13\m05012008_holtholt_soly_12_0x_j13_6.raw		3423145.31	1237.652895		623.8411854	TRUE	623.8416056	-777.777
-1	1	0	1.023	0.15	IPI:IPI00296337.2	473749	SPACER	SWISS-PROT:P78527-1|ENSEMBL:ENSP00000313420|REFSEQ:NP_008835|H-INV:HIT000220021|VEGA:OTTHUMP00000177651 Tax_Id=9606 Gene_Symbol=PRKDC Isoform 1 of DNA-dependent protein kinase catalytic subunit	AYVPALQMAFK	631.8383	1261.6621	2	41	-777.777	-777.777	-777.777	-777.777	0	0	2953.5294	0	0	0	1261.662	631.8387096	1261.662894	0	FALSE			-777.777	-777.777	-777.777	1	7.6	M:\Monica\MSDATA\Holts\Solycomp\04252008\0X\J13\Holts_Solycomp_04252008_0X_J13_combo_mascot_results.html	1Met(ox) 1Lys8	1	-777.777	-777.777	M:\Monica\MSDATA\Holts\Solycomp\04252008\0X\J13\m05012008_holtholt_soly_12_0x_j13_6.raw		0	1237.652895		0	TRUE	0	-777.777
-1	1	0	1.023	0.15	IPI:IPI00296337.2	473749	SPACER	SWISS-PROT:P78527-1|ENSEMBL:ENSP00000313420|REFSEQ:NP_008835|H-INV:HIT000220021|VEGA:OTTHUMP00000177651 Tax_Id=9606 Gene_Symbol=PRKDC Isoform 1 of DNA-dependent protein kinase catalytic subunit	AYVPALQMAFK	627.8309	1253.6473	2	39	-777.777	-777.777	-777.777	-777.777	0	0	2940.3229	0	0	0	1253.6478	627.831315	1253.648105	0	FALSE			-777.777	-777.777	-777.777	1	22	M:\Monica\MSDATA\Holts\Solycomp\04252008\0X\J13\Holts_Solycomp_04252008_0X_J13_combo_mascot_results.html	1Met(ox)	1	-777.777	-777.777	M:\Monica\MSDATA\Holts\Solycomp\04252008\0X\J13\m05012008_holtholt_soly_12_0x_j13_6.raw		0	1237.652895		0	TRUE	0	-777.777
-1	1	0	1.023	0.15	IPI:IPI00296337.2	473749	SPACER	SWISS-PROT:P78527-1|ENSEMBL:ENSP00000313420|REFSEQ:NP_008835|H-INV:HIT000220021|VEGA:OTTHUMP00000177651 Tax_Id=9606 Gene_Symbol=PRKDC Isoform 1 of DNA-dependent protein kinase catalytic subunit	AYVPALQMAFK	619.8337	1237.6529	2	17	-777.777	-777.777	-777.777	-777.777	0	0	3204.8976	0	0	0	1237.6529	619.8341256	1237.653726	0	FALSE			-777.777	-777.777	-777.777	1	0	M:\Monica\MSDATA\Holts\Solycomp\04252008\0X\J13\Holts_Solycomp_04252008_0X_J13_combo_mascot_results.html		1	-777.777	-777.777	M:\Monica\MSDATA\Holts\Solycomp\04252008\0X\J13\m05012008_holtholt_soly_12_0x_j13_6.raw		0	1237.652895		0	FALSE	0	-777.777
-1	1	0	1.023	0.15	IPI:IPI00296337.2	473749	SPACER	SWISS-PROT:P78527-1|ENSEMBL:ENSP00000313420|REFSEQ:NP_008835|H-INV:HIT000220021|VEGA:OTTHUMP00000177651 Tax_Id=9606 Gene_Symbol=PRKDC Isoform 1 of DNA-dependent protein kinase catalytic subunit	CFFLSK	401.2016	800.3887	2	43	-777.777	-777.777	-777.777	-777.777	2709.474307	12.93669229	2706.6672	2709.263108	2709.145	14504.42132	800.3891	401.2023175	800.3901095	800.3900559	FALSE			-777.777	-777.777	-777.777	1	20.7	M:\Monica\MSDATA\Holts\Solycomp\04252008\0X\J13\Holts_Solycomp_04252008_0X_J13_combo_mascot_results.html		1	-777.777	-777.777	M:\Monica\MSDATA\Holts\Solycomp\04252008\0X\J13\m05012008_holtholt_soly_12_0x_j13_6.raw		9955216.938	743.3676201		401.2015726	TRUE	401.2022901	-777.777
-1	1	0	1.023	0.15	IPI:IPI00296337.2	473749	SPACER	SWISS-PROT:P78527-1|ENSEMBL:ENSP00000313420|REFSEQ:NP_008835|H-INV:HIT000220021|VEGA:OTTHUMP00000177651 Tax_Id=9606 Gene_Symbol=PRKDC Isoform 1 of DNA-dependent protein kinase catalytic subunit	CFFLSK	405.2087	808.4029	2	41	-777.777	-777.777	-777.777	-777.777	0	0	2706.4339	0	0	0	808.4033	405.2094121	808.4042988	0	FALSE			-777.777	-777.777	-777.777	1	21.5	M:\Monica\MSDATA\Holts\Solycomp\04252008\0X\J13\Holts_Solycomp_04252008_0X_J13_combo_mascot_results.html	1Lys8	1	-777.777	-777.777	M:\Monica\MSDATA\Holts\Solycomp\04252008\0X\J13\m05012008_holtholt_soly_12_0x_j13_6.raw		0	743.3676201		0	TRUE	0	-777.777
-1	1	0	1.023	0.15	IPI:IPI00296337.2	473749	SPACER	SWISS-PROT:P78527-1|ENSEMBL:ENSP00000313420|REFSEQ:NP_008835|H-INV:HIT000220021|VEGA:OTTHUMP00000177651 Tax_Id=9606 Gene_Symbol=PRKDC Isoform 1 of DNA-dependent protein kinase catalytic subunit	CFGTGAAGNR	508.7364	1015.4583	2	63	-777.777	-777.777	-777.777	-777.777	837.8011465	6.934169634	836.6462	837.974326	838.0964	2437.099139	1015.46	508.7369739	1015.459422	1009.438497	FALSE			-777.777	-777.777	-777.777	1	50.8	M:\Monica\MSDATA\Holts\Solycomp\04252008\0X\J13\Holts_Solycomp_04252008_0X_J13_combo_mascot_results.html	1Arg6	1	-777.777	-777.777	M:\Monica\MSDATA\Holts\Solycomp\04252008\0X\J13\m05012008_holtholt_soly_12_0x_j13_6.raw		1183406.234	952.4184801		508.7364233	TRUE	508.7369972	-777.777
-1	1	0	1.023	0.15	IPI:IPI00296337.2	473749	SPACER	SWISS-PROT:P78527-1|ENSEMBL:ENSP00000313420|REFSEQ:NP_008835|H-INV:HIT000220021|VEGA:OTTHUMP00000177651 Tax_Id=9606 Gene_Symbol=PRKDC Isoform 1 of DNA-dependent protein kinase catalytic subunit	CFGTGAAGNR	505.7262	1009.4379	2	50	-777.777	-777.777	-777.777	-777.777	0	0	835.384	0	0	0	1009.4399	505.7267779	1009.43903	0	FALSE			-777.777	-777.777	-777.777	1	37.8	M:\Monica\MSDATA\Holts\Solycomp\04252008\0X\J13\Holts_Solycomp_04252008_0X_J13_combo_mascot_results.html		1	-777.777	-777.777	M:\Monica\MSDATA\Holts\Solycomp\04252008\0X\J13\m05012008_holtholt_soly_12_0x_j13_6.raw		0	952.4184801		0	TRUE	0	-777.777
-1	1	0	1.023	0.15	IPI:IPI00296337.2	473749	SPACER	SWISS-PROT:P78527-1|ENSEMBL:ENSP00000313420|REFSEQ:NP_008835|H-INV:HIT000220021|VEGA:OTTHUMP00000177651 Tax_Id=9606 Gene_Symbol=PRKDC Isoform 1 of DNA-dependent protein kinase catalytic subunit	CGAALAGHQLIR	636.8499	1271.6852	2	74	-777.777	-777.777	-777.777	-777.777	2353.63391	16.65724638	2353.3313	2353.998072	2352.5376	9796.13893	1271.6864	636.8503029	1271.68608	1265.665711	FALSE			-777.777	-777.777	-777.777	1	48	M:\Monica\MSDATA\Holts\Solycomp\04252008\0X\J13\Holts_Solycomp_04252008_0X_J13_combo_mascot_results.html	1Arg6	1	-777.777	-777.777	M:\Monica\MSDATA\Holts\Solycomp\04252008\0X\J13\m05012008_holtholt_soly_12_0x_j13_6.raw		3299201.887	1208.64478		636.8498962	TRUE	636.8502991	-777.777
-1	1	0	1.023	0.15	IPI:IPI00296337.2	473749	SPACER	SWISS-PROT:P78527-1|ENSEMBL:ENSP00000313420|REFSEQ:NP_008835|H-INV:HIT000220021|VEGA:OTTHUMP00000177651 Tax_Id=9606 Gene_Symbol=PRKDC Isoform 1 of DNA-dependent protein kinase catalytic subunit	CGAALAGHQLIR	633.8397	1265.6648	2	49	-777.777	-777.777	-777.777	-777.777	0	0	2353.0661	0	0	0	1265.6662	633.8401069	1265.665688	0	FALSE			-777.777	-777.777	-777.777	1	27.7	M:\Monica\MSDATA\Holts\Solycomp\04252008\0X\J13\Holts_Solycomp_04252008_0X_J13_combo_mascot_results.html		1	-777.777	-777.777	M:\Monica\MSDATA\Holts\Solycomp\04252008\0X\J13\m05012008_holtholt_soly_12_0x_j13_6.raw		0	1208.64478		0	TRUE	0	-777.777
-1	1	0	1.023	0.15	IPI:IPI00296337.2	473749	SPACER	SWISS-PROT:P78527-1|ENSEMBL:ENSP00000313420|REFSEQ:NP_008835|H-INV:HIT000220021|VEGA:OTTHUMP00000177651 Tax_Id=9606 Gene_Symbol=PRKDC Isoform 1 of DNA-dependent protein kinase catalytic subunit	CLMDQATDPNILGR	802.3809	1602.7473	2	89	-777.777	-777.777	-777.777	-777.777	2906.768307	10.7417822	2907.8887	2906.340265	2904.5518	7512.927776	1602.7494	802.381082	1602.747639	1602.750219	FALSE			-777.777	-777.777	-777.777	1	72.9	M:\Monica\MSDATA\Holts\Solycomp\04252008\0X\J13\Holts_Solycomp_04252008_0X_J13_combo_mascot_results.html		1	-777.777	-777.777	M:\Monica\MSDATA\Holts\Solycomp\04252008\0X\J13\m05012008_holtholt_soly_12_0x_j13_6.raw		1762496.079	1545.72793		802.3823034	TRUE	802.3824853	-777.777
-1	1	0	1.023	0.15	IPI:IPI00296337.2	473749	SPACER	SWISS-PROT:P78527-1|ENSEMBL:ENSP00000313420|REFSEQ:NP_008835|H-INV:HIT000220021|VEGA:OTTHUMP00000177651 Tax_Id=9606 Gene_Symbol=PRKDC Isoform 1 of DNA-dependent protein kinase catalytic subunit	CLMDQATDPNILGR	813.3891	1624.7637	2	45	-777.777	-777.777	-777.777	-777.777	2634.630041	20.56862955	2640.5082	2634.10751	2634.4235	10773.94357	1624.7644	813.3892673	1624.764009	1618.743761	FALSE			-777.777	-777.777	-777.777	1	34.9	M:\Monica\MSDATA\Holts\Solycomp\04252008\0X\J13\Holts_Solycomp_04252008_0X_J13_combo_mascot_results.html	1Arg6 1Met(ox)	1	-777.777	-777.777	M:\Monica\MSDATA\Holts\Solycomp\04252008\0X\J13\m05012008_holtholt_soly_12_0x_j13_6.raw		2503802.855	1545.72793		813.3889106	TRUE	813.3890779	-777.777
-1	1	0	1.023	0.15	IPI:IPI00296337.2	473749	SPACER	SWISS-PROT:P78527-1|ENSEMBL:ENSP00000313420|REFSEQ:NP_008835|H-INV:HIT000220021|VEGA:OTTHUMP00000177651 Tax_Id=9606 Gene_Symbol=PRKDC Isoform 1 of DNA-dependent protein kinase catalytic subunit	DCLSIPYR	512.2491	1022.4837	2	31	-777.777	-777.777	-777.777	-777.777	2675.115608	12.35269121	2673.3019	2674.759261	2674.6359	17730.23906	1022.4855	512.2496692	1022.484813	1022.485304	FALSE			-777.777	-777.777	-777.777	1	17.2	M:\Monica\MSDATA\Holts\Solycomp\04252008\0X\J13\Holts_Solycomp_04252008_0X_J13_combo_mascot_results.html		1	-777.777	-777.777	M:\Monica\MSDATA\Holts\Solycomp\04252008\0X\J13\m05012008_holtholt_soly_12_0x_j13_6.raw		8470785.5	965.4640401		512.2491574	TRUE	512.2497266	-777.777
-1	1	0	1.023	0.15	IPI:IPI00296337.2	473749	SPACER	SWISS-PROT:P78527-1|ENSEMBL:ENSP00000313420|REFSEQ:NP_008835|H-INV:HIT000220021|VEGA:OTTHUMP00000177651 Tax_Id=9606 Gene_Symbol=PRKDC Isoform 1 of DNA-dependent protein kinase catalytic subunit	DCLSIPYR	515.2587	1028.5028	2	28	-777.777	-777.777	-777.777	-777.777	0	0	2673.545	0	0	0	1028.5056	515.2592652	1028.504005	0	FALSE			-777.777	-777.777	-777.777	1	10.3	M:\Monica\MSDATA\Holts\Solycomp\04252008\0X\J13\Holts_Solycomp_04252008_0X_J13_combo_mascot_results.html	1Arg6	1	-777.777	-777.777	M:\Monica\MSDATA\Holts\Solycomp\04252008\0X\J13\m05012008_holtholt_soly_12_0x_j13_6.raw		0	965.4640401		0	TRUE	0	-777.777
-1	1	0	1.023	0.15	IPI:IPI00296337.2	473749	SPACER	SWISS-PROT:P78527-1|ENSEMBL:ENSP00000313420|REFSEQ:NP_008835|H-INV:HIT000220021|VEGA:OTTHUMP00000177651 Tax_Id=9606 Gene_Symbol=PRKDC Isoform 1 of DNA-dependent protein kinase catalytic subunit	DEVLANR	411.7228	821.4311	2	42	-777.777	-777.777	-777.777	-777.777	823.0152084	6.643902286	821.7531	823.1630269	823.1164	3053.684889	821.4338	411.7235034	821.4324814	815.4133887	FALSE			-777.777	-777.777	-777.777	1	26.4	M:\Monica\MSDATA\Holts\Solycomp\04252008\0X\J13\Holts_Solycomp_04252008_0X_J13_combo_mascot_results.html	1Arg6	1	-777.777	-777.777	M:\Monica\MSDATA\Holts\Solycomp\04252008\0X\J13\m05012008_holtholt_soly_12_0x_j13_6.raw		2048287.289	815.4137147		411.7228099	TRUE	411.7235133	-777.777
-1	1	0	1.023	0.15	IPI:IPI00296337.2	473749	SPACER	SWISS-PROT:P78527-1|ENSEMBL:ENSP00000313420|REFSEQ:NP_008835|H-INV:HIT000220021|VEGA:OTTHUMP00000177651 Tax_Id=9606 Gene_Symbol=PRKDC Isoform 1 of DNA-dependent protein kinase catalytic subunit	DEVLANR	408.7136	815.4126	2	41	-777.777	-777.777	-777.777	-777.777	0	0	822.316	0	0	0	815.4137	408.7143074	815.4140895	0	FALSE			-777.777	-777.777	-777.777	1	27	M:\Monica\MSDATA\Holts\Solycomp\04252008\0X\J13\Holts_Solycomp_04252008_0X_J13_combo_mascot_results.html		1	-777.777	-777.777	M:\Monica\MSDATA\Holts\Solycomp\04252008\0X\J13\m05012008_holtholt_soly_12_0x_j13_6.raw		0	815.4137147		0	TRUE	0	-777.777
-1	1	0	1.023	0.15	IPI:IPI00296337.2	473749	SPACER	SWISS-PROT:P78527-1|ENSEMBL:ENSP00000313420|REFSEQ:NP_008835|H-INV:HIT000220021|VEGA:OTTHUMP00000177651 Tax_Id=9606 Gene_Symbol=PRKDC Isoform 1 of DNA-dependent protein kinase catalytic subunit	DFGLLVFVR	536.3172	1070.6198	2	49	-777.777	-777.777	-777.777	-777.777	3778.2784	0	3776.8128	3778.2784	3778.2784	3441.356718	1070.6219	536.3177371	1070.620949	1064.604203	FALSE			-777.777	-777.777	-777.777	1	34.5	M:\Monica\MSDATA\Holts\Solycomp\04252008\0X\J13\Holts_Solycomp_04252008_0X_J13_combo_mascot_results.html	1Arg6	1	-777.777	-777.777	M:\Monica\MSDATA\Holts\Solycomp\04252008\0X\J13\m05012008_holtholt_soly_12_0x_j13_6.raw		1544011.523	1064.601835		536.3185754	TRUE	536.3191125	-777.777
-1	1	0	1.023	0.15	IPI:IPI00296337.2	473749	SPACER	SWISS-PROT:P78527-1|ENSEMBL:ENSP00000313420|REFSEQ:NP_008835|H-INV:HIT000220021|VEGA:OTTHUMP00000177651 Tax_Id=9606 Gene_Symbol=PRKDC Isoform 1 of DNA-dependent protein kinase catalytic subunit	DFGLLVFVR	533.3086	1064.6027	2	37	-777.777	-777.777	-777.777	-777.777	0	0	3771.7719	0	0	0	1064.6018	533.3091411	1064.603757	0	FALSE			-777.777	-777.777	-777.777	1	26.2	M:\Monica\MSDATA\Holts\Solycomp\04252008\0X\J13\Holts_Solycomp_04252008_0X_J13_combo_mascot_results.html		1	-777.777	-777.777	M:\Monica\MSDATA\Holts\Solycomp\04252008\0X\J13\m05012008_holtholt_soly_12_0x_j13_6.raw		0	1064.601835		0	TRUE	0	-777.777
-1	1	0	1.023	0.15	IPI:IPI00296337.2	473749	SPACER	SWISS-PROT:P78527-1|ENSEMBL:ENSP00000313420|REFSEQ:NP_008835|H-INV:HIT000220021|VEGA:OTTHUMP00000177651 Tax_Id=9606 Gene_Symbol=PRKDC Isoform 1 of DNA-dependent protein kinase catalytic subunit	DFSAFINLVEFCR	809.3944	1616.7742	2	58	-777.777	-777.777	-777.777	-777.777	4077.485164	4.280788573	4075.4656	4077.943234	4078.4219	513.6267238	1616.7657	809.3945726	1616.77462	1616.776339	FALSE			-777.777	-777.777	-777.777	1	44.3	M:\Monica\MSDATA\Holts\Solycomp\04252008\0X\J13\Holts_Solycomp_04252008_0X_J13_combo_mascot_results.html		1	-777.777	-777.777	M:\Monica\MSDATA\Holts\Solycomp\04252008\0X\J13\m05012008_holtholt_soly_12_0x_j13_6.raw		119589.5485	1559.74422		809.3963274	TRUE	809.3965	-777.777
-1	1	0	1.023	0.15	IPI:IPI00296337.2	473749	SPACER	SWISS-PROT:P78527-1|ENSEMBL:ENSP00000313420|REFSEQ:NP_008835|H-INV:HIT000220021|VEGA:OTTHUMP00000177651 Tax_Id=9606 Gene_Symbol=PRKDC Isoform 1 of DNA-dependent protein kinase catalytic subunit	DFSAFINLVEFCR	812.399	1622.7834	2	48	-777.777	-777.777	-777.777	-777.777	0	0	4075.1075	0	0	0	1622.7858	812.3991686	1622.783812	0	FALSE			-777.777	-777.777	-777.777	1	34.6	M:\Monica\MSDATA\Holts\Solycomp\04252008\0X\J13\Holts_Solycomp_04252008_0X_J13_combo_mascot_results.html	1Arg6	1	-777.777	-777.777	M:\Monica\MSDATA\Holts\Solycomp\04252008\0X\J13\m05012008_holtholt_soly_12_0x_j13_6.raw		0	1559.74422		0	TRUE	0	-777.777
-1	1	0	1.023	0.15	IPI:IPI00296337.2	473749	SPACER	SWISS-PROT:P78527-1|ENSEMBL:ENSP00000313420|REFSEQ:NP_008835|H-INV:HIT000220021|VEGA:OTTHUMP00000177651 Tax_Id=9606 Gene_Symbol=PRKDC Isoform 1 of DNA-dependent protein kinase catalytic subunit	DILETHLR	501.7872	1001.5599	2	55	-777.777	-777.777	-777.777	-777.777	2470.681398	12.39576436	2466.9572	2470.732316	2469.7355	50532.84631	1001.5601	501.7877832	1001.561041	995.5396436	FALSE			-777.777	-777.777	-777.777	1	27.6	M:\Monica\MSDATA\Holts\Solycomp\04252008\0X\J13\Holts_Solycomp_04252008_0X_J13_combo_mascot_results.html	1Arg6	1	-777.777	-777.777	M:\Monica\MSDATA\Holts\Solycomp\04252008\0X\J13\m05012008_holtholt_soly_12_0x_j13_6.raw		24445455.34	995.5399747		501.7865317	TRUE	501.7871149	-777.777
-1	1	0	1.023	0.15	IPI:IPI00296337.2	473749	SPACER	SWISS-PROT:P78527-1|ENSEMBL:ENSP00000313420|REFSEQ:NP_008835|H-INV:HIT000220021|VEGA:OTTHUMP00000177651 Tax_Id=9606 Gene_Symbol=PRKDC Isoform 1 of DNA-dependent protein kinase catalytic subunit	DILETHLR	498.7771	995.5396	2	40	-777.777	-777.777	-777.777	-777.777	0	0	2467.1966	0	0	0	995.54	498.7776872	995.540849	0	FALSE			-777.777	-777.777	-777.777	1	5.7	M:\Monica\MSDATA\Holts\Solycomp\04252008\0X\J13\Holts_Solycomp_04252008_0X_J13_combo_mascot_results.html		1	-777.777	-777.777	M:\Monica\MSDATA\Holts\Solycomp\04252008\0X\J13\m05012008_holtholt_soly_12_0x_j13_6.raw		0	995.5399747		0	TRUE	0	-777.777
-1	1	0	1.023	0.15	IPI:IPI00296337.2	473749	SPACER	SWISS-PROT:P78527-1|ENSEMBL:ENSP00000313420|REFSEQ:NP_008835|H-INV:HIT000220021|VEGA:OTTHUMP00000177651 Tax_Id=9606 Gene_Symbol=PRKDC Isoform 1 of DNA-dependent protein kinase catalytic subunit	DILPCLDGYLK	653.8393	1305.6641	2	44	-777.777	-777.777	-777.777	-777.777	3474.4126	0	3475.2666	3474.4126	3474.4126	14969.31919	1305.6638	653.8396802	1305.664835	1305.663653	FALSE			-777.777	-777.777	-777.777	1	15.8	M:\Monica\MSDATA\Holts\Solycomp\04252008\0X\J13\Holts_Solycomp_04252008_0X_J13_combo_mascot_results.html		1	-777.777	-777.777	M:\Monica\MSDATA\Holts\Solycomp\04252008\0X\J13\m05012008_holtholt_soly_12_0x_j13_6.raw		4762357.056	1248.64238		653.8393311	TRUE	653.8397113	-777.777
-1	1	0	1.023	0.15	IPI:IPI00296337.2	473749	SPACER	SWISS-PROT:P78527-1|ENSEMBL:ENSP00000313420|REFSEQ:NP_008835|H-INV:HIT000220021|VEGA:OTTHUMP00000177651 Tax_Id=9606 Gene_Symbol=PRKDC Isoform 1 of DNA-dependent protein kinase catalytic subunit	DILPCLDGYLK	657.8468	1313.6791	2	34	-777.777	-777.777	-777.777	-777.777	0	0	3479.4095	0	0	0	1313.6781	657.8471749	1313.679824	0	FALSE			-777.777	-777.777	-777.777	1	22.9	M:\Monica\MSDATA\Holts\Solycomp\04252008\0X\J13\Holts_Solycomp_04252008_0X_J13_combo_mascot_results.html	1Lys8	1	-777.777	-777.777	M:\Monica\MSDATA\Holts\Solycomp\04252008\0X\J13\m05012008_holtholt_soly_12_0x_j13_6.raw		0	1248.64238		0	TRUE	0	-777.777
-1	1	0	1.023	0.15	IPI:IPI00296337.2	473749	SPACER	SWISS-PROT:P78527-1|ENSEMBL:ENSP00000313420|REFSEQ:NP_008835|H-INV:HIT000220021|VEGA:OTTHUMP00000177651 Tax_Id=9606 Gene_Symbol=PRKDC Isoform 1 of DNA-dependent protein kinase catalytic subunit	DLCNTHLMR	591.277	1180.5394	2	44	-777.777	-777.777	-777.777	-777.777	1077.536515	49.37555254	1056.0688	1076.316564	1080.4773	1063.787803	1180.5424	591.2774637	1180.540402	1174.521008	FALSE			-777.777	-777.777	-777.777	1	37.6	M:\Monica\MSDATA\Holts\Solycomp\04252008\0X\J13\Holts_Solycomp_04252008_0X_J13_combo_mascot_results.html	1Arg6 1Met(ox)	1	-777.777	-777.777	M:\Monica\MSDATA\Holts\Solycomp\04252008\0X\J13\m05012008_holtholt_soly_12_0x_j13_6.raw		401983.0747	1101.50593		591.276961	TRUE	591.2774248	-777.777
-1	1	0	1.023	0.15	IPI:IPI00296337.2	473749	SPACER	SWISS-PROT:P78527-1|ENSEMBL:ENSP00000313420|REFSEQ:NP_008835|H-INV:HIT000220021|VEGA:OTTHUMP00000177651 Tax_Id=9606 Gene_Symbol=PRKDC Isoform 1 of DNA-dependent protein kinase catalytic subunit	DLCNTHLMR	591.277	1180.5394	2	42	-777.777	-777.777	-777.777	-777.777	0	0	1087.837	0	0	0	1180.5424	591.2774637	1180.540402	0	FALSE			-777.777	-777.777	-777.777	1	30.8	M:\Monica\MSDATA\Holts\Solycomp\04252008\0X\J13\Holts_Solycomp_04252008_0X_J13_combo_mascot_results.html	1Arg6 1Met(ox)	1	-777.777	-777.777	M:\Monica\MSDATA\Holts\Solycomp\04252008\0X\J13\m05012008_holtholt_soly_12_0x_j13_6.raw		0	1101.50593		0	TRUE	0	-777.777
-1	1	0	1.023	0.15	IPI:IPI00296337.2	473749	SPACER	SWISS-PROT:P78527-1|ENSEMBL:ENSP00000313420|REFSEQ:NP_008835|H-INV:HIT000220021|VEGA:OTTHUMP00000177651 Tax_Id=9606 Gene_Symbol=PRKDC Isoform 1 of DNA-dependent protein kinase catalytic subunit	DLCNTHLMR	588.2677	1174.5209	2	33	-777.777	-777.777	-777.777	-777.777	0	0	1065.0616	0	0	0	1174.5223	588.2681678	1174.52181	0	FALSE			-777.777	-777.777	-777.777	1	19.5	M:\Monica\MSDATA\Holts\Solycomp\04252008\0X\J13\Holts_Solycomp_04252008_0X_J13_combo_mascot_results.html	1Met(ox)	1	-777.777	-777.777	M:\Monica\MSDATA\Holts\Solycomp\04252008\0X\J13\m05012008_holtholt_soly_12_0x_j13_6.raw		0	1101.50593		0	TRUE	0	-777.777
-1	1	0	1.023	0.15	IPI:IPI00296337.2	473749	SPACER	SWISS-PROT:P78527-1|ENSEMBL:ENSP00000313420|REFSEQ:NP_008835|H-INV:HIT000220021|VEGA:OTTHUMP00000177651 Tax_Id=9606 Gene_Symbol=PRKDC Isoform 1 of DNA-dependent protein kinase catalytic subunit	DLCNTHLMR	588.2681	1174.5216	2	20	-777.777	-777.777	-777.777	-777.777	0	0	1049.9582	0	0	0	1174.5223	588.2685678	1174.52261	0	FALSE			-777.777	-777.777	-777.777	1	14.3	M:\Monica\MSDATA\Holts\Solycomp\04252008\0X\J13\Holts_Solycomp_04252008_0X_J13_combo_mascot_results.html	1Met(ox)	1	-777.777	-777.777	M:\Monica\MSDATA\Holts\Solycomp\04252008\0X\J13\m05012008_holtholt_soly_12_0x_j13_6.raw		0	1101.50593		0	FALSE	0	-777.777
-1	1	0	1.023	0.15	IPI:IPI00296337.2	473749	SPACER	SWISS-PROT:P78527-1|ENSEMBL:ENSP00000313420|REFSEQ:NP_008835|H-INV:HIT000220021|VEGA:OTTHUMP00000177651 Tax_Id=9606 Gene_Symbol=PRKDC Isoform 1 of DNA-dependent protein kinase catalytic subunit	DLLLNTMSQEEK	714.8595	1427.7044	2	87	-777.777	-777.777	-777.777	-777.777	2936.533188	8.160246206	2935.1144	2936.732041	2937.7651	22260.51956	1427.7057	714.8597988	1427.705072	1419.691745	FALSE			-777.777	-777.777	-777.777	1	57.6	M:\Monica\MSDATA\Holts\Solycomp\04252008\0X\J13\Holts_Solycomp_04252008_0X_J13_combo_mascot_results.html	1Lys8	1	-777.777	-777.777	M:\Monica\MSDATA\Holts\Solycomp\04252008\0X\J13\m05012008_holtholt_soly_12_0x_j13_6.raw		6320158.297	1419.691535		714.8597198	TRUE	714.8600186	-777.777
-1	1	0	1.023	0.15	IPI:IPI00296337.2	473749	SPACER	SWISS-PROT:P78527-1|ENSEMBL:ENSP00000313420|REFSEQ:NP_008835|H-INV:HIT000220021|VEGA:OTTHUMP00000177651 Tax_Id=9606 Gene_Symbol=PRKDC Isoform 1 of DNA-dependent protein kinase catalytic subunit	DLLLNTMSQEEK	718.8495	1435.6845	2	79	-777.777	-777.777	-777.777	-777.777	0	0	2541.6327	0	0	0	1435.6864	718.8497935	1435.685062	0	FALSE			-777.777	-777.777	-777.777	1	58.8	M:\Monica\MSDATA\Holts\Solycomp\04252008\0X\J13\Holts_Solycomp_04252008_0X_J13_combo_mascot_results.html	1Met(ox)	1	-777.777	-777.777	M:\Monica\MSDATA\Holts\Solycomp\04252008\0X\J13\m05012008_holtholt_soly_12_0x_j13_6.raw		0	1419.691535		0	TRUE	0	-777.777
-1	1	0	1.023	0.15	IPI:IPI00296337.2	473749	SPACER	SWISS-PROT:P78527-1|ENSEMBL:ENSP00000313420|REFSEQ:NP_008835|H-INV:HIT000220021|VEGA:OTTHUMP00000177651 Tax_Id=9606 Gene_Symbol=PRKDC Isoform 1 of DNA-dependent protein kinase catalytic subunit	DLLLNTMSQEEK	710.8523	1419.69	2	71	-777.777	-777.777	-777.777	-777.777	0	0	2935.6718	0	0	0	1419.6915	710.8526041	1419.690683	0	FALSE			-777.777	-777.777	-777.777	1	46.2	M:\Monica\MSDATA\Holts\Solycomp\04252008\0X\J13\Holts_Solycomp_04252008_0X_J13_combo_mascot_results.html		1	-777.777	-777.777	M:\Monica\MSDATA\Holts\Solycomp\04252008\0X\J13\m05012008_holtholt_soly_12_0x_j13_6.raw		0	1419.691535		0	TRUE	0	-777.777
-1	1	0	1.023	0.15	IPI:IPI00296337.2	473749	SPACER	SWISS-PROT:P78527-1|ENSEMBL:ENSP00000313420|REFSEQ:NP_008835|H-INV:HIT000220021|VEGA:OTTHUMP00000177651 Tax_Id=9606 Gene_Symbol=PRKDC Isoform 1 of DNA-dependent protein kinase catalytic subunit	DLLLNTMSQEEK	722.858	1443.7015	2	63	-777.777	-777.777	-777.777	-777.777	2547.307383	16.39378394	2541.9022	2547.382781	2546.4418	47896.05946	1443.7007	722.8582881	1443.702051	1435.685352	FALSE			-777.777	-777.777	-777.777	1	33.7	M:\Monica\MSDATA\Holts\Solycomp\04252008\0X\J13\Holts_Solycomp_04252008_0X_J13_combo_mascot_results.html	1Met(ox) 1Lys8	1	-777.777	-777.777	M:\Monica\MSDATA\Holts\Solycomp\04252008\0X\J13\m05012008_holtholt_soly_12_0x_j13_6.raw		13385095.41	1419.691535		722.8567461	TRUE	722.8570342	-777.777
-1	1	0	1.023	0.15	IPI:IPI00296337.2	473749	SPACER	SWISS-PROT:P78527-1|ENSEMBL:ENSP00000313420|REFSEQ:NP_008835|H-INV:HIT000220021|VEGA:OTTHUMP00000177651 Tax_Id=9606 Gene_Symbol=PRKDC Isoform 1 of DNA-dependent protein kinase catalytic subunit	DLPSWMK	446.7148	891.4151	2	12	-777.777	-777.777	-777.777	-777.777	0	0	2535.4754	0	0	0	891.416	446.7154567	891.416388	0	FALSE			-777.777	-777.777	-777.777	1	0.9	M:\Monica\MSDATA\Holts\Solycomp\04252008\0X\J13\Holts_Solycomp_04252008_0X_J13_combo_mascot_results.html	1Met(ox)	1	-777.777	-777.777	M:\Monica\MSDATA\Holts\Solycomp\04252008\0X\J13\m05012008_holtholt_soly_12_0x_j13_6.raw		0	875.4211147		0	FALSE	0	-777.777
-1	1	0	1.023	0.15	IPI:IPI00296337.2	473749	SPACER	SWISS-PROT:P78527-1|ENSEMBL:ENSP00000313420|REFSEQ:NP_008835|H-INV:HIT000220021|VEGA:OTTHUMP00000177651 Tax_Id=9606 Gene_Symbol=PRKDC Isoform 1 of DNA-dependent protein kinase catalytic subunit	DPTVHDDVLELEMDELNR	719.3322	2154.9749	3	49	-777.777	-777.777	-777.777	-777.777	3196.477396	6.331963429	3195.4751	3196.476542	3196.6344	31207.03185	2154.9739	719.3324928	2154.97569	2154.976383	FALSE			-777.777	-777.777	-777.777	1	41.9	M:\Monica\MSDATA\Holts\Solycomp\04252008\0X\J13\Holts_Solycomp_04252008_0X_J13_combo_mascot_results.html	1Met(ox)	1	-777.777	-777.777	M:\Monica\MSDATA\Holts\Solycomp\04252008\0X\J13\m05012008_holtholt_soly_12_0x_j13_6.raw		8603367.514	2138.978975		719.3323558	TRUE	719.3326486	-777.777
-1	1	0	1.023	0.15	IPI:IPI00296337.2	473749	SPACER	SWISS-PROT:P78527-1|ENSEMBL:ENSP00000313420|REFSEQ:NP_008835|H-INV:HIT000220021|VEGA:OTTHUMP00000177651 Tax_Id=9606 Gene_Symbol=PRKDC Isoform 1 of DNA-dependent protein kinase catalytic subunit	DQNILLGTTYR	647.3439	1292.6732	2	75	-777.777	-777.777	-777.777	-777.777	2827.294177	10.79411426	2822.2733	2827.333965	2827.0706	96437.19009	1292.6724	647.3442889	1292.674052	1292.671912	FALSE			-777.777	-777.777	-777.777	1	60.3	M:\Monica\MSDATA\Holts\Solycomp\04252008\0X\J13\Holts_Solycomp_04252008_0X_J13_combo_mascot_results.html		1	-777.777	-777.777	M:\Monica\MSDATA\Holts\Solycomp\04252008\0X\J13\m05012008_holtholt_soly_12_0x_j13_6.raw		31532160.81	1292.672455		647.3428436	TRUE	647.3432325	-777.777
-1	1	0	1.023	0.15	IPI:IPI00296337.2	473749	SPACER	SWISS-PROT:P78527-1|ENSEMBL:ENSP00000313420|REFSEQ:NP_008835|H-INV:HIT000220021|VEGA:OTTHUMP00000177651 Tax_Id=9606 Gene_Symbol=PRKDC Isoform 1 of DNA-dependent protein kinase catalytic subunit	DQNILLGTTYR	650.3537	1298.6929	2	75	-777.777	-777.777	-777.777	-777.777	0	0	2822.0073	0	0	0	1298.6926	650.3540849	1298.693644	0	FALSE			-777.777	-777.777	-777.777	1	58.5	M:\Monica\MSDATA\Holts\Solycomp\04252008\0X\J13\Holts_Solycomp_04252008_0X_J13_combo_mascot_results.html	1Arg6	1	-777.777	-777.777	M:\Monica\MSDATA\Holts\Solycomp\04252008\0X\J13\m05012008_holtholt_soly_12_0x_j13_6.raw		0	1292.672455		0	TRUE	0	-777.777
-1	1	0	1.023	0.15	IPI:IPI00296337.2	473749	SPACER	SWISS-PROT:P78527-1|ENSEMBL:ENSP00000313420|REFSEQ:NP_008835|H-INV:HIT000220021|VEGA:OTTHUMP00000177651 Tax_Id=9606 Gene_Symbol=PRKDC Isoform 1 of DNA-dependent protein kinase catalytic subunit	DSKPPGNLK	486.2774	970.5402	2	23	-777.777	-777.777	-777.777	-777.777	0	0	748.6539	0	0	0	970.5418	486.2780039	970.5414824	0	FALSE			-777.777	-777.777	-777.777	1	3.2	M:\Monica\MSDATA\Holts\Solycomp\04252008\0X\J13\Holts_Solycomp_04252008_0X_J13_combo_mascot_results.html	2Lys8	1	-777.777	-777.777	M:\Monica\MSDATA\Holts\Solycomp\04252008\0X\J13\m05012008_holtholt_soly_12_0x_j13_6.raw		0	954.5134247		0	FALSE	0	-777.777
-1	1	0	1.023	0.15	IPI:IPI00296337.2	473749	SPACER	SWISS-PROT:P78527-1|ENSEMBL:ENSP00000313420|REFSEQ:NP_008835|H-INV:HIT000220021|VEGA:OTTHUMP00000177651 Tax_Id=9606 Gene_Symbol=PRKDC Isoform 1 of DNA-dependent protein kinase catalytic subunit	DSKPPGNLK	478.2629	954.5113	2	16	-777.777	-777.777	-777.777	-777.777	0	0	748.9821	0	0	0	954.5134	478.2635146	954.5125038	0	FALSE			-777.777	-777.777	-777.777	1	0.1	M:\Monica\MSDATA\Holts\Solycomp\04252008\0X\J13\Holts_Solycomp_04252008_0X_J13_combo_mascot_results.html		1	-777.777	-777.777	M:\Monica\MSDATA\Holts\Solycomp\04252008\0X\J13\m05012008_holtholt_soly_12_0x_j13_6.raw		0	954.5134247		0	FALSE	0	-777.777
-1	1	0	1.023	0.15	IPI:IPI00296337.2	473749	SPACER	SWISS-PROT:P78527-1|ENSEMBL:ENSP00000313420|REFSEQ:NP_008835|H-INV:HIT000220021|VEGA:OTTHUMP00000177651 Tax_Id=9606 Gene_Symbol=PRKDC Isoform 1 of DNA-dependent protein kinase catalytic subunit	DVDFMYVELIQR	772.377	1542.7395	2	82	-777.777	-777.777	-777.777	-777.777	3363.758028	4.108800003	3361.985	3364.053845	3363.1728	61517.11508	1542.7388	772.377222	1542.739919	1542.739862	FALSE			-777.777	-777.777	-777.777	1	70.6	M:\Monica\MSDATA\Holts\Solycomp\04252008\0X\J13\Holts_Solycomp_04252008_0X_J13_combo_mascot_results.html	1Met(ox)	1	-777.777	-777.777	M:\Monica\MSDATA\Holts\Solycomp\04252008\0X\J13\m05012008_holtholt_soly_12_0x_j13_6.raw		15254058.92	1526.743895		772.3772786	TRUE	772.3775006	-777.777
-1	1	0	1.023	0.15	IPI:IPI00296337.2	473749	SPACER	SWISS-PROT:P78527-1|ENSEMBL:ENSP00000313420|REFSEQ:NP_008835|H-INV:HIT000220021|VEGA:OTTHUMP00000177651 Tax_Id=9606 Gene_Symbol=PRKDC Isoform 1 of DNA-dependent protein kinase catalytic subunit	DVDFMYVELIQR	775.387	1548.7594	2	78	-777.777	-777.777	-777.777	-777.777	0	0	3362.2972	0	0	0	1548.7589	775.387218	1548.759911	0	FALSE			-777.777	-777.777	-777.777	1	57.7	M:\Monica\MSDATA\Holts\Solycomp\04252008\0X\J13\Holts_Solycomp_04252008_0X_J13_combo_mascot_results.html	1Arg6 1Met(ox)	1	-777.777	-777.777	M:\Monica\MSDATA\Holts\Solycomp\04252008\0X\J13\m05012008_holtholt_soly_12_0x_j13_6.raw		0	1526.743895		0	TRUE	0	-777.777
-1	1	0	1.023	0.15	IPI:IPI00296337.2	473749	SPACER	SWISS-PROT:P78527-1|ENSEMBL:ENSP00000313420|REFSEQ:NP_008835|H-INV:HIT000220021|VEGA:OTTHUMP00000177651 Tax_Id=9606 Gene_Symbol=PRKDC Isoform 1 of DNA-dependent protein kinase catalytic subunit	DVLIQGLIDENPGLQLIIR	1060.1203	2118.2261	2	93	-777.777	-777.777	-777.777	-777.777	4118.796518	13.54979123	4118.6059	4120.251084	4121.7269	532.5232537	2118.2048	1060.120138	2118.22575	2118.19921	FALSE			-777.777	-777.777	-777.777	1	78.9	M:\Monica\MSDATA\Holts\Solycomp\04252008\0X\J13\Holts_Solycomp_04252008_0X_J13_combo_mascot_results.html		1	-777.777	-777.777	M:\Monica\MSDATA\Holts\Solycomp\04252008\0X\J13\m05012008_holtholt_soly_12_0x_j13_6.raw		76192.25659	2118.204805		1060.107332	TRUE	1060.10717	-777.777
-1	1	0	1.023	0.15	IPI:IPI00296337.2	473749	SPACER	SWISS-PROT:P78527-1|ENSEMBL:ENSP00000313420|REFSEQ:NP_008835|H-INV:HIT000220021|VEGA:OTTHUMP00000177651 Tax_Id=9606 Gene_Symbol=PRKDC Isoform 1 of DNA-dependent protein kinase catalytic subunit	DVLIQGLIDENPGLQLIIR	707.074	2118.2001	3	37	-777.777	-777.777	-777.777	-777.777	4122.741742	11.011328	4119.8473	4121.247424	4119.2878	291.8865122	2118.2048	707.0743092	2118.201139	2118.200332	FALSE			-777.777	-777.777	-777.777	1	26.6	M:\Monica\MSDATA\Holts\Solycomp\04252008\0X\J13\Holts_Solycomp_04252008_0X_J13_combo_mascot_results.html		1	-777.777	-777.777	M:\Monica\MSDATA\Holts\Solycomp\04252008\0X\J13\m05012008_holtholt_soly_12_0x_j13_6.raw		84123.46619	2118.204805		707.0739904	TRUE	707.0742996	-777.777
-1	1	0	1.023	0.15	IPI:IPI00296337.2	473749	SPACER	SWISS-PROT:P78527-1|ENSEMBL:ENSP00000313420|REFSEQ:NP_008835|H-INV:HIT000220021|VEGA:OTTHUMP00000177651 Tax_Id=9606 Gene_Symbol=PRKDC Isoform 1 of DNA-dependent protein kinase catalytic subunit	DVLIQGLIDENPGLQLIIR	709.0808	2124.2206	3	30	-777.777	-777.777	-777.777	-777.777	0	0	4121.35	0	0	0	2124.2249	709.0811065	2124.221531	0	FALSE			-777.777	-777.777	-777.777	1	25.9	M:\Monica\MSDATA\Holts\Solycomp\04252008\0X\J13\Holts_Solycomp_04252008_0X_J13_combo_mascot_results.html	1Arg6	1	-777.777	-777.777	M:\Monica\MSDATA\Holts\Solycomp\04252008\0X\J13\m05012008_holtholt_soly_12_0x_j13_6.raw		0	2118.204805		0	TRUE	0	-777.777
-1	1	0	1.023	0.15	IPI:IPI00296337.2	473749	SPACER	SWISS-PROT:P78527-1|ENSEMBL:ENSP00000313420|REFSEQ:NP_008835|H-INV:HIT000220021|VEGA:OTTHUMP00000177651 Tax_Id=9606 Gene_Symbol=PRKDC Isoform 1 of DNA-dependent protein kinase catalytic subunit	DYVAVAR	397.2131	792.4117	2	26	-777.777	-777.777	-777.777	-777.777	1074.998885	56.98223112	1053.4696	1076.616655	1075.9997	1834.512196	792.413	397.2138228	792.4131202	792.4126845	FALSE			-777.777	-777.777	-777.777	1	16	M:\Monica\MSDATA\Holts\Solycomp\04252008\0X\J13\Holts_Solycomp_04252008_0X_J13_combo_mascot_results.html		1	-777.777	-777.777	M:\Monica\MSDATA\Holts\Solycomp\04252008\0X\J13\m05012008_holtholt_soly_12_0x_j13_6.raw		1280157.215	792.4129847		397.2130449	TRUE	397.2137677	-777.777
-1	1	0	1.023	0.15	IPI:IPI00296337.2	473749	SPACER	SWISS-PROT:P78527-1|ENSEMBL:ENSP00000313420|REFSEQ:NP_008835|H-INV:HIT000220021|VEGA:OTTHUMP00000177651 Tax_Id=9606 Gene_Symbol=PRKDC Isoform 1 of DNA-dependent protein kinase catalytic subunit	DYVDLFR	464.2327	926.4509	2	32	-777.777	-777.777	-777.777	-777.777	3107.181274	11.08277129	3106.144	3107.120476	3106.9182	32873.48578	926.4498	464.2333333	926.4521413	926.451493	FALSE			-777.777	-777.777	-777.777	1	8.7	M:\Monica\MSDATA\Holts\Solycomp\04252008\0X\J13\Holts_Solycomp_04252008_0X_J13_combo_mascot_results.html		1	-777.777	-777.777	M:\Monica\MSDATA\Holts\Solycomp\04252008\0X\J13\m05012008_holtholt_soly_12_0x_j13_6.raw		18204955.88	926.4497647		464.2326631	TRUE	464.2332965	-777.777
-1	1	0	1.023	0.15	IPI:IPI00296337.2	473749	SPACER	SWISS-PROT:P78527-1|ENSEMBL:ENSP00000313420|REFSEQ:NP_008835|H-INV:HIT000220021|VEGA:OTTHUMP00000177651 Tax_Id=9606 Gene_Symbol=PRKDC Isoform 1 of DNA-dependent protein kinase catalytic subunit	ECREEILK	545.7897	1089.5649	2	23	-777.777	-777.777	-777.777	-777.777	0	0	887.4304	0	0	0	1089.5675	545.7902245	1089.565924	0	FALSE			-777.777	-777.777	-777.777	1	2.4	M:\Monica\MSDATA\Holts\Solycomp\04252008\0X\J13\Holts_Solycomp_04252008_0X_J13_combo_mascot_results.html	1Arg6 1Lys8	1	-777.777	-777.777	M:\Monica\MSDATA\Holts\Solycomp\04252008\0X\J13\m05012008_holtholt_soly_12_0x_j13_6.raw		0	1018.51171		0	FALSE	0	-777.777
-1	1	0	1.023	0.15	IPI:IPI00296337.2	473749	SPACER	SWISS-PROT:P78527-1|ENSEMBL:ENSP00000313420|REFSEQ:NP_008835|H-INV:HIT000220021|VEGA:OTTHUMP00000177651 Tax_Id=9606 Gene_Symbol=PRKDC Isoform 1 of DNA-dependent protein kinase catalytic subunit	ECREEILK	364.1957	1089.5651	3	31	-777.777	-777.777	-777.777	-777.777	888.8750923	9.726002148	888.6405	888.8384873	887.7408	602.7826455	1089.5675	364.1964669	1089.567612	1075.533935	FALSE			-777.777	-777.777	-777.777	1	3.8	M:\Monica\MSDATA\Holts\Solycomp\04252008\0X\J13\Holts_Solycomp_04252008_0X_J13_combo_mascot_results.html	1Arg6 1Lys8	1	-777.777	-777.777	M:\Monica\MSDATA\Holts\Solycomp\04252008\0X\J13\m05012008_holtholt_soly_12_0x_j13_6.raw		509532.8867	1018.51171		364.1956498	TRUE	364.1964167	-777.777
-1	1	0	1.023	0.15	IPI:IPI00296337.2	473749	SPACER	SWISS-PROT:P78527-1|ENSEMBL:ENSP00000313420|REFSEQ:NP_008835|H-INV:HIT000220021|VEGA:OTTHUMP00000177651 Tax_Id=9606 Gene_Symbol=PRKDC Isoform 1 of DNA-dependent protein kinase catalytic subunit	EFDKHFGK	504.2493	1006.4841	2	25	-777.777	-777.777	-777.777	-777.777	866.8204784	9.694531899	865.4733	867.0248007	866.0493	1946.384606	1006.4872	504.2498799	1006.485234	1006.48535	FALSE			-777.777	-777.777	-777.777	1	13.1	M:\Monica\MSDATA\Holts\Solycomp\04252008\0X\J13\Holts_Solycomp_04252008_0X_J13_combo_mascot_results.html		1	-777.777	-777.777	M:\Monica\MSDATA\Holts\Solycomp\04252008\0X\J13\m05012008_holtholt_soly_12_0x_j13_6.raw		949633.1367	1006.487205		504.2492193	TRUE	504.2497993	-777.777
-1	1	0	1.023	0.15	IPI:IPI00296337.2	473749	SPACER	SWISS-PROT:P78527-1|ENSEMBL:ENSP00000313420|REFSEQ:NP_008835|H-INV:HIT000220021|VEGA:OTTHUMP00000177651 Tax_Id=9606 Gene_Symbol=PRKDC Isoform 1 of DNA-dependent protein kinase catalytic subunit	EFDKHFGK	512.2641	1022.5137	2	17	-777.777	-777.777	-777.777	-777.777	0	0	865.155	0	0	0	1022.5156	512.2646692	1022.514813	0	FALSE			-777.777	-777.777	-777.777	1	2	M:\Monica\MSDATA\Holts\Solycomp\04252008\0X\J13\Holts_Solycomp_04252008_0X_J13_combo_mascot_results.html	2Lys8	1	-777.777	-777.777	M:\Monica\MSDATA\Holts\Solycomp\04252008\0X\J13\m05012008_holtholt_soly_12_0x_j13_6.raw		0	1006.487205		0	FALSE	0	-777.777
-1	1	0	1.023	0.15	IPI:IPI00296337.2	473749	SPACER	SWISS-PROT:P78527-1|ENSEMBL:ENSP00000313420|REFSEQ:NP_008835|H-INV:HIT000220021|VEGA:OTTHUMP00000177651 Tax_Id=9606 Gene_Symbol=PRKDC Isoform 1 of DNA-dependent protein kinase catalytic subunit	EFFSTIVVDAIDVLK	848.4641	1694.9136	2	100	-777.777	-777.777	-777.777	-777.777	4326.77027	7.83571857	4326.2316	4327.369132	4325.3334	926.942654	1694.913	848.4642204	1694.913915	1694.910789	FALSE			-777.777	-777.777	-777.777	1	85.5	M:\Monica\MSDATA\Holts\Solycomp\04252008\0X\J13\Holts_Solycomp_04252008_0X_J13_combo_mascot_results.html		1	-777.777	-777.777	M:\Monica\MSDATA\Holts\Solycomp\04252008\0X\J13\m05012008_holtholt_soly_12_0x_j13_6.raw		200907.6536	1694.913045		848.4640701	TRUE	848.4641905	-777.777
-1	1	0	1.023	0.15	IPI:IPI00296337.2	473749	SPACER	SWISS-PROT:P78527-1|ENSEMBL:ENSP00000313420|REFSEQ:NP_008835|H-INV:HIT000220021|VEGA:OTTHUMP00000177651 Tax_Id=9606 Gene_Symbol=PRKDC Isoform 1 of DNA-dependent protein kinase catalytic subunit	EFFSTIVVDAIDVLK	852.4678	1702.921	2	96	-777.777	-777.777	-777.777	-777.777	0	0	4325.8672	0	0	0	1702.9272	852.4679151	1702.921305	0	FALSE			-777.777	-777.777	-777.777	1	75.3	M:\Monica\MSDATA\Holts\Solycomp\04252008\0X\J13\Holts_Solycomp_04252008_0X_J13_combo_mascot_results.html	1Lys8	1	-777.777	-777.777	M:\Monica\MSDATA\Holts\Solycomp\04252008\0X\J13\m05012008_holtholt_soly_12_0x_j13_6.raw		0	1694.913045		0	TRUE	0	-777.777
-1	1	0	1.023	0.15	IPI:IPI00296337.2	473749	SPACER	SWISS-PROT:P78527-1|ENSEMBL:ENSP00000313420|REFSEQ:NP_008835|H-INV:HIT000220021|VEGA:OTTHUMP00000177651 Tax_Id=9606 Gene_Symbol=PRKDC Isoform 1 of DNA-dependent protein kinase catalytic subunit	EFPPGTPR	453.7417	905.4689	2	19	-777.777	-777.777	-777.777	-777.777	0	0	1193.4955	0	0	0	905.4702	453.7423473	905.4701693	0	FALSE			-777.777	-777.777	-777.777	1	5.8	M:\Monica\MSDATA\Holts\Solycomp\04252008\0X\J13\Holts_Solycomp_04252008_0X_J13_combo_mascot_results.html	1Arg6	1	-777.777	-777.777	M:\Monica\MSDATA\Holts\Solycomp\04252008\0X\J13\m05012008_holtholt_soly_12_0x_j13_6.raw		0	899.4500947		0	FALSE	0	-777.777
-1	1	0	1.023	0.15	IPI:IPI00296337.2	473749	SPACER	SWISS-PROT:P78527-1|ENSEMBL:ENSP00000313420|REFSEQ:NP_008835|H-INV:HIT000220021|VEGA:OTTHUMP00000177651 Tax_Id=9606 Gene_Symbol=PRKDC Isoform 1 of DNA-dependent protein kinase catalytic subunit	EFPPGTPR	453.7418	905.469	2	19	-777.777	-777.777	-777.777	-777.777	0	0	1331.455	0	0	0	905.4702	453.7424473	905.4703693	0	FALSE			-777.777	-777.777	-777.777	1	8.1	M:\Monica\MSDATA\Holts\Solycomp\04252008\0X\J13\Holts_Solycomp_04252008_0X_J13_combo_mascot_results.html	1Arg6	1	-777.777	-777.777	M:\Monica\MSDATA\Holts\Solycomp\04252008\0X\J13\m05012008_holtholt_soly_12_0x_j13_6.raw		0	899.4500947		0	FALSE	0	-777.777
-1	1	0	1.023	0.15	IPI:IPI00296337.2	473749	SPACER	SWISS-PROT:P78527-1|ENSEMBL:ENSP00000313420|REFSEQ:NP_008835|H-INV:HIT000220021|VEGA:OTTHUMP00000177651 Tax_Id=9606 Gene_Symbol=PRKDC Isoform 1 of DNA-dependent protein kinase catalytic subunit	EIFNFVLK	509.2964	1016.5783	2	41	-777.777	-777.777	-777.777	-777.777	3313.641957	11.63669121	3308.1938	3314.223765	3313.256	55838.31892	1016.5786	509.2969732	1016.579421	1008.566126	FALSE			-777.777	-777.777	-777.777	1	19.2	M:\Monica\MSDATA\Holts\Solycomp\04252008\0X\J13\Holts_Solycomp_04252008_0X_J13_combo_mascot_results.html	1Lys8	1	-777.777	-777.777	M:\Monica\MSDATA\Holts\Solycomp\04252008\0X\J13\m05012008_holtholt_soly_12_0x_j13_6.raw		26533720.89	1008.564395		509.2965317	TRUE	509.2971049	-777.777
-1	1	0	1.023	0.15	IPI:IPI00296337.2	473749	SPACER	SWISS-PROT:P78527-1|ENSEMBL:ENSP00000313420|REFSEQ:NP_008835|H-INV:HIT000220021|VEGA:OTTHUMP00000177651 Tax_Id=9606 Gene_Symbol=PRKDC Isoform 1 of DNA-dependent protein kinase catalytic subunit	EIFNFVLK	505.2892	1008.5639	2	32	-777.777	-777.777	-777.777	-777.777	0	0	3308.4588	0	0	0	1008.5644	505.2897785	1008.565032	0	FALSE			-777.777	-777.777	-777.777	1	9.9	M:\Monica\MSDATA\Holts\Solycomp\04252008\0X\J13\Holts_Solycomp_04252008_0X_J13_combo_mascot_results.html		1	-777.777	-777.777	M:\Monica\MSDATA\Holts\Solycomp\04252008\0X\J13\m05012008_holtholt_soly_12_0x_j13_6.raw		0	1008.564395		0	TRUE	0	-777.777
-1	1	0	1.023	0.15	IPI:IPI00296337.2	473749	SPACER	SWISS-PROT:P78527-1|ENSEMBL:ENSP00000313420|REFSEQ:NP_008835|H-INV:HIT000220021|VEGA:OTTHUMP00000177651 Tax_Id=9606 Gene_Symbol=PRKDC Isoform 1 of DNA-dependent protein kinase catalytic subunit	ELLNPVVEFVSHPSTTCR	1046.0351	2090.0556	2	104	-777.777	-777.777	-777.777	-777.777	3317.5228	0	3315.0503	3317.5228	3317.5228	13546.33987	2090.0562	1046.034957	2090.055388	2084.037261	FALSE			-777.777	-777.777	-777.777	1	97.7	M:\Monica\MSDATA\Holts\Solycomp\04252008\0X\J13\Holts_Solycomp_04252008_0X_J13_combo_mascot_results.html	1Arg6	1	-777.777	-777.777	M:\Monica\MSDATA\Holts\Solycomp\04252008\0X\J13\m05012008_holtholt_soly_12_0x_j13_6.raw		2151515.068	2027.01458		1046.040304	TRUE	1046.040161	-777.777
-1	1	0	1.023	0.15	IPI:IPI00296337.2	473749	SPACER	SWISS-PROT:P78527-1|ENSEMBL:ENSP00000313420|REFSEQ:NP_008835|H-INV:HIT000220021|VEGA:OTTHUMP00000177651 Tax_Id=9606 Gene_Symbol=PRKDC Isoform 1 of DNA-dependent protein kinase catalytic subunit	ELLNPVVEFVSHPSTTCR	1043.0246	2084.0346	2	103	-777.777	-777.777	-777.777	-777.777	0	0	3312.8841	0	0	0	2084.036	1043.024461	2084.034396	0	FALSE			-777.777	-777.777	-777.777	1	87.2	M:\Monica\MSDATA\Holts\Solycomp\04252008\0X\J13\Holts_Solycomp_04252008_0X_J13_combo_mascot_results.html		1	-777.777	-777.777	M:\Monica\MSDATA\Holts\Solycomp\04252008\0X\J13\m05012008_holtholt_soly_12_0x_j13_6.raw		0	2027.01458		0	TRUE	0	-777.777
-1	1	0	1.023	0.15	IPI:IPI00296337.2	473749	SPACER	SWISS-PROT:P78527-1|ENSEMBL:ENSP00000313420|REFSEQ:NP_008835|H-INV:HIT000220021|VEGA:OTTHUMP00000177651 Tax_Id=9606 Gene_Symbol=PRKDC Isoform 1 of DNA-dependent protein kinase catalytic subunit	ELLNPVVEFVSHPSTTCR	695.6861	2084.0365	3	55	-777.777	-777.777	-777.777	-777.777	3304.020765	6.534901781	3307.0601	3304.454616	3305.3496	2975.119628	2084.036	695.6864244	2084.037485	2084.03768	FALSE			-777.777	-777.777	-777.777	1	52.1	M:\Monica\MSDATA\Holts\Solycomp\04252008\0X\J13\Holts_Solycomp_04252008_0X_J13_combo_mascot_results.html		1	-777.777	-777.777	M:\Monica\MSDATA\Holts\Solycomp\04252008\0X\J13\m05012008_holtholt_soly_12_0x_j13_6.raw		878382.5039	2027.01458		695.6861084	TRUE	695.6864328	-777.777
-1	1	0	1.023	0.15	IPI:IPI00296337.2	473749	SPACER	SWISS-PROT:P78527-1|ENSEMBL:ENSP00000313420|REFSEQ:NP_008835|H-INV:HIT000220021|VEGA:OTTHUMP00000177651 Tax_Id=9606 Gene_Symbol=PRKDC Isoform 1 of DNA-dependent protein kinase catalytic subunit	EMKPVIFLDVFLPR	573.9877	1718.9412	3	38	-777.777	-777.777	-777.777	-777.777	3742.897457	26.25567212	3749.4772	3741.757512	3743.5405	667.9035198	1718.9429	573.9881868	1718.942772	1718.945431	FALSE			-777.777	-777.777	-777.777	1	32.2	M:\Monica\MSDATA\Holts\Solycomp\04252008\0X\J13\Holts_Solycomp_04252008_0X_J13_combo_mascot_results.html	1Met(ox)	1	-777.777	-777.777	M:\Monica\MSDATA\Holts\Solycomp\04252008\0X\J13\m05012008_holtholt_soly_12_0x_j13_6.raw		262210.5499	1702.947995		573.988842	TRUE	573.9893288	-777.777
-1	1	0	1.023	0.15	IPI:IPI00296337.2	473749	SPACER	SWISS-PROT:P78527-1|ENSEMBL:ENSP00000313420|REFSEQ:NP_008835|H-INV:HIT000220021|VEGA:OTTHUMP00000177651 Tax_Id=9606 Gene_Symbol=PRKDC Isoform 1 of DNA-dependent protein kinase catalytic subunit	EMKPVIFLDVFLPR	578.6703	1732.9891	3	25	-777.777	-777.777	-777.777	-777.777	0	0	3753.7295	0	0	0	1732.9772	578.6707806	1732.990554	0	FALSE			-777.777	-777.777	-777.777	1	22.2	M:\Monica\MSDATA\Holts\Solycomp\04252008\0X\J13\Holts_Solycomp_04252008_0X_J13_combo_mascot_results.html	1Arg6 1Met(ox) 1Lys8	1	-777.777	-777.777	M:\Monica\MSDATA\Holts\Solycomp\04252008\0X\J13\m05012008_holtholt_soly_12_0x_j13_6.raw		0	1702.947995		0	TRUE	0	-777.777
-1	1	0	1.023	0.15	IPI:IPI00296337.2	473749	SPACER	SWISS-PROT:P78527-1|ENSEMBL:ENSP00000313420|REFSEQ:NP_008835|H-INV:HIT000220021|VEGA:OTTHUMP00000177651 Tax_Id=9606 Gene_Symbol=PRKDC Isoform 1 of DNA-dependent protein kinase catalytic subunit	EMKPVIFLDVFLPR	578.6732	1732.9978	3	19	-777.777	-777.777	-777.777	-777.777	0	0	3749.8477	0	0	0	1732.9772	578.6736806	1732.999254	0	FALSE			-777.777	-777.777	-777.777	1	12.6	M:\Monica\MSDATA\Holts\Solycomp\04252008\0X\J13\Holts_Solycomp_04252008_0X_J13_combo_mascot_results.html	1Arg6 1Met(ox) 1Lys8	1	-777.777	-777.777	M:\Monica\MSDATA\Holts\Solycomp\04252008\0X\J13\m05012008_holtholt_soly_12_0x_j13_6.raw		0	1702.947995		0	FALSE	0	-777.777
-1	1	0	1.023	0.15	IPI:IPI00296337.2	473749	SPACER	SWISS-PROT:P78527-1|ENSEMBL:ENSP00000313420|REFSEQ:NP_008835|H-INV:HIT000220021|VEGA:OTTHUMP00000177651 Tax_Id=9606 Gene_Symbol=PRKDC Isoform 1 of DNA-dependent protein kinase catalytic subunit	EPSFDWK	454.711	907.4075	2	26	-777.777	-777.777	-777.777	-777.777	2693.623069	18.57840148	2692.3232	2693.447296	2692.8072	8182.742027	907.4076	454.711646	907.4087667	907.4087804	FALSE			-777.777	-777.777	-777.777	1	9.2	M:\Monica\MSDATA\Holts\Solycomp\04252008\0X\J13\Holts_Solycomp_04252008_0X_J13_combo_mascot_results.html		1	-777.777	-777.777	M:\Monica\MSDATA\Holts\Solycomp\04252008\0X\J13\m05012008_holtholt_soly_12_0x_j13_6.raw		4635144.063	907.4075647		454.7110499	TRUE	454.7116959	-777.777
-1	1	0	1.023	0.15	IPI:IPI00296337.2	473749	SPACER	SWISS-PROT:P78527-1|ENSEMBL:ENSP00000313420|REFSEQ:NP_008835|H-INV:HIT000220021|VEGA:OTTHUMP00000177651 Tax_Id=9606 Gene_Symbol=PRKDC Isoform 1 of DNA-dependent protein kinase catalytic subunit	EPSFDWK	458.7178	915.4211	2	14	-777.777	-777.777	-777.777	-777.777	0	0	2691.8268	0	0	0	915.4218	458.7184407	915.422356	0	FALSE			-777.777	-777.777	-777.777	1	3.4	M:\Monica\MSDATA\Holts\Solycomp\04252008\0X\J13\Holts_Solycomp_04252008_0X_J13_combo_mascot_results.html	1Lys8	1	-777.777	-777.777	M:\Monica\MSDATA\Holts\Solycomp\04252008\0X\J13\m05012008_holtholt_soly_12_0x_j13_6.raw		0	907.4075647		0	FALSE	0	-777.777
-1	1	0	1.023	0.15	IPI:IPI00296337.2	473749	SPACER	SWISS-PROT:P78527-1|ENSEMBL:ENSP00000313420|REFSEQ:NP_008835|H-INV:HIT000220021|VEGA:OTTHUMP00000177651 Tax_Id=9606 Gene_Symbol=PRKDC Isoform 1 of DNA-dependent protein kinase catalytic subunit	EQQHVMEELFQSSFR	958.9471	1915.8796	2	84	-777.777	-777.777	-777.777	-777.777	2815.518201	10.70144596	2816.723	2815.648037	2815.6238	14556.12706	1915.8829	958.947073	1915.879621	1909.861987	FALSE			-777.777	-777.777	-777.777	1	77.3	M:\Monica\MSDATA\Holts\Solycomp\04252008\0X\J13\Holts_Solycomp_04252008_0X_J13_combo_mascot_results.html	1Arg6 1Met(ox)	1	-777.777	-777.777	M:\Monica\MSDATA\Holts\Solycomp\04252008\0X\J13\m05012008_holtholt_soly_12_0x_j13_6.raw		2613480.201	1893.867935		958.9470769	TRUE	958.9470499	-777.777
-1	1	0	1.023	0.15	IPI:IPI00296337.2	473749	SPACER	SWISS-PROT:P78527-1|ENSEMBL:ENSP00000313420|REFSEQ:NP_008835|H-INV:HIT000220021|VEGA:OTTHUMP00000177651 Tax_Id=9606 Gene_Symbol=PRKDC Isoform 1 of DNA-dependent protein kinase catalytic subunit	EQQHVMEELFQSSFR	955.9384	1909.8622	2	61	-777.777	-777.777	-777.777	-777.777	0	0	2816.4141	0	0	0	1909.8628	955.938377	1909.862229	0	FALSE			-777.777	-777.777	-777.777	1	56.5	M:\Monica\MSDATA\Holts\Solycomp\04252008\0X\J13\Holts_Solycomp_04252008_0X_J13_combo_mascot_results.html	1Met(ox)	1	-777.777	-777.777	M:\Monica\MSDATA\Holts\Solycomp\04252008\0X\J13\m05012008_holtholt_soly_12_0x_j13_6.raw		0	1893.867935		0	TRUE	0	-777.777
-1	1	0	1.023	0.15	IPI:IPI00296337.2	473749	SPACER	SWISS-PROT:P78527-1|ENSEMBL:ENSP00000313420|REFSEQ:NP_008835|H-INV:HIT000220021|VEGA:OTTHUMP00000177651 Tax_Id=9606 Gene_Symbol=PRKDC Isoform 1 of DNA-dependent protein kinase catalytic subunit	EQQHVMEELFQSSFR	632.2972	1893.8698	3	28	-777.777	-777.777	-777.777	-777.777	3304.080719	18.50101439	3302.4273	3304.844827	3303.3147	3625.797124	1893.8679	632.297609	1893.871039	1893.868737	FALSE			-777.777	-777.777	-777.777	1	14.5	M:\Monica\MSDATA\Holts\Solycomp\04252008\0X\J13\Holts_Solycomp_04252008_0X_J13_combo_mascot_results.html		1	-777.777	-777.777	M:\Monica\MSDATA\Holts\Solycomp\04252008\0X\J13\m05012008_holtholt_soly_12_0x_j13_6.raw		1238135.088	1893.867935		632.297133	TRUE	632.297542	-777.777
-1	1	0	1.023	0.15	IPI:IPI00296337.2	473749	SPACER	SWISS-PROT:P78527-1|ENSEMBL:ENSP00000313420|REFSEQ:NP_008835|H-INV:HIT000220021|VEGA:OTTHUMP00000177651 Tax_Id=9606 Gene_Symbol=PRKDC Isoform 1 of DNA-dependent protein kinase catalytic subunit	EQQHVMEELFQSSFR	639.6351	1915.8833	3	28	-777.777	-777.777	-777.777	-777.777	2815.514444	10.70144596	2812.7646	2815.400271	2813.8335	30218.60866	1915.8829	639.6354992	1915.884709	1909.860562	FALSE			-777.777	-777.777	-777.777	1	19.1	M:\Monica\MSDATA\Holts\Solycomp\04252008\0X\J13\Holts_Solycomp_04252008_0X_J13_combo_mascot_results.html	1Arg6 1Met(ox)	1	-777.777	-777.777	M:\Monica\MSDATA\Holts\Solycomp\04252008\0X\J13\m05012008_holtholt_soly_12_0x_j13_6.raw		10132875.61	1893.867935		639.6339219	TRUE	639.6343211	-777.777
-1	1	0	1.023	0.15	IPI:IPI00296337.2	473749	SPACER	SWISS-PROT:P78527-1|ENSEMBL:ENSP00000313420|REFSEQ:NP_008835|H-INV:HIT000220021|VEGA:OTTHUMP00000177651 Tax_Id=9606 Gene_Symbol=PRKDC Isoform 1 of DNA-dependent protein kinase catalytic subunit	EQQHVMEELFQSSFR	634.3029	1899.887	3	23	-777.777	-777.777	-777.777	-777.777	0	0	3301.0434	0	0	0	1899.888	634.3033063	1899.888131	0	FALSE			-777.777	-777.777	-777.777	1	13	M:\Monica\MSDATA\Holts\Solycomp\04252008\0X\J13\Holts_Solycomp_04252008_0X_J13_combo_mascot_results.html	1Arg6	1	-777.777	-777.777	M:\Monica\MSDATA\Holts\Solycomp\04252008\0X\J13\m05012008_holtholt_soly_12_0x_j13_6.raw		0	1893.867935		0	FALSE	0	-777.777
-1	1	0	1.023	0.15	IPI:IPI00296337.2	473749	SPACER	SWISS-PROT:P78527-1|ENSEMBL:ENSP00000313420|REFSEQ:NP_008835|H-INV:HIT000220021|VEGA:OTTHUMP00000177651 Tax_Id=9606 Gene_Symbol=PRKDC Isoform 1 of DNA-dependent protein kinase catalytic subunit	EVYAAAAEVLGLILR	794.4575	1586.9005	2	83	-777.777	-777.777	-777.777	-777.777	4273.522478	13.13398929	4270.3105	4271.214845	4273.3205	1907.002074	1586.9031	794.4576925	1586.90086	1586.901884	FALSE			-777.777	-777.777	-777.777	1	62.5	M:\Monica\MSDATA\Holts\Solycomp\04252008\0X\J13\Holts_Solycomp_04252008_0X_J13_combo_mascot_results.html		1	-777.777	-777.777	M:\Monica\MSDATA\Holts\Solycomp\04252008\0X\J13\m05012008_holtholt_soly_12_0x_j13_6.raw		455702.7659	1586.903145		794.4576596	TRUE	794.4578522	-777.777
-1	1	0	1.023	0.15	IPI:IPI00296337.2	473749	SPACER	SWISS-PROT:P78527-1|ENSEMBL:ENSP00000313420|REFSEQ:NP_008835|H-INV:HIT000220021|VEGA:OTTHUMP00000177651 Tax_Id=9606 Gene_Symbol=PRKDC Isoform 1 of DNA-dependent protein kinase catalytic subunit	EVYAAAAEVLGLILR	797.469	1592.9235	2	75	-777.777	-777.777	-777.777	-777.777	0	0	4270.669	0	0	0	1592.9232	797.4691885	1592.923852	0	FALSE			-777.777	-777.777	-777.777	1	54.9	M:\Monica\MSDATA\Holts\Solycomp\04252008\0X\J13\Holts_Solycomp_04252008_0X_J13_combo_mascot_results.html	1Arg6	1	-777.777	-777.777	M:\Monica\MSDATA\Holts\Solycomp\04252008\0X\J13\m05012008_holtholt_soly_12_0x_j13_6.raw		0	1586.903145		0	TRUE	0	-777.777
-1	1	0	1.023	0.15	IPI:IPI00296337.2	473749	SPACER	SWISS-PROT:P78527-1|ENSEMBL:ENSP00000313420|REFSEQ:NP_008835|H-INV:HIT000220021|VEGA:OTTHUMP00000177651 Tax_Id=9606 Gene_Symbol=PRKDC Isoform 1 of DNA-dependent protein kinase catalytic subunit	EVYAAAAEVLGLILR	531.9807	1592.9201	3	43	-777.777	-777.777	-777.777	-777.777	4272.831333	13.13398929	4272.5862	4257.59407	4273.3205	539.4787097	1592.9232	531.9812429	1592.921941	1586.904388	FALSE			-777.777	-777.777	-777.777	1	28.8	M:\Monica\MSDATA\Holts\Solycomp\04252008\0X\J13\Holts_Solycomp_04252008_0X_J13_combo_mascot_results.html	1Arg6	1	-777.777	-777.777	M:\Monica\MSDATA\Holts\Solycomp\04252008\0X\J13\m05012008_holtholt_soly_12_0x_j13_6.raw		237964.0901	1586.903145		531.9801662	TRUE	531.9807091	-777.777
-1	1	0	1.023	0.15	IPI:IPI00296337.2	473749	SPACER	SWISS-PROT:P78527-1|ENSEMBL:ENSP00000313420|REFSEQ:NP_008835|H-INV:HIT000220021|VEGA:OTTHUMP00000177651 Tax_Id=9606 Gene_Symbol=PRKDC Isoform 1 of DNA-dependent protein kinase catalytic subunit	FHGVLK	354.7173	707.4201	2	22	-777.777	-777.777	-777.777	-777.777	0	0	875.4833	0	0	0	707.421	354.7180795	707.4216336	0	FALSE			-777.777	-777.777	-777.777	1	2.2	M:\Monica\MSDATA\Holts\Solycomp\04252008\0X\J13\Holts_Solycomp_04252008_0X_J13_combo_mascot_results.html	1Lys8	1	-777.777	-777.777	M:\Monica\MSDATA\Holts\Solycomp\04252008\0X\J13\m05012008_holtholt_soly_12_0x_j13_6.raw		0	699.4067747		0	FALSE	0	-777.777
-1	1	0	1.023	0.15	IPI:IPI00296337.2	473749	SPACER	SWISS-PROT:P78527-1|ENSEMBL:ENSP00000313420|REFSEQ:NP_008835|H-INV:HIT000220021|VEGA:OTTHUMP00000177651 Tax_Id=9606 Gene_Symbol=PRKDC Isoform 1 of DNA-dependent protein kinase catalytic subunit	FIQTFGK	424.7406	847.4666	2	15	-777.777	-777.777	-777.777	-777.777	0	0	2352.3158	0	0	0	847.4683	424.741286	847.4680467	0	FALSE			-777.777	-777.777	-777.777	1	4.9	M:\Monica\MSDATA\Holts\Solycomp\04252008\0X\J13\Holts_Solycomp_04252008_0X_J13_combo_mascot_results.html	1Lys8	1	-777.777	-777.777	M:\Monica\MSDATA\Holts\Solycomp\04252008\0X\J13\m05012008_holtholt_soly_12_0x_j13_6.raw		0	839.4541247		0	FALSE	0	-777.777
-1	1	0	1.023	0.15	IPI:IPI00296337.2	473749	SPACER	SWISS-PROT:P78527-1|ENSEMBL:ENSP00000313420|REFSEQ:NP_008835|H-INV:HIT000220021|VEGA:OTTHUMP00000177651 Tax_Id=9606 Gene_Symbol=PRKDC Isoform 1 of DNA-dependent protein kinase catalytic subunit	FIQTFGK	424.7408	847.467	2	12	-777.777	-777.777	-777.777	-777.777	0	0	2362.3663	0	0	0	847.4683	424.741486	847.4684467	0	FALSE			-777.777	-777.777	-777.777	1	4.3	M:\Monica\MSDATA\Holts\Solycomp\04252008\0X\J13\Holts_Solycomp_04252008_0X_J13_combo_mascot_results.html	1Lys8	1	-777.777	-777.777	M:\Monica\MSDATA\Holts\Solycomp\04252008\0X\J13\m05012008_holtholt_soly_12_0x_j13_6.raw		0	839.4541247		0	FALSE	0	-777.777
-1	1	0	1.023	0.15	IPI:IPI00296337.2	473749	SPACER	SWISS-PROT:P78527-1|ENSEMBL:ENSP00000313420|REFSEQ:NP_008835|H-INV:HIT000220021|VEGA:OTTHUMP00000177651 Tax_Id=9606 Gene_Symbol=PRKDC Isoform 1 of DNA-dependent protein kinase catalytic subunit	FIVCLNK	451.2562	900.4979	2	27	-777.777	-777.777	-777.777	-777.777	2689.088457	10.12965221	2686.982	2689.235766	2689.2083	14069.95354	900.4982	451.2568506	900.4991759	892.4848582	FALSE			-777.777	-777.777	-777.777	1	5	M:\Monica\MSDATA\Holts\Solycomp\04252008\0X\J13\Holts_Solycomp_04252008_0X_J13_combo_mascot_results.html	1Lys8	1	-777.777	-777.777	M:\Monica\MSDATA\Holts\Solycomp\04252008\0X\J13\m05012008_holtholt_soly_12_0x_j13_6.raw		8222239.703	835.4625801		451.2561953	TRUE	451.2568459	-777.777
-1	1	0	1.023	0.15	IPI:IPI00296337.2	473749	SPACER	SWISS-PROT:P78527-1|ENSEMBL:ENSP00000313420|REFSEQ:NP_008835|H-INV:HIT000220021|VEGA:OTTHUMP00000177651 Tax_Id=9606 Gene_Symbol=PRKDC Isoform 1 of DNA-dependent protein kinase catalytic subunit	FLCIFLEK	539.2989	1076.5832	2	39	-777.777	-777.777	-777.777	-777.777	3344.598553	4.284600002	3346.5412	3345.066	3345.066	9503.22798	1076.582	539.2994331	1076.584341	1068.570495	FALSE			-777.777	-777.777	-777.777	1	23.1	M:\Monica\MSDATA\Holts\Solycomp\04252008\0X\J13\Holts_Solycomp_04252008_0X_J13_combo_mascot_results.html	1Lys8	1	-777.777	-777.777	M:\Monica\MSDATA\Holts\Solycomp\04252008\0X\J13\m05012008_holtholt_soly_12_0x_j13_6.raw		4133813.54	1011.5463		539.2989007	TRUE	539.2994338	-777.777
-1	1	0	1.023	0.15	IPI:IPI00296337.2	473749	SPACER	SWISS-PROT:P78527-1|ENSEMBL:ENSP00000313420|REFSEQ:NP_008835|H-INV:HIT000220021|VEGA:OTTHUMP00000177651 Tax_Id=9606 Gene_Symbol=PRKDC Isoform 1 of DNA-dependent protein kinase catalytic subunit	FLCIFLEK	535.292	1068.5695	2	31	-777.777	-777.777	-777.777	-777.777	0	0	3346.7966	0	0	0	1068.5677	535.2925385	1068.570552	0	FALSE			-777.777	-777.777	-777.777	1	12.4	M:\Monica\MSDATA\Holts\Solycomp\04252008\0X\J13\Holts_Solycomp_04252008_0X_J13_combo_mascot_results.html		1	-777.777	-777.777	M:\Monica\MSDATA\Holts\Solycomp\04252008\0X\J13\m05012008_holtholt_soly_12_0x_j13_6.raw		0	1011.5463		0	TRUE	0	-777.777
-1	1	0	1.023	0.15	IPI:IPI00296337.2	473749	SPACER	SWISS-PROT:P78527-1|ENSEMBL:ENSP00000313420|REFSEQ:NP_008835|H-INV:HIT000220021|VEGA:OTTHUMP00000177651 Tax_Id=9606 Gene_Symbol=PRKDC Isoform 1 of DNA-dependent protein kinase catalytic subunit	FMNAVFFLLPK	671.8658	1341.7171	2	55	-777.777	-777.777	-777.777	-777.777	3670.4031	0	3665.7513	3670.4031	3670.4031	17113.98192	1341.7155	671.8661562	1341.717787	1341.717661	FALSE			-777.777	-777.777	-777.777	1	35	M:\Monica\MSDATA\Holts\Solycomp\04252008\0X\J13\Holts_Solycomp_04252008_0X_J13_combo_mascot_results.html	1Met(ox)	1	-777.777	-777.777	M:\Monica\MSDATA\Holts\Solycomp\04252008\0X\J13\m05012008_holtholt_soly_12_0x_j13_6.raw		5229022.121	1325.720575		671.8657237	TRUE	671.8660799	-777.777
-1	1	0	1.023	0.15	IPI:IPI00296337.2	473749	SPACER	SWISS-PROT:P78527-1|ENSEMBL:ENSP00000313420|REFSEQ:NP_008835|H-INV:HIT000220021|VEGA:OTTHUMP00000177651 Tax_Id=9606 Gene_Symbol=PRKDC Isoform 1 of DNA-dependent protein kinase catalytic subunit	FMNAVFFLLPK	675.8711	1349.7276	2	53	-777.777	-777.777	-777.777	-777.777	0	0	3666.9294	0	0	0	1349.7297	675.8714508	1349.728376	0	FALSE			-777.777	-777.777	-777.777	1	42.5	M:\Monica\MSDATA\Holts\Solycomp\04252008\0X\J13\Holts_Solycomp_04252008_0X_J13_combo_mascot_results.html	1Met(ox) 1Lys8	1	-777.777	-777.777	M:\Monica\MSDATA\Holts\Solycomp\04252008\0X\J13\m05012008_holtholt_soly_12_0x_j13_6.raw		0	1325.720575		0	TRUE	0	-777.777
-1	1	0	1.023	0.15	IPI:IPI00296337.2	473749	SPACER	SWISS-PROT:P78527-1|ENSEMBL:ENSP00000313420|REFSEQ:NP_008835|H-INV:HIT000220021|VEGA:OTTHUMP00000177651 Tax_Id=9606 Gene_Symbol=PRKDC Isoform 1 of DNA-dependent protein kinase catalytic subunit	FMNAVFFLLPK	667.8736	1333.7327	2	44	-777.777	-777.777	-777.777	-777.777	0	0	3981.0083	0	0	0	1333.7347	667.8739615	1333.733398	0	FALSE			-777.777	-777.777	-777.777	1	32.5	M:\Monica\MSDATA\Holts\Solycomp\04252008\0X\J13\Holts_Solycomp_04252008_0X_J13_combo_mascot_results.html	1Lys8	1	-777.777	-777.777	M:\Monica\MSDATA\Holts\Solycomp\04252008\0X\J13\m05012008_holtholt_soly_12_0x_j13_6.raw		0	1325.720575		0	TRUE	0	-777.777
-1	1	0	1.023	0.15	IPI:IPI00296337.2	473749	SPACER	SWISS-PROT:P78527-1|ENSEMBL:ENSP00000313420|REFSEQ:NP_008835|H-INV:HIT000220021|VEGA:OTTHUMP00000177651 Tax_Id=9606 Gene_Symbol=PRKDC Isoform 1 of DNA-dependent protein kinase catalytic subunit	FMNAVFFLLPK	671.8657	1341.7169	2	44	-777.777	-777.777	-777.777	-777.777	0	0	3691.3342	0	0	0	1341.7155	671.8660562	1341.717587	0	FALSE			-777.777	-777.777	-777.777	1	24.2	M:\Monica\MSDATA\Holts\Solycomp\04252008\0X\J13\Holts_Solycomp_04252008_0X_J13_combo_mascot_results.html	1Met(ox)	1	-777.777	-777.777	M:\Monica\MSDATA\Holts\Solycomp\04252008\0X\J13\m05012008_holtholt_soly_12_0x_j13_6.raw		0	1325.720575		0	TRUE	0	-777.777
-1	1	0	1.023	0.15	IPI:IPI00296337.2	473749	SPACER	SWISS-PROT:P78527-1|ENSEMBL:ENSP00000313420|REFSEQ:NP_008835|H-INV:HIT000220021|VEGA:OTTHUMP00000177651 Tax_Id=9606 Gene_Symbol=PRKDC Isoform 1 of DNA-dependent protein kinase catalytic subunit	FMNAVFFLLPK	663.8693	1325.724	2	36	-777.777	-777.777	-777.777	-777.777	3984.161124	10.46503333	3982.3125	3984.234336	3983.6942	570.7957493	1325.7205	663.8696668	1325.724808	1325.722154	FALSE			-777.777	-777.777	-777.777	1	20.2	M:\Monica\MSDATA\Holts\Solycomp\04252008\0X\J13\Holts_Solycomp_04252008_0X_J13_combo_mascot_results.html		1	-777.777	-777.777	M:\Monica\MSDATA\Holts\Solycomp\04252008\0X\J13\m05012008_holtholt_soly_12_0x_j13_6.raw		178268.8397	1325.720575		663.8678117	TRUE	663.8681786	-777.777
-1	1	0	1.023	0.15	IPI:IPI00296337.2	473749	SPACER	SWISS-PROT:P78527-1|ENSEMBL:ENSP00000313420|REFSEQ:NP_008835|H-INV:HIT000220021|VEGA:OTTHUMP00000177651 Tax_Id=9606 Gene_Symbol=PRKDC Isoform 1 of DNA-dependent protein kinase catalytic subunit	FNNYVDCMK	603.7494	1205.4843	2	53	-777.777	-777.777	-777.777	-777.777	2191.017225	10.35078063	2190.5896	2191.218656	2191.3819	5967.166626	1205.4845	603.7498471	1205.485169	1205.483194	FALSE			-777.777	-777.777	-777.777	1	40.4	M:\Monica\MSDATA\Holts\Solycomp\04252008\0X\J13\Holts_Solycomp_04252008_0X_J13_combo_mascot_results.html	1Met(ox)	1	-777.777	-777.777	M:\Monica\MSDATA\Holts\Solycomp\04252008\0X\J13\m05012008_holtholt_soly_12_0x_j13_6.raw		2166483.33	1132.46815		603.7476386	TRUE	603.7480857	-777.777
-1	1	0	1.023	0.15	IPI:IPI00296337.2	473749	SPACER	SWISS-PROT:P78527-1|ENSEMBL:ENSP00000313420|REFSEQ:NP_008835|H-INV:HIT000220021|VEGA:OTTHUMP00000177651 Tax_Id=9606 Gene_Symbol=PRKDC Isoform 1 of DNA-dependent protein kinase catalytic subunit	FNNYVDCMK	607.7553	1213.496	2	50	-777.777	-777.777	-777.777	-777.777	0	0	2189.2921	0	0	0	1213.4987	607.7557418	1213.496958	0	FALSE			-777.777	-777.777	-777.777	1	40.2	M:\Monica\MSDATA\Holts\Solycomp\04252008\0X\J13\Holts_Solycomp_04252008_0X_J13_combo_mascot_results.html	1Met(ox) 1Lys8	1	-777.777	-777.777	M:\Monica\MSDATA\Holts\Solycomp\04252008\0X\J13\m05012008_holtholt_soly_12_0x_j13_6.raw		0	1132.46815		0	TRUE	0	-777.777
-1	1	0	1.023	0.15	IPI:IPI00296337.2	473749	SPACER	SWISS-PROT:P78527-1|ENSEMBL:ENSP00000313420|REFSEQ:NP_008835|H-INV:HIT000220021|VEGA:OTTHUMP00000177651 Tax_Id=9606 Gene_Symbol=PRKDC Isoform 1 of DNA-dependent protein kinase catalytic subunit	FNNYVDCMK	595.7509	1189.4873	2	32	-777.777	-777.777	-777.777	-777.777	2510.982467	12.69049816	2511.2587	2511.33517	2511.5049	8118.488361	1189.4896	595.7513578	1189.48819	1189.488503	TRUE	Higher peak to the left (C13?). Possible charge state:	2	-777.777	-777.777	-777.777	1	27.4	M:\Monica\MSDATA\Holts\Solycomp\04252008\0X\J13\Holts_Solycomp_04252008_0X_J13_combo_mascot_results.html		1	-777.777	-777.777	M:\Monica\MSDATA\Holts\Solycomp\04252008\0X\J13\m05012008_holtholt_soly_12_0x_j13_6.raw		3023690.992	1132.46815		595.7509211	TRUE	595.7513789	-777.777
-1	1	0	1.023	0.15	IPI:IPI00296337.2	473749	SPACER	SWISS-PROT:P78527-1|ENSEMBL:ENSP00000313420|REFSEQ:NP_008835|H-INV:HIT000220021|VEGA:OTTHUMP00000177651 Tax_Id=9606 Gene_Symbol=PRKDC Isoform 1 of DNA-dependent protein kinase catalytic subunit	FVPLLPGNR	509.8102	1017.6059	2	30	-777.777	-777.777	-777.777	-777.777	2834.614527	15.27998803	2839.2118	2834.120458	2834.923	107430.885	1017.6066	509.8107725	1017.60702	1011.587211	FALSE			-777.777	-777.777	-777.777	1	24.2	M:\Monica\MSDATA\Holts\Solycomp\04252008\0X\J13\Holts_Solycomp_04252008_0X_J13_combo_mascot_results.html	1Arg6	1	-777.777	-777.777	M:\Monica\MSDATA\Holts\Solycomp\04252008\0X\J13\m05012008_holtholt_soly_12_0x_j13_6.raw		52042968.5	1011.586525		509.810213	TRUE	509.8107855	-777.777
-1	1	0	1.023	0.15	IPI:IPI00296337.2	473749	SPACER	SWISS-PROT:P78527-1|ENSEMBL:ENSP00000313420|REFSEQ:NP_008835|H-INV:HIT000220021|VEGA:OTTHUMP00000177651 Tax_Id=9606 Gene_Symbol=PRKDC Isoform 1 of DNA-dependent protein kinase catalytic subunit	FVPLLPGNR	506.8001	1011.5857	2	25	-777.777	-777.777	-777.777	-777.777	0	0	2827.8411	0	0	0	1011.5865	506.8006765	1011.586828	0	FALSE			-777.777	-777.777	-777.777	1	10.4	M:\Monica\MSDATA\Holts\Solycomp\04252008\0X\J13\Holts_Solycomp_04252008_0X_J13_combo_mascot_results.html		1	-777.777	-777.777	M:\Monica\MSDATA\Holts\Solycomp\04252008\0X\J13\m05012008_holtholt_soly_12_0x_j13_6.raw		0	1011.586525		0	TRUE	0	-777.777
-1	1	0	1.023	0.15	IPI:IPI00296337.2	473749	SPACER	SWISS-PROT:P78527-1|ENSEMBL:ENSP00000313420|REFSEQ:NP_008835|H-INV:HIT000220021|VEGA:OTTHUMP00000177651 Tax_Id=9606 Gene_Symbol=PRKDC Isoform 1 of DNA-dependent protein kinase catalytic subunit	FYGELALK	470.7596	939.5047	2	44	-777.777	-777.777	-777.777	-777.777	2795.339496	10.66794549	2792.2843	2795.533651	2795.556	37113.37489	939.5065	470.7602246	939.5059238	939.5070148	FALSE			-777.777	-777.777	-777.777	1	24	M:\Monica\MSDATA\Holts\Solycomp\04252008\0X\J13\Holts_Solycomp_04252008_0X_J13_combo_mascot_results.html		1	-777.777	-777.777	M:\Monica\MSDATA\Holts\Solycomp\04252008\0X\J13\m05012008_holtholt_soly_12_0x_j13_6.raw		19568268.13	939.5065447		470.75965	TRUE	470.7602746	-777.777
-1	1	0	1.023	0.15	IPI:IPI00296337.2	473749	SPACER	SWISS-PROT:P78527-1|ENSEMBL:ENSP00000313420|REFSEQ:NP_008835|H-INV:HIT000220021|VEGA:OTTHUMP00000177651 Tax_Id=9606 Gene_Symbol=PRKDC Isoform 1 of DNA-dependent protein kinase catalytic subunit	FYGELALK	474.7673	947.5201	2	37	-777.777	-777.777	-777.777	-777.777	0	0	2790.7014	0	0	0	947.5207	474.7679193	947.5213131	0	FALSE			-777.777	-777.777	-777.777	1	11.7	M:\Monica\MSDATA\Holts\Solycomp\04252008\0X\J13\Holts_Solycomp_04252008_0X_J13_combo_mascot_results.html	1Lys8	1	-777.777	-777.777	M:\Monica\MSDATA\Holts\Solycomp\04252008\0X\J13\m05012008_holtholt_soly_12_0x_j13_6.raw		0	939.5065447		0	TRUE	0	-777.777
-1	1	0	1.023	0.15	IPI:IPI00296337.2	473749	SPACER	SWISS-PROT:P78527-1|ENSEMBL:ENSP00000313420|REFSEQ:NP_008835|H-INV:HIT000220021|VEGA:OTTHUMP00000177651 Tax_Id=9606 Gene_Symbol=PRKDC Isoform 1 of DNA-dependent protein kinase catalytic subunit	FYGELALKK	542.822	1083.6294	2	44	-777.777	-777.777	-777.777	-777.777	2523.011783	10.46120086	2519.7582	2523.643597	2524.5121	28098.61829	1083.6299	542.8225284	1083.630531	1067.600658	FALSE			-777.777	-777.777	-777.777	1	33.6	M:\Monica\MSDATA\Holts\Solycomp\04252008\0X\J13\Holts_Solycomp_04252008_0X_J13_combo_mascot_results.html	2Lys8	1	-777.777	-777.777	M:\Monica\MSDATA\Holts\Solycomp\04252008\0X\J13\m05012008_holtholt_soly_12_0x_j13_6.raw		12250812.42	1067.601505		542.8219401	TRUE	542.8224685	-777.777
-1	1	0	1.023	0.15	IPI:IPI00296337.2	473749	SPACER	SWISS-PROT:P78527-1|ENSEMBL:ENSP00000313420|REFSEQ:NP_008835|H-INV:HIT000220021|VEGA:OTTHUMP00000177651 Tax_Id=9606 Gene_Symbol=PRKDC Isoform 1 of DNA-dependent protein kinase catalytic subunit	FYGELALKK	534.8078	1067.6011	2	17	-777.777	-777.777	-777.777	-777.777	0	0	2520.0096	0	0	0	1067.6015	534.8083391	1067.602153	0	FALSE			-777.777	-777.777	-777.777	1	8.8	M:\Monica\MSDATA\Holts\Solycomp\04252008\0X\J13\Holts_Solycomp_04252008_0X_J13_combo_mascot_results.html		1	-777.777	-777.777	M:\Monica\MSDATA\Holts\Solycomp\04252008\0X\J13\m05012008_holtholt_soly_12_0x_j13_6.raw		0	1067.601505		0	FALSE	0	-777.777
-1	1	0	1.023	0.15	IPI:IPI00296337.2	473749	SPACER	SWISS-PROT:P78527-1|ENSEMBL:ENSP00000313420|REFSEQ:NP_008835|H-INV:HIT000220021|VEGA:OTTHUMP00000177651 Tax_Id=9606 Gene_Symbol=PRKDC Isoform 1 of DNA-dependent protein kinase catalytic subunit	FYQGFLFSEKPEK	810.4089	1618.8033	2	56	-777.777	-777.777	-777.777	-777.777	3014.084517	8.139626017	3014.572	3013.453592	3015.0914	27936.84888	1618.8031	810.4090712	1618.803617	1618.801039	FALSE			-777.777	-777.777	-777.777	1	39.2	M:\Monica\MSDATA\Holts\Solycomp\04252008\0X\J13\Holts_Solycomp_04252008_0X_J13_combo_mascot_results.html		1	-777.777	-777.777	M:\Monica\MSDATA\Holts\Solycomp\04252008\0X\J13\m05012008_holtholt_soly_12_0x_j13_6.raw		6472284.594	1618.803115		810.4084461	TRUE	810.4086174	-777.777
-1	1	0	1.023	0.15	IPI:IPI00296337.2	473749	SPACER	SWISS-PROT:P78527-1|ENSEMBL:ENSP00000313420|REFSEQ:NP_008835|H-INV:HIT000220021|VEGA:OTTHUMP00000177651 Tax_Id=9606 Gene_Symbol=PRKDC Isoform 1 of DNA-dependent protein kinase catalytic subunit	FYQGFLFSEKPEK	818.4224	1634.8303	2	56	-777.777	-777.777	-777.777	-777.777	0	0	3014.2965	0	0	0	1634.8315	818.4225605	1634.830596	0	FALSE			-777.777	-777.777	-777.777	1	40.2	M:\Monica\MSDATA\Holts\Solycomp\04252008\0X\J13\Holts_Solycomp_04252008_0X_J13_combo_mascot_results.html	2Lys8	1	-777.777	-777.777	M:\Monica\MSDATA\Holts\Solycomp\04252008\0X\J13\m05012008_holtholt_soly_12_0x_j13_6.raw		0	1618.803115		0	TRUE	0	-777.777
-1	1	0	1.023	0.15	IPI:IPI00296337.2	473749	SPACER	SWISS-PROT:P78527-1|ENSEMBL:ENSP00000313420|REFSEQ:NP_008835|H-INV:HIT000220021|VEGA:OTTHUMP00000177651 Tax_Id=9606 Gene_Symbol=PRKDC Isoform 1 of DNA-dependent protein kinase catalytic subunit	FYQGFLFSEKPEK	540.6093	1618.8061	3	28	-777.777	-777.777	-777.777	-777.777	3013.904305	8.139626017	3012.1828	3014.05711	3015.0914	30697.04472	1618.8031	540.6098314	1618.807706	1618.802592	FALSE			-777.777	-777.777	-777.777	1	17.5	M:\Monica\MSDATA\Holts\Solycomp\04252008\0X\J13\Holts_Solycomp_04252008_0X_J13_combo_mascot_results.html		1	-777.777	-777.777	M:\Monica\MSDATA\Holts\Solycomp\04252008\0X\J13\m05012008_holtholt_soly_12_0x_j13_6.raw		13186915.59	1618.803115		540.6073631	TRUE	540.6078945	-777.777
-1	1	0	1.023	0.15	IPI:IPI00296337.2	473749	SPACER	SWISS-PROT:P78527-1|ENSEMBL:ENSP00000313420|REFSEQ:NP_008835|H-INV:HIT000220021|VEGA:OTTHUMP00000177651 Tax_Id=9606 Gene_Symbol=PRKDC Isoform 1 of DNA-dependent protein kinase catalytic subunit	FYQGFLFSEKPEK	545.9513	1634.8322	3	27	-777.777	-777.777	-777.777	-777.777	0	0	3012.4578	0	0	0	1634.8315	545.9518242	1634.833685	0	FALSE			-777.777	-777.777	-777.777	1	14.2	M:\Monica\MSDATA\Holts\Solycomp\04252008\0X\J13\Holts_Solycomp_04252008_0X_J13_combo_mascot_results.html	2Lys8	1	-777.777	-777.777	M:\Monica\MSDATA\Holts\Solycomp\04252008\0X\J13\m05012008_holtholt_soly_12_0x_j13_6.raw		0	1618.803115		0	TRUE	0	-777.777
-1	1	0	1.023	0.15	IPI:IPI00296337.2	473749	SPACER	SWISS-PROT:P78527-1|ENSEMBL:ENSP00000313420|REFSEQ:NP_008835|H-INV:HIT000220021|VEGA:OTTHUMP00000177651 Tax_Id=9606 Gene_Symbol=PRKDC Isoform 1 of DNA-dependent protein kinase catalytic subunit	GFPPSASLCLLDLVK	808.942	1615.8694	2	95	-777.777	-777.777	-777.777	-777.777	3736.466503	17.9162971	3730.9416	3736.369859	3739.0783	6719.704803	1615.8643	808.9421732	1615.869821	1615.86633	FALSE			-777.777	-777.777	-777.777	1	75.4	M:\Monica\MSDATA\Holts\Solycomp\04252008\0X\J13\Holts_Solycomp_04252008_0X_J13_combo_mascot_results.html		1	-777.777	-777.777	M:\Monica\MSDATA\Holts\Solycomp\04252008\0X\J13\m05012008_holtholt_soly_12_0x_j13_6.raw		1559722.553	1558.84286		808.9414747	TRUE	808.9416479	-777.777
-1	1	0	1.023	0.15	IPI:IPI00296337.2	473749	SPACER	SWISS-PROT:P78527-1|ENSEMBL:ENSP00000313420|REFSEQ:NP_008835|H-INV:HIT000220021|VEGA:OTTHUMP00000177651 Tax_Id=9606 Gene_Symbol=PRKDC Isoform 1 of DNA-dependent protein kinase catalytic subunit	GFPPSASLCLLDLVK	812.9429	1623.8713	2	35	-777.777	-777.777	-777.777	-777.777	0	0	3755.9398	0	0	0	1623.8785	812.9430679	1623.87161	0	FALSE			-777.777	-777.777	-777.777	1	28.4	M:\Monica\MSDATA\Holts\Solycomp\04252008\0X\J13\Holts_Solycomp_04252008_0X_J13_combo_mascot_results.html	1Lys8	1	-777.777	-777.777	M:\Monica\MSDATA\Holts\Solycomp\04252008\0X\J13\m05012008_holtholt_soly_12_0x_j13_6.raw		0	1558.84286		0	TRUE	0	-777.777
-1	1	0	1.023	0.15	IPI:IPI00296337.2	473749	SPACER	SWISS-PROT:P78527-1|ENSEMBL:ENSP00000313420|REFSEQ:NP_008835|H-INV:HIT000220021|VEGA:OTTHUMP00000177651 Tax_Id=9606 Gene_Symbol=PRKDC Isoform 1 of DNA-dependent protein kinase catalytic subunit	GFPPSASLCLLDLVK	808.94	1615.8655	2	25	-777.777	-777.777	-777.777	-777.777	0	0	3780.3024	0	0	0	1615.8643	808.9401732	1615.865821	0	FALSE			-777.777	-777.777	-777.777	1	15.2	M:\Monica\MSDATA\Holts\Solycomp\04252008\0X\J13\Holts_Solycomp_04252008_0X_J13_combo_mascot_results.html		1	-777.777	-777.777	M:\Monica\MSDATA\Holts\Solycomp\04252008\0X\J13\m05012008_holtholt_soly_12_0x_j13_6.raw		0	1558.84286		0	TRUE	0	-777.777
-1	1	0	1.023	0.15	IPI:IPI00296337.2	473749	SPACER	SWISS-PROT:P78527-1|ENSEMBL:ENSP00000313420|REFSEQ:NP_008835|H-INV:HIT000220021|VEGA:OTTHUMP00000177651 Tax_Id=9606 Gene_Symbol=PRKDC Isoform 1 of DNA-dependent protein kinase catalytic subunit	GFPPSASLCLLDLVK	812.9468	1623.8791	2	16	-777.777	-777.777	-777.777	-777.777	0	0	3730.6627	0	0	0	1623.8785	812.9469679	1623.87941	0	FALSE			-777.777	-777.777	-777.777	1	10.4	M:\Monica\MSDATA\Holts\Solycomp\04252008\0X\J13\Holts_Solycomp_04252008_0X_J13_combo_mascot_results.html	1Lys8	1	-777.777	-777.777	M:\Monica\MSDATA\Holts\Solycomp\04252008\0X\J13\m05012008_holtholt_soly_12_0x_j13_6.raw		0	1558.84286		0	FALSE	0	-777.777
-1	1	0	1.023	0.15	IPI:IPI00296337.2	473749	SPACER	SWISS-PROT:P78527-1|ENSEMBL:ENSP00000313420|REFSEQ:NP_008835|H-INV:HIT000220021|VEGA:OTTHUMP00000177651 Tax_Id=9606 Gene_Symbol=PRKDC Isoform 1 of DNA-dependent protein kinase catalytic subunit	GFPPSASLCLLDLVK	812.9514	1623.8883	2	13	-777.777	-777.777	-777.777	-777.777	0	0	3843.4847	0	0	0	1623.8785	812.9515679	1623.88861	0	FALSE			-777.777	-777.777	-777.777	1	7.3	M:\Monica\MSDATA\Holts\Solycomp\04252008\0X\J13\Holts_Solycomp_04252008_0X_J13_combo_mascot_results.html	1Lys8	1	-777.777	-777.777	M:\Monica\MSDATA\Holts\Solycomp\04252008\0X\J13\m05012008_holtholt_soly_12_0x_j13_6.raw		0	1558.84286		0	FALSE	0	-777.777
-1	1	0	1.023	0.15	IPI:IPI00296337.2	473749	SPACER	SWISS-PROT:P78527-1|ENSEMBL:ENSP00000313420|REFSEQ:NP_008835|H-INV:HIT000220021|VEGA:OTTHUMP00000177651 Tax_Id=9606 Gene_Symbol=PRKDC Isoform 1 of DNA-dependent protein kinase catalytic subunit	GGSWIQEINVAEK	715.8677	1429.7208	2	82	-777.777	-777.777	-777.777	-777.777	3072.899452	8.445824407	3073.1349	3073.057188	3072.343	26582.17381	1429.7201	715.8679974	1429.721469	1429.720714	FALSE			-777.777	-777.777	-777.777	1	64.6	M:\Monica\MSDATA\Holts\Solycomp\04252008\0X\J13\Holts_Solycomp_04252008_0X_J13_combo_mascot_results.html		1	-777.777	-777.777	M:\Monica\MSDATA\Holts\Solycomp\04252008\0X\J13\m05012008_holtholt_soly_12_0x_j13_6.raw		7384757.281	1429.720115		715.8676615	TRUE	715.8679589	-777.777
-1	1	0	1.023	0.15	IPI:IPI00296337.2	473749	SPACER	SWISS-PROT:P78527-1|ENSEMBL:ENSP00000313420|REFSEQ:NP_008835|H-INV:HIT000220021|VEGA:OTTHUMP00000177651 Tax_Id=9606 Gene_Symbol=PRKDC Isoform 1 of DNA-dependent protein kinase catalytic subunit	GGSWIQEINVAEK	719.8752	1437.7358	2	60	-777.777	-777.777	-777.777	-777.777	0	0	3072.8643	0	0	0	1437.7343	719.8754921	1437.736459	0	FALSE			-777.777	-777.777	-777.777	1	48	M:\Monica\MSDATA\Holts\Solycomp\04252008\0X\J13\Holts_Solycomp_04252008_0X_J13_combo_mascot_results.html	1Lys8	1	-777.777	-777.777	M:\Monica\MSDATA\Holts\Solycomp\04252008\0X\J13\m05012008_holtholt_soly_12_0x_j13_6.raw		0	1429.720115		0	TRUE	0	-777.777
-1	1	0	1.023	0.15	IPI:IPI00296337.2	473749	SPACER	SWISS-PROT:P78527-1|ENSEMBL:ENSP00000313420|REFSEQ:NP_008835|H-INV:HIT000220021|VEGA:OTTHUMP00000177651 Tax_Id=9606 Gene_Symbol=PRKDC Isoform 1 of DNA-dependent protein kinase catalytic subunit	GHDEREHPFLVK	493.2617	1476.7632	3	29	-777.777	-777.777	-777.777	-777.777	1183.231108	77.83928977	1188.0407	1184.131692	1187.4217	2506.554994	1476.766	493.2622946	1476.765096	1462.730115	FALSE			-777.777	-777.777	-777.777	1	19.2	M:\Monica\MSDATA\Holts\Solycomp\04252008\0X\J13\Holts_Solycomp_04252008_0X_J13_combo_mascot_results.html	1Arg6 1Lys8	1	-777.777	-777.777	M:\Monica\MSDATA\Holts\Solycomp\04252008\0X\J13\m05012008_holtholt_soly_12_0x_j13_6.raw		1284359.668	1462.731675		493.2616691	TRUE	493.2622637	-777.777
-1	1	0	1.023	0.15	IPI:IPI00296337.2	473749	SPACER	SWISS-PROT:P78527-1|ENSEMBL:ENSP00000313420|REFSEQ:NP_008835|H-INV:HIT000220021|VEGA:OTTHUMP00000177651 Tax_Id=9606 Gene_Symbol=PRKDC Isoform 1 of DNA-dependent protein kinase catalytic subunit	GHDEREHPFLVK	488.5832	1462.7278	3	26	-777.777	-777.777	-777.777	-777.777	0	0	1170.0649	0	0	0	1462.7317	488.5838008	1462.729614	0	FALSE			-777.777	-777.777	-777.777	1	13.6	M:\Monica\MSDATA\Holts\Solycomp\04252008\0X\J13\Holts_Solycomp_04252008_0X_J13_combo_mascot_results.html		1	-777.777	-777.777	M:\Monica\MSDATA\Holts\Solycomp\04252008\0X\J13\m05012008_holtholt_soly_12_0x_j13_6.raw		0	1462.731675		0	TRUE	0	-777.777
-1	1	0	1.023	0.15	IPI:IPI00296337.2	473749	SPACER	SWISS-PROT:P78527-1|ENSEMBL:ENSP00000313420|REFSEQ:NP_008835|H-INV:HIT000220021|VEGA:OTTHUMP00000177651 Tax_Id=9606 Gene_Symbol=PRKDC Isoform 1 of DNA-dependent protein kinase catalytic subunit	GHDEREHPFLVK	488.5831	1462.7274	3	25	-777.777	-777.777	-777.777	-777.777	0	0	1142.2816	0	0	0	1462.7317	488.5837008	1462.729314	0	FALSE			-777.777	-777.777	-777.777	1	12.5	M:\Monica\MSDATA\Holts\Solycomp\04252008\0X\J13\Holts_Solycomp_04252008_0X_J13_combo_mascot_results.html		1	-777.777	-777.777	M:\Monica\MSDATA\Holts\Solycomp\04252008\0X\J13\m05012008_holtholt_soly_12_0x_j13_6.raw		0	1462.731675		0	TRUE	0	-777.777
-1	1	0	1.023	0.15	IPI:IPI00296337.2	473749	SPACER	SWISS-PROT:P78527-1|ENSEMBL:ENSP00000313420|REFSEQ:NP_008835|H-INV:HIT000220021|VEGA:OTTHUMP00000177651 Tax_Id=9606 Gene_Symbol=PRKDC Isoform 1 of DNA-dependent protein kinase catalytic subunit	GHDEREHPFLVK	493.2618	1476.7636	3	24	-777.777	-777.777	-777.777	-777.777	0	0	1156.586	0	0	0	1476.766	493.2623946	1476.765396	0	FALSE			-777.777	-777.777	-777.777	1	14.3	M:\Monica\MSDATA\Holts\Solycomp\04252008\0X\J13\Holts_Solycomp_04252008_0X_J13_combo_mascot_results.html	1Arg6 1Lys8	1	-777.777	-777.777	M:\Monica\MSDATA\Holts\Solycomp\04252008\0X\J13\m05012008_holtholt_soly_12_0x_j13_6.raw		0	1462.731675		0	FALSE	0	-777.777
-1	1	0	1.023	0.15	IPI:IPI00296337.2	473749	SPACER	SWISS-PROT:P78527-1|ENSEMBL:ENSP00000313420|REFSEQ:NP_008835|H-INV:HIT000220021|VEGA:OTTHUMP00000177651 Tax_Id=9606 Gene_Symbol=PRKDC Isoform 1 of DNA-dependent protein kinase catalytic subunit	GHDEREHPFLVK	493.2617	1476.7632	3	23	-777.777	-777.777	-777.777	-777.777	0	0	1199.2619	0	0	0	1476.766	493.2622946	1476.765096	0	FALSE			-777.777	-777.777	-777.777	1	14	M:\Monica\MSDATA\Holts\Solycomp\04252008\0X\J13\Holts_Solycomp_04252008_0X_J13_combo_mascot_results.html	1Arg6 1Lys8	1	-777.777	-777.777	M:\Monica\MSDATA\Holts\Solycomp\04252008\0X\J13\m05012008_holtholt_soly_12_0x_j13_6.raw		0	1462.731675		0	FALSE	0	-777.777
-1	1	0	1.023	0.15	IPI:IPI00296337.2	473749	SPACER	SWISS-PROT:P78527-1|ENSEMBL:ENSP00000313420|REFSEQ:NP_008835|H-INV:HIT000220021|VEGA:OTTHUMP00000177651 Tax_Id=9606 Gene_Symbol=PRKDC Isoform 1 of DNA-dependent protein kinase catalytic subunit	GHDEREHPFLVK	493.2617	1476.7634	3	23	-777.777	-777.777	-777.777	-777.777	0	0	1181.4145	0	0	0	1476.766	493.2622946	1476.765096	0	FALSE			-777.777	-777.777	-777.777	1	12.7	M:\Monica\MSDATA\Holts\Solycomp\04252008\0X\J13\Holts_Solycomp_04252008_0X_J13_combo_mascot_results.html	1Arg6 1Lys8	1	-777.777	-777.777	M:\Monica\MSDATA\Holts\Solycomp\04252008\0X\J13\m05012008_holtholt_soly_12_0x_j13_6.raw		0	1462.731675		0	FALSE	0	-777.777
-1	1	0	1.023	0.15	IPI:IPI00296337.2	473749	SPACER	SWISS-PROT:P78527-1|ENSEMBL:ENSP00000313420|REFSEQ:NP_008835|H-INV:HIT000220021|VEGA:OTTHUMP00000177651 Tax_Id=9606 Gene_Symbol=PRKDC Isoform 1 of DNA-dependent protein kinase catalytic subunit	GHDEREHPFLVK	493.2617	1476.7632	3	22	-777.777	-777.777	-777.777	-777.777	0	0	1167.788	0	0	0	1476.766	493.2622946	1476.765096	0	FALSE			-777.777	-777.777	-777.777	1	12.9	M:\Monica\MSDATA\Holts\Solycomp\04252008\0X\J13\Holts_Solycomp_04252008_0X_J13_combo_mascot_results.html	1Arg6 1Lys8	1	-777.777	-777.777	M:\Monica\MSDATA\Holts\Solycomp\04252008\0X\J13\m05012008_holtholt_soly_12_0x_j13_6.raw		0	1462.731675		0	FALSE	0	-777.777
-1	1	0	1.023	0.15	IPI:IPI00296337.2	473749	SPACER	SWISS-PROT:P78527-1|ENSEMBL:ENSP00000313420|REFSEQ:NP_008835|H-INV:HIT000220021|VEGA:OTTHUMP00000177651 Tax_Id=9606 Gene_Symbol=PRKDC Isoform 1 of DNA-dependent protein kinase catalytic subunit	GHDEREHPFLVK	488.5832	1462.7279	3	21	-777.777	-777.777	-777.777	-777.777	0	0	1196.9731	0	0	0	1462.7317	488.5838008	1462.729614	0	FALSE			-777.777	-777.777	-777.777	1	6.8	M:\Monica\MSDATA\Holts\Solycomp\04252008\0X\J13\Holts_Solycomp_04252008_0X_J13_combo_mascot_results.html		1	-777.777	-777.777	M:\Monica\MSDATA\Holts\Solycomp\04252008\0X\J13\m05012008_holtholt_soly_12_0x_j13_6.raw		0	1462.731675		0	FALSE	0	-777.777
-1	1	0	1.023	0.15	IPI:IPI00296337.2	473749	SPACER	SWISS-PROT:P78527-1|ENSEMBL:ENSP00000313420|REFSEQ:NP_008835|H-INV:HIT000220021|VEGA:OTTHUMP00000177651 Tax_Id=9606 Gene_Symbol=PRKDC Isoform 1 of DNA-dependent protein kinase catalytic subunit	GHDEREHPFLVK	493.2616	1476.763	3	18	-777.777	-777.777	-777.777	-777.777	0	0	1217.7837	0	0	0	1476.766	493.2621946	1476.764796	0	FALSE			-777.777	-777.777	-777.777	1	4.7	M:\Monica\MSDATA\Holts\Solycomp\04252008\0X\J13\Holts_Solycomp_04252008_0X_J13_combo_mascot_results.html	1Arg6 1Lys8	1	-777.777	-777.777	M:\Monica\MSDATA\Holts\Solycomp\04252008\0X\J13\m05012008_holtholt_soly_12_0x_j13_6.raw		0	1462.731675		0	FALSE	0	-777.777
-1	1	0	1.023	0.15	IPI:IPI00296337.2	473749	SPACER	SWISS-PROT:P78527-1|ENSEMBL:ENSP00000313420|REFSEQ:NP_008835|H-INV:HIT000220021|VEGA:OTTHUMP00000177651 Tax_Id=9606 Gene_Symbol=PRKDC Isoform 1 of DNA-dependent protein kinase catalytic subunit	GHDEREHPFLVK	488.5832	1462.7279	3	13	-777.777	-777.777	-777.777	-777.777	0	0	1231.3104	0	0	0	1462.7317	488.5838008	1462.729614	0	FALSE			-777.777	-777.777	-777.777	1	2.2	M:\Monica\MSDATA\Holts\Solycomp\04252008\0X\J13\Holts_Solycomp_04252008_0X_J13_combo_mascot_results.html		1	-777.777	-777.777	M:\Monica\MSDATA\Holts\Solycomp\04252008\0X\J13\m05012008_holtholt_soly_12_0x_j13_6.raw		0	1462.731675		0	FALSE	0	-777.777
-1	1	0	1.023	0.15	IPI:IPI00296337.2	473749	SPACER	SWISS-PROT:P78527-1|ENSEMBL:ENSP00000313420|REFSEQ:NP_008835|H-INV:HIT000220021|VEGA:OTTHUMP00000177651 Tax_Id=9606 Gene_Symbol=PRKDC Isoform 1 of DNA-dependent protein kinase catalytic subunit	GHDEREHPFLVK	366.6898	1462.7299	4	14	-777.777	-777.777	-777.777	-777.777	0	0	1215.1729	0	0	0	1462.7317	366.6905635	1462.733203	0	FALSE			-777.777	-777.777	-777.777	1	0.8	M:\Monica\MSDATA\Holts\Solycomp\04252008\0X\J13\Holts_Solycomp_04252008_0X_J13_combo_mascot_results.html		1	-777.777	-777.777	M:\Monica\MSDATA\Holts\Solycomp\04252008\0X\J13\m05012008_holtholt_soly_12_0x_j13_6.raw		0	1462.731675		0	FALSE	0	-777.777
-1	1	0	1.023	0.15	IPI:IPI00296337.2	473749	SPACER	SWISS-PROT:P78527-1|ENSEMBL:ENSP00000313420|REFSEQ:NP_008835|H-INV:HIT000220021|VEGA:OTTHUMP00000177651 Tax_Id=9606 Gene_Symbol=PRKDC Isoform 1 of DNA-dependent protein kinase catalytic subunit	GIAPGDER	410.7158	819.417	2	31	-777.777	-777.777	-777.777	-777.777	784.499826	6.866986649	783.5167	784.487656	784.4328	3557.181984	819.4182	410.7165048	819.4184841	813.398317	FALSE			-777.777	-777.777	-777.777	1	16	M:\Monica\MSDATA\Holts\Solycomp\04252008\0X\J13\Holts_Solycomp_04252008_0X_J13_combo_mascot_results.html	1Arg6	1	-777.777	-777.777	M:\Monica\MSDATA\Holts\Solycomp\04252008\0X\J13\m05012008_holtholt_soly_12_0x_j13_6.raw		2381705.086	813.3980547		410.7158467	TRUE	410.7165514	-777.777
-1	1	0	1.023	0.15	IPI:IPI00296337.2	473749	SPACER	SWISS-PROT:P78527-1|ENSEMBL:ENSP00000313420|REFSEQ:NP_008835|H-INV:HIT000220021|VEGA:OTTHUMP00000177651 Tax_Id=9606 Gene_Symbol=PRKDC Isoform 1 of DNA-dependent protein kinase catalytic subunit	GIFTSEIGTK	526.7848	1051.5551	2	74	-777.777	-777.777	-777.777	-777.777	2705.322115	10.23655269	2705.9551	2707.444108	2705.4289	94879.26702	1051.5549	526.7853498	1051.556174	1051.555114	FALSE			-777.777	-777.777	-777.777	1	58.8	M:\Monica\MSDATA\Holts\Solycomp\04252008\0X\J13\Holts_Solycomp_04252008_0X_J13_combo_mascot_results.html		1	-777.777	-777.777	M:\Monica\MSDATA\Holts\Solycomp\04252008\0X\J13\m05012008_holtholt_soly_12_0x_j13_6.raw		42308687.13	1051.554955		526.7848292	TRUE	526.785379	-777.777
-1	1	0	1.023	0.15	IPI:IPI00296337.2	473749	SPACER	SWISS-PROT:P78527-1|ENSEMBL:ENSP00000313420|REFSEQ:NP_008835|H-INV:HIT000220021|VEGA:OTTHUMP00000177651 Tax_Id=9606 Gene_Symbol=PRKDC Isoform 1 of DNA-dependent protein kinase catalytic subunit	GIFTSEIGTK	530.7914	1059.5682	2	63	-777.777	-777.777	-777.777	-777.777	0	0	2702.3768	0	0	0	1059.5691	530.7919445	1059.569364	0	FALSE			-777.777	-777.777	-777.777	1	45.7	M:\Monica\MSDATA\Holts\Solycomp\04252008\0X\J13\Holts_Solycomp_04252008_0X_J13_combo_mascot_results.html	1Lys8	1	-777.777	-777.777	M:\Monica\MSDATA\Holts\Solycomp\04252008\0X\J13\m05012008_holtholt_soly_12_0x_j13_6.raw		0	1051.554955		0	TRUE	0	-777.777
-1	1	0	1.023	0.15	IPI:IPI00296337.2	473749	SPACER	SWISS-PROT:P78527-1|ENSEMBL:ENSP00000313420|REFSEQ:NP_008835|H-INV:HIT000220021|VEGA:OTTHUMP00000177651 Tax_Id=9606 Gene_Symbol=PRKDC Isoform 1 of DNA-dependent protein kinase catalytic subunit	GKPLPEYHVR	598.3329	1194.6513	2	28	-777.777	-777.777	-777.777	-777.777	1108.687896	102.1317497	1124.2329	1109.60591	1098.3465	411.4749418	1194.6509	598.3333543	1194.652183	1194.649917	FALSE			-777.777	-777.777	-777.777	1	12.5	M:\Monica\MSDATA\Holts\Solycomp\04252008\0X\J13\Holts_Solycomp_04252008_0X_J13_combo_mascot_results.html		1	-777.777	-777.777	M:\Monica\MSDATA\Holts\Solycomp\04252008\0X\J13\m05012008_holtholt_soly_12_0x_j13_6.raw		151181.9099	1194.650915		598.3325899	TRUE	598.3330442	-777.777
-1	1	0	1.023	0.15	IPI:IPI00296337.2	473749	SPACER	SWISS-PROT:P78527-1|ENSEMBL:ENSP00000313420|REFSEQ:NP_008835|H-INV:HIT000220021|VEGA:OTTHUMP00000177651 Tax_Id=9606 Gene_Symbol=PRKDC Isoform 1 of DNA-dependent protein kinase catalytic subunit	GKPLPEYHVR	598.3327	1194.6509	2	20	-777.777	-777.777	-777.777	-777.777	0	0	1093.6754	0	0	0	1194.6509	598.3331543	1194.651783	0	FALSE			-777.777	-777.777	-777.777	1	4.7	M:\Monica\MSDATA\Holts\Solycomp\04252008\0X\J13\Holts_Solycomp_04252008_0X_J13_combo_mascot_results.html		1	-777.777	-777.777	M:\Monica\MSDATA\Holts\Solycomp\04252008\0X\J13\m05012008_holtholt_soly_12_0x_j13_6.raw		0	1194.650915		0	FALSE	0	-777.777
-1	1	0	1.023	0.15	IPI:IPI00296337.2	473749	SPACER	SWISS-PROT:P78527-1|ENSEMBL:ENSP00000313420|REFSEQ:NP_008835|H-INV:HIT000220021|VEGA:OTTHUMP00000177651 Tax_Id=9606 Gene_Symbol=PRKDC Isoform 1 of DNA-dependent protein kinase catalytic subunit	GKPLPEYHVR	403.9019	1208.6839	3	37	-777.777	-777.777	-777.777	-777.777	1116.011771	122.4643132	1096.7873	1116.305403	1129.6594	2492.372254	1208.6852	403.9026139	1208.686053	1194.65099	FALSE			-777.777	-777.777	-777.777	1	13.3	M:\Monica\MSDATA\Holts\Solycomp\04252008\0X\J13\Holts_Solycomp_04252008_0X_J13_combo_mascot_results.html	1Arg6 1Lys8	1	-777.777	-777.777	M:\Monica\MSDATA\Holts\Solycomp\04252008\0X\J13\m05012008_holtholt_soly_12_0x_j13_6.raw		1729999.859	1194.650915		403.9013927	TRUE	403.9021065	-777.777
-1	1	0	1.023	0.15	IPI:IPI00296337.2	473749	SPACER	SWISS-PROT:P78527-1|ENSEMBL:ENSP00000313420|REFSEQ:NP_008835|H-INV:HIT000220021|VEGA:OTTHUMP00000177651 Tax_Id=9606 Gene_Symbol=PRKDC Isoform 1 of DNA-dependent protein kinase catalytic subunit	GKPLPEYHVR	403.9019	1208.6838	3	35	-777.777	-777.777	-777.777	-777.777	0	0	1066.653	0	0	0	1208.6852	403.9026139	1208.686053	0	FALSE			-777.777	-777.777	-777.777	1	16.3	M:\Monica\MSDATA\Holts\Solycomp\04252008\0X\J13\Holts_Solycomp_04252008_0X_J13_combo_mascot_results.html	1Arg6 1Lys8	1	-777.777	-777.777	M:\Monica\MSDATA\Holts\Solycomp\04252008\0X\J13\m05012008_holtholt_soly_12_0x_j13_6.raw		0	1194.650915		0	TRUE	0	-777.777
-1	1	0	1.023	0.15	IPI:IPI00296337.2	473749	SPACER	SWISS-PROT:P78527-1|ENSEMBL:ENSP00000313420|REFSEQ:NP_008835|H-INV:HIT000220021|VEGA:OTTHUMP00000177651 Tax_Id=9606 Gene_Symbol=PRKDC Isoform 1 of DNA-dependent protein kinase catalytic subunit	GKPLPEYHVR	403.9014	1208.6825	3	28	-777.777	-777.777	-777.777	-777.777	0	0	1186.0865	0	0	0	1208.6852	403.9021139	1208.684553	0	FALSE			-777.777	-777.777	-777.777	1	12	M:\Monica\MSDATA\Holts\Solycomp\04252008\0X\J13\Holts_Solycomp_04252008_0X_J13_combo_mascot_results.html	1Arg6 1Lys8	1	-777.777	-777.777	M:\Monica\MSDATA\Holts\Solycomp\04252008\0X\J13\m05012008_holtholt_soly_12_0x_j13_6.raw		0	1194.650915		0	TRUE	0	-777.777
-1	1	0	1.023	0.15	IPI:IPI00296337.2	473749	SPACER	SWISS-PROT:P78527-1|ENSEMBL:ENSP00000313420|REFSEQ:NP_008835|H-INV:HIT000220021|VEGA:OTTHUMP00000177651 Tax_Id=9606 Gene_Symbol=PRKDC Isoform 1 of DNA-dependent protein kinase catalytic subunit	GKPLPEYHVR	399.2233	1194.6482	3	22	-777.777	-777.777	-777.777	-777.777	0	0	1185.7793	0	0	0	1194.6509	399.2240201	1194.650272	0	FALSE			-777.777	-777.777	-777.777	1	12.5	M:\Monica\MSDATA\Holts\Solycomp\04252008\0X\J13\Holts_Solycomp_04252008_0X_J13_combo_mascot_results.html		1	-777.777	-777.777	M:\Monica\MSDATA\Holts\Solycomp\04252008\0X\J13\m05012008_holtholt_soly_12_0x_j13_6.raw		0	1194.650915		0	FALSE	0	-777.777
-1	1	0	1.023	0.15	IPI:IPI00296337.2	473749	SPACER	SWISS-PROT:P78527-1|ENSEMBL:ENSP00000313420|REFSEQ:NP_008835|H-INV:HIT000220021|VEGA:OTTHUMP00000177651 Tax_Id=9606 Gene_Symbol=PRKDC Isoform 1 of DNA-dependent protein kinase catalytic subunit	GKPLPEYHVR	403.9019	1208.684	3	21	-777.777	-777.777	-777.777	-777.777	0	0	1132.3758	0	0	0	1208.6852	403.9026139	1208.686053	0	FALSE			-777.777	-777.777	-777.777	1	7.7	M:\Monica\MSDATA\Holts\Solycomp\04252008\0X\J13\Holts_Solycomp_04252008_0X_J13_combo_mascot_results.html	1Arg6 1Lys8	1	-777.777	-777.777	M:\Monica\MSDATA\Holts\Solycomp\04252008\0X\J13\m05012008_holtholt_soly_12_0x_j13_6.raw		0	1194.650915		0	FALSE	0	-777.777
-1	1	0	1.023	0.15	IPI:IPI00296337.2	473749	SPACER	SWISS-PROT:P78527-1|ENSEMBL:ENSP00000313420|REFSEQ:NP_008835|H-INV:HIT000220021|VEGA:OTTHUMP00000177651 Tax_Id=9606 Gene_Symbol=PRKDC Isoform 1 of DNA-dependent protein kinase catalytic subunit	GKPLPEYHVR	399.2233	1194.6481	3	19	-777.777	-777.777	-777.777	-777.777	0	0	1194.788	0	0	0	1194.6509	399.2240201	1194.650272	0	FALSE			-777.777	-777.777	-777.777	1	10	M:\Monica\MSDATA\Holts\Solycomp\04252008\0X\J13\Holts_Solycomp_04252008_0X_J13_combo_mascot_results.html		1	-777.777	-777.777	M:\Monica\MSDATA\Holts\Solycomp\04252008\0X\J13\m05012008_holtholt_soly_12_0x_j13_6.raw		0	1194.650915		0	FALSE	0	-777.777
-1	1	0	1.023	0.15	IPI:IPI00296337.2	473749	SPACER	SWISS-PROT:P78527-1|ENSEMBL:ENSP00000313420|REFSEQ:NP_008835|H-INV:HIT000220021|VEGA:OTTHUMP00000177651 Tax_Id=9606 Gene_Symbol=PRKDC Isoform 1 of DNA-dependent protein kinase catalytic subunit	GKPLPEYHVR	399.2233	1194.6481	3	16	-777.777	-777.777	-777.777	-777.777	0	0	1114.8551	0	0	0	1194.6509	399.2240201	1194.650272	0	FALSE			-777.777	-777.777	-777.777	1	3.8	M:\Monica\MSDATA\Holts\Solycomp\04252008\0X\J13\Holts_Solycomp_04252008_0X_J13_combo_mascot_results.html		1	-777.777	-777.777	M:\Monica\MSDATA\Holts\Solycomp\04252008\0X\J13\m05012008_holtholt_soly_12_0x_j13_6.raw		0	1194.650915		0	FALSE	0	-777.777
-1	1	0	1.023	0.15	IPI:IPI00296337.2	473749	SPACER	SWISS-PROT:P78527-1|ENSEMBL:ENSP00000313420|REFSEQ:NP_008835|H-INV:HIT000220021|VEGA:OTTHUMP00000177651 Tax_Id=9606 Gene_Symbol=PRKDC Isoform 1 of DNA-dependent protein kinase catalytic subunit	GKPLPEYHVR	399.2234	1194.6485	3	14	-777.777	-777.777	-777.777	-777.777	0	0	1145.75	0	0	0	1194.6509	399.2241201	1194.650572	0	FALSE			-777.777	-777.777	-777.777	1	6.6	M:\Monica\MSDATA\Holts\Solycomp\04252008\0X\J13\Holts_Solycomp_04252008_0X_J13_combo_mascot_results.html		1	-777.777	-777.777	M:\Monica\MSDATA\Holts\Solycomp\04252008\0X\J13\m05012008_holtholt_soly_12_0x_j13_6.raw		0	1194.650915		0	FALSE	0	-777.777
-1	1	0	1.023	0.15	IPI:IPI00296337.2	473749	SPACER	SWISS-PROT:P78527-1|ENSEMBL:ENSP00000313420|REFSEQ:NP_008835|H-INV:HIT000220021|VEGA:OTTHUMP00000177651 Tax_Id=9606 Gene_Symbol=PRKDC Isoform 1 of DNA-dependent protein kinase catalytic subunit	GKPLPEYHVR	399.2234	1194.6483	3	11	-777.777	-777.777	-777.777	-777.777	0	0	1235.9815	0	0	0	1194.6509	399.2241201	1194.650572	0	FALSE			-777.777	-777.777	-777.777	1	5.1	M:\Monica\MSDATA\Holts\Solycomp\04252008\0X\J13\Holts_Solycomp_04252008_0X_J13_combo_mascot_results.html		1	-777.777	-777.777	M:\Monica\MSDATA\Holts\Solycomp\04252008\0X\J13\m05012008_holtholt_soly_12_0x_j13_6.raw		0	1194.650915		0	FALSE	0	-777.777
-1	1	0	1.023	0.15	IPI:IPI00296337.2	473749	SPACER	SWISS-PROT:P78527-1|ENSEMBL:ENSP00000313420|REFSEQ:NP_008835|H-INV:HIT000220021|VEGA:OTTHUMP00000177651 Tax_Id=9606 Gene_Symbol=PRKDC Isoform 1 of DNA-dependent protein kinase catalytic subunit	GLSSLLCNFTK	620.324	1238.6335	2	72	-777.777	-777.777	-777.777	-777.777	3385.887277	6.583131789	3384.7785	3385.943829	3383.9479	62971.29962	1238.6329	620.324425	1238.634325	1238.634795	FALSE			-777.777	-777.777	-777.777	1	46.9	M:\Monica\MSDATA\Holts\Solycomp\04252008\0X\J13\Holts_Solycomp_04252008_0X_J13_combo_mascot_results.html		1	-777.777	-777.777	M:\Monica\MSDATA\Holts\Solycomp\04252008\0X\J13\m05012008_holtholt_soly_12_0x_j13_6.raw		21677560.66	1181.61143		620.3240255	TRUE	620.3244504	-777.777
-1	1	0	1.023	0.15	IPI:IPI00296337.2	473749	SPACER	SWISS-PROT:P78527-1|ENSEMBL:ENSP00000313420|REFSEQ:NP_008835|H-INV:HIT000220021|VEGA:OTTHUMP00000177651 Tax_Id=9606 Gene_Symbol=PRKDC Isoform 1 of DNA-dependent protein kinase catalytic subunit	GLSSLLCNFTK	624.3305	1246.6464	2	68	-777.777	-777.777	-777.777	-777.777	0	0	3384.4722	0	0	0	1246.6471	624.3309196	1246.647314	0	FALSE			-777.777	-777.777	-777.777	1	57.1	M:\Monica\MSDATA\Holts\Solycomp\04252008\0X\J13\Holts_Solycomp_04252008_0X_J13_combo_mascot_results.html	1Lys8	1	-777.777	-777.777	M:\Monica\MSDATA\Holts\Solycomp\04252008\0X\J13\m05012008_holtholt_soly_12_0x_j13_6.raw		0	1181.61143		0	TRUE	0	-777.777
-1	1	0	1.023	0.15	IPI:IPI00296337.2	473749	SPACER	SWISS-PROT:P78527-1|ENSEMBL:ENSP00000313420|REFSEQ:NP_008835|H-INV:HIT000220021|VEGA:OTTHUMP00000177651 Tax_Id=9606 Gene_Symbol=PRKDC Isoform 1 of DNA-dependent protein kinase catalytic subunit	GPESESEDHR	574.7482	1147.4818	2	11	-777.777	-777.777	-777.777	-777.777	0	0	724.6092	0	0	0	1147.4837	574.7486858	1147.482846	0	FALSE			-777.777	-777.777	-777.777	1	4.7	M:\Monica\MSDATA\Holts\Solycomp\04252008\0X\J13\Holts_Solycomp_04252008_0X_J13_combo_mascot_results.html	1Arg6	1	-777.777	-777.777	M:\Monica\MSDATA\Holts\Solycomp\04252008\0X\J13\m05012008_holtholt_soly_12_0x_j13_6.raw		0	1141.463575		0	FALSE	0	-777.777
-1	1	0	1.023	0.15	IPI:IPI00296337.2	473749	SPACER	SWISS-PROT:P78527-1|ENSEMBL:ENSP00000313420|REFSEQ:NP_008835|H-INV:HIT000220021|VEGA:OTTHUMP00000177651 Tax_Id=9606 Gene_Symbol=PRKDC Isoform 1 of DNA-dependent protein kinase catalytic subunit	GQAVTLLPFFTSLTGGSLEELR	1168.6267	2335.2388	2	18	-777.777	-777.777	-777.777	-777.777	0	0	4224.8817	0	0	0	2335.2423	1168.626393	2335.238261	0	FALSE			-777.777	-777.777	-777.777	1	16	M:\Monica\MSDATA\Holts\Solycomp\04252008\0X\J13\Holts_Solycomp_04252008_0X_J13_combo_mascot_results.html		1	-777.777	-777.777	M:\Monica\MSDATA\Holts\Solycomp\04252008\0X\J13\m05012008_holtholt_soly_12_0x_j13_6.raw		0	2335.242315		0	FALSE	0	-777.777
-1	1	0	1.023	0.15	IPI:IPI00296337.2	473749	SPACER	SWISS-PROT:P78527-1|ENSEMBL:ENSP00000313420|REFSEQ:NP_008835|H-INV:HIT000220021|VEGA:OTTHUMP00000177651 Tax_Id=9606 Gene_Symbol=PRKDC Isoform 1 of DNA-dependent protein kinase catalytic subunit	GQAVTLLPFFTSLTGGSLEELRR	831.4598	2491.3577	3	27	-777.777	-777.777	-777.777	-777.777	4032.806964	4.558000001	4034.6687	4034.1199	4034.1199	637.4936106	2491.3434	831.4599431	2491.358041	2491.358353	FALSE			-777.777	-777.777	-777.777	1	10.4	M:\Monica\MSDATA\Holts\Solycomp\04252008\0X\J13\Holts_Solycomp_04252008_0X_J13_combo_mascot_results.html		1	-777.777	-777.777	M:\Monica\MSDATA\Holts\Solycomp\04252008\0X\J13\m05012008_holtholt_soly_12_0x_j13_6.raw		143662.4756	2491.343425		831.4598467	TRUE	831.4599898	-777.777
-1	1	0	1.023	0.15	IPI:IPI00296337.2	473749	SPACER	SWISS-PROT:P78527-1|ENSEMBL:ENSP00000313420|REFSEQ:NP_008835|H-INV:HIT000220021|VEGA:OTTHUMP00000177651 Tax_Id=9606 Gene_Symbol=PRKDC Isoform 1 of DNA-dependent protein kinase catalytic subunit	GQAVTLLPFFTSLTGGSLEELRR	835.4732	2503.3979	3	22	-777.777	-777.777	-777.777	-777.777	0	0	4032.3864	0	0	0	2503.3836	835.4733378	2503.398225	0	FALSE			-777.777	-777.777	-777.777	1	16.1	M:\Monica\MSDATA\Holts\Solycomp\04252008\0X\J13\Holts_Solycomp_04252008_0X_J13_combo_mascot_results.html	2Arg6	1	-777.777	-777.777	M:\Monica\MSDATA\Holts\Solycomp\04252008\0X\J13\m05012008_holtholt_soly_12_0x_j13_6.raw		0	2491.343425		0	FALSE	0	-777.777
-1	1	0	1.023	0.15	IPI:IPI00296337.2	473749	SPACER	SWISS-PROT:P78527-1|ENSEMBL:ENSP00000313420|REFSEQ:NP_008835|H-INV:HIT000220021|VEGA:OTTHUMP00000177651 Tax_Id=9606 Gene_Symbol=PRKDC Isoform 1 of DNA-dependent protein kinase catalytic subunit	GQAVTLLPFFTSLTGGSLEELRR	831.4533	2491.3381	3	19	-777.777	-777.777	-777.777	-777.777	0	0	4031.465	0	0	0	2491.3434	831.4534432	2491.338541	0	FALSE			-777.777	-777.777	-777.777	1	10.5	M:\Monica\MSDATA\Holts\Solycomp\04252008\0X\J13\Holts_Solycomp_04252008_0X_J13_combo_mascot_results.html		1	-777.777	-777.777	M:\Monica\MSDATA\Holts\Solycomp\04252008\0X\J13\m05012008_holtholt_soly_12_0x_j13_6.raw		0	2491.343425		0	FALSE	0	-777.777
-1	1	0	1.023	0.15	IPI:IPI00296337.2	473749	SPACER	SWISS-PROT:P78527-1|ENSEMBL:ENSP00000313420|REFSEQ:NP_008835|H-INV:HIT000220021|VEGA:OTTHUMP00000177651 Tax_Id=9606 Gene_Symbol=PRKDC Isoform 1 of DNA-dependent protein kinase catalytic subunit	GSCVTQVGLLESVYEMFR	1049.0113	2096.008	2	84	-777.777	-777.777	-777.777	-777.777	3877.216246	4.849200001	3880.2021	3858.892859	3878.1663	1963.632218	2096.0013	1049.011153	2096.00778	2089.9996	FALSE			-777.777	-777.777	-777.777	1	69.9	M:\Monica\MSDATA\Holts\Solycomp\04252008\0X\J13\Holts_Solycomp_04252008_0X_J13_combo_mascot_results.html	1Arg6 1Met(ox)	1	-777.777	-777.777	M:\Monica\MSDATA\Holts\Solycomp\04252008\0X\J13\m05012008_holtholt_soly_12_0x_j13_6.raw		317491.7227	2016.96486		1049.011288	TRUE	1049.01114	-777.777
-1	1	0	1.023	0.15	IPI:IPI00296337.2	473749	SPACER	SWISS-PROT:P78527-1|ENSEMBL:ENSP00000313420|REFSEQ:NP_008835|H-INV:HIT000220021|VEGA:OTTHUMP00000177651 Tax_Id=9606 Gene_Symbol=PRKDC Isoform 1 of DNA-dependent protein kinase catalytic subunit	GSKDHNIR	463.7428	925.4711	2	16	-777.777	-777.777	-777.777	-777.777	0	0	715.5406	0	0	0	925.4729	463.743434	925.4723426	0	FALSE			-777.777	-777.777	-777.777	1	1.8	M:\Monica\MSDATA\Holts\Solycomp\04252008\0X\J13\Holts_Solycomp_04252008_0X_J13_combo_mascot_results.html		1	-777.777	-777.777	M:\Monica\MSDATA\Holts\Solycomp\04252008\0X\J13\m05012008_holtholt_soly_12_0x_j13_6.raw		0	925.4729647		0	FALSE	0	-777.777
-1	1	0	1.023	0.15	IPI:IPI00296337.2	473749	SPACER	SWISS-PROT:P78527-1|ENSEMBL:ENSP00000313420|REFSEQ:NP_008835|H-INV:HIT000220021|VEGA:OTTHUMP00000177651 Tax_Id=9606 Gene_Symbol=PRKDC Isoform 1 of DNA-dependent protein kinase catalytic subunit	GSKDHNIR	470.7603	939.5061	2	15	-777.777	-777.777	-777.777	-777.777	0	0	715.8672	0	0	0	939.5073	470.7609246	939.5073238	0	FALSE			-777.777	-777.777	-777.777	1	0.5	M:\Monica\MSDATA\Holts\Solycomp\04252008\0X\J13\Holts_Solycomp_04252008_0X_J13_combo_mascot_results.html	1Arg6 1Lys8	1	-777.777	-777.777	M:\Monica\MSDATA\Holts\Solycomp\04252008\0X\J13\m05012008_holtholt_soly_12_0x_j13_6.raw		0	925.4729647		0	FALSE	0	-777.777
-1	1	0	1.023	0.15	IPI:IPI00296337.2	473749	SPACER	SWISS-PROT:P78527-1|ENSEMBL:ENSP00000313420|REFSEQ:NP_008835|H-INV:HIT000220021|VEGA:OTTHUMP00000177651 Tax_Id=9606 Gene_Symbol=PRKDC Isoform 1 of DNA-dependent protein kinase catalytic subunit	GYGLFAGPCK	535.2604	1068.5062	2	41	-777.777	-777.777	-777.777	-777.777	2745.995173	14.69582212	2741.0724	2746.052427	2746.0083	43905.01614	1068.5062	535.2609385	1068.507352	1068.506284	FALSE			-777.777	-777.777	-777.777	1	22	M:\Monica\MSDATA\Holts\Solycomp\04252008\0X\J13\Holts_Solycomp_04252008_0X_J13_combo_mascot_results.html		1	-777.777	-777.777	M:\Monica\MSDATA\Holts\Solycomp\04252008\0X\J13\m05012008_holtholt_soly_12_0x_j13_6.raw		19142230.39	1011.48476		535.2595742	TRUE	535.2601127	-777.777
-1	1	0	1.023	0.15	IPI:IPI00296337.2	473749	SPACER	SWISS-PROT:P78527-1|ENSEMBL:ENSP00000313420|REFSEQ:NP_008835|H-INV:HIT000220021|VEGA:OTTHUMP00000177651 Tax_Id=9606 Gene_Symbol=PRKDC Isoform 1 of DNA-dependent protein kinase catalytic subunit	GYGLFAGPCK	539.2677	1076.5209	2	33	-777.777	-777.777	-777.777	-777.777	0	0	2740.3034	0	0	0	1076.5204	539.2682332	1076.521941	0	FALSE			-777.777	-777.777	-777.777	1	15.5	M:\Monica\MSDATA\Holts\Solycomp\04252008\0X\J13\Holts_Solycomp_04252008_0X_J13_combo_mascot_results.html	1Lys8	1	-777.777	-777.777	M:\Monica\MSDATA\Holts\Solycomp\04252008\0X\J13\m05012008_holtholt_soly_12_0x_j13_6.raw		0	1011.48476		0	TRUE	0	-777.777
-1	1	0	1.023	0.15	IPI:IPI00296337.2	473749	SPACER	SWISS-PROT:P78527-1|ENSEMBL:ENSP00000313420|REFSEQ:NP_008835|H-INV:HIT000220021|VEGA:OTTHUMP00000177651 Tax_Id=9606 Gene_Symbol=PRKDC Isoform 1 of DNA-dependent protein kinase catalytic subunit	HDVGAYMLMYK	680.3068	1358.5991	2	43	-777.777	-777.777	-777.777	-777.777	2396.136968	18.72486988	2390.5594	2396.226155	2393.2238	15285.47038	1358.5999	680.3071449	1358.599764	1358.598542	FALSE			-777.777	-777.777	-777.777	1	34.6	M:\Monica\MSDATA\Holts\Solycomp\04252008\0X\J13\Holts_Solycomp_04252008_0X_J13_combo_mascot_results.html	2Met(ox)	1	-777.777	-777.777	M:\Monica\MSDATA\Holts\Solycomp\04252008\0X\J13\m05012008_holtholt_soly_12_0x_j13_6.raw		4616927.852	1326.610055		680.3068305	TRUE	680.3071754	-777.777
-1	1	0	1.023	0.15	IPI:IPI00296337.2	473749	SPACER	SWISS-PROT:P78527-1|ENSEMBL:ENSP00000313420|REFSEQ:NP_008835|H-INV:HIT000220021|VEGA:OTTHUMP00000177651 Tax_Id=9606 Gene_Symbol=PRKDC Isoform 1 of DNA-dependent protein kinase catalytic subunit	HDVGAYMLMYK	684.3135	1366.6125	2	40	-777.777	-777.777	-777.777	-777.777	0	0	2390.2919	0	0	0	1366.6141	684.3138396	1366.613154	0	FALSE			-777.777	-777.777	-777.777	1	34.8	M:\Monica\MSDATA\Holts\Solycomp\04252008\0X\J13\Holts_Solycomp_04252008_0X_J13_combo_mascot_results.html	2Met(ox) 1Lys8	1	-777.777	-777.777	M:\Monica\MSDATA\Holts\Solycomp\04252008\0X\J13\m05012008_holtholt_soly_12_0x_j13_6.raw		0	1326.610055		0	TRUE	0	-777.777
-1	1	0	1.023	0.15	IPI:IPI00296337.2	473749	SPACER	SWISS-PROT:P78527-1|ENSEMBL:ENSP00000313420|REFSEQ:NP_008835|H-INV:HIT000220021|VEGA:OTTHUMP00000177651 Tax_Id=9606 Gene_Symbol=PRKDC Isoform 1 of DNA-dependent protein kinase catalytic subunit	HGDLPDIQIK	572.3147	1142.6149	2	66	-777.777	-777.777	-777.777	-777.777	2574.332156	19.66709647	2568.9221	2574.54759	2574.1164	79583.78902	1142.6175	572.3151891	1142.615853	1134.602867	FALSE			-777.777	-777.777	-777.777	1	49.2	M:\Monica\MSDATA\Holts\Solycomp\04252008\0X\J13\Holts_Solycomp_04252008_0X_J13_combo_mascot_results.html	1Lys8	1	-777.777	-777.777	M:\Monica\MSDATA\Holts\Solycomp\04252008\0X\J13\m05012008_holtholt_soly_12_0x_j13_6.raw		31725598.63	1134.603295		572.3147634	TRUE	572.3152525	-777.777
-1	1	0	1.023	0.15	IPI:IPI00296337.2	473749	SPACER	SWISS-PROT:P78527-1|ENSEMBL:ENSP00000313420|REFSEQ:NP_008835|H-INV:HIT000220021|VEGA:OTTHUMP00000177651 Tax_Id=9606 Gene_Symbol=PRKDC Isoform 1 of DNA-dependent protein kinase catalytic subunit	HGDLPDIQIK	568.3084	1134.6022	2	48	-777.777	-777.777	-777.777	-777.777	0	0	2585.009	0	0	0	1134.6033	568.3088944	1134.603263	0	FALSE			-777.777	-777.777	-777.777	1	35.4	M:\Monica\MSDATA\Holts\Solycomp\04252008\0X\J13\Holts_Solycomp_04252008_0X_J13_combo_mascot_results.html		1	-777.777	-777.777	M:\Monica\MSDATA\Holts\Solycomp\04252008\0X\J13\m05012008_holtholt_soly_12_0x_j13_6.raw		0	1134.603295		0	TRUE	0	-777.777
-1	1	0	1.023	0.15	IPI:IPI00296337.2	473749	SPACER	SWISS-PROT:P78527-1|ENSEMBL:ENSP00000313420|REFSEQ:NP_008835|H-INV:HIT000220021|VEGA:OTTHUMP00000177651 Tax_Id=9606 Gene_Symbol=PRKDC Isoform 1 of DNA-dependent protein kinase catalytic subunit	HGDLPDIQIK	568.3085	1134.6025	2	48	-777.777	-777.777	-777.777	-777.777	0	0	2564.1279	0	0	0	1134.6033	568.3089944	1134.603463	0	FALSE			-777.777	-777.777	-777.777	1	35.3	M:\Monica\MSDATA\Holts\Solycomp\04252008\0X\J13\Holts_Solycomp_04252008_0X_J13_combo_mascot_results.html		1	-777.777	-777.777	M:\Monica\MSDATA\Holts\Solycomp\04252008\0X\J13\m05012008_holtholt_soly_12_0x_j13_6.raw		0	1134.603295		0	TRUE	0	-777.777
-1	1	0	1.023	0.15	IPI:IPI00296337.2	473749	SPACER	SWISS-PROT:P78527-1|ENSEMBL:ENSP00000313420|REFSEQ:NP_008835|H-INV:HIT000220021|VEGA:OTTHUMP00000177651 Tax_Id=9606 Gene_Symbol=PRKDC Isoform 1 of DNA-dependent protein kinase catalytic subunit	HNLEIIK	433.7581	865.5017	2	64	-777.777	-777.777	-777.777	-777.777	1856.173241	23.28086075	1888.6776	1857.766332	1865.461	1408.269113	865.5021	433.758774	865.5030226	865.5023861	FALSE			-777.777	-777.777	-777.777	1	20.5	M:\Monica\MSDATA\Holts\Solycomp\04252008\0X\J13\Holts_Solycomp_04252008_0X_J13_combo_mascot_results.html		1	-777.777	-777.777	M:\Monica\MSDATA\Holts\Solycomp\04252008\0X\J13\m05012008_holtholt_soly_12_0x_j13_6.raw		862983.8887	865.5021347		433.7581319	TRUE	433.7588059	-777.777
-1	1	0	1.023	0.15	IPI:IPI00296337.2	473749	SPACER	SWISS-PROT:P78527-1|ENSEMBL:ENSP00000313420|REFSEQ:NP_008835|H-INV:HIT000220021|VEGA:OTTHUMP00000177651 Tax_Id=9606 Gene_Symbol=PRKDC Isoform 1 of DNA-dependent protein kinase catalytic subunit	HNLEIIK	437.7641	873.5137	2	60	-777.777	-777.777	-777.777	-777.777	0	0	1692.184	0	0	0	873.5163	437.7647687	873.5150119	0	FALSE			-777.777	-777.777	-777.777	1	22.3	M:\Monica\MSDATA\Holts\Solycomp\04252008\0X\J13\Holts_Solycomp_04252008_0X_J13_combo_mascot_results.html	1Lys8	1	-777.777	-777.777	M:\Monica\MSDATA\Holts\Solycomp\04252008\0X\J13\m05012008_holtholt_soly_12_0x_j13_6.raw		0	865.5021347		0	TRUE	0	-777.777
-1	1	0	1.023	0.15	IPI:IPI00296337.2	473749	SPACER	SWISS-PROT:P78527-1|ENSEMBL:ENSP00000313420|REFSEQ:NP_008835|H-INV:HIT000220021|VEGA:OTTHUMP00000177651 Tax_Id=9606 Gene_Symbol=PRKDC Isoform 1 of DNA-dependent protein kinase catalytic subunit	HNLEIIK	437.7654	873.5163	2	60	-777.777	-777.777	-777.777	-777.777	0	0	1928.2634	0	0	0	873.5163	437.7660687	873.5176119	0	FALSE			-777.777	-777.777	-777.777	1	16.4	M:\Monica\MSDATA\Holts\Solycomp\04252008\0X\J13\Holts_Solycomp_04252008_0X_J13_combo_mascot_results.html	1Lys8	1	-777.777	-777.777	M:\Monica\MSDATA\Holts\Solycomp\04252008\0X\J13\m05012008_holtholt_soly_12_0x_j13_6.raw		0	865.5021347		0	TRUE	0	-777.777
-1	1	0	1.023	0.15	IPI:IPI00296337.2	473749	SPACER	SWISS-PROT:P78527-1|ENSEMBL:ENSP00000313420|REFSEQ:NP_008835|H-INV:HIT000220021|VEGA:OTTHUMP00000177651 Tax_Id=9606 Gene_Symbol=PRKDC Isoform 1 of DNA-dependent protein kinase catalytic subunit	HNLEIIK	433.7581	865.5017	2	56	-777.777	-777.777	-777.777	-777.777	0	0	2040.8838	0	0	0	865.5021	433.758774	865.5030226	0	FALSE			-777.777	-777.777	-777.777	1	17.2	M:\Monica\MSDATA\Holts\Solycomp\04252008\0X\J13\Holts_Solycomp_04252008_0X_J13_combo_mascot_results.html		1	-777.777	-777.777	M:\Monica\MSDATA\Holts\Solycomp\04252008\0X\J13\m05012008_holtholt_soly_12_0x_j13_6.raw		0	865.5021347		0	TRUE	0	-777.777
-1	1	0	1.023	0.15	IPI:IPI00296337.2	473749	SPACER	SWISS-PROT:P78527-1|ENSEMBL:ENSP00000313420|REFSEQ:NP_008835|H-INV:HIT000220021|VEGA:OTTHUMP00000177651 Tax_Id=9606 Gene_Symbol=PRKDC Isoform 1 of DNA-dependent protein kinase catalytic subunit	HNLEIIK	433.7581	865.5017	2	53	-777.777	-777.777	-777.777	-777.777	0	0	1949.9974	0	0	0	865.5021	433.758774	865.5030226	0	FALSE			-777.777	-777.777	-777.777	1	14.5	M:\Monica\MSDATA\Holts\Solycomp\04252008\0X\J13\Holts_Solycomp_04252008_0X_J13_combo_mascot_results.html		1	-777.777	-777.777	M:\Monica\MSDATA\Holts\Solycomp\04252008\0X\J13\m05012008_holtholt_soly_12_0x_j13_6.raw		0	865.5021347		0	TRUE	0	-777.777
-1	1	0	1.023	0.15	IPI:IPI00296337.2	473749	SPACER	SWISS-PROT:P78527-1|ENSEMBL:ENSP00000313420|REFSEQ:NP_008835|H-INV:HIT000220021|VEGA:OTTHUMP00000177651 Tax_Id=9606 Gene_Symbol=PRKDC Isoform 1 of DNA-dependent protein kinase catalytic subunit	HNLEIIK	433.7581	865.5017	2	53	-777.777	-777.777	-777.777	-777.777	0	0	1983.317	0	0	0	865.5021	433.758774	865.5030226	0	FALSE			-777.777	-777.777	-777.777	1	18	M:\Monica\MSDATA\Holts\Solycomp\04252008\0X\J13\Holts_Solycomp_04252008_0X_J13_combo_mascot_results.html		1	-777.777	-777.777	M:\Monica\MSDATA\Holts\Solycomp\04252008\0X\J13\m05012008_holtholt_soly_12_0x_j13_6.raw		0	865.5021347		0	TRUE	0	-777.777
-1	1	0	1.023	0.15	IPI:IPI00296337.2	473749	SPACER	SWISS-PROT:P78527-1|ENSEMBL:ENSP00000313420|REFSEQ:NP_008835|H-INV:HIT000220021|VEGA:OTTHUMP00000177651 Tax_Id=9606 Gene_Symbol=PRKDC Isoform 1 of DNA-dependent protein kinase catalytic subunit	HNLEIIK	433.7582	865.5018	2	53	-777.777	-777.777	-777.777	-777.777	0	0	1858.3458	0	0	0	865.5021	433.758874	865.5032226	0	FALSE			-777.777	-777.777	-777.777	1	16.4	M:\Monica\MSDATA\Holts\Solycomp\04252008\0X\J13\Holts_Solycomp_04252008_0X_J13_combo_mascot_results.html		1	-777.777	-777.777	M:\Monica\MSDATA\Holts\Solycomp\04252008\0X\J13\m05012008_holtholt_soly_12_0x_j13_6.raw		0	865.5021347		0	TRUE	0	-777.777
-1	1	0	1.023	0.15	IPI:IPI00296337.2	473749	SPACER	SWISS-PROT:P78527-1|ENSEMBL:ENSP00000313420|REFSEQ:NP_008835|H-INV:HIT000220021|VEGA:OTTHUMP00000177651 Tax_Id=9606 Gene_Symbol=PRKDC Isoform 1 of DNA-dependent protein kinase catalytic subunit	HNLEIIK	433.7582	865.5018	2	53	-777.777	-777.777	-777.777	-777.777	0	0	2012.8931	0	0	0	865.5021	433.758874	865.5032226	0	FALSE			-777.777	-777.777	-777.777	1	16.5	M:\Monica\MSDATA\Holts\Solycomp\04252008\0X\J13\Holts_Solycomp_04252008_0X_J13_combo_mascot_results.html		1	-777.777	-777.777	M:\Monica\MSDATA\Holts\Solycomp\04252008\0X\J13\m05012008_holtholt_soly_12_0x_j13_6.raw		0	865.5021347		0	TRUE	0	-777.777
-1	1	0	1.023	0.15	IPI:IPI00296337.2	473749	SPACER	SWISS-PROT:P78527-1|ENSEMBL:ENSP00000313420|REFSEQ:NP_008835|H-INV:HIT000220021|VEGA:OTTHUMP00000177651 Tax_Id=9606 Gene_Symbol=PRKDC Isoform 1 of DNA-dependent protein kinase catalytic subunit	HNLEIIK	437.7648	873.515	2	53	-777.777	-777.777	-777.777	-777.777	0	0	2022.0488	0	0	0	873.5163	437.7654687	873.5164119	0	FALSE			-777.777	-777.777	-777.777	1	9	M:\Monica\MSDATA\Holts\Solycomp\04252008\0X\J13\Holts_Solycomp_04252008_0X_J13_combo_mascot_results.html	1Lys8	1	-777.777	-777.777	M:\Monica\MSDATA\Holts\Solycomp\04252008\0X\J13\m05012008_holtholt_soly_12_0x_j13_6.raw		0	865.5021347		0	TRUE	0	-777.777
-1	1	0	1.023	0.15	IPI:IPI00296337.2	473749	SPACER	SWISS-PROT:P78527-1|ENSEMBL:ENSP00000313420|REFSEQ:NP_008835|H-INV:HIT000220021|VEGA:OTTHUMP00000177651 Tax_Id=9606 Gene_Symbol=PRKDC Isoform 1 of DNA-dependent protein kinase catalytic subunit	HNLEIIK	437.7648	873.515	2	53	-777.777	-777.777	-777.777	-777.777	0	0	1896.7345	0	0	0	873.5163	437.7654687	873.5164119	0	FALSE			-777.777	-777.777	-777.777	1	18.7	M:\Monica\MSDATA\Holts\Solycomp\04252008\0X\J13\Holts_Solycomp_04252008_0X_J13_combo_mascot_results.html	1Lys8	1	-777.777	-777.777	M:\Monica\MSDATA\Holts\Solycomp\04252008\0X\J13\m05012008_holtholt_soly_12_0x_j13_6.raw		0	865.5021347		0	TRUE	0	-777.777
-1	1	0	1.023	0.15	IPI:IPI00296337.2	473749	SPACER	SWISS-PROT:P78527-1|ENSEMBL:ENSP00000313420|REFSEQ:NP_008835|H-INV:HIT000220021|VEGA:OTTHUMP00000177651 Tax_Id=9606 Gene_Symbol=PRKDC Isoform 1 of DNA-dependent protein kinase catalytic subunit	HNLEIIK	433.7581	865.5016	2	51	-777.777	-777.777	-777.777	-777.777	0	0	1919.2243	0	0	0	865.5021	433.758774	865.5030226	0	FALSE			-777.777	-777.777	-777.777	1	15.9	M:\Monica\MSDATA\Holts\Solycomp\04252008\0X\J13\Holts_Solycomp_04252008_0X_J13_combo_mascot_results.html		1	-777.777	-777.777	M:\Monica\MSDATA\Holts\Solycomp\04252008\0X\J13\m05012008_holtholt_soly_12_0x_j13_6.raw		0	865.5021347		0	TRUE	0	-777.777
-1	1	0	1.023	0.15	IPI:IPI00296337.2	473749	SPACER	SWISS-PROT:P78527-1|ENSEMBL:ENSP00000313420|REFSEQ:NP_008835|H-INV:HIT000220021|VEGA:OTTHUMP00000177651 Tax_Id=9606 Gene_Symbol=PRKDC Isoform 1 of DNA-dependent protein kinase catalytic subunit	HNLEIIK	437.7642	873.5139	2	51	-777.777	-777.777	-777.777	-777.777	0	0	1723.2552	0	0	0	873.5163	437.7648687	873.5152119	0	FALSE			-777.777	-777.777	-777.777	1	13.9	M:\Monica\MSDATA\Holts\Solycomp\04252008\0X\J13\Holts_Solycomp_04252008_0X_J13_combo_mascot_results.html	1Lys8	1	-777.777	-777.777	M:\Monica\MSDATA\Holts\Solycomp\04252008\0X\J13\m05012008_holtholt_soly_12_0x_j13_6.raw		0	865.5021347		0	TRUE	0	-777.777
-1	1	0	1.023	0.15	IPI:IPI00296337.2	473749	SPACER	SWISS-PROT:P78527-1|ENSEMBL:ENSP00000313420|REFSEQ:NP_008835|H-INV:HIT000220021|VEGA:OTTHUMP00000177651 Tax_Id=9606 Gene_Symbol=PRKDC Isoform 1 of DNA-dependent protein kinase catalytic subunit	HNLEIIK	437.7642	873.5139	2	51	-777.777	-777.777	-777.777	-777.777	0	0	2052.4796	0	0	0	873.5163	437.7648687	873.5152119	0	FALSE			-777.777	-777.777	-777.777	1	20.4	M:\Monica\MSDATA\Holts\Solycomp\04252008\0X\J13\Holts_Solycomp_04252008_0X_J13_combo_mascot_results.html	1Lys8	1	-777.777	-777.777	M:\Monica\MSDATA\Holts\Solycomp\04252008\0X\J13\m05012008_holtholt_soly_12_0x_j13_6.raw		0	865.5021347		0	TRUE	0	-777.777
-1	1	0	1.023	0.15	IPI:IPI00296337.2	473749	SPACER	SWISS-PROT:P78527-1|ENSEMBL:ENSP00000313420|REFSEQ:NP_008835|H-INV:HIT000220021|VEGA:OTTHUMP00000177651 Tax_Id=9606 Gene_Symbol=PRKDC Isoform 1 of DNA-dependent protein kinase catalytic subunit	HNLEIIK	437.7648	873.515	2	51	-777.777	-777.777	-777.777	-777.777	0	0	1753.1365	0	0	0	873.5163	437.7654687	873.5164119	0	FALSE			-777.777	-777.777	-777.777	1	18.1	M:\Monica\MSDATA\Holts\Solycomp\04252008\0X\J13\Holts_Solycomp_04252008_0X_J13_combo_mascot_results.html	1Lys8	1	-777.777	-777.777	M:\Monica\MSDATA\Holts\Solycomp\04252008\0X\J13\m05012008_holtholt_soly_12_0x_j13_6.raw		0	865.5021347		0	TRUE	0	-777.777
-1	1	0	1.023	0.15	IPI:IPI00296337.2	473749	SPACER	SWISS-PROT:P78527-1|ENSEMBL:ENSP00000313420|REFSEQ:NP_008835|H-INV:HIT000220021|VEGA:OTTHUMP00000177651 Tax_Id=9606 Gene_Symbol=PRKDC Isoform 1 of DNA-dependent protein kinase catalytic subunit	HNLEIIK	437.7648	873.5151	2	51	-777.777	-777.777	-777.777	-777.777	0	0	1959.7063	0	0	0	873.5163	437.7654687	873.5164119	0	FALSE			-777.777	-777.777	-777.777	1	18.1	M:\Monica\MSDATA\Holts\Solycomp\04252008\0X\J13\Holts_Solycomp_04252008_0X_J13_combo_mascot_results.html	1Lys8	1	-777.777	-777.777	M:\Monica\MSDATA\Holts\Solycomp\04252008\0X\J13\m05012008_holtholt_soly_12_0x_j13_6.raw		0	865.5021347		0	TRUE	0	-777.777
-1	1	0	1.023	0.15	IPI:IPI00296337.2	473749	SPACER	SWISS-PROT:P78527-1|ENSEMBL:ENSP00000313420|REFSEQ:NP_008835|H-INV:HIT000220021|VEGA:OTTHUMP00000177651 Tax_Id=9606 Gene_Symbol=PRKDC Isoform 1 of DNA-dependent protein kinase catalytic subunit	HNLEIIK	433.7575	865.5005	2	49	-777.777	-777.777	-777.777	-777.777	0	0	1769.0018	0	0	0	865.5021	433.758174	865.5018226	0	FALSE			-777.777	-777.777	-777.777	1	16	M:\Monica\MSDATA\Holts\Solycomp\04252008\0X\J13\Holts_Solycomp_04252008_0X_J13_combo_mascot_results.html		1	-777.777	-777.777	M:\Monica\MSDATA\Holts\Solycomp\04252008\0X\J13\m05012008_holtholt_soly_12_0x_j13_6.raw		0	865.5021347		0	TRUE	0	-777.777
-1	1	0	1.023	0.15	IPI:IPI00296337.2	473749	SPACER	SWISS-PROT:P78527-1|ENSEMBL:ENSP00000313420|REFSEQ:NP_008835|H-INV:HIT000220021|VEGA:OTTHUMP00000177651 Tax_Id=9606 Gene_Symbol=PRKDC Isoform 1 of DNA-dependent protein kinase catalytic subunit	HNLEIIK	433.7581	865.5017	2	49	-777.777	-777.777	-777.777	-777.777	0	0	1800.9718	0	0	0	865.5021	433.758774	865.5030226	0	FALSE			-777.777	-777.777	-777.777	1	11.2	M:\Monica\MSDATA\Holts\Solycomp\04252008\0X\J13\Holts_Solycomp_04252008_0X_J13_combo_mascot_results.html		1	-777.777	-777.777	M:\Monica\MSDATA\Holts\Solycomp\04252008\0X\J13\m05012008_holtholt_soly_12_0x_j13_6.raw		0	865.5021347		0	TRUE	0	-777.777
-1	1	0	1.023	0.15	IPI:IPI00296337.2	473749	SPACER	SWISS-PROT:P78527-1|ENSEMBL:ENSP00000313420|REFSEQ:NP_008835|H-INV:HIT000220021|VEGA:OTTHUMP00000177651 Tax_Id=9606 Gene_Symbol=PRKDC Isoform 1 of DNA-dependent protein kinase catalytic subunit	HNLEIIK	437.7642	873.5137	2	49	-777.777	-777.777	-777.777	-777.777	0	0	1777.9561	0	0	0	873.5163	437.7648687	873.5152119	0	FALSE			-777.777	-777.777	-777.777	1	18.6	M:\Monica\MSDATA\Holts\Solycomp\04252008\0X\J13\Holts_Solycomp_04252008_0X_J13_combo_mascot_results.html	1Lys8	1	-777.777	-777.777	M:\Monica\MSDATA\Holts\Solycomp\04252008\0X\J13\m05012008_holtholt_soly_12_0x_j13_6.raw		0	865.5021347		0	TRUE	0	-777.777
-1	1	0	1.023	0.15	IPI:IPI00296337.2	473749	SPACER	SWISS-PROT:P78527-1|ENSEMBL:ENSP00000313420|REFSEQ:NP_008835|H-INV:HIT000220021|VEGA:OTTHUMP00000177651 Tax_Id=9606 Gene_Symbol=PRKDC Isoform 1 of DNA-dependent protein kinase catalytic subunit	HNLEIIK	437.7648	873.515	2	49	-777.777	-777.777	-777.777	-777.777	0	0	1805.5223	0	0	0	873.5163	437.7654687	873.5164119	0	FALSE			-777.777	-777.777	-777.777	1	8.3	M:\Monica\MSDATA\Holts\Solycomp\04252008\0X\J13\Holts_Solycomp_04252008_0X_J13_combo_mascot_results.html	1Lys8	1	-777.777	-777.777	M:\Monica\MSDATA\Holts\Solycomp\04252008\0X\J13\m05012008_holtholt_soly_12_0x_j13_6.raw		0	865.5021347		0	TRUE	0	-777.777
-1	1	0	1.023	0.15	IPI:IPI00296337.2	473749	SPACER	SWISS-PROT:P78527-1|ENSEMBL:ENSP00000313420|REFSEQ:NP_008835|H-INV:HIT000220021|VEGA:OTTHUMP00000177651 Tax_Id=9606 Gene_Symbol=PRKDC Isoform 1 of DNA-dependent protein kinase catalytic subunit	HNLEIIK	437.7654	873.5162	2	49	-777.777	-777.777	-777.777	-777.777	0	0	1990.996	0	0	0	873.5163	437.7660687	873.5176119	0	FALSE			-777.777	-777.777	-777.777	1	17.7	M:\Monica\MSDATA\Holts\Solycomp\04252008\0X\J13\Holts_Solycomp_04252008_0X_J13_combo_mascot_results.html	1Lys8	1	-777.777	-777.777	M:\Monica\MSDATA\Holts\Solycomp\04252008\0X\J13\m05012008_holtholt_soly_12_0x_j13_6.raw		0	865.5021347		0	TRUE	0	-777.777
-1	1	0	1.023	0.15	IPI:IPI00296337.2	473749	SPACER	SWISS-PROT:P78527-1|ENSEMBL:ENSP00000313420|REFSEQ:NP_008835|H-INV:HIT000220021|VEGA:OTTHUMP00000177651 Tax_Id=9606 Gene_Symbol=PRKDC Isoform 1 of DNA-dependent protein kinase catalytic subunit	HNLEIIK	433.7581	865.5016	2	48	-777.777	-777.777	-777.777	-777.777	0	0	1738.1617	0	0	0	865.5021	433.758774	865.5030226	0	FALSE			-777.777	-777.777	-777.777	1	11.8	M:\Monica\MSDATA\Holts\Solycomp\04252008\0X\J13\Holts_Solycomp_04252008_0X_J13_combo_mascot_results.html		1	-777.777	-777.777	M:\Monica\MSDATA\Holts\Solycomp\04252008\0X\J13\m05012008_holtholt_soly_12_0x_j13_6.raw		0	865.5021347		0	TRUE	0	-777.777
-1	1	0	1.023	0.15	IPI:IPI00296337.2	473749	SPACER	SWISS-PROT:P78527-1|ENSEMBL:ENSP00000313420|REFSEQ:NP_008835|H-INV:HIT000220021|VEGA:OTTHUMP00000177651 Tax_Id=9606 Gene_Symbol=PRKDC Isoform 1 of DNA-dependent protein kinase catalytic subunit	HNLEIIK	437.7648	873.5151	2	44	-777.777	-777.777	-777.777	-777.777	0	0	1866.2273	0	0	0	873.5163	437.7654687	873.5164119	0	FALSE			-777.777	-777.777	-777.777	1	9.9	M:\Monica\MSDATA\Holts\Solycomp\04252008\0X\J13\Holts_Solycomp_04252008_0X_J13_combo_mascot_results.html	1Lys8	1	-777.777	-777.777	M:\Monica\MSDATA\Holts\Solycomp\04252008\0X\J13\m05012008_holtholt_soly_12_0x_j13_6.raw		0	865.5021347		0	TRUE	0	-777.777
-1	1	0	1.023	0.15	IPI:IPI00296337.2	473749	SPACER	SWISS-PROT:P78527-1|ENSEMBL:ENSP00000313420|REFSEQ:NP_008835|H-INV:HIT000220021|VEGA:OTTHUMP00000177651 Tax_Id=9606 Gene_Symbol=PRKDC Isoform 1 of DNA-dependent protein kinase catalytic subunit	HNLEIIK	437.7654	873.5163	2	41	-777.777	-777.777	-777.777	-777.777	0	0	1835.6216	0	0	0	873.5163	437.7660687	873.5176119	0	FALSE			-777.777	-777.777	-777.777	1	13.7	M:\Monica\MSDATA\Holts\Solycomp\04252008\0X\J13\Holts_Solycomp_04252008_0X_J13_combo_mascot_results.html	1Lys8	1	-777.777	-777.777	M:\Monica\MSDATA\Holts\Solycomp\04252008\0X\J13\m05012008_holtholt_soly_12_0x_j13_6.raw		0	865.5021347		0	TRUE	0	-777.777
-1	1	0	1.023	0.15	IPI:IPI00296337.2	473749	SPACER	SWISS-PROT:P78527-1|ENSEMBL:ENSP00000313420|REFSEQ:NP_008835|H-INV:HIT000220021|VEGA:OTTHUMP00000177651 Tax_Id=9606 Gene_Symbol=PRKDC Isoform 1 of DNA-dependent protein kinase catalytic subunit	HNLEIIK	433.7582	865.5018	2	40	-777.777	-777.777	-777.777	-777.777	0	0	1831.1245	0	0	0	865.5021	433.758874	865.5032226	0	FALSE			-777.777	-777.777	-777.777	1	6.7	M:\Monica\MSDATA\Holts\Solycomp\04252008\0X\J13\Holts_Solycomp_04252008_0X_J13_combo_mascot_results.html		1	-777.777	-777.777	M:\Monica\MSDATA\Holts\Solycomp\04252008\0X\J13\m05012008_holtholt_soly_12_0x_j13_6.raw		0	865.5021347		0	TRUE	0	-777.777
-1	1	0	1.023	0.15	IPI:IPI00296337.2	473749	SPACER	SWISS-PROT:P78527-1|ENSEMBL:ENSP00000313420|REFSEQ:NP_008835|H-INV:HIT000220021|VEGA:OTTHUMP00000177651 Tax_Id=9606 Gene_Symbol=PRKDC Isoform 1 of DNA-dependent protein kinase catalytic subunit	HNLEIIK	437.7653	873.5161	2	40	-777.777	-777.777	-777.777	-777.777	0	0	1630.5248	0	0	0	873.5163	437.7659687	873.5174119	0	FALSE			-777.777	-777.777	-777.777	1	9.9	M:\Monica\MSDATA\Holts\Solycomp\04252008\0X\J13\Holts_Solycomp_04252008_0X_J13_combo_mascot_results.html	1Lys8	1	-777.777	-777.777	M:\Monica\MSDATA\Holts\Solycomp\04252008\0X\J13\m05012008_holtholt_soly_12_0x_j13_6.raw		0	865.5021347		0	TRUE	0	-777.777
-1	1	0	1.023	0.15	IPI:IPI00296337.2	473749	SPACER	SWISS-PROT:P78527-1|ENSEMBL:ENSP00000313420|REFSEQ:NP_008835|H-INV:HIT000220021|VEGA:OTTHUMP00000177651 Tax_Id=9606 Gene_Symbol=PRKDC Isoform 1 of DNA-dependent protein kinase catalytic subunit	HNLEIIK	433.758	865.5015	2	38	-777.777	-777.777	-777.777	-777.777	0	0	1645.1057	0	0	0	865.5021	433.758674	865.5028226	0	FALSE			-777.777	-777.777	-777.777	1	10.6	M:\Monica\MSDATA\Holts\Solycomp\04252008\0X\J13\Holts_Solycomp_04252008_0X_J13_combo_mascot_results.html		1	-777.777	-777.777	M:\Monica\MSDATA\Holts\Solycomp\04252008\0X\J13\m05012008_holtholt_soly_12_0x_j13_6.raw		0	865.5021347		0	TRUE	0	-777.777
-1	1	0	1.023	0.15	IPI:IPI00296337.2	473749	SPACER	SWISS-PROT:P78527-1|ENSEMBL:ENSP00000313420|REFSEQ:NP_008835|H-INV:HIT000220021|VEGA:OTTHUMP00000177651 Tax_Id=9606 Gene_Symbol=PRKDC Isoform 1 of DNA-dependent protein kinase catalytic subunit	HNLEIIK	433.7575	865.5004	2	37	-777.777	-777.777	-777.777	-777.777	0	0	1706.966	0	0	0	865.5021	433.758174	865.5018226	0	FALSE			-777.777	-777.777	-777.777	1	5.7	M:\Monica\MSDATA\Holts\Solycomp\04252008\0X\J13\Holts_Solycomp_04252008_0X_J13_combo_mascot_results.html		1	-777.777	-777.777	M:\Monica\MSDATA\Holts\Solycomp\04252008\0X\J13\m05012008_holtholt_soly_12_0x_j13_6.raw		0	865.5021347		0	TRUE	0	-777.777
-1	1	0	1.023	0.15	IPI:IPI00296337.2	473749	SPACER	SWISS-PROT:P78527-1|ENSEMBL:ENSP00000313420|REFSEQ:NP_008835|H-INV:HIT000220021|VEGA:OTTHUMP00000177651 Tax_Id=9606 Gene_Symbol=PRKDC Isoform 1 of DNA-dependent protein kinase catalytic subunit	HNLEIIK	437.7648	873.515	2	37	-777.777	-777.777	-777.777	-777.777	0	0	1660.7052	0	0	0	873.5163	437.7654687	873.5164119	0	FALSE			-777.777	-777.777	-777.777	1	3.1	M:\Monica\MSDATA\Holts\Solycomp\04252008\0X\J13\Holts_Solycomp_04252008_0X_J13_combo_mascot_results.html	1Lys8	1	-777.777	-777.777	M:\Monica\MSDATA\Holts\Solycomp\04252008\0X\J13\m05012008_holtholt_soly_12_0x_j13_6.raw		0	865.5021347		0	TRUE	0	-777.777
-1	1	0	1.023	0.15	IPI:IPI00296337.2	473749	SPACER	SWISS-PROT:P78527-1|ENSEMBL:ENSP00000313420|REFSEQ:NP_008835|H-INV:HIT000220021|VEGA:OTTHUMP00000177651 Tax_Id=9606 Gene_Symbol=PRKDC Isoform 1 of DNA-dependent protein kinase catalytic subunit	HNLEIIK	437.7653	873.5161	2	32	-777.777	-777.777	-777.777	-777.777	0	0	1568.2496	0	0	0	873.5163	437.7659687	873.5174119	0	FALSE			-777.777	-777.777	-777.777	1	3	M:\Monica\MSDATA\Holts\Solycomp\04252008\0X\J13\Holts_Solycomp_04252008_0X_J13_combo_mascot_results.html	1Lys8	1	-777.777	-777.777	M:\Monica\MSDATA\Holts\Solycomp\04252008\0X\J13\m05012008_holtholt_soly_12_0x_j13_6.raw		0	865.5021347		0	TRUE	0	-777.777
-1	1	0	1.023	0.15	IPI:IPI00296337.2	473749	SPACER	SWISS-PROT:P78527-1|ENSEMBL:ENSP00000313420|REFSEQ:NP_008835|H-INV:HIT000220021|VEGA:OTTHUMP00000177651 Tax_Id=9606 Gene_Symbol=PRKDC Isoform 1 of DNA-dependent protein kinase catalytic subunit	HNLEIIK	433.7581	865.5016	2	30	-777.777	-777.777	-777.777	-777.777	0	0	1676.3761	0	0	0	865.5021	433.758774	865.5030226	0	FALSE			-777.777	-777.777	-777.777	1	0.9	M:\Monica\MSDATA\Holts\Solycomp\04252008\0X\J13\Holts_Solycomp_04252008_0X_J13_combo_mascot_results.html		1	-777.777	-777.777	M:\Monica\MSDATA\Holts\Solycomp\04252008\0X\J13\m05012008_holtholt_soly_12_0x_j13_6.raw		0	865.5021347		0	TRUE	0	-777.777
-1	1	0	1.023	0.15	IPI:IPI00296337.2	473749	SPACER	SWISS-PROT:P78527-1|ENSEMBL:ENSP00000313420|REFSEQ:NP_008835|H-INV:HIT000220021|VEGA:OTTHUMP00000177651 Tax_Id=9606 Gene_Symbol=PRKDC Isoform 1 of DNA-dependent protein kinase catalytic subunit	HNLEIIK	433.7582	865.5018	2	23	-777.777	-777.777	-777.777	-777.777	0	0	1614.8545	0	0	0	865.5021	433.758874	865.5032226	0	FALSE			-777.777	-777.777	-777.777	1	1.5	M:\Monica\MSDATA\Holts\Solycomp\04252008\0X\J13\Holts_Solycomp_04252008_0X_J13_combo_mascot_results.html		1	-777.777	-777.777	M:\Monica\MSDATA\Holts\Solycomp\04252008\0X\J13\m05012008_holtholt_soly_12_0x_j13_6.raw		0	865.5021347		0	FALSE	0	-777.777
-1	1	0	1.023	0.15	IPI:IPI00296337.2	473749	SPACER	SWISS-PROT:P78527-1|ENSEMBL:ENSP00000313420|REFSEQ:NP_008835|H-INV:HIT000220021|VEGA:OTTHUMP00000177651 Tax_Id=9606 Gene_Symbol=PRKDC Isoform 1 of DNA-dependent protein kinase catalytic subunit	HNLEIIK	433.7582	865.5019	2	23	-777.777	-777.777	-777.777	-777.777	0	0	1523.4431	0	0	0	865.5021	433.758874	865.5032226	0	FALSE			-777.777	-777.777	-777.777	1	3.3	M:\Monica\MSDATA\Holts\Solycomp\04252008\0X\J13\Holts_Solycomp_04252008_0X_J13_combo_mascot_results.html		1	-777.777	-777.777	M:\Monica\MSDATA\Holts\Solycomp\04252008\0X\J13\m05012008_holtholt_soly_12_0x_j13_6.raw		0	865.5021347		0	FALSE	0	-777.777
-1	1	0	1.023	0.15	IPI:IPI00296337.2	473749	SPACER	SWISS-PROT:P78527-1|ENSEMBL:ENSP00000313420|REFSEQ:NP_008835|H-INV:HIT000220021|VEGA:OTTHUMP00000177651 Tax_Id=9606 Gene_Symbol=PRKDC Isoform 1 of DNA-dependent protein kinase catalytic subunit	HNLEIIK	437.7653	873.5161	2	17	-777.777	-777.777	-777.777	-777.777	0	0	1506.1164	0	0	0	873.5163	437.7659687	873.5174119	0	FALSE			-777.777	-777.777	-777.777	1	5	M:\Monica\MSDATA\Holts\Solycomp\04252008\0X\J13\Holts_Solycomp_04252008_0X_J13_combo_mascot_results.html	1Lys8	1	-777.777	-777.777	M:\Monica\MSDATA\Holts\Solycomp\04252008\0X\J13\m05012008_holtholt_soly_12_0x_j13_6.raw		0	865.5021347		0	FALSE	0	-777.777
-1	1	0	1.023	0.15	IPI:IPI00296337.2	473749	SPACER	SWISS-PROT:P78527-1|ENSEMBL:ENSP00000313420|REFSEQ:NP_008835|H-INV:HIT000220021|VEGA:OTTHUMP00000177651 Tax_Id=9606 Gene_Symbol=PRKDC Isoform 1 of DNA-dependent protein kinase catalytic subunit	HSPEDPEKYSCFALFVK	685.329	2052.9653	3	13	-777.777	-777.777	-777.777	-777.777	0	0	3012.7326	0	0	0	2052.9615	685.3293382	2052.966227	0	FALSE			-777.777	-777.777	-777.777	1	10.9	M:\Monica\MSDATA\Holts\Solycomp\04252008\0X\J13\Holts_Solycomp_04252008_0X_J13_combo_mascot_results.html		1	-777.777	-777.777	M:\Monica\MSDATA\Holts\Solycomp\04252008\0X\J13\m05012008_holtholt_soly_12_0x_j13_6.raw		0	1995.94001		0	FALSE	0	-777.777
-1	1	0	1.023	0.15	IPI:IPI00296337.2	473749	SPACER	SWISS-PROT:P78527-1|ENSEMBL:ENSP00000313420|REFSEQ:NP_008835|H-INV:HIT000220021|VEGA:OTTHUMP00000177651 Tax_Id=9606 Gene_Symbol=PRKDC Isoform 1 of DNA-dependent protein kinase catalytic subunit	HSSLITPLQAVAQR	760.9296	1519.8447	2	85	-777.777	-777.777	-777.777	-777.777	2815.265712	19.58116864	2809.548	2816.052373	2813.8335	38759.31045	1519.847	760.9298373	1519.845149	1519.846177	FALSE			-777.777	-777.777	-777.777	1	70.9	M:\Monica\MSDATA\Holts\Solycomp\04252008\0X\J13\Holts_Solycomp_04252008_0X_J13_combo_mascot_results.html		1	-777.777	-777.777	M:\Monica\MSDATA\Holts\Solycomp\04252008\0X\J13\m05012008_holtholt_soly_12_0x_j13_6.raw		9831174.457	1519.847055		760.9294919	TRUE	760.9297292	-777.777
-1	1	0	1.023	0.15	IPI:IPI00296337.2	473749	SPACER	SWISS-PROT:P78527-1|ENSEMBL:ENSP00000313420|REFSEQ:NP_008835|H-INV:HIT000220021|VEGA:OTTHUMP00000177651 Tax_Id=9606 Gene_Symbol=PRKDC Isoform 1 of DNA-dependent protein kinase catalytic subunit	HSSLITPLQAVAQR	763.94	1525.8655	2	80	-777.777	-777.777	-777.777	-777.777	0	0	2809.0202	0	0	0	1525.8672	763.9402333	1525.865941	0	FALSE			-777.777	-777.777	-777.777	1	57.8	M:\Monica\MSDATA\Holts\Solycomp\04252008\0X\J13\Holts_Solycomp_04252008_0X_J13_combo_mascot_results.html	1Arg6	1	-777.777	-777.777	M:\Monica\MSDATA\Holts\Solycomp\04252008\0X\J13\m05012008_holtholt_soly_12_0x_j13_6.raw		0	1519.847055		0	TRUE	0	-777.777
-1	1	0	1.023	0.15	IPI:IPI00296337.2	473749	SPACER	SWISS-PROT:P78527-1|ENSEMBL:ENSP00000313420|REFSEQ:NP_008835|H-INV:HIT000220021|VEGA:OTTHUMP00000177651 Tax_Id=9606 Gene_Symbol=PRKDC Isoform 1 of DNA-dependent protein kinase catalytic subunit	HSSLITPLQAVAQR	763.9402	1525.8658	2	65	-777.777	-777.777	-777.777	-777.777	0	0	2824.163	0	0	0	1525.8672	763.9404333	1525.866341	0	FALSE			-777.777	-777.777	-777.777	1	47.3	M:\Monica\MSDATA\Holts\Solycomp\04252008\0X\J13\Holts_Solycomp_04252008_0X_J13_combo_mascot_results.html	1Arg6	1	-777.777	-777.777	M:\Monica\MSDATA\Holts\Solycomp\04252008\0X\J13\m05012008_holtholt_soly_12_0x_j13_6.raw		0	1519.847055		0	TRUE	0	-777.777
-1	1	0	1.023	0.15	IPI:IPI00296337.2	473749	SPACER	SWISS-PROT:P78527-1|ENSEMBL:ENSP00000313420|REFSEQ:NP_008835|H-INV:HIT000220021|VEGA:OTTHUMP00000177651 Tax_Id=9606 Gene_Symbol=PRKDC Isoform 1 of DNA-dependent protein kinase catalytic subunit	HSSLITPLQAVAQR	507.6224	1519.8454	3	63	-777.777	-777.777	-777.777	-777.777	2815.230913	19.58116864	2816.1429	2815.592677	2813.8335	38771.83952	1519.847	507.6229754	1519.847138	1519.84804	FALSE			-777.777	-777.777	-777.777	1	46.7	M:\Monica\MSDATA\Holts\Solycomp\04252008\0X\J13\Holts_Solycomp_04252008_0X_J13_combo_mascot_results.html		1	-777.777	-777.777	M:\Monica\MSDATA\Holts\Solycomp\04252008\0X\J13\m05012008_holtholt_soly_12_0x_j13_6.raw		18771023.44	1519.847055		507.6223472	TRUE	507.6229226	-777.777
-1	1	0	1.023	0.15	IPI:IPI00296337.2	473749	SPACER	SWISS-PROT:P78527-1|ENSEMBL:ENSP00000313420|REFSEQ:NP_008835|H-INV:HIT000220021|VEGA:OTTHUMP00000177651 Tax_Id=9606 Gene_Symbol=PRKDC Isoform 1 of DNA-dependent protein kinase catalytic subunit	HSSLITPLQAVAQR	509.629	1525.8652	3	53	-777.777	-777.777	-777.777	-777.777	0	0	2808.7526	0	0	0	1525.8672	509.6295727	1525.86693	0	FALSE			-777.777	-777.777	-777.777	1	33.3	M:\Monica\MSDATA\Holts\Solycomp\04252008\0X\J13\Holts_Solycomp_04252008_0X_J13_combo_mascot_results.html	1Arg6	1	-777.777	-777.777	M:\Monica\MSDATA\Holts\Solycomp\04252008\0X\J13\m05012008_holtholt_soly_12_0x_j13_6.raw		0	1519.847055		0	TRUE	0	-777.777
-1	1	0	1.023	0.15	IPI:IPI00296337.2	473749	SPACER	SWISS-PROT:P78527-1|ENSEMBL:ENSP00000313420|REFSEQ:NP_008835|H-INV:HIT000220021|VEGA:OTTHUMP00000177651 Tax_Id=9606 Gene_Symbol=PRKDC Isoform 1 of DNA-dependent protein kinase catalytic subunit	HSSLITPLQAVAQR	507.6224	1519.8455	3	48	-777.777	-777.777	-777.777	-777.777	0	0	2804.4125	0	0	0	1519.847	507.6229754	1519.847138	0	FALSE			-777.777	-777.777	-777.777	1	38.1	M:\Monica\MSDATA\Holts\Solycomp\04252008\0X\J13\Holts_Solycomp_04252008_0X_J13_combo_mascot_results.html		1	-777.777	-777.777	M:\Monica\MSDATA\Holts\Solycomp\04252008\0X\J13\m05012008_holtholt_soly_12_0x_j13_6.raw		0	1519.847055		0	TRUE	0	-777.777
-1	1	0	1.023	0.15	IPI:IPI00296337.2	473749	SPACER	SWISS-PROT:P78527-1|ENSEMBL:ENSP00000313420|REFSEQ:NP_008835|H-INV:HIT000220021|VEGA:OTTHUMP00000177651 Tax_Id=9606 Gene_Symbol=PRKDC Isoform 1 of DNA-dependent protein kinase catalytic subunit	HVMQPYYK	541.2587	1080.5029	2	31	-777.777	-777.777	-777.777	-777.777	853.9732172	9.537432202	853.961	853.3556794	853.3555	2966.217839	1080.5062	541.2592305	1080.503936	1080.505068	FALSE			-777.777	-777.777	-777.777	1	26.9	M:\Monica\MSDATA\Holts\Solycomp\04252008\0X\J13\Holts_Solycomp_04252008_0X_J13_combo_mascot_results.html	1Met(ox)	1	-777.777	-777.777	M:\Monica\MSDATA\Holts\Solycomp\04252008\0X\J13\m05012008_holtholt_soly_12_0x_j13_6.raw		1273572.004	1064.511335		541.258719	TRUE	541.2592495	-777.777
-1	1	0	1.023	0.15	IPI:IPI00296337.2	473749	SPACER	SWISS-PROT:P78527-1|ENSEMBL:ENSP00000313420|REFSEQ:NP_008835|H-INV:HIT000220021|VEGA:OTTHUMP00000177651 Tax_Id=9606 Gene_Symbol=PRKDC Isoform 1 of DNA-dependent protein kinase catalytic subunit	HVMQPYYK	545.267	1088.5195	2	24	-777.777	-777.777	-777.777	-777.777	0	0	851.7483	0	0	0	1088.5204	545.2675252	1088.520525	0	FALSE			-777.777	-777.777	-777.777	1	15.9	M:\Monica\MSDATA\Holts\Solycomp\04252008\0X\J13\Holts_Solycomp_04252008_0X_J13_combo_mascot_results.html	1Met(ox) 1Lys8	1	-777.777	-777.777	M:\Monica\MSDATA\Holts\Solycomp\04252008\0X\J13\m05012008_holtholt_soly_12_0x_j13_6.raw		0	1064.511335		0	FALSE	0	-777.777
-1	1	0	1.023	0.15	IPI:IPI00296337.2	473749	SPACER	SWISS-PROT:P78527-1|ENSEMBL:ENSP00000313420|REFSEQ:NP_008835|H-INV:HIT000220021|VEGA:OTTHUMP00000177651 Tax_Id=9606 Gene_Symbol=PRKDC Isoform 1 of DNA-dependent protein kinase catalytic subunit	HVMQPYYK	537.2695	1072.5245	2	20	-777.777	-777.777	-777.777	-777.777	0	0	1188.9355	0	0	0	1072.5255	537.2700358	1072.525546	0	FALSE			-777.777	-777.777	-777.777	1	14.2	M:\Monica\MSDATA\Holts\Solycomp\04252008\0X\J13\Holts_Solycomp_04252008_0X_J13_combo_mascot_results.html	1Lys8	1	-777.777	-777.777	M:\Monica\MSDATA\Holts\Solycomp\04252008\0X\J13\m05012008_holtholt_soly_12_0x_j13_6.raw		0	1064.511335		0	FALSE	0	-777.777
-1	1	0	1.023	0.15	IPI:IPI00296337.2	473749	SPACER	SWISS-PROT:P78527-1|ENSEMBL:ENSP00000313420|REFSEQ:NP_008835|H-INV:HIT000220021|VEGA:OTTHUMP00000177651 Tax_Id=9606 Gene_Symbol=PRKDC Isoform 1 of DNA-dependent protein kinase catalytic subunit	HVMQPYYK	537.2687	1072.5229	2	12	-777.777	-777.777	-777.777	-777.777	0	0	1204.3846	0	0	0	1072.5255	537.2692358	1072.523946	0	FALSE			-777.777	-777.777	-777.777	1	5.1	M:\Monica\MSDATA\Holts\Solycomp\04252008\0X\J13\Holts_Solycomp_04252008_0X_J13_combo_mascot_results.html	1Lys8	1	-777.777	-777.777	M:\Monica\MSDATA\Holts\Solycomp\04252008\0X\J13\m05012008_holtholt_soly_12_0x_j13_6.raw		0	1064.511335		0	FALSE	0	-777.777
-1	1	0	1.023	0.15	IPI:IPI00296337.2	473749	SPACER	SWISS-PROT:P78527-1|ENSEMBL:ENSP00000313420|REFSEQ:NP_008835|H-INV:HIT000220021|VEGA:OTTHUMP00000177651 Tax_Id=9606 Gene_Symbol=PRKDC Isoform 1 of DNA-dependent protein kinase catalytic subunit	HVSLNK	353.21	704.4054	2	28	-777.777	-777.777	-777.777	-777.777	0	0	739.8647	679.9943	679.9943	0.001	704.4061	353.2107815	704.4070376	696.3928494	FALSE			-777.777	-777.777	-777.777	1	6.7	M:\Monica\MSDATA\Holts\Solycomp\04252008\0X\J13\Holts_Solycomp_04252008_0X_J13_combo_mascot_results.html	1Lys8	1	-777.777	-777.777	M:\Monica\MSDATA\Holts\Solycomp\04252008\0X\J13\m05012008_holtholt_soly_12_0x_j13_6.raw		0	696.3918647		353.2515049	TRUE	353.2522864	-777.777
-1	1	0	1.023	0.15	IPI:IPI00296337.2	473749	SPACER	SWISS-PROT:P78527-1|ENSEMBL:ENSP00000313420|REFSEQ:NP_008835|H-INV:HIT000220021|VEGA:OTTHUMP00000177651 Tax_Id=9606 Gene_Symbol=PRKDC Isoform 1 of DNA-dependent protein kinase catalytic subunit	IAGFDER	404.2028	806.3911	2	41	-777.777	-777.777	-777.777	-777.777	2230.733094	14.72893208	2227.215	2231.155869	2232.2451	15847.35092	806.3922	404.2035135	806.3925015	806.3931032	FALSE			-777.777	-777.777	-777.777	1	25	M:\Monica\MSDATA\Holts\Solycomp\04252008\0X\J13\Holts_Solycomp_04252008_0X_J13_combo_mascot_results.html		1	-777.777	-777.777	M:\Monica\MSDATA\Holts\Solycomp\04252008\0X\J13\m05012008_holtholt_soly_12_0x_j13_6.raw		10774333.66	806.3922447		404.202969	TRUE	404.2036825	-777.777
-1	1	0	1.023	0.15	IPI:IPI00296337.2	473749	SPACER	SWISS-PROT:P78527-1|ENSEMBL:ENSP00000313420|REFSEQ:NP_008835|H-INV:HIT000220021|VEGA:OTTHUMP00000177651 Tax_Id=9606 Gene_Symbol=PRKDC Isoform 1 of DNA-dependent protein kinase catalytic subunit	IAGFDER	407.2131	812.4117	2	41	-777.777	-777.777	-777.777	-777.777	0	0	2225.3	0	0	0	812.4124	407.2138094	812.4130935	0	FALSE			-777.777	-777.777	-777.777	1	25.7	M:\Monica\MSDATA\Holts\Solycomp\04252008\0X\J13\Holts_Solycomp_04252008_0X_J13_combo_mascot_results.html	1Arg6	1	-777.777	-777.777	M:\Monica\MSDATA\Holts\Solycomp\04252008\0X\J13\m05012008_holtholt_soly_12_0x_j13_6.raw		0	806.3922447		0	TRUE	0	-777.777
-1	1	0	1.023	0.15	IPI:IPI00296337.2	473749	SPACER	SWISS-PROT:P78527-1|ENSEMBL:ENSP00000313420|REFSEQ:NP_008835|H-INV:HIT000220021|VEGA:OTTHUMP00000177651 Tax_Id=9606 Gene_Symbol=PRKDC Isoform 1 of DNA-dependent protein kinase catalytic subunit	IAPYSVEIK	510.2921	1018.5697	2	36	-777.777	-777.777	-777.777	-777.777	2568.522771	10.73905698	2565.1425	2568.587368	2568.3988	72652.00697	1018.5699	510.2926718	1018.570818	1018.570322	FALSE			-777.777	-777.777	-777.777	1	9.9	M:\Monica\MSDATA\Holts\Solycomp\04252008\0X\J13\Holts_Solycomp_04252008_0X_J13_combo_mascot_results.html		1	-777.777	-777.777	M:\Monica\MSDATA\Holts\Solycomp\04252008\0X\J13\m05012008_holtholt_soly_12_0x_j13_6.raw		34876914.13	1018.569875		510.2921102	TRUE	510.292682	-777.777
-1	1	0	1.023	0.15	IPI:IPI00296337.2	473749	SPACER	SWISS-PROT:P78527-1|ENSEMBL:ENSP00000313420|REFSEQ:NP_008835|H-INV:HIT000220021|VEGA:OTTHUMP00000177651 Tax_Id=9606 Gene_Symbol=PRKDC Isoform 1 of DNA-dependent protein kinase catalytic subunit	ICSKPVVLPK	578.857	1155.6994	2	28	-777.777	-777.777	-777.777	-777.777	2199.273646	16.94533845	2195.89	2200.229011	2198.7789	7270.808073	1155.702	578.8574803	1155.700435	1139.672838	FALSE			-777.777	-777.777	-777.777	1	17.3	M:\Monica\MSDATA\Holts\Solycomp\04252008\0X\J13\Holts_Solycomp_04252008_0X_J13_combo_mascot_results.html	2Lys8	1	-777.777	-777.777	M:\Monica\MSDATA\Holts\Solycomp\04252008\0X\J13\m05012008_holtholt_soly_12_0x_j13_6.raw		2888831.309	1082.65216		578.8571205	TRUE	578.8576008	-777.777
-1	1	0	1.023	0.15	IPI:IPI00296337.2	473749	SPACER	SWISS-PROT:P78527-1|ENSEMBL:ENSP00000313420|REFSEQ:NP_008835|H-INV:HIT000220021|VEGA:OTTHUMP00000177651 Tax_Id=9606 Gene_Symbol=PRKDC Isoform 1 of DNA-dependent protein kinase catalytic subunit	ICSKPVVLPK	570.843	1139.6714	2	20	-777.777	-777.777	-777.777	-777.777	0	0	2196.7113	0	0	0	1139.6736	570.843491	1139.672457	0	FALSE			-777.777	-777.777	-777.777	1	0.5	M:\Monica\MSDATA\Holts\Solycomp\04252008\0X\J13\Holts_Solycomp_04252008_0X_J13_combo_mascot_results.html		1	-777.777	-777.777	M:\Monica\MSDATA\Holts\Solycomp\04252008\0X\J13\m05012008_holtholt_soly_12_0x_j13_6.raw		0	1082.65216		0	FALSE	0	-777.777
-1	1	0	1.023	0.15	IPI:IPI00296337.2	473749	SPACER	SWISS-PROT:P78527-1|ENSEMBL:ENSP00000313420|REFSEQ:NP_008835|H-INV:HIT000220021|VEGA:OTTHUMP00000177651 Tax_Id=9606 Gene_Symbol=PRKDC Isoform 1 of DNA-dependent protein kinase catalytic subunit	ICSKPVVLPK	386.2402	1155.6989	3	26	-777.777	-777.777	-777.777	-777.777	2199.512088	16.94533845	2191.1314	2199.662513	2198.7789	24035.4893	1155.702	386.2409374	1155.701024	1139.674914	FALSE			-777.777	-777.777	-777.777	1	10.6	M:\Monica\MSDATA\Holts\Solycomp\04252008\0X\J13\Holts_Solycomp_04252008_0X_J13_combo_mascot_results.html	2Lys8	1	-777.777	-777.777	M:\Monica\MSDATA\Holts\Solycomp\04252008\0X\J13\m05012008_holtholt_soly_12_0x_j13_6.raw		17906136	1082.65216		386.2412392	TRUE	386.2419766	-777.777
-1	1	0	1.023	0.15	IPI:IPI00296337.2	473749	SPACER	SWISS-PROT:P78527-1|ENSEMBL:ENSP00000313420|REFSEQ:NP_008835|H-INV:HIT000220021|VEGA:OTTHUMP00000177651 Tax_Id=9606 Gene_Symbol=PRKDC Isoform 1 of DNA-dependent protein kinase catalytic subunit	IGELFSK	397.2264	792.4383	2	30	-777.777	-777.777	-777.777	-777.777	2507.394633	14.72250141	2504.6121	2507.116652	2507.8281	30189.46016	792.4381	397.2271228	792.4397201	792.4385966	FALSE			-777.777	-777.777	-777.777	1	17.5	M:\Monica\MSDATA\Holts\Solycomp\04252008\0X\J13\Holts_Solycomp_04252008_0X_J13_combo_mascot_results.html		1	-777.777	-777.777	M:\Monica\MSDATA\Holts\Solycomp\04252008\0X\J13\m05012008_holtholt_soly_12_0x_j13_6.raw		21927911.63	792.4381347		397.2258496	TRUE	397.2265724	-777.777
-1	1	0	1.023	0.15	IPI:IPI00296337.2	473749	SPACER	SWISS-PROT:P78527-1|ENSEMBL:ENSP00000313420|REFSEQ:NP_008835|H-INV:HIT000220021|VEGA:OTTHUMP00000177651 Tax_Id=9606 Gene_Symbol=PRKDC Isoform 1 of DNA-dependent protein kinase catalytic subunit	IIANALSSEPACLAEIEEDK	1091.0453	2180.0761	2	61	-777.777	-777.777	-777.777	-777.777	3212.845803	4.111200004	3213.5564	3212.4505	3212.4505	26169.34759	2180.0762	1091.045097	2180.075668	2172.06608	FALSE			-777.777	-777.777	-777.777	1	48.4	M:\Monica\MSDATA\Holts\Solycomp\04252008\0X\J13\Holts_Solycomp_04252008_0X_J13_combo_mascot_results.html	1Lys8	1	-777.777	-777.777	M:\Monica\MSDATA\Holts\Solycomp\04252008\0X\J13\m05012008_holtholt_soly_12_0x_j13_6.raw		3877260.782	2115.0405		1091.045332	TRUE	1091.045128	-777.777
-1	1	0	1.023	0.15	IPI:IPI00296337.2	473749	SPACER	SWISS-PROT:P78527-1|ENSEMBL:ENSP00000313420|REFSEQ:NP_008835|H-INV:HIT000220021|VEGA:OTTHUMP00000177651 Tax_Id=9606 Gene_Symbol=PRKDC Isoform 1 of DNA-dependent protein kinase catalytic subunit	IIANALSSEPACLAEIEEDK	1087.0406	2172.0667	2	59	-777.777	-777.777	-777.777	-777.777	0	0	3213.851	0	0	0	2172.062	1087.040402	2172.066279	0	FALSE			-777.777	-777.777	-777.777	1	53.5	M:\Monica\MSDATA\Holts\Solycomp\04252008\0X\J13\Holts_Solycomp_04252008_0X_J13_combo_mascot_results.html		1	-777.777	-777.777	M:\Monica\MSDATA\Holts\Solycomp\04252008\0X\J13\m05012008_holtholt_soly_12_0x_j13_6.raw		0	2115.0405		0	TRUE	0	-777.777
-1	1	0	1.023	0.15	IPI:IPI00296337.2	473749	SPACER	SWISS-PROT:P78527-1|ENSEMBL:ENSP00000313420|REFSEQ:NP_008835|H-INV:HIT000220021|VEGA:OTTHUMP00000177651 Tax_Id=9606 Gene_Symbol=PRKDC Isoform 1 of DNA-dependent protein kinase catalytic subunit	IIANALSSEPACLAEIEEDKAR	805.4182	2413.2328	3	37	-777.777	-777.777	-777.777	-777.777	3097.520553	4.015000002	3097.6191	3097.96139	3097.0981	14083.37164	2413.2345	805.4183779	2413.233346	2399.201019	FALSE			-777.777	-777.777	-777.777	1	22	M:\Monica\MSDATA\Holts\Solycomp\04252008\0X\J13\Holts_Solycomp_04252008_0X_J13_combo_mascot_results.html	1Arg6 1Lys8	1	-777.777	-777.777	M:\Monica\MSDATA\Holts\Solycomp\04252008\0X\J13\m05012008_holtholt_soly_12_0x_j13_6.raw		3307524.719	2342.17872		805.4181961	TRUE	805.418374	-777.777
-1	1	0	1.023	0.15	IPI:IPI00296337.2	473749	SPACER	SWISS-PROT:P78527-1|ENSEMBL:ENSP00000313420|REFSEQ:NP_008835|H-INV:HIT000220021|VEGA:OTTHUMP00000177651 Tax_Id=9606 Gene_Symbol=PRKDC Isoform 1 of DNA-dependent protein kinase catalytic subunit	IIANALSSEPACLAEIEEDKAR	800.742	2399.2041	3	35	-777.777	-777.777	-777.777	-777.777	0	0	3084.7947	0	0	0	2399.2002	800.7421841	2399.204764	0	FALSE			-777.777	-777.777	-777.777	1	26.5	M:\Monica\MSDATA\Holts\Solycomp\04252008\0X\J13\Holts_Solycomp_04252008_0X_J13_combo_mascot_results.html		1	-777.777	-777.777	M:\Monica\MSDATA\Holts\Solycomp\04252008\0X\J13\m05012008_holtholt_soly_12_0x_j13_6.raw		0	2342.17872		0	TRUE	0	-777.777
-1	1	0	1.023	0.15	IPI:IPI00296337.2	473749	SPACER	SWISS-PROT:P78527-1|ENSEMBL:ENSP00000313420|REFSEQ:NP_008835|H-INV:HIT000220021|VEGA:OTTHUMP00000177651 Tax_Id=9606 Gene_Symbol=PRKDC Isoform 1 of DNA-dependent protein kinase catalytic subunit	ILDVMYSR	498.7627	995.5108	2	51	-777.777	-777.777	-777.777	-777.777	2689.91179	12.22982966	2688.9737	2690.115987	2691.0591	15661.00365	995.511	498.7632872	995.5120491	995.5112331	FALSE			-777.777	-777.777	-777.777	1	32.6	M:\Monica\MSDATA\Holts\Solycomp\04252008\0X\J13\Holts_Solycomp_04252008_0X_J13_combo_mascot_results.html		1	-777.777	-777.777	M:\Monica\MSDATA\Holts\Solycomp\04252008\0X\J13\m05012008_holtholt_soly_12_0x_j13_6.raw		7762426.328	995.5109947		498.7625234	TRUE	498.7631107	-777.777
-1	1	0	1.023	0.15	IPI:IPI00296337.2	473749	SPACER	SWISS-PROT:P78527-1|ENSEMBL:ENSP00000313420|REFSEQ:NP_008835|H-INV:HIT000220021|VEGA:OTTHUMP00000177651 Tax_Id=9606 Gene_Symbol=PRKDC Isoform 1 of DNA-dependent protein kinase catalytic subunit	ILDVMYSR	506.7592	1011.5038	2	46	-777.777	-777.777	-777.777	-777.777	2452.420006	12.58506443	2448.448	2451.971787	2453.4013	42488.88646	1011.5059	506.7597766	1011.505028	1011.505409	FALSE			-777.777	-777.777	-777.777	1	25.7	M:\Monica\MSDATA\Holts\Solycomp\04252008\0X\J13\Holts_Solycomp_04252008_0X_J13_combo_mascot_results.html	1Met(ox)	1	-777.777	-777.777	M:\Monica\MSDATA\Holts\Solycomp\04252008\0X\J13\m05012008_holtholt_soly_12_0x_j13_6.raw		20601083.81	995.5109947		506.759158	TRUE	506.7597346	-777.777
-1	1	0	1.023	0.15	IPI:IPI00296337.2	473749	SPACER	SWISS-PROT:P78527-1|ENSEMBL:ENSP00000313420|REFSEQ:NP_008835|H-INV:HIT000220021|VEGA:OTTHUMP00000177651 Tax_Id=9606 Gene_Symbol=PRKDC Isoform 1 of DNA-dependent protein kinase catalytic subunit	ILDVMYSR	509.7699	1017.5253	2	46	-777.777	-777.777	-777.777	-777.777	2452.436472	12.58506443	2448.6904	2451.961701	2453.4013	42488.88646	1017.526	509.7704725	1017.52642	1011.505409	FALSE			-777.777	-777.777	-777.777	1	29	M:\Monica\MSDATA\Holts\Solycomp\04252008\0X\J13\Holts_Solycomp_04252008_0X_J13_combo_mascot_results.html	1Arg6 1Met(ox)	1	-777.777	-777.777	M:\Monica\MSDATA\Holts\Solycomp\04252008\0X\J13\m05012008_holtholt_soly_12_0x_j13_6.raw		20601083.81	995.5109947		509.7698212	TRUE	509.7703937	-777.777
-1	1	0	1.023	0.15	IPI:IPI00296337.2	473749	SPACER	SWISS-PROT:P78527-1|ENSEMBL:ENSP00000313420|REFSEQ:NP_008835|H-INV:HIT000220021|VEGA:OTTHUMP00000177651 Tax_Id=9606 Gene_Symbol=PRKDC Isoform 1 of DNA-dependent protein kinase catalytic subunit	ILELSGSSSEDSEK	740.8541	1479.6936	2	105	-777.777	-777.777	-777.777	-777.777	2370.722022	12.44209264	2366.5208	2371.094624	2371.1758	37942.29319	1479.694	740.8543641	1479.694203	1479.692211	FALSE			-777.777	-777.777	-777.777	1	91.2	M:\Monica\MSDATA\Holts\Solycomp\04252008\0X\J13\Holts_Solycomp_04252008_0X_J13_combo_mascot_results.html		1	-777.777	-777.777	M:\Monica\MSDATA\Holts\Solycomp\04252008\0X\J13\m05012008_holtholt_soly_12_0x_j13_6.raw		10041479.31	1479.694025		740.8540695	TRUE	740.8543336	-777.777
-1	1	0	1.023	0.15	IPI:IPI00296337.2	473749	SPACER	SWISS-PROT:P78527-1|ENSEMBL:ENSP00000313420|REFSEQ:NP_008835|H-INV:HIT000220021|VEGA:OTTHUMP00000177651 Tax_Id=9606 Gene_Symbol=PRKDC Isoform 1 of DNA-dependent protein kinase catalytic subunit	ILELSGSSSEDSEK	744.8595	1487.7044	2	85	-777.777	-777.777	-777.777	-777.777	0	0	2366.2469	0	0	0	1487.7082	744.8597587	1487.704992	0	FALSE			-777.777	-777.777	-777.777	1	73	M:\Monica\MSDATA\Holts\Solycomp\04252008\0X\J13\Holts_Solycomp_04252008_0X_J13_combo_mascot_results.html	1Lys8	1	-777.777	-777.777	M:\Monica\MSDATA\Holts\Solycomp\04252008\0X\J13\m05012008_holtholt_soly_12_0x_j13_6.raw		0	1479.694025		0	TRUE	0	-777.777
-1	1	0	1.023	0.15	IPI:IPI00296337.2	473749	SPACER	SWISS-PROT:P78527-1|ENSEMBL:ENSP00000313420|REFSEQ:NP_008835|H-INV:HIT000220021|VEGA:OTTHUMP00000177651 Tax_Id=9606 Gene_Symbol=PRKDC Isoform 1 of DNA-dependent protein kinase catalytic subunit	IMEFTTTLLNTSPEGWK	996.5006	1990.9867	2	129	-777.777	-777.777	-777.777	-777.777	3345.066	0	3346.1899	3345.066	3345.066	20892.1828	1990.9801	996.5005228	1990.98652	1982.971228	FALSE			-777.777	-777.777	-777.777	1	117.1	M:\Monica\MSDATA\Holts\Solycomp\04252008\0X\J13\Holts_Solycomp_04252008_0X_J13_combo_mascot_results.html	1Met(ox) 1Lys8	1	-777.777	-777.777	M:\Monica\MSDATA\Holts\Solycomp\04252008\0X\J13\m05012008_holtholt_soly_12_0x_j13_6.raw		3549096.647	1966.970995		996.5006495	TRUE	996.5005724	-777.777
-1	1	0	1.023	0.15	IPI:IPI00296337.2	473749	SPACER	SWISS-PROT:P78527-1|ENSEMBL:ENSP00000313420|REFSEQ:NP_008835|H-INV:HIT000220021|VEGA:OTTHUMP00000177651 Tax_Id=9606 Gene_Symbol=PRKDC Isoform 1 of DNA-dependent protein kinase catalytic subunit	IMEFTTTLLNTSPEGWK	992.4929	1982.9713	2	99	-777.777	-777.777	-777.777	-777.777	0	0	3345.8546	0	0	0	1982.9659	992.4928282	1982.971131	0	FALSE			-777.777	-777.777	-777.777	1	84.6	M:\Monica\MSDATA\Holts\Solycomp\04252008\0X\J13\Holts_Solycomp_04252008_0X_J13_combo_mascot_results.html	1Met(ox)	1	-777.777	-777.777	M:\Monica\MSDATA\Holts\Solycomp\04252008\0X\J13\m05012008_holtholt_soly_12_0x_j13_6.raw		0	1966.970995		0	TRUE	0	-777.777
-1	1	0	1.023	0.15	IPI:IPI00296337.2	473749	SPACER	SWISS-PROT:P78527-1|ENSEMBL:ENSP00000313420|REFSEQ:NP_008835|H-INV:HIT000220021|VEGA:OTTHUMP00000177651 Tax_Id=9606 Gene_Symbol=PRKDC Isoform 1 of DNA-dependent protein kinase catalytic subunit	IMEFTTTLLNTSPEGWK	661.9947	1982.9621	3	22	-777.777	-777.777	-777.777	-777.777	0	0	3352.0114	0	0	0	1982.9659	661.9950694	1982.96342	0	FALSE			-777.777	-777.777	-777.777	1	14.8	M:\Monica\MSDATA\Holts\Solycomp\04252008\0X\J13\Holts_Solycomp_04252008_0X_J13_combo_mascot_results.html	1Met(ox)	1	-777.777	-777.777	M:\Monica\MSDATA\Holts\Solycomp\04252008\0X\J13\m05012008_holtholt_soly_12_0x_j13_6.raw		0	1966.970995		0	FALSE	0	-777.777
-1	1	0	1.023	0.15	IPI:IPI00296337.2	473749	SPACER	SWISS-PROT:P78527-1|ENSEMBL:ENSP00000313420|REFSEQ:NP_008835|H-INV:HIT000220021|VEGA:OTTHUMP00000177651 Tax_Id=9606 Gene_Symbol=PRKDC Isoform 1 of DNA-dependent protein kinase catalytic subunit	INQVFHGSCITEGNELTK	683.0006	2045.98	3	65	-777.777	-777.777	-777.777	-777.777	2611.20529	10.35142372	2607.6743	2611.596279	2610.8307	46010.84973	2045.984	683.0009413	2045.981036	2045.983017	FALSE			-777.777	-777.777	-777.777	1	55	M:\Monica\MSDATA\Holts\Solycomp\04252008\0X\J13\Holts_Solycomp_04252008_0X_J13_combo_mascot_results.html		1	-777.777	-777.777	M:\Monica\MSDATA\Holts\Solycomp\04252008\0X\J13\m05012008_holtholt_soly_12_0x_j13_6.raw		13739922.3	1988.96255		683.00061	TRUE	683.0009513	-777.777
-1	1	0	1.023	0.15	IPI:IPI00296337.2	473749	SPACER	SWISS-PROT:P78527-1|ENSEMBL:ENSP00000313420|REFSEQ:NP_008835|H-INV:HIT000220021|VEGA:OTTHUMP00000177651 Tax_Id=9606 Gene_Symbol=PRKDC Isoform 1 of DNA-dependent protein kinase catalytic subunit	INQVFHGSCITEGNELTK	685.6722	2053.9948	3	61	-777.777	-777.777	-777.777	-777.777	0	0	2607.9704	0	0	0	2053.9982	685.6725377	2053.995825	0	FALSE			-777.777	-777.777	-777.777	1	45.1	M:\Monica\MSDATA\Holts\Solycomp\04252008\0X\J13\Holts_Solycomp_04252008_0X_J13_combo_mascot_results.html	1Lys8	1	-777.777	-777.777	M:\Monica\MSDATA\Holts\Solycomp\04252008\0X\J13\m05012008_holtholt_soly_12_0x_j13_6.raw		0	1988.96255		0	TRUE	0	-777.777
-1	1	0	1.023	0.15	IPI:IPI00296337.2	473749	SPACER	SWISS-PROT:P78527-1|ENSEMBL:ENSP00000313420|REFSEQ:NP_008835|H-INV:HIT000220021|VEGA:OTTHUMP00000177651 Tax_Id=9606 Gene_Symbol=PRKDC Isoform 1 of DNA-dependent protein kinase catalytic subunit	IPALDLLIK	498.3285	994.6424	2	14	-777.777	-777.777	-777.777	-777.777	0	0	3409.3993	0	0	0	994.6426	498.3290878	994.6436502	0	FALSE			-777.777	-777.777	-777.777	1	2.9	M:\Monica\MSDATA\Holts\Solycomp\04252008\0X\J13\Holts_Solycomp_04252008_0X_J13_combo_mascot_results.html		1	-777.777	-777.777	M:\Monica\MSDATA\Holts\Solycomp\04252008\0X\J13\m05012008_holtholt_soly_12_0x_j13_6.raw		0	994.6426347		0	FALSE	0	-777.777
-1	1	0	1.023	0.15	IPI:IPI00296337.2	473749	SPACER	SWISS-PROT:P78527-1|ENSEMBL:ENSP00000313420|REFSEQ:NP_008835|H-INV:HIT000220021|VEGA:OTTHUMP00000177651 Tax_Id=9606 Gene_Symbol=PRKDC Isoform 1 of DNA-dependent protein kinase catalytic subunit	IPDTVLEK	457.7619	913.5092	2	32	-777.777	-777.777	-777.777	-777.777	2317.040739	5.735762007	2315.9754	2316.999064	2316.9631	14600.73983	913.512	457.762542	913.5105585	913.5109357	FALSE			-777.777	-777.777	-777.777	1	10.8	M:\Monica\MSDATA\Holts\Solycomp\04252008\0X\J13\Holts_Solycomp_04252008_0X_J13_combo_mascot_results.html		1	-777.777	-777.777	M:\Monica\MSDATA\Holts\Solycomp\04252008\0X\J13\m05012008_holtholt_soly_12_0x_j13_6.raw		8242493.281	913.5120247		457.7617598	TRUE	457.7624018	-777.777
-1	1	0	1.023	0.15	IPI:IPI00296337.2	473749	SPACER	SWISS-PROT:P78527-1|ENSEMBL:ENSP00000313420|REFSEQ:NP_008835|H-INV:HIT000220021|VEGA:OTTHUMP00000177651 Tax_Id=9606 Gene_Symbol=PRKDC Isoform 1 of DNA-dependent protein kinase catalytic subunit	IPDTVLEK	461.7693	921.524	2	22	-777.777	-777.777	-777.777	-777.777	0	0	2314.7145	0	0	0	921.5262	461.7699366	921.5253478	0	FALSE			-777.777	-777.777	-777.777	1	2.2	M:\Monica\MSDATA\Holts\Solycomp\04252008\0X\J13\Holts_Solycomp_04252008_0X_J13_combo_mascot_results.html	1Lys8	1	-777.777	-777.777	M:\Monica\MSDATA\Holts\Solycomp\04252008\0X\J13\m05012008_holtholt_soly_12_0x_j13_6.raw		0	913.5120247		0	FALSE	0	-777.777
-1	1	0	1.023	0.15	IPI:IPI00296337.2	473749	SPACER	SWISS-PROT:P78527-1|ENSEMBL:ENSP00000313420|REFSEQ:NP_008835|H-INV:HIT000220021|VEGA:OTTHUMP00000177651 Tax_Id=9606 Gene_Symbol=PRKDC Isoform 1 of DNA-dependent protein kinase catalytic subunit	ITAQSIEELCAVNLYGPDAQVDR	854.7563	2561.247	3	23	-777.777	-777.777	-777.777	-777.777	0	0	3385.318	0	0	0	2561.2431	854.756412	2561.247448	0	FALSE			-777.777	-777.777	-777.777	1	16	M:\Monica\MSDATA\Holts\Solycomp\04252008\0X\J13\Holts_Solycomp_04252008_0X_J13_combo_mascot_results.html		1	-777.777	-777.777	M:\Monica\MSDATA\Holts\Solycomp\04252008\0X\J13\m05012008_holtholt_soly_12_0x_j13_6.raw		0	2504.22166		0	FALSE	0	-777.777
-1	1	0	1.023	0.15	IPI:IPI00296337.2	473749	SPACER	SWISS-PROT:P78527-1|ENSEMBL:ENSP00000313420|REFSEQ:NP_008835|H-INV:HIT000220021|VEGA:OTTHUMP00000177651 Tax_Id=9606 Gene_Symbol=PRKDC Isoform 1 of DNA-dependent protein kinase catalytic subunit	IWSEPFYQETYLPYMIR	1129.5451	2257.0757	2	65	-777.777	-777.777	-777.777	-777.777	3595.943392	6.239366262	3594.5596	3595.818633	3594.036	5448.46992	2257.0861	1129.544845	2257.075165	2251.058217	FALSE			-777.777	-777.777	-777.777	1	49.9	M:\Monica\MSDATA\Holts\Solycomp\04252008\0X\J13\Holts_Solycomp_04252008_0X_J13_combo_mascot_results.html	1Arg6 1Met(ox)	1	-777.777	-777.777	M:\Monica\MSDATA\Holts\Solycomp\04252008\0X\J13\m05012008_holtholt_soly_12_0x_j13_6.raw		781118.2197	2235.071045		1129.545145	TRUE	1129.544891	-777.777
-1	1	0	1.023	0.15	IPI:IPI00296337.2	473749	SPACER	SWISS-PROT:P78527-1|ENSEMBL:ENSP00000313420|REFSEQ:NP_008835|H-INV:HIT000220021|VEGA:OTTHUMP00000177651 Tax_Id=9606 Gene_Symbol=PRKDC Isoform 1 of DNA-dependent protein kinase catalytic subunit	KAALSALESFLK	639.3785	1276.7425	2	62	-777.777	-777.777	-777.777	-777.777	3343.638312	7.182864364	3344.4048	3343.313181	3345.066	14112.05201	1276.739	639.3788995	1276.743274	1276.741048	FALSE			-777.777	-777.777	-777.777	1	50.9	M:\Monica\MSDATA\Holts\Solycomp\04252008\0X\J13\Holts_Solycomp_04252008_0X_J13_combo_mascot_results.html		1	-777.777	-777.777	M:\Monica\MSDATA\Holts\Solycomp\04252008\0X\J13\m05012008_holtholt_soly_12_0x_j13_6.raw		4705921.789	1276.739055		639.3773404	TRUE	639.3777399	-777.777
-1	1	0	1.023	0.15	IPI:IPI00296337.2	473749	SPACER	SWISS-PROT:P78527-1|ENSEMBL:ENSP00000313420|REFSEQ:NP_008835|H-INV:HIT000220021|VEGA:OTTHUMP00000177651 Tax_Id=9606 Gene_Symbol=PRKDC Isoform 1 of DNA-dependent protein kinase catalytic subunit	KAALSALESFLK	647.3916	1292.7687	2	62	-777.777	-777.777	-777.777	-777.777	0	0	3344.0616	0	0	0	1292.7674	647.3919888	1292.769452	0	FALSE			-777.777	-777.777	-777.777	1	46.3	M:\Monica\MSDATA\Holts\Solycomp\04252008\0X\J13\Holts_Solycomp_04252008_0X_J13_combo_mascot_results.html	2Lys8	1	-777.777	-777.777	M:\Monica\MSDATA\Holts\Solycomp\04252008\0X\J13\m05012008_holtholt_soly_12_0x_j13_6.raw		0	1276.739055		0	TRUE	0	-777.777
-1	1	0	1.023	0.15	IPI:IPI00296337.2	473749	SPACER	SWISS-PROT:P78527-1|ENSEMBL:ENSP00000313420|REFSEQ:NP_008835|H-INV:HIT000220021|VEGA:OTTHUMP00000177651 Tax_Id=9606 Gene_Symbol=PRKDC Isoform 1 of DNA-dependent protein kinase catalytic subunit	KAALSALESFLK	431.9312	1292.7716	3	33	-777.777	-777.777	-777.777	-777.777	3343.614648	7.182864364	3344.7465	3344.145665	3345.066	4851.734103	1292.7674	431.9318764	1292.773841	1276.742759	FALSE			-777.777	-777.777	-777.777	1	19	M:\Monica\MSDATA\Holts\Solycomp\04252008\0X\J13\Holts_Solycomp_04252008_0X_J13_combo_mascot_results.html	2Lys8	1	-777.777	-777.777	M:\Monica\MSDATA\Holts\Solycomp\04252008\0X\J13\m05012008_holtholt_soly_12_0x_j13_6.raw		3045505.5	1276.739055		431.9304672	TRUE	431.9311436	-777.777
-1	1	0	1.023	0.15	IPI:IPI00296337.2	473749	SPACER	SWISS-PROT:P78527-1|ENSEMBL:ENSP00000313420|REFSEQ:NP_008835|H-INV:HIT000220021|VEGA:OTTHUMP00000177651 Tax_Id=9606 Gene_Symbol=PRKDC Isoform 1 of DNA-dependent protein kinase catalytic subunit	KDLCNTHLMR	439.8898	1316.6476	3	18	-777.777	-777.777	-777.777	-777.777	0	0	808.7473	0	0	0	1316.6516	439.8904658	1316.649609	0	FALSE			-777.777	-777.777	-777.777	1	8.5	M:\Monica\MSDATA\Holts\Solycomp\04252008\0X\J13\Holts_Solycomp_04252008_0X_J13_combo_mascot_results.html	1Arg6 1Met(ox) 1Lys8	1	-777.777	-777.777	M:\Monica\MSDATA\Holts\Solycomp\04252008\0X\J13\m05012008_holtholt_soly_12_0x_j13_6.raw		0	1229.60089		0	FALSE	0	-777.777
-1	1	0	1.023	0.15	IPI:IPI00296337.2	473749	SPACER	SWISS-PROT:P78527-1|ENSEMBL:ENSP00000313420|REFSEQ:NP_008835|H-INV:HIT000220021|VEGA:OTTHUMP00000177651 Tax_Id=9606 Gene_Symbol=PRKDC Isoform 1 of DNA-dependent protein kinase catalytic subunit	KDLCNTHLMR	429.8814	1286.6225	3	17	-777.777	-777.777	-777.777	-777.777	0	0	960.8099	0	0	0	1286.6223	429.8820792	1286.624449	0	FALSE			-777.777	-777.777	-777.777	1	2.1	M:\Monica\MSDATA\Holts\Solycomp\04252008\0X\J13\Holts_Solycomp_04252008_0X_J13_combo_mascot_results.html		1	-777.777	-777.777	M:\Monica\MSDATA\Holts\Solycomp\04252008\0X\J13\m05012008_holtholt_soly_12_0x_j13_6.raw		0	1229.60089		0	FALSE	0	-777.777
-1	1	0	1.023	0.15	IPI:IPI00296337.2	473749	SPACER	SWISS-PROT:P78527-1|ENSEMBL:ENSP00000313420|REFSEQ:NP_008835|H-INV:HIT000220021|VEGA:OTTHUMP00000177651 Tax_Id=9606 Gene_Symbol=PRKDC Isoform 1 of DNA-dependent protein kinase catalytic subunit	KEEENASVIDSAELQAYPALVVEK	878.1158	2631.3257	3	73	-777.777	-777.777	-777.777	-777.777	3169.271357	6.686947638	3169.9986	3168.539057	3169.4617	9488.963095	2631.3278	878.1158809	2631.325855	2631.328136	FALSE			-777.777	-777.777	-777.777	1	65.4	M:\Monica\MSDATA\Holts\Solycomp\04252008\0X\J13\Holts_Solycomp_04252008_0X_J13_combo_mascot_results.html		1	-777.777	-777.777	M:\Monica\MSDATA\Holts\Solycomp\04252008\0X\J13\m05012008_holtholt_soly_12_0x_j13_6.raw		1944945.277	2631.327885		878.115828	TRUE	878.1159089	-777.777
-1	1	0	1.023	0.15	IPI:IPI00296337.2	473749	SPACER	SWISS-PROT:P78527-1|ENSEMBL:ENSP00000313420|REFSEQ:NP_008835|H-INV:HIT000220021|VEGA:OTTHUMP00000177651 Tax_Id=9606 Gene_Symbol=PRKDC Isoform 1 of DNA-dependent protein kinase catalytic subunit	KFIQTFGK	484.7818	967.549	2	23	-777.777	-777.777	-777.777	-777.777	0	0	2278.0817	0	0	0	967.5491	484.7824059	967.5502864	0	FALSE			-777.777	-777.777	-777.777	1	1.2	M:\Monica\MSDATA\Holts\Solycomp\04252008\0X\J13\Holts_Solycomp_04252008_0X_J13_combo_mascot_results.html		1	-777.777	-777.777	M:\Monica\MSDATA\Holts\Solycomp\04252008\0X\J13\m05012008_holtholt_soly_12_0x_j13_6.raw		0	967.5490847		0	FALSE	0	-777.777
-1	1	0	1.023	0.15	IPI:IPI00296337.2	473749	SPACER	SWISS-PROT:P78527-1|ENSEMBL:ENSP00000313420|REFSEQ:NP_008835|H-INV:HIT000220021|VEGA:OTTHUMP00000177651 Tax_Id=9606 Gene_Symbol=PRKDC Isoform 1 of DNA-dependent protein kinase catalytic subunit	KFIQTFGK	492.7955	983.5764	2	20	-777.777	-777.777	-777.777	-777.777	0	0	2276.7949	0	0	0	983.5775	492.7960952	983.577665	0	FALSE			-777.777	-777.777	-777.777	1	4.1	M:\Monica\MSDATA\Holts\Solycomp\04252008\0X\J13\Holts_Solycomp_04252008_0X_J13_combo_mascot_results.html	2Lys8	1	-777.777	-777.777	M:\Monica\MSDATA\Holts\Solycomp\04252008\0X\J13\m05012008_holtholt_soly_12_0x_j13_6.raw		0	967.5490847		0	FALSE	0	-777.777
-1	1	0	1.023	0.15	IPI:IPI00296337.2	473749	SPACER	SWISS-PROT:P78527-1|ENSEMBL:ENSP00000313420|REFSEQ:NP_008835|H-INV:HIT000220021|VEGA:OTTHUMP00000177651 Tax_Id=9606 Gene_Symbol=PRKDC Isoform 1 of DNA-dependent protein kinase catalytic subunit	KGGSWIQEINVAEK	787.9288	1573.843	2	83	-777.777	-777.777	-777.777	-777.777	2877.504111	12.90810446	2879.3913	2878.859448	2879.9697	7727.069248	1573.8434	787.9290013	1573.843477	1557.814269	FALSE			-777.777	-777.777	-777.777	1	65.7	M:\Monica\MSDATA\Holts\Solycomp\04252008\0X\J13\Holts_Solycomp_04252008_0X_J13_combo_mascot_results.html	2Lys8	1	-777.777	-777.777	M:\Monica\MSDATA\Holts\Solycomp\04252008\0X\J13\m05012008_holtholt_soly_12_0x_j13_6.raw		1981730.922	1557.815075		787.9285905	TRUE	787.9287918	-777.777
-1	1	0	1.023	0.15	IPI:IPI00296337.2	473749	SPACER	SWISS-PROT:P78527-1|ENSEMBL:ENSP00000313420|REFSEQ:NP_008835|H-INV:HIT000220021|VEGA:OTTHUMP00000177651 Tax_Id=9606 Gene_Symbol=PRKDC Isoform 1 of DNA-dependent protein kinase catalytic subunit	KGGSWIQEINVAEK	525.622	1573.8442	3	28	-777.777	-777.777	-777.777	-777.777	2878.578336	12.82728485	2877.4005	2879.153742	2878.0461	7120.937124	1573.8434	525.6225514	1573.845866	1557.816748	FALSE			-777.777	-777.777	-777.777	1	13.7	M:\Monica\MSDATA\Holts\Solycomp\04252008\0X\J13\Holts_Solycomp_04252008_0X_J13_combo_mascot_results.html	2Lys8	1	-777.777	-777.777	M:\Monica\MSDATA\Holts\Solycomp\04252008\0X\J13\m05012008_holtholt_soly_12_0x_j13_6.raw		3310018.188	1557.815075		525.6220297	TRUE	525.622581	-777.777
-1	1	0	1.023	0.15	IPI:IPI00296337.2	473749	SPACER	SWISS-PROT:P78527-1|ENSEMBL:ENSP00000313420|REFSEQ:NP_008835|H-INV:HIT000220021|VEGA:OTTHUMP00000177651 Tax_Id=9606 Gene_Symbol=PRKDC Isoform 1 of DNA-dependent protein kinase catalytic subunit	KGGSWIQEINVAEK	520.2792	1557.8158	3	19	-777.777	-777.777	-777.777	-777.777	0	0	2878.5776	0	0	0	1557.815	520.2797585	1557.817487	0	FALSE			-777.777	-777.777	-777.777	1	8.3	M:\Monica\MSDATA\Holts\Solycomp\04252008\0X\J13\Holts_Solycomp_04252008_0X_J13_combo_mascot_results.html		1	-777.777	-777.777	M:\Monica\MSDATA\Holts\Solycomp\04252008\0X\J13\m05012008_holtholt_soly_12_0x_j13_6.raw		0	1557.815075		0	FALSE	0	-777.777
-1	1	0	1.023	0.15	IPI:IPI00296337.2	473749	SPACER	SWISS-PROT:P78527-1|ENSEMBL:ENSP00000313420|REFSEQ:NP_008835|H-INV:HIT000220021|VEGA:OTTHUMP00000177651 Tax_Id=9606 Gene_Symbol=PRKDC Isoform 1 of DNA-dependent protein kinase catalytic subunit	KIPDTVLEK	353.5526	1057.636	3	17	-777.777	-777.777	-777.777	-777.777	0	0	2235.5655	0	0	0	1057.6354	353.5533811	1057.638355	0	FALSE			-777.777	-777.777	-777.777	1	9.8	M:\Monica\MSDATA\Holts\Solycomp\04252008\0X\J13\Holts_Solycomp_04252008_0X_J13_combo_mascot_results.html	2Lys8	1	-777.777	-777.777	M:\Monica\MSDATA\Holts\Solycomp\04252008\0X\J13\m05012008_holtholt_soly_12_0x_j13_6.raw		0	1041.606985		0	FALSE	0	-777.777
-1	1	0	1.023	0.15	IPI:IPI00296337.2	473749	SPACER	SWISS-PROT:P78527-1|ENSEMBL:ENSP00000313420|REFSEQ:NP_008835|H-INV:HIT000220021|VEGA:OTTHUMP00000177651 Tax_Id=9606 Gene_Symbol=PRKDC Isoform 1 of DNA-dependent protein kinase catalytic subunit	KNILEESLCELVAK	831.4579	1660.9012	2	101	-777.777	-777.777	-777.777	-777.777	3550.315	0	3549.9596	3550.315	3550.315	8923.28853	1660.904	831.4580431	1660.901561	1644.87122	FALSE			-777.777	-777.777	-777.777	1	83.6	M:\Monica\MSDATA\Holts\Solycomp\04252008\0X\J13\Holts_Solycomp_04252008_0X_J13_combo_mascot_results.html	2Lys8	1	-777.777	-777.777	M:\Monica\MSDATA\Holts\Solycomp\04252008\0X\J13\m05012008_holtholt_soly_12_0x_j13_6.raw		2012317.043	1587.85416		831.455718	TRUE	831.4558611	-777.777
-1	1	0	1.023	0.15	IPI:IPI00296337.2	473749	SPACER	SWISS-PROT:P78527-1|ENSEMBL:ENSP00000313420|REFSEQ:NP_008835|H-INV:HIT000220021|VEGA:OTTHUMP00000177651 Tax_Id=9606 Gene_Symbol=PRKDC Isoform 1 of DNA-dependent protein kinase catalytic subunit	KNILEESLCELVAK	823.4427	1644.8709	2	97	-777.777	-777.777	-777.777	-777.777	0	0	3551.7879	0	0	0	1644.8756	823.4428538	1644.871182	0	FALSE			-777.777	-777.777	-777.777	1	74.5	M:\Monica\MSDATA\Holts\Solycomp\04252008\0X\J13\Holts_Solycomp_04252008_0X_J13_combo_mascot_results.html		1	-777.777	-777.777	M:\Monica\MSDATA\Holts\Solycomp\04252008\0X\J13\m05012008_holtholt_soly_12_0x_j13_6.raw		0	1587.85416		0	TRUE	0	-777.777
-1	1	0	1.023	0.15	IPI:IPI00296337.2	473749	SPACER	SWISS-PROT:P78527-1|ENSEMBL:ENSP00000313420|REFSEQ:NP_008835|H-INV:HIT000220021|VEGA:OTTHUMP00000177651 Tax_Id=9606 Gene_Symbol=PRKDC Isoform 1 of DNA-dependent protein kinase catalytic subunit	KNILEESLCELVAK	554.6398	1660.8976	3	28	-777.777	-777.777	-777.777	-777.777	3550.315	0	3551.5079	3550.315	3550.315	7155.786348	1660.904	554.6403127	1660.89915	1644.871577	FALSE			-777.777	-777.777	-777.777	1	18	M:\Monica\MSDATA\Holts\Solycomp\04252008\0X\J13\Holts_Solycomp_04252008_0X_J13_combo_mascot_results.html	2Lys8	1	-777.777	-777.777	M:\Monica\MSDATA\Holts\Solycomp\04252008\0X\J13\m05012008_holtholt_soly_12_0x_j13_6.raw		2998519.766	1587.85416		554.6398248	TRUE	554.6403374	-777.777
-1	1	0	1.023	0.15	IPI:IPI00296337.2	473749	SPACER	SWISS-PROT:P78527-1|ENSEMBL:ENSP00000313420|REFSEQ:NP_008835|H-INV:HIT000220021|VEGA:OTTHUMP00000177651 Tax_Id=9606 Gene_Symbol=PRKDC Isoform 1 of DNA-dependent protein kinase catalytic subunit	KNILEESLCELVAK	549.297	1644.8693	3	24	-777.777	-777.777	-777.777	-777.777	0	0	3551.1408	0	0	0	1644.8756	549.2975198	1644.870771	0	FALSE			-777.777	-777.777	-777.777	1	14.8	M:\Monica\MSDATA\Holts\Solycomp\04252008\0X\J13\Holts_Solycomp_04252008_0X_J13_combo_mascot_results.html		1	-777.777	-777.777	M:\Monica\MSDATA\Holts\Solycomp\04252008\0X\J13\m05012008_holtholt_soly_12_0x_j13_6.raw		0	1587.85416		0	FALSE	0	-777.777
-1	1	0	1.023	0.15	IPI:IPI00296337.2	473749	SPACER	SWISS-PROT:P78527-1|ENSEMBL:ENSP00000313420|REFSEQ:NP_008835|H-INV:HIT000220021|VEGA:OTTHUMP00000177651 Tax_Id=9606 Gene_Symbol=PRKDC Isoform 1 of DNA-dependent protein kinase catalytic subunit	KQNNFSLAMK	598.8231	1195.6316	2	49	-777.777	-777.777	-777.777	-777.777	2315.121673	5.806796428	2314.4537	2315.235275	2315.196	7570.111643	1195.6354	598.8235537	1195.632582	1179.605628	FALSE			-777.777	-777.777	-777.777	1	35.6	M:\Monica\MSDATA\Holts\Solycomp\04252008\0X\J13\Holts_Solycomp_04252008_0X_J13_combo_mascot_results.html	2Lys8	1	-777.777	-777.777	M:\Monica\MSDATA\Holts\Solycomp\04252008\0X\J13\m05012008_holtholt_soly_12_0x_j13_6.raw		2812088.795	1179.607025		598.8241641	TRUE	598.8246177	-777.777
-1	1	0	1.023	0.15	IPI:IPI00296337.2	473749	SPACER	SWISS-PROT:P78527-1|ENSEMBL:ENSP00000313420|REFSEQ:NP_008835|H-INV:HIT000220021|VEGA:OTTHUMP00000177651 Tax_Id=9606 Gene_Symbol=PRKDC Isoform 1 of DNA-dependent protein kinase catalytic subunit	KQNNFSLAMK	598.8066	1195.5986	2	33	-777.777	-777.777	-777.777	-777.777	0	0	1024.9559	0	0	0	1195.6019	598.8070537	1195.599582	0	FALSE			-777.777	-777.777	-777.777	1	11.3	M:\Monica\MSDATA\Holts\Solycomp\04252008\0X\J13\Holts_Solycomp_04252008_0X_J13_combo_mascot_results.html	1Met(ox)	1	-777.777	-777.777	M:\Monica\MSDATA\Holts\Solycomp\04252008\0X\J13\m05012008_holtholt_soly_12_0x_j13_6.raw		0	1179.607025		0	TRUE	0	-777.777
-1	1	0	1.023	0.15	IPI:IPI00296337.2	473749	SPACER	SWISS-PROT:P78527-1|ENSEMBL:ENSP00000313420|REFSEQ:NP_008835|H-INV:HIT000220021|VEGA:OTTHUMP00000177651 Tax_Id=9606 Gene_Symbol=PRKDC Isoform 1 of DNA-dependent protein kinase catalytic subunit	KQNNFSLAMK	590.8097	1179.6048	2	32	-777.777	-777.777	-777.777	-777.777	0	0	2316.4424	0	0	0	1179.607	590.8101644	1179.605803	0	FALSE			-777.777	-777.777	-777.777	1	20.8	M:\Monica\MSDATA\Holts\Solycomp\04252008\0X\J13\Holts_Solycomp_04252008_0X_J13_combo_mascot_results.html		1	-777.777	-777.777	M:\Monica\MSDATA\Holts\Solycomp\04252008\0X\J13\m05012008_holtholt_soly_12_0x_j13_6.raw		0	1179.607025		0	TRUE	0	-777.777
-1	1	0	1.023	0.15	IPI:IPI00296337.2	473749	SPACER	SWISS-PROT:P78527-1|ENSEMBL:ENSP00000313420|REFSEQ:NP_008835|H-INV:HIT000220021|VEGA:OTTHUMP00000177651 Tax_Id=9606 Gene_Symbol=PRKDC Isoform 1 of DNA-dependent protein kinase catalytic subunit	KQNNFSLAMK	598.8065	1195.5984	2	24	-777.777	-777.777	-777.777	-777.777	0	0	992.906	0	0	0	1195.6019	598.8069537	1195.599382	0	FALSE			-777.777	-777.777	-777.777	1	9	M:\Monica\MSDATA\Holts\Solycomp\04252008\0X\J13\Holts_Solycomp_04252008_0X_J13_combo_mascot_results.html	1Met(ox)	1	-777.777	-777.777	M:\Monica\MSDATA\Holts\Solycomp\04252008\0X\J13\m05012008_holtholt_soly_12_0x_j13_6.raw		0	1179.607025		0	FALSE	0	-777.777
-1	1	0	1.023	0.15	IPI:IPI00296337.2	473749	SPACER	SWISS-PROT:P78527-1|ENSEMBL:ENSP00000313420|REFSEQ:NP_008835|H-INV:HIT000220021|VEGA:OTTHUMP00000177651 Tax_Id=9606 Gene_Symbol=PRKDC Isoform 1 of DNA-dependent protein kinase catalytic subunit	KQNNFSLAMK	606.8222	1211.6299	2	20	-777.777	-777.777	-777.777	-777.777	0	0	1046.7174	0	0	0	1211.6303	606.822643	1211.630761	0	FALSE			-777.777	-777.777	-777.777	1	10.7	M:\Monica\MSDATA\Holts\Solycomp\04252008\0X\J13\Holts_Solycomp_04252008_0X_J13_combo_mascot_results.html	1Met(ox) 2Lys8	1	-777.777	-777.777	M:\Monica\MSDATA\Holts\Solycomp\04252008\0X\J13\m05012008_holtholt_soly_12_0x_j13_6.raw		0	1179.607025		0	FALSE	0	-777.777
-1	1	0	1.023	0.15	IPI:IPI00296337.2	473749	SPACER	SWISS-PROT:P78527-1|ENSEMBL:ENSP00000313420|REFSEQ:NP_008835|H-INV:HIT000220021|VEGA:OTTHUMP00000177651 Tax_Id=9606 Gene_Symbol=PRKDC Isoform 1 of DNA-dependent protein kinase catalytic subunit	KYIEIR	411.2472	820.4798	2	17	-777.777	-777.777	-777.777	-777.777	0	0	1175.877	0	0	0	820.4807	411.2479041	820.4812827	0	FALSE			-777.777	-777.777	-777.777	1	0	M:\Monica\MSDATA\Holts\Solycomp\04252008\0X\J13\Holts_Solycomp_04252008_0X_J13_combo_mascot_results.html		1	-777.777	-777.777	M:\Monica\MSDATA\Holts\Solycomp\04252008\0X\J13\m05012008_holtholt_soly_12_0x_j13_6.raw		0	820.4806747		0	FALSE	0	-777.777
-1	1	0	1.023	0.15	IPI:IPI00296337.2	473749	SPACER	SWISS-PROT:P78527-1|ENSEMBL:ENSP00000313420|REFSEQ:NP_008835|H-INV:HIT000220021|VEGA:OTTHUMP00000177651 Tax_Id=9606 Gene_Symbol=PRKDC Isoform 1 of DNA-dependent protein kinase catalytic subunit	LAAVVSACK	459.7568	917.4991	2	63	-777.777	-777.777	-777.777	-777.777	963.0874747	23.04493168	955.4575	963.348405	961.1507	2251.535516	917.5004	459.7574393	917.5003532	917.499486	FALSE			-777.777	-777.777	-777.777	1	51.3	M:\Monica\MSDATA\Holts\Solycomp\04252008\0X\J13\Holts_Solycomp_04252008_0X_J13_combo_mascot_results.html		1	-777.777	-777.777	M:\Monica\MSDATA\Holts\Solycomp\04252008\0X\J13\m05012008_holtholt_soly_12_0x_j13_6.raw		1264685.547	860.4789501		459.7567546	TRUE	459.7573939	-777.777
-1	1	0	1.023	0.15	IPI:IPI00296337.2	473749	SPACER	SWISS-PROT:P78527-1|ENSEMBL:ENSP00000313420|REFSEQ:NP_008835|H-INV:HIT000220021|VEGA:OTTHUMP00000177651 Tax_Id=9606 Gene_Symbol=PRKDC Isoform 1 of DNA-dependent protein kinase catalytic subunit	LAAVVSACK	463.7643	925.5141	2	39	-777.777	-777.777	-777.777	-777.777	0	0	955.7524	0	0	0	925.5146	463.764934	925.5153425	0	FALSE			-777.777	-777.777	-777.777	1	21.1	M:\Monica\MSDATA\Holts\Solycomp\04252008\0X\J13\Holts_Solycomp_04252008_0X_J13_combo_mascot_results.html	1Lys8	1	-777.777	-777.777	M:\Monica\MSDATA\Holts\Solycomp\04252008\0X\J13\m05012008_holtholt_soly_12_0x_j13_6.raw		0	860.4789501		0	TRUE	0	-777.777
-1	1	0	1.023	0.15	IPI:IPI00296337.2	473749	SPACER	SWISS-PROT:P78527-1|ENSEMBL:ENSP00000313420|REFSEQ:NP_008835|H-INV:HIT000220021|VEGA:OTTHUMP00000177651 Tax_Id=9606 Gene_Symbol=PRKDC Isoform 1 of DNA-dependent protein kinase catalytic subunit	LACDVDQVTR	591.796	1181.5775	2	84	-777.777	-777.777	-777.777	-777.777	2193.302768	10.46791903	2190.3352	2193.350077	2193.2039	28661.08426	1181.5806	591.7964631	1181.578401	1175.559113	FALSE			-777.777	-777.777	-777.777	1	66.2	M:\Monica\MSDATA\Holts\Solycomp\04252008\0X\J13\Holts_Solycomp_04252008_0X_J13_combo_mascot_results.html	1Arg6	1	-777.777	-777.777	M:\Monica\MSDATA\Holts\Solycomp\04252008\0X\J13\m05012008_holtholt_soly_12_0x_j13_6.raw		10813621.62	1118.53899		591.7960097	TRUE	591.7964728	-777.777
-1	1	0	1.023	0.15	IPI:IPI00296337.2	473749	SPACER	SWISS-PROT:P78527-1|ENSEMBL:ENSP00000313420|REFSEQ:NP_008835|H-INV:HIT000220021|VEGA:OTTHUMP00000177651 Tax_Id=9606 Gene_Symbol=PRKDC Isoform 1 of DNA-dependent protein kinase catalytic subunit	LACDVDQVTR	588.786	1175.5575	2	67	-777.777	-777.777	-777.777	-777.777	0	0	2190.0825	0	0	0	1175.5605	588.7864671	1175.558409	0	FALSE			-777.777	-777.777	-777.777	1	48.2	M:\Monica\MSDATA\Holts\Solycomp\04252008\0X\J13\Holts_Solycomp_04252008_0X_J13_combo_mascot_results.html		1	-777.777	-777.777	M:\Monica\MSDATA\Holts\Solycomp\04252008\0X\J13\m05012008_holtholt_soly_12_0x_j13_6.raw		0	1118.53899		0	TRUE	0	-777.777
-1	1	0	1.023	0.15	IPI:IPI00296337.2	473749	SPACER	SWISS-PROT:P78527-1|ENSEMBL:ENSP00000313420|REFSEQ:NP_008835|H-INV:HIT000220021|VEGA:OTTHUMP00000177651 Tax_Id=9606 Gene_Symbol=PRKDC Isoform 1 of DNA-dependent protein kinase catalytic subunit	LAGANPAVITCDELLLGHEK	707.7032	2120.0879	3	36	-777.777	-777.777	-777.777	-777.777	3115.589627	6.492763771	3112.6016	3115.970905	3116.9125	15623.03472	2120.0935	707.7035083	2120.088737	2120.095896	FALSE			-777.777	-777.777	-777.777	1	28.1	M:\Monica\MSDATA\Holts\Solycomp\04252008\0X\J13\Holts_Solycomp_04252008_0X_J13_combo_mascot_results.html		1	-777.777	-777.777	M:\Monica\MSDATA\Holts\Solycomp\04252008\0X\J13\m05012008_holtholt_soly_12_0x_j13_6.raw		4425678.258	2063.07207		707.7062807	TRUE	707.7065891	-777.777
-1	1	0	1.023	0.15	IPI:IPI00296337.2	473749	SPACER	SWISS-PROT:P78527-1|ENSEMBL:ENSP00000313420|REFSEQ:NP_008835|H-INV:HIT000220021|VEGA:OTTHUMP00000177651 Tax_Id=9606 Gene_Symbol=PRKDC Isoform 1 of DNA-dependent protein kinase catalytic subunit	LAGANPAVITCDELLLGHEK	710.3764	2128.1073	3	34	-777.777	-777.777	-777.777	-777.777	0	0	3114.5832	0	0	0	2128.1077	710.3767048	2128.108326	0	FALSE			-777.777	-777.777	-777.777	1	24.5	M:\Monica\MSDATA\Holts\Solycomp\04252008\0X\J13\Holts_Solycomp_04252008_0X_J13_combo_mascot_results.html	1Lys8	1	-777.777	-777.777	M:\Monica\MSDATA\Holts\Solycomp\04252008\0X\J13\m05012008_holtholt_soly_12_0x_j13_6.raw		0	2063.07207		0	TRUE	0	-777.777
-1	1	0	1.023	0.15	IPI:IPI00296337.2	473749	SPACER	SWISS-PROT:P78527-1|ENSEMBL:ENSP00000313420|REFSEQ:NP_008835|H-INV:HIT000220021|VEGA:OTTHUMP00000177651 Tax_Id=9606 Gene_Symbol=PRKDC Isoform 1 of DNA-dependent protein kinase catalytic subunit	LATTILQHWK	605.8502	1209.6858	2	49	-777.777	-777.777	-777.777	-777.777	2788.514976	12.4750356	2785.2672	2788.266367	2788.1239	43138.15511	1209.687	605.8506443	1209.686763	1209.686484	FALSE			-777.777	-777.777	-777.777	1	34	M:\Monica\MSDATA\Holts\Solycomp\04252008\0X\J13\Holts_Solycomp_04252008_0X_J13_combo_mascot_results.html		1	-777.777	-777.777	M:\Monica\MSDATA\Holts\Solycomp\04252008\0X\J13\m05012008_holtholt_soly_12_0x_j13_6.raw		15598224.09	1209.686975		605.8493113	TRUE	605.8497556	-777.777
-1	1	0	1.023	0.15	IPI:IPI00296337.2	473749	SPACER	SWISS-PROT:P78527-1|ENSEMBL:ENSP00000313420|REFSEQ:NP_008835|H-INV:HIT000220021|VEGA:OTTHUMP00000177651 Tax_Id=9606 Gene_Symbol=PRKDC Isoform 1 of DNA-dependent protein kinase catalytic subunit	LATTILQHWK	609.8575	1217.7004	2	44	-777.777	-777.777	-777.777	-777.777	0	0	2785.0178	0	0	0	1217.7012	609.8579389	1217.701352	0	FALSE			-777.777	-777.777	-777.777	1	22	M:\Monica\MSDATA\Holts\Solycomp\04252008\0X\J13\Holts_Solycomp_04252008_0X_J13_combo_mascot_results.html	1Lys8	1	-777.777	-777.777	M:\Monica\MSDATA\Holts\Solycomp\04252008\0X\J13\m05012008_holtholt_soly_12_0x_j13_6.raw		0	1209.686975		0	TRUE	0	-777.777
-1	1	0	1.023	0.15	IPI:IPI00296337.2	473749	SPACER	SWISS-PROT:P78527-1|ENSEMBL:ENSP00000313420|REFSEQ:NP_008835|H-INV:HIT000220021|VEGA:OTTHUMP00000177651 Tax_Id=9606 Gene_Symbol=PRKDC Isoform 1 of DNA-dependent protein kinase catalytic subunit	LATTILQHWK	404.2365	1209.6876	3	29	-777.777	-777.777	-777.777	-777.777	2788.544639	12.4750356	2783.7761	2788.847931	2788.1239	37219.33673	1209.687	404.2372134	1209.689852	1209.688899	FALSE			-777.777	-777.777	-777.777	1	12.2	M:\Monica\MSDATA\Holts\Solycomp\04252008\0X\J13\Holts_Solycomp_04252008_0X_J13_combo_mascot_results.html		1	-777.777	-777.777	M:\Monica\MSDATA\Holts\Solycomp\04252008\0X\J13\m05012008_holtholt_soly_12_0x_j13_6.raw		25378971.75	1209.686975		404.2364767	TRUE	404.2371901	-777.777
-1	1	0	1.023	0.15	IPI:IPI00296337.2	473749	SPACER	SWISS-PROT:P78527-1|ENSEMBL:ENSP00000313420|REFSEQ:NP_008835|H-INV:HIT000220021|VEGA:OTTHUMP00000177651 Tax_Id=9606 Gene_Symbol=PRKDC Isoform 1 of DNA-dependent protein kinase catalytic subunit	LATTILQHWK	406.9075	1217.7007	3	17	-777.777	-777.777	-777.777	-777.777	0	0	2783.223	0	0	0	1217.7012	406.9082098	1217.702841	0	FALSE			-777.777	-777.777	-777.777	1	6.7	M:\Monica\MSDATA\Holts\Solycomp\04252008\0X\J13\Holts_Solycomp_04252008_0X_J13_combo_mascot_results.html	1Lys8	1	-777.777	-777.777	M:\Monica\MSDATA\Holts\Solycomp\04252008\0X\J13\m05012008_holtholt_soly_12_0x_j13_6.raw		0	1209.686975		0	FALSE	0	-777.777
-1	1	0	1.023	0.15	IPI:IPI00296337.2	473749	SPACER	SWISS-PROT:P78527-1|ENSEMBL:ENSP00000313420|REFSEQ:NP_008835|H-INV:HIT000220021|VEGA:OTTHUMP00000177651 Tax_Id=9606 Gene_Symbol=PRKDC Isoform 1 of DNA-dependent protein kinase catalytic subunit	LDLHLK	373.7364	745.4582	2	36	-777.777	-777.777	-777.777	-777.777	2325.245371	10.0374524	2325.0416	2324.717535	2323.8272	4037.338937	745.4578	373.7371541	745.4597828	737.4449264	FALSE			-777.777	-777.777	-777.777	1	0	M:\Monica\MSDATA\Holts\Solycomp\04252008\0X\J13\Holts_Solycomp_04252008_0X_J13_combo_mascot_results.html	1Lys8	1	-777.777	-777.777	M:\Monica\MSDATA\Holts\Solycomp\04252008\0X\J13\m05012008_holtholt_soly_12_0x_j13_6.raw		3129211.359	737.4435547		373.7363847	TRUE	373.7371388	-777.777
-1	1	0	1.023	0.15	IPI:IPI00296337.2	473749	SPACER	SWISS-PROT:P78527-1|ENSEMBL:ENSP00000313420|REFSEQ:NP_008835|H-INV:HIT000220021|VEGA:OTTHUMP00000177651 Tax_Id=9606 Gene_Symbol=PRKDC Isoform 1 of DNA-dependent protein kinase catalytic subunit	LGASLAFNNIYR	669.8618	1337.709	2	61	-777.777	-777.777	-777.777	-777.777	3032.931382	12.714311	3030.5508	3032.927943	3033.4554	51356.3847	1337.7091	669.8621589	1337.709792	1337.710136	FALSE			-777.777	-777.777	-777.777	1	36.1	M:\Monica\MSDATA\Holts\Solycomp\04252008\0X\J13\Holts_Solycomp_04252008_0X_J13_combo_mascot_results.html		1	-777.777	-777.777	M:\Monica\MSDATA\Holts\Solycomp\04252008\0X\J13\m05012008_holtholt_soly_12_0x_j13_6.raw		15949566.91	1337.709165		669.862819	TRUE	669.8631778	-777.777
-1	1	0	1.023	0.15	IPI:IPI00296337.2	473749	SPACER	SWISS-PROT:P78527-1|ENSEMBL:ENSP00000313420|REFSEQ:NP_008835|H-INV:HIT000220021|VEGA:OTTHUMP00000177651 Tax_Id=9606 Gene_Symbol=PRKDC Isoform 1 of DNA-dependent protein kinase catalytic subunit	LGASLAFNNIYR	672.8702	1343.7258	2	58	-777.777	-777.777	-777.777	-777.777	0	0	3029.2798	0	0	0	1343.7292	672.8705548	1343.726584	0	FALSE			-777.777	-777.777	-777.777	1	38.7	M:\Monica\MSDATA\Holts\Solycomp\04252008\0X\J13\Holts_Solycomp_04252008_0X_J13_combo_mascot_results.html	1Arg6	1	-777.777	-777.777	M:\Monica\MSDATA\Holts\Solycomp\04252008\0X\J13\m05012008_holtholt_soly_12_0x_j13_6.raw		0	1337.709165		0	TRUE	0	-777.777
-1	1	0	1.023	0.15	IPI:IPI00296337.2	473749	SPACER	SWISS-PROT:P78527-1|ENSEMBL:ENSP00000313420|REFSEQ:NP_008835|H-INV:HIT000220021|VEGA:OTTHUMP00000177651 Tax_Id=9606 Gene_Symbol=PRKDC Isoform 1 of DNA-dependent protein kinase catalytic subunit	LGLIEWLENTVTLK	818.9728	1635.931	2	52	-777.777	-777.777	-777.777	-777.777	4305.911	3.130199989	4306.1	4305.446103	4306.4571	457.0639099	1635.9327	818.9729598	1635.931394	1627.924475	FALSE			-777.777	-777.777	-777.777	1	34.8	M:\Monica\MSDATA\Holts\Solycomp\04252008\0X\J13\Holts_Solycomp_04252008_0X_J13_combo_mascot_results.html	1Lys8	1	-777.777	-777.777	M:\Monica\MSDATA\Holts\Solycomp\04252008\0X\J13\m05012008_holtholt_soly_12_0x_j13_6.raw		109621.5039	1627.918475		818.9724919	TRUE	818.9726517	-777.777
-1	1	0	1.023	0.15	IPI:IPI00296337.2	473749	SPACER	SWISS-PROT:P78527-1|ENSEMBL:ENSP00000313420|REFSEQ:NP_008835|H-INV:HIT000220021|VEGA:OTTHUMP00000177651 Tax_Id=9606 Gene_Symbol=PRKDC Isoform 1 of DNA-dependent protein kinase catalytic subunit	LGLPGDEVDNK	582.8023	1163.59	2	49	-777.777	-777.777	-777.777	-777.777	2460.789974	14.57206464	2456.0011	2460.90056	2462.6162	25539.67801	1163.5913	582.8027751	1163.591025	1155.576095	FALSE			-777.777	-777.777	-777.777	1	30.6	M:\Monica\MSDATA\Holts\Solycomp\04252008\0X\J13\Holts_Solycomp_04252008_0X_J13_combo_mascot_results.html	1Lys8	1	-777.777	-777.777	M:\Monica\MSDATA\Holts\Solycomp\04252008\0X\J13\m05012008_holtholt_soly_12_0x_j13_6.raw		9886101.703	1155.577135		582.8021832	TRUE	582.8026583	-777.777
-1	1	0	1.023	0.15	IPI:IPI00296337.2	473749	SPACER	SWISS-PROT:P78527-1|ENSEMBL:ENSP00000313420|REFSEQ:NP_008835|H-INV:HIT000220021|VEGA:OTTHUMP00000177651 Tax_Id=9606 Gene_Symbol=PRKDC Isoform 1 of DNA-dependent protein kinase catalytic subunit	LGLPGDEVDNK	578.7959	1155.5773	2	21	-777.777	-777.777	-777.777	-777.777	0	0	2455.7434	0	0	0	1155.5771	578.7963804	1155.578235	0	FALSE			-777.777	-777.777	-777.777	1	1.6	M:\Monica\MSDATA\Holts\Solycomp\04252008\0X\J13\Holts_Solycomp_04252008_0X_J13_combo_mascot_results.html		1	-777.777	-777.777	M:\Monica\MSDATA\Holts\Solycomp\04252008\0X\J13\m05012008_holtholt_soly_12_0x_j13_6.raw		0	1155.577135		0	FALSE	0	-777.777
-1	1	0	1.023	0.15	IPI:IPI00296337.2	473749	SPACER	SWISS-PROT:P78527-1|ENSEMBL:ENSP00000313420|REFSEQ:NP_008835|H-INV:HIT000220021|VEGA:OTTHUMP00000177651 Tax_Id=9606 Gene_Symbol=PRKDC Isoform 1 of DNA-dependent protein kinase catalytic subunit	LGLPGDEVDNKVK	700.391	1398.7674	2	41	-777.777	-777.777	-777.777	-777.777	2427.87467	10.28749716	2425.5534	2427.97907	2427.9014	15395.48887	1398.7689	700.3913181	1398.768111	1382.738657	FALSE			-777.777	-777.777	-777.777	1	24.5	M:\Monica\MSDATA\Holts\Solycomp\04252008\0X\J13\Holts_Solycomp_04252008_0X_J13_combo_mascot_results.html	2Lys8	1	-777.777	-777.777	M:\Monica\MSDATA\Holts\Solycomp\04252008\0X\J13\m05012008_holtholt_soly_12_0x_j13_6.raw		4534450.156	1382.740505		700.3905956	TRUE	700.3909137	-777.777
-1	1	0	1.023	0.15	IPI:IPI00296337.2	473749	SPACER	SWISS-PROT:P78527-1|ENSEMBL:ENSP00000313420|REFSEQ:NP_008835|H-INV:HIT000220021|VEGA:OTTHUMP00000177651 Tax_Id=9606 Gene_Symbol=PRKDC Isoform 1 of DNA-dependent protein kinase catalytic subunit	LGLPGDEVDNKVK	692.3757	1382.7368	2	35	-777.777	-777.777	-777.777	-777.777	0	0	2428.6558	0	0	0	1382.7405	692.3760288	1382.737532	0	FALSE			-777.777	-777.777	-777.777	1	24.1	M:\Monica\MSDATA\Holts\Solycomp\04252008\0X\J13\Holts_Solycomp_04252008_0X_J13_combo_mascot_results.html		1	-777.777	-777.777	M:\Monica\MSDATA\Holts\Solycomp\04252008\0X\J13\m05012008_holtholt_soly_12_0x_j13_6.raw		0	1382.740505		0	TRUE	0	-777.777
-1	1	0	1.023	0.15	IPI:IPI00296337.2	473749	SPACER	SWISS-PROT:P78527-1|ENSEMBL:ENSP00000313420|REFSEQ:NP_008835|H-INV:HIT000220021|VEGA:OTTHUMP00000177651 Tax_Id=9606 Gene_Symbol=PRKDC Isoform 1 of DNA-dependent protein kinase catalytic subunit	LGLPGDEVDNKVK	461.9193	1382.7361	3	33	-777.777	-777.777	-777.777	-777.777	2428.911682	10.28749716	2424.7745	2428.061292	2427.9014	21254.51139	1382.7405	461.9199364	1382.738021	1382.737611	FALSE			-777.777	-777.777	-777.777	1	22.6	M:\Monica\MSDATA\Holts\Solycomp\04252008\0X\J13\Holts_Solycomp_04252008_0X_J13_combo_mascot_results.html		1	-777.777	-777.777	M:\Monica\MSDATA\Holts\Solycomp\04252008\0X\J13\m05012008_holtholt_soly_12_0x_j13_6.raw		11820282.22	1382.740505		461.9192106	TRUE	461.919847	-777.777
-1	1	0	1.023	0.15	IPI:IPI00296337.2	473749	SPACER	SWISS-PROT:P78527-1|ENSEMBL:ENSP00000313420|REFSEQ:NP_008835|H-INV:HIT000220021|VEGA:OTTHUMP00000177651 Tax_Id=9606 Gene_Symbol=PRKDC Isoform 1 of DNA-dependent protein kinase catalytic subunit	LGLPGDEVDNKVK	467.2617	1398.7632	3	21	-777.777	-777.777	-777.777	-777.777	0	0	2423.745	0	0	0	1398.7689	467.2623293	1398.7652	0	FALSE			-777.777	-777.777	-777.777	1	7	M:\Monica\MSDATA\Holts\Solycomp\04252008\0X\J13\Holts_Solycomp_04252008_0X_J13_combo_mascot_results.html	2Lys8	1	-777.777	-777.777	M:\Monica\MSDATA\Holts\Solycomp\04252008\0X\J13\m05012008_holtholt_soly_12_0x_j13_6.raw		0	1382.740505		0	FALSE	0	-777.777
-1	1	0	1.023	0.15	IPI:IPI00296337.2	473749	SPACER	SWISS-PROT:P78527-1|ENSEMBL:ENSP00000313420|REFSEQ:NP_008835|H-INV:HIT000220021|VEGA:OTTHUMP00000177651 Tax_Id=9606 Gene_Symbol=PRKDC Isoform 1 of DNA-dependent protein kinase catalytic subunit	LGNPIVPLNIR	606.3818	1210.749	2	82	-777.777	-777.777	-777.777	-777.777	3018.847744	14.69921823	3014.0527	3018.862889	3022.421	90165.93463	1210.7493	606.3822436	1210.749962	1204.730768	FALSE			-777.777	-777.777	-777.777	1	46.9	M:\Monica\MSDATA\Holts\Solycomp\04252008\0X\J13\Holts_Solycomp_04252008_0X_J13_combo_mascot_results.html	1Arg6	1	-777.777	-777.777	M:\Monica\MSDATA\Holts\Solycomp\04252008\0X\J13\m05012008_holtholt_soly_12_0x_j13_6.raw		32342177.13	1204.729165		606.3818831	TRUE	606.3823267	-777.777
-1	1	0	1.023	0.15	IPI:IPI00296337.2	473749	SPACER	SWISS-PROT:P78527-1|ENSEMBL:ENSP00000313420|REFSEQ:NP_008835|H-INV:HIT000220021|VEGA:OTTHUMP00000177651 Tax_Id=9606 Gene_Symbol=PRKDC Isoform 1 of DNA-dependent protein kinase catalytic subunit	LGNPIVPLNIR	603.3719	1204.7293	2	69	-777.777	-777.777	-777.777	-777.777	0	0	3013.8023	0	0	0	1204.7291	603.3723476	1204.73017	0	FALSE			-777.777	-777.777	-777.777	1	53.1	M:\Monica\MSDATA\Holts\Solycomp\04252008\0X\J13\Holts_Solycomp_04252008_0X_J13_combo_mascot_results.html		1	-777.777	-777.777	M:\Monica\MSDATA\Holts\Solycomp\04252008\0X\J13\m05012008_holtholt_soly_12_0x_j13_6.raw		0	1204.729165		0	TRUE	0	-777.777
-1	1	0	1.023	0.15	IPI:IPI00296337.2	473749	SPACER	SWISS-PROT:P78527-1|ENSEMBL:ENSP00000313420|REFSEQ:NP_008835|H-INV:HIT000220021|VEGA:OTTHUMP00000177651 Tax_Id=9606 Gene_Symbol=PRKDC Isoform 1 of DNA-dependent protein kinase catalytic subunit	LGNPIVPLNIR	603.3719	1204.7292	2	28	-777.777	-777.777	-777.777	-777.777	0	0	3027.1917	0	0	0	1204.7291	603.3723476	1204.73017	0	FALSE			-777.777	-777.777	-777.777	1	3.2	M:\Monica\MSDATA\Holts\Solycomp\04252008\0X\J13\Holts_Solycomp_04252008_0X_J13_combo_mascot_results.html		1	-777.777	-777.777	M:\Monica\MSDATA\Holts\Solycomp\04252008\0X\J13\m05012008_holtholt_soly_12_0x_j13_6.raw		0	1204.729165		0	TRUE	0	-777.777
-1	1	0	1.023	0.15	IPI:IPI00296337.2	473749	SPACER	SWISS-PROT:P78527-1|ENSEMBL:ENSP00000313420|REFSEQ:NP_008835|H-INV:HIT000220021|VEGA:OTTHUMP00000177651 Tax_Id=9606 Gene_Symbol=PRKDC Isoform 1 of DNA-dependent protein kinase catalytic subunit	LLALNSLYSPK	609.8578	1217.7011	2	71	-777.777	-777.777	-777.777	-777.777	3065.716258	4.181400002	3061.5968	3065.593101	3066.5685	51453.97276	1217.7019	609.8582389	1217.701952	1217.70026	FALSE			-777.777	-777.777	-777.777	1	56.6	M:\Monica\MSDATA\Holts\Solycomp\04252008\0X\J13\Holts_Solycomp_04252008_0X_J13_combo_mascot_results.html		1	-777.777	-777.777	M:\Monica\MSDATA\Holts\Solycomp\04252008\0X\J13\m05012008_holtholt_soly_12_0x_j13_6.raw		18437830.38	1217.701955		609.8573836	TRUE	609.8578226	-777.777
-1	1	0	1.023	0.15	IPI:IPI00296337.2	473749	SPACER	SWISS-PROT:P78527-1|ENSEMBL:ENSP00000313420|REFSEQ:NP_008835|H-INV:HIT000220021|VEGA:OTTHUMP00000177651 Tax_Id=9606 Gene_Symbol=PRKDC Isoform 1 of DNA-dependent protein kinase catalytic subunit	LLALNSLYSPK	613.8658	1225.7171	2	50	-777.777	-777.777	-777.777	-777.777	0	0	3061.3407	0	0	0	1225.7161	613.8662336	1225.717942	0	FALSE			-777.777	-777.777	-777.777	1	31.7	M:\Monica\MSDATA\Holts\Solycomp\04252008\0X\J13\Holts_Solycomp_04252008_0X_J13_combo_mascot_results.html	1Lys8	1	-777.777	-777.777	M:\Monica\MSDATA\Holts\Solycomp\04252008\0X\J13\m05012008_holtholt_soly_12_0x_j13_6.raw		0	1217.701955		0	TRUE	0	-777.777
-1	1	0	1.023	0.15	IPI:IPI00296337.2	473749	SPACER	SWISS-PROT:P78527-1|ENSEMBL:ENSP00000313420|REFSEQ:NP_008835|H-INV:HIT000220021|VEGA:OTTHUMP00000177651 Tax_Id=9606 Gene_Symbol=PRKDC Isoform 1 of DNA-dependent protein kinase catalytic subunit	LLEEALLR	478.7927	955.5709	2	53	-777.777	-777.777	-777.777	-777.777	2872.966832	12.73574941	2867.9864	2872.484719	2870.5338	74353.2084	955.5702	478.7933139	955.5721024	955.5713953	FALSE			-777.777	-777.777	-777.777	1	26.6	M:\Monica\MSDATA\Holts\Solycomp\04252008\0X\J13\Holts_Solycomp_04252008_0X_J13_combo_mascot_results.html		1	-777.777	-777.777	M:\Monica\MSDATA\Holts\Solycomp\04252008\0X\J13\m05012008_holtholt_soly_12_0x_j13_6.raw		39358913.81	955.5702047		478.7927864	TRUE	478.7934003	-777.777
-1	1	0	1.023	0.15	IPI:IPI00296337.2	473749	SPACER	SWISS-PROT:P78527-1|ENSEMBL:ENSP00000313420|REFSEQ:NP_008835|H-INV:HIT000220021|VEGA:OTTHUMP00000177651 Tax_Id=9606 Gene_Symbol=PRKDC Isoform 1 of DNA-dependent protein kinase catalytic subunit	LLEEALLR	481.8019	961.5892	2	44	-777.777	-777.777	-777.777	-777.777	0	0	2868.2313	0	0	0	961.5903	481.8025099	961.5904944	0	FALSE			-777.777	-777.777	-777.777	1	20.1	M:\Monica\MSDATA\Holts\Solycomp\04252008\0X\J13\Holts_Solycomp_04252008_0X_J13_combo_mascot_results.html	1Arg6	1	-777.777	-777.777	M:\Monica\MSDATA\Holts\Solycomp\04252008\0X\J13\m05012008_holtholt_soly_12_0x_j13_6.raw		0	955.5702047		0	TRUE	0	-777.777
-1	1	0	1.023	0.15	IPI:IPI00296337.2	473749	SPACER	SWISS-PROT:P78527-1|ENSEMBL:ENSP00000313420|REFSEQ:NP_008835|H-INV:HIT000220021|VEGA:OTTHUMP00000177651 Tax_Id=9606 Gene_Symbol=PRKDC Isoform 1 of DNA-dependent protein kinase catalytic subunit	LLLQGEADQSLLTFIDK	956.5302	1911.0458	2	131	-777.777	-777.777	-777.777	-777.777	3765.151976	4.601600002	3763.9269	3765.408018	3764.2938	6754.107165	1911.0444	956.5301762	1911.045827	1903.043996	FALSE			-777.777	-777.777	-777.777	1	113.5	M:\Monica\MSDATA\Holts\Solycomp\04252008\0X\J13\Holts_Solycomp_04252008_0X_J13_combo_mascot_results.html	1Lys8	1	-777.777	-777.777	M:\Monica\MSDATA\Holts\Solycomp\04252008\0X\J13\m05012008_holtholt_soly_12_0x_j13_6.raw		1246786.001	1903.030205		956.5322462	TRUE	956.5322224	-777.777
-1	1	0	1.023	0.15	IPI:IPI00296337.2	473749	SPACER	SWISS-PROT:P78527-1|ENSEMBL:ENSP00000313420|REFSEQ:NP_008835|H-INV:HIT000220021|VEGA:OTTHUMP00000177651 Tax_Id=9606 Gene_Symbol=PRKDC Isoform 1 of DNA-dependent protein kinase catalytic subunit	LLLQGEADQSLLTFIDK	952.5224	1903.0303	2	123	-777.777	-777.777	-777.777	-777.777	0	0	3763.5543	0	0	0	1903.0302	952.5223816	1903.030238	0	FALSE			-777.777	-777.777	-777.777	1	106.4	M:\Monica\MSDATA\Holts\Solycomp\04252008\0X\J13\Holts_Solycomp_04252008_0X_J13_combo_mascot_results.html		1	-777.777	-777.777	M:\Monica\MSDATA\Holts\Solycomp\04252008\0X\J13\m05012008_holtholt_soly_12_0x_j13_6.raw		0	1903.030205		0	TRUE	0	-777.777
-1	1	0	1.023	0.15	IPI:IPI00296337.2	473749	SPACER	SWISS-PROT:P78527-1|ENSEMBL:ENSP00000313420|REFSEQ:NP_008835|H-INV:HIT000220021|VEGA:OTTHUMP00000177651 Tax_Id=9606 Gene_Symbol=PRKDC Isoform 1 of DNA-dependent protein kinase catalytic subunit	LLNFLMK	451.7671	901.5197	2	54	-777.777	-777.777	-777.777	-777.777	2989.68175	13.3560199	2985.3502	2990.2126	2992.3644	50291.95395	901.5186	451.76775	901.5209745	893.5064604	FALSE			-777.777	-777.777	-777.777	1	29.5	M:\Monica\MSDATA\Holts\Solycomp\04252008\0X\J13\Holts_Solycomp_04252008_0X_J13_combo_mascot_results.html	1Met(ox) 1Lys8	1	-777.777	-777.777	M:\Monica\MSDATA\Holts\Solycomp\04252008\0X\J13\m05012008_holtholt_soly_12_0x_j13_6.raw		29320584	877.5095347		451.7671346	TRUE	451.7677846	-777.777
-1	1	0	1.023	0.15	IPI:IPI00296337.2	473749	SPACER	SWISS-PROT:P78527-1|ENSEMBL:ENSP00000313420|REFSEQ:NP_008835|H-INV:HIT000220021|VEGA:OTTHUMP00000177651 Tax_Id=9606 Gene_Symbol=PRKDC Isoform 1 of DNA-dependent protein kinase catalytic subunit	LLNFLMK	443.7688	885.523	2	40	-777.777	-777.777	-777.777	-777.777	3203.867756	13.40567822	3205.4368	3204.791583	3206.347	3914.921975	885.5237	443.7694606	885.5243959	877.511845	FALSE			-777.777	-777.777	-777.777	1	19	M:\Monica\MSDATA\Holts\Solycomp\04252008\0X\J13\Holts_Solycomp_04252008_0X_J13_combo_mascot_results.html	1Lys8	1	-777.777	-777.777	M:\Monica\MSDATA\Holts\Solycomp\04252008\0X\J13\m05012008_holtholt_soly_12_0x_j13_6.raw		2343321.719	877.5095347		443.7700286	TRUE	443.7706893	-777.777
-1	1	0	1.023	0.15	IPI:IPI00296337.2	473749	SPACER	SWISS-PROT:P78527-1|ENSEMBL:ENSP00000313420|REFSEQ:NP_008835|H-INV:HIT000220021|VEGA:OTTHUMP00000177651 Tax_Id=9606 Gene_Symbol=PRKDC Isoform 1 of DNA-dependent protein kinase catalytic subunit	LLNFLMK	447.7598	893.5051	2	39	-777.777	-777.777	-777.777	-777.777	0	0	2985.588	0	0	0	893.5044	447.7604553	893.5063852	0	FALSE			-777.777	-777.777	-777.777	1	13.8	M:\Monica\MSDATA\Holts\Solycomp\04252008\0X\J13\Holts_Solycomp_04252008_0X_J13_combo_mascot_results.html	1Met(ox)	1	-777.777	-777.777	M:\Monica\MSDATA\Holts\Solycomp\04252008\0X\J13\m05012008_holtholt_soly_12_0x_j13_6.raw		0	877.5095347		0	TRUE	0	-777.777
-1	1	0	1.023	0.15	IPI:IPI00296337.2	473749	SPACER	SWISS-PROT:P78527-1|ENSEMBL:ENSP00000313420|REFSEQ:NP_008835|H-INV:HIT000220021|VEGA:OTTHUMP00000177651 Tax_Id=9606 Gene_Symbol=PRKDC Isoform 1 of DNA-dependent protein kinase catalytic subunit	LLNFLMK	439.7622	877.5098	2	28	-777.777	-777.777	-777.777	-777.777	3203.82939	13.40567822	3206.0599	3204.791583	3206.347	3914.921975	877.5095	439.762866	877.5112066	877.511845	FALSE			-777.777	-777.777	-777.777	1	9.3	M:\Monica\MSDATA\Holts\Solycomp\04252008\0X\J13\Holts_Solycomp_04252008_0X_J13_combo_mascot_results.html		1	-777.777	-777.777	M:\Monica\MSDATA\Holts\Solycomp\04252008\0X\J13\m05012008_holtholt_soly_12_0x_j13_6.raw		2343321.719	877.5095347		439.7623893	TRUE	439.7630553	-777.777
-1	1	0	1.023	0.15	IPI:IPI00296337.2	473749	SPACER	SWISS-PROT:P78527-1|ENSEMBL:ENSP00000313420|REFSEQ:NP_008835|H-INV:HIT000220021|VEGA:OTTHUMP00000177651 Tax_Id=9606 Gene_Symbol=PRKDC Isoform 1 of DNA-dependent protein kinase catalytic subunit	LLNTWTNR	512.2864	1022.5583	2	53	-777.777	-777.777	-777.777	-777.777	2513.171187	14.9144059	2508.614	2513.363567	2513.3094	27232.58947	1022.5604	512.2869692	1022.559413	1016.540317	FALSE			-777.777	-777.777	-777.777	1	34.1	M:\Monica\MSDATA\Holts\Solycomp\04252008\0X\J13\Holts_Solycomp_04252008_0X_J13_combo_mascot_results.html	1Arg6	1	-777.777	-777.777	M:\Monica\MSDATA\Holts\Solycomp\04252008\0X\J13\m05012008_holtholt_soly_12_0x_j13_6.raw		13092318.31	1016.540325		512.2864543	TRUE	512.2870235	-777.777
-1	1	0	1.023	0.15	IPI:IPI00296337.2	473749	SPACER	SWISS-PROT:P78527-1|ENSEMBL:ENSP00000313420|REFSEQ:NP_008835|H-INV:HIT000220021|VEGA:OTTHUMP00000177651 Tax_Id=9606 Gene_Symbol=PRKDC Isoform 1 of DNA-dependent protein kinase catalytic subunit	LLNTWTNR	509.2767	1016.5389	2	44	-777.777	-777.777	-777.777	-777.777	0	0	2508.8564	0	0	0	1016.5403	509.2772732	1016.540021	0	FALSE			-777.777	-777.777	-777.777	1	20.2	M:\Monica\MSDATA\Holts\Solycomp\04252008\0X\J13\Holts_Solycomp_04252008_0X_J13_combo_mascot_results.html		1	-777.777	-777.777	M:\Monica\MSDATA\Holts\Solycomp\04252008\0X\J13\m05012008_holtholt_soly_12_0x_j13_6.raw		0	1016.540325		0	TRUE	0	-777.777
-1	1	0	1.023	0.15	IPI:IPI00296337.2	473749	SPACER	SWISS-PROT:P78527-1|ENSEMBL:ENSP00000313420|REFSEQ:NP_008835|H-INV:HIT000220021|VEGA:OTTHUMP00000177651 Tax_Id=9606 Gene_Symbol=PRKDC Isoform 1 of DNA-dependent protein kinase catalytic subunit	LLNTWTNRYPDAK	535.957	1604.8493	3	21	-777.777	-777.777	-777.777	-777.777	0	0	2594.7668	0	0	0	1604.8497	535.9575376	1604.850825	0	FALSE			-777.777	-777.777	-777.777	1	12.4	M:\Monica\MSDATA\Holts\Solycomp\04252008\0X\J13\Holts_Solycomp_04252008_0X_J13_combo_mascot_results.html	1Arg6 1Lys8	1	-777.777	-777.777	M:\Monica\MSDATA\Holts\Solycomp\04252008\0X\J13\m05012008_holtholt_soly_12_0x_j13_6.raw		0	1590.815425		0	FALSE	0	-777.777
-1	1	0	1.023	0.15	IPI:IPI00296337.2	473749	SPACER	SWISS-PROT:P78527-1|ENSEMBL:ENSP00000313420|REFSEQ:NP_008835|H-INV:HIT000220021|VEGA:OTTHUMP00000177651 Tax_Id=9606 Gene_Symbol=PRKDC Isoform 1 of DNA-dependent protein kinase catalytic subunit	LLNTWTNRYPDAK	531.2789	1590.8149	3	14	-777.777	-777.777	-777.777	-777.777	0	0	2593.444	0	0	0	1590.8154	531.2794438	1590.816543	0	FALSE			-777.777	-777.777	-777.777	1	7.7	M:\Monica\MSDATA\Holts\Solycomp\04252008\0X\J13\Holts_Solycomp_04252008_0X_J13_combo_mascot_results.html		1	-777.777	-777.777	M:\Monica\MSDATA\Holts\Solycomp\04252008\0X\J13\m05012008_holtholt_soly_12_0x_j13_6.raw		0	1590.815425		0	FALSE	0	-777.777
-1	1	0	1.023	0.15	IPI:IPI00296337.2	473749	SPACER	SWISS-PROT:P78527-1|ENSEMBL:ENSP00000313420|REFSEQ:NP_008835|H-INV:HIT000220021|VEGA:OTTHUMP00000177651 Tax_Id=9606 Gene_Symbol=PRKDC Isoform 1 of DNA-dependent protein kinase catalytic subunit	LLPAELPAKR	561.365	1120.7153	2	33	-777.777	-777.777	-777.777	-777.777	2347.496728	12.29471511	2344.0977	2347.454415	2345.3609	24728.36037	1120.7155	561.3655037	1120.716482	1106.680548	FALSE			-777.777	-777.777	-777.777	1	19.3	M:\Monica\MSDATA\Holts\Solycomp\04252008\0X\J13\Holts_Solycomp_04252008_0X_J13_combo_mascot_results.html	1Arg6 1Lys8	1	-777.777	-777.777	M:\Monica\MSDATA\Holts\Solycomp\04252008\0X\J13\m05012008_holtholt_soly_12_0x_j13_6.raw		10182412.63	1106.681145		561.3648671	TRUE	561.3653707	-777.777
-1	1	0	1.023	0.15	IPI:IPI00296337.2	473749	SPACER	SWISS-PROT:P78527-1|ENSEMBL:ENSP00000313420|REFSEQ:NP_008835|H-INV:HIT000220021|VEGA:OTTHUMP00000177651 Tax_Id=9606 Gene_Symbol=PRKDC Isoform 1 of DNA-dependent protein kinase catalytic subunit	LLPAELPAKR	554.3465	1106.6785	2	27	-777.777	-777.777	-777.777	-777.777	0	0	2344.351	0	0	0	1106.6811	554.347013	1106.679501	0	FALSE			-777.777	-777.777	-777.777	1	16.7	M:\Monica\MSDATA\Holts\Solycomp\04252008\0X\J13\Holts_Solycomp_04252008_0X_J13_combo_mascot_results.html		1	-777.777	-777.777	M:\Monica\MSDATA\Holts\Solycomp\04252008\0X\J13\m05012008_holtholt_soly_12_0x_j13_6.raw		0	1106.681145		0	TRUE	0	-777.777
-1	1	0	1.023	0.15	IPI:IPI00296337.2	473749	SPACER	SWISS-PROT:P78527-1|ENSEMBL:ENSP00000313420|REFSEQ:NP_008835|H-INV:HIT000220021|VEGA:OTTHUMP00000177651 Tax_Id=9606 Gene_Symbol=PRKDC Isoform 1 of DNA-dependent protein kinase catalytic subunit	LLPAELPAKR	374.5789	1120.7148	3	29	-777.777	-777.777	-777.777	-777.777	2347.889796	14.40944604	2345.8924	2347.860424	2347.2386	22377.46529	1120.7155	374.579653	1120.717171	1106.683313	FALSE			-777.777	-777.777	-777.777	1	16.2	M:\Monica\MSDATA\Holts\Solycomp\04252008\0X\J13\Holts_Solycomp_04252008_0X_J13_combo_mascot_results.html	1Arg6 1Lys8	1	-777.777	-777.777	M:\Monica\MSDATA\Holts\Solycomp\04252008\0X\J13\m05012008_holtholt_soly_12_0x_j13_6.raw		17392933.25	1106.681145		374.5788767	TRUE	374.5796297	-777.777
-1	1	0	1.023	0.15	IPI:IPI00296337.2	473749	SPACER	SWISS-PROT:P78527-1|ENSEMBL:ENSP00000313420|REFSEQ:NP_008835|H-INV:HIT000220021|VEGA:OTTHUMP00000177651 Tax_Id=9606 Gene_Symbol=PRKDC Isoform 1 of DNA-dependent protein kinase catalytic subunit	LLPAELPAKR	369.901	1106.6812	3	23	-777.777	-777.777	-777.777	-777.777	0	0	2342.6796	0	0	0	1106.6811	369.9017592	1106.68349	0	FALSE			-777.777	-777.777	-777.777	1	8.1	M:\Monica\MSDATA\Holts\Solycomp\04252008\0X\J13\Holts_Solycomp_04252008_0X_J13_combo_mascot_results.html		1	-777.777	-777.777	M:\Monica\MSDATA\Holts\Solycomp\04252008\0X\J13\m05012008_holtholt_soly_12_0x_j13_6.raw		0	1106.681145		0	FALSE	0	-777.777
-1	1	0	1.023	0.15	IPI:IPI00296337.2	473749	SPACER	SWISS-PROT:P78527-1|ENSEMBL:ENSP00000313420|REFSEQ:NP_008835|H-INV:HIT000220021|VEGA:OTTHUMP00000177651 Tax_Id=9606 Gene_Symbol=PRKDC Isoform 1 of DNA-dependent protein kinase catalytic subunit	LLQDFNR	456.2546	910.4946	2	47	-777.777	-777.777	-777.777	-777.777	2396.998433	12.27852524	2395.5081	2396.848704	2396.7646	36661.50411	910.4968	456.255244	910.4959626	904.4757725	FALSE			-777.777	-777.777	-777.777	1	20.2	M:\Monica\MSDATA\Holts\Solycomp\04252008\0X\J13\Holts_Solycomp_04252008_0X_J13_combo_mascot_results.html	1Arg6	1	-777.777	-777.777	M:\Monica\MSDATA\Holts\Solycomp\04252008\0X\J13\m05012008_holtholt_soly_12_0x_j13_6.raw		21040942.19	904.4766547		456.2545817	TRUE	456.2552256	-777.777
-1	1	0	1.023	0.15	IPI:IPI00296337.2	473749	SPACER	SWISS-PROT:P78527-1|ENSEMBL:ENSP00000313420|REFSEQ:NP_008835|H-INV:HIT000220021|VEGA:OTTHUMP00000177651 Tax_Id=9606 Gene_Symbol=PRKDC Isoform 1 of DNA-dependent protein kinase catalytic subunit	LLQDFNR	453.2441	904.4737	2	42	-777.777	-777.777	-777.777	-777.777	0	0	2393.9743	0	0	0	904.4766	453.244748	904.4749706	0	FALSE			-777.777	-777.777	-777.777	1	21.8	M:\Monica\MSDATA\Holts\Solycomp\04252008\0X\J13\Holts_Solycomp_04252008_0X_J13_combo_mascot_results.html		1	-777.777	-777.777	M:\Monica\MSDATA\Holts\Solycomp\04252008\0X\J13\m05012008_holtholt_soly_12_0x_j13_6.raw		0	904.4766547		0	TRUE	0	-777.777
-1	1	0	1.023	0.15	IPI:IPI00296337.2	473749	SPACER	SWISS-PROT:P78527-1|ENSEMBL:ENSP00000313420|REFSEQ:NP_008835|H-INV:HIT000220021|VEGA:OTTHUMP00000177651 Tax_Id=9606 Gene_Symbol=PRKDC Isoform 1 of DNA-dependent protein kinase catalytic subunit	LLQIIER	445.792	889.5694	2	44	-777.777	-777.777	-777.777	-777.777	2692.849699	14.33898322	2687.9695	2693.403051	2692.8072	43982.89223	889.5692	445.7926579	889.5707905	883.5502701	FALSE			-777.777	-777.777	-777.777	1	8.8	M:\Monica\MSDATA\Holts\Solycomp\04252008\0X\J13\Holts_Solycomp_04252008_0X_J13_combo_mascot_results.html	1Arg6	1	-777.777	-777.777	M:\Monica\MSDATA\Holts\Solycomp\04252008\0X\J13\m05012008_holtholt_soly_12_0x_j13_6.raw		26152161.94	883.5490847		445.7919625	TRUE	445.7926204	-777.777
-1	1	0	1.023	0.15	IPI:IPI00296337.2	473749	SPACER	SWISS-PROT:P78527-1|ENSEMBL:ENSP00000313420|REFSEQ:NP_008835|H-INV:HIT000220021|VEGA:OTTHUMP00000177651 Tax_Id=9606 Gene_Symbol=PRKDC Isoform 1 of DNA-dependent protein kinase catalytic subunit	LNESTFDTQITK	698.8512	1395.6878	2	83	-777.777	-777.777	-777.777	-777.777	2579.647394	10.62352412	2574.9013	2579.590266	2579.8418	75505.58561	1395.6882	698.8515202	1395.688515	1395.687199	FALSE			-777.777	-777.777	-777.777	1	68.9	M:\Monica\MSDATA\Holts\Solycomp\04252008\0X\J13\Holts_Solycomp_04252008_0X_J13_combo_mascot_results.html		1	-777.777	-777.777	M:\Monica\MSDATA\Holts\Solycomp\04252008\0X\J13\m05012008_holtholt_soly_12_0x_j13_6.raw		22030511.5	1395.688165		698.8498547	TRUE	698.8501748	-777.777
-1	1	0	1.023	0.15	IPI:IPI00296337.2	473749	SPACER	SWISS-PROT:P78527-1|ENSEMBL:ENSP00000313420|REFSEQ:NP_008835|H-INV:HIT000220021|VEGA:OTTHUMP00000177651 Tax_Id=9606 Gene_Symbol=PRKDC Isoform 1 of DNA-dependent protein kinase catalytic subunit	LNESTFDTQITK	702.8586	1403.7027	2	80	-777.777	-777.777	-777.777	-777.777	0	0	2574.6343	0	0	0	1403.7024	702.8589148	1403.703304	0	FALSE			-777.777	-777.777	-777.777	1	53.5	M:\Monica\MSDATA\Holts\Solycomp\04252008\0X\J13\Holts_Solycomp_04252008_0X_J13_combo_mascot_results.html	1Lys8	1	-777.777	-777.777	M:\Monica\MSDATA\Holts\Solycomp\04252008\0X\J13\m05012008_holtholt_soly_12_0x_j13_6.raw		0	1395.688165		0	TRUE	0	-777.777
-1	1	0	1.023	0.15	IPI:IPI00296337.2	473749	SPACER	SWISS-PROT:P78527-1|ENSEMBL:ENSP00000313420|REFSEQ:NP_008835|H-INV:HIT000220021|VEGA:OTTHUMP00000177651 Tax_Id=9606 Gene_Symbol=PRKDC Isoform 1 of DNA-dependent protein kinase catalytic subunit	LPKDDVHAK	511.7839	1021.5533	2	40	-777.777	-777.777	-777.777	-777.777	745.0189604	3.9814	746.0948	745.5142	745.5142	2383.819173	1021.5556	511.7844699	1021.554414	1021.554395	FALSE			-777.777	-777.777	-777.777	1	19.5	M:\Monica\MSDATA\Holts\Solycomp\04252008\0X\J13\Holts_Solycomp_04252008_0X_J13_combo_mascot_results.html		1	-777.777	-777.777	M:\Monica\MSDATA\Holts\Solycomp\04252008\0X\J13\m05012008_holtholt_soly_12_0x_j13_6.raw		1108929.477	1021.555615		511.7839151	TRUE	511.784485	-777.777
-1	1	0	1.023	0.15	IPI:IPI00296337.2	473749	SPACER	SWISS-PROT:P78527-1|ENSEMBL:ENSP00000313420|REFSEQ:NP_008835|H-INV:HIT000220021|VEGA:OTTHUMP00000177651 Tax_Id=9606 Gene_Symbol=PRKDC Isoform 1 of DNA-dependent protein kinase catalytic subunit	LPKDDVHAK	519.7978	1037.581	2	25	-777.777	-777.777	-777.777	-777.777	0	0	746.4286	0	0	0	1037.584	519.7983592	1037.582193	0	FALSE			-777.777	-777.777	-777.777	1	10.2	M:\Monica\MSDATA\Holts\Solycomp\04252008\0X\J13\Holts_Solycomp_04252008_0X_J13_combo_mascot_results.html	2Lys8	1	-777.777	-777.777	M:\Monica\MSDATA\Holts\Solycomp\04252008\0X\J13\m05012008_holtholt_soly_12_0x_j13_6.raw		0	1021.555615		0	TRUE	0	-777.777
-1	1	0	1.023	0.15	IPI:IPI00296337.2	473749	SPACER	SWISS-PROT:P78527-1|ENSEMBL:ENSP00000313420|REFSEQ:NP_008835|H-INV:HIT000220021|VEGA:OTTHUMP00000177651 Tax_Id=9606 Gene_Symbol=PRKDC Isoform 1 of DNA-dependent protein kinase catalytic subunit	LPLISGFYK	523.3123	1044.6101	2	39	-777.777	-777.777	-777.777	-777.777	3190.610505	22.67622828	3195.2321	3191.091221	3194.7064	34020.91585	1044.6099	523.3128545	1044.611184	1036.596552	FALSE			-777.777	-777.777	-777.777	1	15.5	M:\Monica\MSDATA\Holts\Solycomp\04252008\0X\J13\Holts_Solycomp_04252008_0X_J13_combo_mascot_results.html	1Lys8	1	-777.777	-777.777	M:\Monica\MSDATA\Holts\Solycomp\04252008\0X\J13\m05012008_holtholt_soly_12_0x_j13_6.raw		15893678.44	1036.595695		523.312345	TRUE	523.3128995	-777.777
-1	1	0	1.023	0.15	IPI:IPI00296337.2	473749	SPACER	SWISS-PROT:P78527-1|ENSEMBL:ENSP00000313420|REFSEQ:NP_008835|H-INV:HIT000220021|VEGA:OTTHUMP00000177651 Tax_Id=9606 Gene_Symbol=PRKDC Isoform 1 of DNA-dependent protein kinase catalytic subunit	LPLISGFYK	519.3056	1036.5966	2	18	-777.777	-777.777	-777.777	-777.777	0	0	3176.1128	0	0	0	1036.5957	519.3061598	1036.597794	0	FALSE			-777.777	-777.777	-777.777	1	2.9	M:\Monica\MSDATA\Holts\Solycomp\04252008\0X\J13\Holts_Solycomp_04252008_0X_J13_combo_mascot_results.html		1	-777.777	-777.777	M:\Monica\MSDATA\Holts\Solycomp\04252008\0X\J13\m05012008_holtholt_soly_12_0x_j13_6.raw		0	1036.595695		0	FALSE	0	-777.777
-1	1	0	1.023	0.15	IPI:IPI00296337.2	473749	SPACER	SWISS-PROT:P78527-1|ENSEMBL:ENSP00000313420|REFSEQ:NP_008835|H-INV:HIT000220021|VEGA:OTTHUMP00000177651 Tax_Id=9606 Gene_Symbol=PRKDC Isoform 1 of DNA-dependent protein kinase catalytic subunit	LPLISGFYK	523.3122	1044.6099	2	15	-777.777	-777.777	-777.777	-777.777	0	0	3176.3682	0	0	0	1044.6099	523.3127545	1044.610984	0	FALSE			-777.777	-777.777	-777.777	1	6.7	M:\Monica\MSDATA\Holts\Solycomp\04252008\0X\J13\Holts_Solycomp_04252008_0X_J13_combo_mascot_results.html	1Lys8	1	-777.777	-777.777	M:\Monica\MSDATA\Holts\Solycomp\04252008\0X\J13\m05012008_holtholt_soly_12_0x_j13_6.raw		0	1036.595695		0	FALSE	0	-777.777
-1	1	0	1.023	0.15	IPI:IPI00296337.2	473749	SPACER	SWISS-PROT:P78527-1|ENSEMBL:ENSP00000313420|REFSEQ:NP_008835|H-INV:HIT000220021|VEGA:OTTHUMP00000177651 Tax_Id=9606 Gene_Symbol=PRKDC Isoform 1 of DNA-dependent protein kinase catalytic subunit	LPPDVLR	405.2474	808.4803	2	39	-777.777	-777.777	-777.777	-777.777	2416.377795	48.42409569	2419.3525	2416.353248	2409.8496	12596.7875	808.4807	405.2481121	808.4816987	808.4814388	FALSE			-777.777	-777.777	-777.777	1	17.8	M:\Monica\MSDATA\Holts\Solycomp\04252008\0X\J13\Holts_Solycomp_04252008_0X_J13_combo_mascot_results.html		1	-777.777	-777.777	M:\Monica\MSDATA\Holts\Solycomp\04252008\0X\J13\m05012008_holtholt_soly_12_0x_j13_6.raw		8499733.656	808.4806647		405.2472698	TRUE	405.2479819	-777.777
-1	1	0	1.023	0.15	IPI:IPI00296337.2	473749	SPACER	SWISS-PROT:P78527-1|ENSEMBL:ENSP00000313420|REFSEQ:NP_008835|H-INV:HIT000220021|VEGA:OTTHUMP00000177651 Tax_Id=9606 Gene_Symbol=PRKDC Isoform 1 of DNA-dependent protein kinase catalytic subunit	LPPDVLR	408.2575	814.5005	2	23	-777.777	-777.777	-777.777	-777.777	0	0	2415.6536	0	0	0	814.5008	408.258208	814.5018907	0	FALSE			-777.777	-777.777	-777.777	1	3.6	M:\Monica\MSDATA\Holts\Solycomp\04252008\0X\J13\Holts_Solycomp_04252008_0X_J13_combo_mascot_results.html	1Arg6	1	-777.777	-777.777	M:\Monica\MSDATA\Holts\Solycomp\04252008\0X\J13\m05012008_holtholt_soly_12_0x_j13_6.raw		0	808.4806647		0	FALSE	0	-777.777
-1	1	0	1.023	0.15	IPI:IPI00296337.2	473749	SPACER	SWISS-PROT:P78527-1|ENSEMBL:ENSP00000313420|REFSEQ:NP_008835|H-INV:HIT000220021|VEGA:OTTHUMP00000177651 Tax_Id=9606 Gene_Symbol=PRKDC Isoform 1 of DNA-dependent protein kinase catalytic subunit	LPPDVLR	408.2575	814.5005	2	22	-777.777	-777.777	-777.777	-777.777	0	0	2399.9011	0	0	0	814.5008	408.258208	814.5018907	0	FALSE			-777.777	-777.777	-777.777	1	7.5	M:\Monica\MSDATA\Holts\Solycomp\04252008\0X\J13\Holts_Solycomp_04252008_0X_J13_combo_mascot_results.html	1Arg6	1	-777.777	-777.777	M:\Monica\MSDATA\Holts\Solycomp\04252008\0X\J13\m05012008_holtholt_soly_12_0x_j13_6.raw		0	808.4806647		0	FALSE	0	-777.777
-1	1	0	1.023	0.15	IPI:IPI00296337.2	473749	SPACER	SWISS-PROT:P78527-1|ENSEMBL:ENSP00000313420|REFSEQ:NP_008835|H-INV:HIT000220021|VEGA:OTTHUMP00000177651 Tax_Id=9606 Gene_Symbol=PRKDC Isoform 1 of DNA-dependent protein kinase catalytic subunit	LPPDVLR	405.2473	808.48	2	21	-777.777	-777.777	-777.777	-777.777	0	0	2401.1443	0	0	0	808.4807	405.2480121	808.4814987	0	FALSE			-777.777	-777.777	-777.777	1	0.5	M:\Monica\MSDATA\Holts\Solycomp\04252008\0X\J13\Holts_Solycomp_04252008_0X_J13_combo_mascot_results.html		1	-777.777	-777.777	M:\Monica\MSDATA\Holts\Solycomp\04252008\0X\J13\m05012008_holtholt_soly_12_0x_j13_6.raw		0	808.4806647		0	FALSE	0	-777.777
-1	1	0	1.023	0.15	IPI:IPI00296337.2	473749	SPACER	SWISS-PROT:P78527-1|ENSEMBL:ENSP00000313420|REFSEQ:NP_008835|H-INV:HIT000220021|VEGA:OTTHUMP00000177651 Tax_Id=9606 Gene_Symbol=PRKDC Isoform 1 of DNA-dependent protein kinase catalytic subunit	LPSNTLDR	458.2469	914.4793	2	52	-777.777	-777.777	-777.777	-777.777	1060.726464	70.51053683	1051.2841	1061.302159	1061.754	4970.881995	914.4821	458.2475413	914.4805572	914.4810619	FALSE			-777.777	-777.777	-777.777	1	21.3	M:\Monica\MSDATA\Holts\Solycomp\04252008\0X\J13\Holts_Solycomp_04252008_0X_J13_combo_mascot_results.html		1	-777.777	-777.777	M:\Monica\MSDATA\Holts\Solycomp\04252008\0X\J13\m05012008_holtholt_soly_12_0x_j13_6.raw		2803934.063	914.4821347		458.2468615	TRUE	458.2475028	-777.777
-1	1	0	1.023	0.15	IPI:IPI00296337.2	473749	SPACER	SWISS-PROT:P78527-1|ENSEMBL:ENSP00000313420|REFSEQ:NP_008835|H-INV:HIT000220021|VEGA:OTTHUMP00000177651 Tax_Id=9606 Gene_Symbol=PRKDC Isoform 1 of DNA-dependent protein kinase catalytic subunit	LPSNTLDR	461.2576	920.5007	2	51	-777.777	-777.777	-777.777	-777.777	0	0	1060.1865	0	0	0	920.5023	461.2582373	920.5019492	0	FALSE			-777.777	-777.777	-777.777	1	22.9	M:\Monica\MSDATA\Holts\Solycomp\04252008\0X\J13\Holts_Solycomp_04252008_0X_J13_combo_mascot_results.html	1Arg6	1	-777.777	-777.777	M:\Monica\MSDATA\Holts\Solycomp\04252008\0X\J13\m05012008_holtholt_soly_12_0x_j13_6.raw		0	914.4821347		0	TRUE	0	-777.777
-1	1	0	1.023	0.15	IPI:IPI00296337.2	473749	SPACER	SWISS-PROT:P78527-1|ENSEMBL:ENSP00000313420|REFSEQ:NP_008835|H-INV:HIT000220021|VEGA:OTTHUMP00000177651 Tax_Id=9606 Gene_Symbol=PRKDC Isoform 1 of DNA-dependent protein kinase catalytic subunit	LPSNTLDR	458.2468	914.4791	2	45	-777.777	-777.777	-777.777	-777.777	0	0	1083.3806	0	0	0	914.4821	458.2474413	914.4803572	0	FALSE			-777.777	-777.777	-777.777	1	15.9	M:\Monica\MSDATA\Holts\Solycomp\04252008\0X\J13\Holts_Solycomp_04252008_0X_J13_combo_mascot_results.html		1	-777.777	-777.777	M:\Monica\MSDATA\Holts\Solycomp\04252008\0X\J13\m05012008_holtholt_soly_12_0x_j13_6.raw		0	914.4821347		0	TRUE	0	-777.777
-1	1	0	1.023	0.15	IPI:IPI00296337.2	473749	SPACER	SWISS-PROT:P78527-1|ENSEMBL:ENSP00000313420|REFSEQ:NP_008835|H-INV:HIT000220021|VEGA:OTTHUMP00000177651 Tax_Id=9606 Gene_Symbol=PRKDC Isoform 1 of DNA-dependent protein kinase catalytic subunit	LPSNTLDR	461.2577	920.5008	2	38	-777.777	-777.777	-777.777	-777.777	0	0	1028.7821	0	0	0	920.5023	461.2583373	920.5021492	0	FALSE			-777.777	-777.777	-777.777	1	9.6	M:\Monica\MSDATA\Holts\Solycomp\04252008\0X\J13\Holts_Solycomp_04252008_0X_J13_combo_mascot_results.html	1Arg6	1	-777.777	-777.777	M:\Monica\MSDATA\Holts\Solycomp\04252008\0X\J13\m05012008_holtholt_soly_12_0x_j13_6.raw		0	914.4821347		0	TRUE	0	-777.777
-1	1	0	1.023	0.15	IPI:IPI00296337.2	473749	SPACER	SWISS-PROT:P78527-1|ENSEMBL:ENSP00000313420|REFSEQ:NP_008835|H-INV:HIT000220021|VEGA:OTTHUMP00000177651 Tax_Id=9606 Gene_Symbol=PRKDC Isoform 1 of DNA-dependent protein kinase catalytic subunit	LPSNTLDR	458.2476	914.4807	2	31	-777.777	-777.777	-777.777	-777.777	0	0	1022.7242	0	0	0	914.4821	458.2482413	914.4819572	0	FALSE			-777.777	-777.777	-777.777	1	9.2	M:\Monica\MSDATA\Holts\Solycomp\04252008\0X\J13\Holts_Solycomp_04252008_0X_J13_combo_mascot_results.html		1	-777.777	-777.777	M:\Monica\MSDATA\Holts\Solycomp\04252008\0X\J13\m05012008_holtholt_soly_12_0x_j13_6.raw		0	914.4821347		0	TRUE	0	-777.777
-1	1	0	1.023	0.15	IPI:IPI00296337.2	473749	SPACER	SWISS-PROT:P78527-1|ENSEMBL:ENSP00000313420|REFSEQ:NP_008835|H-INV:HIT000220021|VEGA:OTTHUMP00000177651 Tax_Id=9606 Gene_Symbol=PRKDC Isoform 1 of DNA-dependent protein kinase catalytic subunit	LPSNTLDR	461.2578	920.501	2	30	-777.777	-777.777	-777.777	-777.777	0	0	1092.6945	0	0	0	920.5023	461.2584373	920.5023492	0	FALSE			-777.777	-777.777	-777.777	1	2.2	M:\Monica\MSDATA\Holts\Solycomp\04252008\0X\J13\Holts_Solycomp_04252008_0X_J13_combo_mascot_results.html	1Arg6	1	-777.777	-777.777	M:\Monica\MSDATA\Holts\Solycomp\04252008\0X\J13\m05012008_holtholt_soly_12_0x_j13_6.raw		0	914.4821347		0	TRUE	0	-777.777
-1	1	0	1.023	0.15	IPI:IPI00296337.2	473749	SPACER	SWISS-PROT:P78527-1|ENSEMBL:ENSP00000313420|REFSEQ:NP_008835|H-INV:HIT000220021|VEGA:OTTHUMP00000177651 Tax_Id=9606 Gene_Symbol=PRKDC Isoform 1 of DNA-dependent protein kinase catalytic subunit	LPVLAGCLK	485.7902	969.5658	2	53	-777.777	-777.777	-777.777	-777.777	2770.939897	24.97541586	2774.0092	2772.201174	2775.2924	33992.59014	969.5681	485.7908046	969.5670837	969.5685128	FALSE			-777.777	-777.777	-777.777	1	17.2	M:\Monica\MSDATA\Holts\Solycomp\04252008\0X\J13\Holts_Solycomp_04252008_0X_J13_combo_mascot_results.html		1	-777.777	-777.777	M:\Monica\MSDATA\Holts\Solycomp\04252008\0X\J13\m05012008_holtholt_soly_12_0x_j13_6.raw		17093275.84	912.5466301		485.7909053	TRUE	485.7915099	-777.777
-1	1	0	1.023	0.15	IPI:IPI00296337.2	473749	SPACER	SWISS-PROT:P78527-1|ENSEMBL:ENSP00000313420|REFSEQ:NP_008835|H-INV:HIT000220021|VEGA:OTTHUMP00000177651 Tax_Id=9606 Gene_Symbol=PRKDC Isoform 1 of DNA-dependent protein kinase catalytic subunit	LPVLAGCLK	489.7974	977.5803	2	36	-777.777	-777.777	-777.777	-777.777	0	0	2768.6828	0	0	0	977.5823	489.7979992	977.581473	0	FALSE			-777.777	-777.777	-777.777	1	19.4	M:\Monica\MSDATA\Holts\Solycomp\04252008\0X\J13\Holts_Solycomp_04252008_0X_J13_combo_mascot_results.html	1Lys8	1	-777.777	-777.777	M:\Monica\MSDATA\Holts\Solycomp\04252008\0X\J13\m05012008_holtholt_soly_12_0x_j13_6.raw		0	912.5466301		0	TRUE	0	-777.777
-1	1	0	1.023	0.15	IPI:IPI00296337.2	473749	SPACER	SWISS-PROT:P78527-1|ENSEMBL:ENSP00000313420|REFSEQ:NP_008835|H-INV:HIT000220021|VEGA:OTTHUMP00000177651 Tax_Id=9606 Gene_Symbol=PRKDC Isoform 1 of DNA-dependent protein kinase catalytic subunit	LPVLAGCLK	489.7975	977.5805	2	25	-777.777	-777.777	-777.777	-777.777	0	0	2759.786	0	0	0	977.5823	489.7980992	977.581673	0	FALSE			-777.777	-777.777	-777.777	1	12.4	M:\Monica\MSDATA\Holts\Solycomp\04252008\0X\J13\Holts_Solycomp_04252008_0X_J13_combo_mascot_results.html	1Lys8	1	-777.777	-777.777	M:\Monica\MSDATA\Holts\Solycomp\04252008\0X\J13\m05012008_holtholt_soly_12_0x_j13_6.raw		0	912.5466301		0	TRUE	0	-777.777
-1	1	0	1.023	0.15	IPI:IPI00296337.2	473749	SPACER	SWISS-PROT:P78527-1|ENSEMBL:ENSP00000313420|REFSEQ:NP_008835|H-INV:HIT000220021|VEGA:OTTHUMP00000177651 Tax_Id=9606 Gene_Symbol=PRKDC Isoform 1 of DNA-dependent protein kinase catalytic subunit	LPVLAGCLK	485.7918	969.569	2	23	-777.777	-777.777	-777.777	-777.777	0	0	2754.8533	0	0	0	969.5681	485.7924045	969.5702837	0	FALSE			-777.777	-777.777	-777.777	1	1	M:\Monica\MSDATA\Holts\Solycomp\04252008\0X\J13\Holts_Solycomp_04252008_0X_J13_combo_mascot_results.html		1	-777.777	-777.777	M:\Monica\MSDATA\Holts\Solycomp\04252008\0X\J13\m05012008_holtholt_soly_12_0x_j13_6.raw		0	912.5466301		0	FALSE	0	-777.777
-1	1	0	1.023	0.15	IPI:IPI00296337.2	473749	SPACER	SWISS-PROT:P78527-1|ENSEMBL:ENSP00000313420|REFSEQ:NP_008835|H-INV:HIT000220021|VEGA:OTTHUMP00000177651 Tax_Id=9606 Gene_Symbol=PRKDC Isoform 1 of DNA-dependent protein kinase catalytic subunit	LQETLSAADR	552.2879	1102.5612	2	97	-777.777	-777.777	-777.777	-777.777	2185.008959	12.29601794	2181.8271	2185.647056	2185.8865	35743.06716	1102.5618	552.2884158	1102.562306	1102.561407	FALSE			-777.777	-777.777	-777.777	1	67.9	M:\Monica\MSDATA\Holts\Solycomp\04252008\0X\J13\Holts_Solycomp_04252008_0X_J13_combo_mascot_results.html		1	-777.777	-777.777	M:\Monica\MSDATA\Holts\Solycomp\04252008\0X\J13\m05012008_holtholt_soly_12_0x_j13_6.raw		14830442.88	1102.561835		552.2879459	TRUE	552.2884617	-777.777
-1	1	0	1.023	0.15	IPI:IPI00296337.2	473749	SPACER	SWISS-PROT:P78527-1|ENSEMBL:ENSP00000313420|REFSEQ:NP_008835|H-INV:HIT000220021|VEGA:OTTHUMP00000177651 Tax_Id=9606 Gene_Symbol=PRKDC Isoform 1 of DNA-dependent protein kinase catalytic subunit	LQETLSAADR	555.2969	1108.5792	2	75	-777.777	-777.777	-777.777	-777.777	0	0	2181.0552	0	0	0	1108.582	555.2974118	1108.580298	0	FALSE			-777.777	-777.777	-777.777	1	51.4	M:\Monica\MSDATA\Holts\Solycomp\04252008\0X\J13\Holts_Solycomp_04252008_0X_J13_combo_mascot_results.html	1Arg6	1	-777.777	-777.777	M:\Monica\MSDATA\Holts\Solycomp\04252008\0X\J13\m05012008_holtholt_soly_12_0x_j13_6.raw		0	1102.561835		0	TRUE	0	-777.777
-1	1	0	1.023	0.15	IPI:IPI00296337.2	473749	SPACER	SWISS-PROT:P78527-1|ENSEMBL:ENSP00000313420|REFSEQ:NP_008835|H-INV:HIT000220021|VEGA:OTTHUMP00000177651 Tax_Id=9606 Gene_Symbol=PRKDC Isoform 1 of DNA-dependent protein kinase catalytic subunit	LQSVQALTEIQEFISFISK	1095.1023	2188.1901	2	136	-777.777	-777.777	-777.777	-777.777	4355.705214	4.999699635	4354.8062	4355.646033	4354.2606	3787.07988	2188.187	1095.102091	2188.189657	2180.171877	FALSE			-777.777	-777.777	-777.777	1	125.3	M:\Monica\MSDATA\Holts\Solycomp\04252008\0X\J13\Holts_Solycomp_04252008_0X_J13_combo_mascot_results.html	1Lys8	1	-777.777	-777.777	M:\Monica\MSDATA\Holts\Solycomp\04252008\0X\J13\m05012008_holtholt_soly_12_0x_j13_6.raw		561045.9199	2180.172855		1095.102331	TRUE	1095.102123	-777.777
-1	1	0	1.023	0.15	IPI:IPI00296337.2	473749	SPACER	SWISS-PROT:P78527-1|ENSEMBL:ENSP00000313420|REFSEQ:NP_008835|H-INV:HIT000220021|VEGA:OTTHUMP00000177651 Tax_Id=9606 Gene_Symbol=PRKDC Isoform 1 of DNA-dependent protein kinase catalytic subunit	LQSVQALTEIQEFISFISK	1091.0909	2180.1673	2	109	-777.777	-777.777	-777.777	-777.777	0	0	4353.5148	0	0	0	2180.1728	1091.090697	2180.166868	0	FALSE			-777.777	-777.777	-777.777	1	103.3	M:\Monica\MSDATA\Holts\Solycomp\04252008\0X\J13\Holts_Solycomp_04252008_0X_J13_combo_mascot_results.html		1	-777.777	-777.777	M:\Monica\MSDATA\Holts\Solycomp\04252008\0X\J13\m05012008_holtholt_soly_12_0x_j13_6.raw		0	2180.172855		0	TRUE	0	-777.777
-1	1	0	1.023	0.15	IPI:IPI00296337.2	473749	SPACER	SWISS-PROT:P78527-1|ENSEMBL:ENSP00000313420|REFSEQ:NP_008835|H-INV:HIT000220021|VEGA:OTTHUMP00000177651 Tax_Id=9606 Gene_Symbol=PRKDC Isoform 1 of DNA-dependent protein kinase catalytic subunit	LQSVQALTEIQEFISFISK	727.7299	2180.1678	3	64	-777.777	-777.777	-777.777	-777.777	4355.545616	4.999699635	4355.5235	4355.785131	4356.6083	621.0945286	2180.1728	727.7301816	2180.168757	2180.171151	FALSE			-777.777	-777.777	-777.777	1	55.2	M:\Monica\MSDATA\Holts\Solycomp\04252008\0X\J13\Holts_Solycomp_04252008_0X_J13_combo_mascot_results.html		1	-777.777	-777.777	M:\Monica\MSDATA\Holts\Solycomp\04252008\0X\J13\m05012008_holtholt_soly_12_0x_j13_6.raw		173417.9451	2180.172855		727.729892	TRUE	727.7301736	-777.777
-1	1	0	1.023	0.15	IPI:IPI00296337.2	473749	SPACER	SWISS-PROT:P78527-1|ENSEMBL:ENSP00000313420|REFSEQ:NP_008835|H-INV:HIT000220021|VEGA:OTTHUMP00000177651 Tax_Id=9606 Gene_Symbol=PRKDC Isoform 1 of DNA-dependent protein kinase catalytic subunit	LQSVQALTEIQEFISFISK	730.4013	2188.1822	3	57	-777.777	-777.777	-777.777	-777.777	0	0	4355.1418	0	0	0	2188.187	730.401578	2188.182946	0	FALSE			-777.777	-777.777	-777.777	1	39.3	M:\Monica\MSDATA\Holts\Solycomp\04252008\0X\J13\Holts_Solycomp_04252008_0X_J13_combo_mascot_results.html	1Lys8	1	-777.777	-777.777	M:\Monica\MSDATA\Holts\Solycomp\04252008\0X\J13\m05012008_holtholt_soly_12_0x_j13_6.raw		0	2180.172855		0	TRUE	0	-777.777
-1	1	0	1.023	0.15	IPI:IPI00296337.2	473749	SPACER	SWISS-PROT:P78527-1|ENSEMBL:ENSP00000313420|REFSEQ:NP_008835|H-INV:HIT000220021|VEGA:OTTHUMP00000177651 Tax_Id=9606 Gene_Symbol=PRKDC Isoform 1 of DNA-dependent protein kinase catalytic subunit	LQSVQALTEIQEFISFISK	730.4006	2188.1799	3	24	-777.777	-777.777	-777.777	-777.777	0	0	4358.0509	0	0	0	2188.187	730.400878	2188.180846	0	FALSE			-777.777	-777.777	-777.777	1	13.1	M:\Monica\MSDATA\Holts\Solycomp\04252008\0X\J13\Holts_Solycomp_04252008_0X_J13_combo_mascot_results.html	1Lys8	1	-777.777	-777.777	M:\Monica\MSDATA\Holts\Solycomp\04252008\0X\J13\m05012008_holtholt_soly_12_0x_j13_6.raw		0	2180.172855		0	FALSE	0	-777.777
-1	1	0	1.023	0.15	IPI:IPI00296337.2	473749	SPACER	SWISS-PROT:P78527-1|ENSEMBL:ENSP00000313420|REFSEQ:NP_008835|H-INV:HIT000220021|VEGA:OTTHUMP00000177651 Tax_Id=9606 Gene_Symbol=PRKDC Isoform 1 of DNA-dependent protein kinase catalytic subunit	LQYFMEQFYGIIR	862.4292	1722.8438	2	79	-777.777	-777.777	-777.777	-777.777	3472.073047	9.711938725	3471.1854	3472.419432	3474.4126	25415.98766	1722.8439	862.4293018	1722.844078	1722.842746	FALSE			-777.777	-777.777	-777.777	1	67.7	M:\Monica\MSDATA\Holts\Solycomp\04252008\0X\J13\Holts_Solycomp_04252008_0X_J13_combo_mascot_results.html	1Met(ox)	1	-777.777	-777.777	M:\Monica\MSDATA\Holts\Solycomp\04252008\0X\J13\m05012008_holtholt_soly_12_0x_j13_6.raw		5332540.558	1706.849035		862.4273357	TRUE	862.4274375	-777.777
-1	1	0	1.023	0.15	IPI:IPI00296337.2	473749	SPACER	SWISS-PROT:P78527-1|ENSEMBL:ENSP00000313420|REFSEQ:NP_008835|H-INV:HIT000220021|VEGA:OTTHUMP00000177651 Tax_Id=9606 Gene_Symbol=PRKDC Isoform 1 of DNA-dependent protein kinase catalytic subunit	LQYFMEQFYGIIR	865.4394	1728.8642	2	54	-777.777	-777.777	-777.777	-777.777	0	0	3470.5333	0	0	0	1728.864	865.4394978	1728.86447	0	FALSE			-777.777	-777.777	-777.777	1	39.5	M:\Monica\MSDATA\Holts\Solycomp\04252008\0X\J13\Holts_Solycomp_04252008_0X_J13_combo_mascot_results.html	1Arg6 1Met(ox)	1	-777.777	-777.777	M:\Monica\MSDATA\Holts\Solycomp\04252008\0X\J13\m05012008_holtholt_soly_12_0x_j13_6.raw		0	1706.849035		0	TRUE	0	-777.777
-1	1	0	1.023	0.15	IPI:IPI00296337.2	473749	SPACER	SWISS-PROT:P78527-1|ENSEMBL:ENSP00000313420|REFSEQ:NP_008835|H-INV:HIT000220021|VEGA:OTTHUMP00000177651 Tax_Id=9606 Gene_Symbol=PRKDC Isoform 1 of DNA-dependent protein kinase catalytic subunit	LSDFNDITNMLLLK	826.9314	1651.8482	2	101	-777.777	-777.777	-777.777	-777.777	3514.190325	8.862400001	3514.8427	3513.364	3513.364	14086.9104	1651.8491	826.9315492	1651.848573	1651.849479	FALSE			-777.777	-777.777	-777.777	1	81.7	M:\Monica\MSDATA\Holts\Solycomp\04252008\0X\J13\Holts_Solycomp_04252008_0X_J13_combo_mascot_results.html	1Met(ox)	1	-777.777	-777.777	M:\Monica\MSDATA\Holts\Solycomp\04252008\0X\J13\m05012008_holtholt_soly_12_0x_j13_6.raw		3154846.87	1635.854175		826.9313603	TRUE	826.9315094	-777.777
-1	1	0	1.023	0.15	IPI:IPI00296337.2	473749	SPACER	SWISS-PROT:P78527-1|ENSEMBL:ENSP00000313420|REFSEQ:NP_008835|H-INV:HIT000220021|VEGA:OTTHUMP00000177651 Tax_Id=9606 Gene_Symbol=PRKDC Isoform 1 of DNA-dependent protein kinase catalytic subunit	LSDFNDITNMLLLK	826.934	1651.8535	2	89	-777.777	-777.777	-777.777	-777.777	0	0	3488.9802	0	0	0	1651.8491	826.9341492	1651.853773	0	FALSE			-777.777	-777.777	-777.777	1	72.1	M:\Monica\MSDATA\Holts\Solycomp\04252008\0X\J13\Holts_Solycomp_04252008_0X_J13_combo_mascot_results.html	1Met(ox)	1	-777.777	-777.777	M:\Monica\MSDATA\Holts\Solycomp\04252008\0X\J13\m05012008_holtholt_soly_12_0x_j13_6.raw		0	1635.854175		0	TRUE	0	-777.777
-1	1	0	1.023	0.15	IPI:IPI00296337.2	473749	SPACER	SWISS-PROT:P78527-1|ENSEMBL:ENSP00000313420|REFSEQ:NP_008835|H-INV:HIT000220021|VEGA:OTTHUMP00000177651 Tax_Id=9606 Gene_Symbol=PRKDC Isoform 1 of DNA-dependent protein kinase catalytic subunit	LSDFNDITNMLLLK	830.939	1659.8635	2	86	-777.777	-777.777	-777.777	-777.777	0	0	3515.2027	0	0	0	1659.8633	830.9391438	1659.863762	0	FALSE			-777.777	-777.777	-777.777	1	70.5	M:\Monica\MSDATA\Holts\Solycomp\04252008\0X\J13\Holts_Solycomp_04252008_0X_J13_combo_mascot_results.html	1Met(ox) 1Lys8	1	-777.777	-777.777	M:\Monica\MSDATA\Holts\Solycomp\04252008\0X\J13\m05012008_holtholt_soly_12_0x_j13_6.raw		0	1635.854175		0	TRUE	0	-777.777
-1	1	0	1.023	0.15	IPI:IPI00296337.2	473749	SPACER	SWISS-PROT:P78527-1|ENSEMBL:ENSP00000313420|REFSEQ:NP_008835|H-INV:HIT000220021|VEGA:OTTHUMP00000177651 Tax_Id=9606 Gene_Symbol=PRKDC Isoform 1 of DNA-dependent protein kinase catalytic subunit	LSDFNDITNMLLLK	830.943	1659.8714	2	84	-777.777	-777.777	-777.777	-777.777	0	0	3488.2335	0	0	0	1659.8633	830.9431438	1659.871762	0	FALSE			-777.777	-777.777	-777.777	1	70.5	M:\Monica\MSDATA\Holts\Solycomp\04252008\0X\J13\Holts_Solycomp_04252008_0X_J13_combo_mascot_results.html	1Met(ox) 1Lys8	1	-777.777	-777.777	M:\Monica\MSDATA\Holts\Solycomp\04252008\0X\J13\m05012008_holtholt_soly_12_0x_j13_6.raw		0	1635.854175		0	TRUE	0	-777.777
-1	1	0	1.023	0.15	IPI:IPI00296337.2	473749	SPACER	SWISS-PROT:P78527-1|ENSEMBL:ENSP00000313420|REFSEQ:NP_008835|H-INV:HIT000220021|VEGA:OTTHUMP00000177651 Tax_Id=9606 Gene_Symbol=PRKDC Isoform 1 of DNA-dependent protein kinase catalytic subunit	LSFAVPFR	471.7795	941.5444	2	28	-777.777	-777.777	-777.777	-777.777	3163.865271	13.60197334	3158.1539	3163.339671	3161.4215	42398.87324	941.543	471.7801233	941.5457211	935.5253789	FALSE			-777.777	-777.777	-777.777	1	14.2	M:\Monica\MSDATA\Holts\Solycomp\04252008\0X\J13\Holts_Solycomp_04252008_0X_J13_combo_mascot_results.html	1Arg6	1	-777.777	-777.777	M:\Monica\MSDATA\Holts\Solycomp\04252008\0X\J13\m05012008_holtholt_soly_12_0x_j13_6.raw		22512133.41	935.5228647		471.7796321	TRUE	471.7802553	-777.777
-1	1	0	1.023	0.15	IPI:IPI00296337.2	473749	SPACER	SWISS-PROT:P78527-1|ENSEMBL:ENSP00000313420|REFSEQ:NP_008835|H-INV:HIT000220021|VEGA:OTTHUMP00000177651 Tax_Id=9606 Gene_Symbol=PRKDC Isoform 1 of DNA-dependent protein kinase catalytic subunit	LSLMYAR	438.2401	874.4656	2	36	-777.777	-777.777	-777.777	-777.777	2424.225404	16.65530874	2428.9178	2424.171155	2424.2582	10659.35937	874.4678	438.240768	874.4670106	868.4480894	FALSE			-777.777	-777.777	-777.777	1	14.7	M:\Monica\MSDATA\Holts\Solycomp\04252008\0X\J13\Holts_Solycomp_04252008_0X_J13_combo_mascot_results.html	1Arg6 1Met(ox)	1	-777.777	-777.777	M:\Monica\MSDATA\Holts\Solycomp\04252008\0X\J13\m05012008_holtholt_soly_12_0x_j13_6.raw		6536189.703	852.4527547		438.2401041	TRUE	438.2407721	-777.777
-1	1	0	1.023	0.15	IPI:IPI00296337.2	473749	SPACER	SWISS-PROT:P78527-1|ENSEMBL:ENSP00000313420|REFSEQ:NP_008835|H-INV:HIT000220021|VEGA:OTTHUMP00000177651 Tax_Id=9606 Gene_Symbol=PRKDC Isoform 1 of DNA-dependent protein kinase catalytic subunit	LSLMYAR	427.2335	852.4525	2	31	-777.777	-777.777	-777.777	-777.777	2635.932707	12.16076926	2636.6403	2636.958694	2636.1275	7282.64311	852.4527	427.2341827	852.45384	852.4538483	FALSE			-777.777	-777.777	-777.777	1	13.1	M:\Monica\MSDATA\Holts\Solycomp\04252008\0X\J13\Holts_Solycomp_04252008_0X_J13_combo_mascot_results.html		1	-777.777	-777.777	M:\Monica\MSDATA\Holts\Solycomp\04252008\0X\J13\m05012008_holtholt_soly_12_0x_j13_6.raw		4559229.141	852.4527547		427.233516	TRUE	427.2341987	-777.777
-1	1	0	1.023	0.15	IPI:IPI00296337.2	473749	SPACER	SWISS-PROT:P78527-1|ENSEMBL:ENSP00000313420|REFSEQ:NP_008835|H-INV:HIT000220021|VEGA:OTTHUMP00000177651 Tax_Id=9606 Gene_Symbol=PRKDC Isoform 1 of DNA-dependent protein kinase catalytic subunit	LSLMYAR	438.2399	874.4653	2	31	-777.777	-777.777	-777.777	-777.777	0	0	2417.5492	0	0	0	874.4678	438.240568	874.4666106	0	FALSE			-777.777	-777.777	-777.777	1	10.7	M:\Monica\MSDATA\Holts\Solycomp\04252008\0X\J13\Holts_Solycomp_04252008_0X_J13_combo_mascot_results.html	1Arg6 1Met(ox)	1	-777.777	-777.777	M:\Monica\MSDATA\Holts\Solycomp\04252008\0X\J13\m05012008_holtholt_soly_12_0x_j13_6.raw		0	852.4527547		0	TRUE	0	-777.777
-1	1	0	1.023	0.15	IPI:IPI00296337.2	473749	SPACER	SWISS-PROT:P78527-1|ENSEMBL:ENSP00000313420|REFSEQ:NP_008835|H-INV:HIT000220021|VEGA:OTTHUMP00000177651 Tax_Id=9606 Gene_Symbol=PRKDC Isoform 1 of DNA-dependent protein kinase catalytic subunit	LSLMYAR	430.2436	858.4727	2	20	-777.777	-777.777	-777.777	-777.777	0	0	2634.9366	0	0	0	858.4729	430.2442787	858.474032	0	FALSE			-777.777	-777.777	-777.777	1	4.3	M:\Monica\MSDATA\Holts\Solycomp\04252008\0X\J13\Holts_Solycomp_04252008_0X_J13_combo_mascot_results.html	1Arg6	1	-777.777	-777.777	M:\Monica\MSDATA\Holts\Solycomp\04252008\0X\J13\m05012008_holtholt_soly_12_0x_j13_6.raw		0	852.4527547		0	FALSE	0	-777.777
-1	1	0	1.023	0.15	IPI:IPI00296337.2	473749	SPACER	SWISS-PROT:P78527-1|ENSEMBL:ENSP00000313420|REFSEQ:NP_008835|H-INV:HIT000220021|VEGA:OTTHUMP00000177651 Tax_Id=9606 Gene_Symbol=PRKDC Isoform 1 of DNA-dependent protein kinase catalytic subunit	LTPLPEDNSMNVDQDGDPSDRMEVQEQEEDISSLIR	1034.2167	4132.8376	4	12	-777.777	-777.777	-777.777	-777.777	0	0	3298.9292	0	0	0	4132.8325	1034.216573	4132.837239	0	FALSE			-777.777	-777.777	-777.777	1	9	M:\Monica\MSDATA\Holts\Solycomp\04252008\0X\J13\Holts_Solycomp_04252008_0X_J13_combo_mascot_results.html	2Met(ox)	1	-777.777	-777.777	M:\Monica\MSDATA\Holts\Solycomp\04252008\0X\J13\m05012008_holtholt_soly_12_0x_j13_6.raw		0	4100.842615		0	FALSE	0	-777.777
-1	1	0	1.023	0.15	IPI:IPI00296337.2	473749	SPACER	SWISS-PROT:P78527-1|ENSEMBL:ENSP00000313420|REFSEQ:NP_008835|H-INV:HIT000220021|VEGA:OTTHUMP00000177651 Tax_Id=9606 Gene_Symbol=PRKDC Isoform 1 of DNA-dependent protein kinase catalytic subunit	LVINTEEVFRPYAK	846.9774	1691.9403	2	91	-777.777	-777.777	-777.777	-777.777	3009.5801	0	3008.7368	3009.5801	3009.5801	153555.7409	1691.9433	846.9775224	1691.940519	1677.909055	FALSE			-777.777	-777.777	-777.777	1	79.5	M:\Monica\MSDATA\Holts\Solycomp\04252008\0X\J13\Holts_Solycomp_04252008_0X_J13_combo_mascot_results.html	1Arg6 1Lys8	1	-777.777	-777.777	M:\Monica\MSDATA\Holts\Solycomp\04252008\0X\J13\m05012008_holtholt_soly_12_0x_j13_6.raw		33582936.63	1677.908975		846.9779838	TRUE	846.9781062	-777.777
-1	1	0	1.023	0.15	IPI:IPI00296337.2	473749	SPACER	SWISS-PROT:P78527-1|ENSEMBL:ENSP00000313420|REFSEQ:NP_008835|H-INV:HIT000220021|VEGA:OTTHUMP00000177651 Tax_Id=9606 Gene_Symbol=PRKDC Isoform 1 of DNA-dependent protein kinase catalytic subunit	LVINTEEVFRPYAK	839.9615	1677.9084	2	53	-777.777	-777.777	-777.777	-777.777	0	0	3009.0222	0	0	0	1677.9089	839.9616318	1677.908738	0	FALSE			-777.777	-777.777	-777.777	1	44	M:\Monica\MSDATA\Holts\Solycomp\04252008\0X\J13\Holts_Solycomp_04252008_0X_J13_combo_mascot_results.html		1	-777.777	-777.777	M:\Monica\MSDATA\Holts\Solycomp\04252008\0X\J13\m05012008_holtholt_soly_12_0x_j13_6.raw		0	1677.908975		0	TRUE	0	-777.777
-1	1	0	1.023	0.15	IPI:IPI00296337.2	473749	SPACER	SWISS-PROT:P78527-1|ENSEMBL:ENSP00000313420|REFSEQ:NP_008835|H-INV:HIT000220021|VEGA:OTTHUMP00000177651 Tax_Id=9606 Gene_Symbol=PRKDC Isoform 1 of DNA-dependent protein kinase catalytic subunit	LYSLALHPNAFK	691.389	1380.7634	2	42	-777.777	-777.777	-777.777	-777.777	2864.549855	10.45714686	2860.7931	2864.000766	2863.3021	30379.47838	1380.7645	691.3893301	1380.764135	1372.74975	FALSE			-777.777	-777.777	-777.777	1	26.8	M:\Monica\MSDATA\Holts\Solycomp\04252008\0X\J13\Holts_Solycomp_04252008_0X_J13_combo_mascot_results.html	1Lys8	1	-777.777	-777.777	M:\Monica\MSDATA\Holts\Solycomp\04252008\0X\J13\m05012008_holtholt_soly_12_0x_j13_6.raw		8972626.367	1372.750295		691.3887331	TRUE	691.3890632	-777.777
-1	1	0	1.023	0.15	IPI:IPI00296337.2	473749	SPACER	SWISS-PROT:P78527-1|ENSEMBL:ENSP00000313420|REFSEQ:NP_008835|H-INV:HIT000220021|VEGA:OTTHUMP00000177651 Tax_Id=9606 Gene_Symbol=PRKDC Isoform 1 of DNA-dependent protein kinase catalytic subunit	LYSLALHPNAFK	458.5906	1372.75	3	26	-777.777	-777.777	-777.777	-777.777	2863.990546	12.75607141	2859.9536	2864.022001	2863.3021	47237.52113	1372.7503	458.5912409	1372.751934	1372.751435	FALSE			-777.777	-777.777	-777.777	1	14.8	M:\Monica\MSDATA\Holts\Solycomp\04252008\0X\J13\Holts_Solycomp_04252008_0X_J13_combo_mascot_results.html		1	-777.777	-777.777	M:\Monica\MSDATA\Holts\Solycomp\04252008\0X\J13\m05012008_holtholt_soly_12_0x_j13_6.raw		25940221.97	1372.750295		458.5899769	TRUE	458.5906178	-777.777
-1	1	0	1.023	0.15	IPI:IPI00296337.2	473749	SPACER	SWISS-PROT:P78527-1|ENSEMBL:ENSP00000313420|REFSEQ:NP_008835|H-INV:HIT000220021|VEGA:OTTHUMP00000177651 Tax_Id=9606 Gene_Symbol=PRKDC Isoform 1 of DNA-dependent protein kinase catalytic subunit	LYSLALHPNAFK	461.262	1380.7641	3	15	-777.777	-777.777	-777.777	-777.777	0	0	2858.3362	0	0	0	1380.7645	461.2626373	1380.766124	0	FALSE			-777.777	-777.777	-777.777	1	3.1	M:\Monica\MSDATA\Holts\Solycomp\04252008\0X\J13\Holts_Solycomp_04252008_0X_J13_combo_mascot_results.html	1Lys8	1	-777.777	-777.777	M:\Monica\MSDATA\Holts\Solycomp\04252008\0X\J13\m05012008_holtholt_soly_12_0x_j13_6.raw		0	1372.750295		0	FALSE	0	-777.777
-1	1	0	1.023	0.15	IPI:IPI00296337.2	473749	SPACER	SWISS-PROT:P78527-1|ENSEMBL:ENSP00000313420|REFSEQ:NP_008835|H-INV:HIT000220021|VEGA:OTTHUMP00000177651 Tax_Id=9606 Gene_Symbol=PRKDC Isoform 1 of DNA-dependent protein kinase catalytic subunit	MAVLALLAK	477.3006	952.5866	2	53	-777.777	-777.777	-777.777	-777.777	2967.682105	10.40209568	2962.4903	2967.558412	2965.6939	52121.72795	952.5871	477.3012159	952.5879064	944.5740159	FALSE			-777.777	-777.777	-777.777	1	35.3	M:\Monica\MSDATA\Holts\Solycomp\04252008\0X\J13\Holts_Solycomp_04252008_0X_J13_combo_mascot_results.html	1Met(ox) 1Lys8	1	-777.777	-777.777	M:\Monica\MSDATA\Holts\Solycomp\04252008\0X\J13\m05012008_holtholt_soly_12_0x_j13_6.raw		27976730.38	928.5779347		477.3004803	TRUE	477.3010962	-777.777
-1	1	0	1.023	0.15	IPI:IPI00296337.2	473749	SPACER	SWISS-PROT:P78527-1|ENSEMBL:ENSP00000313420|REFSEQ:NP_008835|H-INV:HIT000220021|VEGA:OTTHUMP00000177651 Tax_Id=9606 Gene_Symbol=PRKDC Isoform 1 of DNA-dependent protein kinase catalytic subunit	MAVLALLAK	469.3037	936.5929	2	46	-777.777	-777.777	-777.777	-777.777	3306.004048	13.62577867	3301.8984	3306.242135	3303.3147	8011.490539	936.5921	469.3043266	936.5941277	928.5794116	FALSE			-777.777	-777.777	-777.777	1	29.7	M:\Monica\MSDATA\Holts\Solycomp\04252008\0X\J13\Holts_Solycomp_04252008_0X_J13_combo_mascot_results.html	1Lys8	1	-777.777	-777.777	M:\Monica\MSDATA\Holts\Solycomp\04252008\0X\J13\m05012008_holtholt_soly_12_0x_j13_6.raw		4412752.906	928.5779347		469.303769	TRUE	469.3043955	-777.777
-1	1	0	1.023	0.15	IPI:IPI00296337.2	473749	SPACER	SWISS-PROT:P78527-1|ENSEMBL:ENSP00000313420|REFSEQ:NP_008835|H-INV:HIT000220021|VEGA:OTTHUMP00000177651 Tax_Id=9606 Gene_Symbol=PRKDC Isoform 1 of DNA-dependent protein kinase catalytic subunit	MAVLALLAK	473.2936	944.5726	2	43	-777.777	-777.777	-777.777	-777.777	0	0	2962.7348	0	0	0	944.5728	473.2942212	944.5739171	0	FALSE			-777.777	-777.777	-777.777	1	30.9	M:\Monica\MSDATA\Holts\Solycomp\04252008\0X\J13\Holts_Solycomp_04252008_0X_J13_combo_mascot_results.html	1Met(ox)	1	-777.777	-777.777	M:\Monica\MSDATA\Holts\Solycomp\04252008\0X\J13\m05012008_holtholt_soly_12_0x_j13_6.raw		0	928.5779347		0	TRUE	0	-777.777
-1	1	0	1.023	0.15	IPI:IPI00296337.2	473749	SPACER	SWISS-PROT:P78527-1|ENSEMBL:ENSP00000313420|REFSEQ:NP_008835|H-INV:HIT000220021|VEGA:OTTHUMP00000177651 Tax_Id=9606 Gene_Symbol=PRKDC Isoform 1 of DNA-dependent protein kinase catalytic subunit	MDPMNIWDDIITNR	883.4062	1764.7979	2	80	-777.777	-777.777	-777.777	-777.777	3522.305821	9.552428063	3520.9989	3523.249055	3524.1848	5988.214253	1764.7811	883.4062738	1764.798022	1764.788736	FALSE			-777.777	-777.777	-777.777	1	63.5	M:\Monica\MSDATA\Holts\Solycomp\04252008\0X\J13\Holts_Solycomp_04252008_0X_J13_combo_mascot_results.html	2Met(ox)	1	-777.777	-777.777	M:\Monica\MSDATA\Holts\Solycomp\04252008\0X\J13\m05012008_holtholt_soly_12_0x_j13_6.raw		1214206.669	1732.791265		883.4013848	TRUE	883.4014586	-777.777
-1	1	0	1.023	0.15	IPI:IPI00296337.2	473749	SPACER	SWISS-PROT:P78527-1|ENSEMBL:ENSP00000313420|REFSEQ:NP_008835|H-INV:HIT000220021|VEGA:OTTHUMP00000177651 Tax_Id=9606 Gene_Symbol=PRKDC Isoform 1 of DNA-dependent protein kinase catalytic subunit	MDPMNIWDDIITNR	886.407	1770.7995	2	67	-777.777	-777.777	-777.777	-777.777	0	0	3516.6889	0	0	0	1770.8013	886.4070698	1770.799614	0	FALSE			-777.777	-777.777	-777.777	1	52.4	M:\Monica\MSDATA\Holts\Solycomp\04252008\0X\J13\Holts_Solycomp_04252008_0X_J13_combo_mascot_results.html	1Arg6 2Met(ox)	1	-777.777	-777.777	M:\Monica\MSDATA\Holts\Solycomp\04252008\0X\J13\m05012008_holtholt_soly_12_0x_j13_6.raw		0	1732.791265		0	TRUE	0	-777.777
-1	1	0	1.023	0.15	IPI:IPI00296337.2	473749	SPACER	SWISS-PROT:P78527-1|ENSEMBL:ENSP00000313420|REFSEQ:NP_008835|H-INV:HIT000220021|VEGA:OTTHUMP00000177651 Tax_Id=9606 Gene_Symbol=PRKDC Isoform 1 of DNA-dependent protein kinase catalytic subunit	MKQDAQVVLYR	690.8771	1379.7397	2	69	-777.777	-777.777	-777.777	-777.777	2241.626244	10.3200636	2242.0896	2242.304686	2243.1628	17502.38532	1379.7418	690.8774308	1379.740336	1365.706845	FALSE			-777.777	-777.777	-777.777	1	57.5	M:\Monica\MSDATA\Holts\Solycomp\04252008\0X\J13\Holts_Solycomp_04252008_0X_J13_combo_mascot_results.html	1Arg6 1Met(ox) 1Lys8	1	-777.777	-777.777	M:\Monica\MSDATA\Holts\Solycomp\04252008\0X\J13\m05012008_holtholt_soly_12_0x_j13_6.raw		5202963.279	1349.712545		690.8773964	TRUE	690.8777272	-777.777
-1	1	0	1.023	0.15	IPI:IPI00296337.2	473749	SPACER	SWISS-PROT:P78527-1|ENSEMBL:ENSP00000313420|REFSEQ:NP_008835|H-INV:HIT000220021|VEGA:OTTHUMP00000177651 Tax_Id=9606 Gene_Symbol=PRKDC Isoform 1 of DNA-dependent protein kinase catalytic subunit	MKQDAQVVLYR	683.8606	1365.7066	2	63	-777.777	-777.777	-777.777	-777.777	0	0	2242.3586	0	0	0	1365.7074	683.8609402	1365.707355	0	FALSE			-777.777	-777.777	-777.777	1	51.3	M:\Monica\MSDATA\Holts\Solycomp\04252008\0X\J13\Holts_Solycomp_04252008_0X_J13_combo_mascot_results.html	1Met(ox)	1	-777.777	-777.777	M:\Monica\MSDATA\Holts\Solycomp\04252008\0X\J13\m05012008_holtholt_soly_12_0x_j13_6.raw		0	1349.712545		0	TRUE	0	-777.777
-1	1	0	1.023	0.15	IPI:IPI00296337.2	473749	SPACER	SWISS-PROT:P78527-1|ENSEMBL:ENSP00000313420|REFSEQ:NP_008835|H-INV:HIT000220021|VEGA:OTTHUMP00000177651 Tax_Id=9606 Gene_Symbol=PRKDC Isoform 1 of DNA-dependent protein kinase catalytic subunit	MKQDAQVVLYR	456.2425	1365.7056	3	38	-777.777	-777.777	-777.777	-777.777	2242.651779	10.44371749	2240.0459	2242.186722	2241.3149	18824.86365	1365.7074	456.243144	1365.707644	1365.707026	FALSE			-777.777	-777.777	-777.777	1	22.2	M:\Monica\MSDATA\Holts\Solycomp\04252008\0X\J13\Holts_Solycomp_04252008_0X_J13_combo_mascot_results.html	1Met(ox)	1	-777.777	-777.777	M:\Monica\MSDATA\Holts\Solycomp\04252008\0X\J13\m05012008_holtholt_soly_12_0x_j13_6.raw		10697833.03	1349.712545		456.2425105	TRUE	456.2431545	-777.777
-1	1	0	1.023	0.15	IPI:IPI00296337.2	473749	SPACER	SWISS-PROT:P78527-1|ENSEMBL:ENSP00000313420|REFSEQ:NP_008835|H-INV:HIT000220021|VEGA:OTTHUMP00000177651 Tax_Id=9606 Gene_Symbol=PRKDC Isoform 1 of DNA-dependent protein kinase catalytic subunit	MKQDAQVVLYR	460.921	1379.7413	3	25	-777.777	-777.777	-777.777	-777.777	0	0	2238.9996	0	0	0	1379.7418	460.9216377	1379.743125	0	FALSE			-777.777	-777.777	-777.777	1	4.6	M:\Monica\MSDATA\Holts\Solycomp\04252008\0X\J13\Holts_Solycomp_04252008_0X_J13_combo_mascot_results.html	1Arg6 1Met(ox) 1Lys8	1	-777.777	-777.777	M:\Monica\MSDATA\Holts\Solycomp\04252008\0X\J13\m05012008_holtholt_soly_12_0x_j13_6.raw		0	1349.712545		0	TRUE	0	-777.777
-1	1	0	1.023	0.15	IPI:IPI00296337.2	473749	SPACER	SWISS-PROT:P78527-1|ENSEMBL:ENSP00000313420|REFSEQ:NP_008835|H-INV:HIT000220021|VEGA:OTTHUMP00000177651 Tax_Id=9606 Gene_Symbol=PRKDC Isoform 1 of DNA-dependent protein kinase catalytic subunit	MSPYKDILETHLR	544.9574	1631.8504	3	65	-777.777	-777.777	-777.777	-777.777	2704.378758	23.14462326	2702.6149	2705.122495	2709.145	19474.98016	1631.8528	544.9579256	1631.851989	1617.817364	FALSE			-777.777	-777.777	-777.777	1	55.5	M:\Monica\MSDATA\Holts\Solycomp\04252008\0X\J13\Holts_Solycomp_04252008_0X_J13_combo_mascot_results.html	1Arg6 1Met(ox) 1Lys8	1	-777.777	-777.777	M:\Monica\MSDATA\Holts\Solycomp\04252008\0X\J13\m05012008_holtholt_soly_12_0x_j13_6.raw		8371726.125	1601.823545		544.9573392	TRUE	544.9578647	-777.777
-1	1	0	1.023	0.15	IPI:IPI00296337.2	473749	SPACER	SWISS-PROT:P78527-1|ENSEMBL:ENSP00000313420|REFSEQ:NP_008835|H-INV:HIT000220021|VEGA:OTTHUMP00000177651 Tax_Id=9606 Gene_Symbol=PRKDC Isoform 1 of DNA-dependent protein kinase catalytic subunit	MSPYKDILETHLR	540.2795	1617.8166	3	41	-777.777	-777.777	-777.777	-777.777	0	0	2709.6735	0	0	0	1617.8185	540.2800318	1617.818307	0	FALSE			-777.777	-777.777	-777.777	1	34	M:\Monica\MSDATA\Holts\Solycomp\04252008\0X\J13\Holts_Solycomp_04252008_0X_J13_combo_mascot_results.html	1Met(ox)	1	-777.777	-777.777	M:\Monica\MSDATA\Holts\Solycomp\04252008\0X\J13\m05012008_holtholt_soly_12_0x_j13_6.raw		0	1601.823545		0	TRUE	0	-777.777
-1	1	0	1.023	0.15	IPI:IPI00296337.2	473749	SPACER	SWISS-PROT:P78527-1|ENSEMBL:ENSP00000313420|REFSEQ:NP_008835|H-INV:HIT000220021|VEGA:OTTHUMP00000177651 Tax_Id=9606 Gene_Symbol=PRKDC Isoform 1 of DNA-dependent protein kinase catalytic subunit	MSPYKDILETHLR	544.9573	1631.8502	3	38	-777.777	-777.777	-777.777	-777.777	0	0	2695.6176	0	0	0	1631.8528	544.9578256	1631.851689	0	FALSE			-777.777	-777.777	-777.777	1	18.3	M:\Monica\MSDATA\Holts\Solycomp\04252008\0X\J13\Holts_Solycomp_04252008_0X_J13_combo_mascot_results.html	1Arg6 1Met(ox) 1Lys8	1	-777.777	-777.777	M:\Monica\MSDATA\Holts\Solycomp\04252008\0X\J13\m05012008_holtholt_soly_12_0x_j13_6.raw		0	1601.823545		0	TRUE	0	-777.777
-1	1	0	1.023	0.15	IPI:IPI00296337.2	473749	SPACER	SWISS-PROT:P78527-1|ENSEMBL:ENSP00000313420|REFSEQ:NP_008835|H-INV:HIT000220021|VEGA:OTTHUMP00000177651 Tax_Id=9606 Gene_Symbol=PRKDC Isoform 1 of DNA-dependent protein kinase catalytic subunit	MSTSPEAFLALR	664.8508	1327.6871	2	72	-777.777	-777.777	-777.777	-777.777	3229.557465	15.48150302	3230.5435	3229.115424	3229.7373	12710.39509	1327.6901	664.8511655	1327.687806	1321.666535	FALSE			-777.777	-777.777	-777.777	1	58	M:\Monica\MSDATA\Holts\Solycomp\04252008\0X\J13\Holts_Solycomp_04252008_0X_J13_combo_mascot_results.html	1Arg6	1	-777.777	-777.777	M:\Monica\MSDATA\Holts\Solycomp\04252008\0X\J13\m05012008_holtholt_soly_12_0x_j13_6.raw		4029897.383	1321.670005		664.8508468	TRUE	664.8512123	-777.777
-1	1	0	1.023	0.15	IPI:IPI00296337.2	473749	SPACER	SWISS-PROT:P78527-1|ENSEMBL:ENSP00000313420|REFSEQ:NP_008835|H-INV:HIT000220021|VEGA:OTTHUMP00000177651 Tax_Id=9606 Gene_Symbol=PRKDC Isoform 1 of DNA-dependent protein kinase catalytic subunit	MSTSPEAFLALR	661.84	1321.6655	2	71	-777.777	-777.777	-777.777	-777.777	0	0	3230.2543	0	0	0	1321.67	661.8403696	1321.666214	0	FALSE			-777.777	-777.777	-777.777	1	52.5	M:\Monica\MSDATA\Holts\Solycomp\04252008\0X\J13\Holts_Solycomp_04252008_0X_J13_combo_mascot_results.html		1	-777.777	-777.777	M:\Monica\MSDATA\Holts\Solycomp\04252008\0X\J13\m05012008_holtholt_soly_12_0x_j13_6.raw		0	1321.670005		0	TRUE	0	-777.777
-1	1	0	1.023	0.15	IPI:IPI00296337.2	473749	SPACER	SWISS-PROT:P78527-1|ENSEMBL:ENSP00000313420|REFSEQ:NP_008835|H-INV:HIT000220021|VEGA:OTTHUMP00000177651 Tax_Id=9606 Gene_Symbol=PRKDC Isoform 1 of DNA-dependent protein kinase catalytic subunit	MSTSPEAFLALR	672.8505	1343.6865	2	50	-777.777	-777.777	-777.777	-777.777	3095.022429	22.1982984	3087.0892	3095.43664	3097.0981	41461.92993	1343.685	672.8508549	1343.687184	1337.664806	FALSE			-777.777	-777.777	-777.777	1	38.2	M:\Monica\MSDATA\Holts\Solycomp\04252008\0X\J13\Holts_Solycomp_04252008_0X_J13_combo_mascot_results.html	1Arg6 1Met(ox)	1	-777.777	-777.777	M:\Monica\MSDATA\Holts\Solycomp\04252008\0X\J13\m05012008_holtholt_soly_12_0x_j13_6.raw		12872958.41	1321.670005		672.850131	TRUE	672.8504859	-777.777
-1	1	0	1.023	0.15	IPI:IPI00296337.2	473749	SPACER	SWISS-PROT:P78527-1|ENSEMBL:ENSP00000313420|REFSEQ:NP_008835|H-INV:HIT000220021|VEGA:OTTHUMP00000177651 Tax_Id=9606 Gene_Symbol=PRKDC Isoform 1 of DNA-dependent protein kinase catalytic subunit	MSTSPEAFLALR	661.8418	1321.669	2	29	-777.777	-777.777	-777.777	-777.777	0	0	3238.6926	0	0	0	1321.67	661.8421696	1321.669814	0	FALSE			-777.777	-777.777	-777.777	1	12.3	M:\Monica\MSDATA\Holts\Solycomp\04252008\0X\J13\Holts_Solycomp_04252008_0X_J13_combo_mascot_results.html		1	-777.777	-777.777	M:\Monica\MSDATA\Holts\Solycomp\04252008\0X\J13\m05012008_holtholt_soly_12_0x_j13_6.raw		0	1321.670005		0	TRUE	0	-777.777
-1	1	0	1.023	0.15	IPI:IPI00296337.2	473749	SPACER	SWISS-PROT:P78527-1|ENSEMBL:ENSP00000313420|REFSEQ:NP_008835|H-INV:HIT000220021|VEGA:OTTHUMP00000177651 Tax_Id=9606 Gene_Symbol=PRKDC Isoform 1 of DNA-dependent protein kinase catalytic subunit	MYAALGDPK	495.2452	988.4758	2	50	-777.777	-777.777	-777.777	-777.777	1417.437559	58.8636382	1415.0916	1417.990048	1412.1336	1506.989838	988.4779	495.2457919	988.4770585	980.4627867	FALSE			-777.777	-777.777	-777.777	1	37	M:\Monica\MSDATA\Holts\Solycomp\04252008\0X\J13\Holts_Solycomp_04252008_0X_J13_combo_mascot_results.html	1Met(ox) 1Lys8	1	-777.777	-777.777	M:\Monica\MSDATA\Holts\Solycomp\04252008\0X\J13\m05012008_holtholt_soly_12_0x_j13_6.raw		764920.5098	964.4687847		495.2452075	TRUE	495.2457995	-777.777
-1	1	0	1.023	0.15	IPI:IPI00296337.2	473749	SPACER	SWISS-PROT:P78527-1|ENSEMBL:ENSP00000313420|REFSEQ:NP_008835|H-INV:HIT000220021|VEGA:OTTHUMP00000177651 Tax_Id=9606 Gene_Symbol=PRKDC Isoform 1 of DNA-dependent protein kinase catalytic subunit	MYAALGDPK	495.2459	988.4773	2	48	-777.777	-777.777	-777.777	-777.777	0	0	2061.7289	0	0	0	988.4779	495.2464919	988.4784585	0	FALSE			-777.777	-777.777	-777.777	1	36.5	M:\Monica\MSDATA\Holts\Solycomp\04252008\0X\J13\Holts_Solycomp_04252008_0X_J13_combo_mascot_results.html	1Met(ox) 1Lys8	1	-777.777	-777.777	M:\Monica\MSDATA\Holts\Solycomp\04252008\0X\J13\m05012008_holtholt_soly_12_0x_j13_6.raw		0	964.4687847		0	TRUE	0	-777.777
-1	1	0	1.023	0.15	IPI:IPI00296337.2	473749	SPACER	SWISS-PROT:P78527-1|ENSEMBL:ENSP00000313420|REFSEQ:NP_008835|H-INV:HIT000220021|VEGA:OTTHUMP00000177651 Tax_Id=9606 Gene_Symbol=PRKDC Isoform 1 of DNA-dependent protein kinase catalytic subunit	MYAALGDPK	495.246	988.4775	2	48	-777.777	-777.777	-777.777	-777.777	0	0	1507.7448	0	0	0	988.4779	495.2465919	988.4786585	0	FALSE			-777.777	-777.777	-777.777	1	35.8	M:\Monica\MSDATA\Holts\Solycomp\04252008\0X\J13\Holts_Solycomp_04252008_0X_J13_combo_mascot_results.html	1Met(ox) 1Lys8	1	-777.777	-777.777	M:\Monica\MSDATA\Holts\Solycomp\04252008\0X\J13\m05012008_holtholt_soly_12_0x_j13_6.raw		0	964.4687847		0	TRUE	0	-777.777
-1	1	0	1.023	0.15	IPI:IPI00296337.2	473749	SPACER	SWISS-PROT:P78527-1|ENSEMBL:ENSP00000313420|REFSEQ:NP_008835|H-INV:HIT000220021|VEGA:OTTHUMP00000177651 Tax_Id=9606 Gene_Symbol=PRKDC Isoform 1 of DNA-dependent protein kinase catalytic subunit	MYAALGDPK	491.238	980.4615	2	45	-777.777	-777.777	-777.777	-777.777	0	0	1479.0842	0	0	0	980.4637	491.2385973	980.4626692	0	FALSE			-777.777	-777.777	-777.777	1	35.3	M:\Monica\MSDATA\Holts\Solycomp\04252008\0X\J13\Holts_Solycomp_04252008_0X_J13_combo_mascot_results.html	1Met(ox)	1	-777.777	-777.777	M:\Monica\MSDATA\Holts\Solycomp\04252008\0X\J13\m05012008_holtholt_soly_12_0x_j13_6.raw		0	964.4687847		0	TRUE	0	-777.777
-1	1	0	1.023	0.15	IPI:IPI00296337.2	473749	SPACER	SWISS-PROT:P78527-1|ENSEMBL:ENSP00000313420|REFSEQ:NP_008835|H-INV:HIT000220021|VEGA:OTTHUMP00000177651 Tax_Id=9606 Gene_Symbol=PRKDC Isoform 1 of DNA-dependent protein kinase catalytic subunit	MYAALGDPK	491.2396	980.4646	2	44	-777.777	-777.777	-777.777	-777.777	0	0	1603.883	0	0	0	980.4637	491.2401973	980.4658692	0	FALSE			-777.777	-777.777	-777.777	1	30.7	M:\Monica\MSDATA\Holts\Solycomp\04252008\0X\J13\Holts_Solycomp_04252008_0X_J13_combo_mascot_results.html	1Met(ox)	1	-777.777	-777.777	M:\Monica\MSDATA\Holts\Solycomp\04252008\0X\J13\m05012008_holtholt_soly_12_0x_j13_6.raw		0	964.4687847		0	TRUE	0	-777.777
-1	1	0	1.023	0.15	IPI:IPI00296337.2	473749	SPACER	SWISS-PROT:P78527-1|ENSEMBL:ENSP00000313420|REFSEQ:NP_008835|H-INV:HIT000220021|VEGA:OTTHUMP00000177651 Tax_Id=9606 Gene_Symbol=PRKDC Isoform 1 of DNA-dependent protein kinase catalytic subunit	MYAALGDPK	487.2477	972.4809	2	43	-777.777	-777.777	-777.777	-777.777	2308.661244	9.806050165	2310.6698	2308.162755	2308.1939	4416.389125	972.483	487.2483026	972.4820798	964.468627	FALSE			-777.777	-777.777	-777.777	1	30.9	M:\Monica\MSDATA\Holts\Solycomp\04252008\0X\J13\Holts_Solycomp_04252008_0X_J13_combo_mascot_results.html	1Lys8	1	-777.777	-777.777	M:\Monica\MSDATA\Holts\Solycomp\04252008\0X\J13\m05012008_holtholt_soly_12_0x_j13_6.raw		2286612.168	964.4687847		487.2476507	TRUE	487.2482533	-777.777
-1	1	0	1.023	0.15	IPI:IPI00296337.2	473749	SPACER	SWISS-PROT:P78527-1|ENSEMBL:ENSP00000313420|REFSEQ:NP_008835|H-INV:HIT000220021|VEGA:OTTHUMP00000177651 Tax_Id=9606 Gene_Symbol=PRKDC Isoform 1 of DNA-dependent protein kinase catalytic subunit	MYAALGDPK	491.238	980.4614	2	43	-777.777	-777.777	-777.777	-777.777	0	0	2066.2664	0	0	0	980.4637	491.2385973	980.4626692	0	FALSE			-777.777	-777.777	-777.777	1	36.2	M:\Monica\MSDATA\Holts\Solycomp\04252008\0X\J13\Holts_Solycomp_04252008_0X_J13_combo_mascot_results.html	1Met(ox)	1	-777.777	-777.777	M:\Monica\MSDATA\Holts\Solycomp\04252008\0X\J13\m05012008_holtholt_soly_12_0x_j13_6.raw		0	964.4687847		0	TRUE	0	-777.777
-1	1	0	1.023	0.15	IPI:IPI00296337.2	473749	SPACER	SWISS-PROT:P78527-1|ENSEMBL:ENSP00000313420|REFSEQ:NP_008835|H-INV:HIT000220021|VEGA:OTTHUMP00000177651 Tax_Id=9606 Gene_Symbol=PRKDC Isoform 1 of DNA-dependent protein kinase catalytic subunit	MYAALGDPK	491.2379	980.4613	2	41	-777.777	-777.777	-777.777	-777.777	0	0	1447.8528	0	0	0	980.4637	491.2384973	980.4624692	0	FALSE			-777.777	-777.777	-777.777	1	30.1	M:\Monica\MSDATA\Holts\Solycomp\04252008\0X\J13\Holts_Solycomp_04252008_0X_J13_combo_mascot_results.html	1Met(ox)	1	-777.777	-777.777	M:\Monica\MSDATA\Holts\Solycomp\04252008\0X\J13\m05012008_holtholt_soly_12_0x_j13_6.raw		0	964.4687847		0	TRUE	0	-777.777
-1	1	0	1.023	0.15	IPI:IPI00296337.2	473749	SPACER	SWISS-PROT:P78527-1|ENSEMBL:ENSP00000313420|REFSEQ:NP_008835|H-INV:HIT000220021|VEGA:OTTHUMP00000177651 Tax_Id=9606 Gene_Symbol=PRKDC Isoform 1 of DNA-dependent protein kinase catalytic subunit	MYAALGDPK	491.2379	980.4612	2	40	-777.777	-777.777	-777.777	-777.777	0	0	1417.3877	0	0	0	980.4637	491.2384973	980.4624692	0	FALSE			-777.777	-777.777	-777.777	1	33	M:\Monica\MSDATA\Holts\Solycomp\04252008\0X\J13\Holts_Solycomp_04252008_0X_J13_combo_mascot_results.html	1Met(ox)	1	-777.777	-777.777	M:\Monica\MSDATA\Holts\Solycomp\04252008\0X\J13\m05012008_holtholt_soly_12_0x_j13_6.raw		0	964.4687847		0	TRUE	0	-777.777
-1	1	0	1.023	0.15	IPI:IPI00296337.2	473749	SPACER	SWISS-PROT:P78527-1|ENSEMBL:ENSP00000313420|REFSEQ:NP_008835|H-INV:HIT000220021|VEGA:OTTHUMP00000177651 Tax_Id=9606 Gene_Symbol=PRKDC Isoform 1 of DNA-dependent protein kinase catalytic subunit	MYAALGDPK	491.2381	980.4616	2	40	-777.777	-777.777	-777.777	-777.777	0	0	2008.7278	0	0	0	980.4637	491.2386973	980.4628692	0	FALSE			-777.777	-777.777	-777.777	1	27.9	M:\Monica\MSDATA\Holts\Solycomp\04252008\0X\J13\Holts_Solycomp_04252008_0X_J13_combo_mascot_results.html	1Met(ox)	1	-777.777	-777.777	M:\Monica\MSDATA\Holts\Solycomp\04252008\0X\J13\m05012008_holtholt_soly_12_0x_j13_6.raw		0	964.4687847		0	TRUE	0	-777.777
-1	1	0	1.023	0.15	IPI:IPI00296337.2	473749	SPACER	SWISS-PROT:P78527-1|ENSEMBL:ENSP00000313420|REFSEQ:NP_008835|H-INV:HIT000220021|VEGA:OTTHUMP00000177651 Tax_Id=9606 Gene_Symbol=PRKDC Isoform 1 of DNA-dependent protein kinase catalytic subunit	MYAALGDPK	495.246	988.4775	2	40	-777.777	-777.777	-777.777	-777.777	0	0	2004.0762	0	0	0	988.4779	495.2465919	988.4786585	0	FALSE			-777.777	-777.777	-777.777	1	27.2	M:\Monica\MSDATA\Holts\Solycomp\04252008\0X\J13\Holts_Solycomp_04252008_0X_J13_combo_mascot_results.html	1Met(ox) 1Lys8	1	-777.777	-777.777	M:\Monica\MSDATA\Holts\Solycomp\04252008\0X\J13\m05012008_holtholt_soly_12_0x_j13_6.raw		0	964.4687847		0	TRUE	0	-777.777
-1	1	0	1.023	0.15	IPI:IPI00296337.2	473749	SPACER	SWISS-PROT:P78527-1|ENSEMBL:ENSP00000313420|REFSEQ:NP_008835|H-INV:HIT000220021|VEGA:OTTHUMP00000177651 Tax_Id=9606 Gene_Symbol=PRKDC Isoform 1 of DNA-dependent protein kinase catalytic subunit	MYAALGDPK	495.246	988.4775	2	38	-777.777	-777.777	-777.777	-777.777	0	0	1539.2562	0	0	0	988.4779	495.2465919	988.4786585	0	FALSE			-777.777	-777.777	-777.777	1	22.1	M:\Monica\MSDATA\Holts\Solycomp\04252008\0X\J13\Holts_Solycomp_04252008_0X_J13_combo_mascot_results.html	1Met(ox) 1Lys8	1	-777.777	-777.777	M:\Monica\MSDATA\Holts\Solycomp\04252008\0X\J13\m05012008_holtholt_soly_12_0x_j13_6.raw		0	964.4687847		0	TRUE	0	-777.777
-1	1	0	1.023	0.15	IPI:IPI00296337.2	473749	SPACER	SWISS-PROT:P78527-1|ENSEMBL:ENSP00000313420|REFSEQ:NP_008835|H-INV:HIT000220021|VEGA:OTTHUMP00000177651 Tax_Id=9606 Gene_Symbol=PRKDC Isoform 1 of DNA-dependent protein kinase catalytic subunit	MYAALGDPK	495.2463	988.4781	2	38	-777.777	-777.777	-777.777	-777.777	0	0	1661.3569	0	0	0	988.4779	495.2468919	988.4792585	0	FALSE			-777.777	-777.777	-777.777	1	29.8	M:\Monica\MSDATA\Holts\Solycomp\04252008\0X\J13\Holts_Solycomp_04252008_0X_J13_combo_mascot_results.html	1Met(ox) 1Lys8	1	-777.777	-777.777	M:\Monica\MSDATA\Holts\Solycomp\04252008\0X\J13\m05012008_holtholt_soly_12_0x_j13_6.raw		0	964.4687847		0	TRUE	0	-777.777
-1	1	0	1.023	0.15	IPI:IPI00296337.2	473749	SPACER	SWISS-PROT:P78527-1|ENSEMBL:ENSP00000313420|REFSEQ:NP_008835|H-INV:HIT000220021|VEGA:OTTHUMP00000177651 Tax_Id=9606 Gene_Symbol=PRKDC Isoform 1 of DNA-dependent protein kinase catalytic subunit	MYAALGDPK	491.2381	980.4616	2	37	-777.777	-777.777	-777.777	-777.777	0	0	2036.1675	0	0	0	980.4637	491.2386973	980.4628692	0	FALSE			-777.777	-777.777	-777.777	1	28.4	M:\Monica\MSDATA\Holts\Solycomp\04252008\0X\J13\Holts_Solycomp_04252008_0X_J13_combo_mascot_results.html	1Met(ox)	1	-777.777	-777.777	M:\Monica\MSDATA\Holts\Solycomp\04252008\0X\J13\m05012008_holtholt_soly_12_0x_j13_6.raw		0	964.4687847		0	TRUE	0	-777.777
-1	1	0	1.023	0.15	IPI:IPI00296337.2	473749	SPACER	SWISS-PROT:P78527-1|ENSEMBL:ENSP00000313420|REFSEQ:NP_008835|H-INV:HIT000220021|VEGA:OTTHUMP00000177651 Tax_Id=9606 Gene_Symbol=PRKDC Isoform 1 of DNA-dependent protein kinase catalytic subunit	MYAALGDPK	495.2459	988.4772	2	37	-777.777	-777.777	-777.777	-777.777	0	0	1445.8699	0	0	0	988.4779	495.2464919	988.4784585	0	FALSE			-777.777	-777.777	-777.777	1	22.6	M:\Monica\MSDATA\Holts\Solycomp\04252008\0X\J13\Holts_Solycomp_04252008_0X_J13_combo_mascot_results.html	1Met(ox) 1Lys8	1	-777.777	-777.777	M:\Monica\MSDATA\Holts\Solycomp\04252008\0X\J13\m05012008_holtholt_soly_12_0x_j13_6.raw		0	964.4687847		0	TRUE	0	-777.777
-1	1	0	1.023	0.15	IPI:IPI00296337.2	473749	SPACER	SWISS-PROT:P78527-1|ENSEMBL:ENSP00000313420|REFSEQ:NP_008835|H-INV:HIT000220021|VEGA:OTTHUMP00000177651 Tax_Id=9606 Gene_Symbol=PRKDC Isoform 1 of DNA-dependent protein kinase catalytic subunit	MYAALGDPK	495.246	988.4774	2	37	-777.777	-777.777	-777.777	-777.777	0	0	1868.3685	0	0	0	988.4779	495.2465919	988.4786585	0	FALSE			-777.777	-777.777	-777.777	1	23.1	M:\Monica\MSDATA\Holts\Solycomp\04252008\0X\J13\Holts_Solycomp_04252008_0X_J13_combo_mascot_results.html	1Met(ox) 1Lys8	1	-777.777	-777.777	M:\Monica\MSDATA\Holts\Solycomp\04252008\0X\J13\m05012008_holtholt_soly_12_0x_j13_6.raw		0	964.4687847		0	TRUE	0	-777.777
-1	1	0	1.023	0.15	IPI:IPI00296337.2	473749	SPACER	SWISS-PROT:P78527-1|ENSEMBL:ENSP00000313420|REFSEQ:NP_008835|H-INV:HIT000220021|VEGA:OTTHUMP00000177651 Tax_Id=9606 Gene_Symbol=PRKDC Isoform 1 of DNA-dependent protein kinase catalytic subunit	MYAALGDPK	483.2412	964.4679	2	36	-777.777	-777.777	-777.777	-777.777	2308.656948	9.806050165	2311.394	2308.162755	2308.1939	4416.389125	964.4688	483.241808	964.4690905	964.468627	FALSE			-777.777	-777.777	-777.777	1	24.4	M:\Monica\MSDATA\Holts\Solycomp\04252008\0X\J13\Holts_Solycomp_04252008_0X_J13_combo_mascot_results.html		1	-777.777	-777.777	M:\Monica\MSDATA\Holts\Solycomp\04252008\0X\J13\m05012008_holtholt_soly_12_0x_j13_6.raw		2286612.168	964.4687847		483.2411227	TRUE	483.2417307	-777.777
-1	1	0	1.023	0.15	IPI:IPI00296337.2	473749	SPACER	SWISS-PROT:P78527-1|ENSEMBL:ENSP00000313420|REFSEQ:NP_008835|H-INV:HIT000220021|VEGA:OTTHUMP00000177651 Tax_Id=9606 Gene_Symbol=PRKDC Isoform 1 of DNA-dependent protein kinase catalytic subunit	MYAALGDPK	495.2453	988.476	2	35	-777.777	-777.777	-777.777	-777.777	0	0	1692.8354	0	0	0	988.4779	495.2458919	988.4772585	0	FALSE			-777.777	-777.777	-777.777	1	27.3	M:\Monica\MSDATA\Holts\Solycomp\04252008\0X\J13\Holts_Solycomp_04252008_0X_J13_combo_mascot_results.html	1Met(ox) 1Lys8	1	-777.777	-777.777	M:\Monica\MSDATA\Holts\Solycomp\04252008\0X\J13\m05012008_holtholt_soly_12_0x_j13_6.raw		0	964.4687847		0	TRUE	0	-777.777
-1	1	0	1.023	0.15	IPI:IPI00296337.2	473749	SPACER	SWISS-PROT:P78527-1|ENSEMBL:ENSP00000313420|REFSEQ:NP_008835|H-INV:HIT000220021|VEGA:OTTHUMP00000177651 Tax_Id=9606 Gene_Symbol=PRKDC Isoform 1 of DNA-dependent protein kinase catalytic subunit	MYAALGDPK	495.2453	988.4761	2	35	-777.777	-777.777	-777.777	-777.777	0	0	1477.1895	0	0	0	988.4779	495.2458919	988.4772585	0	FALSE			-777.777	-777.777	-777.777	1	21.6	M:\Monica\MSDATA\Holts\Solycomp\04252008\0X\J13\Holts_Solycomp_04252008_0X_J13_combo_mascot_results.html	1Met(ox) 1Lys8	1	-777.777	-777.777	M:\Monica\MSDATA\Holts\Solycomp\04252008\0X\J13\m05012008_holtholt_soly_12_0x_j13_6.raw		0	964.4687847		0	TRUE	0	-777.777
-1	1	0	1.023	0.15	IPI:IPI00296337.2	473749	SPACER	SWISS-PROT:P78527-1|ENSEMBL:ENSP00000313420|REFSEQ:NP_008835|H-INV:HIT000220021|VEGA:OTTHUMP00000177651 Tax_Id=9606 Gene_Symbol=PRKDC Isoform 1 of DNA-dependent protein kinase catalytic subunit	MYAALGDPK	495.2461	988.4777	2	34	-777.777	-777.777	-777.777	-777.777	0	0	1600.4586	0	0	0	988.4779	495.2466919	988.4788585	0	FALSE			-777.777	-777.777	-777.777	1	23.8	M:\Monica\MSDATA\Holts\Solycomp\04252008\0X\J13\Holts_Solycomp_04252008_0X_J13_combo_mascot_results.html	1Met(ox) 1Lys8	1	-777.777	-777.777	M:\Monica\MSDATA\Holts\Solycomp\04252008\0X\J13\m05012008_holtholt_soly_12_0x_j13_6.raw		0	964.4687847		0	TRUE	0	-777.777
-1	1	0	1.023	0.15	IPI:IPI00296337.2	473749	SPACER	SWISS-PROT:P78527-1|ENSEMBL:ENSP00000313420|REFSEQ:NP_008835|H-INV:HIT000220021|VEGA:OTTHUMP00000177651 Tax_Id=9606 Gene_Symbol=PRKDC Isoform 1 of DNA-dependent protein kinase catalytic subunit	MYAALGDPK	495.2459	988.4773	2	33	-777.777	-777.777	-777.777	-777.777	0	0	1569.7848	0	0	0	988.4779	495.2464919	988.4784585	0	FALSE			-777.777	-777.777	-777.777	1	20.5	M:\Monica\MSDATA\Holts\Solycomp\04252008\0X\J13\Holts_Solycomp_04252008_0X_J13_combo_mascot_results.html	1Met(ox) 1Lys8	1	-777.777	-777.777	M:\Monica\MSDATA\Holts\Solycomp\04252008\0X\J13\m05012008_holtholt_soly_12_0x_j13_6.raw		0	964.4687847		0	TRUE	0	-777.777
-1	1	0	1.023	0.15	IPI:IPI00296337.2	473749	SPACER	SWISS-PROT:P78527-1|ENSEMBL:ENSP00000313420|REFSEQ:NP_008835|H-INV:HIT000220021|VEGA:OTTHUMP00000177651 Tax_Id=9606 Gene_Symbol=PRKDC Isoform 1 of DNA-dependent protein kinase catalytic subunit	MYAALGDPK	495.246	988.4774	2	33	-777.777	-777.777	-777.777	-777.777	0	0	2083.7799	0	0	0	988.4779	495.2465919	988.4786585	0	FALSE			-777.777	-777.777	-777.777	1	18.5	M:\Monica\MSDATA\Holts\Solycomp\04252008\0X\J13\Holts_Solycomp_04252008_0X_J13_combo_mascot_results.html	1Met(ox) 1Lys8	1	-777.777	-777.777	M:\Monica\MSDATA\Holts\Solycomp\04252008\0X\J13\m05012008_holtholt_soly_12_0x_j13_6.raw		0	964.4687847		0	TRUE	0	-777.777
-1	1	0	1.023	0.15	IPI:IPI00296337.2	473749	SPACER	SWISS-PROT:P78527-1|ENSEMBL:ENSP00000313420|REFSEQ:NP_008835|H-INV:HIT000220021|VEGA:OTTHUMP00000177651 Tax_Id=9606 Gene_Symbol=PRKDC Isoform 1 of DNA-dependent protein kinase catalytic subunit	MYAALGDPK	491.238	980.4613	2	31	-777.777	-777.777	-777.777	-777.777	0	0	1386.6622	0	0	0	980.4637	491.2385973	980.4626692	0	FALSE			-777.777	-777.777	-777.777	1	25.6	M:\Monica\MSDATA\Holts\Solycomp\04252008\0X\J13\Holts_Solycomp_04252008_0X_J13_combo_mascot_results.html	1Met(ox)	1	-777.777	-777.777	M:\Monica\MSDATA\Holts\Solycomp\04252008\0X\J13\m05012008_holtholt_soly_12_0x_j13_6.raw		0	964.4687847		0	TRUE	0	-777.777
-1	1	0	1.023	0.15	IPI:IPI00296337.2	473749	SPACER	SWISS-PROT:P78527-1|ENSEMBL:ENSP00000313420|REFSEQ:NP_008835|H-INV:HIT000220021|VEGA:OTTHUMP00000177651 Tax_Id=9606 Gene_Symbol=PRKDC Isoform 1 of DNA-dependent protein kinase catalytic subunit	MYAALGDPK	491.238	980.4615	2	31	-777.777	-777.777	-777.777	-777.777	0	0	1510.5775	0	0	0	980.4637	491.2385973	980.4626692	0	FALSE			-777.777	-777.777	-777.777	1	22.8	M:\Monica\MSDATA\Holts\Solycomp\04252008\0X\J13\Holts_Solycomp_04252008_0X_J13_combo_mascot_results.html	1Met(ox)	1	-777.777	-777.777	M:\Monica\MSDATA\Holts\Solycomp\04252008\0X\J13\m05012008_holtholt_soly_12_0x_j13_6.raw		0	964.4687847		0	TRUE	0	-777.777
-1	1	0	1.023	0.15	IPI:IPI00296337.2	473749	SPACER	SWISS-PROT:P78527-1|ENSEMBL:ENSP00000313420|REFSEQ:NP_008835|H-INV:HIT000220021|VEGA:OTTHUMP00000177651 Tax_Id=9606 Gene_Symbol=PRKDC Isoform 1 of DNA-dependent protein kinase catalytic subunit	MYAALGDPK	495.2459	988.4773	2	30	-777.777	-777.777	-777.777	-777.777	0	0	2031.4462	0	0	0	988.4779	495.2464919	988.4784585	0	FALSE			-777.777	-777.777	-777.777	1	21.2	M:\Monica\MSDATA\Holts\Solycomp\04252008\0X\J13\Holts_Solycomp_04252008_0X_J13_combo_mascot_results.html	1Met(ox) 1Lys8	1	-777.777	-777.777	M:\Monica\MSDATA\Holts\Solycomp\04252008\0X\J13\m05012008_holtholt_soly_12_0x_j13_6.raw		0	964.4687847		0	TRUE	0	-777.777
-1	1	0	1.023	0.15	IPI:IPI00296337.2	473749	SPACER	SWISS-PROT:P78527-1|ENSEMBL:ENSP00000313420|REFSEQ:NP_008835|H-INV:HIT000220021|VEGA:OTTHUMP00000177651 Tax_Id=9606 Gene_Symbol=PRKDC Isoform 1 of DNA-dependent protein kinase catalytic subunit	MYAALGDPK	495.2463	988.4781	2	30	-777.777	-777.777	-777.777	-777.777	0	0	1958.263	0	0	0	988.4779	495.2468919	988.4792585	0	FALSE			-777.777	-777.777	-777.777	1	14.8	M:\Monica\MSDATA\Holts\Solycomp\04252008\0X\J13\Holts_Solycomp_04252008_0X_J13_combo_mascot_results.html	1Met(ox) 1Lys8	1	-777.777	-777.777	M:\Monica\MSDATA\Holts\Solycomp\04252008\0X\J13\m05012008_holtholt_soly_12_0x_j13_6.raw		0	964.4687847		0	TRUE	0	-777.777
-1	1	0	1.023	0.15	IPI:IPI00296337.2	473749	SPACER	SWISS-PROT:P78527-1|ENSEMBL:ENSP00000313420|REFSEQ:NP_008835|H-INV:HIT000220021|VEGA:OTTHUMP00000177651 Tax_Id=9606 Gene_Symbol=PRKDC Isoform 1 of DNA-dependent protein kinase catalytic subunit	MYAALGDPK	491.238	980.4614	2	29	-777.777	-777.777	-777.777	-777.777	0	0	1981.0153	0	0	0	980.4637	491.2385973	980.4626692	0	FALSE			-777.777	-777.777	-777.777	1	22.8	M:\Monica\MSDATA\Holts\Solycomp\04252008\0X\J13\Holts_Solycomp_04252008_0X_J13_combo_mascot_results.html	1Met(ox)	1	-777.777	-777.777	M:\Monica\MSDATA\Holts\Solycomp\04252008\0X\J13\m05012008_holtholt_soly_12_0x_j13_6.raw		0	964.4687847		0	TRUE	0	-777.777
-1	1	0	1.023	0.15	IPI:IPI00296337.2	473749	SPACER	SWISS-PROT:P78527-1|ENSEMBL:ENSP00000313420|REFSEQ:NP_008835|H-INV:HIT000220021|VEGA:OTTHUMP00000177651 Tax_Id=9606 Gene_Symbol=PRKDC Isoform 1 of DNA-dependent protein kinase catalytic subunit	MYAALGDPK	491.2382	980.4618	2	29	-777.777	-777.777	-777.777	-777.777	0	0	1634.2631	0	0	0	980.4637	491.2387973	980.4630692	0	FALSE			-777.777	-777.777	-777.777	1	19.7	M:\Monica\MSDATA\Holts\Solycomp\04252008\0X\J13\Holts_Solycomp_04252008_0X_J13_combo_mascot_results.html	1Met(ox)	1	-777.777	-777.777	M:\Monica\MSDATA\Holts\Solycomp\04252008\0X\J13\m05012008_holtholt_soly_12_0x_j13_6.raw		0	964.4687847		0	TRUE	0	-777.777
-1	1	0	1.023	0.15	IPI:IPI00296337.2	473749	SPACER	SWISS-PROT:P78527-1|ENSEMBL:ENSP00000313420|REFSEQ:NP_008835|H-INV:HIT000220021|VEGA:OTTHUMP00000177651 Tax_Id=9606 Gene_Symbol=PRKDC Isoform 1 of DNA-dependent protein kinase catalytic subunit	MYAALGDPK	491.2382	980.4618	2	29	-777.777	-777.777	-777.777	-777.777	0	0	1916.8574	0	0	0	980.4637	491.2387973	980.4630692	0	FALSE			-777.777	-777.777	-777.777	1	22.1	M:\Monica\MSDATA\Holts\Solycomp\04252008\0X\J13\Holts_Solycomp_04252008_0X_J13_combo_mascot_results.html	1Met(ox)	1	-777.777	-777.777	M:\Monica\MSDATA\Holts\Solycomp\04252008\0X\J13\m05012008_holtholt_soly_12_0x_j13_6.raw		0	964.4687847		0	TRUE	0	-777.777
-1	1	0	1.023	0.15	IPI:IPI00296337.2	473749	SPACER	SWISS-PROT:P78527-1|ENSEMBL:ENSP00000313420|REFSEQ:NP_008835|H-INV:HIT000220021|VEGA:OTTHUMP00000177651 Tax_Id=9606 Gene_Symbol=PRKDC Isoform 1 of DNA-dependent protein kinase catalytic subunit	MYAALGDPK	495.2459	988.4773	2	29	-777.777	-777.777	-777.777	-777.777	0	0	1924.9654	0	0	0	988.4779	495.2464919	988.4784585	0	FALSE			-777.777	-777.777	-777.777	1	18.2	M:\Monica\MSDATA\Holts\Solycomp\04252008\0X\J13\Holts_Solycomp_04252008_0X_J13_combo_mascot_results.html	1Met(ox) 1Lys8	1	-777.777	-777.777	M:\Monica\MSDATA\Holts\Solycomp\04252008\0X\J13\m05012008_holtholt_soly_12_0x_j13_6.raw		0	964.4687847		0	TRUE	0	-777.777
-1	1	0	1.023	0.15	IPI:IPI00296337.2	473749	SPACER	SWISS-PROT:P78527-1|ENSEMBL:ENSP00000313420|REFSEQ:NP_008835|H-INV:HIT000220021|VEGA:OTTHUMP00000177651 Tax_Id=9606 Gene_Symbol=PRKDC Isoform 1 of DNA-dependent protein kinase catalytic subunit	MYAALGDPK	495.246	988.4774	2	29	-777.777	-777.777	-777.777	-777.777	0	0	1772.6389	0	0	0	988.4779	495.2465919	988.4786585	0	FALSE			-777.777	-777.777	-777.777	1	21	M:\Monica\MSDATA\Holts\Solycomp\04252008\0X\J13\Holts_Solycomp_04252008_0X_J13_combo_mascot_results.html	1Met(ox) 1Lys8	1	-777.777	-777.777	M:\Monica\MSDATA\Holts\Solycomp\04252008\0X\J13\m05012008_holtholt_soly_12_0x_j13_6.raw		0	964.4687847		0	TRUE	0	-777.777
-1	1	0	1.023	0.15	IPI:IPI00296337.2	473749	SPACER	SWISS-PROT:P78527-1|ENSEMBL:ENSP00000313420|REFSEQ:NP_008835|H-INV:HIT000220021|VEGA:OTTHUMP00000177651 Tax_Id=9606 Gene_Symbol=PRKDC Isoform 1 of DNA-dependent protein kinase catalytic subunit	MYAALGDPK	491.2379	980.4612	2	28	-777.777	-777.777	-777.777	-777.777	0	0	1778.9464	0	0	0	980.4637	491.2384973	980.4624692	0	FALSE			-777.777	-777.777	-777.777	1	19.3	M:\Monica\MSDATA\Holts\Solycomp\04252008\0X\J13\Holts_Solycomp_04252008_0X_J13_combo_mascot_results.html	1Met(ox)	1	-777.777	-777.777	M:\Monica\MSDATA\Holts\Solycomp\04252008\0X\J13\m05012008_holtholt_soly_12_0x_j13_6.raw		0	964.4687847		0	TRUE	0	-777.777
-1	1	0	1.023	0.15	IPI:IPI00296337.2	473749	SPACER	SWISS-PROT:P78527-1|ENSEMBL:ENSP00000313420|REFSEQ:NP_008835|H-INV:HIT000220021|VEGA:OTTHUMP00000177651 Tax_Id=9606 Gene_Symbol=PRKDC Isoform 1 of DNA-dependent protein kinase catalytic subunit	MYAALGDPK	491.238	980.4615	2	28	-777.777	-777.777	-777.777	-777.777	0	0	1542.1579	0	0	0	980.4637	491.2385973	980.4626692	0	FALSE			-777.777	-777.777	-777.777	1	22.1	M:\Monica\MSDATA\Holts\Solycomp\04252008\0X\J13\Holts_Solycomp_04252008_0X_J13_combo_mascot_results.html	1Met(ox)	1	-777.777	-777.777	M:\Monica\MSDATA\Holts\Solycomp\04252008\0X\J13\m05012008_holtholt_soly_12_0x_j13_6.raw		0	964.4687847		0	TRUE	0	-777.777
-1	1	0	1.023	0.15	IPI:IPI00296337.2	473749	SPACER	SWISS-PROT:P78527-1|ENSEMBL:ENSP00000313420|REFSEQ:NP_008835|H-INV:HIT000220021|VEGA:OTTHUMP00000177651 Tax_Id=9606 Gene_Symbol=PRKDC Isoform 1 of DNA-dependent protein kinase catalytic subunit	MYAALGDPK	491.2396	980.4646	2	28	-777.777	-777.777	-777.777	-777.777	0	0	1664.6461	0	0	0	980.4637	491.2401973	980.4658692	0	FALSE			-777.777	-777.777	-777.777	1	17	M:\Monica\MSDATA\Holts\Solycomp\04252008\0X\J13\Holts_Solycomp_04252008_0X_J13_combo_mascot_results.html	1Met(ox)	1	-777.777	-777.777	M:\Monica\MSDATA\Holts\Solycomp\04252008\0X\J13\m05012008_holtholt_soly_12_0x_j13_6.raw		0	964.4687847		0	TRUE	0	-777.777
-1	1	0	1.023	0.15	IPI:IPI00296337.2	473749	SPACER	SWISS-PROT:P78527-1|ENSEMBL:ENSP00000313420|REFSEQ:NP_008835|H-INV:HIT000220021|VEGA:OTTHUMP00000177651 Tax_Id=9606 Gene_Symbol=PRKDC Isoform 1 of DNA-dependent protein kinase catalytic subunit	MYAALGDPK	491.2388	980.4631	2	27	-777.777	-777.777	-777.777	-777.777	0	0	1858.6727	0	0	0	980.4637	491.2393973	980.4642692	0	FALSE			-777.777	-777.777	-777.777	1	14.3	M:\Monica\MSDATA\Holts\Solycomp\04252008\0X\J13\Holts_Solycomp_04252008_0X_J13_combo_mascot_results.html	1Met(ox)	1	-777.777	-777.777	M:\Monica\MSDATA\Holts\Solycomp\04252008\0X\J13\m05012008_holtholt_soly_12_0x_j13_6.raw		0	964.4687847		0	TRUE	0	-777.777
-1	1	0	1.023	0.15	IPI:IPI00296337.2	473749	SPACER	SWISS-PROT:P78527-1|ENSEMBL:ENSP00000313420|REFSEQ:NP_008835|H-INV:HIT000220021|VEGA:OTTHUMP00000177651 Tax_Id=9606 Gene_Symbol=PRKDC Isoform 1 of DNA-dependent protein kinase catalytic subunit	MYAALGDPK	491.2396	980.4646	2	27	-777.777	-777.777	-777.777	-777.777	0	0	1950.3231	0	0	0	980.4637	491.2401973	980.4658692	0	FALSE			-777.777	-777.777	-777.777	1	13.9	M:\Monica\MSDATA\Holts\Solycomp\04252008\0X\J13\Holts_Solycomp_04252008_0X_J13_combo_mascot_results.html	1Met(ox)	1	-777.777	-777.777	M:\Monica\MSDATA\Holts\Solycomp\04252008\0X\J13\m05012008_holtholt_soly_12_0x_j13_6.raw		0	964.4687847		0	TRUE	0	-777.777
-1	1	0	1.023	0.15	IPI:IPI00296337.2	473749	SPACER	SWISS-PROT:P78527-1|ENSEMBL:ENSP00000313420|REFSEQ:NP_008835|H-INV:HIT000220021|VEGA:OTTHUMP00000177651 Tax_Id=9606 Gene_Symbol=PRKDC Isoform 1 of DNA-dependent protein kinase catalytic subunit	MYAALGDPK	495.2461	988.4776	2	27	-777.777	-777.777	-777.777	-777.777	0	0	1974.6474	0	0	0	988.4779	495.2466919	988.4788585	0	FALSE			-777.777	-777.777	-777.777	1	14.9	M:\Monica\MSDATA\Holts\Solycomp\04252008\0X\J13\Holts_Solycomp_04252008_0X_J13_combo_mascot_results.html	1Met(ox) 1Lys8	1	-777.777	-777.777	M:\Monica\MSDATA\Holts\Solycomp\04252008\0X\J13\m05012008_holtholt_soly_12_0x_j13_6.raw		0	964.4687847		0	TRUE	0	-777.777
-1	1	0	1.023	0.15	IPI:IPI00296337.2	473749	SPACER	SWISS-PROT:P78527-1|ENSEMBL:ENSP00000313420|REFSEQ:NP_008835|H-INV:HIT000220021|VEGA:OTTHUMP00000177651 Tax_Id=9606 Gene_Symbol=PRKDC Isoform 1 of DNA-dependent protein kinase catalytic subunit	MYAALGDPK	491.2383	980.462	2	26	-777.777	-777.777	-777.777	-777.777	0	0	1939.9281	0	0	0	980.4637	491.2388973	980.4632692	0	FALSE			-777.777	-777.777	-777.777	1	2.6	M:\Monica\MSDATA\Holts\Solycomp\04252008\0X\J13\Holts_Solycomp_04252008_0X_J13_combo_mascot_results.html	1Met(ox)	1	-777.777	-777.777	M:\Monica\MSDATA\Holts\Solycomp\04252008\0X\J13\m05012008_holtholt_soly_12_0x_j13_6.raw		0	964.4687847		0	TRUE	0	-777.777
-1	1	0	1.023	0.15	IPI:IPI00296337.2	473749	SPACER	SWISS-PROT:P78527-1|ENSEMBL:ENSP00000313420|REFSEQ:NP_008835|H-INV:HIT000220021|VEGA:OTTHUMP00000177651 Tax_Id=9606 Gene_Symbol=PRKDC Isoform 1 of DNA-dependent protein kinase catalytic subunit	MYAALGDPK	491.2379	980.4613	2	25	-777.777	-777.777	-777.777	-777.777	0	0	1764.1962	0	0	0	980.4637	491.2384973	980.4624692	0	FALSE			-777.777	-777.777	-777.777	1	16.8	M:\Monica\MSDATA\Holts\Solycomp\04252008\0X\J13\Holts_Solycomp_04252008_0X_J13_combo_mascot_results.html	1Met(ox)	1	-777.777	-777.777	M:\Monica\MSDATA\Holts\Solycomp\04252008\0X\J13\m05012008_holtholt_soly_12_0x_j13_6.raw		0	964.4687847		0	TRUE	0	-777.777
-1	1	0	1.023	0.15	IPI:IPI00296337.2	473749	SPACER	SWISS-PROT:P78527-1|ENSEMBL:ENSP00000313420|REFSEQ:NP_008835|H-INV:HIT000220021|VEGA:OTTHUMP00000177651 Tax_Id=9606 Gene_Symbol=PRKDC Isoform 1 of DNA-dependent protein kinase catalytic subunit	MYAALGDPK	491.2382	980.4618	2	25	-777.777	-777.777	-777.777	-777.777	0	0	1886.0928	0	0	0	980.4637	491.2387973	980.4630692	0	FALSE			-777.777	-777.777	-777.777	1	18	M:\Monica\MSDATA\Holts\Solycomp\04252008\0X\J13\Holts_Solycomp_04252008_0X_J13_combo_mascot_results.html	1Met(ox)	1	-777.777	-777.777	M:\Monica\MSDATA\Holts\Solycomp\04252008\0X\J13\m05012008_holtholt_soly_12_0x_j13_6.raw		0	964.4687847		0	TRUE	0	-777.777
-1	1	0	1.023	0.15	IPI:IPI00296337.2	473749	SPACER	SWISS-PROT:P78527-1|ENSEMBL:ENSP00000313420|REFSEQ:NP_008835|H-INV:HIT000220021|VEGA:OTTHUMP00000177651 Tax_Id=9606 Gene_Symbol=PRKDC Isoform 1 of DNA-dependent protein kinase catalytic subunit	MYAALGDPK	495.2462	988.4778	2	25	-777.777	-777.777	-777.777	-777.777	0	0	1630.8496	0	0	0	988.4779	495.2467919	988.4790585	0	FALSE			-777.777	-777.777	-777.777	1	14.7	M:\Monica\MSDATA\Holts\Solycomp\04252008\0X\J13\Holts_Solycomp_04252008_0X_J13_combo_mascot_results.html	1Met(ox) 1Lys8	1	-777.777	-777.777	M:\Monica\MSDATA\Holts\Solycomp\04252008\0X\J13\m05012008_holtholt_soly_12_0x_j13_6.raw		0	964.4687847		0	TRUE	0	-777.777
-1	1	0	1.023	0.15	IPI:IPI00296337.2	473749	SPACER	SWISS-PROT:P78527-1|ENSEMBL:ENSP00000313420|REFSEQ:NP_008835|H-INV:HIT000220021|VEGA:OTTHUMP00000177651 Tax_Id=9606 Gene_Symbol=PRKDC Isoform 1 of DNA-dependent protein kinase catalytic subunit	MYAALGDPK	491.2379	980.4613	2	24	-777.777	-777.777	-777.777	-777.777	0	0	1851.1888	0	0	0	980.4637	491.2384973	980.4624692	0	FALSE			-777.777	-777.777	-777.777	1	18.9	M:\Monica\MSDATA\Holts\Solycomp\04252008\0X\J13\Holts_Solycomp_04252008_0X_J13_combo_mascot_results.html	1Met(ox)	1	-777.777	-777.777	M:\Monica\MSDATA\Holts\Solycomp\04252008\0X\J13\m05012008_holtholt_soly_12_0x_j13_6.raw		0	964.4687847		0	FALSE	0	-777.777
-1	1	0	1.023	0.15	IPI:IPI00296337.2	473749	SPACER	SWISS-PROT:P78527-1|ENSEMBL:ENSP00000313420|REFSEQ:NP_008835|H-INV:HIT000220021|VEGA:OTTHUMP00000177651 Tax_Id=9606 Gene_Symbol=PRKDC Isoform 1 of DNA-dependent protein kinase catalytic subunit	MYAALGDPK	495.2462	988.4778	2	24	-777.777	-777.777	-777.777	-777.777	0	0	1789.1723	0	0	0	988.4779	495.2467919	988.4790585	0	FALSE			-777.777	-777.777	-777.777	1	5.5	M:\Monica\MSDATA\Holts\Solycomp\04252008\0X\J13\Holts_Solycomp_04252008_0X_J13_combo_mascot_results.html	1Met(ox) 1Lys8	1	-777.777	-777.777	M:\Monica\MSDATA\Holts\Solycomp\04252008\0X\J13\m05012008_holtholt_soly_12_0x_j13_6.raw		0	964.4687847		0	FALSE	0	-777.777
-1	1	0	1.023	0.15	IPI:IPI00296337.2	473749	SPACER	SWISS-PROT:P78527-1|ENSEMBL:ENSP00000313420|REFSEQ:NP_008835|H-INV:HIT000220021|VEGA:OTTHUMP00000177651 Tax_Id=9606 Gene_Symbol=PRKDC Isoform 1 of DNA-dependent protein kinase catalytic subunit	MYAALGDPK	495.2463	988.478	2	24	-777.777	-777.777	-777.777	-777.777	0	0	1819.6621	0	0	0	988.4779	495.2468919	988.4792585	0	FALSE			-777.777	-777.777	-777.777	1	4.4	M:\Monica\MSDATA\Holts\Solycomp\04252008\0X\J13\Holts_Solycomp_04252008_0X_J13_combo_mascot_results.html	1Met(ox) 1Lys8	1	-777.777	-777.777	M:\Monica\MSDATA\Holts\Solycomp\04252008\0X\J13\m05012008_holtholt_soly_12_0x_j13_6.raw		0	964.4687847		0	FALSE	0	-777.777
-1	1	0	1.023	0.15	IPI:IPI00296337.2	473749	SPACER	SWISS-PROT:P78527-1|ENSEMBL:ENSP00000313420|REFSEQ:NP_008835|H-INV:HIT000220021|VEGA:OTTHUMP00000177651 Tax_Id=9606 Gene_Symbol=PRKDC Isoform 1 of DNA-dependent protein kinase catalytic subunit	MYAALGDPK	491.2381	980.4616	2	23	-777.777	-777.777	-777.777	-777.777	0	0	1697.1962	0	0	0	980.4637	491.2386973	980.4628692	0	FALSE			-777.777	-777.777	-777.777	1	15.2	M:\Monica\MSDATA\Holts\Solycomp\04252008\0X\J13\Holts_Solycomp_04252008_0X_J13_combo_mascot_results.html	1Met(ox)	1	-777.777	-777.777	M:\Monica\MSDATA\Holts\Solycomp\04252008\0X\J13\m05012008_holtholt_soly_12_0x_j13_6.raw		0	964.4687847		0	FALSE	0	-777.777
-1	1	0	1.023	0.15	IPI:IPI00296337.2	473749	SPACER	SWISS-PROT:P78527-1|ENSEMBL:ENSP00000313420|REFSEQ:NP_008835|H-INV:HIT000220021|VEGA:OTTHUMP00000177651 Tax_Id=9606 Gene_Symbol=PRKDC Isoform 1 of DNA-dependent protein kinase catalytic subunit	MYAALGDPK	495.246	988.4774	2	23	-777.777	-777.777	-777.777	-777.777	0	0	1892.7473	0	0	0	988.4779	495.2465919	988.4786585	0	FALSE			-777.777	-777.777	-777.777	1	12.3	M:\Monica\MSDATA\Holts\Solycomp\04252008\0X\J13\Holts_Solycomp_04252008_0X_J13_combo_mascot_results.html	1Met(ox) 1Lys8	1	-777.777	-777.777	M:\Monica\MSDATA\Holts\Solycomp\04252008\0X\J13\m05012008_holtholt_soly_12_0x_j13_6.raw		0	964.4687847		0	FALSE	0	-777.777
-1	1	0	1.023	0.15	IPI:IPI00296337.2	473749	SPACER	SWISS-PROT:P78527-1|ENSEMBL:ENSP00000313420|REFSEQ:NP_008835|H-INV:HIT000220021|VEGA:OTTHUMP00000177651 Tax_Id=9606 Gene_Symbol=PRKDC Isoform 1 of DNA-dependent protein kinase catalytic subunit	MYAALGDPK	495.2463	988.478	2	23	-777.777	-777.777	-777.777	-777.777	0	0	1847.2021	0	0	0	988.4779	495.2468919	988.4792585	0	FALSE			-777.777	-777.777	-777.777	1	12.3	M:\Monica\MSDATA\Holts\Solycomp\04252008\0X\J13\Holts_Solycomp_04252008_0X_J13_combo_mascot_results.html	1Met(ox) 1Lys8	1	-777.777	-777.777	M:\Monica\MSDATA\Holts\Solycomp\04252008\0X\J13\m05012008_holtholt_soly_12_0x_j13_6.raw		0	964.4687847		0	FALSE	0	-777.777
-1	1	0	1.023	0.15	IPI:IPI00296337.2	473749	SPACER	SWISS-PROT:P78527-1|ENSEMBL:ENSP00000313420|REFSEQ:NP_008835|H-INV:HIT000220021|VEGA:OTTHUMP00000177651 Tax_Id=9606 Gene_Symbol=PRKDC Isoform 1 of DNA-dependent protein kinase catalytic subunit	MYAALGDPK	495.2461	988.4776	2	22	-777.777	-777.777	-777.777	-777.777	0	0	1783.6961	0	0	0	988.4779	495.2466919	988.4788585	0	FALSE			-777.777	-777.777	-777.777	1	10.1	M:\Monica\MSDATA\Holts\Solycomp\04252008\0X\J13\Holts_Solycomp_04252008_0X_J13_combo_mascot_results.html	1Met(ox) 1Lys8	1	-777.777	-777.777	M:\Monica\MSDATA\Holts\Solycomp\04252008\0X\J13\m05012008_holtholt_soly_12_0x_j13_6.raw		0	964.4687847		0	FALSE	0	-777.777
-1	1	0	1.023	0.15	IPI:IPI00296337.2	473749	SPACER	SWISS-PROT:P78527-1|ENSEMBL:ENSP00000313420|REFSEQ:NP_008835|H-INV:HIT000220021|VEGA:OTTHUMP00000177651 Tax_Id=9606 Gene_Symbol=PRKDC Isoform 1 of DNA-dependent protein kinase catalytic subunit	MYAALGDPK	491.2381	980.4617	2	21	-777.777	-777.777	-777.777	-777.777	0	0	1819.3324	0	0	0	980.4637	491.2386973	980.4628692	0	FALSE			-777.777	-777.777	-777.777	1	14.9	M:\Monica\MSDATA\Holts\Solycomp\04252008\0X\J13\Holts_Solycomp_04252008_0X_J13_combo_mascot_results.html	1Met(ox)	1	-777.777	-777.777	M:\Monica\MSDATA\Holts\Solycomp\04252008\0X\J13\m05012008_holtholt_soly_12_0x_j13_6.raw		0	964.4687847		0	FALSE	0	-777.777
-1	1	0	1.023	0.15	IPI:IPI00296337.2	473749	SPACER	SWISS-PROT:P78527-1|ENSEMBL:ENSP00000313420|REFSEQ:NP_008835|H-INV:HIT000220021|VEGA:OTTHUMP00000177651 Tax_Id=9606 Gene_Symbol=PRKDC Isoform 1 of DNA-dependent protein kinase catalytic subunit	MYAALGDPK	491.2381	980.4617	2	21	-777.777	-777.777	-777.777	-777.777	0	0	1758.6627	0	0	0	980.4637	491.2386973	980.4628692	0	FALSE			-777.777	-777.777	-777.777	1	9	M:\Monica\MSDATA\Holts\Solycomp\04252008\0X\J13\Holts_Solycomp_04252008_0X_J13_combo_mascot_results.html	1Met(ox)	1	-777.777	-777.777	M:\Monica\MSDATA\Holts\Solycomp\04252008\0X\J13\m05012008_holtholt_soly_12_0x_j13_6.raw		0	964.4687847		0	FALSE	0	-777.777
-1	1	0	1.023	0.15	IPI:IPI00296337.2	473749	SPACER	SWISS-PROT:P78527-1|ENSEMBL:ENSP00000313420|REFSEQ:NP_008835|H-INV:HIT000220021|VEGA:OTTHUMP00000177651 Tax_Id=9606 Gene_Symbol=PRKDC Isoform 1 of DNA-dependent protein kinase catalytic subunit	MYAALGDPK	491.2382	980.4618	2	21	-777.777	-777.777	-777.777	-777.777	0	0	1572.9314	0	0	0	980.4637	491.2387973	980.4630692	0	FALSE			-777.777	-777.777	-777.777	1	15.8	M:\Monica\MSDATA\Holts\Solycomp\04252008\0X\J13\Holts_Solycomp_04252008_0X_J13_combo_mascot_results.html	1Met(ox)	1	-777.777	-777.777	M:\Monica\MSDATA\Holts\Solycomp\04252008\0X\J13\m05012008_holtholt_soly_12_0x_j13_6.raw		0	964.4687847		0	FALSE	0	-777.777
-1	1	0	1.023	0.15	IPI:IPI00296337.2	473749	SPACER	SWISS-PROT:P78527-1|ENSEMBL:ENSP00000313420|REFSEQ:NP_008835|H-INV:HIT000220021|VEGA:OTTHUMP00000177651 Tax_Id=9606 Gene_Symbol=PRKDC Isoform 1 of DNA-dependent protein kinase catalytic subunit	MYAALGDPK	495.2463	988.478	2	21	-777.777	-777.777	-777.777	-777.777	0	0	1939.2666	0	0	0	988.4779	495.2468919	988.4792585	0	FALSE			-777.777	-777.777	-777.777	1	11.4	M:\Monica\MSDATA\Holts\Solycomp\04252008\0X\J13\Holts_Solycomp_04252008_0X_J13_combo_mascot_results.html	1Met(ox) 1Lys8	1	-777.777	-777.777	M:\Monica\MSDATA\Holts\Solycomp\04252008\0X\J13\m05012008_holtholt_soly_12_0x_j13_6.raw		0	964.4687847		0	FALSE	0	-777.777
-1	1	0	1.023	0.15	IPI:IPI00296337.2	473749	SPACER	SWISS-PROT:P78527-1|ENSEMBL:ENSP00000313420|REFSEQ:NP_008835|H-INV:HIT000220021|VEGA:OTTHUMP00000177651 Tax_Id=9606 Gene_Symbol=PRKDC Isoform 1 of DNA-dependent protein kinase catalytic subunit	MYAALGDPK	491.239	980.4634	2	20	-777.777	-777.777	-777.777	-777.777	0	0	1727.3207	0	0	0	980.4637	491.2395973	980.4646692	0	FALSE			-777.777	-777.777	-777.777	1	9.9	M:\Monica\MSDATA\Holts\Solycomp\04252008\0X\J13\Holts_Solycomp_04252008_0X_J13_combo_mascot_results.html	1Met(ox)	1	-777.777	-777.777	M:\Monica\MSDATA\Holts\Solycomp\04252008\0X\J13\m05012008_holtholt_soly_12_0x_j13_6.raw		0	964.4687847		0	FALSE	0	-777.777
-1	1	0	1.023	0.15	IPI:IPI00296337.2	473749	SPACER	SWISS-PROT:P78527-1|ENSEMBL:ENSP00000313420|REFSEQ:NP_008835|H-INV:HIT000220021|VEGA:OTTHUMP00000177651 Tax_Id=9606 Gene_Symbol=PRKDC Isoform 1 of DNA-dependent protein kinase catalytic subunit	MYAALGDPK	495.2453	988.4761	2	20	-777.777	-777.777	-777.777	-777.777	0	0	1755.612	0	0	0	988.4779	495.2458919	988.4772585	0	FALSE			-777.777	-777.777	-777.777	1	7.6	M:\Monica\MSDATA\Holts\Solycomp\04252008\0X\J13\Holts_Solycomp_04252008_0X_J13_combo_mascot_results.html	1Met(ox) 1Lys8	1	-777.777	-777.777	M:\Monica\MSDATA\Holts\Solycomp\04252008\0X\J13\m05012008_holtholt_soly_12_0x_j13_6.raw		0	964.4687847		0	FALSE	0	-777.777
-1	1	0	1.023	0.15	IPI:IPI00296337.2	473749	SPACER	SWISS-PROT:P78527-1|ENSEMBL:ENSP00000313420|REFSEQ:NP_008835|H-INV:HIT000220021|VEGA:OTTHUMP00000177651 Tax_Id=9606 Gene_Symbol=PRKDC Isoform 1 of DNA-dependent protein kinase catalytic subunit	MYAALGDPK	491.2389	980.4632	2	19	-777.777	-777.777	-777.777	-777.777	0	0	1791.6933	0	0	0	980.4637	491.2394973	980.4644692	0	FALSE			-777.777	-777.777	-777.777	1	10.6	M:\Monica\MSDATA\Holts\Solycomp\04252008\0X\J13\Holts_Solycomp_04252008_0X_J13_combo_mascot_results.html	1Met(ox)	1	-777.777	-777.777	M:\Monica\MSDATA\Holts\Solycomp\04252008\0X\J13\m05012008_holtholt_soly_12_0x_j13_6.raw		0	964.4687847		0	FALSE	0	-777.777
-1	1	0	1.023	0.15	IPI:IPI00296337.2	473749	SPACER	SWISS-PROT:P78527-1|ENSEMBL:ENSP00000313420|REFSEQ:NP_008835|H-INV:HIT000220021|VEGA:OTTHUMP00000177651 Tax_Id=9606 Gene_Symbol=PRKDC Isoform 1 of DNA-dependent protein kinase catalytic subunit	MYAALGDPK	495.2451	988.4757	2	19	-777.777	-777.777	-777.777	-777.777	0	0	1385.6909	0	0	0	988.4779	495.2456919	988.4768585	0	FALSE			-777.777	-777.777	-777.777	1	4.7	M:\Monica\MSDATA\Holts\Solycomp\04252008\0X\J13\Holts_Solycomp_04252008_0X_J13_combo_mascot_results.html	1Met(ox) 1Lys8	1	-777.777	-777.777	M:\Monica\MSDATA\Holts\Solycomp\04252008\0X\J13\m05012008_holtholt_soly_12_0x_j13_6.raw		0	964.4687847		0	FALSE	0	-777.777
-1	1	0	1.023	0.15	IPI:IPI00296337.2	473749	SPACER	SWISS-PROT:P78527-1|ENSEMBL:ENSP00000313420|REFSEQ:NP_008835|H-INV:HIT000220021|VEGA:OTTHUMP00000177651 Tax_Id=9606 Gene_Symbol=PRKDC Isoform 1 of DNA-dependent protein kinase catalytic subunit	MYAALGDPK	495.2452	988.4759	2	17	-777.777	-777.777	-777.777	-777.777	0	0	1724.2264	0	0	0	988.4779	495.2457919	988.4770585	0	FALSE			-777.777	-777.777	-777.777	1	11.1	M:\Monica\MSDATA\Holts\Solycomp\04252008\0X\J13\Holts_Solycomp_04252008_0X_J13_combo_mascot_results.html	1Met(ox) 1Lys8	1	-777.777	-777.777	M:\Monica\MSDATA\Holts\Solycomp\04252008\0X\J13\m05012008_holtholt_soly_12_0x_j13_6.raw		0	964.4687847		0	FALSE	0	-777.777
-1	1	0	1.023	0.15	IPI:IPI00296337.2	473749	SPACER	SWISS-PROT:P78527-1|ENSEMBL:ENSP00000313420|REFSEQ:NP_008835|H-INV:HIT000220021|VEGA:OTTHUMP00000177651 Tax_Id=9606 Gene_Symbol=PRKDC Isoform 1 of DNA-dependent protein kinase catalytic subunit	MYAALGDPK	495.2462	988.4778	2	17	-777.777	-777.777	-777.777	-777.777	0	0	1762.1116	0	0	0	988.4779	495.2467919	988.4790585	0	FALSE			-777.777	-777.777	-777.777	1	7.3	M:\Monica\MSDATA\Holts\Solycomp\04252008\0X\J13\Holts_Solycomp_04252008_0X_J13_combo_mascot_results.html	1Met(ox) 1Lys8	1	-777.777	-777.777	M:\Monica\MSDATA\Holts\Solycomp\04252008\0X\J13\m05012008_holtholt_soly_12_0x_j13_6.raw		0	964.4687847		0	FALSE	0	-777.777
-1	1	0	1.023	0.15	IPI:IPI00296337.2	473749	SPACER	SWISS-PROT:P78527-1|ENSEMBL:ENSP00000313420|REFSEQ:NP_008835|H-INV:HIT000220021|VEGA:OTTHUMP00000177651 Tax_Id=9606 Gene_Symbol=PRKDC Isoform 1 of DNA-dependent protein kinase catalytic subunit	MYAALGDPK	495.2462	988.4778	2	16	-777.777	-777.777	-777.777	-777.777	0	0	1852.6928	0	0	0	988.4779	495.2467919	988.4790585	0	FALSE			-777.777	-777.777	-777.777	1	5.9	M:\Monica\MSDATA\Holts\Solycomp\04252008\0X\J13\Holts_Solycomp_04252008_0X_J13_combo_mascot_results.html	1Met(ox) 1Lys8	1	-777.777	-777.777	M:\Monica\MSDATA\Holts\Solycomp\04252008\0X\J13\m05012008_holtholt_soly_12_0x_j13_6.raw		0	964.4687847		0	FALSE	0	-777.777
-1	1	0	1.023	0.15	IPI:IPI00296337.2	473749	SPACER	SWISS-PROT:P78527-1|ENSEMBL:ENSP00000313420|REFSEQ:NP_008835|H-INV:HIT000220021|VEGA:OTTHUMP00000177651 Tax_Id=9606 Gene_Symbol=PRKDC Isoform 1 of DNA-dependent protein kinase catalytic subunit	NCISTVVHQGLIR	748.9038	1495.7931	2	75	-777.777	-777.777	-777.777	-777.777	2727.617944	10.19733284	2725.5728	2728.137933	2727.6006	31134.1421	1495.7929	748.9040533	1495.793581	1495.792256	FALSE			-777.777	-777.777	-777.777	1	59.3	M:\Monica\MSDATA\Holts\Solycomp\04252008\0X\J13\Holts_Solycomp_04252008_0X_J13_combo_mascot_results.html		1	-777.777	-777.777	M:\Monica\MSDATA\Holts\Solycomp\04252008\0X\J13\m05012008_holtholt_soly_12_0x_j13_6.raw		8093808.93	1438.77145		748.9037622	TRUE	748.9040155	-777.777
-1	1	0	1.023	0.15	IPI:IPI00296337.2	473749	SPACER	SWISS-PROT:P78527-1|ENSEMBL:ENSP00000313420|REFSEQ:NP_008835|H-INV:HIT000220021|VEGA:OTTHUMP00000177651 Tax_Id=9606 Gene_Symbol=PRKDC Isoform 1 of DNA-dependent protein kinase catalytic subunit	NCISTVVHQGLIR	751.9136	1501.8126	2	60	-777.777	-777.777	-777.777	-777.777	0	0	2725.2946	0	0	0	1501.813	751.9138493	1501.813173	0	FALSE			-777.777	-777.777	-777.777	1	45.1	M:\Monica\MSDATA\Holts\Solycomp\04252008\0X\J13\Holts_Solycomp_04252008_0X_J13_combo_mascot_results.html	1Arg6	1	-777.777	-777.777	M:\Monica\MSDATA\Holts\Solycomp\04252008\0X\J13\m05012008_holtholt_soly_12_0x_j13_6.raw		0	1438.77145		0	TRUE	0	-777.777
-1	1	0	1.023	0.15	IPI:IPI00296337.2	473749	SPACER	SWISS-PROT:P78527-1|ENSEMBL:ENSP00000313420|REFSEQ:NP_008835|H-INV:HIT000220021|VEGA:OTTHUMP00000177651 Tax_Id=9606 Gene_Symbol=PRKDC Isoform 1 of DNA-dependent protein kinase catalytic subunit	NCISTVVHQGLIR	499.6051	1495.7936	3	34	-777.777	-777.777	-777.777	-777.777	2727.820226	10.19733284	2726.3514	2727.588707	2727.6006	28467.89644	1495.7929	499.6056861	1495.79527	1495.793384	FALSE			-777.777	-777.777	-777.777	1	14.5	M:\Monica\MSDATA\Holts\Solycomp\04252008\0X\J13\Holts_Solycomp_04252008_0X_J13_combo_mascot_results.html		1	-777.777	-777.777	M:\Monica\MSDATA\Holts\Solycomp\04252008\0X\J13\m05012008_holtholt_soly_12_0x_j13_6.raw		13724323.14	1438.77145		499.6044372	TRUE	499.6050233	-777.777
-1	1	0	1.023	0.15	IPI:IPI00296337.2	473749	SPACER	SWISS-PROT:P78527-1|ENSEMBL:ENSP00000313420|REFSEQ:NP_008835|H-INV:HIT000220021|VEGA:OTTHUMP00000177651 Tax_Id=9606 Gene_Symbol=PRKDC Isoform 1 of DNA-dependent protein kinase catalytic subunit	NCISTVVHQGLIR	501.6113	1501.8122	3	34	-777.777	-777.777	-777.777	-777.777	0	0	2724.7467	0	0	0	1501.813	501.6118834	1501.813862	0	FALSE			-777.777	-777.777	-777.777	1	26.4	M:\Monica\MSDATA\Holts\Solycomp\04252008\0X\J13\Holts_Solycomp_04252008_0X_J13_combo_mascot_results.html	1Arg6	1	-777.777	-777.777	M:\Monica\MSDATA\Holts\Solycomp\04252008\0X\J13\m05012008_holtholt_soly_12_0x_j13_6.raw		0	1438.77145		0	TRUE	0	-777.777
-1	1	0	1.023	0.15	IPI:IPI00296337.2	473749	SPACER	SWISS-PROT:P78527-1|ENSEMBL:ENSP00000313420|REFSEQ:NP_008835|H-INV:HIT000220021|VEGA:OTTHUMP00000177651 Tax_Id=9606 Gene_Symbol=PRKDC Isoform 1 of DNA-dependent protein kinase catalytic subunit	NCISTVVHQGLIR	499.6051	1495.7934	3	15	-777.777	-777.777	-777.777	-777.777	0	0	2734.6408	0	0	0	1495.7929	499.6056861	1495.79527	0	FALSE			-777.777	-777.777	-777.777	1	3.5	M:\Monica\MSDATA\Holts\Solycomp\04252008\0X\J13\Holts_Solycomp_04252008_0X_J13_combo_mascot_results.html		1	-777.777	-777.777	M:\Monica\MSDATA\Holts\Solycomp\04252008\0X\J13\m05012008_holtholt_soly_12_0x_j13_6.raw		0	1438.77145		0	FALSE	0	-777.777
-1	1	0	1.023	0.15	IPI:IPI00296337.2	473749	SPACER	SWISS-PROT:P78527-1|ENSEMBL:ENSP00000313420|REFSEQ:NP_008835|H-INV:HIT000220021|VEGA:OTTHUMP00000177651 Tax_Id=9606 Gene_Symbol=PRKDC Isoform 1 of DNA-dependent protein kinase catalytic subunit	NELEIPGQYDGR	695.8329	1389.6513	2	71	-777.777	-777.777	-777.777	-777.777	2681.566604	14.80571555	2676.9062	2681.615697	2680.0445	69351.21894	1389.6524	695.8332242	1389.651923	1389.651534	FALSE			-777.777	-777.777	-777.777	1	50.8	M:\Monica\MSDATA\Holts\Solycomp\04252008\0X\J13\Holts_Solycomp_04252008_0X_J13_combo_mascot_results.html		1	-777.777	-777.777	M:\Monica\MSDATA\Holts\Solycomp\04252008\0X\J13\m05012008_holtholt_soly_12_0x_j13_6.raw		20124596.85	1389.652435		695.8331059	TRUE	695.8334301	-777.777
-1	1	0	1.023	0.15	IPI:IPI00296337.2	473749	SPACER	SWISS-PROT:P78527-1|ENSEMBL:ENSP00000313420|REFSEQ:NP_008835|H-INV:HIT000220021|VEGA:OTTHUMP00000177651 Tax_Id=9606 Gene_Symbol=PRKDC Isoform 1 of DNA-dependent protein kinase catalytic subunit	NELEIPGQYDGR	698.8425	1395.6705	2	51	-777.777	-777.777	-777.777	-777.777	0	0	2676.1409	0	0	0	1395.6725	698.8428202	1395.671115	0	FALSE			-777.777	-777.777	-777.777	1	33.2	M:\Monica\MSDATA\Holts\Solycomp\04252008\0X\J13\Holts_Solycomp_04252008_0X_J13_combo_mascot_results.html	1Arg6	1	-777.777	-777.777	M:\Monica\MSDATA\Holts\Solycomp\04252008\0X\J13\m05012008_holtholt_soly_12_0x_j13_6.raw		0	1389.652435		0	TRUE	0	-777.777
-1	1	0	1.023	0.15	IPI:IPI00296337.2	473749	SPACER	SWISS-PROT:P78527-1|ENSEMBL:ENSP00000313420|REFSEQ:NP_008835|H-INV:HIT000220021|VEGA:OTTHUMP00000177651 Tax_Id=9606 Gene_Symbol=PRKDC Isoform 1 of DNA-dependent protein kinase catalytic subunit	NELEIPGQYDGR	695.8333	1389.6521	2	33	-777.777	-777.777	-777.777	-777.777	0	0	2690.2934	0	0	0	1389.6524	695.8336242	1389.652723	0	FALSE			-777.777	-777.777	-777.777	1	4	M:\Monica\MSDATA\Holts\Solycomp\04252008\0X\J13\Holts_Solycomp_04252008_0X_J13_combo_mascot_results.html		1	-777.777	-777.777	M:\Monica\MSDATA\Holts\Solycomp\04252008\0X\J13\m05012008_holtholt_soly_12_0x_j13_6.raw		0	1389.652435		0	TRUE	0	-777.777
-1	1	0	1.023	0.15	IPI:IPI00296337.2	473749	SPACER	SWISS-PROT:P78527-1|ENSEMBL:ENSP00000313420|REFSEQ:NP_008835|H-INV:HIT000220021|VEGA:OTTHUMP00000177651 Tax_Id=9606 Gene_Symbol=PRKDC Isoform 1 of DNA-dependent protein kinase catalytic subunit	NFWSHETR	538.7482	1075.4818	2	35	-777.777	-777.777	-777.777	-777.777	2302.790914	10.13476618	2300.8201	2302.847	2302.8716	24825.8462	1075.4835	538.7487339	1075.482942	1075.482426	FALSE			-777.777	-777.777	-777.777	1	18	M:\Monica\MSDATA\Holts\Solycomp\04252008\0X\J13\Holts_Solycomp_04252008_0X_J13_combo_mascot_results.html		1	-777.777	-777.777	M:\Monica\MSDATA\Holts\Solycomp\04252008\0X\J13\m05012008_holtholt_soly_12_0x_j13_6.raw		10951503.31	1075.483535		538.7479546	TRUE	538.7484885	-777.777
-1	1	0	1.023	0.15	IPI:IPI00296337.2	473749	SPACER	SWISS-PROT:P78527-1|ENSEMBL:ENSP00000313420|REFSEQ:NP_008835|H-INV:HIT000220021|VEGA:OTTHUMP00000177651 Tax_Id=9606 Gene_Symbol=PRKDC Isoform 1 of DNA-dependent protein kinase catalytic subunit	NFWSHETR	541.7584	1081.5023	2	22	-777.777	-777.777	-777.777	-777.777	0	0	2300.3235	0	0	0	1081.5036	541.7589298	1081.503334	0	FALSE			-777.777	-777.777	-777.777	1	12.6	M:\Monica\MSDATA\Holts\Solycomp\04252008\0X\J13\Holts_Solycomp_04252008_0X_J13_combo_mascot_results.html	1Arg6	1	-777.777	-777.777	M:\Monica\MSDATA\Holts\Solycomp\04252008\0X\J13\m05012008_holtholt_soly_12_0x_j13_6.raw		0	1075.483535		0	FALSE	0	-777.777
-1	1	0	1.023	0.15	IPI:IPI00296337.2	473749	SPACER	SWISS-PROT:P78527-1|ENSEMBL:ENSP00000313420|REFSEQ:NP_008835|H-INV:HIT000220021|VEGA:OTTHUMP00000177651 Tax_Id=9606 Gene_Symbol=PRKDC Isoform 1 of DNA-dependent protein kinase catalytic subunit	NILAFR	370.2317	738.4489	2	29	-777.777	-777.777	-777.777	-777.777	2728.806248	14.56273337	2723.2154	2729.126457	2727.6006	38783.3899	738.4483	370.2324588	738.4503922	732.429901	FALSE			-777.777	-777.777	-777.777	1	3.4	M:\Monica\MSDATA\Holts\Solycomp\04252008\0X\J13\Holts_Solycomp_04252008_0X_J13_combo_mascot_results.html	1Arg6	1	-777.777	-777.777	M:\Monica\MSDATA\Holts\Solycomp\04252008\0X\J13\m05012008_holtholt_soly_12_0x_j13_6.raw		31731449.75	732.4282447		370.2316395	TRUE	370.2323983	-777.777
-1	1	0	1.023	0.15	IPI:IPI00296337.2	473749	SPACER	SWISS-PROT:P78527-1|ENSEMBL:ENSP00000313420|REFSEQ:NP_008835|H-INV:HIT000220021|VEGA:OTTHUMP00000177651 Tax_Id=9606 Gene_Symbol=PRKDC Isoform 1 of DNA-dependent protein kinase catalytic subunit	NILEESLCELVAK	763.4019	1524.7892	2	113	-777.777	-777.777	-777.777	-777.777	3718.594797	12.61115537	3717.7146	3719.598353	3718.7482	2538.123857	1524.7948	763.402134	1524.789743	1516.781016	FALSE			-777.777	-777.777	-777.777	1	79.1	M:\Monica\MSDATA\Holts\Solycomp\04252008\0X\J13\Holts_Solycomp_04252008_0X_J13_combo_mascot_results.html	1Lys8	1	-777.777	-777.777	M:\Monica\MSDATA\Holts\Solycomp\04252008\0X\J13\m05012008_holtholt_soly_12_0x_j13_6.raw		647615.5522	1459.7592		763.4050958	TRUE	763.4053298	-777.777
-1	1	0	1.023	0.15	IPI:IPI00296337.2	473749	SPACER	SWISS-PROT:P78527-1|ENSEMBL:ENSP00000313420|REFSEQ:NP_008835|H-INV:HIT000220021|VEGA:OTTHUMP00000177651 Tax_Id=9606 Gene_Symbol=PRKDC Isoform 1 of DNA-dependent protein kinase catalytic subunit	NILEESLCELVAK	759.3969	1516.7792	2	70	-777.777	-777.777	-777.777	-777.777	0	0	3716.2681	0	0	0	1516.7806	759.3971393	1516.779753	0	FALSE			-777.777	-777.777	-777.777	1	58.1	M:\Monica\MSDATA\Holts\Solycomp\04252008\0X\J13\Holts_Solycomp_04252008_0X_J13_combo_mascot_results.html		1	-777.777	-777.777	M:\Monica\MSDATA\Holts\Solycomp\04252008\0X\J13\m05012008_holtholt_soly_12_0x_j13_6.raw		0	1459.7592		0	TRUE	0	-777.777
-1	1	0	1.023	0.15	IPI:IPI00296337.2	473749	SPACER	SWISS-PROT:P78527-1|ENSEMBL:ENSP00000313420|REFSEQ:NP_008835|H-INV:HIT000220021|VEGA:OTTHUMP00000177651 Tax_Id=9606 Gene_Symbol=PRKDC Isoform 1 of DNA-dependent protein kinase catalytic subunit	NLDLAVLELMQSSVDNTK	1003.5085	2005.0025	2	107	-777.777	-777.777	-777.777	-777.777	3363.548522	4.108800003	3364.5826	3363.1728	3363.1728	40098.4562	2005.0037	1003.508413	2005.002302	2005.003346	FALSE			-777.777	-777.777	-777.777	1	96.1	M:\Monica\MSDATA\Holts\Solycomp\04252008\0X\J13\Holts_Solycomp_04252008_0X_J13_combo_mascot_results.html	1Met(ox)	1	-777.777	-777.777	M:\Monica\MSDATA\Holts\Solycomp\04252008\0X\J13\m05012008_holtholt_soly_12_0x_j13_6.raw		6716719.41	1989.008835		1003.508543	TRUE	1003.508456	-777.777
-1	1	0	1.023	0.15	IPI:IPI00296337.2	473749	SPACER	SWISS-PROT:P78527-1|ENSEMBL:ENSP00000313420|REFSEQ:NP_008835|H-INV:HIT000220021|VEGA:OTTHUMP00000177651 Tax_Id=9606 Gene_Symbol=PRKDC Isoform 1 of DNA-dependent protein kinase catalytic subunit	NLDLAVLELMQSSVDNTK	1007.5168	2013.019	2	107	-777.777	-777.777	-777.777	-777.777	0	0	3364.2063	0	0	0	2013.0179	1007.516708	2013.018891	0	FALSE			-777.777	-777.777	-777.777	1	94.8	M:\Monica\MSDATA\Holts\Solycomp\04252008\0X\J13\Holts_Solycomp_04252008_0X_J13_combo_mascot_results.html	1Met(ox) 1Lys8	1	-777.777	-777.777	M:\Monica\MSDATA\Holts\Solycomp\04252008\0X\J13\m05012008_holtholt_soly_12_0x_j13_6.raw		0	1989.008835		0	TRUE	0	-777.777
-1	1	0	1.023	0.15	IPI:IPI00296337.2	473749	SPACER	SWISS-PROT:P78527-1|ENSEMBL:ENSP00000313420|REFSEQ:NP_008835|H-INV:HIT000220021|VEGA:OTTHUMP00000177651 Tax_Id=9606 Gene_Symbol=PRKDC Isoform 1 of DNA-dependent protein kinase catalytic subunit	NLDLAVLELMQSSVDNTK	999.5178	1997.021	2	97	-777.777	-777.777	-777.777	-777.777	0	0	3912.967	0	0	0	1997.023	999.5177188	1997.020912	0	FALSE			-777.777	-777.777	-777.777	1	82.3	M:\Monica\MSDATA\Holts\Solycomp\04252008\0X\J13\Holts_Solycomp_04252008_0X_J13_combo_mascot_results.html	1Lys8	1	-777.777	-777.777	M:\Monica\MSDATA\Holts\Solycomp\04252008\0X\J13\m05012008_holtholt_soly_12_0x_j13_6.raw		0	1989.008835		0	TRUE	0	-777.777
-1	1	0	1.023	0.15	IPI:IPI00296337.2	473749	SPACER	SWISS-PROT:P78527-1|ENSEMBL:ENSP00000313420|REFSEQ:NP_008835|H-INV:HIT000220021|VEGA:OTTHUMP00000177651 Tax_Id=9606 Gene_Symbol=PRKDC Isoform 1 of DNA-dependent protein kinase catalytic subunit	NLDLAVLELMQSSVDNTK	995.5093	1989.0041	2	33	-777.777	-777.777	-777.777	-777.777	3913.3373	0	3914.6193	3913.3373	3913.3373	1001.271137	1989.0088	995.5092242	1989.003923	1989.003676	FALSE			-777.777	-777.777	-777.777	1	29.2	M:\Monica\MSDATA\Holts\Solycomp\04252008\0X\J13\Holts_Solycomp_04252008_0X_J13_combo_mascot_results.html		1	-777.777	-777.777	M:\Monica\MSDATA\Holts\Solycomp\04252008\0X\J13\m05012008_holtholt_soly_12_0x_j13_6.raw		176293.8057	1989.008835		995.5093131	TRUE	995.5092373	-777.777
-1	1	0	1.023	0.15	IPI:IPI00296337.2	473749	SPACER	SWISS-PROT:P78527-1|ENSEMBL:ENSP00000313420|REFSEQ:NP_008835|H-INV:HIT000220021|VEGA:OTTHUMP00000177651 Tax_Id=9606 Gene_Symbol=PRKDC Isoform 1 of DNA-dependent protein kinase catalytic subunit	NLLIFENLIDLK	722.9215	1443.8284	2	89	-777.777	-777.777	-777.777	-777.777	4018.830205	4.237600003	4014.5878	4019.287	4019.287	48895.52874	1443.8337	722.921788	1443.829051	1443.834874	FALSE			-777.777	-777.777	-777.777	1	66.6	M:\Monica\MSDATA\Holts\Solycomp\04252008\0X\J13\Holts_Solycomp_04252008_0X_J13_combo_mascot_results.html		1	-777.777	-777.777	M:\Monica\MSDATA\Holts\Solycomp\04252008\0X\J13\m05012008_holtholt_soly_12_0x_j13_6.raw		13427142.84	1443.833685		722.9245496	TRUE	722.9248376	-777.777
-1	1	0	1.023	0.15	IPI:IPI00296337.2	473749	SPACER	SWISS-PROT:P78527-1|ENSEMBL:ENSP00000313420|REFSEQ:NP_008835|H-INV:HIT000220021|VEGA:OTTHUMP00000177651 Tax_Id=9606 Gene_Symbol=PRKDC Isoform 1 of DNA-dependent protein kinase catalytic subunit	NLLIFENLIDLK	726.9284	1451.8423	2	70	-777.777	-777.777	-777.777	-777.777	0	0	4016.4672	0	0	0	1451.8479	726.9286827	1451.84284	0	FALSE			-777.777	-777.777	-777.777	1	55.5	M:\Monica\MSDATA\Holts\Solycomp\04252008\0X\J13\Holts_Solycomp_04252008_0X_J13_combo_mascot_results.html	1Lys8	1	-777.777	-777.777	M:\Monica\MSDATA\Holts\Solycomp\04252008\0X\J13\m05012008_holtholt_soly_12_0x_j13_6.raw		0	1443.833685		0	TRUE	0	-777.777
-1	1	0	1.023	0.15	IPI:IPI00296337.2	473749	SPACER	SWISS-PROT:P78527-1|ENSEMBL:ENSP00000313420|REFSEQ:NP_008835|H-INV:HIT000220021|VEGA:OTTHUMP00000177651 Tax_Id=9606 Gene_Symbol=PRKDC Isoform 1 of DNA-dependent protein kinase catalytic subunit	NLLIFENLIDLKR	807.9952	1613.9758	2	10	-777.777	-777.777	-777.777	-777.777	0	0	3761.2546	0	0	0	1613.9691	807.9953745	1613.976224	0	FALSE			-777.777	-777.777	-777.777	1	10.3	M:\Monica\MSDATA\Holts\Solycomp\04252008\0X\J13\Holts_Solycomp_04252008_0X_J13_combo_mascot_results.html	1Arg6 1Lys8	1	-777.777	-777.777	M:\Monica\MSDATA\Holts\Solycomp\04252008\0X\J13\m05012008_holtholt_soly_12_0x_j13_6.raw		0	1599.934795		0	FALSE	0	-777.777
-1	1	0	1.023	0.15	IPI:IPI00296337.2	473749	SPACER	SWISS-PROT:P78527-1|ENSEMBL:ENSP00000313420|REFSEQ:NP_008835|H-INV:HIT000220021|VEGA:OTTHUMP00000177651 Tax_Id=9606 Gene_Symbol=PRKDC Isoform 1 of DNA-dependent protein kinase catalytic subunit	NLLIFENLIDLKR	538.9982	1613.9729	3	35	-777.777	-777.777	-777.777	-777.777	3757.3104	0	3758.9167	3757.3104	3757.3104	2152.903929	1613.9691	538.9987335	1613.974412	1599.937934	FALSE			-777.777	-777.777	-777.777	1	21.5	M:\Monica\MSDATA\Holts\Solycomp\04252008\0X\J13\Holts_Solycomp_04252008_0X_J13_combo_mascot_results.html	1Arg6 1Lys8	1	-777.777	-777.777	M:\Monica\MSDATA\Holts\Solycomp\04252008\0X\J13\m05012008_holtholt_soly_12_0x_j13_6.raw		945051.9844	1599.934795		538.9982308	TRUE	538.9987644	-777.777
-1	1	0	1.023	0.15	IPI:IPI00296337.2	473749	SPACER	SWISS-PROT:P78527-1|ENSEMBL:ENSP00000313420|REFSEQ:NP_008835|H-INV:HIT000220021|VEGA:OTTHUMP00000177651 Tax_Id=9606 Gene_Symbol=PRKDC Isoform 1 of DNA-dependent protein kinase catalytic subunit	NLLTVTSSDEMMK	754.8556	1507.6966	2	98	-777.777	-777.777	-777.777	-777.777	2508.528177	12.6413896	2503.3118	2508.732232	2509.6419	62888.86969	1507.699	754.8558454	1507.697165	1499.683321	FALSE			-777.777	-777.777	-777.777	1	84.9	M:\Monica\MSDATA\Holts\Solycomp\04252008\0X\J13\Holts_Solycomp_04252008_0X_J13_combo_mascot_results.html	2Met(ox) 1Lys8	1	-777.777	-777.777	M:\Monica\MSDATA\Holts\Solycomp\04252008\0X\J13\m05012008_holtholt_soly_12_0x_j13_6.raw		16287199.57	1467.694915		754.8553853	TRUE	754.8556307	-777.777
-1	1	0	1.023	0.15	IPI:IPI00296337.2	473749	SPACER	SWISS-PROT:P78527-1|ENSEMBL:ENSP00000313420|REFSEQ:NP_008835|H-INV:HIT000220021|VEGA:OTTHUMP00000177651 Tax_Id=9606 Gene_Symbol=PRKDC Isoform 1 of DNA-dependent protein kinase catalytic subunit	NLLTVTSSDEMMK	750.8481	1499.6817	2	94	-777.777	-777.777	-777.777	-777.777	0	0	2505.388	0	0	0	1499.6848	750.8483507	1499.682176	0	FALSE			-777.777	-777.777	-777.777	1	75.8	M:\Monica\MSDATA\Holts\Solycomp\04252008\0X\J13\Holts_Solycomp_04252008_0X_J13_combo_mascot_results.html	2Met(ox)	1	-777.777	-777.777	M:\Monica\MSDATA\Holts\Solycomp\04252008\0X\J13\m05012008_holtholt_soly_12_0x_j13_6.raw		0	1467.694915		0	TRUE	0	-777.777
-1	1	0	1.023	0.15	IPI:IPI00296337.2	473749	SPACER	SWISS-PROT:P78527-1|ENSEMBL:ENSP00000313420|REFSEQ:NP_008835|H-INV:HIT000220021|VEGA:OTTHUMP00000177651 Tax_Id=9606 Gene_Symbol=PRKDC Isoform 1 of DNA-dependent protein kinase catalytic subunit	NLSSNEAISLEEIR	787.9037	1573.7928	2	114	-777.777	-777.777	-777.777	-777.777	2939.056404	10.22766929	2936.9588	2939.354379	2937.7651	84662.53859	1573.7947	787.9039013	1573.793277	1573.794712	FALSE			-777.777	-777.777	-777.777	1	83.6	M:\Monica\MSDATA\Holts\Solycomp\04252008\0X\J13\Holts_Solycomp_04252008_0X_J13_combo_mascot_results.html		1	-777.777	-777.777	M:\Monica\MSDATA\Holts\Solycomp\04252008\0X\J13\m05012008_holtholt_soly_12_0x_j13_6.raw		20395653.66	1573.794745		787.9038223	TRUE	787.9040236	-777.777
-1	1	0	1.023	0.15	IPI:IPI00296337.2	473749	SPACER	SWISS-PROT:P78527-1|ENSEMBL:ENSP00000313420|REFSEQ:NP_008835|H-INV:HIT000220021|VEGA:OTTHUMP00000177651 Tax_Id=9606 Gene_Symbol=PRKDC Isoform 1 of DNA-dependent protein kinase catalytic subunit	NLSSNEAISLEEIR	790.9153	1579.8161	2	105	-777.777	-777.777	-777.777	-777.777	0	0	2936.4485	0	0	0	1579.8148	790.9154973	1579.816469	0	FALSE			-777.777	-777.777	-777.777	1	91.6	M:\Monica\MSDATA\Holts\Solycomp\04252008\0X\J13\Holts_Solycomp_04252008_0X_J13_combo_mascot_results.html	1Arg6	1	-777.777	-777.777	M:\Monica\MSDATA\Holts\Solycomp\04252008\0X\J13\m05012008_holtholt_soly_12_0x_j13_6.raw		0	1573.794745		0	TRUE	0	-777.777
-1	1	0	1.023	0.15	IPI:IPI00296337.2	473749	SPACER	SWISS-PROT:P78527-1|ENSEMBL:ENSP00000313420|REFSEQ:NP_008835|H-INV:HIT000220021|VEGA:OTTHUMP00000177651 Tax_Id=9606 Gene_Symbol=PRKDC Isoform 1 of DNA-dependent protein kinase catalytic subunit	NNWEVSALSR	588.2936	1174.5726	2	59	-777.777	-777.777	-777.777	-777.777	2731.944174	12.57035986	2728.66	2732.216849	2731.2221	31486.92333	1174.573	588.2940677	1174.57361	1174.572022	FALSE			-777.777	-777.777	-777.777	1	44.9	M:\Monica\MSDATA\Holts\Solycomp\04252008\0X\J13\Holts_Solycomp_04252008_0X_J13_combo_mascot_results.html		1	-777.777	-777.777	M:\Monica\MSDATA\Holts\Solycomp\04252008\0X\J13\m05012008_holtholt_soly_12_0x_j13_6.raw		11902946.15	1174.573075		588.2924121	TRUE	588.2928798	-777.777
-1	1	0	1.023	0.15	IPI:IPI00296337.2	473749	SPACER	SWISS-PROT:P78527-1|ENSEMBL:ENSP00000313420|REFSEQ:NP_008835|H-INV:HIT000220021|VEGA:OTTHUMP00000177651 Tax_Id=9606 Gene_Symbol=PRKDC Isoform 1 of DNA-dependent protein kinase catalytic subunit	NTCTSVYTK	541.2563	1080.498	2	51	-777.777	-777.777	-777.777	-777.777	808.356906	7.32228066	806.8749	808.2664156	808.1347	2125.56917	1080.5001	541.2568305	1080.499136	1072.484524	FALSE			-777.777	-777.777	-777.777	1	34.6	M:\Monica\MSDATA\Holts\Solycomp\04252008\0X\J13\Holts_Solycomp_04252008_0X_J13_combo_mascot_results.html	1Lys8	1	-777.777	-777.777	M:\Monica\MSDATA\Holts\Solycomp\04252008\0X\J13\m05012008_holtholt_soly_12_0x_j13_6.raw		921205.3892	1015.46445		541.2560918	TRUE	541.2566223	-777.777
-1	1	0	1.023	0.15	IPI:IPI00296337.2	473749	SPACER	SWISS-PROT:P78527-1|ENSEMBL:ENSP00000313420|REFSEQ:NP_008835|H-INV:HIT000220021|VEGA:OTTHUMP00000177651 Tax_Id=9606 Gene_Symbol=PRKDC Isoform 1 of DNA-dependent protein kinase catalytic subunit	NTCTSVYTK	537.2489	1072.4832	2	50	-777.777	-777.777	-777.777	-777.777	0	0	807.4721	0	0	0	1072.4859	537.2494359	1072.484346	0	FALSE			-777.777	-777.777	-777.777	1	31.3	M:\Monica\MSDATA\Holts\Solycomp\04252008\0X\J13\Holts_Solycomp_04252008_0X_J13_combo_mascot_results.html		1	-777.777	-777.777	M:\Monica\MSDATA\Holts\Solycomp\04252008\0X\J13\m05012008_holtholt_soly_12_0x_j13_6.raw		0	1015.46445		0	TRUE	0	-777.777
-1	1	0	1.023	0.15	IPI:IPI00296337.2	473749	SPACER	SWISS-PROT:P78527-1|ENSEMBL:ENSP00000313420|REFSEQ:NP_008835|H-INV:HIT000220021|VEGA:OTTHUMP00000177651 Tax_Id=9606 Gene_Symbol=PRKDC Isoform 1 of DNA-dependent protein kinase catalytic subunit	NWYPR	368.1826	734.3506	2	18	-777.777	-777.777	-777.777	-777.777	0	0	2295.4569	0	0	0	734.35	368.1833615	734.3521977	0	FALSE			-777.777	-777.777	-777.777	1	3.3	M:\Monica\MSDATA\Holts\Solycomp\04252008\0X\J13\Holts_Solycomp_04252008_0X_J13_combo_mascot_results.html		1	-777.777	-777.777	M:\Monica\MSDATA\Holts\Solycomp\04252008\0X\J13\m05012008_holtholt_soly_12_0x_j13_6.raw		0	734.3500047		0	FALSE	0	-777.777
-1	1	0	1.023	0.15	IPI:IPI00296337.2	473749	SPACER	SWISS-PROT:P78527-1|ENSEMBL:ENSP00000313420|REFSEQ:NP_008835|H-INV:HIT000220021|VEGA:OTTHUMP00000177651 Tax_Id=9606 Gene_Symbol=PRKDC Isoform 1 of DNA-dependent protein kinase catalytic subunit	NWYPR	371.1925	740.3704	2	13	-777.777	-777.777	-777.777	-777.777	0	0	2299.0841	0	0	0	740.3701	371.1932575	740.3719896	0	FALSE			-777.777	-777.777	-777.777	1	1.6	M:\Monica\MSDATA\Holts\Solycomp\04252008\0X\J13\Holts_Solycomp_04252008_0X_J13_combo_mascot_results.html	1Arg6	1	-777.777	-777.777	M:\Monica\MSDATA\Holts\Solycomp\04252008\0X\J13\m05012008_holtholt_soly_12_0x_j13_6.raw		0	734.3500047		0	FALSE	0	-777.777
-1	1	0	1.023	0.15	IPI:IPI00296337.2	473749	SPACER	SWISS-PROT:P78527-1|ENSEMBL:ENSP00000313420|REFSEQ:NP_008835|H-INV:HIT000220021|VEGA:OTTHUMP00000177651 Tax_Id=9606 Gene_Symbol=PRKDC Isoform 1 of DNA-dependent protein kinase catalytic subunit	QCLPSLDLSCK	664.8225	1327.6304	2	69	-777.777	-777.777	-777.777	-777.777	2804.491171	14.35954186	2800.3066	2804.637384	2806.4481	29613.19959	1327.6356	664.8228656	1327.631206	1319.620495	FALSE			-777.777	-777.777	-777.777	1	53.3	M:\Monica\MSDATA\Holts\Solycomp\04252008\0X\J13\Holts_Solycomp_04252008_0X_J13_combo_mascot_results.html	1Lys8	1	-777.777	-777.777	M:\Monica\MSDATA\Holts\Solycomp\04252008\0X\J13\m05012008_holtholt_soly_12_0x_j13_6.raw		9410213.375	1205.578416		664.8249109	TRUE	664.8252765	-777.777
-1	1	0	1.023	0.15	IPI:IPI00296337.2	473749	SPACER	SWISS-PROT:P78527-1|ENSEMBL:ENSP00000313420|REFSEQ:NP_008835|H-INV:HIT000220021|VEGA:OTTHUMP00000177651 Tax_Id=9606 Gene_Symbol=PRKDC Isoform 1 of DNA-dependent protein kinase catalytic subunit	QCLPSLDLSCK	660.8179	1319.6213	2	45	-777.777	-777.777	-777.777	-777.777	0	0	2801.5812	0	0	0	1319.6214	660.8182709	1319.622016	0	FALSE			-777.777	-777.777	-777.777	1	34.8	M:\Monica\MSDATA\Holts\Solycomp\04252008\0X\J13\Holts_Solycomp_04252008_0X_J13_combo_mascot_results.html		1	-777.777	-777.777	M:\Monica\MSDATA\Holts\Solycomp\04252008\0X\J13\m05012008_holtholt_soly_12_0x_j13_6.raw		0	1205.578416		0	TRUE	0	-777.777
-1	1	0	1.023	0.15	IPI:IPI00296337.2	473749	SPACER	SWISS-PROT:P78527-1|ENSEMBL:ENSP00000313420|REFSEQ:NP_008835|H-INV:HIT000220021|VEGA:OTTHUMP00000177651 Tax_Id=9606 Gene_Symbol=PRKDC Isoform 1 of DNA-dependent protein kinase catalytic subunit	QDAQVVLYR	549.3043	1096.5941	2	77	-777.777	-777.777	-777.777	-777.777	2413.672769	8.109915581	2412.8302	2413.159171	2411.5959	7233.405319	1096.5972	549.3048198	1096.595114	1090.575849	FALSE			-777.777	-777.777	-777.777	1	60	M:\Monica\MSDATA\Holts\Solycomp\04252008\0X\J13\Holts_Solycomp_04252008_0X_J13_combo_mascot_results.html	1Arg6	1	-777.777	-777.777	M:\Monica\MSDATA\Holts\Solycomp\04252008\0X\J13\m05012008_holtholt_soly_12_0x_j13_6.raw		3098313.797	1090.577095		549.3043079	TRUE	549.3048276	-777.777
-1	1	0	1.023	0.15	IPI:IPI00296337.2	473749	SPACER	SWISS-PROT:P78527-1|ENSEMBL:ENSP00000313420|REFSEQ:NP_008835|H-INV:HIT000220021|VEGA:OTTHUMP00000177651 Tax_Id=9606 Gene_Symbol=PRKDC Isoform 1 of DNA-dependent protein kinase catalytic subunit	QDAQVVLYR	546.2947	1090.5748	2	57	-777.777	-777.777	-777.777	-777.777	0	0	2413.0813	0	0	0	1090.5771	546.2952238	1090.575922	0	FALSE			-777.777	-777.777	-777.777	1	41.8	M:\Monica\MSDATA\Holts\Solycomp\04252008\0X\J13\Holts_Solycomp_04252008_0X_J13_combo_mascot_results.html		1	-777.777	-777.777	M:\Monica\MSDATA\Holts\Solycomp\04252008\0X\J13\m05012008_holtholt_soly_12_0x_j13_6.raw		0	1090.577095		0	TRUE	0	-777.777
-1	1	0	1.023	0.15	IPI:IPI00296337.2	473749	SPACER	SWISS-PROT:P78527-1|ENSEMBL:ENSP00000313420|REFSEQ:NP_008835|H-INV:HIT000220021|VEGA:OTTHUMP00000177651 Tax_Id=9606 Gene_Symbol=PRKDC Isoform 1 of DNA-dependent protein kinase catalytic subunit	QFINLMLPMK	637.8396	1273.6646	2	41	-777.777	-777.777	-777.777	-777.777	3058.288502	20.26535516	3052.2626	3058.969998	3056.5533	30188.28742	1273.6654	637.8400016	1273.665478	1265.6525	FALSE			-777.777	-777.777	-777.777	1	26.5	M:\Monica\MSDATA\Holts\Solycomp\04252008\0X\J13\Holts_Solycomp_04252008_0X_J13_combo_mascot_results.html	2Met(ox) 1Lys8	1	-777.777	-777.777	M:\Monica\MSDATA\Holts\Solycomp\04252008\0X\J13\m05012008_holtholt_soly_12_0x_j13_6.raw		10084600.26	1233.661365		637.8396005	TRUE	637.8400021	-777.777
-1	1	0	1.023	0.15	IPI:IPI00296337.2	473749	SPACER	SWISS-PROT:P78527-1|ENSEMBL:ENSP00000313420|REFSEQ:NP_008835|H-INV:HIT000220021|VEGA:OTTHUMP00000177651 Tax_Id=9606 Gene_Symbol=PRKDC Isoform 1 of DNA-dependent protein kinase catalytic subunit	QFINLMLPMK	633.8325	1265.6504	2	26	-777.777	-777.777	-777.777	-777.777	0	0	3053.636	0	0	0	1265.6512	633.8329069	1265.651288	0	FALSE			-777.777	-777.777	-777.777	1	13.6	M:\Monica\MSDATA\Holts\Solycomp\04252008\0X\J13\Holts_Solycomp_04252008_0X_J13_combo_mascot_results.html	2Met(ox)	1	-777.777	-777.777	M:\Monica\MSDATA\Holts\Solycomp\04252008\0X\J13\m05012008_holtholt_soly_12_0x_j13_6.raw		0	1233.661365		0	TRUE	0	-777.777
-1	1	0	1.023	0.15	IPI:IPI00296337.2	473749	SPACER	SWISS-PROT:P78527-1|ENSEMBL:ENSP00000313420|REFSEQ:NP_008835|H-INV:HIT000220021|VEGA:OTTHUMP00000177651 Tax_Id=9606 Gene_Symbol=PRKDC Isoform 1 of DNA-dependent protein kinase catalytic subunit	QGNLSSQVPLK	585.8267	1169.6388	2	50	-777.777	-777.777	-777.777	-777.777	2337.523333	12.14575873	2337.6009	2336.835049	2336.3501	4568.544569	1169.6404	585.827171	1169.639817	1169.639613	FALSE			-777.777	-777.777	-777.777	1	31.4	M:\Monica\MSDATA\Holts\Solycomp\04252008\0X\J13\Holts_Solycomp_04252008_0X_J13_combo_mascot_results.html		1	-777.777	-777.777	M:\Monica\MSDATA\Holts\Solycomp\04252008\0X\J13\m05012008_holtholt_soly_12_0x_j13_6.raw		1755291.805	1169.640425		585.8266812	TRUE	585.8271522	-777.777
-1	1	0	1.023	0.15	IPI:IPI00296337.2	473749	SPACER	SWISS-PROT:P78527-1|ENSEMBL:ENSP00000313420|REFSEQ:NP_008835|H-INV:HIT000220021|VEGA:OTTHUMP00000177651 Tax_Id=9606 Gene_Symbol=PRKDC Isoform 1 of DNA-dependent protein kinase catalytic subunit	QGNLSSQVPLK	589.834	1177.6535	2	47	-777.777	-777.777	-777.777	-777.777	0	0	2335.8322	0	0	0	1177.6546	589.8344657	1177.654406	0	FALSE			-777.777	-777.777	-777.777	1	27.8	M:\Monica\MSDATA\Holts\Solycomp\04252008\0X\J13\Holts_Solycomp_04252008_0X_J13_combo_mascot_results.html	1Lys8	1	-777.777	-777.777	M:\Monica\MSDATA\Holts\Solycomp\04252008\0X\J13\m05012008_holtholt_soly_12_0x_j13_6.raw		0	1169.640425		0	TRUE	0	-777.777
-1	1	0	1.023	0.15	IPI:IPI00296337.2	473749	SPACER	SWISS-PROT:P78527-1|ENSEMBL:ENSP00000313420|REFSEQ:NP_008835|H-INV:HIT000220021|VEGA:OTTHUMP00000177651 Tax_Id=9606 Gene_Symbol=PRKDC Isoform 1 of DNA-dependent protein kinase catalytic subunit	QGNLSSQVPLK	589.8342	1177.6539	2	42	-777.777	-777.777	-777.777	-777.777	0	0	2339.143	0	0	0	1177.6546	589.8346657	1177.654806	0	FALSE			-777.777	-777.777	-777.777	1	23.7	M:\Monica\MSDATA\Holts\Solycomp\04252008\0X\J13\Holts_Solycomp_04252008_0X_J13_combo_mascot_results.html	1Lys8	1	-777.777	-777.777	M:\Monica\MSDATA\Holts\Solycomp\04252008\0X\J13\m05012008_holtholt_soly_12_0x_j13_6.raw		0	1169.640425		0	TRUE	0	-777.777
-1	1	0	1.023	0.15	IPI:IPI00296337.2	473749	SPACER	SWISS-PROT:P78527-1|ENSEMBL:ENSP00000313420|REFSEQ:NP_008835|H-INV:HIT000220021|VEGA:OTTHUMP00000177651 Tax_Id=9606 Gene_Symbol=PRKDC Isoform 1 of DNA-dependent protein kinase catalytic subunit	QGNLSSQVPLKR	663.8773	1325.74	2	36	-777.777	-777.777	-777.777	-777.777	2214.059241	8.608921937	2212.4521	2214.350296	2213.5227	15505.59412	1325.7415	663.8776668	1325.740808	1325.740393	FALSE			-777.777	-777.777	-777.777	1	20.7	M:\Monica\MSDATA\Holts\Solycomp\04252008\0X\J13\Holts_Solycomp_04252008_0X_J13_combo_mascot_results.html		1	-777.777	-777.777	M:\Monica\MSDATA\Holts\Solycomp\04252008\0X\J13\m05012008_holtholt_soly_12_0x_j13_6.raw		4816246.902	1325.741535		663.877279	TRUE	663.8776458	-777.777
-1	1	0	1.023	0.15	IPI:IPI00296337.2	473749	SPACER	SWISS-PROT:P78527-1|ENSEMBL:ENSP00000313420|REFSEQ:NP_008835|H-INV:HIT000220021|VEGA:OTTHUMP00000177651 Tax_Id=9606 Gene_Symbol=PRKDC Isoform 1 of DNA-dependent protein kinase catalytic subunit	QGNLSSQVPLKR	670.8935	1339.7724	2	28	-777.777	-777.777	-777.777	-777.777	0	0	2212.1756	0	0	0	1339.7758	670.8938575	1339.77319	0	FALSE			-777.777	-777.777	-777.777	1	9.2	M:\Monica\MSDATA\Holts\Solycomp\04252008\0X\J13\Holts_Solycomp_04252008_0X_J13_combo_mascot_results.html	1Arg6 1Lys8	1	-777.777	-777.777	M:\Monica\MSDATA\Holts\Solycomp\04252008\0X\J13\m05012008_holtholt_soly_12_0x_j13_6.raw		0	1325.741535		0	TRUE	0	-777.777
-1	1	0	1.023	0.15	IPI:IPI00296337.2	473749	SPACER	SWISS-PROT:P78527-1|ENSEMBL:ENSP00000313420|REFSEQ:NP_008835|H-INV:HIT000220021|VEGA:OTTHUMP00000177651 Tax_Id=9606 Gene_Symbol=PRKDC Isoform 1 of DNA-dependent protein kinase catalytic subunit	QGNLSSQVPLKR	447.5988	1339.7745	3	28	-777.777	-777.777	-777.777	-777.777	2214.274243	8.608921937	2210.3502	2214.373819	2213.5227	27870.81341	1339.7758	447.5994555	1339.776578	1325.740559	FALSE			-777.777	-777.777	-777.777	1	16.7	M:\Monica\MSDATA\Holts\Solycomp\04252008\0X\J13\Holts_Solycomp_04252008_0X_J13_combo_mascot_results.html	1Arg6 1Lys8	1	-777.777	-777.777	M:\Monica\MSDATA\Holts\Solycomp\04252008\0X\J13\m05012008_holtholt_soly_12_0x_j13_6.raw		16530177.75	1325.741535		447.5985658	TRUE	447.5992214	-777.777
-1	1	0	1.023	0.15	IPI:IPI00296337.2	473749	SPACER	SWISS-PROT:P78527-1|ENSEMBL:ENSP00000313420|REFSEQ:NP_008835|H-INV:HIT000220021|VEGA:OTTHUMP00000177651 Tax_Id=9606 Gene_Symbol=PRKDC Isoform 1 of DNA-dependent protein kinase catalytic subunit	QGNLSSQVPLKR	442.9203	1325.7391	3	25	-777.777	-777.777	-777.777	-777.777	0	0	2210.6161	0	0	0	1325.7415	442.9209618	1325.741097	0	FALSE			-777.777	-777.777	-777.777	1	17.9	M:\Monica\MSDATA\Holts\Solycomp\04252008\0X\J13\Holts_Solycomp_04252008_0X_J13_combo_mascot_results.html		1	-777.777	-777.777	M:\Monica\MSDATA\Holts\Solycomp\04252008\0X\J13\m05012008_holtholt_soly_12_0x_j13_6.raw		0	1325.741535		0	TRUE	0	-777.777
-1	1	0	1.023	0.15	IPI:IPI00296337.2	473749	SPACER	SWISS-PROT:P78527-1|ENSEMBL:ENSP00000313420|REFSEQ:NP_008835|H-INV:HIT000220021|VEGA:OTTHUMP00000177651 Tax_Id=9606 Gene_Symbol=PRKDC Isoform 1 of DNA-dependent protein kinase catalytic subunit	QITPQQQEK	550.2902	1098.5658	2	38	-777.777	-777.777	-777.777	-777.777	755.8635246	4.3148	755.8356	755.550708	756.497	1821.068413	1098.5669	550.2907185	1098.566912	1098.565534	FALSE			-777.777	-777.777	-777.777	1	11.7	M:\Monica\MSDATA\Holts\Solycomp\04252008\0X\J13\Holts_Solycomp_04252008_0X_J13_combo_mascot_results.html		1	-777.777	-777.777	M:\Monica\MSDATA\Holts\Solycomp\04252008\0X\J13\m05012008_holtholt_soly_12_0x_j13_6.raw		758389.4102	1098.566935		550.2901034	TRUE	550.2906218	-777.777
-1	1	0	1.023	0.15	IPI:IPI00296337.2	473749	SPACER	SWISS-PROT:P78527-1|ENSEMBL:ENSP00000313420|REFSEQ:NP_008835|H-INV:HIT000220021|VEGA:OTTHUMP00000177651 Tax_Id=9606 Gene_Symbol=PRKDC Isoform 1 of DNA-dependent protein kinase catalytic subunit	QITPQQQEK	554.2967	1106.5789	2	27	-777.777	-777.777	-777.777	-777.777	0	0	755.4989	0	0	0	1106.5811	554.2972131	1106.579901	0	FALSE			-777.777	-777.777	-777.777	1	4.1	M:\Monica\MSDATA\Holts\Solycomp\04252008\0X\J13\Holts_Solycomp_04252008_0X_J13_combo_mascot_results.html	1Lys8	1	-777.777	-777.777	M:\Monica\MSDATA\Holts\Solycomp\04252008\0X\J13\m05012008_holtholt_soly_12_0x_j13_6.raw		0	1098.566935		0	TRUE	0	-777.777
-1	1	0	1.023	0.15	IPI:IPI00296337.2	473749	SPACER	SWISS-PROT:P78527-1|ENSEMBL:ENSP00000313420|REFSEQ:NP_008835|H-INV:HIT000220021|VEGA:OTTHUMP00000177651 Tax_Id=9606 Gene_Symbol=PRKDC Isoform 1 of DNA-dependent protein kinase catalytic subunit	QITQSALLAEAR	653.8729	1305.7313	2	69	-777.777	-777.777	-777.777	-777.777	2682.669283	12.66784042	2677.6932	2682.218194	2681.9463	89180.65521	1305.7348	653.8732802	1305.732035	1299.714098	FALSE			-777.777	-777.777	-777.777	1	28	M:\Monica\MSDATA\Holts\Solycomp\04252008\0X\J13\Holts_Solycomp_04252008_0X_J13_combo_mascot_results.html	1Arg6	1	-777.777	-777.777	M:\Monica\MSDATA\Holts\Solycomp\04252008\0X\J13\m05012008_holtholt_soly_12_0x_j13_6.raw		28919312.38	1299.714645		653.8743185	TRUE	653.8746987	-777.777
-1	1	0	1.023	0.15	IPI:IPI00296337.2	473749	SPACER	SWISS-PROT:P78527-1|ENSEMBL:ENSP00000313420|REFSEQ:NP_008835|H-INV:HIT000220021|VEGA:OTTHUMP00000177651 Tax_Id=9606 Gene_Symbol=PRKDC Isoform 1 of DNA-dependent protein kinase catalytic subunit	QITQSALLAEAR	650.8638	1299.713	2	64	-777.777	-777.777	-777.777	-777.777	0	0	2678.7343	0	0	0	1299.7146	650.8641842	1299.713843	0	FALSE			-777.777	-777.777	-777.777	1	50.7	M:\Monica\MSDATA\Holts\Solycomp\04252008\0X\J13\Holts_Solycomp_04252008_0X_J13_combo_mascot_results.html		1	-777.777	-777.777	M:\Monica\MSDATA\Holts\Solycomp\04252008\0X\J13\m05012008_holtholt_soly_12_0x_j13_6.raw		0	1299.714645		0	TRUE	0	-777.777
-1	1	0	1.023	0.15	IPI:IPI00296337.2	473749	SPACER	SWISS-PROT:P78527-1|ENSEMBL:ENSP00000313420|REFSEQ:NP_008835|H-INV:HIT000220021|VEGA:OTTHUMP00000177651 Tax_Id=9606 Gene_Symbol=PRKDC Isoform 1 of DNA-dependent protein kinase catalytic subunit	QLASGLLELAFAFGGLCER	1026.5279	2051.0412	2	45	-777.777	-777.777	-777.777	-777.777	4336.38249	108.6285052	4324.9582	4310.866215	4323.0451	581.1766332	2051.0509	1026.527783	2051.04104	2051.040343	FALSE			-777.777	-777.777	-777.777	1	42.4	M:\Monica\MSDATA\Holts\Solycomp\04252008\0X\J13\Holts_Solycomp_04252008_0X_J13_combo_mascot_results.html		1	-777.777	-777.777	M:\Monica\MSDATA\Holts\Solycomp\04252008\0X\J13\m05012008_holtholt_soly_12_0x_j13_6.raw		98166.12109	1994.02948		1026.5279	TRUE	1026.527783	-777.777
-1	1	0	1.023	0.15	IPI:IPI00296337.2	473749	SPACER	SWISS-PROT:P78527-1|ENSEMBL:ENSP00000313420|REFSEQ:NP_008835|H-INV:HIT000220021|VEGA:OTTHUMP00000177651 Tax_Id=9606 Gene_Symbol=PRKDC Isoform 1 of DNA-dependent protein kinase catalytic subunit	QLFSSLFSGILK	674.3898	1346.765	2	84	-777.777	-777.777	-777.777	-777.777	3894.030724	7.417032768	3890.6455	3894.329186	3892.3242	21224.64052	1346.7689	674.3901528	1346.76578	1338.754953	FALSE			-777.777	-777.777	-777.777	1	58.9	M:\Monica\MSDATA\Holts\Solycomp\04252008\0X\J13\Holts_Solycomp_04252008_0X_J13_combo_mascot_results.html	1Lys8	1	-777.777	-777.777	M:\Monica\MSDATA\Holts\Solycomp\04252008\0X\J13\m05012008_holtholt_soly_12_0x_j13_6.raw		6499304.955	1338.754715		674.3922934	TRUE	674.3926462	-777.777
-1	1	0	1.023	0.15	IPI:IPI00296337.2	473749	SPACER	SWISS-PROT:P78527-1|ENSEMBL:ENSP00000313420|REFSEQ:NP_008835|H-INV:HIT000220021|VEGA:OTTHUMP00000177651 Tax_Id=9606 Gene_Symbol=PRKDC Isoform 1 of DNA-dependent protein kinase catalytic subunit	QLFSSLFSGILK	670.3841	1338.7537	2	68	-777.777	-777.777	-777.777	-777.777	0	0	3890.9918	0	0	0	1338.7547	670.3844582	1338.754391	0	FALSE			-777.777	-777.777	-777.777	1	44.3	M:\Monica\MSDATA\Holts\Solycomp\04252008\0X\J13\Holts_Solycomp_04252008_0X_J13_combo_mascot_results.html		1	-777.777	-777.777	M:\Monica\MSDATA\Holts\Solycomp\04252008\0X\J13\m05012008_holtholt_soly_12_0x_j13_6.raw		0	1338.754715		0	TRUE	0	-777.777
-1	1	0	1.023	0.15	IPI:IPI00296337.2	473749	SPACER	SWISS-PROT:P78527-1|ENSEMBL:ENSP00000313420|REFSEQ:NP_008835|H-INV:HIT000220021|VEGA:OTTHUMP00000177651 Tax_Id=9606 Gene_Symbol=PRKDC Isoform 1 of DNA-dependent protein kinase catalytic subunit	QMFLTQTDTGDDR	775.3468	1548.679	2	82	-777.777	-777.777	-777.777	-777.777	2362.504896	21.44649873	2355.716	2362.788081	2365.7229	10982.34547	1548.6822	775.347018	1548.679511	1542.659818	FALSE			-777.777	-777.777	-777.777	1	73.3	M:\Monica\MSDATA\Holts\Solycomp\04252008\0X\J13\Holts_Solycomp_04252008_0X_J13_combo_mascot_results.html	1Arg6 1Met(ox)	1	-777.777	-777.777	M:\Monica\MSDATA\Holts\Solycomp\04252008\0X\J13\m05012008_holtholt_soly_12_0x_j13_6.raw		2738732.73	1526.667115		775.346582	TRUE	775.3468	-777.777
-1	1	0	1.023	0.15	IPI:IPI00296337.2	473749	SPACER	SWISS-PROT:P78527-1|ENSEMBL:ENSP00000313420|REFSEQ:NP_008835|H-INV:HIT000220021|VEGA:OTTHUMP00000177651 Tax_Id=9606 Gene_Symbol=PRKDC Isoform 1 of DNA-dependent protein kinase catalytic subunit	QMFLTQTDTGDDR	772.3374	1542.6602	2	72	-777.777	-777.777	-777.777	-777.777	0	0	2357.0851	0	0	0	1542.662	772.3376221	1542.660719	0	FALSE			-777.777	-777.777	-777.777	1	59.5	M:\Monica\MSDATA\Holts\Solycomp\04252008\0X\J13\Holts_Solycomp_04252008_0X_J13_combo_mascot_results.html	1Met(ox)	1	-777.777	-777.777	M:\Monica\MSDATA\Holts\Solycomp\04252008\0X\J13\m05012008_holtholt_soly_12_0x_j13_6.raw		0	1526.667115		0	TRUE	0	-777.777
-1	1	0	1.023	0.15	IPI:IPI00296337.2	473749	SPACER	SWISS-PROT:P78527-1|ENSEMBL:ENSP00000313420|REFSEQ:NP_008835|H-INV:HIT000220021|VEGA:OTTHUMP00000177651 Tax_Id=9606 Gene_Symbol=PRKDC Isoform 1 of DNA-dependent protein kinase catalytic subunit	QSFVDR	376.1902	750.3658	2	38	-777.777	-777.777	-777.777	-777.777	861.69222	7.042771417	860.2527	861.7804891	861.7092	2029.362124	750.366	376.1909508	750.3673763	750.3663944	FALSE			-777.777	-777.777	-777.777	1	14.9	M:\Monica\MSDATA\Holts\Solycomp\04252008\0X\J13\Holts_Solycomp_04252008_0X_J13_combo_mascot_results.html		1	-777.777	-777.777	M:\Monica\MSDATA\Holts\Solycomp\04252008\0X\J13\m05012008_holtholt_soly_12_0x_j13_6.raw		1600876.297	750.3660447		376.1897144	TRUE	376.1904652	-777.777
-1	1	0	1.023	0.15	IPI:IPI00296337.2	473749	SPACER	SWISS-PROT:P78527-1|ENSEMBL:ENSP00000313420|REFSEQ:NP_008835|H-INV:HIT000220021|VEGA:OTTHUMP00000177651 Tax_Id=9606 Gene_Symbol=PRKDC Isoform 1 of DNA-dependent protein kinase catalytic subunit	QSFVDR	379.1996	756.3846	2	32	-777.777	-777.777	-777.777	-777.777	0	0	860.5263	0	0	0	756.3862	379.2003468	756.3861683	0	FALSE			-777.777	-777.777	-777.777	1	8.3	M:\Monica\MSDATA\Holts\Solycomp\04252008\0X\J13\Holts_Solycomp_04252008_0X_J13_combo_mascot_results.html	1Arg6	1	-777.777	-777.777	M:\Monica\MSDATA\Holts\Solycomp\04252008\0X\J13\m05012008_holtholt_soly_12_0x_j13_6.raw		0	750.3660447		0	TRUE	0	-777.777
-1	1	0	1.023	0.15	IPI:IPI00296337.2	473749	SPACER	SWISS-PROT:P78527-1|ENSEMBL:ENSP00000313420|REFSEQ:NP_008835|H-INV:HIT000220021|VEGA:OTTHUMP00000177651 Tax_Id=9606 Gene_Symbol=PRKDC Isoform 1 of DNA-dependent protein kinase catalytic subunit	QYDEALNK	494.7431	987.4717	2	41	-777.777	-777.777	-777.777	-777.777	882.9094637	9.730457125	882.4921	884.0208993	883.4133	1693.371705	987.4752	494.7436926	987.4728598	979.459485	FALSE			-777.777	-777.777	-777.777	1	24.8	M:\Monica\MSDATA\Holts\Solycomp\04252008\0X\J13\Holts_Solycomp_04252008_0X_J13_combo_mascot_results.html	1Lys8	1	-777.777	-777.777	M:\Monica\MSDATA\Holts\Solycomp\04252008\0X\J13\m05012008_holtholt_soly_12_0x_j13_6.raw		859779.1992	979.4610647		494.7430713	TRUE	494.7436639	-777.777
-1	1	0	1.023	0.15	IPI:IPI00296337.2	473749	SPACER	SWISS-PROT:P78527-1|ENSEMBL:ENSP00000313420|REFSEQ:NP_008835|H-INV:HIT000220021|VEGA:OTTHUMP00000177651 Tax_Id=9606 Gene_Symbol=PRKDC Isoform 1 of DNA-dependent protein kinase catalytic subunit	QYDEALNK	490.7365	979.4584	2	31	-777.777	-777.777	-777.777	-777.777	0	0	881.887	0	0	0	979.461	490.7370979	979.4596705	0	FALSE			-777.777	-777.777	-777.777	1	17.3	M:\Monica\MSDATA\Holts\Solycomp\04252008\0X\J13\Holts_Solycomp_04252008_0X_J13_combo_mascot_results.html		1	-777.777	-777.777	M:\Monica\MSDATA\Holts\Solycomp\04252008\0X\J13\m05012008_holtholt_soly_12_0x_j13_6.raw		0	979.4610647		0	TRUE	0	-777.777
-1	1	0	1.023	0.15	IPI:IPI00296337.2	473749	SPACER	SWISS-PROT:P78527-1|ENSEMBL:ENSP00000313420|REFSEQ:NP_008835|H-INV:HIT000220021|VEGA:OTTHUMP00000177651 Tax_Id=9606 Gene_Symbol=PRKDC Isoform 1 of DNA-dependent protein kinase catalytic subunit	RGSCVTQVGLLESVYEMFR	753.72	2258.1381	3	35	-777.777	-777.777	-777.777	-777.777	3696.8029	0	3700.1868	3694.5345	3696.8029	4878.536188	2258.1226	753.7202469	2258.138953	2246.086064	FALSE			-777.777	-777.777	-777.777	1	28	M:\Monica\MSDATA\Holts\Solycomp\04252008\0X\J13\Holts_Solycomp_04252008_0X_J13_combo_mascot_results.html	2Arg6 1Met(ox)	1	-777.777	-777.777	M:\Monica\MSDATA\Holts\Solycomp\04252008\0X\J13\m05012008_holtholt_soly_12_0x_j13_6.raw		1265845.548	2173.06597		753.716323	TRUE	753.7165699	-777.777
-1	1	0	1.023	0.15	IPI:IPI00296337.2	473749	SPACER	SWISS-PROT:P78527-1|ENSEMBL:ENSP00000313420|REFSEQ:NP_008835|H-INV:HIT000220021|VEGA:OTTHUMP00000177651 Tax_Id=9606 Gene_Symbol=PRKDC Isoform 1 of DNA-dependent protein kinase catalytic subunit	RGSCVTQVGLLESVYEMFR	753.7146	2258.1219	3	33	-777.777	-777.777	-777.777	-777.777	0	0	3711.7565	0	0	0	2258.1226	753.7148469	2258.122753	0	FALSE			-777.777	-777.777	-777.777	1	24	M:\Monica\MSDATA\Holts\Solycomp\04252008\0X\J13\Holts_Solycomp_04252008_0X_J13_combo_mascot_results.html	2Arg6 1Met(ox)	1	-777.777	-777.777	M:\Monica\MSDATA\Holts\Solycomp\04252008\0X\J13\m05012008_holtholt_soly_12_0x_j13_6.raw		0	2173.06597		0	TRUE	0	-777.777
-1	1	0	1.023	0.15	IPI:IPI00296337.2	473749	SPACER	SWISS-PROT:P78527-1|ENSEMBL:ENSP00000313420|REFSEQ:NP_008835|H-INV:HIT000220021|VEGA:OTTHUMP00000177651 Tax_Id=9606 Gene_Symbol=PRKDC Isoform 1 of DNA-dependent protein kinase catalytic subunit	RILELSGSSSEDSEK	818.904	1635.7935	2	113	-777.777	-777.777	-777.777	-777.777	2272.09541	10.41756446	2271.3055	2272.085559	2272.1262	11637.3186	1635.7951	818.9041599	1635.793794	1635.794968	FALSE			-777.777	-777.777	-777.777	1	96	M:\Monica\MSDATA\Holts\Solycomp\04252008\0X\J13\Holts_Solycomp_04252008_0X_J13_combo_mascot_results.html		1	-777.777	-777.777	M:\Monica\MSDATA\Holts\Solycomp\04252008\0X\J13\m05012008_holtholt_soly_12_0x_j13_6.raw		2678217.4	1635.795135		818.9042461	TRUE	818.904406	-777.777
-1	1	0	1.023	0.15	IPI:IPI00296337.2	473749	SPACER	SWISS-PROT:P78527-1|ENSEMBL:ENSP00000313420|REFSEQ:NP_008835|H-INV:HIT000220021|VEGA:OTTHUMP00000177651 Tax_Id=9606 Gene_Symbol=PRKDC Isoform 1 of DNA-dependent protein kinase catalytic subunit	RILELSGSSSEDSEK	825.9211	1649.8277	2	91	-777.777	-777.777	-777.777	-777.777	0	0	2270.7358	0	0	0	1649.8294	825.9212505	1649.827976	0	FALSE			-777.777	-777.777	-777.777	1	73.7	M:\Monica\MSDATA\Holts\Solycomp\04252008\0X\J13\Holts_Solycomp_04252008_0X_J13_combo_mascot_results.html	1Arg6 1Lys8	1	-777.777	-777.777	M:\Monica\MSDATA\Holts\Solycomp\04252008\0X\J13\m05012008_holtholt_soly_12_0x_j13_6.raw		0	1635.795135		0	TRUE	0	-777.777
-1	1	0	1.023	0.15	IPI:IPI00296337.2	473749	SPACER	SWISS-PROT:P78527-1|ENSEMBL:ENSP00000313420|REFSEQ:NP_008835|H-INV:HIT000220021|VEGA:OTTHUMP00000177651 Tax_Id=9606 Gene_Symbol=PRKDC Isoform 1 of DNA-dependent protein kinase catalytic subunit	RLSFAVPFR	546.8198	1091.625	2	43	-777.777	-777.777	-777.777	-777.777	2958.154434	10.52757715	2955.5566	2958.20599	2958.1904	18329.43103	1091.6239	546.8203231	1091.626121	1091.624557	FALSE			-777.777	-777.777	-777.777	1	19.2	M:\Monica\MSDATA\Holts\Solycomp\04252008\0X\J13\Holts_Solycomp_04252008_0X_J13_combo_mascot_results.html		1	-777.777	-777.777	M:\Monica\MSDATA\Holts\Solycomp\04252008\0X\J13\m05012008_holtholt_soly_12_0x_j13_6.raw		7720426.328	1091.623975		546.8194761	TRUE	546.8199992	-777.777
-1	1	0	1.023	0.15	IPI:IPI00296337.2	473749	SPACER	SWISS-PROT:P78527-1|ENSEMBL:ENSP00000313420|REFSEQ:NP_008835|H-INV:HIT000220021|VEGA:OTTHUMP00000177651 Tax_Id=9606 Gene_Symbol=PRKDC Isoform 1 of DNA-dependent protein kinase catalytic subunit	RLSFAVPFR	552.8392	1103.6638	2	31	-777.777	-777.777	-777.777	-777.777	0	0	2956.8855	0	0	0	1103.6642	552.8397151	1103.664905	0	FALSE			-777.777	-777.777	-777.777	1	11.3	M:\Monica\MSDATA\Holts\Solycomp\04252008\0X\J13\Holts_Solycomp_04252008_0X_J13_combo_mascot_results.html	2Arg6	1	-777.777	-777.777	M:\Monica\MSDATA\Holts\Solycomp\04252008\0X\J13\m05012008_holtholt_soly_12_0x_j13_6.raw		0	1091.623975		0	TRUE	0	-777.777
-1	1	0	1.023	0.15	IPI:IPI00296337.2	473749	SPACER	SWISS-PROT:P78527-1|ENSEMBL:ENSP00000313420|REFSEQ:NP_008835|H-INV:HIT000220021|VEGA:OTTHUMP00000177651 Tax_Id=9606 Gene_Symbol=PRKDC Isoform 1 of DNA-dependent protein kinase catalytic subunit	RLYSLALHPNAFK	510.6235	1528.8486	3	20	-777.777	-777.777	-777.777	-777.777	0	0	2740.0292	0	0	0	1528.8514	510.6240714	1528.850426	0	FALSE			-777.777	-777.777	-777.777	1	10.4	M:\Monica\MSDATA\Holts\Solycomp\04252008\0X\J13\Holts_Solycomp_04252008_0X_J13_combo_mascot_results.html		1	-777.777	-777.777	M:\Monica\MSDATA\Holts\Solycomp\04252008\0X\J13\m05012008_holtholt_soly_12_0x_j13_6.raw		0	1528.851405		0	FALSE	0	-777.777
-1	1	0	1.023	0.15	IPI:IPI00296337.2	473749	SPACER	SWISS-PROT:P78527-1|ENSEMBL:ENSP00000313420|REFSEQ:NP_008835|H-INV:HIT000220021|VEGA:OTTHUMP00000177651 Tax_Id=9606 Gene_Symbol=PRKDC Isoform 1 of DNA-dependent protein kinase catalytic subunit	RLYSLALHPNAFK	515.3024	1542.8853	3	14	-777.777	-777.777	-777.777	-777.777	0	0	2747.0379	0	0	0	1542.8857	515.3029652	1542.887107	0	FALSE			-777.777	-777.777	-777.777	1	5.4	M:\Monica\MSDATA\Holts\Solycomp\04252008\0X\J13\Holts_Solycomp_04252008_0X_J13_combo_mascot_results.html	1Arg6 1Lys8	1	-777.777	-777.777	M:\Monica\MSDATA\Holts\Solycomp\04252008\0X\J13\m05012008_holtholt_soly_12_0x_j13_6.raw		0	1528.851405		0	FALSE	0	-777.777
-1	1	0	1.023	0.15	IPI:IPI00296337.2	473749	SPACER	SWISS-PROT:P78527-1|ENSEMBL:ENSP00000313420|REFSEQ:NP_008835|H-INV:HIT000220021|VEGA:OTTHUMP00000177651 Tax_Id=9606 Gene_Symbol=PRKDC Isoform 1 of DNA-dependent protein kinase catalytic subunit	RTFPVLLR	501.3163	1000.6179	2	34	-777.777	-777.777	-777.777	-777.777	2677.255425	12.46700841	2675.6546	2677.332629	2676.3936	14587.29472	1000.6181	501.3168838	1000.619242	1000.617721	FALSE			-777.777	-777.777	-777.777	1	1.2	M:\Monica\MSDATA\Holts\Solycomp\04252008\0X\J13\Holts_Solycomp_04252008_0X_J13_combo_mascot_results.html		1	-777.777	-777.777	M:\Monica\MSDATA\Holts\Solycomp\04252008\0X\J13\m05012008_holtholt_soly_12_0x_j13_6.raw		6982089.461	1000.618165		501.3161136	TRUE	501.3166974	-777.777
-1	1	0	1.023	0.15	IPI:IPI00296337.2	473749	SPACER	SWISS-PROT:P78527-1|ENSEMBL:ENSP00000313420|REFSEQ:NP_008835|H-INV:HIT000220021|VEGA:OTTHUMP00000177651 Tax_Id=9606 Gene_Symbol=PRKDC Isoform 1 of DNA-dependent protein kinase catalytic subunit	RTFPVLLR	507.3352	1012.6559	2	28	-777.777	-777.777	-777.777	-777.777	0	0	2675.4062	0	0	0	1012.6584	507.3357758	1012.657026	0	FALSE			-777.777	-777.777	-777.777	1	10.3	M:\Monica\MSDATA\Holts\Solycomp\04252008\0X\J13\Holts_Solycomp_04252008_0X_J13_combo_mascot_results.html	2Arg6	1	-777.777	-777.777	M:\Monica\MSDATA\Holts\Solycomp\04252008\0X\J13\m05012008_holtholt_soly_12_0x_j13_6.raw		0	1000.618165		0	TRUE	0	-777.777
-1	1	0	1.023	0.15	IPI:IPI00296337.2	473749	SPACER	SWISS-PROT:P78527-1|ENSEMBL:ENSP00000313420|REFSEQ:NP_008835|H-INV:HIT000220021|VEGA:OTTHUMP00000177651 Tax_Id=9606 Gene_Symbol=PRKDC Isoform 1 of DNA-dependent protein kinase catalytic subunit	RYAVPSAGLR	551.3309	1100.6473	2	26	-777.777	-777.777	-777.777	-777.777	2279.724878	14.31958334	2280.8677	2279.599178	2281.1134	2906.925975	1100.6493	551.3314171	1100.648309	1088.6092	FALSE			-777.777	-777.777	-777.777	1	9.8	M:\Monica\MSDATA\Holts\Solycomp\04252008\0X\J13\Holts_Solycomp_04252008_0X_J13_combo_mascot_results.html	2Arg6	1	-777.777	-777.777	M:\Monica\MSDATA\Holts\Solycomp\04252008\0X\J13\m05012008_holtholt_soly_12_0x_j13_6.raw		1227754.806	1088.609055		551.3309585	TRUE	551.3314756	-777.777
-1	1	0	1.023	0.15	IPI:IPI00296337.2	473749	SPACER	SWISS-PROT:P78527-1|ENSEMBL:ENSP00000313420|REFSEQ:NP_008835|H-INV:HIT000220021|VEGA:OTTHUMP00000177651 Tax_Id=9606 Gene_Symbol=PRKDC Isoform 1 of DNA-dependent protein kinase catalytic subunit	SDPGLLTNTMDVFVK	826.9132	1651.8118	2	104	-777.777	-777.777	-777.777	-777.777	3052.856786	20.0531569	3061.0379	3052.464173	3056.5533	92697.67729	1651.8127	826.9133492	1651.812173	1651.812411	FALSE			-777.777	-777.777	-777.777	1	91.2	M:\Monica\MSDATA\Holts\Solycomp\04252008\0X\J13\Holts_Solycomp_04252008_0X_J13_combo_mascot_results.html	1Met(ox)	1	-777.777	-777.777	M:\Monica\MSDATA\Holts\Solycomp\04252008\0X\J13\m05012008_holtholt_soly_12_0x_j13_6.raw		20767817.88	1635.817785		826.9131899	TRUE	826.9133391	-777.777
-1	1	0	1.023	0.15	IPI:IPI00296337.2	473749	SPACER	SWISS-PROT:P78527-1|ENSEMBL:ENSP00000313420|REFSEQ:NP_008835|H-INV:HIT000220021|VEGA:OTTHUMP00000177651 Tax_Id=9606 Gene_Symbol=PRKDC Isoform 1 of DNA-dependent protein kinase catalytic subunit	SDPGLLTNTMDVFVK	826.9131	1651.8116	2	90	-777.777	-777.777	-777.777	-777.777	0	0	3043.7978	0	0	0	1651.8127	826.9132492	1651.811973	0	FALSE			-777.777	-777.777	-777.777	1	75.3	M:\Monica\MSDATA\Holts\Solycomp\04252008\0X\J13\Holts_Solycomp_04252008_0X_J13_combo_mascot_results.html	1Met(ox)	1	-777.777	-777.777	M:\Monica\MSDATA\Holts\Solycomp\04252008\0X\J13\m05012008_holtholt_soly_12_0x_j13_6.raw		0	1635.817785		0	TRUE	0	-777.777
-1	1	0	1.023	0.15	IPI:IPI00296337.2	473749	SPACER	SWISS-PROT:P78527-1|ENSEMBL:ENSP00000313420|REFSEQ:NP_008835|H-INV:HIT000220021|VEGA:OTTHUMP00000177651 Tax_Id=9606 Gene_Symbol=PRKDC Isoform 1 of DNA-dependent protein kinase catalytic subunit	SDPGLLTNTMDVFVK	822.9214	1643.8283	2	75	-777.777	-777.777	-777.777	-777.777	0	0	3484.1319	0	0	0	1643.832	822.9215545	1643.828584	0	FALSE			-777.777	-777.777	-777.777	1	58	M:\Monica\MSDATA\Holts\Solycomp\04252008\0X\J13\Holts_Solycomp_04252008_0X_J13_combo_mascot_results.html	1Lys8	1	-777.777	-777.777	M:\Monica\MSDATA\Holts\Solycomp\04252008\0X\J13\m05012008_holtholt_soly_12_0x_j13_6.raw		0	1635.817785		0	TRUE	0	-777.777
-1	1	0	1.023	0.15	IPI:IPI00296337.2	473749	SPACER	SWISS-PROT:P78527-1|ENSEMBL:ENSP00000313420|REFSEQ:NP_008835|H-INV:HIT000220021|VEGA:OTTHUMP00000177651 Tax_Id=9606 Gene_Symbol=PRKDC Isoform 1 of DNA-dependent protein kinase catalytic subunit	SDPGLLTNTMDVFVK	830.9213	1659.828	2	40	-777.777	-777.777	-777.777	-777.777	0	0	3063.2723	0	0	0	1659.8269	830.9214439	1659.828362	0	FALSE			-777.777	-777.777	-777.777	1	13.1	M:\Monica\MSDATA\Holts\Solycomp\04252008\0X\J13\Holts_Solycomp_04252008_0X_J13_combo_mascot_results.html	1Met(ox) 1Lys8	1	-777.777	-777.777	M:\Monica\MSDATA\Holts\Solycomp\04252008\0X\J13\m05012008_holtholt_soly_12_0x_j13_6.raw		0	1635.817785		0	TRUE	0	-777.777
-1	1	0	1.023	0.15	IPI:IPI00296337.2	473749	SPACER	SWISS-PROT:P78527-1|ENSEMBL:ENSP00000313420|REFSEQ:NP_008835|H-INV:HIT000220021|VEGA:OTTHUMP00000177651 Tax_Id=9606 Gene_Symbol=PRKDC Isoform 1 of DNA-dependent protein kinase catalytic subunit	SDPGLLTNTMDVFVK	818.9193	1635.8241	2	27	-777.777	-777.777	-777.777	-777.777	3483.2443	0	3482.6392	3483.2443	3483.2443	20980.36464	1635.8178	818.9194599	1635.824394	1635.81517	FALSE			-777.777	-777.777	-777.777	1	12	M:\Monica\MSDATA\Holts\Solycomp\04252008\0X\J13\Holts_Solycomp_04252008_0X_J13_combo_mascot_results.html		1	-777.777	-777.777	M:\Monica\MSDATA\Holts\Solycomp\04252008\0X\J13\m05012008_holtholt_soly_12_0x_j13_6.raw		4824964.416	1635.817785		818.9147601	TRUE	818.91492	-777.777
-1	1	0	1.023	0.15	IPI:IPI00296337.2	473749	SPACER	SWISS-PROT:P78527-1|ENSEMBL:ENSP00000313420|REFSEQ:NP_008835|H-INV:HIT000220021|VEGA:OTTHUMP00000177651 Tax_Id=9606 Gene_Symbol=PRKDC Isoform 1 of DNA-dependent protein kinase catalytic subunit	SIELFYK	454.2538	906.4931	2	30	-777.777	-777.777	-777.777	-777.777	2871.225429	12.54745725	2867.503	2870.84926	2870.5338	36926.11891	906.4942	454.2544466	906.4943679	898.4816365	FALSE			-777.777	-777.777	-777.777	1	16.5	M:\Monica\MSDATA\Holts\Solycomp\04252008\0X\J13\Holts_Solycomp_04252008_0X_J13_combo_mascot_results.html	1Lys8	1	-777.777	-777.777	M:\Monica\MSDATA\Holts\Solycomp\04252008\0X\J13\m05012008_holtholt_soly_12_0x_j13_6.raw		21313122.13	898.4800047		454.2544847	TRUE	454.2551314	-777.777
-1	1	0	1.023	0.15	IPI:IPI00296337.2	473749	SPACER	SWISS-PROT:P78527-1|ENSEMBL:ENSP00000313420|REFSEQ:NP_008835|H-INV:HIT000220021|VEGA:OTTHUMP00000177651 Tax_Id=9606 Gene_Symbol=PRKDC Isoform 1 of DNA-dependent protein kinase catalytic subunit	SIELFYK	450.2473	898.4801	2	24	-777.777	-777.777	-777.777	-777.777	0	0	2867.7436	0	0	0	898.48	450.247952	898.4813786	0	FALSE			-777.777	-777.777	-777.777	1	1.6	M:\Monica\MSDATA\Holts\Solycomp\04252008\0X\J13\Holts_Solycomp_04252008_0X_J13_combo_mascot_results.html		1	-777.777	-777.777	M:\Monica\MSDATA\Holts\Solycomp\04252008\0X\J13\m05012008_holtholt_soly_12_0x_j13_6.raw		0	898.4800047		0	FALSE	0	-777.777
-1	1	0	1.023	0.15	IPI:IPI00296337.2	473749	SPACER	SWISS-PROT:P78527-1|ENSEMBL:ENSP00000313420|REFSEQ:NP_008835|H-INV:HIT000220021|VEGA:OTTHUMP00000177651 Tax_Id=9606 Gene_Symbol=PRKDC Isoform 1 of DNA-dependent protein kinase catalytic subunit	SIGEYDVLR	529.2836	1056.5527	2	55	-777.777	-777.777	-777.777	-777.777	2713.645309	12.68816488	2711.6413	2713.624234	2712.9531	78803.28558	1056.5547	529.2841465	1056.553768	1050.534349	FALSE			-777.777	-777.777	-777.777	1	23.8	M:\Monica\MSDATA\Holts\Solycomp\04252008\0X\J13\Holts_Solycomp_04252008_0X_J13_combo_mascot_results.html	1Arg6	1	-777.777	-777.777	M:\Monica\MSDATA\Holts\Solycomp\04252008\0X\J13\m05012008_holtholt_soly_12_0x_j13_6.raw		35362233.28	1050.534555		529.2837201	TRUE	529.2842666	-777.777
-1	1	0	1.023	0.15	IPI:IPI00296337.2	473749	SPACER	SWISS-PROT:P78527-1|ENSEMBL:ENSP00000313420|REFSEQ:NP_008835|H-INV:HIT000220021|VEGA:OTTHUMP00000177651 Tax_Id=9606 Gene_Symbol=PRKDC Isoform 1 of DNA-dependent protein kinase catalytic subunit	SIGEYDVLR	526.2739	1050.5332	2	48	-777.777	-777.777	-777.777	-777.777	0	0	2711.8804	0	0	0	1050.5345	526.2744505	1050.534376	0	FALSE			-777.777	-777.777	-777.777	1	21.2	M:\Monica\MSDATA\Holts\Solycomp\04252008\0X\J13\Holts_Solycomp_04252008_0X_J13_combo_mascot_results.html		1	-777.777	-777.777	M:\Monica\MSDATA\Holts\Solycomp\04252008\0X\J13\m05012008_holtholt_soly_12_0x_j13_6.raw		0	1050.534555		0	TRUE	0	-777.777
-1	1	0	1.023	0.15	IPI:IPI00296337.2	473749	SPACER	SWISS-PROT:P78527-1|ENSEMBL:ENSP00000313420|REFSEQ:NP_008835|H-INV:HIT000220021|VEGA:OTTHUMP00000177651 Tax_Id=9606 Gene_Symbol=PRKDC Isoform 1 of DNA-dependent protein kinase catalytic subunit	SKDFVQVMR	570.3052	1138.5957	2	49	-777.777	-777.777	-777.777	-777.777	1169.063817	59.34576448	1165.83	1169.95826	1176.1909	2362.640233	1138.5991	570.3056917	1138.596858	1124.563932	FALSE			-777.777	-777.777	-777.777	1	36.8	M:\Monica\MSDATA\Holts\Solycomp\04252008\0X\J13\Holts_Solycomp_04252008_0X_J13_combo_mascot_results.html	1Arg6 1Met(ox) 1Lys8	1	-777.777	-777.777	M:\Monica\MSDATA\Holts\Solycomp\04252008\0X\J13\m05012008_holtholt_soly_12_0x_j13_6.raw		953348.7637	1108.569905		570.3052246	TRUE	570.3057164	-777.777
-1	1	0	1.023	0.15	IPI:IPI00296337.2	473749	SPACER	SWISS-PROT:P78527-1|ENSEMBL:ENSP00000313420|REFSEQ:NP_008835|H-INV:HIT000220021|VEGA:OTTHUMP00000177651 Tax_Id=9606 Gene_Symbol=PRKDC Isoform 1 of DNA-dependent protein kinase catalytic subunit	SKDFVQVMR	570.3053	1138.5961	2	46	-777.777	-777.777	-777.777	-777.777	0	0	1190.5489	0	0	0	1138.5991	570.3057917	1138.597058	0	FALSE			-777.777	-777.777	-777.777	1	30.3	M:\Monica\MSDATA\Holts\Solycomp\04252008\0X\J13\Holts_Solycomp_04252008_0X_J13_combo_mascot_results.html	1Arg6 1Met(ox) 1Lys8	1	-777.777	-777.777	M:\Monica\MSDATA\Holts\Solycomp\04252008\0X\J13\m05012008_holtholt_soly_12_0x_j13_6.raw		0	1108.569905		0	TRUE	0	-777.777
-1	1	0	1.023	0.15	IPI:IPI00296337.2	473749	SPACER	SWISS-PROT:P78527-1|ENSEMBL:ENSP00000313420|REFSEQ:NP_008835|H-INV:HIT000220021|VEGA:OTTHUMP00000177651 Tax_Id=9606 Gene_Symbol=PRKDC Isoform 1 of DNA-dependent protein kinase catalytic subunit	SKDFVQVMR	570.3063	1138.598	2	22	-777.777	-777.777	-777.777	-777.777	0	0	1205.0587	0	0	0	1138.5991	570.3067917	1138.599058	0	FALSE			-777.777	-777.777	-777.777	1	14.9	M:\Monica\MSDATA\Holts\Solycomp\04252008\0X\J13\Holts_Solycomp_04252008_0X_J13_combo_mascot_results.html	1Arg6 1Met(ox) 1Lys8	1	-777.777	-777.777	M:\Monica\MSDATA\Holts\Solycomp\04252008\0X\J13\m05012008_holtholt_soly_12_0x_j13_6.raw		0	1108.569905		0	FALSE	0	-777.777
-1	1	0	1.023	0.15	IPI:IPI00296337.2	473749	SPACER	SWISS-PROT:P78527-1|ENSEMBL:ENSP00000313420|REFSEQ:NP_008835|H-INV:HIT000220021|VEGA:OTTHUMP00000177651 Tax_Id=9606 Gene_Symbol=PRKDC Isoform 1 of DNA-dependent protein kinase catalytic subunit	SKDFVQVMR	375.8614	1124.5623	3	23	-777.777	-777.777	-777.777	-777.777	0	0	1165.5522	0	0	0	1124.5648	375.8621513	1124.564666	0	FALSE			-777.777	-777.777	-777.777	1	4.1	M:\Monica\MSDATA\Holts\Solycomp\04252008\0X\J13\Holts_Solycomp_04252008_0X_J13_combo_mascot_results.html	1Met(ox)	1	-777.777	-777.777	M:\Monica\MSDATA\Holts\Solycomp\04252008\0X\J13\m05012008_holtholt_soly_12_0x_j13_6.raw		0	1108.569905		0	FALSE	0	-777.777
-1	1	0	1.023	0.15	IPI:IPI00296337.2	473749	SPACER	SWISS-PROT:P78527-1|ENSEMBL:ENSP00000313420|REFSEQ:NP_008835|H-INV:HIT000220021|VEGA:OTTHUMP00000177651 Tax_Id=9606 Gene_Symbol=PRKDC Isoform 1 of DNA-dependent protein kinase catalytic subunit	SKDFVQVMR	375.8614	1124.5624	3	17	-777.777	-777.777	-777.777	-777.777	0	0	1190.2274	0	0	0	1124.5648	375.8621513	1124.564666	0	FALSE			-777.777	-777.777	-777.777	1	2	M:\Monica\MSDATA\Holts\Solycomp\04252008\0X\J13\Holts_Solycomp_04252008_0X_J13_combo_mascot_results.html	1Met(ox)	1	-777.777	-777.777	M:\Monica\MSDATA\Holts\Solycomp\04252008\0X\J13\m05012008_holtholt_soly_12_0x_j13_6.raw		0	1108.569905		0	FALSE	0	-777.777
-1	1	0	1.023	0.15	IPI:IPI00296337.2	473749	SPACER	SWISS-PROT:P78527-1|ENSEMBL:ENSP00000313420|REFSEQ:NP_008835|H-INV:HIT000220021|VEGA:OTTHUMP00000177651 Tax_Id=9606 Gene_Symbol=PRKDC Isoform 1 of DNA-dependent protein kinase catalytic subunit	SLEYCSTASIDSENPPDLNK	1120.5061	2238.9977	2	105	-777.777	-777.777	-777.777	-777.777	2711.19215	10.7999402	2709.945	2711.009154	2711.1119	15031.86447	2238.995	1120.505857	2238.997189	2239.000193	FALSE			-777.777	-777.777	-777.777	1	104.5	M:\Monica\MSDATA\Holts\Solycomp\04252008\0X\J13\Holts_Solycomp_04252008_0X_J13_combo_mascot_results.html		1	-777.777	-777.777	M:\Monica\MSDATA\Holts\Solycomp\04252008\0X\J13\m05012008_holtholt_soly_12_0x_j13_6.raw		2143799.789	2181.97357		1120.506468	TRUE	1120.506225	-777.777
-1	1	0	1.023	0.15	IPI:IPI00296337.2	473749	SPACER	SWISS-PROT:P78527-1|ENSEMBL:ENSP00000313420|REFSEQ:NP_008835|H-INV:HIT000220021|VEGA:OTTHUMP00000177651 Tax_Id=9606 Gene_Symbol=PRKDC Isoform 1 of DNA-dependent protein kinase catalytic subunit	SLGPPQGEEDSVPR	734.3567	1466.6988	2	96	-777.777	-777.777	-777.777	-777.777	2380.427799	16.70842934	2388.0865	2380.679249	2382.1297	89704.87165	1466.7001	734.3569728	1466.69942	1466.697972	FALSE			-777.777	-777.777	-777.777	1	87	M:\Monica\MSDATA\Holts\Solycomp\04252008\0X\J13\Holts_Solycomp_04252008_0X_J13_combo_mascot_results.html		1	-777.777	-777.777	M:\Monica\MSDATA\Holts\Solycomp\04252008\0X\J13\m05012008_holtholt_soly_12_0x_j13_6.raw		24097538.81	1466.700105		734.3566414	TRUE	734.3569142	-777.777
-1	1	0	1.023	0.15	IPI:IPI00296337.2	473749	SPACER	SWISS-PROT:P78527-1|ENSEMBL:ENSP00000313420|REFSEQ:NP_008835|H-INV:HIT000220021|VEGA:OTTHUMP00000177651 Tax_Id=9606 Gene_Symbol=PRKDC Isoform 1 of DNA-dependent protein kinase catalytic subunit	SLGPPQGEEDSVPR	737.3663	1472.718	2	86	-777.777	-777.777	-777.777	-777.777	0	0	2370.0919	0	0	0	1472.7202	737.3665687	1472.718612	0	FALSE			-777.777	-777.777	-777.777	1	65.3	M:\Monica\MSDATA\Holts\Solycomp\04252008\0X\J13\Holts_Solycomp_04252008_0X_J13_combo_mascot_results.html	1Arg6	1	-777.777	-777.777	M:\Monica\MSDATA\Holts\Solycomp\04252008\0X\J13\m05012008_holtholt_soly_12_0x_j13_6.raw		0	1466.700105		0	TRUE	0	-777.777
-1	1	0	1.023	0.15	IPI:IPI00296337.2	473749	SPACER	SWISS-PROT:P78527-1|ENSEMBL:ENSP00000313420|REFSEQ:NP_008835|H-INV:HIT000220021|VEGA:OTTHUMP00000177651 Tax_Id=9606 Gene_Symbol=PRKDC Isoform 1 of DNA-dependent protein kinase catalytic subunit	SLGPPQGEEDSVPR	734.3568	1466.699	2	81	-777.777	-777.777	-777.777	-777.777	0	0	2369.8087	0	0	0	1466.7001	734.3570728	1466.69962	0	FALSE			-777.777	-777.777	-777.777	1	68.4	M:\Monica\MSDATA\Holts\Solycomp\04252008\0X\J13\Holts_Solycomp_04252008_0X_J13_combo_mascot_results.html		1	-777.777	-777.777	M:\Monica\MSDATA\Holts\Solycomp\04252008\0X\J13\m05012008_holtholt_soly_12_0x_j13_6.raw		0	1466.700105		0	TRUE	0	-777.777
-1	1	0	1.023	0.15	IPI:IPI00296337.2	473749	SPACER	SWISS-PROT:P78527-1|ENSEMBL:ENSP00000313420|REFSEQ:NP_008835|H-INV:HIT000220021|VEGA:OTTHUMP00000177651 Tax_Id=9606 Gene_Symbol=PRKDC Isoform 1 of DNA-dependent protein kinase catalytic subunit	SLGTIQQCCDAIDHLCR	682.9767	2045.9081	3	21	-777.777	-777.777	-777.777	-777.777	0	0	2834.0622	0	0	0	2045.9081	682.9770413	2045.909336	0	FALSE			-777.777	-777.777	-777.777	1	8.2	M:\Monica\MSDATA\Holts\Solycomp\04252008\0X\J13\Holts_Solycomp_04252008_0X_J13_combo_mascot_results.html		1	-777.777	-777.777	M:\Monica\MSDATA\Holts\Solycomp\04252008\0X\J13\m05012008_holtholt_soly_12_0x_j13_6.raw		0	1874.843701		0	FALSE	0	-777.777
-1	1	0	1.023	0.15	IPI:IPI00296337.2	473749	SPACER	SWISS-PROT:P78527-1|ENSEMBL:ENSP00000313420|REFSEQ:NP_008835|H-INV:HIT000220021|VEGA:OTTHUMP00000177651 Tax_Id=9606 Gene_Symbol=PRKDC Isoform 1 of DNA-dependent protein kinase catalytic subunit	SLGTIQQCCDAIDHLCR	684.9837	2051.9292	3	16	-777.777	-777.777	-777.777	-777.777	0	0	2832.3905	0	0	0	2051.9282	684.9840387	2051.930328	0	FALSE			-777.777	-777.777	-777.777	1	15.6	M:\Monica\MSDATA\Holts\Solycomp\04252008\0X\J13\Holts_Solycomp_04252008_0X_J13_combo_mascot_results.html	1Arg6	1	-777.777	-777.777	M:\Monica\MSDATA\Holts\Solycomp\04252008\0X\J13\m05012008_holtholt_soly_12_0x_j13_6.raw		0	1874.843701		0	FALSE	0	-777.777
-1	1	0	1.023	0.15	IPI:IPI00296337.2	473749	SPACER	SWISS-PROT:P78527-1|ENSEMBL:ENSP00000313420|REFSEQ:NP_008835|H-INV:HIT000220021|VEGA:OTTHUMP00000177651 Tax_Id=9606 Gene_Symbol=PRKDC Isoform 1 of DNA-dependent protein kinase catalytic subunit	SLNSIEFR	483.2555	964.4965	2	62	-777.777	-777.777	-777.777	-777.777	2612.680201	10.20171998	2609.5378	2612.757333	2612.6539	30596.43189	964.4978	483.2561079	964.4976905	964.4987664	FALSE			-777.777	-777.777	-777.777	1	30.9	M:\Monica\MSDATA\Holts\Solycomp\04252008\0X\J13\Holts_Solycomp_04252008_0X_J13_combo_mascot_results.html		1	-777.777	-777.777	M:\Monica\MSDATA\Holts\Solycomp\04252008\0X\J13\m05012008_holtholt_soly_12_0x_j13_6.raw		15507662.19	964.4977847		483.2555814	TRUE	483.2561893	-777.777
-1	1	0	1.023	0.15	IPI:IPI00296337.2	473749	SPACER	SWISS-PROT:P78527-1|ENSEMBL:ENSP00000313420|REFSEQ:NP_008835|H-INV:HIT000220021|VEGA:OTTHUMP00000177651 Tax_Id=9606 Gene_Symbol=PRKDC Isoform 1 of DNA-dependent protein kinase catalytic subunit	SLNSIEFR	486.2657	970.5169	2	39	-777.777	-777.777	-777.777	-777.777	0	0	2608.266	0	0	0	970.5179	486.2663039	970.5180824	0	FALSE			-777.777	-777.777	-777.777	1	21.1	M:\Monica\MSDATA\Holts\Solycomp\04252008\0X\J13\Holts_Solycomp_04252008_0X_J13_combo_mascot_results.html	1Arg6	1	-777.777	-777.777	M:\Monica\MSDATA\Holts\Solycomp\04252008\0X\J13\m05012008_holtholt_soly_12_0x_j13_6.raw		0	964.4977847		0	TRUE	0	-777.777
-1	1	0	1.023	0.15	IPI:IPI00296337.2	473749	SPACER	SWISS-PROT:P78527-1|ENSEMBL:ENSP00000313420|REFSEQ:NP_008835|H-INV:HIT000220021|VEGA:OTTHUMP00000177651 Tax_Id=9606 Gene_Symbol=PRKDC Isoform 1 of DNA-dependent protein kinase catalytic subunit	SMEEDPQTSR	598.2474	1194.4802	2	35	-777.777	-777.777	-777.777	-777.777	737.2257	0	738.5959	737.2257	737.2257	1158.923436	1194.4823	598.2478544	1194.481183	1194.481093	FALSE			-777.777	-777.777	-777.777	1	27.2	M:\Monica\MSDATA\Holts\Solycomp\04252008\0X\J13\Holts_Solycomp_04252008_0X_J13_combo_mascot_results.html	1Met(ox)	1	-777.777	-777.777	M:\Monica\MSDATA\Holts\Solycomp\04252008\0X\J13\m05012008_holtholt_soly_12_0x_j13_6.raw		421244.1405	1178.487365		598.2473543	TRUE	598.2478088	-777.777
-1	1	0	1.023	0.15	IPI:IPI00296337.2	473749	SPACER	SWISS-PROT:P78527-1|ENSEMBL:ENSP00000313420|REFSEQ:NP_008835|H-INV:HIT000220021|VEGA:OTTHUMP00000177651 Tax_Id=9606 Gene_Symbol=PRKDC Isoform 1 of DNA-dependent protein kinase catalytic subunit	SMEEDPQTSR	601.2577	1200.5009	2	10	-777.777	-777.777	-777.777	-777.777	0	0	738.9367	0	0	0	1200.5024	601.2581504	1200.501775	0	FALSE			-777.777	-777.777	-777.777	1	1.9	M:\Monica\MSDATA\Holts\Solycomp\04252008\0X\J13\Holts_Solycomp_04252008_0X_J13_combo_mascot_results.html	1Arg6 1Met(ox)	1	-777.777	-777.777	M:\Monica\MSDATA\Holts\Solycomp\04252008\0X\J13\m05012008_holtholt_soly_12_0x_j13_6.raw		0	1178.487365		0	FALSE	0	-777.777
-1	1	0	1.023	0.15	IPI:IPI00296337.2	473749	SPACER	SWISS-PROT:P78527-1|ENSEMBL:ENSP00000313420|REFSEQ:NP_008835|H-INV:HIT000220021|VEGA:OTTHUMP00000177651 Tax_Id=9606 Gene_Symbol=PRKDC Isoform 1 of DNA-dependent protein kinase catalytic subunit	SPNLWLK	433.2545	864.4945	2	54	-777.777	-777.777	-777.777	-777.777	2737.04258	21.27155458	2729.9251	2737.092228	2734.9246	20391.75971	864.4949	433.2551747	864.495824	856.4817639	FALSE			-777.777	-777.777	-777.777	1	32.6	M:\Monica\MSDATA\Holts\Solycomp\04252008\0X\J13\Holts_Solycomp_04252008_0X_J13_combo_mascot_results.html	1Lys8	1	-777.777	-777.777	M:\Monica\MSDATA\Holts\Solycomp\04252008\0X\J13\m05012008_holtholt_soly_12_0x_j13_6.raw		12650885.03	856.4806747		433.254471	TRUE	433.2551457	-777.777
-1	1	0	1.023	0.15	IPI:IPI00296337.2	473749	SPACER	SWISS-PROT:P78527-1|ENSEMBL:ENSP00000313420|REFSEQ:NP_008835|H-INV:HIT000220021|VEGA:OTTHUMP00000177651 Tax_Id=9606 Gene_Symbol=PRKDC Isoform 1 of DNA-dependent protein kinase catalytic subunit	SQGCSEQVLTVLK	728.8807	1455.7468	2	81	-777.777	-777.777	-777.777	-777.777	2754.074321	12.73987703	2748.8699	2753.738175	2753.5116	89492.8545	1455.7482	728.8809801	1455.747435	1447.733791	FALSE			-777.777	-777.777	-777.777	1	46.8	M:\Monica\MSDATA\Holts\Solycomp\04252008\0X\J13\Holts_Solycomp_04252008_0X_J13_combo_mascot_results.html	1Lys8	1	-777.777	-777.777	M:\Monica\MSDATA\Holts\Solycomp\04252008\0X\J13\m05012008_holtholt_soly_12_0x_j13_6.raw		24412740.28	1390.7126		728.8805542	TRUE	728.8808342	-777.777
-1	1	0	1.023	0.15	IPI:IPI00296337.2	473749	SPACER	SWISS-PROT:P78527-1|ENSEMBL:ENSP00000313420|REFSEQ:NP_008835|H-INV:HIT000220021|VEGA:OTTHUMP00000177651 Tax_Id=9606 Gene_Symbol=PRKDC Isoform 1 of DNA-dependent protein kinase catalytic subunit	SQGCSEQVLTVLK	724.8745	1447.7345	2	72	-777.777	-777.777	-777.777	-777.777	0	0	2749.4301	0	0	0	1447.734	724.8747854	1447.735045	0	FALSE			-777.777	-777.777	-777.777	1	48.1	M:\Monica\MSDATA\Holts\Solycomp\04252008\0X\J13\Holts_Solycomp_04252008_0X_J13_combo_mascot_results.html		1	-777.777	-777.777	M:\Monica\MSDATA\Holts\Solycomp\04252008\0X\J13\m05012008_holtholt_soly_12_0x_j13_6.raw		0	1390.7126		0	TRUE	0	-777.777
-1	1	0	1.023	0.15	IPI:IPI00296337.2	473749	SPACER	SWISS-PROT:P78527-1|ENSEMBL:ENSP00000313420|REFSEQ:NP_008835|H-INV:HIT000220021|VEGA:OTTHUMP00000177651 Tax_Id=9606 Gene_Symbol=PRKDC Isoform 1 of DNA-dependent protein kinase catalytic subunit	SSFDWLTGSSTDPLVDHTSPSSDSLLFAHK	1078.8442	3233.5107	3	75	-777.777	-777.777	-777.777	-777.777	3513.364	0	3514.5533	3513.364	3513.364	6424.074834	3233.5153	1078.844013	3233.510251	3233.509738	FALSE			-777.777	-777.777	-777.777	1	58.6	M:\Monica\MSDATA\Holts\Solycomp\04252008\0X\J13\Holts_Solycomp_04252008_0X_J13_combo_mascot_results.html		1	-777.777	-777.777	M:\Monica\MSDATA\Holts\Solycomp\04252008\0X\J13\m05012008_holtholt_soly_12_0x_j13_6.raw		966243.1279	3233.515255		1078.844174	TRUE	1078.843987	-777.777
-1	1	0	1.023	0.15	IPI:IPI00296337.2	473749	SPACER	SWISS-PROT:P78527-1|ENSEMBL:ENSP00000313420|REFSEQ:NP_008835|H-INV:HIT000220021|VEGA:OTTHUMP00000177651 Tax_Id=9606 Gene_Symbol=PRKDC Isoform 1 of DNA-dependent protein kinase catalytic subunit	STVLTPMFVETQASQGTLQTR	771.0606	2310.1599	3	30	-777.777	-777.777	-777.777	-777.777	3011.288609	29.91419277	3003.6075	3011.086135	3005.9078	7658.498494	2310.1525	771.0608238	2310.160683	2310.152318	FALSE			-777.777	-777.777	-777.777	1	24.9	M:\Monica\MSDATA\Holts\Solycomp\04252008\0X\J13\Holts_Solycomp_04252008_0X_J13_combo_mascot_results.html	1Met(ox)	1	-777.777	-777.777	M:\Monica\MSDATA\Holts\Solycomp\04252008\0X\J13\m05012008_holtholt_soly_12_0x_j13_6.raw		1903258.094	2294.157635		771.0574993	TRUE	771.057723	-777.777
-1	1	0	1.023	0.15	IPI:IPI00296337.2	473749	SPACER	SWISS-PROT:P78527-1|ENSEMBL:ENSP00000313420|REFSEQ:NP_008835|H-INV:HIT000220021|VEGA:OTTHUMP00000177651 Tax_Id=9606 Gene_Symbol=PRKDC Isoform 1 of DNA-dependent protein kinase catalytic subunit	SVGPDFGK	407.7119	813.4093	2	24	-777.777	-777.777	-777.777	-777.777	0	0	1406.1081	0	0	0	813.4112	407.7126088	813.4106921	0	FALSE			-777.777	-777.777	-777.777	1	3.4	M:\Monica\MSDATA\Holts\Solycomp\04252008\0X\J13\Holts_Solycomp_04252008_0X_J13_combo_mascot_results.html	1Lys8	1	-777.777	-777.777	M:\Monica\MSDATA\Holts\Solycomp\04252008\0X\J13\m05012008_holtholt_soly_12_0x_j13_6.raw		0	805.3969947		0	FALSE	0	-777.777
-1	1	0	1.023	0.15	IPI:IPI00296337.2	473749	SPACER	SWISS-PROT:P78527-1|ENSEMBL:ENSP00000313420|REFSEQ:NP_008835|H-INV:HIT000220021|VEGA:OTTHUMP00000177651 Tax_Id=9606 Gene_Symbol=PRKDC Isoform 1 of DNA-dependent protein kinase catalytic subunit	SVGPDFGK	403.7056	805.3967	2	23	-777.777	-777.777	-777.777	-777.777	0	0	1710.5826	0	0	0	805.397	403.7063141	805.3981028	0	FALSE			-777.777	-777.777	-777.777	1	12.9	M:\Monica\MSDATA\Holts\Solycomp\04252008\0X\J13\Holts_Solycomp_04252008_0X_J13_combo_mascot_results.html		1	-777.777	-777.777	M:\Monica\MSDATA\Holts\Solycomp\04252008\0X\J13\m05012008_holtholt_soly_12_0x_j13_6.raw		0	805.3969947		0	FALSE	0	-777.777
-1	1	0	1.023	0.15	IPI:IPI00296337.2	473749	SPACER	SWISS-PROT:P78527-1|ENSEMBL:ENSP00000313420|REFSEQ:NP_008835|H-INV:HIT000220021|VEGA:OTTHUMP00000177651 Tax_Id=9606 Gene_Symbol=PRKDC Isoform 1 of DNA-dependent protein kinase catalytic subunit	SVGPDFGK	407.7127	813.4108	2	22	-777.777	-777.777	-777.777	-777.777	0	0	1845.6931	0	0	0	813.4112	407.7134088	813.4122921	0	FALSE			-777.777	-777.777	-777.777	1	1.5	M:\Monica\MSDATA\Holts\Solycomp\04252008\0X\J13\Holts_Solycomp_04252008_0X_J13_combo_mascot_results.html	1Lys8	1	-777.777	-777.777	M:\Monica\MSDATA\Holts\Solycomp\04252008\0X\J13\m05012008_holtholt_soly_12_0x_j13_6.raw		0	805.3969947		0	FALSE	0	-777.777
-1	1	0	1.023	0.15	IPI:IPI00296337.2	473749	SPACER	SWISS-PROT:P78527-1|ENSEMBL:ENSP00000313420|REFSEQ:NP_008835|H-INV:HIT000220021|VEGA:OTTHUMP00000177651 Tax_Id=9606 Gene_Symbol=PRKDC Isoform 1 of DNA-dependent protein kinase catalytic subunit	SVGPDFGK	403.7057	805.3969	2	20	-777.777	-777.777	-777.777	-777.777	0	0	1771.6516	0	0	0	805.397	403.7064141	805.3983028	0	FALSE			-777.777	-777.777	-777.777	1	3.2	M:\Monica\MSDATA\Holts\Solycomp\04252008\0X\J13\Holts_Solycomp_04252008_0X_J13_combo_mascot_results.html		1	-777.777	-777.777	M:\Monica\MSDATA\Holts\Solycomp\04252008\0X\J13\m05012008_holtholt_soly_12_0x_j13_6.raw		0	805.3969947		0	FALSE	0	-777.777
-1	1	0	1.023	0.15	IPI:IPI00296337.2	473749	SPACER	SWISS-PROT:P78527-1|ENSEMBL:ENSP00000313420|REFSEQ:NP_008835|H-INV:HIT000220021|VEGA:OTTHUMP00000177651 Tax_Id=9606 Gene_Symbol=PRKDC Isoform 1 of DNA-dependent protein kinase catalytic subunit	SVGPDFGK	407.712	813.4095	2	20	-777.777	-777.777	-777.777	-777.777	0	0	1683.9268	0	0	0	813.4112	407.7127088	813.4108921	0	FALSE			-777.777	-777.777	-777.777	1	8.6	M:\Monica\MSDATA\Holts\Solycomp\04252008\0X\J13\Holts_Solycomp_04252008_0X_J13_combo_mascot_results.html	1Lys8	1	-777.777	-777.777	M:\Monica\MSDATA\Holts\Solycomp\04252008\0X\J13\m05012008_holtholt_soly_12_0x_j13_6.raw		0	805.3969947		0	FALSE	0	-777.777
-1	1	0	1.023	0.15	IPI:IPI00296337.2	473749	SPACER	SWISS-PROT:P78527-1|ENSEMBL:ENSP00000313420|REFSEQ:NP_008835|H-INV:HIT000220021|VEGA:OTTHUMP00000177651 Tax_Id=9606 Gene_Symbol=PRKDC Isoform 1 of DNA-dependent protein kinase catalytic subunit	SVGPDFGK	403.7057	805.3969	2	18	-777.777	-777.777	-777.777	-777.777	0	0	1802.7991	0	0	0	805.397	403.7064141	805.3983028	0	FALSE			-777.777	-777.777	-777.777	1	4.7	M:\Monica\MSDATA\Holts\Solycomp\04252008\0X\J13\Holts_Solycomp_04252008_0X_J13_combo_mascot_results.html		1	-777.777	-777.777	M:\Monica\MSDATA\Holts\Solycomp\04252008\0X\J13\m05012008_holtholt_soly_12_0x_j13_6.raw		0	805.3969947		0	FALSE	0	-777.777
-1	1	0	1.023	0.15	IPI:IPI00296337.2	473749	SPACER	SWISS-PROT:P78527-1|ENSEMBL:ENSP00000313420|REFSEQ:NP_008835|H-INV:HIT000220021|VEGA:OTTHUMP00000177651 Tax_Id=9606 Gene_Symbol=PRKDC Isoform 1 of DNA-dependent protein kinase catalytic subunit	SVGPDFGK	407.7121	813.4096	2	16	-777.777	-777.777	-777.777	-777.777	0	0	1653.0677	0	0	0	813.4112	407.7128088	813.4110921	0	FALSE			-777.777	-777.777	-777.777	1	3.7	M:\Monica\MSDATA\Holts\Solycomp\04252008\0X\J13\Holts_Solycomp_04252008_0X_J13_combo_mascot_results.html	1Lys8	1	-777.777	-777.777	M:\Monica\MSDATA\Holts\Solycomp\04252008\0X\J13\m05012008_holtholt_soly_12_0x_j13_6.raw		0	805.3969947		0	FALSE	0	-777.777
-1	1	0	1.023	0.15	IPI:IPI00296337.2	473749	SPACER	SWISS-PROT:P78527-1|ENSEMBL:ENSP00000313420|REFSEQ:NP_008835|H-INV:HIT000220021|VEGA:OTTHUMP00000177651 Tax_Id=9606 Gene_Symbol=PRKDC Isoform 1 of DNA-dependent protein kinase catalytic subunit	SVGPDFGK	407.7121	813.4097	2	15	-777.777	-777.777	-777.777	-777.777	0	0	1915.3408	0	0	0	813.4112	407.7128088	813.4110921	0	FALSE			-777.777	-777.777	-777.777	1	1	M:\Monica\MSDATA\Holts\Solycomp\04252008\0X\J13\Holts_Solycomp_04252008_0X_J13_combo_mascot_results.html	1Lys8	1	-777.777	-777.777	M:\Monica\MSDATA\Holts\Solycomp\04252008\0X\J13\m05012008_holtholt_soly_12_0x_j13_6.raw		0	805.3969947		0	FALSE	0	-777.777
-1	1	0	1.023	0.15	IPI:IPI00296337.2	473749	SPACER	SWISS-PROT:P78527-1|ENSEMBL:ENSP00000313420|REFSEQ:NP_008835|H-INV:HIT000220021|VEGA:OTTHUMP00000177651 Tax_Id=9606 Gene_Symbol=PRKDC Isoform 1 of DNA-dependent protein kinase catalytic subunit	SVGPDFGK	403.7052	805.3958	2	14	-777.777	-777.777	-777.777	-777.777	0	0	1410.4464	0	0	0	805.397	403.7059141	805.3973028	0	FALSE			-777.777	-777.777	-777.777	1	4.2	M:\Monica\MSDATA\Holts\Solycomp\04252008\0X\J13\Holts_Solycomp_04252008_0X_J13_combo_mascot_results.html		1	-777.777	-777.777	M:\Monica\MSDATA\Holts\Solycomp\04252008\0X\J13\m05012008_holtholt_soly_12_0x_j13_6.raw		0	805.3969947		0	FALSE	0	-777.777
-1	1	0	1.023	0.15	IPI:IPI00296337.2	473749	SPACER	SWISS-PROT:P78527-1|ENSEMBL:ENSP00000313420|REFSEQ:NP_008835|H-INV:HIT000220021|VEGA:OTTHUMP00000177651 Tax_Id=9606 Gene_Symbol=PRKDC Isoform 1 of DNA-dependent protein kinase catalytic subunit	SVGPDFGK	403.7057	805.3969	2	14	-777.777	-777.777	-777.777	-777.777	0	0	1679.9956	0	0	0	805.397	403.7064141	805.3983028	0	FALSE			-777.777	-777.777	-777.777	1	1.1	M:\Monica\MSDATA\Holts\Solycomp\04252008\0X\J13\Holts_Solycomp_04252008_0X_J13_combo_mascot_results.html		1	-777.777	-777.777	M:\Monica\MSDATA\Holts\Solycomp\04252008\0X\J13\m05012008_holtholt_soly_12_0x_j13_6.raw		0	805.3969947		0	FALSE	0	-777.777
-1	1	0	1.023	0.15	IPI:IPI00296337.2	473749	SPACER	SWISS-PROT:P78527-1|ENSEMBL:ENSP00000313420|REFSEQ:NP_008835|H-INV:HIT000220021|VEGA:OTTHUMP00000177651 Tax_Id=9606 Gene_Symbol=PRKDC Isoform 1 of DNA-dependent protein kinase catalytic subunit	SVGPDFGK	407.7121	813.4096	2	14	-777.777	-777.777	-777.777	-777.777	0	0	1621.6632	0	0	0	813.4112	407.7128088	813.4110921	0	FALSE			-777.777	-777.777	-777.777	1	2.7	M:\Monica\MSDATA\Holts\Solycomp\04252008\0X\J13\Holts_Solycomp_04252008_0X_J13_combo_mascot_results.html	1Lys8	1	-777.777	-777.777	M:\Monica\MSDATA\Holts\Solycomp\04252008\0X\J13\m05012008_holtholt_soly_12_0x_j13_6.raw		0	805.3969947		0	FALSE	0	-777.777
-1	1	0	1.023	0.15	IPI:IPI00296337.2	473749	SPACER	SWISS-PROT:P78527-1|ENSEMBL:ENSP00000313420|REFSEQ:NP_008835|H-INV:HIT000220021|VEGA:OTTHUMP00000177651 Tax_Id=9606 Gene_Symbol=PRKDC Isoform 1 of DNA-dependent protein kinase catalytic subunit	SVGPDFGK	403.7057	805.3968	2	13	-777.777	-777.777	-777.777	-777.777	0	0	1832.9329	0	0	0	805.397	403.7064141	805.3983028	0	FALSE			-777.777	-777.777	-777.777	1	1.5	M:\Monica\MSDATA\Holts\Solycomp\04252008\0X\J13\Holts_Solycomp_04252008_0X_J13_combo_mascot_results.html		1	-777.777	-777.777	M:\Monica\MSDATA\Holts\Solycomp\04252008\0X\J13\m05012008_holtholt_soly_12_0x_j13_6.raw		0	805.3969947		0	FALSE	0	-777.777
-1	1	0	1.023	0.15	IPI:IPI00296337.2	473749	SPACER	SWISS-PROT:P78527-1|ENSEMBL:ENSP00000313420|REFSEQ:NP_008835|H-INV:HIT000220021|VEGA:OTTHUMP00000177651 Tax_Id=9606 Gene_Symbol=PRKDC Isoform 1 of DNA-dependent protein kinase catalytic subunit	SVGPDFGK	403.7057	805.3968	2	11	-777.777	-777.777	-777.777	-777.777	0	0	1740.8241	0	0	0	805.397	403.7064141	805.3983028	0	FALSE			-777.777	-777.777	-777.777	1	2.2	M:\Monica\MSDATA\Holts\Solycomp\04252008\0X\J13\Holts_Solycomp_04252008_0X_J13_combo_mascot_results.html		1	-777.777	-777.777	M:\Monica\MSDATA\Holts\Solycomp\04252008\0X\J13\m05012008_holtholt_soly_12_0x_j13_6.raw		0	805.3969947		0	FALSE	0	-777.777
-1	1	0	1.023	0.15	IPI:IPI00296337.2	473749	SPACER	SWISS-PROT:P78527-1|ENSEMBL:ENSP00000313420|REFSEQ:NP_008835|H-INV:HIT000220021|VEGA:OTTHUMP00000177651 Tax_Id=9606 Gene_Symbol=PRKDC Isoform 1 of DNA-dependent protein kinase catalytic subunit	SVGPDFGK	403.7057	805.3969	2	11	-777.777	-777.777	-777.777	-777.777	0	0	2020.6938	0	0	0	805.397	403.7064141	805.3983028	0	FALSE			-777.777	-777.777	-777.777	1	1.8	M:\Monica\MSDATA\Holts\Solycomp\04252008\0X\J13\Holts_Solycomp_04252008_0X_J13_combo_mascot_results.html		1	-777.777	-777.777	M:\Monica\MSDATA\Holts\Solycomp\04252008\0X\J13\m05012008_holtholt_soly_12_0x_j13_6.raw		0	805.3969947		0	FALSE	0	-777.777
-1	1	0	1.023	0.15	IPI:IPI00296337.2	473749	SPACER	SWISS-PROT:P78527-1|ENSEMBL:ENSP00000313420|REFSEQ:NP_008835|H-INV:HIT000220021|VEGA:OTTHUMP00000177651 Tax_Id=9606 Gene_Symbol=PRKDC Isoform 1 of DNA-dependent protein kinase catalytic subunit	SVGPDFGK	407.712	813.4095	2	11	-777.777	-777.777	-777.777	-777.777	0	0	1497.6501	0	0	0	813.4112	407.7127088	813.4108921	0	FALSE			-777.777	-777.777	-777.777	1	0.5	M:\Monica\MSDATA\Holts\Solycomp\04252008\0X\J13\Holts_Solycomp_04252008_0X_J13_combo_mascot_results.html	1Lys8	1	-777.777	-777.777	M:\Monica\MSDATA\Holts\Solycomp\04252008\0X\J13\m05012008_holtholt_soly_12_0x_j13_6.raw		0	805.3969947		0	FALSE	0	-777.777
-1	1	0	1.023	0.15	IPI:IPI00296337.2	473749	SPACER	SWISS-PROT:P78527-1|ENSEMBL:ENSP00000313420|REFSEQ:NP_008835|H-INV:HIT000220021|VEGA:OTTHUMP00000177651 Tax_Id=9606 Gene_Symbol=PRKDC Isoform 1 of DNA-dependent protein kinase catalytic subunit	SYVAWDR	451.7258	901.4371	2	32	-777.777	-777.777	-777.777	-777.777	2485.173525	12.50392764	2483.1151	2485.740014	2486.0301	14645.07904	901.4389	451.72645	901.4383746	895.4192107	FALSE			-777.777	-777.777	-777.777	1	7.6	M:\Monica\MSDATA\Holts\Solycomp\04252008\0X\J13\Holts_Solycomp_04252008_0X_J13_combo_mascot_results.html	1Arg6	1	-777.777	-777.777	M:\Monica\MSDATA\Holts\Solycomp\04252008\0X\J13\m05012008_holtholt_soly_12_0x_j13_6.raw		8543203.938	895.4188047		451.725828	TRUE	451.7264781	-777.777
-1	1	0	1.023	0.15	IPI:IPI00296337.2	473749	SPACER	SWISS-PROT:P78527-1|ENSEMBL:ENSP00000313420|REFSEQ:NP_008835|H-INV:HIT000220021|VEGA:OTTHUMP00000177651 Tax_Id=9606 Gene_Symbol=PRKDC Isoform 1 of DNA-dependent protein kinase catalytic subunit	SYVAWDR	448.7157	895.4168	2	30	-777.777	-777.777	-777.777	-777.777	0	0	2482.8753	0	0	0	895.4188	448.716354	895.4181827	0	FALSE			-777.777	-777.777	-777.777	1	15.5	M:\Monica\MSDATA\Holts\Solycomp\04252008\0X\J13\Holts_Solycomp_04252008_0X_J13_combo_mascot_results.html		1	-777.777	-777.777	M:\Monica\MSDATA\Holts\Solycomp\04252008\0X\J13\m05012008_holtholt_soly_12_0x_j13_6.raw		0	895.4188047		0	TRUE	0	-777.777
-1	1	0	1.023	0.15	IPI:IPI00296337.2	473749	SPACER	SWISS-PROT:P78527-1|ENSEMBL:ENSP00000313420|REFSEQ:NP_008835|H-INV:HIT000220021|VEGA:OTTHUMP00000177651 Tax_Id=9606 Gene_Symbol=PRKDC Isoform 1 of DNA-dependent protein kinase catalytic subunit	TETVTSFR	470.7401	939.4656	2	47	-777.777	-777.777	-777.777	-777.777	2192.753143	14.74965274	2187.1669	2192.39997	2191.3819	20961.67692	939.4661	470.7407246	939.4669239	939.4653805	FALSE			-777.777	-777.777	-777.777	1	14.9	M:\Monica\MSDATA\Holts\Solycomp\04252008\0X\J13\Holts_Solycomp_04252008_0X_J13_combo_mascot_results.html		1	-777.777	-777.777	M:\Monica\MSDATA\Holts\Solycomp\04252008\0X\J13\m05012008_holtholt_soly_12_0x_j13_6.raw		11386113.44	939.4661547		470.7397747	TRUE	470.7403994	-777.777
-1	1	0	1.023	0.15	IPI:IPI00296337.2	473749	SPACER	SWISS-PROT:P78527-1|ENSEMBL:ENSP00000313420|REFSEQ:NP_008835|H-INV:HIT000220021|VEGA:OTTHUMP00000177651 Tax_Id=9606 Gene_Symbol=PRKDC Isoform 1 of DNA-dependent protein kinase catalytic subunit	TETVTSFR	473.7505	945.4864	2	35	-777.777	-777.777	-777.777	-777.777	0	0	2186.9186	0	0	0	945.4863	473.7511206	945.4877158	0	FALSE			-777.777	-777.777	-777.777	1	21.4	M:\Monica\MSDATA\Holts\Solycomp\04252008\0X\J13\Holts_Solycomp_04252008_0X_J13_combo_mascot_results.html	1Arg6	1	-777.777	-777.777	M:\Monica\MSDATA\Holts\Solycomp\04252008\0X\J13\m05012008_holtholt_soly_12_0x_j13_6.raw		0	939.4661547		0	TRUE	0	-777.777
-1	1	0	1.023	0.15	IPI:IPI00296337.2	473749	SPACER	SWISS-PROT:P78527-1|ENSEMBL:ENSP00000313420|REFSEQ:NP_008835|H-INV:HIT000220021|VEGA:OTTHUMP00000177651 Tax_Id=9606 Gene_Symbol=PRKDC Isoform 1 of DNA-dependent protein kinase catalytic subunit	TFPVLLR	423.2661	844.5177	2	25	-777.777	-777.777	-777.777	-777.777	2974.829052	15.13656932	2969.8719	2975.546462	2975.0257	48065.16226	844.517	423.266788	844.5190506	844.5172715	FALSE			-777.777	-777.777	-777.777	1	13.7	M:\Monica\MSDATA\Holts\Solycomp\04252008\0X\J13\Holts_Solycomp_04252008_0X_J13_combo_mascot_results.html		1	-777.777	-777.777	M:\Monica\MSDATA\Holts\Solycomp\04252008\0X\J13\m05012008_holtholt_soly_12_0x_j13_6.raw		31691461.25	844.5170547		423.2651945	TRUE	423.2658825	-777.777
-1	1	0	1.023	0.15	IPI:IPI00296337.2	473749	SPACER	SWISS-PROT:P78527-1|ENSEMBL:ENSP00000313420|REFSEQ:NP_008835|H-INV:HIT000220021|VEGA:OTTHUMP00000177651 Tax_Id=9606 Gene_Symbol=PRKDC Isoform 1 of DNA-dependent protein kinase catalytic subunit	TFPVLLR	426.2759	850.5373	2	23	-777.777	-777.777	-777.777	-777.777	0	0	2983.7321	0	0	0	850.5372	426.276584	850.5386426	0	FALSE			-777.777	-777.777	-777.777	1	17.3	M:\Monica\MSDATA\Holts\Solycomp\04252008\0X\J13\Holts_Solycomp_04252008_0X_J13_combo_mascot_results.html	1Arg6	1	-777.777	-777.777	M:\Monica\MSDATA\Holts\Solycomp\04252008\0X\J13\m05012008_holtholt_soly_12_0x_j13_6.raw		0	844.5170547		0	FALSE	0	-777.777
-1	1	0	1.023	0.15	IPI:IPI00296337.2	473749	SPACER	SWISS-PROT:P78527-1|ENSEMBL:ENSP00000313420|REFSEQ:NP_008835|H-INV:HIT000220021|VEGA:OTTHUMP00000177651 Tax_Id=9606 Gene_Symbol=PRKDC Isoform 1 of DNA-dependent protein kinase catalytic subunit	TFPVLLR	426.2758	850.5371	2	20	-777.777	-777.777	-777.777	-777.777	0	0	2969.1133	0	0	0	850.5372	426.276484	850.5384426	0	FALSE			-777.777	-777.777	-777.777	1	15.1	M:\Monica\MSDATA\Holts\Solycomp\04252008\0X\J13\Holts_Solycomp_04252008_0X_J13_combo_mascot_results.html	1Arg6	1	-777.777	-777.777	M:\Monica\MSDATA\Holts\Solycomp\04252008\0X\J13\m05012008_holtholt_soly_12_0x_j13_6.raw		0	844.5170547		0	FALSE	0	-777.777
-1	1	0	1.023	0.15	IPI:IPI00296337.2	473749	SPACER	SWISS-PROT:P78527-1|ENSEMBL:ENSP00000313420|REFSEQ:NP_008835|H-INV:HIT000220021|VEGA:OTTHUMP00000177651 Tax_Id=9606 Gene_Symbol=PRKDC Isoform 1 of DNA-dependent protein kinase catalytic subunit	TLVECWK	472.2429	942.4713	2	21	-777.777	-777.777	-777.777	-777.777	0	0	2542.1734	0	0	0	942.4724	472.2435226	942.4725199	0	FALSE			-777.777	-777.777	-777.777	1	12.5	M:\Monica\MSDATA\Holts\Solycomp\04252008\0X\J13\Holts_Solycomp_04252008_0X_J13_combo_mascot_results.html	1Lys8	1	-777.777	-777.777	M:\Monica\MSDATA\Holts\Solycomp\04252008\0X\J13\m05012008_holtholt_soly_12_0x_j13_6.raw		0	877.4367601		0	FALSE	0	-777.777
-1	1	0	1.023	0.15	IPI:IPI00296337.2	473749	SPACER	SWISS-PROT:P78527-1|ENSEMBL:ENSP00000313420|REFSEQ:NP_008835|H-INV:HIT000220021|VEGA:OTTHUMP00000177651 Tax_Id=9606 Gene_Symbol=PRKDC Isoform 1 of DNA-dependent protein kinase catalytic subunit	TLVECWK	468.2361	934.4576	2	14	-777.777	-777.777	-777.777	-777.777	0	0	2542.6613	0	0	0	934.4582	468.236728	934.4589306	0	FALSE			-777.777	-777.777	-777.777	1	5.6	M:\Monica\MSDATA\Holts\Solycomp\04252008\0X\J13\Holts_Solycomp_04252008_0X_J13_combo_mascot_results.html		1	-777.777	-777.777	M:\Monica\MSDATA\Holts\Solycomp\04252008\0X\J13\m05012008_holtholt_soly_12_0x_j13_6.raw		0	877.4367601		0	FALSE	0	-777.777
-1	1	0	1.023	0.15	IPI:IPI00296337.2	473749	SPACER	SWISS-PROT:P78527-1|ENSEMBL:ENSP00000313420|REFSEQ:NP_008835|H-INV:HIT000220021|VEGA:OTTHUMP00000177651 Tax_Id=9606 Gene_Symbol=PRKDC Isoform 1 of DNA-dependent protein kinase catalytic subunit	TQEGSLSAR	477.7499	953.4852	2	42	-777.777	-777.777	-777.777	-777.777	770.1850517	4.2916	770.2913	770.588368	769.6897	2115.652091	953.4873	477.7505153	953.4865052	947.4665773	FALSE			-777.777	-777.777	-777.777	1	26.4	M:\Monica\MSDATA\Holts\Solycomp\04252008\0X\J13\Holts_Solycomp_04252008_0X_J13_combo_mascot_results.html	1Arg6	1	-777.777	-777.777	M:\Monica\MSDATA\Holts\Solycomp\04252008\0X\J13\m05012008_holtholt_soly_12_0x_j13_6.raw		1128800.801	947.4672147		477.7498559	TRUE	477.7504712	-777.777
-1	1	0	1.023	0.15	IPI:IPI00296337.2	473749	SPACER	SWISS-PROT:P78527-1|ENSEMBL:ENSP00000313420|REFSEQ:NP_008835|H-INV:HIT000220021|VEGA:OTTHUMP00000177651 Tax_Id=9606 Gene_Symbol=PRKDC Isoform 1 of DNA-dependent protein kinase catalytic subunit	TQEGSLSAR	474.7399	947.4653	2	41	-777.777	-777.777	-777.777	-777.777	0	0	770.5714	0	0	0	947.4672	474.7405193	947.4665132	0	FALSE			-777.777	-777.777	-777.777	1	19.7	M:\Monica\MSDATA\Holts\Solycomp\04252008\0X\J13\Holts_Solycomp_04252008_0X_J13_combo_mascot_results.html		1	-777.777	-777.777	M:\Monica\MSDATA\Holts\Solycomp\04252008\0X\J13\m05012008_holtholt_soly_12_0x_j13_6.raw		0	947.4672147		0	TRUE	0	-777.777
-1	1	0	1.023	0.15	IPI:IPI00296337.2	473749	SPACER	SWISS-PROT:P78527-1|ENSEMBL:ENSP00000313420|REFSEQ:NP_008835|H-INV:HIT000220021|VEGA:OTTHUMP00000177651 Tax_Id=9606 Gene_Symbol=PRKDC Isoform 1 of DNA-dependent protein kinase catalytic subunit	TQMTSAVR	447.2286	892.4426	2	15	-777.777	-777.777	-777.777	-777.777	0	0	801.3612	0	0	0	892.4436	447.229256	892.4439866	0	FALSE			-777.777	-777.777	-777.777	1	0.3	M:\Monica\MSDATA\Holts\Solycomp\04252008\0X\J13\Holts_Solycomp_04252008_0X_J13_combo_mascot_results.html		1	-777.777	-777.777	M:\Monica\MSDATA\Holts\Solycomp\04252008\0X\J13\m05012008_holtholt_soly_12_0x_j13_6.raw		0	892.4436547		0	FALSE	0	-777.777
-1	1	0	1.023	0.15	IPI:IPI00296337.2	473749	SPACER	SWISS-PROT:P78527-1|ENSEMBL:ENSP00000313420|REFSEQ:NP_008835|H-INV:HIT000220021|VEGA:OTTHUMP00000177651 Tax_Id=9606 Gene_Symbol=PRKDC Isoform 1 of DNA-dependent protein kinase catalytic subunit	TSALSDETK	476.2343	950.454	2	39	-777.777	-777.777	-777.777	-777.777	774.4678508	4.1694	775.765	774.8421443	773.9771	1756.197125	950.4556	476.2349173	950.4553092	950.4546145	FALSE			-777.777	-777.777	-777.777	1	16.2	M:\Monica\MSDATA\Holts\Solycomp\04252008\0X\J13\Holts_Solycomp_04252008_0X_J13_combo_mascot_results.html		1	-777.777	-777.777	M:\Monica\MSDATA\Holts\Solycomp\04252008\0X\J13\m05012008_holtholt_soly_12_0x_j13_6.raw		937783.9414	950.4556447		476.2342524	TRUE	476.2348697	-777.777
-1	1	0	1.023	0.15	IPI:IPI00296337.2	473749	SPACER	SWISS-PROT:P78527-1|ENSEMBL:ENSP00000313420|REFSEQ:NP_008835|H-INV:HIT000220021|VEGA:OTTHUMP00000177651 Tax_Id=9606 Gene_Symbol=PRKDC Isoform 1 of DNA-dependent protein kinase catalytic subunit	TVGALQVLGTEAQSSLLK	912.0209	1822.0273	2	139	-777.777	-777.777	-777.777	-777.777	3452.8435	0	3451.2541	3452.8435	3452.8435	282074.5475	1822.0291	912.0209356	1822.027346	1814.016109	FALSE			-777.777	-777.777	-777.777	1	109.4	M:\Monica\MSDATA\Holts\Solycomp\04252008\0X\J13\Holts_Solycomp_04252008_0X_J13_combo_mascot_results.html	1Lys8	1	-777.777	-777.777	M:\Monica\MSDATA\Holts\Solycomp\04252008\0X\J13\m05012008_holtholt_soly_12_0x_j13_6.raw		54710240.02	1814.014895		912.0217209	TRUE	912.0217565	-777.777
-1	1	0	1.023	0.15	IPI:IPI00296337.2	473749	SPACER	SWISS-PROT:P78527-1|ENSEMBL:ENSP00000313420|REFSEQ:NP_008835|H-INV:HIT000220021|VEGA:OTTHUMP00000177651 Tax_Id=9606 Gene_Symbol=PRKDC Isoform 1 of DNA-dependent protein kinase catalytic subunit	TVGALQVLGTEAQSSLLK	908.015	1814.0154	2	119	-777.777	-777.777	-777.777	-777.777	0	0	3451.5779	0	0	0	1814.0149	908.015041	1814.015557	0	FALSE			-777.777	-777.777	-777.777	1	105.5	M:\Monica\MSDATA\Holts\Solycomp\04252008\0X\J13\Holts_Solycomp_04252008_0X_J13_combo_mascot_results.html		1	-777.777	-777.777	M:\Monica\MSDATA\Holts\Solycomp\04252008\0X\J13\m05012008_holtholt_soly_12_0x_j13_6.raw		0	1814.014895		0	TRUE	0	-777.777
-1	1	0	1.023	0.15	IPI:IPI00296337.2	473749	SPACER	SWISS-PROT:P78527-1|ENSEMBL:ENSP00000313420|REFSEQ:NP_008835|H-INV:HIT000220021|VEGA:OTTHUMP00000177651 Tax_Id=9606 Gene_Symbol=PRKDC Isoform 1 of DNA-dependent protein kinase catalytic subunit	TVSLLDENNVSSYLSK	888.9602	1775.9058	2	114	-777.777	-777.777	-777.777	-777.777	3179.1416	0	3179.6647	3179.1416	3179.1416	149120.4656	1775.9032	888.9602664	1775.906007	1767.890901	FALSE			-777.777	-777.777	-777.777	1	103.3	M:\Monica\MSDATA\Holts\Solycomp\04252008\0X\J13\Holts_Solycomp_04252008_0X_J13_combo_mascot_results.html	1Lys8	1	-777.777	-777.777	M:\Monica\MSDATA\Holts\Solycomp\04252008\0X\J13\m05012008_holtholt_soly_12_0x_j13_6.raw		30029892.39	1767.889045		888.9601627	TRUE	888.9602291	-777.777
-1	1	0	1.023	0.15	IPI:IPI00296337.2	473749	SPACER	SWISS-PROT:P78527-1|ENSEMBL:ENSP00000313420|REFSEQ:NP_008835|H-INV:HIT000220021|VEGA:OTTHUMP00000177651 Tax_Id=9606 Gene_Symbol=PRKDC Isoform 1 of DNA-dependent protein kinase catalytic subunit	TYSVVPMTSR	578.7859	1155.5573	2	35	-777.777	-777.777	-777.777	-777.777	2270.118663	28.99732663	2262.6651	2270.577432	2268.4198	15565.01459	1155.5594	578.7863804	1155.558235	1155.558461	FALSE			-777.777	-777.777	-777.777	1	22	M:\Monica\MSDATA\Holts\Solycomp\04252008\0X\J13\Holts_Solycomp_04252008_0X_J13_combo_mascot_results.html	1Met(ox)	1	-777.777	-777.777	M:\Monica\MSDATA\Holts\Solycomp\04252008\0X\J13\m05012008_holtholt_soly_12_0x_j13_6.raw		6172445.594	1139.564495		578.785957	TRUE	578.7864374	-777.777
-1	1	0	1.023	0.15	IPI:IPI00296337.2	473749	SPACER	SWISS-PROT:P78527-1|ENSEMBL:ENSP00000313420|REFSEQ:NP_008835|H-INV:HIT000220021|VEGA:OTTHUMP00000177651 Tax_Id=9606 Gene_Symbol=PRKDC Isoform 1 of DNA-dependent protein kinase catalytic subunit	TYSVVPMTSR	573.7992	1145.5838	2	34	-777.777	-777.777	-777.777	-777.777	2486.830854	12.53961454	2486.5468	2486.821453	2486.0301	8502.835797	1145.5846	573.7996871	1145.584849	1139.564287	FALSE			-777.777	-777.777	-777.777	1	20.3	M:\Monica\MSDATA\Holts\Solycomp\04252008\0X\J13\Holts_Solycomp_04252008_0X_J13_combo_mascot_results.html	1Arg6	1	-777.777	-777.777	M:\Monica\MSDATA\Holts\Solycomp\04252008\0X\J13\m05012008_holtholt_soly_12_0x_j13_6.raw		3413005.508	1139.564495		573.7991848	TRUE	573.7996719	-777.777
-1	1	0	1.023	0.15	IPI:IPI00296337.2	473749	SPACER	SWISS-PROT:P78527-1|ENSEMBL:ENSP00000313420|REFSEQ:NP_008835|H-INV:HIT000220021|VEGA:OTTHUMP00000177651 Tax_Id=9606 Gene_Symbol=PRKDC Isoform 1 of DNA-dependent protein kinase catalytic subunit	TYSVVPMTSR	581.7962	1161.5778	2	33	-777.777	-777.777	-777.777	-777.777	0	0	2264.3867	0	0	0	1161.5795	581.7966764	1161.578827	0	FALSE			-777.777	-777.777	-777.777	1	24.5	M:\Monica\MSDATA\Holts\Solycomp\04252008\0X\J13\Holts_Solycomp_04252008_0X_J13_combo_mascot_results.html	1Arg6 1Met(ox)	1	-777.777	-777.777	M:\Monica\MSDATA\Holts\Solycomp\04252008\0X\J13\m05012008_holtholt_soly_12_0x_j13_6.raw		0	1139.564495		0	TRUE	0	-777.777
[truncated: 18,934 more rows]
[truncated: 52 more columns]
