# Supplementary material for: Empirical Bayes Analysis of Quantitative Proteomics Experiments
Source: PLoS One. 2009 Oct 14;4(10):e7454. doi: 10.1371/journal.pone.0007454 (PMC2759080; doi:10.1371/journal.pone.0007454)
Supplement: Data Set S1 — MSQuant output files for small-molecule target identification experiments analyzed in this study. (38.94 MB ZIP) [file pone.0007454.s009.zip › Margolin_et_al_MSB_dataset/AP1497/AP1497_0X_rep2.txt]

Calibration constants,
A:	0.999997113
B:	0.001394621
Mode:	Arg13C615N4 and Pro6
Dishes:	2
Reserved - N	1/1	StDev	2/1	StDev	Accession number	Mass [Da]	Reserved	Description	Sequence	MCR (Mass charge ratio) [Th]	Measured mass [Da]	Charge	Score	*** Intensity wild	*** XIC wild [Da*secs]	*** Ratio (of intensity sums)	*** StDev	LC centroid [secs]	LC peak width [secs]	LC, MS/MS event [secs]	LC peak detection centroid [secs]	LC max time [secs]	LC max intensity [sumCounts]	Mascot calculated mass [Da]	Calibrated measured MCR [Th]	Calibrated measured mass [Da]	Neutral MS centroid for LC max [Da]	Bad peak	Bad peak text	Reserved	*** High ratio	*** High StDev	*** Ratios correlation	Peptide rank	Peptide delta score	Result file	Modifications	Mascot protein hit number	*** Isotope intensity	*** Higher isotope intensity	Raw file path	Naked seq	Max wild for checked	Peptide mass, no mods [Da]	Sequence with mods	Uncalibrated MS centroid MCR [Th]	Verified	Calibrated MS centroid mass [Da]	*** Isotope XIC [Da*secs]
-1	1	0	1.245	0.29	IPI:IPI00296337.2	473749	SPACER	SWISS-PROT:P78527-1|ENSEMBL:ENSP00000313420|REFSEQ:NP_008835|H-INV:HIT000220021|VEGA:OTTHUMP00000177651 Tax_Id=9606 Gene_Symbol=PRKDC Isoform 1 of DNA-dependent protein kinase catalytic subunit	AALSALESFLK	579.3382	1156.6618	2	86	-777.777	-777.777	-777.777	-777.777	3591.127328	6.774174197	3589.6256	3590.32368	3591.1767	37312.69111	1156.6583	579.3379218	1156.661318	1148.646009	FALSE			-777.777	-777.777	-777.777	1	63.1	M:\Monica\MSDATA\Holts\Solycomp\04252008\0X\J14\Holts_Solycomp_04252008_0X_J14_combo_mascot_results.html	1Lys8	1	-777.777	-777.777	M:\Monica\MSDATA\Holts\Solycomp\04252008\0X\J14\m05012008_holtholt_soly_12_0x_j14_6.raw		14568422.69	1148.644095		579.338314	TRUE	579.3380358	-777.777
-1	1	0	1.245	0.29	IPI:IPI00296337.2	473749	SPACER	SWISS-PROT:P78527-1|ENSEMBL:ENSP00000313420|REFSEQ:NP_008835|H-INV:HIT000220021|VEGA:OTTHUMP00000177651 Tax_Id=9606 Gene_Symbol=PRKDC Isoform 1 of DNA-dependent protein kinase catalytic subunit	AALSALESFLK	575.3296	1148.6447	2	70	-777.777	-777.777	-777.777	-777.777	0	0	3590.2728	0	0	0	1148.6441	575.3293334	1148.644141	0	FALSE			-777.777	-777.777	-777.777	1	45.4	M:\Monica\MSDATA\Holts\Solycomp\04252008\0X\J14\Holts_Solycomp_04252008_0X_J14_combo_mascot_results.html		1	-777.777	-777.777	M:\Monica\MSDATA\Holts\Solycomp\04252008\0X\J14\m05012008_holtholt_soly_12_0x_j14_6.raw		0	1148.644095		0	TRUE	0	-777.777
-1	1	0	1.245	0.29	IPI:IPI00296337.2	473749	SPACER	SWISS-PROT:P78527-1|ENSEMBL:ENSP00000313420|REFSEQ:NP_008835|H-INV:HIT000220021|VEGA:OTTHUMP00000177651 Tax_Id=9606 Gene_Symbol=PRKDC Isoform 1 of DNA-dependent protein kinase catalytic subunit	AAYLSDPR	446.7298	891.445	2	43	-777.777	-777.777	-777.777	-777.777	2107.616175	52.81417754	2078.4112	2107.588927	2108.4126	5956.997443	891.445	446.7299047	891.4452841	891.4455421	FALSE			-777.777	-777.777	-777.777	1	24	M:\Monica\MSDATA\Holts\Solycomp\04252008\0X\J14\Holts_Solycomp_04252008_0X_J14_combo_mascot_results.html		1	-777.777	-777.777	M:\Monica\MSDATA\Holts\Solycomp\04252008\0X\J14\m05012008_holtholt_soly_12_0x_j14_6.raw		3510928.586	891.4450147		446.7304055	TRUE	446.7305103	-777.777
-1	1	0	1.245	0.29	IPI:IPI00296337.2	473749	SPACER	SWISS-PROT:P78527-1|ENSEMBL:ENSP00000313420|REFSEQ:NP_008835|H-INV:HIT000220021|VEGA:OTTHUMP00000177651 Tax_Id=9606 Gene_Symbol=PRKDC Isoform 1 of DNA-dependent protein kinase catalytic subunit	AAYLSDPR	449.7404	897.4663	2	35	-777.777	-777.777	-777.777	-777.777	0	0	2107.0062	0	0	0	897.4651	449.740496	897.4664667	0	FALSE			-777.777	-777.777	-777.777	1	12.5	M:\Monica\MSDATA\Holts\Solycomp\04252008\0X\J14\Holts_Solycomp_04252008_0X_J14_combo_mascot_results.html	1Arg6	1	-777.777	-777.777	M:\Monica\MSDATA\Holts\Solycomp\04252008\0X\J14\m05012008_holtholt_soly_12_0x_j14_6.raw		0	891.4450147		0	TRUE	0	-777.777
-1	1	0	1.245	0.29	IPI:IPI00296337.2	473749	SPACER	SWISS-PROT:P78527-1|ENSEMBL:ENSP00000313420|REFSEQ:NP_008835|H-INV:HIT000220021|VEGA:OTTHUMP00000177651 Tax_Id=9606 Gene_Symbol=PRKDC Isoform 1 of DNA-dependent protein kinase catalytic subunit	AAYLSDPR	449.7404	897.4663	2	27	-777.777	-777.777	-777.777	-777.777	0	0	2076.979	0	0	0	897.4651	449.740496	897.4664667	0	FALSE			-777.777	-777.777	-777.777	1	20.3	M:\Monica\MSDATA\Holts\Solycomp\04252008\0X\J14\Holts_Solycomp_04252008_0X_J14_combo_mascot_results.html	1Arg6	1	-777.777	-777.777	M:\Monica\MSDATA\Holts\Solycomp\04252008\0X\J14\m05012008_holtholt_soly_12_0x_j14_6.raw		0	891.4450147		0	TRUE	0	-777.777
-1	1	0	1.245	0.29	IPI:IPI00296337.2	473749	SPACER	SWISS-PROT:P78527-1|ENSEMBL:ENSP00000313420|REFSEQ:NP_008835|H-INV:HIT000220021|VEGA:OTTHUMP00000177651 Tax_Id=9606 Gene_Symbol=PRKDC Isoform 1 of DNA-dependent protein kinase catalytic subunit	AFLGELK	389.2297	776.4448	2	27	-777.777	-777.777	-777.777	-777.777	2656.023346	16.69864418	2649.8289	2655.777917	2655.7215	30490.73345	776.4432	389.2299708	776.4454161	776.4444418	FALSE			-777.777	-777.777	-777.777	1	4.4	M:\Monica\MSDATA\Holts\Solycomp\04252008\0X\J14\Holts_Solycomp_04252008_0X_J14_combo_mascot_results.html		1	-777.777	-777.777	M:\Monica\MSDATA\Holts\Solycomp\04252008\0X\J14\m05012008_holtholt_soly_12_0x_j14_6.raw		22835317.63	776.4432147		389.229613	TRUE	389.2298838	-777.777
-1	1	0	1.245	0.29	IPI:IPI00296337.2	473749	SPACER	SWISS-PROT:P78527-1|ENSEMBL:ENSP00000313420|REFSEQ:NP_008835|H-INV:HIT000220021|VEGA:OTTHUMP00000177651 Tax_Id=9606 Gene_Symbol=PRKDC Isoform 1 of DNA-dependent protein kinase catalytic subunit	AFLGELK	393.2366	784.4587	2	25	-777.777	-777.777	-777.777	-777.777	0	0	2649.5904	0	0	0	784.4574	393.2368592	784.459193	0	FALSE			-777.777	-777.777	-777.777	1	0	M:\Monica\MSDATA\Holts\Solycomp\04252008\0X\J14\Holts_Solycomp_04252008_0X_J14_combo_mascot_results.html	1Lys8	1	-777.777	-777.777	M:\Monica\MSDATA\Holts\Solycomp\04252008\0X\J14\m05012008_holtholt_soly_12_0x_j14_6.raw		0	776.4432147		0	TRUE	0	-777.777
-1	1	0	1.245	0.29	IPI:IPI00296337.2	473749	SPACER	SWISS-PROT:P78527-1|ENSEMBL:ENSP00000313420|REFSEQ:NP_008835|H-INV:HIT000220021|VEGA:OTTHUMP00000177651 Tax_Id=9606 Gene_Symbol=PRKDC Isoform 1 of DNA-dependent protein kinase catalytic subunit	AGLLHNILPSQSTDLHHSVGTELLSLVYK	788.4367	3149.7177	4	17	-777.777	-777.777	-777.777	-777.777	0	0	3845.2824	0	0	0	3149.6964	788.4358181	3149.714222	0	FALSE			-777.777	-777.777	-777.777	1	13.2	M:\Monica\MSDATA\Holts\Solycomp\04252008\0X\J14\Holts_Solycomp_04252008_0X_J14_combo_mascot_results.html	1Lys8	1	-777.777	-777.777	M:\Monica\MSDATA\Holts\Solycomp\04252008\0X\J14\m05012008_holtholt_soly_12_0x_j14_6.raw		0	3141.682195		0	FALSE	0	-777.777
-1	1	0	1.245	0.29	IPI:IPI00296337.2	473749	SPACER	SWISS-PROT:P78527-1|ENSEMBL:ENSP00000313420|REFSEQ:NP_008835|H-INV:HIT000220021|VEGA:OTTHUMP00000177651 Tax_Id=9606 Gene_Symbol=PRKDC Isoform 1 of DNA-dependent protein kinase catalytic subunit	AIRPQIDLK	527.3245	1052.6344	2	37	-777.777	-777.777	-777.777	-777.777	2342.610616	14.36813188	2340.2875	2343.395055	2344.3051	26783.5627	1052.6342	527.324372	1052.634219	1052.633213	FALSE			-777.777	-777.777	-777.777	1	5.9	M:\Monica\MSDATA\Holts\Solycomp\04252008\0X\J14\Holts_Solycomp_04252008_0X_J14_combo_mascot_results.html		1	-777.777	-777.777	M:\Monica\MSDATA\Holts\Solycomp\04252008\0X\J14\m05012008_holtholt_soly_12_0x_j14_6.raw		11933424.16	1052.634205		527.3243819	TRUE	527.3242539	-777.777
-1	1	0	1.245	0.29	IPI:IPI00296337.2	473749	SPACER	SWISS-PROT:P78527-1|ENSEMBL:ENSP00000313420|REFSEQ:NP_008835|H-INV:HIT000220021|VEGA:OTTHUMP00000177651 Tax_Id=9606 Gene_Symbol=PRKDC Isoform 1 of DNA-dependent protein kinase catalytic subunit	AIRPQIDLK	534.3411	1066.6677	2	31	-777.777	-777.777	-777.777	-777.777	0	0	2339.5463	0	0	0	1066.6685	534.3409518	1066.667378	0	FALSE			-777.777	-777.777	-777.777	1	15.1	M:\Monica\MSDATA\Holts\Solycomp\04252008\0X\J14\Holts_Solycomp_04252008_0X_J14_combo_mascot_results.html	1Arg6 1Lys8	1	-777.777	-777.777	M:\Monica\MSDATA\Holts\Solycomp\04252008\0X\J14\m05012008_holtholt_soly_12_0x_j14_6.raw		0	1052.634205		0	TRUE	0	-777.777
-1	1	0	1.245	0.29	IPI:IPI00296337.2	473749	SPACER	SWISS-PROT:P78527-1|ENSEMBL:ENSP00000313420|REFSEQ:NP_008835|H-INV:HIT000220021|VEGA:OTTHUMP00000177651 Tax_Id=9606 Gene_Symbol=PRKDC Isoform 1 of DNA-dependent protein kinase catalytic subunit	AIRPQIDLK	351.8857	1052.6354	3	35	-777.777	-777.777	-777.777	-777.777	2342.298077	14.36813188	2338.2958	2342.63054	2342.4919	32492.20113	1052.6342	351.8860786	1052.636448	1052.636633	FALSE			-777.777	-777.777	-777.777	1	18.8	M:\Monica\MSDATA\Holts\Solycomp\04252008\0X\J14\Holts_Solycomp_04252008_0X_J14_combo_mascot_results.html		1	-777.777	-777.777	M:\Monica\MSDATA\Holts\Solycomp\04252008\0X\J14\m05012008_holtholt_soly_12_0x_j14_6.raw		27212440.5	1052.634205		351.885765	TRUE	351.8861435	-777.777
-1	1	0	1.245	0.29	IPI:IPI00296337.2	473749	SPACER	SWISS-PROT:P78527-1|ENSEMBL:ENSP00000313420|REFSEQ:NP_008835|H-INV:HIT000220021|VEGA:OTTHUMP00000177651 Tax_Id=9606 Gene_Symbol=PRKDC Isoform 1 of DNA-dependent protein kinase catalytic subunit	AIRPQIDLK	356.5638	1066.6695	3	31	-777.777	-777.777	-777.777	-777.777	0	0	2337.7555	0	0	0	1066.6685	356.5641651	1066.670707	0	FALSE			-777.777	-777.777	-777.777	1	21	M:\Monica\MSDATA\Holts\Solycomp\04252008\0X\J14\Holts_Solycomp_04252008_0X_J14_combo_mascot_results.html	1Arg6 1Lys8	1	-777.777	-777.777	M:\Monica\MSDATA\Holts\Solycomp\04252008\0X\J14\m05012008_holtholt_soly_12_0x_j14_6.raw		0	1052.634205		0	TRUE	0	-777.777
-1	1	0	1.245	0.29	IPI:IPI00296337.2	473749	SPACER	SWISS-PROT:P78527-1|ENSEMBL:ENSP00000313420|REFSEQ:NP_008835|H-INV:HIT000220021|VEGA:OTTHUMP00000177651 Tax_Id=9606 Gene_Symbol=PRKDC Isoform 1 of DNA-dependent protein kinase catalytic subunit	AMHGELQK	457.2373	912.4601	2	24	-777.777	-777.777	-777.777	-777.777	0	0	755.9336	0	0	0	912.4487	457.2373744	912.4602234	0	FALSE			-777.777	-777.777	-777.777	1	6.2	M:\Monica\MSDATA\Holts\Solycomp\04252008\0X\J14\Holts_Solycomp_04252008_0X_J14_combo_mascot_results.html		1	-777.777	-777.777	M:\Monica\MSDATA\Holts\Solycomp\04252008\0X\J14\m05012008_holtholt_soly_12_0x_j14_6.raw		0	912.4487247		0	FALSE	0	-777.777
-1	1	0	1.245	0.29	IPI:IPI00296337.2	473749	SPACER	SWISS-PROT:P78527-1|ENSEMBL:ENSP00000313420|REFSEQ:NP_008835|H-INV:HIT000220021|VEGA:OTTHUMP00000177651 Tax_Id=9606 Gene_Symbol=PRKDC Isoform 1 of DNA-dependent protein kinase catalytic subunit	AMHGELQK	465.2285	928.4424	2	21	-777.777	-777.777	-777.777	-777.777	0	0	731.0308	0	0	0	928.4436	465.2285513	928.4425772	0	FALSE			-777.777	-777.777	-777.777	1	6	M:\Monica\MSDATA\Holts\Solycomp\04252008\0X\J14\Holts_Solycomp_04252008_0X_J14_combo_mascot_results.html	1Met(ox)	1	-777.777	-777.777	M:\Monica\MSDATA\Holts\Solycomp\04252008\0X\J14\m05012008_holtholt_soly_12_0x_j14_6.raw		0	912.4487247		0	FALSE	0	-777.777
-1	1	0	1.245	0.29	IPI:IPI00296337.2	473749	SPACER	SWISS-PROT:P78527-1|ENSEMBL:ENSP00000313420|REFSEQ:NP_008835|H-INV:HIT000220021|VEGA:OTTHUMP00000177651 Tax_Id=9606 Gene_Symbol=PRKDC Isoform 1 of DNA-dependent protein kinase catalytic subunit	AMHGELQK	469.2358	936.4571	2	21	-777.777	-777.777	-777.777	-777.777	0	0	730.7122	0	0	0	936.4578	469.2358398	936.4571541	0	FALSE			-777.777	-777.777	-777.777	1	7.7	M:\Monica\MSDATA\Holts\Solycomp\04252008\0X\J14\Holts_Solycomp_04252008_0X_J14_combo_mascot_results.html	1Met(ox) 1Lys8	1	-777.777	-777.777	M:\Monica\MSDATA\Holts\Solycomp\04252008\0X\J14\m05012008_holtholt_soly_12_0x_j14_6.raw		0	912.4487247		0	FALSE	0	-777.777
-1	1	0	1.245	0.29	IPI:IPI00296337.2	473749	SPACER	SWISS-PROT:P78527-1|ENSEMBL:ENSP00000313420|REFSEQ:NP_008835|H-INV:HIT000220021|VEGA:OTTHUMP00000177651 Tax_Id=9606 Gene_Symbol=PRKDC Isoform 1 of DNA-dependent protein kinase catalytic subunit	APGLGAFR	394.7244	787.4343	2	36	-777.777	-777.777	-777.777	-777.777	2488.880544	12.44336361	2483.5963	2489.004203	2489.6994	57865.60234	787.434	394.7246549	787.4347844	787.4347246	FALSE			-777.777	-777.777	-777.777	1	10.6	M:\Monica\MSDATA\Holts\Solycomp\04252008\0X\J14\Holts_Solycomp_04252008_0X_J14_combo_mascot_results.html		1	-777.777	-777.777	M:\Monica\MSDATA\Holts\Solycomp\04252008\0X\J14\m05012008_holtholt_soly_12_0x_j14_6.raw		40781444.5	787.4340447		394.7243846	TRUE	394.7246395	-777.777
-1	1	0	1.245	0.29	IPI:IPI00296337.2	473749	SPACER	SWISS-PROT:P78527-1|ENSEMBL:ENSP00000313420|REFSEQ:NP_008835|H-INV:HIT000220021|VEGA:OTTHUMP00000177651 Tax_Id=9606 Gene_Symbol=PRKDC Isoform 1 of DNA-dependent protein kinase catalytic subunit	APGLGAFR	397.7343	793.4541	2	35	-777.777	-777.777	-777.777	-777.777	0	0	2483.3668	0	0	0	793.4541	397.7345462	793.454567	0	FALSE			-777.777	-777.777	-777.777	1	8.6	M:\Monica\MSDATA\Holts\Solycomp\04252008\0X\J14\Holts_Solycomp_04252008_0X_J14_combo_mascot_results.html	1Arg6	1	-777.777	-777.777	M:\Monica\MSDATA\Holts\Solycomp\04252008\0X\J14\m05012008_holtholt_soly_12_0x_j14_6.raw		0	787.4340447		0	TRUE	0	-777.777
-1	1	0	1.245	0.29	IPI:IPI00296337.2	473749	SPACER	SWISS-PROT:P78527-1|ENSEMBL:ENSP00000313420|REFSEQ:NP_008835|H-INV:HIT000220021|VEGA:OTTHUMP00000177651 Tax_Id=9606 Gene_Symbol=PRKDC Isoform 1 of DNA-dependent protein kinase catalytic subunit	APPCEYKDWLTK	508.5894	1522.7463	3	25	-777.777	-777.777	-777.777	-777.777	2717.021256	18.71299406	2715.0227	2717.286429	2716.0515	16261.44894	1522.7461	508.5893261	1522.74619	1506.718555	FALSE			-777.777	-777.777	-777.777	1	13.2	M:\Monica\MSDATA\Holts\Solycomp\04252008\0X\J14\Holts_Solycomp_04252008_0X_J14_combo_mascot_results.html	2Lys8	1	-777.777	-777.777	M:\Monica\MSDATA\Holts\Solycomp\04252008\0X\J14\m05012008_holtholt_soly_12_0x_j14_6.raw		7757415.125	1449.69621		508.589361	TRUE	508.5892872	-777.777
-1	1	0	1.245	0.29	IPI:IPI00296337.2	473749	SPACER	SWISS-PROT:P78527-1|ENSEMBL:ENSP00000313420|REFSEQ:NP_008835|H-INV:HIT000220021|VEGA:OTTHUMP00000177651 Tax_Id=9606 Gene_Symbol=PRKDC Isoform 1 of DNA-dependent protein kinase catalytic subunit	APPCEYKDWLTK	503.2472	1506.7198	3	13	-777.777	-777.777	-777.777	-777.777	0	0	2712.1716	0	0	0	1506.7177	503.2471415	1506.719637	0	FALSE			-777.777	-777.777	-777.777	1	8.1	M:\Monica\MSDATA\Holts\Solycomp\04252008\0X\J14\Holts_Solycomp_04252008_0X_J14_combo_mascot_results.html		1	-777.777	-777.777	M:\Monica\MSDATA\Holts\Solycomp\04252008\0X\J14\m05012008_holtholt_soly_12_0x_j14_6.raw		0	1449.69621		0	FALSE	0	-777.777
-1	1	0	1.245	0.29	IPI:IPI00296337.2	473749	SPACER	SWISS-PROT:P78527-1|ENSEMBL:ENSP00000313420|REFSEQ:NP_008835|H-INV:HIT000220021|VEGA:OTTHUMP00000177651 Tax_Id=9606 Gene_Symbol=PRKDC Isoform 1 of DNA-dependent protein kinase catalytic subunit	AQEPESGLSEETQVK	816.3913	1630.768	2	107	-777.777	-777.777	-777.777	-777.777	2284.979347	32.6096127	2277.5208	2284.707433	2283.8639	17710.02045	1630.7686	816.3903374	1630.766149	1630.767432	FALSE			-777.777	-777.777	-777.777	1	88.6	M:\Monica\MSDATA\Holts\Solycomp\04252008\0X\J14\Holts_Solycomp_04252008_0X_J14_combo_mascot_results.html		1	-777.777	-777.777	M:\Monica\MSDATA\Holts\Solycomp\04252008\0X\J14\m05012008_holtholt_soly_12_0x_j14_6.raw		4043570.877	1630.768585		816.3912514	TRUE	816.3902887	-777.777
-1	1	0	1.245	0.29	IPI:IPI00296337.2	473749	SPACER	SWISS-PROT:P78527-1|ENSEMBL:ENSP00000313420|REFSEQ:NP_008835|H-INV:HIT000220021|VEGA:OTTHUMP00000177651 Tax_Id=9606 Gene_Symbol=PRKDC Isoform 1 of DNA-dependent protein kinase catalytic subunit	AQEPESGLSEETQVK	820.3981	1638.7817	2	103	-777.777	-777.777	-777.777	-777.777	0	0	2276.4833	0	0	0	1638.7828	820.3971258	1638.779726	0	FALSE			-777.777	-777.777	-777.777	1	88.5	M:\Monica\MSDATA\Holts\Solycomp\04252008\0X\J14\Holts_Solycomp_04252008_0X_J14_combo_mascot_results.html	1Lys8	1	-777.777	-777.777	M:\Monica\MSDATA\Holts\Solycomp\04252008\0X\J14\m05012008_holtholt_soly_12_0x_j14_6.raw		0	1630.768585		0	TRUE	0	-777.777
-1	1	0	1.245	0.29	IPI:IPI00296337.2	473749	SPACER	SWISS-PROT:P78527-1|ENSEMBL:ENSP00000313420|REFSEQ:NP_008835|H-INV:HIT000220021|VEGA:OTTHUMP00000177651 Tax_Id=9606 Gene_Symbol=PRKDC Isoform 1 of DNA-dependent protein kinase catalytic subunit	AQEPESGLSEETQVK	820.3984	1638.7822	2	54	-777.777	-777.777	-777.777	-777.777	0	0	2314.8304	0	0	0	1638.7828	820.3974258	1638.780326	0	FALSE			-777.777	-777.777	-777.777	1	43.5	M:\Monica\MSDATA\Holts\Solycomp\04252008\0X\J14\Holts_Solycomp_04252008_0X_J14_combo_mascot_results.html	1Lys8	1	-777.777	-777.777	M:\Monica\MSDATA\Holts\Solycomp\04252008\0X\J14\m05012008_holtholt_soly_12_0x_j14_6.raw		0	1630.768585		0	TRUE	0	-777.777
-1	1	0	1.245	0.29	IPI:IPI00296337.2	473749	SPACER	SWISS-PROT:P78527-1|ENSEMBL:ENSP00000313420|REFSEQ:NP_008835|H-INV:HIT000220021|VEGA:OTTHUMP00000177651 Tax_Id=9606 Gene_Symbol=PRKDC Isoform 1 of DNA-dependent protein kinase catalytic subunit	AQEPESGLSEETQVK	816.3907	1630.7669	2	19	-777.777	-777.777	-777.777	-777.777	0	0	2316.9832	0	0	0	1630.7686	816.3897374	1630.764949	0	FALSE			-777.777	-777.777	-777.777	1	11	M:\Monica\MSDATA\Holts\Solycomp\04252008\0X\J14\Holts_Solycomp_04252008_0X_J14_combo_mascot_results.html		1	-777.777	-777.777	M:\Monica\MSDATA\Holts\Solycomp\04252008\0X\J14\m05012008_holtholt_soly_12_0x_j14_6.raw		0	1630.768585		0	FALSE	0	-777.777
-1	1	0	1.245	0.29	IPI:IPI00296337.2	473749	SPACER	SWISS-PROT:P78527-1|ENSEMBL:ENSP00000313420|REFSEQ:NP_008835|H-INV:HIT000220021|VEGA:OTTHUMP00000177651 Tax_Id=9606 Gene_Symbol=PRKDC Isoform 1 of DNA-dependent protein kinase catalytic subunit	ATQMPEGGQGAPPMYQLYK	1053.9916	2105.9686	2	13	-777.777	-777.777	-777.777	-777.777	0	0	2527.3447	0	0	0	2105.9641	1053.989951	2105.965377	0	FALSE			-777.777	-777.777	-777.777	1	12.3	M:\Monica\MSDATA\Holts\Solycomp\04252008\0X\J14\Holts_Solycomp_04252008_0X_J14_combo_mascot_results.html	2Met(ox) 1Lys8	1	-777.777	-777.777	M:\Monica\MSDATA\Holts\Solycomp\04252008\0X\J14\m05012008_holtholt_soly_12_0x_j14_6.raw		0	2065.960115		0	FALSE	0	-777.777
-1	1	0	1.245	0.29	IPI:IPI00296337.2	473749	SPACER	SWISS-PROT:P78527-1|ENSEMBL:ENSP00000313420|REFSEQ:NP_008835|H-INV:HIT000220021|VEGA:OTTHUMP00000177651 Tax_Id=9606 Gene_Symbol=PRKDC Isoform 1 of DNA-dependent protein kinase catalytic subunit	ATQQQHDFTLTQTADGR	959.4552	1916.8959	2	97	-777.777	-777.777	-777.777	-777.777	2337.540492	14.28673585	2336.9543	2337.935948	2339.0255	18685.5113	1916.8977	959.4538243	1916.893123	1916.893453	FALSE			-777.777	-777.777	-777.777	1	85.3	M:\Monica\MSDATA\Holts\Solycomp\04252008\0X\J14\Holts_Solycomp_04252008_0X_J14_combo_mascot_results.html		1	-777.777	-777.777	M:\Monica\MSDATA\Holts\Solycomp\04252008\0X\J14\m05012008_holtholt_soly_12_0x_j14_6.raw		3380592.775	1916.897655		959.4567313	TRUE	959.4553556	-777.777
-1	1	0	1.245	0.29	IPI:IPI00296337.2	473749	SPACER	SWISS-PROT:P78527-1|ENSEMBL:ENSP00000313420|REFSEQ:NP_008835|H-INV:HIT000220021|VEGA:OTTHUMP00000177651 Tax_Id=9606 Gene_Symbol=PRKDC Isoform 1 of DNA-dependent protein kinase catalytic subunit	ATQQQHDFTLTQTADGR	962.468	1922.9215	2	97	-777.777	-777.777	-777.777	-777.777	0	0	2335.1347	0	0	0	1922.9178	962.4666156	1922.918706	0	FALSE			-777.777	-777.777	-777.777	1	84.7	M:\Monica\MSDATA\Holts\Solycomp\04252008\0X\J14\Holts_Solycomp_04252008_0X_J14_combo_mascot_results.html	1Arg6	1	-777.777	-777.777	M:\Monica\MSDATA\Holts\Solycomp\04252008\0X\J14\m05012008_holtholt_soly_12_0x_j14_6.raw		0	1916.897655		0	TRUE	0	-777.777
-1	1	0	1.245	0.29	IPI:IPI00296337.2	473749	SPACER	SWISS-PROT:P78527-1|ENSEMBL:ENSP00000313420|REFSEQ:NP_008835|H-INV:HIT000220021|VEGA:OTTHUMP00000177651 Tax_Id=9606 Gene_Symbol=PRKDC Isoform 1 of DNA-dependent protein kinase catalytic subunit	ATQQQHDFTLTQTADGR	639.9734	1916.8984	3	45	-777.777	-777.777	-777.777	-777.777	2337.644327	12.14671488	2345.3617	2337.346455	2337.2414	47734.90991	1916.8977	639.9729468	1916.897052	1916.895162	FALSE			-777.777	-777.777	-777.777	1	39.5	M:\Monica\MSDATA\Holts\Solycomp\04252008\0X\J14\Holts_Solycomp_04252008_0X_J14_combo_mascot_results.html		1	-777.777	-777.777	M:\Monica\MSDATA\Holts\Solycomp\04252008\0X\J14\m05012008_holtholt_soly_12_0x_j14_6.raw		15897164.7	1916.897655		639.9721077	TRUE	639.9716545	-777.777
-1	1	0	1.245	0.29	IPI:IPI00296337.2	473749	SPACER	SWISS-PROT:P78527-1|ENSEMBL:ENSP00000313420|REFSEQ:NP_008835|H-INV:HIT000220021|VEGA:OTTHUMP00000177651 Tax_Id=9606 Gene_Symbol=PRKDC Isoform 1 of DNA-dependent protein kinase catalytic subunit	ATQQQHDFTLTQTADGR	641.9798	1922.9174	3	45	-777.777	-777.777	-777.777	-777.777	0	0	2332.805	0	0	0	1922.9178	641.979341	1922.916235	0	FALSE			-777.777	-777.777	-777.777	1	39.6	M:\Monica\MSDATA\Holts\Solycomp\04252008\0X\J14\Holts_Solycomp_04252008_0X_J14_combo_mascot_results.html	1Arg6	1	-777.777	-777.777	M:\Monica\MSDATA\Holts\Solycomp\04252008\0X\J14\m05012008_holtholt_soly_12_0x_j14_6.raw		0	1916.897655		0	TRUE	0	-777.777
-1	1	0	1.245	0.29	IPI:IPI00296337.2	473749	SPACER	SWISS-PROT:P78527-1|ENSEMBL:ENSP00000313420|REFSEQ:NP_008835|H-INV:HIT000220021|VEGA:OTTHUMP00000177651 Tax_Id=9606 Gene_Symbol=PRKDC Isoform 1 of DNA-dependent protein kinase catalytic subunit	ATQQQHDFTLTQTADGR	639.9721	1916.8945	3	43	-777.777	-777.777	-777.777	-777.777	0	0	2337.9991	0	0	0	1916.8977	639.9716468	1916.893152	0	FALSE			-777.777	-777.777	-777.777	1	24.5	M:\Monica\MSDATA\Holts\Solycomp\04252008\0X\J14\Holts_Solycomp_04252008_0X_J14_combo_mascot_results.html		1	-777.777	-777.777	M:\Monica\MSDATA\Holts\Solycomp\04252008\0X\J14\m05012008_holtholt_soly_12_0x_j14_6.raw		0	1916.897655		0	TRUE	0	-777.777
-1	1	0	1.245	0.29	IPI:IPI00296337.2	473749	SPACER	SWISS-PROT:P78527-1|ENSEMBL:ENSP00000313420|REFSEQ:NP_008835|H-INV:HIT000220021|VEGA:OTTHUMP00000177651 Tax_Id=9606 Gene_Symbol=PRKDC Isoform 1 of DNA-dependent protein kinase catalytic subunit	AVAFFLESIAMHDIIAAEK	1050.5477	2099.0808	2	15	-777.777	-777.777	-777.777	-777.777	0	0	3972.3538	0	0	0	2099.0852	1050.546061	2099.077597	0	FALSE			-777.777	-777.777	-777.777	1	12	M:\Monica\MSDATA\Holts\Solycomp\04252008\0X\J14\Holts_Solycomp_04252008_0X_J14_combo_mascot_results.html	1Met(ox) 1Lys8	1	-777.777	-777.777	M:\Monica\MSDATA\Holts\Solycomp\04252008\0X\J14\m05012008_holtholt_soly_12_0x_j14_6.raw		0	2075.076095		0	FALSE	0	-777.777
-1	1	0	1.245	0.29	IPI:IPI00296337.2	473749	SPACER	SWISS-PROT:P78527-1|ENSEMBL:ENSP00000313420|REFSEQ:NP_008835|H-INV:HIT000220021|VEGA:OTTHUMP00000177651 Tax_Id=9606 Gene_Symbol=PRKDC Isoform 1 of DNA-dependent protein kinase catalytic subunit	AVAFFLESIAMHDIIAAEK	1046.5466	2091.0786	2	10	-777.777	-777.777	-777.777	-777.777	0	0	3970.7066	0	0	0	2091.071	1046.544973	2091.07542	0	FALSE			-777.777	-777.777	-777.777	1	9.6	M:\Monica\MSDATA\Holts\Solycomp\04252008\0X\J14\Holts_Solycomp_04252008_0X_J14_combo_mascot_results.html	1Met(ox)	1	-777.777	-777.777	M:\Monica\MSDATA\Holts\Solycomp\04252008\0X\J14\m05012008_holtholt_soly_12_0x_j14_6.raw		0	2075.076095		0	FALSE	0	-777.777
-1	1	0	1.245	0.29	IPI:IPI00296337.2	473749	SPACER	SWISS-PROT:P78527-1|ENSEMBL:ENSP00000313420|REFSEQ:NP_008835|H-INV:HIT000220021|VEGA:OTTHUMP00000177651 Tax_Id=9606 Gene_Symbol=PRKDC Isoform 1 of DNA-dependent protein kinase catalytic subunit	AVAFFLESIAMHDIIAAEK	700.703	2099.0871	3	52	-777.777	-777.777	-777.777	-777.777	3966.3741	0	3959.7166	3966.3741	3966.3741	12597.20278	2099.0852	700.7023714	2099.085326	2091.073315	FALSE			-777.777	-777.777	-777.777	1	48.2	M:\Monica\MSDATA\Holts\Solycomp\04252008\0X\J14\Holts_Solycomp_04252008_0X_J14_combo_mascot_results.html	1Met(ox) 1Lys8	1	-777.777	-777.777	M:\Monica\MSDATA\Holts\Solycomp\04252008\0X\J14\m05012008_holtholt_soly_12_0x_j14_6.raw		3683452.805	2075.076095		700.70321	TRUE	700.7025814	-777.777
-1	1	0	1.245	0.29	IPI:IPI00296337.2	473749	SPACER	SWISS-PROT:P78527-1|ENSEMBL:ENSP00000313420|REFSEQ:NP_008835|H-INV:HIT000220021|VEGA:OTTHUMP00000177651 Tax_Id=9606 Gene_Symbol=PRKDC Isoform 1 of DNA-dependent protein kinase catalytic subunit	AVAFFLESIAMHDIIAAEK	700.7024	2099.0855	3	39	-777.777	-777.777	-777.777	-777.777	0	0	3990.1542	0	0	0	2099.0852	700.7017714	2099.083526	0	FALSE			-777.777	-777.777	-777.777	1	32.1	M:\Monica\MSDATA\Holts\Solycomp\04252008\0X\J14\Holts_Solycomp_04252008_0X_J14_combo_mascot_results.html	1Met(ox) 1Lys8	1	-777.777	-777.777	M:\Monica\MSDATA\Holts\Solycomp\04252008\0X\J14\m05012008_holtholt_soly_12_0x_j14_6.raw		0	2075.076095		0	TRUE	0	-777.777
-1	1	0	1.245	0.29	IPI:IPI00296337.2	473749	SPACER	SWISS-PROT:P78527-1|ENSEMBL:ENSP00000313420|REFSEQ:NP_008835|H-INV:HIT000220021|VEGA:OTTHUMP00000177651 Tax_Id=9606 Gene_Symbol=PRKDC Isoform 1 of DNA-dependent protein kinase catalytic subunit	AVAFFLESIAMHDIIAAEK	698.0304	2091.0693	3	38	-777.777	-777.777	-777.777	-777.777	0	0	3990.5381	0	0	0	2091.071	698.0297791	2091.067549	0	FALSE			-777.777	-777.777	-777.777	1	30	M:\Monica\MSDATA\Holts\Solycomp\04252008\0X\J14\Holts_Solycomp_04252008_0X_J14_combo_mascot_results.html	1Met(ox)	1	-777.777	-777.777	M:\Monica\MSDATA\Holts\Solycomp\04252008\0X\J14\m05012008_holtholt_soly_12_0x_j14_6.raw		0	2075.076095		0	TRUE	0	-777.777
-1	1	0	1.245	0.29	IPI:IPI00296337.2	473749	SPACER	SWISS-PROT:P78527-1|ENSEMBL:ENSP00000313420|REFSEQ:NP_008835|H-INV:HIT000220021|VEGA:OTTHUMP00000177651 Tax_Id=9606 Gene_Symbol=PRKDC Isoform 1 of DNA-dependent protein kinase catalytic subunit	AVAFFLESIAMHDIIAAEK	698.0331	2091.0774	3	34	-777.777	-777.777	-777.777	-777.777	0	0	3960.4887	0	0	0	2091.071	698.0324791	2091.075649	0	FALSE			-777.777	-777.777	-777.777	1	28.2	M:\Monica\MSDATA\Holts\Solycomp\04252008\0X\J14\Holts_Solycomp_04252008_0X_J14_combo_mascot_results.html	1Met(ox)	1	-777.777	-777.777	M:\Monica\MSDATA\Holts\Solycomp\04252008\0X\J14\m05012008_holtholt_soly_12_0x_j14_6.raw		0	2075.076095		0	TRUE	0	-777.777
-1	1	0	1.245	0.29	IPI:IPI00296337.2	473749	SPACER	SWISS-PROT:P78527-1|ENSEMBL:ENSP00000313420|REFSEQ:NP_008835|H-INV:HIT000220021|VEGA:OTTHUMP00000177651 Tax_Id=9606 Gene_Symbol=PRKDC Isoform 1 of DNA-dependent protein kinase catalytic subunit	AYVPALQMAFK	631.8385	1261.6624	2	53	-777.777	-777.777	-777.777	-777.777	2942.550278	25.95173578	2935.4816	2942.897795	2938.3208	31503.62341	1261.662	631.8380703	1261.661615	1253.647919	FALSE			-777.777	-777.777	-777.777	1	29.6	M:\Monica\MSDATA\Holts\Solycomp\04252008\0X\J14\Holts_Solycomp_04252008_0X_J14_combo_mascot_results.html	1Met(ox) 1Lys8	1	-777.777	-777.777	M:\Monica\MSDATA\Holts\Solycomp\04252008\0X\J14\m05012008_holtholt_soly_12_0x_j14_6.raw		10656732.72	1237.652895		631.8383924	TRUE	631.8379626	-777.777
-1	1	0	1.245	0.29	IPI:IPI00296337.2	473749	SPACER	SWISS-PROT:P78527-1|ENSEMBL:ENSP00000313420|REFSEQ:NP_008835|H-INV:HIT000220021|VEGA:OTTHUMP00000177651 Tax_Id=9606 Gene_Symbol=PRKDC Isoform 1 of DNA-dependent protein kinase catalytic subunit	AYVPALQMAFK	631.8387	1261.6628	2	49	-777.777	-777.777	-777.777	-777.777	0	0	2952.1051	0	0	0	1261.662	631.8382703	1261.662015	0	FALSE			-777.777	-777.777	-777.777	1	15.8	M:\Monica\MSDATA\Holts\Solycomp\04252008\0X\J14\Holts_Solycomp_04252008_0X_J14_combo_mascot_results.html	1Met(ox) 1Lys8	1	-777.777	-777.777	M:\Monica\MSDATA\Holts\Solycomp\04252008\0X\J14\m05012008_holtholt_soly_12_0x_j14_6.raw		0	1237.652895		0	TRUE	0	-777.777
-1	1	0	1.245	0.29	IPI:IPI00296337.2	473749	SPACER	SWISS-PROT:P78527-1|ENSEMBL:ENSP00000313420|REFSEQ:NP_008835|H-INV:HIT000220021|VEGA:OTTHUMP00000177651 Tax_Id=9606 Gene_Symbol=PRKDC Isoform 1 of DNA-dependent protein kinase catalytic subunit	AYVPALQMAFK	627.8314	1253.6483	2	44	-777.777	-777.777	-777.777	-777.777	0	0	2936.0174	0	0	0	1253.6478	627.8309818	1253.647438	0	FALSE			-777.777	-777.777	-777.777	1	27.1	M:\Monica\MSDATA\Holts\Solycomp\04252008\0X\J14\Holts_Solycomp_04252008_0X_J14_combo_mascot_results.html	1Met(ox)	1	-777.777	-777.777	M:\Monica\MSDATA\Holts\Solycomp\04252008\0X\J14\m05012008_holtholt_soly_12_0x_j14_6.raw		0	1237.652895		0	TRUE	0	-777.777
-1	1	0	1.245	0.29	IPI:IPI00296337.2	473749	SPACER	SWISS-PROT:P78527-1|ENSEMBL:ENSP00000313420|REFSEQ:NP_008835|H-INV:HIT000220021|VEGA:OTTHUMP00000177651 Tax_Id=9606 Gene_Symbol=PRKDC Isoform 1 of DNA-dependent protein kinase catalytic subunit	AYVPALQMAFK	623.8416	1245.6686	2	38	-777.777	-777.777	-777.777	-777.777	3203.756248	13.29120814	3203.4042	3204.58147	3204.8151	14251.06853	1245.6671	623.8411933	1245.667861	1237.654553	FALSE			-777.777	-777.777	-777.777	1	21.2	M:\Monica\MSDATA\Holts\Solycomp\04252008\0X\J14\Holts_Solycomp_04252008_0X_J14_combo_mascot_results.html	1Lys8	1	-777.777	-777.777	M:\Monica\MSDATA\Holts\Solycomp\04252008\0X\J14\m05012008_holtholt_soly_12_0x_j14_6.raw		4978638.352	1237.652895		623.8414417	TRUE	623.841035	-777.777
-1	1	0	1.245	0.29	IPI:IPI00296337.2	473749	SPACER	SWISS-PROT:P78527-1|ENSEMBL:ENSP00000313420|REFSEQ:NP_008835|H-INV:HIT000220021|VEGA:OTTHUMP00000177651 Tax_Id=9606 Gene_Symbol=PRKDC Isoform 1 of DNA-dependent protein kinase catalytic subunit	AYVPALQMAFK	619.834	1237.6534	2	23	-777.777	-777.777	-777.777	-777.777	0	0	3207.3419	0	0	0	1237.6529	619.8336049	1237.652684	0	FALSE			-777.777	-777.777	-777.777	1	6.5	M:\Monica\MSDATA\Holts\Solycomp\04252008\0X\J14\Holts_Solycomp_04252008_0X_J14_combo_mascot_results.html		1	-777.777	-777.777	M:\Monica\MSDATA\Holts\Solycomp\04252008\0X\J14\m05012008_holtholt_soly_12_0x_j14_6.raw		0	1237.652895		0	FALSE	0	-777.777
-1	1	0	1.245	0.29	IPI:IPI00296337.2	473749	SPACER	SWISS-PROT:P78527-1|ENSEMBL:ENSP00000313420|REFSEQ:NP_008835|H-INV:HIT000220021|VEGA:OTTHUMP00000177651 Tax_Id=9606 Gene_Symbol=PRKDC Isoform 1 of DNA-dependent protein kinase catalytic subunit	CFFLSK	401.2018	800.389	2	46	-777.777	-777.777	-777.777	-777.777	2701.296096	14.88032535	2699.9222	2702.160863	2701.2519	10514.10264	800.3891	401.2020362	800.389547	800.3897275	FALSE			-777.777	-777.777	-777.777	1	22.4	M:\Monica\MSDATA\Holts\Solycomp\04252008\0X\J14\Holts_Solycomp_04252008_0X_J14_combo_mascot_results.html		1	-777.777	-777.777	M:\Monica\MSDATA\Holts\Solycomp\04252008\0X\J14\m05012008_holtholt_soly_12_0x_j14_6.raw		7238450.188	743.3676201		401.2016898	TRUE	401.201926	-777.777
-1	1	0	1.245	0.29	IPI:IPI00296337.2	473749	SPACER	SWISS-PROT:P78527-1|ENSEMBL:ENSP00000313420|REFSEQ:NP_008835|H-INV:HIT000220021|VEGA:OTTHUMP00000177651 Tax_Id=9606 Gene_Symbol=PRKDC Isoform 1 of DNA-dependent protein kinase catalytic subunit	CFFLSK	405.2089	808.4033	2	33	-777.777	-777.777	-777.777	-777.777	0	0	2698.142	0	0	0	808.4033	405.2091246	808.4037238	0	FALSE			-777.777	-777.777	-777.777	1	17.6	M:\Monica\MSDATA\Holts\Solycomp\04252008\0X\J14\Holts_Solycomp_04252008_0X_J14_combo_mascot_results.html	1Lys8	1	-777.777	-777.777	M:\Monica\MSDATA\Holts\Solycomp\04252008\0X\J14\m05012008_holtholt_soly_12_0x_j14_6.raw		0	743.3676201		0	TRUE	0	-777.777
-1	1	0	1.245	0.29	IPI:IPI00296337.2	473749	SPACER	SWISS-PROT:P78527-1|ENSEMBL:ENSP00000313420|REFSEQ:NP_008835|H-INV:HIT000220021|VEGA:OTTHUMP00000177651 Tax_Id=9606 Gene_Symbol=PRKDC Isoform 1 of DNA-dependent protein kinase catalytic subunit	CFGTGAAGNR	508.7367	1015.4589	2	54	-777.777	-777.777	-777.777	-777.777	841.5698383	9.299645587	839.8244	841.6371179	842.4869	2252.687491	1015.46	508.7366257	1015.458726	1009.438422	FALSE			-777.777	-777.777	-777.777	1	41.4	M:\Monica\MSDATA\Holts\Solycomp\04252008\0X\J14\Holts_Solycomp_04252008_0X_J14_combo_mascot_results.html	1Arg6	1	-777.777	-777.777	M:\Monica\MSDATA\Holts\Solycomp\04252008\0X\J14\m05012008_holtholt_soly_12_0x_j14_6.raw		1095992.258	952.4184801		508.7365516	TRUE	508.7364773	-777.777
-1	1	0	1.245	0.29	IPI:IPI00296337.2	473749	SPACER	SWISS-PROT:P78527-1|ENSEMBL:ENSP00000313420|REFSEQ:NP_008835|H-INV:HIT000220021|VEGA:OTTHUMP00000177651 Tax_Id=9606 Gene_Symbol=PRKDC Isoform 1 of DNA-dependent protein kinase catalytic subunit	CFGTGAAGNR	505.7265	1009.4384	2	44	-777.777	-777.777	-777.777	-777.777	0	0	841.6605	0	0	0	1009.4399	505.7264344	1009.438343	0	FALSE			-777.777	-777.777	-777.777	1	36	M:\Monica\MSDATA\Holts\Solycomp\04252008\0X\J14\Holts_Solycomp_04252008_0X_J14_combo_mascot_results.html		1	-777.777	-777.777	M:\Monica\MSDATA\Holts\Solycomp\04252008\0X\J14\m05012008_holtholt_soly_12_0x_j14_6.raw		0	952.4184801		0	TRUE	0	-777.777
-1	1	0	1.245	0.29	IPI:IPI00296337.2	473749	SPACER	SWISS-PROT:P78527-1|ENSEMBL:ENSP00000313420|REFSEQ:NP_008835|H-INV:HIT000220021|VEGA:OTTHUMP00000177651 Tax_Id=9606 Gene_Symbol=PRKDC Isoform 1 of DNA-dependent protein kinase catalytic subunit	CGAALAGHQLIR	636.851	1271.6875	2	80	-777.777	-777.777	-777.777	-777.777	2338.534213	14.2156898	2336.6914	2338.37192	2337.2414	11248.76929	1271.6864	636.8505558	1271.686586	1265.665119	FALSE			-777.777	-777.777	-777.777	1	53.5	M:\Monica\MSDATA\Holts\Solycomp\04252008\0X\J14\Holts_Solycomp_04252008_0X_J14_combo_mascot_results.html	1Arg6	1	-777.777	-777.777	M:\Monica\MSDATA\Holts\Solycomp\04252008\0X\J14\m05012008_holtholt_soly_12_0x_j14_6.raw		3784859.516	1208.64478		636.8509771	TRUE	636.8505329	-777.777
-1	1	0	1.245	0.29	IPI:IPI00296337.2	473749	SPACER	SWISS-PROT:P78527-1|ENSEMBL:ENSP00000313420|REFSEQ:NP_008835|H-INV:HIT000220021|VEGA:OTTHUMP00000177651 Tax_Id=9606 Gene_Symbol=PRKDC Isoform 1 of DNA-dependent protein kinase catalytic subunit	CGAALAGHQLIR	633.8408	1265.6671	2	53	-777.777	-777.777	-777.777	-777.777	0	0	2341.7613	0	0	0	1265.6662	633.8403645	1265.666204	0	FALSE			-777.777	-777.777	-777.777	1	33.8	M:\Monica\MSDATA\Holts\Solycomp\04252008\0X\J14\Holts_Solycomp_04252008_0X_J14_combo_mascot_results.html		1	-777.777	-777.777	M:\Monica\MSDATA\Holts\Solycomp\04252008\0X\J14\m05012008_holtholt_soly_12_0x_j14_6.raw		0	1208.64478		0	TRUE	0	-777.777
-1	1	0	1.245	0.29	IPI:IPI00296337.2	473749	SPACER	SWISS-PROT:P78527-1|ENSEMBL:ENSP00000313420|REFSEQ:NP_008835|H-INV:HIT000220021|VEGA:OTTHUMP00000177651 Tax_Id=9606 Gene_Symbol=PRKDC Isoform 1 of DNA-dependent protein kinase catalytic subunit	CKIPALDLLIK	650.4061	1298.7976	2	28	-777.777	-777.777	-777.777	-777.777	3282.267761	9.007088067	3283.7873	3281.414398	3282.9687	6343.395733	1298.7967	650.4056166	1298.796708	1282.769691	FALSE			-777.777	-777.777	-777.777	1	14.4	M:\Monica\MSDATA\Holts\Solycomp\04252008\0X\J14\Holts_Solycomp_04252008_0X_J14_combo_mascot_results.html	2Lys8	1	-777.777	-777.777	M:\Monica\MSDATA\Holts\Solycomp\04252008\0X\J14\m05012008_holtholt_soly_12_0x_j14_6.raw		2115887.574	1225.74678		650.4060727	TRUE	650.4055893	-777.777
-1	1	0	1.245	0.29	IPI:IPI00296337.2	473749	SPACER	SWISS-PROT:P78527-1|ENSEMBL:ENSP00000313420|REFSEQ:NP_008835|H-INV:HIT000220021|VEGA:OTTHUMP00000177651 Tax_Id=9606 Gene_Symbol=PRKDC Isoform 1 of DNA-dependent protein kinase catalytic subunit	CKIPALDLLIK	642.3934	1282.7723	2	23	-777.777	-777.777	-777.777	-777.777	0	0	3282.7064	0	0	0	1282.7683	642.3929398	1282.771354	0	FALSE			-777.777	-777.777	-777.777	1	4.1	M:\Monica\MSDATA\Holts\Solycomp\04252008\0X\J14\Holts_Solycomp_04252008_0X_J14_combo_mascot_results.html		1	-777.777	-777.777	M:\Monica\MSDATA\Holts\Solycomp\04252008\0X\J14\m05012008_holtholt_soly_12_0x_j14_6.raw		0	1225.74678		0	FALSE	0	-777.777
-1	1	0	1.245	0.29	IPI:IPI00296337.2	473749	SPACER	SWISS-PROT:P78527-1|ENSEMBL:ENSP00000313420|REFSEQ:NP_008835|H-INV:HIT000220021|VEGA:OTTHUMP00000177651 Tax_Id=9606 Gene_Symbol=PRKDC Isoform 1 of DNA-dependent protein kinase catalytic subunit	CKIPALDLLIK	433.9395	1298.7967	3	42	-777.777	-777.777	-777.777	-777.777	3287.966066	6.645479963	3288.3994	3288.739201	3286.9482	1814.184805	1298.7967	433.9396417	1298.797137	1282.771741	FALSE			-777.777	-777.777	-777.777	1	24.7	M:\Monica\MSDATA\Holts\Solycomp\04252008\0X\J14\Holts_Solycomp_04252008_0X_J14_combo_mascot_results.html	2Lys8	1	-777.777	-777.777	M:\Monica\MSDATA\Holts\Solycomp\04252008\0X\J14\m05012008_holtholt_soly_12_0x_j14_6.raw		1110173.498	1225.74678		433.9395169	TRUE	433.9396586	-777.777
-1	1	0	1.245	0.29	IPI:IPI00296337.2	473749	SPACER	SWISS-PROT:P78527-1|ENSEMBL:ENSP00000313420|REFSEQ:NP_008835|H-INV:HIT000220021|VEGA:OTTHUMP00000177651 Tax_Id=9606 Gene_Symbol=PRKDC Isoform 1 of DNA-dependent protein kinase catalytic subunit	CLMDQATDPNILGR	813.3901	1624.7657	2	35	-777.777	-777.777	-777.777	-777.777	2629.713972	22.89376008	2636.4939	2630.324274	2633.6951	9461.31407	1624.7644	813.389146	1624.763767	1618.743774	FALSE			-777.777	-777.777	-777.777	1	29.5	M:\Monica\MSDATA\Holts\Solycomp\04252008\0X\J14\Holts_Solycomp_04252008_0X_J14_combo_mascot_results.html	1Arg6 1Met(ox)	1	-777.777	-777.777	M:\Monica\MSDATA\Holts\Solycomp\04252008\0X\J14\m05012008_holtholt_soly_12_0x_j14_6.raw		2182759.988	1545.72793		813.3895629	TRUE	813.388609	-777.777
-1	1	0	1.245	0.29	IPI:IPI00296337.2	473749	SPACER	SWISS-PROT:P78527-1|ENSEMBL:ENSP00000313420|REFSEQ:NP_008835|H-INV:HIT000220021|VEGA:OTTHUMP00000177651 Tax_Id=9606 Gene_Symbol=PRKDC Isoform 1 of DNA-dependent protein kinase catalytic subunit	CTVVVR	367.205	732.3955	2	27	-777.777	-777.777	-777.777	-777.777	805.8889712	6.679541767	806.7109	806.5170618	805.6306	681.3215613	732.3952	367.2053344	732.3961433	732.3962685	FALSE			-777.777	-777.777	-777.777	1	1.1	M:\Monica\MSDATA\Holts\Solycomp\04252008\0X\J14\Holts_Solycomp_04252008_0X_J14_combo_mascot_results.html		1	-777.777	-777.777	M:\Monica\MSDATA\Holts\Solycomp\04252008\0X\J14\m05012008_holtholt_soly_12_0x_j14_6.raw		536517.2813	675.3737701		367.2050274	TRUE	367.2053618	-777.777
-1	1	0	1.245	0.29	IPI:IPI00296337.2	473749	SPACER	SWISS-PROT:P78527-1|ENSEMBL:ENSP00000313420|REFSEQ:NP_008835|H-INV:HIT000220021|VEGA:OTTHUMP00000177651 Tax_Id=9606 Gene_Symbol=PRKDC Isoform 1 of DNA-dependent protein kinase catalytic subunit	DCLSIPYR	515.2605	1028.5064	2	36	-777.777	-777.777	-777.777	-777.777	2671.034782	12.28382213	2668.0831	2670.493573	2670.374	22505.35923	1028.5056	515.2604069	1028.506288	1022.485774	FALSE			-777.777	-777.777	-777.777	1	12.8	M:\Monica\MSDATA\Holts\Solycomp\04252008\0X\J14\Holts_Solycomp_04252008_0X_J14_combo_mascot_results.html	1Arg6	1	-777.777	-777.777	M:\Monica\MSDATA\Holts\Solycomp\04252008\0X\J14\m05012008_holtholt_soly_12_0x_j14_6.raw		10473457.34	965.4640401		515.2604761	TRUE	515.2603829	-777.777
-1	1	0	1.245	0.29	IPI:IPI00296337.2	473749	SPACER	SWISS-PROT:P78527-1|ENSEMBL:ENSP00000313420|REFSEQ:NP_008835|H-INV:HIT000220021|VEGA:OTTHUMP00000177651 Tax_Id=9606 Gene_Symbol=PRKDC Isoform 1 of DNA-dependent protein kinase catalytic subunit	DCLSIPYR	512.2501	1022.4856	2	22	-777.777	-777.777	-777.777	-777.777	0	0	2668.3269	0	0	0	1022.4855	512.2500156	1022.485506	0	FALSE			-777.777	-777.777	-777.777	1	3.8	M:\Monica\MSDATA\Holts\Solycomp\04252008\0X\J14\Holts_Solycomp_04252008_0X_J14_combo_mascot_results.html		1	-777.777	-777.777	M:\Monica\MSDATA\Holts\Solycomp\04252008\0X\J14\m05012008_holtholt_soly_12_0x_j14_6.raw		0	965.4640401		0	FALSE	0	-777.777
-1	1	0	1.245	0.29	IPI:IPI00296337.2	473749	SPACER	SWISS-PROT:P78527-1|ENSEMBL:ENSP00000313420|REFSEQ:NP_008835|H-INV:HIT000220021|VEGA:OTTHUMP00000177651 Tax_Id=9606 Gene_Symbol=PRKDC Isoform 1 of DNA-dependent protein kinase catalytic subunit	DEVLANR	408.7138	815.413	2	39	-777.777	-777.777	-777.777	-777.777	828.0377547	6.41234241	826.7155	828.1002576	828.1966	3590.728365	815.4137	408.7140145	815.4135036	815.413747	FALSE			-777.777	-777.777	-777.777	1	10	M:\Monica\MSDATA\Holts\Solycomp\04252008\0X\J14\Holts_Solycomp_04252008_0X_J14_combo_mascot_results.html		1	-777.777	-777.777	M:\Monica\MSDATA\Holts\Solycomp\04252008\0X\J14\m05012008_holtholt_soly_12_0x_j14_6.raw		2399190.641	815.4137147		408.7138255	TRUE	408.71404	-777.777
-1	1	0	1.245	0.29	IPI:IPI00296337.2	473749	SPACER	SWISS-PROT:P78527-1|ENSEMBL:ENSP00000313420|REFSEQ:NP_008835|H-INV:HIT000220021|VEGA:OTTHUMP00000177651 Tax_Id=9606 Gene_Symbol=PRKDC Isoform 1 of DNA-dependent protein kinase catalytic subunit	DFGLLVFVR	536.3183	1070.622	2	21	-777.777	-777.777	-777.777	-777.777	0	0	3775.7482	0	0	0	1070.6219	536.3181461	1070.621767	0	FALSE			-777.777	-777.777	-777.777	1	15.8	M:\Monica\MSDATA\Holts\Solycomp\04252008\0X\J14\Holts_Solycomp_04252008_0X_J14_combo_mascot_results.html	1Arg6	1	-777.777	-777.777	M:\Monica\MSDATA\Holts\Solycomp\04252008\0X\J14\m05012008_holtholt_soly_12_0x_j14_6.raw		0	1064.601835		0	FALSE	0	-777.777
-1	1	0	1.245	0.29	IPI:IPI00296337.2	473749	SPACER	SWISS-PROT:P78527-1|ENSEMBL:ENSP00000313420|REFSEQ:NP_008835|H-INV:HIT000220021|VEGA:OTTHUMP00000177651 Tax_Id=9606 Gene_Symbol=PRKDC Isoform 1 of DNA-dependent protein kinase catalytic subunit	DFGLLVFVR	533.3078	1064.6011	2	17	-777.777	-777.777	-777.777	-777.777	0	0	3778.1665	0	0	0	1064.6018	533.3076548	1064.600784	0	FALSE			-777.777	-777.777	-777.777	1	9.1	M:\Monica\MSDATA\Holts\Solycomp\04252008\0X\J14\Holts_Solycomp_04252008_0X_J14_combo_mascot_results.html		1	-777.777	-777.777	M:\Monica\MSDATA\Holts\Solycomp\04252008\0X\J14\m05012008_holtholt_soly_12_0x_j14_6.raw		0	1064.601835		0	FALSE	0	-777.777
-1	1	0	1.245	0.29	IPI:IPI00296337.2	473749	SPACER	SWISS-PROT:P78527-1|ENSEMBL:ENSP00000313420|REFSEQ:NP_008835|H-INV:HIT000220021|VEGA:OTTHUMP00000177651 Tax_Id=9606 Gene_Symbol=PRKDC Isoform 1 of DNA-dependent protein kinase catalytic subunit	DILETHLR	498.7775	995.5404	2	45	-777.777	-777.777	-777.777	-777.777	2461.268753	16.43846552	2456.7856	2461.025828	2460.9309	37208.75782	995.54	498.7774545	995.5403835	995.5399108	FALSE			-777.777	-777.777	-777.777	1	10.5	M:\Monica\MSDATA\Holts\Solycomp\04252008\0X\J14\Holts_Solycomp_04252008_0X_J14_combo_mascot_results.html		1	-777.777	-777.777	M:\Monica\MSDATA\Holts\Solycomp\04252008\0X\J14\m05012008_holtholt_soly_12_0x_j14_6.raw		18476620.38	995.5399747		498.777347	TRUE	498.7773015	-777.777
-1	1	0	1.245	0.29	IPI:IPI00296337.2	473749	SPACER	SWISS-PROT:P78527-1|ENSEMBL:ENSP00000313420|REFSEQ:NP_008835|H-INV:HIT000220021|VEGA:OTTHUMP00000177651 Tax_Id=9606 Gene_Symbol=PRKDC Isoform 1 of DNA-dependent protein kinase catalytic subunit	DILETHLR	501.7875	1001.5604	2	45	-777.777	-777.777	-777.777	-777.777	0	0	2456.294	0	0	0	1001.5601	501.7874458	1001.560366	0	FALSE			-777.777	-777.777	-777.777	1	24.3	M:\Monica\MSDATA\Holts\Solycomp\04252008\0X\J14\Holts_Solycomp_04252008_0X_J14_combo_mascot_results.html	1Arg6	1	-777.777	-777.777	M:\Monica\MSDATA\Holts\Solycomp\04252008\0X\J14\m05012008_holtholt_soly_12_0x_j14_6.raw		0	995.5399747		0	TRUE	0	-777.777
-1	1	0	1.245	0.29	IPI:IPI00296337.2	473749	SPACER	SWISS-PROT:P78527-1|ENSEMBL:ENSP00000313420|REFSEQ:NP_008835|H-INV:HIT000220021|VEGA:OTTHUMP00000177651 Tax_Id=9606 Gene_Symbol=PRKDC Isoform 1 of DNA-dependent protein kinase catalytic subunit	DILPCLDGYLK	657.847	1313.6795	2	13	-777.777	-777.777	-777.777	-777.777	0	0	3480.4088	0	0	0	1313.6781	657.8464952	1313.678465	0	FALSE			-777.777	-777.777	-777.777	1	4.2	M:\Monica\MSDATA\Holts\Solycomp\04252008\0X\J14\Holts_Solycomp_04252008_0X_J14_combo_mascot_results.html	1Lys8	1	-777.777	-777.777	M:\Monica\MSDATA\Holts\Solycomp\04252008\0X\J14\m05012008_holtholt_soly_12_0x_j14_6.raw		0	1248.64238		0	FALSE	0	-777.777
-1	1	0	1.245	0.29	IPI:IPI00296337.2	473749	SPACER	SWISS-PROT:P78527-1|ENSEMBL:ENSP00000313420|REFSEQ:NP_008835|H-INV:HIT000220021|VEGA:OTTHUMP00000177651 Tax_Id=9606 Gene_Symbol=PRKDC Isoform 1 of DNA-dependent protein kinase catalytic subunit	DLCNTHLMR	591.2779	1180.5413	2	38	-777.777	-777.777	-777.777	-777.777	1087.761016	49.76108175	1066.571	1088.705328	1091.4018	1603.320484	1180.5424	591.2775874	1180.540649	1174.520785	FALSE			-777.777	-777.777	-777.777	1	29.5	M:\Monica\MSDATA\Holts\Solycomp\04252008\0X\J14\Holts_Solycomp_04252008_0X_J14_combo_mascot_results.html	1Arg6 1Met(ox)	1	-777.777	-777.777	M:\Monica\MSDATA\Holts\Solycomp\04252008\0X\J14\m05012008_holtholt_soly_12_0x_j14_6.raw		598091.6843	1101.50593		591.2770567	TRUE	591.2767441	-777.777
-1	1	0	1.245	0.29	IPI:IPI00296337.2	473749	SPACER	SWISS-PROT:P78527-1|ENSEMBL:ENSP00000313420|REFSEQ:NP_008835|H-INV:HIT000220021|VEGA:OTTHUMP00000177651 Tax_Id=9606 Gene_Symbol=PRKDC Isoform 1 of DNA-dependent protein kinase catalytic subunit	DLCNTHLMR	588.2679	1174.5212	2	33	-777.777	-777.777	-777.777	-777.777	0	0	1094.2574	0	0	0	1174.5223	588.2675961	1174.520667	0	FALSE			-777.777	-777.777	-777.777	1	21	M:\Monica\MSDATA\Holts\Solycomp\04252008\0X\J14\Holts_Solycomp_04252008_0X_J14_combo_mascot_results.html	1Met(ox)	1	-777.777	-777.777	M:\Monica\MSDATA\Holts\Solycomp\04252008\0X\J14\m05012008_holtholt_soly_12_0x_j14_6.raw		0	1101.50593		0	TRUE	0	-777.777
-1	1	0	1.245	0.29	IPI:IPI00296337.2	473749	SPACER	SWISS-PROT:P78527-1|ENSEMBL:ENSP00000313420|REFSEQ:NP_008835|H-INV:HIT000220021|VEGA:OTTHUMP00000177651 Tax_Id=9606 Gene_Symbol=PRKDC Isoform 1 of DNA-dependent protein kinase catalytic subunit	DLCNTHLMR	591.279	1180.5435	2	30	-777.777	-777.777	-777.777	-777.777	0	0	1096.7758	0	0	0	1180.5424	591.2786874	1180.542849	0	FALSE			-777.777	-777.777	-777.777	1	17.7	M:\Monica\MSDATA\Holts\Solycomp\04252008\0X\J14\Holts_Solycomp_04252008_0X_J14_combo_mascot_results.html	1Arg6 1Met(ox)	1	-777.777	-777.777	M:\Monica\MSDATA\Holts\Solycomp\04252008\0X\J14\m05012008_holtholt_soly_12_0x_j14_6.raw		0	1101.50593		0	TRUE	0	-777.777
-1	1	0	1.245	0.29	IPI:IPI00296337.2	473749	SPACER	SWISS-PROT:P78527-1|ENSEMBL:ENSP00000313420|REFSEQ:NP_008835|H-INV:HIT000220021|VEGA:OTTHUMP00000177651 Tax_Id=9606 Gene_Symbol=PRKDC Isoform 1 of DNA-dependent protein kinase catalytic subunit	DLLLNTMSQEEK	710.8536	1419.6927	2	82	-777.777	-777.777	-777.777	-777.777	2933.302533	10.38562222	2932.6341	2933.835208	2934.7172	24760.36959	1419.6915	710.8529421	1419.691359	1419.691603	FALSE			-777.777	-777.777	-777.777	1	58.2	M:\Monica\MSDATA\Holts\Solycomp\04252008\0X\J14\Holts_Solycomp_04252008_0X_J14_combo_mascot_results.html		1	-777.777	-777.777	M:\Monica\MSDATA\Holts\Solycomp\04252008\0X\J14\m05012008_holtholt_soly_12_0x_j14_6.raw		6945560.646	1419.691535		710.8539291	TRUE	710.8532712	-777.777
-1	1	0	1.245	0.29	IPI:IPI00296337.2	473749	SPACER	SWISS-PROT:P78527-1|ENSEMBL:ENSP00000313420|REFSEQ:NP_008835|H-INV:HIT000220021|VEGA:OTTHUMP00000177651 Tax_Id=9606 Gene_Symbol=PRKDC Isoform 1 of DNA-dependent protein kinase catalytic subunit	DLLLNTMSQEEK	714.86	1427.7054	2	75	-777.777	-777.777	-777.777	-777.777	0	0	2931.8253	0	0	0	1427.7057	714.8593305	1427.704136	0	FALSE			-777.777	-777.777	-777.777	1	47.8	M:\Monica\MSDATA\Holts\Solycomp\04252008\0X\J14\Holts_Solycomp_04252008_0X_J14_combo_mascot_results.html	1Lys8	1	-777.777	-777.777	M:\Monica\MSDATA\Holts\Solycomp\04252008\0X\J14\m05012008_holtholt_soly_12_0x_j14_6.raw		0	1419.691535		0	TRUE	0	-777.777
-1	1	0	1.245	0.29	IPI:IPI00296337.2	473749	SPACER	SWISS-PROT:P78527-1|ENSEMBL:ENSP00000313420|REFSEQ:NP_008835|H-INV:HIT000220021|VEGA:OTTHUMP00000177651 Tax_Id=9606 Gene_Symbol=PRKDC Isoform 1 of DNA-dependent protein kinase catalytic subunit	DLLLNTMSQEEK	722.8567	1443.6988	2	71	-777.777	-777.777	-777.777	-777.777	2541.92239	16.62411087	2536.4675	2542.508462	2542.707	46441.96173	1443.7007	722.8560075	1443.69749	1435.684666	FALSE			-777.777	-777.777	-777.777	1	40.2	M:\Monica\MSDATA\Holts\Solycomp\04252008\0X\J14\Holts_Solycomp_04252008_0X_J14_combo_mascot_results.html	1Met(ox) 1Lys8	1	-777.777	-777.777	M:\Monica\MSDATA\Holts\Solycomp\04252008\0X\J14\m05012008_holtholt_soly_12_0x_j14_6.raw		12989281.53	1419.691535		722.8580365	TRUE	722.8573439	-777.777
-1	1	0	1.245	0.29	IPI:IPI00296337.2	473749	SPACER	SWISS-PROT:P78527-1|ENSEMBL:ENSP00000313420|REFSEQ:NP_008835|H-INV:HIT000220021|VEGA:OTTHUMP00000177651 Tax_Id=9606 Gene_Symbol=PRKDC Isoform 1 of DNA-dependent protein kinase catalytic subunit	DLLLNTMSQEEK	718.8513	1435.6881	2	69	-777.777	-777.777	-777.777	-777.777	2541.928967	16.62411087	2537.0726	2542.5147	2542.707	47117.35996	1435.6864	718.850619	1435.686713	1435.684666	FALSE			-777.777	-777.777	-777.777	1	42.4	M:\Monica\MSDATA\Holts\Solycomp\04252008\0X\J14\Holts_Solycomp_04252008_0X_J14_combo_mascot_results.html	1Met(ox)	1	-777.777	-777.777	M:\Monica\MSDATA\Holts\Solycomp\04252008\0X\J14\m05012008_holtholt_soly_12_0x_j14_6.raw		13038894.35	1419.691535		718.8509827	TRUE	718.8503018	-777.777
-1	1	0	1.245	0.29	IPI:IPI00296337.2	473749	SPACER	SWISS-PROT:P78527-1|ENSEMBL:ENSP00000313420|REFSEQ:NP_008835|H-INV:HIT000220021|VEGA:OTTHUMP00000177651 Tax_Id=9606 Gene_Symbol=PRKDC Isoform 1 of DNA-dependent protein kinase catalytic subunit	DLPSWMK	450.7226	899.4307	2	16	-777.777	-777.777	-777.777	-777.777	0	0	2530.8477	0	0	0	899.4303	450.7226932	899.430861	0	FALSE			-777.777	-777.777	-777.777	1	1.8	M:\Monica\MSDATA\Holts\Solycomp\04252008\0X\J14\Holts_Solycomp_04252008_0X_J14_combo_mascot_results.html	1Met(ox) 1Lys8	1	-777.777	-777.777	M:\Monica\MSDATA\Holts\Solycomp\04252008\0X\J14\m05012008_holtholt_soly_12_0x_j14_6.raw		0	875.4211147		0	FALSE	0	-777.777
-1	1	0	1.245	0.29	IPI:IPI00296337.2	473749	SPACER	SWISS-PROT:P78527-1|ENSEMBL:ENSP00000313420|REFSEQ:NP_008835|H-INV:HIT000220021|VEGA:OTTHUMP00000177651 Tax_Id=9606 Gene_Symbol=PRKDC Isoform 1 of DNA-dependent protein kinase catalytic subunit	DPTVHDDVLELEMDELNR	721.3391	2160.9956	3	47	-777.777	-777.777	-777.777	-777.777	3191.19311	6.63343443	3192.1526	3191.132188	3190.9911	5421.379321	2160.994	721.3384118	2160.993447	2154.971649	FALSE			-777.777	-777.777	-777.777	1	33.7	M:\Monica\MSDATA\Holts\Solycomp\04252008\0X\J14\Holts_Solycomp_04252008_0X_J14_combo_mascot_results.html	1Arg6 1Met(ox)	1	-777.777	-777.777	M:\Monica\MSDATA\Holts\Solycomp\04252008\0X\J14\m05012008_holtholt_soly_12_0x_j14_6.raw		1533517.875	2138.978975		721.3391435	TRUE	721.3384553	-777.777
-1	1	0	1.245	0.29	IPI:IPI00296337.2	473749	SPACER	SWISS-PROT:P78527-1|ENSEMBL:ENSP00000313420|REFSEQ:NP_008835|H-INV:HIT000220021|VEGA:OTTHUMP00000177651 Tax_Id=9606 Gene_Symbol=PRKDC Isoform 1 of DNA-dependent protein kinase catalytic subunit	DPTVHDDVLELEMDELNR	719.3326	2154.976	3	43	-777.777	-777.777	-777.777	-777.777	0	0	3198.3866	0	0	0	2154.9739	719.3319176	2154.973965	0	FALSE			-777.777	-777.777	-777.777	1	27.6	M:\Monica\MSDATA\Holts\Solycomp\04252008\0X\J14\Holts_Solycomp_04252008_0X_J14_combo_mascot_results.html	1Met(ox)	1	-777.777	-777.777	M:\Monica\MSDATA\Holts\Solycomp\04252008\0X\J14\m05012008_holtholt_soly_12_0x_j14_6.raw		0	2138.978975		0	TRUE	0	-777.777
-1	1	0	1.245	0.29	IPI:IPI00296337.2	473749	SPACER	SWISS-PROT:P78527-1|ENSEMBL:ENSP00000313420|REFSEQ:NP_008835|H-INV:HIT000220021|VEGA:OTTHUMP00000177651 Tax_Id=9606 Gene_Symbol=PRKDC Isoform 1 of DNA-dependent protein kinase catalytic subunit	DQNILLGTTYR	647.343	1292.6714	2	78	-777.777	-777.777	-777.777	-777.777	2823.287986	12.75945087	2819.9426	2822.991351	2822.8661	102312.1369	1292.6724	647.3425255	1292.670526	1292.67186	FALSE			-777.777	-777.777	-777.777	1	60.5	M:\Monica\MSDATA\Holts\Solycomp\04252008\0X\J14\Holts_Solycomp_04252008_0X_J14_combo_mascot_results.html		1	-777.777	-777.777	M:\Monica\MSDATA\Holts\Solycomp\04252008\0X\J14\m05012008_holtholt_soly_12_0x_j14_6.raw		33486716.41	1292.672455		647.3441258	TRUE	647.3436513	-777.777
-1	1	0	1.245	0.29	IPI:IPI00296337.2	473749	SPACER	SWISS-PROT:P78527-1|ENSEMBL:ENSP00000313420|REFSEQ:NP_008835|H-INV:HIT000220021|VEGA:OTTHUMP00000177651 Tax_Id=9606 Gene_Symbol=PRKDC Isoform 1 of DNA-dependent protein kinase catalytic subunit	DQNILLGTTYR	650.3538	1298.6931	2	78	-777.777	-777.777	-777.777	-777.777	0	0	2819.6887	0	0	0	1298.6926	650.3533168	1298.692108	0	FALSE			-777.777	-777.777	-777.777	1	50.1	M:\Monica\MSDATA\Holts\Solycomp\04252008\0X\J14\Holts_Solycomp_04252008_0X_J14_combo_mascot_results.html	1Arg6	1	-777.777	-777.777	M:\Monica\MSDATA\Holts\Solycomp\04252008\0X\J14\m05012008_holtholt_soly_12_0x_j14_6.raw		0	1292.672455		0	TRUE	0	-777.777
-1	1	0	1.245	0.29	IPI:IPI00296337.2	473749	SPACER	SWISS-PROT:P78527-1|ENSEMBL:ENSP00000313420|REFSEQ:NP_008835|H-INV:HIT000220021|VEGA:OTTHUMP00000177651 Tax_Id=9606 Gene_Symbol=PRKDC Isoform 1 of DNA-dependent protein kinase catalytic subunit	DSKPPGNLK	478.2632	954.5119	2	30	-777.777	-777.777	-777.777	-777.777	752.8051	0	753.3802	752.8051	752.8051	2847.048389	954.5134	478.2632137	954.511902	954.5124759	FALSE			-777.777	-777.777	-777.777	1	10.7	M:\Monica\MSDATA\Holts\Solycomp\04252008\0X\J14\Holts_Solycomp_04252008_0X_J14_combo_mascot_results.html		1	-777.777	-777.777	M:\Monica\MSDATA\Holts\Solycomp\04252008\0X\J14\m05012008_holtholt_soly_12_0x_j14_6.raw		1507413.035	954.5134247		478.2632365	TRUE	478.2632502	-777.777
-1	1	0	1.245	0.29	IPI:IPI00296337.2	473749	SPACER	SWISS-PROT:P78527-1|ENSEMBL:ENSP00000313420|REFSEQ:NP_008835|H-INV:HIT000220021|VEGA:OTTHUMP00000177651 Tax_Id=9606 Gene_Symbol=PRKDC Isoform 1 of DNA-dependent protein kinase catalytic subunit	DVDFMYVELIQR	775.3873	1548.76	2	85	-777.777	-777.777	-777.777	-777.777	3365.529249	8.638832372	3363.6132	3365.412237	3366.3233	42865.89974	1548.7589	775.3864558	1548.758386	1542.739594	FALSE			-777.777	-777.777	-777.777	1	72.5	M:\Monica\MSDATA\Holts\Solycomp\04252008\0X\J14\Holts_Solycomp_04252008_0X_J14_combo_mascot_results.html	1Arg6 1Met(ox)	1	-777.777	-777.777	M:\Monica\MSDATA\Holts\Solycomp\04252008\0X\J14\m05012008_holtholt_soly_12_0x_j14_6.raw		10598987.79	1526.743895		775.3872577	TRUE	775.3864134	-777.777
-1	1	0	1.245	0.29	IPI:IPI00296337.2	473749	SPACER	SWISS-PROT:P78527-1|ENSEMBL:ENSP00000313420|REFSEQ:NP_008835|H-INV:HIT000220021|VEGA:OTTHUMP00000177651 Tax_Id=9606 Gene_Symbol=PRKDC Isoform 1 of DNA-dependent protein kinase catalytic subunit	DVDFMYVELIQR	772.3773	1542.7401	2	78	-777.777	-777.777	-777.777	-777.777	0	0	3363.9708	0	0	0	1542.7388	772.3764645	1542.738404	0	FALSE			-777.777	-777.777	-777.777	1	63	M:\Monica\MSDATA\Holts\Solycomp\04252008\0X\J14\Holts_Solycomp_04252008_0X_J14_combo_mascot_results.html	1Met(ox)	1	-777.777	-777.777	M:\Monica\MSDATA\Holts\Solycomp\04252008\0X\J14\m05012008_holtholt_soly_12_0x_j14_6.raw		0	1526.743895		0	TRUE	0	-777.777
-1	1	0	1.245	0.29	IPI:IPI00296337.2	473749	SPACER	SWISS-PROT:P78527-1|ENSEMBL:ENSP00000313420|REFSEQ:NP_008835|H-INV:HIT000220021|VEGA:OTTHUMP00000177651 Tax_Id=9606 Gene_Symbol=PRKDC Isoform 1 of DNA-dependent protein kinase catalytic subunit	DVLIQGLIDENPGLQLIIR	1060.1173	2118.2201	2	80	-777.777	-777.777	-777.777	-777.777	4133.194633	9.399200003	4136.9966	4132.081789	4131.0238	518.8596806	2118.2048	1060.115634	2118.216742	2118.214522	FALSE			-777.777	-777.777	-777.777	1	68.6	M:\Monica\MSDATA\Holts\Solycomp\04252008\0X\J14\Holts_Solycomp_04252008_0X_J14_combo_mascot_results.html		1	-777.777	-777.777	M:\Monica\MSDATA\Holts\Solycomp\04252008\0X\J14\m05012008_holtholt_soly_12_0x_j14_6.raw		84249.50537	2118.204805		1060.114608	TRUE	1060.112942	-777.777
-1	1	0	1.245	0.29	IPI:IPI00296337.2	473749	SPACER	SWISS-PROT:P78527-1|ENSEMBL:ENSP00000313420|REFSEQ:NP_008835|H-INV:HIT000220021|VEGA:OTTHUMP00000177651 Tax_Id=9606 Gene_Symbol=PRKDC Isoform 1 of DNA-dependent protein kinase catalytic subunit	DVLIQGLIDENPGLQLIIR	1063.1266	2124.2386	2	39	-777.777	-777.777	-777.777	-777.777	0	0	4136.6596	0	0	0	2124.2249	1063.124925	2124.235325	0	FALSE			-777.777	-777.777	-777.777	1	33.2	M:\Monica\MSDATA\Holts\Solycomp\04252008\0X\J14\Holts_Solycomp_04252008_0X_J14_combo_mascot_results.html	1Arg6	1	-777.777	-777.777	M:\Monica\MSDATA\Holts\Solycomp\04252008\0X\J14\m05012008_holtholt_soly_12_0x_j14_6.raw		0	2118.204805		0	TRUE	0	-777.777
-1	1	0	1.245	0.29	IPI:IPI00296337.2	473749	SPACER	SWISS-PROT:P78527-1|ENSEMBL:ENSP00000313420|REFSEQ:NP_008835|H-INV:HIT000220021|VEGA:OTTHUMP00000177651 Tax_Id=9606 Gene_Symbol=PRKDC Isoform 1 of DNA-dependent protein kinase catalytic subunit	DVLIQGLIDENPGLQLIIR	709.0792	2124.2159	3	34	-777.777	-777.777	-777.777	-777.777	4132.848853	14.27691612	4134.9736	4132.791133	4135.7234	235.4807988	2124.2249	709.0785472	2124.213854	2118.207735	FALSE			-777.777	-777.777	-777.777	1	25.9	M:\Monica\MSDATA\Holts\Solycomp\04252008\0X\J14\Holts_Solycomp_04252008_0X_J14_combo_mascot_results.html	1Arg6	1	-777.777	-777.777	M:\Monica\MSDATA\Holts\Solycomp\04252008\0X\J14\m05012008_holtholt_soly_12_0x_j14_6.raw		67833.76489	2118.204805		709.0820479	TRUE	709.0813951	-777.777
-1	1	0	1.245	0.29	IPI:IPI00296337.2	473749	SPACER	SWISS-PROT:P78527-1|ENSEMBL:ENSP00000313420|REFSEQ:NP_008835|H-INV:HIT000220021|VEGA:OTTHUMP00000177651 Tax_Id=9606 Gene_Symbol=PRKDC Isoform 1 of DNA-dependent protein kinase catalytic subunit	DWSNDVR	446.2015	890.3884	2	35	-777.777	-777.777	-777.777	-777.777	2267.191472	12.36891043	2266.5128	2267.570014	2267.5523	8676.754413	890.3882	446.2016063	890.3886871	890.3884606	FALSE			-777.777	-777.777	-777.777	1	24.8	M:\Monica\MSDATA\Holts\Solycomp\04252008\0X\J14\Holts_Solycomp_04252008_0X_J14_combo_mascot_results.html		1	-777.777	-777.777	M:\Monica\MSDATA\Holts\Solycomp\04252008\0X\J14\m05012008_holtholt_soly_12_0x_j14_6.raw		5089175.109	890.3882347		446.2013915	TRUE	446.2014978	-777.777
-1	1	0	1.245	0.29	IPI:IPI00296337.2	473749	SPACER	SWISS-PROT:P78527-1|ENSEMBL:ENSP00000313420|REFSEQ:NP_008835|H-INV:HIT000220021|VEGA:OTTHUMP00000177651 Tax_Id=9606 Gene_Symbol=PRKDC Isoform 1 of DNA-dependent protein kinase catalytic subunit	DWSNDVR	449.2114	896.4083	2	27	-777.777	-777.777	-777.777	-777.777	0	0	2264.9808	0	0	0	896.4084	449.2114976	896.4084697	0	FALSE			-777.777	-777.777	-777.777	1	18.4	M:\Monica\MSDATA\Holts\Solycomp\04252008\0X\J14\Holts_Solycomp_04252008_0X_J14_combo_mascot_results.html	1Arg6	1	-777.777	-777.777	M:\Monica\MSDATA\Holts\Solycomp\04252008\0X\J14\m05012008_holtholt_soly_12_0x_j14_6.raw		0	890.3882347		0	TRUE	0	-777.777
-1	1	0	1.245	0.29	IPI:IPI00296337.2	473749	SPACER	SWISS-PROT:P78527-1|ENSEMBL:ENSP00000313420|REFSEQ:NP_008835|H-INV:HIT000220021|VEGA:OTTHUMP00000177651 Tax_Id=9606 Gene_Symbol=PRKDC Isoform 1 of DNA-dependent protein kinase catalytic subunit	DYVAVAR	397.2133	792.4121	2	30	-777.777	-777.777	-777.777	-777.777	1102.096924	46.99162703	1096.5177	1101.669383	1100.0952	2883.230463	792.413	397.2135477	792.41257	792.4126866	FALSE			-777.777	-777.777	-777.777	1	8.5	M:\Monica\MSDATA\Holts\Solycomp\04252008\0X\J14\Holts_Solycomp_04252008_0X_J14_combo_mascot_results.html		1	-777.777	-777.777	M:\Monica\MSDATA\Holts\Solycomp\04252008\0X\J14\m05012008_holtholt_soly_12_0x_j14_6.raw		2015292.359	792.4129847		397.2132345	TRUE	397.2134822	-777.777
-1	1	0	1.245	0.29	IPI:IPI00296337.2	473749	SPACER	SWISS-PROT:P78527-1|ENSEMBL:ENSP00000313420|REFSEQ:NP_008835|H-INV:HIT000220021|VEGA:OTTHUMP00000177651 Tax_Id=9606 Gene_Symbol=PRKDC Isoform 1 of DNA-dependent protein kinase catalytic subunit	DYVAVAR	400.224	798.4334	2	30	-777.777	-777.777	-777.777	-777.777	0	0	1104.9618	0	0	0	798.4331	400.224239	798.4339526	0	FALSE			-777.777	-777.777	-777.777	1	12.1	M:\Monica\MSDATA\Holts\Solycomp\04252008\0X\J14\Holts_Solycomp_04252008_0X_J14_combo_mascot_results.html	1Arg6	1	-777.777	-777.777	M:\Monica\MSDATA\Holts\Solycomp\04252008\0X\J14\m05012008_holtholt_soly_12_0x_j14_6.raw		0	792.4129847		0	TRUE	0	-777.777
-1	1	0	1.245	0.29	IPI:IPI00296337.2	473749	SPACER	SWISS-PROT:P78527-1|ENSEMBL:ENSP00000313420|REFSEQ:NP_008835|H-INV:HIT000220021|VEGA:OTTHUMP00000177651 Tax_Id=9606 Gene_Symbol=PRKDC Isoform 1 of DNA-dependent protein kinase catalytic subunit	DYVDLFR	464.2328	926.4511	2	34	-777.777	-777.777	-777.777	-777.777	3102.062369	13.29326089	3099.7057	3102.009363	3102.8298	25358.7543	926.4498	464.2328542	926.451183	926.4512418	FALSE			-777.777	-777.777	-777.777	1	16.8	M:\Monica\MSDATA\Holts\Solycomp\04252008\0X\J14\Holts_Solycomp_04252008_0X_J14_combo_mascot_results.html		1	-777.777	-777.777	M:\Monica\MSDATA\Holts\Solycomp\04252008\0X\J14\m05012008_holtholt_soly_12_0x_j14_6.raw		13995245.38	926.4497647		464.2328308	TRUE	464.232885	-777.777
-1	1	0	1.245	0.29	IPI:IPI00296337.2	473749	SPACER	SWISS-PROT:P78527-1|ENSEMBL:ENSP00000313420|REFSEQ:NP_008835|H-INV:HIT000220021|VEGA:OTTHUMP00000177651 Tax_Id=9606 Gene_Symbol=PRKDC Isoform 1 of DNA-dependent protein kinase catalytic subunit	DYVDLFR	467.2425	932.4704	2	27	-777.777	-777.777	-777.777	-777.777	0	0	3099.4692	0	0	0	932.4699	467.2425455	932.4705656	0	FALSE			-777.777	-777.777	-777.777	1	6	M:\Monica\MSDATA\Holts\Solycomp\04252008\0X\J14\Holts_Solycomp_04252008_0X_J14_combo_mascot_results.html	1Arg6	1	-777.777	-777.777	M:\Monica\MSDATA\Holts\Solycomp\04252008\0X\J14\m05012008_holtholt_soly_12_0x_j14_6.raw		0	926.4497647		0	TRUE	0	-777.777
-1	1	0	1.245	0.29	IPI:IPI00296337.2	473749	SPACER	SWISS-PROT:P78527-1|ENSEMBL:ENSP00000313420|REFSEQ:NP_008835|H-INV:HIT000220021|VEGA:OTTHUMP00000177651 Tax_Id=9606 Gene_Symbol=PRKDC Isoform 1 of DNA-dependent protein kinase catalytic subunit	EFDKHFGK	504.251	1006.4874	2	15	-777.777	-777.777	-777.777	-777.777	0	0	866.6718	0	0	0	1006.4872	504.2509387	1006.487352	0	FALSE			-777.777	-777.777	-777.777	1	0.1	M:\Monica\MSDATA\Holts\Solycomp\04252008\0X\J14\Holts_Solycomp_04252008_0X_J14_combo_mascot_results.html		1	-777.777	-777.777	M:\Monica\MSDATA\Holts\Solycomp\04252008\0X\J14\m05012008_holtholt_soly_12_0x_j14_6.raw		0	1006.487205		0	FALSE	0	-777.777
-1	1	0	1.245	0.29	IPI:IPI00296337.2	473749	SPACER	SWISS-PROT:P78527-1|ENSEMBL:ENSP00000313420|REFSEQ:NP_008835|H-INV:HIT000220021|VEGA:OTTHUMP00000177651 Tax_Id=9606 Gene_Symbol=PRKDC Isoform 1 of DNA-dependent protein kinase catalytic subunit	EFFSTIVVDAIDVLK	852.4734	1702.9322	2	89	-777.777	-777.777	-777.777	-777.777	4329.371653	4.526000007	4329.7805	4328.680345	4328.5411	1323.524593	1702.9272	852.4723332	1702.930141	1694.912578	FALSE			-777.777	-777.777	-777.777	1	62.8	M:\Monica\MSDATA\Holts\Solycomp\04252008\0X\J14\Holts_Solycomp_04252008_0X_J14_combo_mascot_results.html	1Lys8	1	-777.777	-777.777	M:\Monica\MSDATA\Holts\Solycomp\04252008\0X\J14\m05012008_holtholt_soly_12_0x_j14_6.raw		286086.0039	1694.913045		852.4733551	TRUE	852.4722883	-777.777
-1	1	0	1.245	0.29	IPI:IPI00296337.2	473749	SPACER	SWISS-PROT:P78527-1|ENSEMBL:ENSP00000313420|REFSEQ:NP_008835|H-INV:HIT000220021|VEGA:OTTHUMP00000177651 Tax_Id=9606 Gene_Symbol=PRKDC Isoform 1 of DNA-dependent protein kinase catalytic subunit	EFFSTIVVDAIDVLK	848.4649	1694.9152	2	80	-777.777	-777.777	-777.777	-777.777	0	0	4329.4169	0	0	0	1694.913	848.4638448	1694.913164	0	FALSE			-777.777	-777.777	-777.777	1	62.3	M:\Monica\MSDATA\Holts\Solycomp\04252008\0X\J14\Holts_Solycomp_04252008_0X_J14_combo_mascot_results.html		1	-777.777	-777.777	M:\Monica\MSDATA\Holts\Solycomp\04252008\0X\J14\m05012008_holtholt_soly_12_0x_j14_6.raw		0	1694.913045		0	TRUE	0	-777.777
-1	1	0	1.245	0.29	IPI:IPI00296337.2	473749	SPACER	SWISS-PROT:P78527-1|ENSEMBL:ENSP00000313420|REFSEQ:NP_008835|H-INV:HIT000220021|VEGA:OTTHUMP00000177651 Tax_Id=9606 Gene_Symbol=PRKDC Isoform 1 of DNA-dependent protein kinase catalytic subunit	EFPPGTPR	453.742	905.4694	2	21	-777.777	-777.777	-777.777	-777.777	0	0	1312.3104	0	0	0	905.4702	453.7420845	905.4696436	0	FALSE			-777.777	-777.777	-777.777	1	8.8	M:\Monica\MSDATA\Holts\Solycomp\04252008\0X\J14\Holts_Solycomp_04252008_0X_J14_combo_mascot_results.html	1Arg6	1	-777.777	-777.777	M:\Monica\MSDATA\Holts\Solycomp\04252008\0X\J14\m05012008_holtholt_soly_12_0x_j14_6.raw		0	899.4500947		0	FALSE	0	-777.777
-1	1	0	1.245	0.29	IPI:IPI00296337.2	473749	SPACER	SWISS-PROT:P78527-1|ENSEMBL:ENSP00000313420|REFSEQ:NP_008835|H-INV:HIT000220021|VEGA:OTTHUMP00000177651 Tax_Id=9606 Gene_Symbol=PRKDC Isoform 1 of DNA-dependent protein kinase catalytic subunit	EHPFLVK	439.2542	876.4938	2	31	-777.777	-777.777	-777.777	-777.777	2016.98623	99.57836058	2010.5477	2019.091802	2040.3271	2104.127738	876.4949	439.2543263	876.4941272	868.4799273	FALSE			-777.777	-777.777	-777.777	1	7.3	M:\Monica\MSDATA\Holts\Solycomp\04252008\0X\J14\Holts_Solycomp_04252008_0X_J14_combo_mascot_results.html	1Lys8	1	-777.777	-777.777	M:\Monica\MSDATA\Holts\Solycomp\04252008\0X\J14\m05012008_holtholt_soly_12_0x_j14_6.raw		1278903.902	868.4806647		439.2540607	TRUE	439.254187	-777.777
-1	1	0	1.245	0.29	IPI:IPI00296337.2	473749	SPACER	SWISS-PROT:P78527-1|ENSEMBL:ENSP00000313420|REFSEQ:NP_008835|H-INV:HIT000220021|VEGA:OTTHUMP00000177651 Tax_Id=9606 Gene_Symbol=PRKDC Isoform 1 of DNA-dependent protein kinase catalytic subunit	EHPFLVK	435.247	868.4795	2	29	-777.777	-777.777	-777.777	-777.777	0	0	2027.0424	0	0	0	868.4807	435.2471379	868.4797504	0	FALSE			-777.777	-777.777	-777.777	1	7.5	M:\Monica\MSDATA\Holts\Solycomp\04252008\0X\J14\Holts_Solycomp_04252008_0X_J14_combo_mascot_results.html		1	-777.777	-777.777	M:\Monica\MSDATA\Holts\Solycomp\04252008\0X\J14\m05012008_holtholt_soly_12_0x_j14_6.raw		0	868.4806647		0	TRUE	0	-777.777
-1	1	0	1.245	0.29	IPI:IPI00296337.2	473749	SPACER	SWISS-PROT:P78527-1|ENSEMBL:ENSP00000313420|REFSEQ:NP_008835|H-INV:HIT000220021|VEGA:OTTHUMP00000177651 Tax_Id=9606 Gene_Symbol=PRKDC Isoform 1 of DNA-dependent protein kinase catalytic subunit	EHPFLVK	435.2471	868.4797	2	22	-777.777	-777.777	-777.777	-777.777	0	0	1933.8883	0	0	0	868.4807	435.2472379	868.4799504	0	FALSE			-777.777	-777.777	-777.777	1	3.2	M:\Monica\MSDATA\Holts\Solycomp\04252008\0X\J14\Holts_Solycomp_04252008_0X_J14_combo_mascot_results.html		1	-777.777	-777.777	M:\Monica\MSDATA\Holts\Solycomp\04252008\0X\J14\m05012008_holtholt_soly_12_0x_j14_6.raw		0	868.4806647		0	FALSE	0	-777.777
-1	1	0	1.245	0.29	IPI:IPI00296337.2	473749	SPACER	SWISS-PROT:P78527-1|ENSEMBL:ENSP00000313420|REFSEQ:NP_008835|H-INV:HIT000220021|VEGA:OTTHUMP00000177651 Tax_Id=9606 Gene_Symbol=PRKDC Isoform 1 of DNA-dependent protein kinase catalytic subunit	EHPFLVK	439.2549	876.4952	2	22	-777.777	-777.777	-777.777	-777.777	0	0	1828.3706	0	0	0	876.4949	439.2550263	876.4955272	0	FALSE			-777.777	-777.777	-777.777	1	4.4	M:\Monica\MSDATA\Holts\Solycomp\04252008\0X\J14\Holts_Solycomp_04252008_0X_J14_combo_mascot_results.html	1Lys8	1	-777.777	-777.777	M:\Monica\MSDATA\Holts\Solycomp\04252008\0X\J14\m05012008_holtholt_soly_12_0x_j14_6.raw		0	868.4806647		0	FALSE	0	-777.777
-1	1	0	1.245	0.29	IPI:IPI00296337.2	473749	SPACER	SWISS-PROT:P78527-1|ENSEMBL:ENSP00000313420|REFSEQ:NP_008835|H-INV:HIT000220021|VEGA:OTTHUMP00000177651 Tax_Id=9606 Gene_Symbol=PRKDC Isoform 1 of DNA-dependent protein kinase catalytic subunit	EHPFLVK	439.2543	876.494	2	21	-777.777	-777.777	-777.777	-777.777	0	0	1949.2096	0	0	0	876.4949	439.2544263	876.4943272	0	FALSE			-777.777	-777.777	-777.777	1	1.7	M:\Monica\MSDATA\Holts\Solycomp\04252008\0X\J14\Holts_Solycomp_04252008_0X_J14_combo_mascot_results.html	1Lys8	1	-777.777	-777.777	M:\Monica\MSDATA\Holts\Solycomp\04252008\0X\J14\m05012008_holtholt_soly_12_0x_j14_6.raw		0	868.4806647		0	FALSE	0	-777.777
-1	1	0	1.245	0.29	IPI:IPI00296337.2	473749	SPACER	SWISS-PROT:P78527-1|ENSEMBL:ENSP00000313420|REFSEQ:NP_008835|H-INV:HIT000220021|VEGA:OTTHUMP00000177651 Tax_Id=9606 Gene_Symbol=PRKDC Isoform 1 of DNA-dependent protein kinase catalytic subunit	EHPFLVK	439.2542	876.4939	2	18	-777.777	-777.777	-777.777	-777.777	0	0	1979.4119	0	0	0	876.4949	439.2543263	876.4941272	0	FALSE			-777.777	-777.777	-777.777	1	1.3	M:\Monica\MSDATA\Holts\Solycomp\04252008\0X\J14\Holts_Solycomp_04252008_0X_J14_combo_mascot_results.html	1Lys8	1	-777.777	-777.777	M:\Monica\MSDATA\Holts\Solycomp\04252008\0X\J14\m05012008_holtholt_soly_12_0x_j14_6.raw		0	868.4806647		0	FALSE	0	-777.777
-1	1	0	1.245	0.29	IPI:IPI00296337.2	473749	SPACER	SWISS-PROT:P78527-1|ENSEMBL:ENSP00000313420|REFSEQ:NP_008835|H-INV:HIT000220021|VEGA:OTTHUMP00000177651 Tax_Id=9606 Gene_Symbol=PRKDC Isoform 1 of DNA-dependent protein kinase catalytic subunit	EHPFLVK	435.2471	868.4796	2	17	-777.777	-777.777	-777.777	-777.777	0	0	1995.2471	0	0	0	868.4807	435.2472379	868.4799504	0	FALSE			-777.777	-777.777	-777.777	1	1.7	M:\Monica\MSDATA\Holts\Solycomp\04252008\0X\J14\Holts_Solycomp_04252008_0X_J14_combo_mascot_results.html		1	-777.777	-777.777	M:\Monica\MSDATA\Holts\Solycomp\04252008\0X\J14\m05012008_holtholt_soly_12_0x_j14_6.raw		0	868.4806647		0	FALSE	0	-777.777
-1	1	0	1.245	0.29	IPI:IPI00296337.2	473749	SPACER	SWISS-PROT:P78527-1|ENSEMBL:ENSP00000313420|REFSEQ:NP_008835|H-INV:HIT000220021|VEGA:OTTHUMP00000177651 Tax_Id=9606 Gene_Symbol=PRKDC Isoform 1 of DNA-dependent protein kinase catalytic subunit	EHPFLVK	439.2542	876.4939	2	16	-777.777	-777.777	-777.777	-777.777	0	0	1918.9772	0	0	0	876.4949	439.2543263	876.4941272	0	FALSE			-777.777	-777.777	-777.777	1	4.1	M:\Monica\MSDATA\Holts\Solycomp\04252008\0X\J14\Holts_Solycomp_04252008_0X_J14_combo_mascot_results.html	1Lys8	1	-777.777	-777.777	M:\Monica\MSDATA\Holts\Solycomp\04252008\0X\J14\m05012008_holtholt_soly_12_0x_j14_6.raw		0	868.4806647		0	FALSE	0	-777.777
-1	1	0	1.245	0.29	IPI:IPI00296337.2	473749	SPACER	SWISS-PROT:P78527-1|ENSEMBL:ENSP00000313420|REFSEQ:NP_008835|H-INV:HIT000220021|VEGA:OTTHUMP00000177651 Tax_Id=9606 Gene_Symbol=PRKDC Isoform 1 of DNA-dependent protein kinase catalytic subunit	EIFNFVLK	509.2975	1016.5804	2	38	-777.777	-777.777	-777.777	-777.777	3313.163811	15.75709307	3307.6751	3314.927977	3314.9125	43862.90235	1016.5786	509.2974241	1016.580323	1008.56661	FALSE			-777.777	-777.777	-777.777	1	14.3	M:\Monica\MSDATA\Holts\Solycomp\04252008\0X\J14\Holts_Solycomp_04252008_0X_J14_combo_mascot_results.html	1Lys8	1	-777.777	-777.777	M:\Monica\MSDATA\Holts\Solycomp\04252008\0X\J14\m05012008_holtholt_soly_12_0x_j14_6.raw		21338028.69	1008.564395		509.2981918	TRUE	509.2981158	-777.777
-1	1	0	1.245	0.29	IPI:IPI00296337.2	473749	SPACER	SWISS-PROT:P78527-1|ENSEMBL:ENSP00000313420|REFSEQ:NP_008835|H-INV:HIT000220021|VEGA:OTTHUMP00000177651 Tax_Id=9606 Gene_Symbol=PRKDC Isoform 1 of DNA-dependent protein kinase catalytic subunit	EIFNFVLK	505.2903	1008.5661	2	28	-777.777	-777.777	-777.777	-777.777	0	0	3307.9197	0	0	0	1008.5644	505.2902357	1008.565946	0	FALSE			-777.777	-777.777	-777.777	1	6.5	M:\Monica\MSDATA\Holts\Solycomp\04252008\0X\J14\Holts_Solycomp_04252008_0X_J14_combo_mascot_results.html		1	-777.777	-777.777	M:\Monica\MSDATA\Holts\Solycomp\04252008\0X\J14\m05012008_holtholt_soly_12_0x_j14_6.raw		0	1008.564395		0	TRUE	0	-777.777
-1	1	0	1.245	0.29	IPI:IPI00296337.2	473749	SPACER	SWISS-PROT:P78527-1|ENSEMBL:ENSP00000313420|REFSEQ:NP_008835|H-INV:HIT000220021|VEGA:OTTHUMP00000177651 Tax_Id=9606 Gene_Symbol=PRKDC Isoform 1 of DNA-dependent protein kinase catalytic subunit	ELLNPVVEFVSHPSTTCR	1046.035	2090.0555	2	116	-777.777	-777.777	-777.777	-777.777	3316.758644	6.534264257	3315.6944	3316.876456	3316.9622	14624.67189	2090.0562	1046.033374	2090.052223	2084.036798	FALSE			-777.777	-777.777	-777.777	1	111	M:\Monica\MSDATA\Holts\Solycomp\04252008\0X\J14\Holts_Solycomp_04252008_0X_J14_combo_mascot_results.html	1Arg6	1	-777.777	-777.777	M:\Monica\MSDATA\Holts\Solycomp\04252008\0X\J14\m05012008_holtholt_soly_12_0x_j14_6.raw		2335888.158	2027.01458		1046.037894	TRUE	1046.036269	-777.777
-1	1	0	1.245	0.29	IPI:IPI00296337.2	473749	SPACER	SWISS-PROT:P78527-1|ENSEMBL:ENSP00000313420|REFSEQ:NP_008835|H-INV:HIT000220021|VEGA:OTTHUMP00000177651 Tax_Id=9606 Gene_Symbol=PRKDC Isoform 1 of DNA-dependent protein kinase catalytic subunit	ELLNPVVEFVSHPSTTCR	695.6848	2084.0325	3	48	-777.777	-777.777	-777.777	-777.777	3316.866321	6.534264257	3312.0136	3316.897011	3316.9622	43576.73943	2084.036	695.6841859	2084.03077	2084.036085	FALSE			-777.777	-777.777	-777.777	1	36.1	M:\Monica\MSDATA\Holts\Solycomp\04252008\0X\J14\Holts_Solycomp_04252008_0X_J14_combo_mascot_results.html		1	-777.777	-777.777	M:\Monica\MSDATA\Holts\Solycomp\04252008\0X\J14\m05012008_holtholt_soly_12_0x_j14_6.raw		12660332.9	2027.01458		695.6873127	TRUE	695.6866986	-777.777
-1	1	0	1.245	0.29	IPI:IPI00296337.2	473749	SPACER	SWISS-PROT:P78527-1|ENSEMBL:ENSP00000313420|REFSEQ:NP_008835|H-INV:HIT000220021|VEGA:OTTHUMP00000177651 Tax_Id=9606 Gene_Symbol=PRKDC Isoform 1 of DNA-dependent protein kinase catalytic subunit	ELLNPVVEFVSHPSTTCR	697.6928	2090.0565	3	47	-777.777	-777.777	-777.777	-777.777	0	0	3308.4254	0	0	0	2090.0562	697.6921801	2090.054752	0	FALSE			-777.777	-777.777	-777.777	1	42.2	M:\Monica\MSDATA\Holts\Solycomp\04252008\0X\J14\Holts_Solycomp_04252008_0X_J14_combo_mascot_results.html	1Arg6	1	-777.777	-777.777	M:\Monica\MSDATA\Holts\Solycomp\04252008\0X\J14\m05012008_holtholt_soly_12_0x_j14_6.raw		0	2027.01458		0	TRUE	0	-777.777
-1	1	0	1.245	0.29	IPI:IPI00296337.2	473749	SPACER	SWISS-PROT:P78527-1|ENSEMBL:ENSP00000313420|REFSEQ:NP_008835|H-INV:HIT000220021|VEGA:OTTHUMP00000177651 Tax_Id=9606 Gene_Symbol=PRKDC Isoform 1 of DNA-dependent protein kinase catalytic subunit	ELLNPVVEFVSHPSTTCR	697.6952	2090.0639	3	39	-777.777	-777.777	-777.777	-777.777	0	0	3323.7673	0	0	0	2090.0562	697.6945801	2090.061952	0	FALSE			-777.777	-777.777	-777.777	1	24.9	M:\Monica\MSDATA\Holts\Solycomp\04252008\0X\J14\Holts_Solycomp_04252008_0X_J14_combo_mascot_results.html	1Arg6	1	-777.777	-777.777	M:\Monica\MSDATA\Holts\Solycomp\04252008\0X\J14\m05012008_holtholt_soly_12_0x_j14_6.raw		0	2027.01458		0	TRUE	0	-777.777
-1	1	0	1.245	0.29	IPI:IPI00296337.2	473749	SPACER	SWISS-PROT:P78527-1|ENSEMBL:ENSP00000313420|REFSEQ:NP_008835|H-INV:HIT000220021|VEGA:OTTHUMP00000177651 Tax_Id=9606 Gene_Symbol=PRKDC Isoform 1 of DNA-dependent protein kinase catalytic subunit	ELSIAIR	404.2553	806.496	2	40	-777.777	-777.777	-777.777	-777.777	2583.344814	12.45681805	2581.6807	2583.105933	2584.7761	6870.418797	806.4957	404.2555274	806.4965294	800.4772132	FALSE			-777.777	-777.777	-777.777	1	0	M:\Monica\MSDATA\Holts\Solycomp\04252008\0X\J14\Holts_Solycomp_04252008_0X_J14_combo_mascot_results.html	1Arg6	1	-777.777	-777.777	M:\Monica\MSDATA\Holts\Solycomp\04252008\0X\J14\m05012008_holtholt_soly_12_0x_j14_6.raw		4718216.391	800.4755847		404.2553134	TRUE	404.2555408	-777.777
-1	1	0	1.245	0.29	IPI:IPI00296337.2	473749	SPACER	SWISS-PROT:P78527-1|ENSEMBL:ENSP00000313420|REFSEQ:NP_008835|H-INV:HIT000220021|VEGA:OTTHUMP00000177651 Tax_Id=9606 Gene_Symbol=PRKDC Isoform 1 of DNA-dependent protein kinase catalytic subunit	ELSIAIR	401.2456	800.4766	2	23	-777.777	-777.777	-777.777	-777.777	0	0	2582.6488	0	0	0	800.4756	401.2458361	800.4771467	0	FALSE			-777.777	-777.777	-777.777	1	1	M:\Monica\MSDATA\Holts\Solycomp\04252008\0X\J14\Holts_Solycomp_04252008_0X_J14_combo_mascot_results.html		1	-777.777	-777.777	M:\Monica\MSDATA\Holts\Solycomp\04252008\0X\J14\m05012008_holtholt_soly_12_0x_j14_6.raw		0	800.4755847		0	FALSE	0	-777.777
-1	1	0	1.245	0.29	IPI:IPI00296337.2	473749	SPACER	SWISS-PROT:P78527-1|ENSEMBL:ENSP00000313420|REFSEQ:NP_008835|H-INV:HIT000220021|VEGA:OTTHUMP00000177651 Tax_Id=9606 Gene_Symbol=PRKDC Isoform 1 of DNA-dependent protein kinase catalytic subunit	EMKPVIFLDVFLPR	573.9869	1718.9389	3	38	-777.777	-777.777	-777.777	-777.777	3760.7516	0	3759.3374	3760.7516	3760.7516	6056.773257	1718.9429	573.9866373	1718.938124	1718.943111	FALSE			-777.777	-777.777	-777.777	1	24.8	M:\Monica\MSDATA\Holts\Solycomp\04252008\0X\J14\Holts_Solycomp_04252008_0X_J14_combo_mascot_results.html	1Met(ox)	1	-777.777	-777.777	M:\Monica\MSDATA\Holts\Solycomp\04252008\0X\J14\m05012008_holtholt_soly_12_0x_j14_6.raw		2386326.461	1702.947995		573.988847	TRUE	573.9885842	-777.777
-1	1	0	1.245	0.29	IPI:IPI00296337.2	473749	SPACER	SWISS-PROT:P78527-1|ENSEMBL:ENSP00000313420|REFSEQ:NP_008835|H-INV:HIT000220021|VEGA:OTTHUMP00000177651 Tax_Id=9606 Gene_Symbol=PRKDC Isoform 1 of DNA-dependent protein kinase catalytic subunit	EPSFDWK	454.7111	907.4077	2	26	-777.777	-777.777	-777.777	-777.777	2687.455818	18.66622759	2685.4818	2687.100203	2684.9596	12857.50763	907.4076	454.7111817	907.407838	907.4078636	FALSE			-777.777	-777.777	-777.777	1	0.9	M:\Monica\MSDATA\Holts\Solycomp\04252008\0X\J14\Holts_Solycomp_04252008_0X_J14_combo_mascot_results.html		1	-777.777	-777.777	M:\Monica\MSDATA\Holts\Solycomp\04252008\0X\J14\m05012008_holtholt_soly_12_0x_j14_6.raw		7316337.063	907.4075647		454.7111164	TRUE	454.7111981	-777.777
-1	1	0	1.245	0.29	IPI:IPI00296337.2	473749	SPACER	SWISS-PROT:P78527-1|ENSEMBL:ENSP00000313420|REFSEQ:NP_008835|H-INV:HIT000220021|VEGA:OTTHUMP00000177651 Tax_Id=9606 Gene_Symbol=PRKDC Isoform 1 of DNA-dependent protein kinase catalytic subunit	EQQHVMEELFQSSFR	955.9387	1909.8628	2	91	-777.777	-777.777	-777.777	-777.777	2811.113102	10.79701462	2810.3603	2811.120536	2809.5439	15921.33605	1909.8628	955.9373345	1909.860144	1909.860295	FALSE			-777.777	-777.777	-777.777	1	79.4	M:\Monica\MSDATA\Holts\Solycomp\04252008\0X\J14\Holts_Solycomp_04252008_0X_J14_combo_mascot_results.html	1Met(ox)	1	-777.777	-777.777	M:\Monica\MSDATA\Holts\Solycomp\04252008\0X\J14\m05012008_holtholt_soly_12_0x_j14_6.raw		2859180.868	1893.867935		955.9387013	TRUE	955.9373358	-777.777
-1	1	0	1.245	0.29	IPI:IPI00296337.2	473749	SPACER	SWISS-PROT:P78527-1|ENSEMBL:ENSP00000313420|REFSEQ:NP_008835|H-INV:HIT000220021|VEGA:OTTHUMP00000177651 Tax_Id=9606 Gene_Symbol=PRKDC Isoform 1 of DNA-dependent protein kinase catalytic subunit	EQQHVMEELFQSSFR	958.9518	1915.889	2	76	-777.777	-777.777	-777.777	-777.777	0	0	2810.0693	0	0	0	1915.8829	958.9504258	1915.886326	0	FALSE			-777.777	-777.777	-777.777	1	64	M:\Monica\MSDATA\Holts\Solycomp\04252008\0X\J14\Holts_Solycomp_04252008_0X_J14_combo_mascot_results.html	1Arg6 1Met(ox)	1	-777.777	-777.777	M:\Monica\MSDATA\Holts\Solycomp\04252008\0X\J14\m05012008_holtholt_soly_12_0x_j14_6.raw		0	1893.867935		0	TRUE	0	-777.777
-1	1	0	1.245	0.29	IPI:IPI00296337.2	473749	SPACER	SWISS-PROT:P78527-1|ENSEMBL:ENSP00000313420|REFSEQ:NP_008835|H-INV:HIT000220021|VEGA:OTTHUMP00000177651 Tax_Id=9606 Gene_Symbol=PRKDC Isoform 1 of DNA-dependent protein kinase catalytic subunit	EQQHVMEELFQSSFR	639.6352	1915.8836	3	39	-777.777	-777.777	-777.777	-777.777	2811.083145	10.79701462	2806.9488	2811.205487	2809.5439	29568.84206	1915.8829	639.6347477	1915.882455	1909.860976	FALSE			-777.777	-777.777	-777.777	1	30.9	M:\Monica\MSDATA\Holts\Solycomp\04252008\0X\J14\Holts_Solycomp_04252008_0X_J14_combo_mascot_results.html	1Arg6 1Met(ox)	1	-777.777	-777.777	M:\Monica\MSDATA\Holts\Solycomp\04252008\0X\J14\m05012008_holtholt_soly_12_0x_j14_6.raw		9900708.547	1893.867935		639.635172	TRUE	639.6347197	-777.777
-1	1	0	1.245	0.29	IPI:IPI00296337.2	473749	SPACER	SWISS-PROT:P78527-1|ENSEMBL:ENSP00000313420|REFSEQ:NP_008835|H-INV:HIT000220021|VEGA:OTTHUMP00000177651 Tax_Id=9606 Gene_Symbol=PRKDC Isoform 1 of DNA-dependent protein kinase catalytic subunit	EQQHVMEELFQSSFR	632.2959	1893.8659	3	29	-777.777	-777.777	-777.777	-777.777	3306.042615	13.45285513	3312.5658	3306.179827	3305.0893	5811.161219	1893.8679	632.2954689	1893.864619	1893.871182	FALSE			-777.777	-777.777	-777.777	1	27.4	M:\Monica\MSDATA\Holts\Solycomp\04252008\0X\J14\Holts_Solycomp_04252008_0X_J14_combo_mascot_results.html		1	-777.777	-777.777	M:\Monica\MSDATA\Holts\Solycomp\04252008\0X\J14\m05012008_holtholt_soly_12_0x_j14_6.raw		1982678.318	1893.867935		632.2977343	TRUE	632.2973032	-777.777
-1	1	0	1.245	0.29	IPI:IPI00296337.2	473749	SPACER	SWISS-PROT:P78527-1|ENSEMBL:ENSP00000313420|REFSEQ:NP_008835|H-INV:HIT000220021|VEGA:OTTHUMP00000177651 Tax_Id=9606 Gene_Symbol=PRKDC Isoform 1 of DNA-dependent protein kinase catalytic subunit	EQQHVMEELFQSSFR	634.3025	1899.8857	3	20	-777.777	-777.777	-777.777	-777.777	0	0	3302.8383	0	0	0	1899.888	634.3020631	1899.884401	0	FALSE			-777.777	-777.777	-777.777	1	11.3	M:\Monica\MSDATA\Holts\Solycomp\04252008\0X\J14\Holts_Solycomp_04252008_0X_J14_combo_mascot_results.html	1Arg6	1	-777.777	-777.777	M:\Monica\MSDATA\Holts\Solycomp\04252008\0X\J14\m05012008_holtholt_soly_12_0x_j14_6.raw		0	1893.867935		0	FALSE	0	-777.777
-1	1	0	1.245	0.29	IPI:IPI00296337.2	473749	SPACER	SWISS-PROT:P78527-1|ENSEMBL:ENSP00000313420|REFSEQ:NP_008835|H-INV:HIT000220021|VEGA:OTTHUMP00000177651 Tax_Id=9606 Gene_Symbol=PRKDC Isoform 1 of DNA-dependent protein kinase catalytic subunit	EVYAAAAEVLGLILR	794.4581	1586.9016	2	101	-777.777	-777.777	-777.777	-777.777	4279.014633	7.537710255	4278.5047	4278.708916	4277.6589	3469.067497	1586.9031	794.4572007	1586.899876	1586.901956	FALSE			-777.777	-777.777	-777.777	1	79.5	M:\Monica\MSDATA\Holts\Solycomp\04252008\0X\J14\Holts_Solycomp_04252008_0X_J14_combo_mascot_results.html		1	-777.777	-777.777	M:\Monica\MSDATA\Holts\Solycomp\04252008\0X\J14\m05012008_holtholt_soly_12_0x_j14_6.raw		830643.9702	1586.903145		794.4580615	TRUE	794.4571622	-777.777
-1	1	0	1.245	0.29	IPI:IPI00296337.2	473749	SPACER	SWISS-PROT:P78527-1|ENSEMBL:ENSP00000313420|REFSEQ:NP_008835|H-INV:HIT000220021|VEGA:OTTHUMP00000177651 Tax_Id=9606 Gene_Symbol=PRKDC Isoform 1 of DNA-dependent protein kinase catalytic subunit	EVYAAAAEVLGLILR	797.4695	1592.9245	2	91	-777.777	-777.777	-777.777	-777.777	0	0	4278.1797	0	0	0	1592.9232	797.468592	1592.922659	0	FALSE			-777.777	-777.777	-777.777	1	70.9	M:\Monica\MSDATA\Holts\Solycomp\04252008\0X\J14\Holts_Solycomp_04252008_0X_J14_combo_mascot_results.html	1Arg6	1	-777.777	-777.777	M:\Monica\MSDATA\Holts\Solycomp\04252008\0X\J14\m05012008_holtholt_soly_12_0x_j14_6.raw		0	1586.903145		0	TRUE	0	-777.777
-1	1	0	1.245	0.29	IPI:IPI00296337.2	473749	SPACER	SWISS-PROT:P78527-1|ENSEMBL:ENSP00000313420|REFSEQ:NP_008835|H-INV:HIT000220021|VEGA:OTTHUMP00000177651 Tax_Id=9606 Gene_Symbol=PRKDC Isoform 1 of DNA-dependent protein kinase catalytic subunit	EVYAAAAEVLGLILR	531.9827	1592.9263	3	29	-777.777	-777.777	-777.777	-777.777	4278.237028	4.566999999	4279.1995	4278.720053	4277.6589	884.3404269	1592.9232	531.9825586	1592.925888	1586.903123	FALSE			-777.777	-777.777	-777.777	1	16.8	M:\Monica\MSDATA\Holts\Solycomp\04252008\0X\J14\Holts_Solycomp_04252008_0X_J14_combo_mascot_results.html	1Arg6	1	-777.777	-777.777	M:\Monica\MSDATA\Holts\Solycomp\04252008\0X\J14\m05012008_holtholt_soly_12_0x_j14_6.raw		393468.8335	1586.903145		531.9826981	TRUE	531.9825567	-777.777
-1	1	0	1.245	0.29	IPI:IPI00296337.2	473749	SPACER	SWISS-PROT:P78527-1|ENSEMBL:ENSP00000313420|REFSEQ:NP_008835|H-INV:HIT000220021|VEGA:OTTHUMP00000177651 Tax_Id=9606 Gene_Symbol=PRKDC Isoform 1 of DNA-dependent protein kinase catalytic subunit	FHGVLK	354.7174	707.4202	2	25	-777.777	-777.777	-777.777	-777.777	876.3965402	9.459898618	874.6408	876.0899607	876.0163	4455.249543	707.421	354.7177704	707.4210154	699.4081192	FALSE			-777.777	-777.777	-777.777	1	10.3	M:\Monica\MSDATA\Holts\Solycomp\04252008\0X\J14\Holts_Solycomp_04252008_0X_J14_combo_mascot_results.html	1Lys8	1	-777.777	-777.777	M:\Monica\MSDATA\Holts\Solycomp\04252008\0X\J14\m05012008_holtholt_soly_12_0x_j14_6.raw		3900359.281	699.4067747		354.7182544	TRUE	354.7186248	-777.777
-1	1	0	1.245	0.29	IPI:IPI00296337.2	473749	SPACER	SWISS-PROT:P78527-1|ENSEMBL:ENSP00000313420|REFSEQ:NP_008835|H-INV:HIT000220021|VEGA:OTTHUMP00000177651 Tax_Id=9606 Gene_Symbol=PRKDC Isoform 1 of DNA-dependent protein kinase catalytic subunit	FIQTFGK	424.7406	847.4667	2	15	-777.777	-777.777	-777.777	-777.777	0	0	2332.5753	0	0	0	847.4683	424.7407682	847.4670111	0	FALSE			-777.777	-777.777	-777.777	1	6.4	M:\Monica\MSDATA\Holts\Solycomp\04252008\0X\J14\Holts_Solycomp_04252008_0X_J14_combo_mascot_results.html	1Lys8	1	-777.777	-777.777	M:\Monica\MSDATA\Holts\Solycomp\04252008\0X\J14\m05012008_holtholt_soly_12_0x_j14_6.raw		0	839.4541247		0	FALSE	0	-777.777
-1	1	0	1.245	0.29	IPI:IPI00296337.2	473749	SPACER	SWISS-PROT:P78527-1|ENSEMBL:ENSP00000313420|REFSEQ:NP_008835|H-INV:HIT000220021|VEGA:OTTHUMP00000177651 Tax_Id=9606 Gene_Symbol=PRKDC Isoform 1 of DNA-dependent protein kinase catalytic subunit	FIQTFGK	424.7407	847.4669	2	14	-777.777	-777.777	-777.777	-777.777	0	0	2341.5324	0	0	0	847.4683	424.7408682	847.4672111	0	FALSE			-777.777	-777.777	-777.777	1	3	M:\Monica\MSDATA\Holts\Solycomp\04252008\0X\J14\Holts_Solycomp_04252008_0X_J14_combo_mascot_results.html	1Lys8	1	-777.777	-777.777	M:\Monica\MSDATA\Holts\Solycomp\04252008\0X\J14\m05012008_holtholt_soly_12_0x_j14_6.raw		0	839.4541247		0	FALSE	0	-777.777
-1	1	0	1.245	0.29	IPI:IPI00296337.2	473749	SPACER	SWISS-PROT:P78527-1|ENSEMBL:ENSP00000313420|REFSEQ:NP_008835|H-INV:HIT000220021|VEGA:OTTHUMP00000177651 Tax_Id=9606 Gene_Symbol=PRKDC Isoform 1 of DNA-dependent protein kinase catalytic subunit	FIVCLNK	451.2564	900.4982	2	40	-777.777	-777.777	-777.777	-777.777	2681.923761	12.30808504	2680.1125	2682.272913	2683.1315	17271.13844	900.4982	451.2564917	900.4984579	892.4843473	FALSE			-777.777	-777.777	-777.777	1	13.1	M:\Monica\MSDATA\Holts\Solycomp\04252008\0X\J14\Holts_Solycomp_04252008_0X_J14_combo_mascot_results.html	1Lys8	1	-777.777	-777.777	M:\Monica\MSDATA\Holts\Solycomp\04252008\0X\J14\m05012008_holtholt_soly_12_0x_j14_6.raw		9833509.844	835.4625801		451.2562522	TRUE	451.2563439	-777.777
-1	1	0	1.245	0.29	IPI:IPI00296337.2	473749	SPACER	SWISS-PROT:P78527-1|ENSEMBL:ENSP00000313420|REFSEQ:NP_008835|H-INV:HIT000220021|VEGA:OTTHUMP00000177651 Tax_Id=9606 Gene_Symbol=PRKDC Isoform 1 of DNA-dependent protein kinase catalytic subunit	FLCIFLEK	539.2988	1076.583	2	28	-777.777	-777.777	-777.777	-777.777	3344.43992	3.993999999	3344.6099	3344.8608	3344.8608	2880.440724	1076.582	539.2986375	1076.58275	1068.570369	FALSE			-777.777	-777.777	-777.777	1	17.1	M:\Monica\MSDATA\Holts\Solycomp\04252008\0X\J14\Holts_Solycomp_04252008_0X_J14_combo_mascot_results.html	1Lys8	1	-777.777	-777.777	M:\Monica\MSDATA\Holts\Solycomp\04252008\0X\J14\m05012008_holtholt_soly_12_0x_j14_6.raw		1250476.94	1011.5463		539.299239	TRUE	539.2990765	-777.777
-1	1	0	1.245	0.29	IPI:IPI00296337.2	473749	SPACER	SWISS-PROT:P78527-1|ENSEMBL:ENSP00000313420|REFSEQ:NP_008835|H-INV:HIT000220021|VEGA:OTTHUMP00000177651 Tax_Id=9606 Gene_Symbol=PRKDC Isoform 1 of DNA-dependent protein kinase catalytic subunit	FLCIFLEK	535.292	1068.5694	2	20	-777.777	-777.777	-777.777	-777.777	0	0	3343.7886	0	0	0	1068.5677	535.291849	1068.569173	0	FALSE			-777.777	-777.777	-777.777	1	2.1	M:\Monica\MSDATA\Holts\Solycomp\04252008\0X\J14\Holts_Solycomp_04252008_0X_J14_combo_mascot_results.html		1	-777.777	-777.777	M:\Monica\MSDATA\Holts\Solycomp\04252008\0X\J14\m05012008_holtholt_soly_12_0x_j14_6.raw		0	1011.5463		0	FALSE	0	-777.777
-1	1	0	1.245	0.29	IPI:IPI00296337.2	473749	SPACER	SWISS-PROT:P78527-1|ENSEMBL:ENSP00000313420|REFSEQ:NP_008835|H-INV:HIT000220021|VEGA:OTTHUMP00000177651 Tax_Id=9606 Gene_Symbol=PRKDC Isoform 1 of DNA-dependent protein kinase catalytic subunit	FMNAVFFLLPK	671.8661	1341.7176	2	80	-777.777	-777.777	-777.777	-777.777	3666.724162	7.000229772	3667.5098	3666.428724	3668.3959	10816.24551	1341.7155	671.8655547	1341.716584	1341.714055	FALSE			-777.777	-777.777	-777.777	1	57	M:\Monica\MSDATA\Holts\Solycomp\04252008\0X\J14\Holts_Solycomp_04252008_0X_J14_combo_mascot_results.html	1Met(ox)	1	-777.777	-777.777	M:\Monica\MSDATA\Holts\Solycomp\04252008\0X\J14\m05012008_holtholt_soly_12_0x_j14_6.raw		3309610.236	1325.720575		671.8653562	TRUE	671.8648109	-777.777
-1	1	0	1.245	0.29	IPI:IPI00296337.2	473749	SPACER	SWISS-PROT:P78527-1|ENSEMBL:ENSP00000313420|REFSEQ:NP_008835|H-INV:HIT000220021|VEGA:OTTHUMP00000177651 Tax_Id=9606 Gene_Symbol=PRKDC Isoform 1 of DNA-dependent protein kinase catalytic subunit	FMNAVFFLLPK	675.8738	1349.733	2	77	-777.777	-777.777	-777.777	-777.777	0	0	3684.6114	0	0	0	1349.7297	675.8732431	1349.731961	0	FALSE			-777.777	-777.777	-777.777	1	64.8	M:\Monica\MSDATA\Holts\Solycomp\04252008\0X\J14\Holts_Solycomp_04252008_0X_J14_combo_mascot_results.html	1Met(ox) 1Lys8	1	-777.777	-777.777	M:\Monica\MSDATA\Holts\Solycomp\04252008\0X\J14\m05012008_holtholt_soly_12_0x_j14_6.raw		0	1325.720575		0	TRUE	0	-777.777
-1	1	0	1.245	0.29	IPI:IPI00296337.2	473749	SPACER	SWISS-PROT:P78527-1|ENSEMBL:ENSP00000313420|REFSEQ:NP_008835|H-INV:HIT000220021|VEGA:OTTHUMP00000177651 Tax_Id=9606 Gene_Symbol=PRKDC Isoform 1 of DNA-dependent protein kinase catalytic subunit	FMNAVFFLLPK	675.8741	1349.7336	2	55	-777.777	-777.777	-777.777	-777.777	0	0	3667.1687	0	0	0	1349.7297	675.8735431	1349.732561	0	FALSE			-777.777	-777.777	-777.777	1	47	M:\Monica\MSDATA\Holts\Solycomp\04252008\0X\J14\Holts_Solycomp_04252008_0X_J14_combo_mascot_results.html	1Met(ox) 1Lys8	1	-777.777	-777.777	M:\Monica\MSDATA\Holts\Solycomp\04252008\0X\J14\m05012008_holtholt_soly_12_0x_j14_6.raw		0	1325.720575		0	TRUE	0	-777.777
-1	1	0	1.245	0.29	IPI:IPI00296337.2	473749	SPACER	SWISS-PROT:P78527-1|ENSEMBL:ENSP00000313420|REFSEQ:NP_008835|H-INV:HIT000220021|VEGA:OTTHUMP00000177651 Tax_Id=9606 Gene_Symbol=PRKDC Isoform 1 of DNA-dependent protein kinase catalytic subunit	FMNAVFFLLPK	671.8655	1341.7165	2	53	-777.777	-777.777	-777.777	-777.777	0	0	3691.5314	0	0	0	1341.7155	671.8649547	1341.715384	0	FALSE			-777.777	-777.777	-777.777	1	31	M:\Monica\MSDATA\Holts\Solycomp\04252008\0X\J14\Holts_Solycomp_04252008_0X_J14_combo_mascot_results.html	1Met(ox)	1	-777.777	-777.777	M:\Monica\MSDATA\Holts\Solycomp\04252008\0X\J14\m05012008_holtholt_soly_12_0x_j14_6.raw		0	1325.720575		0	TRUE	0	-777.777
-1	1	0	1.245	0.29	IPI:IPI00296337.2	473749	SPACER	SWISS-PROT:P78527-1|ENSEMBL:ENSP00000313420|REFSEQ:NP_008835|H-INV:HIT000220021|VEGA:OTTHUMP00000177651 Tax_Id=9606 Gene_Symbol=PRKDC Isoform 1 of DNA-dependent protein kinase catalytic subunit	FMNAVFFLLPK	663.8678	1325.721	2	32	-777.777	-777.777	-777.777	-777.777	4006.3519	0	4006.0134	4006.3519	4006.3519	629.9609828	1325.7205	663.8672778	1325.72003	1325.72221	FALSE			-777.777	-777.777	-777.777	1	22.3	M:\Monica\MSDATA\Holts\Solycomp\04252008\0X\J14\Holts_Solycomp_04252008_0X_J14_combo_mascot_results.html		1	-777.777	-777.777	M:\Monica\MSDATA\Holts\Solycomp\04252008\0X\J14\m05012008_holtholt_soly_12_0x_j14_6.raw		199734.896	1325.720575		663.8681702	TRUE	663.8676479	-777.777
-1	1	0	1.245	0.29	IPI:IPI00296337.2	473749	SPACER	SWISS-PROT:P78527-1|ENSEMBL:ENSP00000313420|REFSEQ:NP_008835|H-INV:HIT000220021|VEGA:OTTHUMP00000177651 Tax_Id=9606 Gene_Symbol=PRKDC Isoform 1 of DNA-dependent protein kinase catalytic subunit	FNNYVDCMK	607.7563	1213.4981	2	42	-777.777	-777.777	-777.777	-777.777	2185.666887	10.14461867	2186.7373	2185.517148	2186.9936	7824.746493	1213.4987	607.7559398	1213.497354	1205.483397	FALSE			-777.777	-777.777	-777.777	1	35.7	M:\Monica\MSDATA\Holts\Solycomp\04252008\0X\J14\Holts_Solycomp_04252008_0X_J14_combo_mascot_results.html	1Met(ox) 1Lys8	1	-777.777	-777.777	M:\Monica\MSDATA\Holts\Solycomp\04252008\0X\J14\m05012008_holtholt_soly_12_0x_j14_6.raw		2847160.686	1132.46815		607.7573344	TRUE	607.7569742	-777.777
-1	1	0	1.245	0.29	IPI:IPI00296337.2	473749	SPACER	SWISS-PROT:P78527-1|ENSEMBL:ENSP00000313420|REFSEQ:NP_008835|H-INV:HIT000220021|VEGA:OTTHUMP00000177651 Tax_Id=9606 Gene_Symbol=PRKDC Isoform 1 of DNA-dependent protein kinase catalytic subunit	FNNYVDCMK	603.7497	1205.4849	2	39	-777.777	-777.777	-777.777	-777.777	0	0	2188.0344	0	0	0	1205.4845	603.7493514	1205.484177	0	FALSE			-777.777	-777.777	-777.777	1	29.1	M:\Monica\MSDATA\Holts\Solycomp\04252008\0X\J14\Holts_Solycomp_04252008_0X_J14_combo_mascot_results.html	1Met(ox)	1	-777.777	-777.777	M:\Monica\MSDATA\Holts\Solycomp\04252008\0X\J14\m05012008_holtholt_soly_12_0x_j14_6.raw		0	1132.46815		0	TRUE	0	-777.777
-1	1	0	1.245	0.29	IPI:IPI00296337.2	473749	SPACER	SWISS-PROT:P78527-1|ENSEMBL:ENSP00000313420|REFSEQ:NP_008835|H-INV:HIT000220021|VEGA:OTTHUMP00000177651 Tax_Id=9606 Gene_Symbol=PRKDC Isoform 1 of DNA-dependent protein kinase catalytic subunit	FNNYVDCMK	595.7531	1189.4916	2	35	-777.777	-777.777	-777.777	-777.777	2501.996214	14.61558209	2501.3794	2502.369098	2500.5735	8579.839621	1189.4896	595.7527744	1189.491023	1189.489534	FALSE			-777.777	-777.777	-777.777	1	25.6	M:\Monica\MSDATA\Holts\Solycomp\04252008\0X\J14\Holts_Solycomp_04252008_0X_J14_combo_mascot_results.html		1	-777.777	-777.777	M:\Monica\MSDATA\Holts\Solycomp\04252008\0X\J14\m05012008_holtholt_soly_12_0x_j14_6.raw		3171506.906	1132.46815		595.7530994	TRUE	595.7527738	-777.777
-1	1	0	1.245	0.29	IPI:IPI00296337.2	473749	SPACER	SWISS-PROT:P78527-1|ENSEMBL:ENSP00000313420|REFSEQ:NP_008835|H-INV:HIT000220021|VEGA:OTTHUMP00000177651 Tax_Id=9606 Gene_Symbol=PRKDC Isoform 1 of DNA-dependent protein kinase catalytic subunit	FNNYVDCMK	599.7597	1197.5048	2	26	-777.777	-777.777	-777.777	-777.777	2502.003929	14.61558209	2500.3281	2502.369098	2500.5735	8579.839621	1197.5038	599.7593629	1197.5042	1189.489534	FALSE			-777.777	-777.777	-777.777	1	18.4	M:\Monica\MSDATA\Holts\Solycomp\04252008\0X\J14\Holts_Solycomp_04252008_0X_J14_combo_mascot_results.html	1Lys8	1	-777.777	-777.777	M:\Monica\MSDATA\Holts\Solycomp\04252008\0X\J14\m05012008_holtholt_soly_12_0x_j14_6.raw		3171506.906	1132.46815		599.7593714	TRUE	599.7590343	-777.777
-1	1	0	1.245	0.29	IPI:IPI00296337.2	473749	SPACER	SWISS-PROT:P78527-1|ENSEMBL:ENSP00000313420|REFSEQ:NP_008835|H-INV:HIT000220021|VEGA:OTTHUMP00000177651 Tax_Id=9606 Gene_Symbol=PRKDC Isoform 1 of DNA-dependent protein kinase catalytic subunit	FSGKDPNSK	498.2633	994.512	2	10	-777.777	-777.777	-777.777	-777.777	0	0	1585.5984	0	0	0	994.5054	498.2632559	994.5119865	0	FALSE			-777.777	-777.777	-777.777	1	1.7	M:\Monica\MSDATA\Holts\Solycomp\04252008\0X\J14\Holts_Solycomp_04252008_0X_J14_combo_mascot_results.html	2Lys8	1	-777.777	-777.777	M:\Monica\MSDATA\Holts\Solycomp\04252008\0X\J14\m05012008_holtholt_soly_12_0x_j14_1.raw		0	978.4770447		0	FALSE	0	-777.777
-1	1	0	1.245	0.29	IPI:IPI00296337.2	473749	SPACER	SWISS-PROT:P78527-1|ENSEMBL:ENSP00000313420|REFSEQ:NP_008835|H-INV:HIT000220021|VEGA:OTTHUMP00000177651 Tax_Id=9606 Gene_Symbol=PRKDC Isoform 1 of DNA-dependent protein kinase catalytic subunit	FVPLLPGNR	509.8112	1017.6078	2	17	-777.777	-777.777	-777.777	-777.777	0	0	2823.385	0	0	0	1017.6066	509.8111226	1017.60772	0	FALSE			-777.777	-777.777	-777.777	1	10.1	M:\Monica\MSDATA\Holts\Solycomp\04252008\0X\J14\Holts_Solycomp_04252008_0X_J14_combo_mascot_results.html	1Arg6	1	-777.777	-777.777	M:\Monica\MSDATA\Holts\Solycomp\04252008\0X\J14\m05012008_holtholt_soly_12_0x_j14_6.raw		0	1011.586525		0	FALSE	0	-777.777
-1	1	0	1.245	0.29	IPI:IPI00296337.2	473749	SPACER	SWISS-PROT:P78527-1|ENSEMBL:ENSP00000313420|REFSEQ:NP_008835|H-INV:HIT000220021|VEGA:OTTHUMP00000177651 Tax_Id=9606 Gene_Symbol=PRKDC Isoform 1 of DNA-dependent protein kinase catalytic subunit	FYGELALK	470.7611	939.5076	2	45	-777.777	-777.777	-777.777	-777.777	2790.047518	12.92428257	2787.9853	2790.2981	2789.3217	34382.98998	939.5065	470.7611353	939.5077453	939.5069989	FALSE			-777.777	-777.777	-777.777	1	25.8	M:\Monica\MSDATA\Holts\Solycomp\04252008\0X\J14\Holts_Solycomp_04252008_0X_J14_combo_mascot_results.html		1	-777.777	-777.777	M:\Monica\MSDATA\Holts\Solycomp\04252008\0X\J14\m05012008_holtholt_soly_12_0x_j14_6.raw		18620543.84	939.5065447		470.761061	TRUE	470.7610963	-777.777
-1	1	0	1.245	0.29	IPI:IPI00296337.2	473749	SPACER	SWISS-PROT:P78527-1|ENSEMBL:ENSP00000313420|REFSEQ:NP_008835|H-INV:HIT000220021|VEGA:OTTHUMP00000177651 Tax_Id=9606 Gene_Symbol=PRKDC Isoform 1 of DNA-dependent protein kinase catalytic subunit	FYGELALK	474.7674	947.5203	2	44	-777.777	-777.777	-777.777	-777.777	0	0	2786.2141	0	0	0	947.5207	474.7674238	947.5203222	0	FALSE			-777.777	-777.777	-777.777	1	18.5	M:\Monica\MSDATA\Holts\Solycomp\04252008\0X\J14\Holts_Solycomp_04252008_0X_J14_combo_mascot_results.html	1Lys8	1	-777.777	-777.777	M:\Monica\MSDATA\Holts\Solycomp\04252008\0X\J14\m05012008_holtholt_soly_12_0x_j14_6.raw		0	939.5065447		0	TRUE	0	-777.777
-1	1	0	1.245	0.29	IPI:IPI00296337.2	473749	SPACER	SWISS-PROT:P78527-1|ENSEMBL:ENSP00000313420|REFSEQ:NP_008835|H-INV:HIT000220021|VEGA:OTTHUMP00000177651 Tax_Id=9606 Gene_Symbol=PRKDC Isoform 1 of DNA-dependent protein kinase catalytic subunit	FYGELALKK	542.8221	1083.6296	2	52	-777.777	-777.777	-777.777	-777.777	2513.036822	10.24235017	2510.9301	2513.259238	2511.7126	17179.78284	1083.6299	542.8219273	1083.629329	1067.601299	FALSE			-777.777	-777.777	-777.777	1	40.7	M:\Monica\MSDATA\Holts\Solycomp\04252008\0X\J14\Holts_Solycomp_04252008_0X_J14_combo_mascot_results.html	2Lys8	1	-777.777	-777.777	M:\Monica\MSDATA\Holts\Solycomp\04252008\0X\J14\m05012008_holtholt_soly_12_0x_j14_6.raw		7509747.586	1067.601505		542.8222246	TRUE	542.8220519	-777.777
-1	1	0	1.245	0.29	IPI:IPI00296337.2	473749	SPACER	SWISS-PROT:P78527-1|ENSEMBL:ENSP00000313420|REFSEQ:NP_008835|H-INV:HIT000220021|VEGA:OTTHUMP00000177651 Tax_Id=9606 Gene_Symbol=PRKDC Isoform 1 of DNA-dependent protein kinase catalytic subunit	FYGELALKK	534.8081	1067.6017	2	14	-777.777	-777.777	-777.777	-777.777	0	0	2512.4764	0	0	0	1067.6015	534.8079504	1067.601375	0	FALSE			-777.777	-777.777	-777.777	1	5.2	M:\Monica\MSDATA\Holts\Solycomp\04252008\0X\J14\Holts_Solycomp_04252008_0X_J14_combo_mascot_results.html		1	-777.777	-777.777	M:\Monica\MSDATA\Holts\Solycomp\04252008\0X\J14\m05012008_holtholt_soly_12_0x_j14_6.raw		0	1067.601505		0	FALSE	0	-777.777
-1	1	0	1.245	0.29	IPI:IPI00296337.2	473749	SPACER	SWISS-PROT:P78527-1|ENSEMBL:ENSP00000313420|REFSEQ:NP_008835|H-INV:HIT000220021|VEGA:OTTHUMP00000177651 Tax_Id=9606 Gene_Symbol=PRKDC Isoform 1 of DNA-dependent protein kinase catalytic subunit	FYQGFLFSEKPEK	810.4087	1618.8028	2	51	-777.777	-777.777	-777.777	-777.777	3007.980894	10.57362456	3010.5065	3008.73351	3009.7433	32536.61382	1618.8031	810.4077547	1618.800984	1618.80024	FALSE			-777.777	-777.777	-777.777	1	41.3	M:\Monica\MSDATA\Holts\Solycomp\04252008\0X\J14\Holts_Solycomp_04252008_0X_J14_combo_mascot_results.html		1	-777.777	-777.777	M:\Monica\MSDATA\Holts\Solycomp\04252008\0X\J14\m05012008_holtholt_soly_12_0x_j14_6.raw		7506829.314	1618.803115		810.4086791	TRUE	810.4077338	-777.777
-1	1	0	1.245	0.29	IPI:IPI00296337.2	473749	SPACER	SWISS-PROT:P78527-1|ENSEMBL:ENSP00000313420|REFSEQ:NP_008835|H-INV:HIT000220021|VEGA:OTTHUMP00000177651 Tax_Id=9606 Gene_Symbol=PRKDC Isoform 1 of DNA-dependent protein kinase catalytic subunit	FYQGFLFSEKPEK	540.6094	1618.8065	3	38	-777.777	-777.777	-777.777	-777.777	3008.437394	8.290970429	3007.3235	3008.773605	3009.7433	41515.66383	1618.8031	540.6092337	1618.805913	1618.802075	FALSE			-777.777	-777.777	-777.777	1	25.1	M:\Monica\MSDATA\Holts\Solycomp\04252008\0X\J14\Holts_Solycomp_04252008_0X_J14_combo_mascot_results.html		1	-777.777	-777.777	M:\Monica\MSDATA\Holts\Solycomp\04252008\0X\J14\m05012008_holtholt_soly_12_0x_j14_6.raw		17806108.83	1618.803115		540.6075436	TRUE	540.6073772	-777.777
-1	1	0	1.245	0.29	IPI:IPI00296337.2	473749	SPACER	SWISS-PROT:P78527-1|ENSEMBL:ENSP00000313420|REFSEQ:NP_008835|H-INV:HIT000220021|VEGA:OTTHUMP00000177651 Tax_Id=9606 Gene_Symbol=PRKDC Isoform 1 of DNA-dependent protein kinase catalytic subunit	FYQGFLFSEKPEK	545.9515	1634.8325	3	33	-777.777	-777.777	-777.777	-777.777	0	0	3004.5963	0	0	0	1634.8315	545.9513182	1634.832167	0	FALSE			-777.777	-777.777	-777.777	1	20.7	M:\Monica\MSDATA\Holts\Solycomp\04252008\0X\J14\Holts_Solycomp_04252008_0X_J14_combo_mascot_results.html	2Lys8	1	-777.777	-777.777	M:\Monica\MSDATA\Holts\Solycomp\04252008\0X\J14\m05012008_holtholt_soly_12_0x_j14_6.raw		0	1618.803115		0	TRUE	0	-777.777
-1	1	0	1.245	0.29	IPI:IPI00296337.2	473749	SPACER	SWISS-PROT:P78527-1|ENSEMBL:ENSP00000313420|REFSEQ:NP_008835|H-INV:HIT000220021|VEGA:OTTHUMP00000177651 Tax_Id=9606 Gene_Symbol=PRKDC Isoform 1 of DNA-dependent protein kinase catalytic subunit	GFPPSASLCLLDLVK	812.9473	1623.88	2	73	-777.777	-777.777	-777.777	-777.777	3738.5584	0	3735.873	3738.5584	3738.5584	16087.56679	1623.8785	812.9463473	1623.878169	1615.864283	FALSE			-777.777	-777.777	-777.777	1	61.7	M:\Monica\MSDATA\Holts\Solycomp\04252008\0X\J14\Holts_Solycomp_04252008_0X_J14_combo_mascot_results.html	1Lys8	1	-777.777	-777.777	M:\Monica\MSDATA\Holts\Solycomp\04252008\0X\J14\m05012008_holtholt_soly_12_0x_j14_6.raw		3718917.524	1558.84286		812.9471695	TRUE	812.9462169	-777.777
-1	1	0	1.245	0.29	IPI:IPI00296337.2	473749	SPACER	SWISS-PROT:P78527-1|ENSEMBL:ENSP00000313420|REFSEQ:NP_008835|H-INV:HIT000220021|VEGA:OTTHUMP00000177651 Tax_Id=9606 Gene_Symbol=PRKDC Isoform 1 of DNA-dependent protein kinase catalytic subunit	GFPPSASLCLLDLVK	808.9399	1615.8653	2	47	-777.777	-777.777	-777.777	-777.777	0	0	3737.1927	0	0	0	1615.8643	808.9389589	1615.863392	0	FALSE			-777.777	-777.777	-777.777	1	35.2	M:\Monica\MSDATA\Holts\Solycomp\04252008\0X\J14\Holts_Solycomp_04252008_0X_J14_combo_mascot_results.html		1	-777.777	-777.777	M:\Monica\MSDATA\Holts\Solycomp\04252008\0X\J14\m05012008_holtholt_soly_12_0x_j14_6.raw		0	1558.84286		0	TRUE	0	-777.777
-1	1	0	1.245	0.29	IPI:IPI00296337.2	473749	SPACER	SWISS-PROT:P78527-1|ENSEMBL:ENSP00000313420|REFSEQ:NP_008835|H-INV:HIT000220021|VEGA:OTTHUMP00000177651 Tax_Id=9606 Gene_Symbol=PRKDC Isoform 1 of DNA-dependent protein kinase catalytic subunit	GFPPSASLCLLDLVK	808.9394	1615.8642	2	40	-777.777	-777.777	-777.777	-777.777	0	0	3752.934	0	0	0	1615.8643	808.9384589	1615.862392	0	FALSE			-777.777	-777.777	-777.777	1	27.9	M:\Monica\MSDATA\Holts\Solycomp\04252008\0X\J14\Holts_Solycomp_04252008_0X_J14_combo_mascot_results.html		1	-777.777	-777.777	M:\Monica\MSDATA\Holts\Solycomp\04252008\0X\J14\m05012008_holtholt_soly_12_0x_j14_6.raw		0	1558.84286		0	TRUE	0	-777.777
-1	1	0	1.245	0.29	IPI:IPI00296337.2	473749	SPACER	SWISS-PROT:P78527-1|ENSEMBL:ENSP00000313420|REFSEQ:NP_008835|H-INV:HIT000220021|VEGA:OTTHUMP00000177651 Tax_Id=9606 Gene_Symbol=PRKDC Isoform 1 of DNA-dependent protein kinase catalytic subunit	GFPPSASLCLLDLVK	812.9449	1623.8753	2	40	-777.777	-777.777	-777.777	-777.777	0	0	3860.7145	0	0	0	1623.8785	812.9439473	1623.873369	0	FALSE			-777.777	-777.777	-777.777	1	27.3	M:\Monica\MSDATA\Holts\Solycomp\04252008\0X\J14\Holts_Solycomp_04252008_0X_J14_combo_mascot_results.html	1Lys8	1	-777.777	-777.777	M:\Monica\MSDATA\Holts\Solycomp\04252008\0X\J14\m05012008_holtholt_soly_12_0x_j14_6.raw		0	1558.84286		0	TRUE	0	-777.777
-1	1	0	1.245	0.29	IPI:IPI00296337.2	473749	SPACER	SWISS-PROT:P78527-1|ENSEMBL:ENSP00000313420|REFSEQ:NP_008835|H-INV:HIT000220021|VEGA:OTTHUMP00000177651 Tax_Id=9606 Gene_Symbol=PRKDC Isoform 1 of DNA-dependent protein kinase catalytic subunit	GFPPSASLCLLDLVK	812.9467	1623.8789	2	40	-777.777	-777.777	-777.777	-777.777	0	0	3753.2915	0	0	0	1623.8785	812.9457473	1623.876969	0	FALSE			-777.777	-777.777	-777.777	1	32.7	M:\Monica\MSDATA\Holts\Solycomp\04252008\0X\J14\Holts_Solycomp_04252008_0X_J14_combo_mascot_results.html	1Lys8	1	-777.777	-777.777	M:\Monica\MSDATA\Holts\Solycomp\04252008\0X\J14\m05012008_holtholt_soly_12_0x_j14_6.raw		0	1558.84286		0	TRUE	0	-777.777
-1	1	0	1.245	0.29	IPI:IPI00296337.2	473749	SPACER	SWISS-PROT:P78527-1|ENSEMBL:ENSP00000313420|REFSEQ:NP_008835|H-INV:HIT000220021|VEGA:OTTHUMP00000177651 Tax_Id=9606 Gene_Symbol=PRKDC Isoform 1 of DNA-dependent protein kinase catalytic subunit	GFPPSASLCLLDLVK	808.941	1615.8675	2	38	-777.777	-777.777	-777.777	-777.777	0	0	3865.286	0	0	0	1615.8643	808.9400589	1615.865592	0	FALSE			-777.777	-777.777	-777.777	1	23.7	M:\Monica\MSDATA\Holts\Solycomp\04252008\0X\J14\Holts_Solycomp_04252008_0X_J14_combo_mascot_results.html		1	-777.777	-777.777	M:\Monica\MSDATA\Holts\Solycomp\04252008\0X\J14\m05012008_holtholt_soly_12_0x_j14_6.raw		0	1558.84286		0	TRUE	0	-777.777
-1	1	0	1.245	0.29	IPI:IPI00296337.2	473749	SPACER	SWISS-PROT:P78527-1|ENSEMBL:ENSP00000313420|REFSEQ:NP_008835|H-INV:HIT000220021|VEGA:OTTHUMP00000177651 Tax_Id=9606 Gene_Symbol=PRKDC Isoform 1 of DNA-dependent protein kinase catalytic subunit	GFPPSASLCLLDLVK	812.9464	1623.8783	2	35	-777.777	-777.777	-777.777	-777.777	0	0	3773.7048	0	0	0	1623.8785	812.9454473	1623.876369	0	FALSE			-777.777	-777.777	-777.777	1	20.8	M:\Monica\MSDATA\Holts\Solycomp\04252008\0X\J14\Holts_Solycomp_04252008_0X_J14_combo_mascot_results.html	1Lys8	1	-777.777	-777.777	M:\Monica\MSDATA\Holts\Solycomp\04252008\0X\J14\m05012008_holtholt_soly_12_0x_j14_6.raw		0	1558.84286		0	TRUE	0	-777.777
-1	1	0	1.245	0.29	IPI:IPI00296337.2	473749	SPACER	SWISS-PROT:P78527-1|ENSEMBL:ENSP00000313420|REFSEQ:NP_008835|H-INV:HIT000220021|VEGA:OTTHUMP00000177651 Tax_Id=9606 Gene_Symbol=PRKDC Isoform 1 of DNA-dependent protein kinase catalytic subunit	GFPPSASLCLLDLVK	812.9477	1623.8809	2	32	-777.777	-777.777	-777.777	-777.777	0	0	3874.5703	0	0	0	1623.8785	812.9467473	1623.878969	0	FALSE			-777.777	-777.777	-777.777	1	23.2	M:\Monica\MSDATA\Holts\Solycomp\04252008\0X\J14\Holts_Solycomp_04252008_0X_J14_combo_mascot_results.html	1Lys8	1	-777.777	-777.777	M:\Monica\MSDATA\Holts\Solycomp\04252008\0X\J14\m05012008_holtholt_soly_12_0x_j14_6.raw		0	1558.84286		0	TRUE	0	-777.777
-1	1	0	1.245	0.29	IPI:IPI00296337.2	473749	SPACER	SWISS-PROT:P78527-1|ENSEMBL:ENSP00000313420|REFSEQ:NP_008835|H-INV:HIT000220021|VEGA:OTTHUMP00000177651 Tax_Id=9606 Gene_Symbol=PRKDC Isoform 1 of DNA-dependent protein kinase catalytic subunit	GFPPSASLCLLDLVK	812.9467	1623.8789	2	21	-777.777	-777.777	-777.777	-777.777	0	0	3782.7237	0	0	0	1623.8785	812.9457473	1623.876969	0	FALSE			-777.777	-777.777	-777.777	1	9	M:\Monica\MSDATA\Holts\Solycomp\04252008\0X\J14\Holts_Solycomp_04252008_0X_J14_combo_mascot_results.html	1Lys8	1	-777.777	-777.777	M:\Monica\MSDATA\Holts\Solycomp\04252008\0X\J14\m05012008_holtholt_soly_12_0x_j14_6.raw		0	1558.84286		0	FALSE	0	-777.777
-1	1	0	1.245	0.29	IPI:IPI00296337.2	473749	SPACER	SWISS-PROT:P78527-1|ENSEMBL:ENSP00000313420|REFSEQ:NP_008835|H-INV:HIT000220021|VEGA:OTTHUMP00000177651 Tax_Id=9606 Gene_Symbol=PRKDC Isoform 1 of DNA-dependent protein kinase catalytic subunit	GFPPSASLCLLDLVK	808.9378	1615.8611	2	14	-777.777	-777.777	-777.777	-777.777	0	0	3778.498	0	0	0	1615.8643	808.9368589	1615.859192	0	FALSE			-777.777	-777.777	-777.777	1	5.9	M:\Monica\MSDATA\Holts\Solycomp\04252008\0X\J14\Holts_Solycomp_04252008_0X_J14_combo_mascot_results.html		1	-777.777	-777.777	M:\Monica\MSDATA\Holts\Solycomp\04252008\0X\J14\m05012008_holtholt_soly_12_0x_j14_6.raw		0	1558.84286		0	FALSE	0	-777.777
-1	1	0	1.245	0.29	IPI:IPI00296337.2	473749	SPACER	SWISS-PROT:P78527-1|ENSEMBL:ENSP00000313420|REFSEQ:NP_008835|H-INV:HIT000220021|VEGA:OTTHUMP00000177651 Tax_Id=9606 Gene_Symbol=PRKDC Isoform 1 of DNA-dependent protein kinase catalytic subunit	GGSWIQEINVAEK	715.8681	1429.7216	2	85	-777.777	-777.777	-777.777	-777.777	3067.018347	8.466947783	3067.0212	3067.12068	3066.4967	32634.63987	1429.7201	715.8674276	1429.72033	1429.720715	FALSE			-777.777	-777.777	-777.777	1	63.5	M:\Monica\MSDATA\Holts\Solycomp\04252008\0X\J14\Holts_Solycomp_04252008_0X_J14_combo_mascot_results.html		1	-777.777	-777.777	M:\Monica\MSDATA\Holts\Solycomp\04252008\0X\J14\m05012008_holtholt_soly_12_0x_j14_6.raw		9192103.055	1429.720115		715.8680644	TRUE	715.867392	-777.777
-1	1	0	1.245	0.29	IPI:IPI00296337.2	473749	SPACER	SWISS-PROT:P78527-1|ENSEMBL:ENSP00000313420|REFSEQ:NP_008835|H-INV:HIT000220021|VEGA:OTTHUMP00000177651 Tax_Id=9606 Gene_Symbol=PRKDC Isoform 1 of DNA-dependent protein kinase catalytic subunit	GGSWIQEINVAEK	719.8755	1437.7365	2	63	-777.777	-777.777	-777.777	-777.777	0	0	3068.8739	0	0	0	1437.7343	719.8748161	1437.735107	0	FALSE			-777.777	-777.777	-777.777	1	45.6	M:\Monica\MSDATA\Holts\Solycomp\04252008\0X\J14\Holts_Solycomp_04252008_0X_J14_combo_mascot_results.html	1Lys8	1	-777.777	-777.777	M:\Monica\MSDATA\Holts\Solycomp\04252008\0X\J14\m05012008_holtholt_soly_12_0x_j14_6.raw		0	1429.720115		0	TRUE	0	-777.777
-1	1	0	1.245	0.29	IPI:IPI00296337.2	473749	SPACER	SWISS-PROT:P78527-1|ENSEMBL:ENSP00000313420|REFSEQ:NP_008835|H-INV:HIT000220021|VEGA:OTTHUMP00000177651 Tax_Id=9606 Gene_Symbol=PRKDC Isoform 1 of DNA-dependent protein kinase catalytic subunit	GHDEREHPFLVK	488.5833	1462.7282	3	22	-777.777	-777.777	-777.777	-777.777	0	0	1138.627	0	0	0	1462.7317	488.5832839	1462.728064	0	FALSE			-777.777	-777.777	-777.777	1	3.2	M:\Monica\MSDATA\Holts\Solycomp\04252008\0X\J14\Holts_Solycomp_04252008_0X_J14_combo_mascot_results.html		1	-777.777	-777.777	M:\Monica\MSDATA\Holts\Solycomp\04252008\0X\J14\m05012008_holtholt_soly_12_0x_j14_6.raw		0	1462.731675		0	FALSE	0	-777.777
-1	1	0	1.245	0.29	IPI:IPI00296337.2	473749	SPACER	SWISS-PROT:P78527-1|ENSEMBL:ENSP00000313420|REFSEQ:NP_008835|H-INV:HIT000220021|VEGA:OTTHUMP00000177651 Tax_Id=9606 Gene_Symbol=PRKDC Isoform 1 of DNA-dependent protein kinase catalytic subunit	GHDEREHPFLVK	488.584	1462.7303	3	19	-777.777	-777.777	-777.777	-777.777	0	0	1116.842	0	0	0	1462.7317	488.5839839	1462.730164	0	FALSE			-777.777	-777.777	-777.777	1	8.1	M:\Monica\MSDATA\Holts\Solycomp\04252008\0X\J14\Holts_Solycomp_04252008_0X_J14_combo_mascot_results.html		1	-777.777	-777.777	M:\Monica\MSDATA\Holts\Solycomp\04252008\0X\J14\m05012008_holtholt_soly_12_0x_j14_6.raw		0	1462.731675		0	FALSE	0	-777.777
-1	1	0	1.245	0.29	IPI:IPI00296337.2	473749	SPACER	SWISS-PROT:P78527-1|ENSEMBL:ENSP00000313420|REFSEQ:NP_008835|H-INV:HIT000220021|VEGA:OTTHUMP00000177651 Tax_Id=9606 Gene_Symbol=PRKDC Isoform 1 of DNA-dependent protein kinase catalytic subunit	GHDEREHPFLVK	488.5832	1462.7277	3	17	-777.777	-777.777	-777.777	-777.777	0	0	1190.3778	0	0	0	1462.7317	488.5831839	1462.727764	0	FALSE			-777.777	-777.777	-777.777	1	7.5	M:\Monica\MSDATA\Holts\Solycomp\04252008\0X\J14\Holts_Solycomp_04252008_0X_J14_combo_mascot_results.html		1	-777.777	-777.777	M:\Monica\MSDATA\Holts\Solycomp\04252008\0X\J14\m05012008_holtholt_soly_12_0x_j14_6.raw		0	1462.731675		0	FALSE	0	-777.777
-1	1	0	1.245	0.29	IPI:IPI00296337.2	473749	SPACER	SWISS-PROT:P78527-1|ENSEMBL:ENSP00000313420|REFSEQ:NP_008835|H-INV:HIT000220021|VEGA:OTTHUMP00000177651 Tax_Id=9606 Gene_Symbol=PRKDC Isoform 1 of DNA-dependent protein kinase catalytic subunit	GHDEREHPFLVK	488.5847	1462.7322	3	16	-777.777	-777.777	-777.777	-777.777	0	0	1170.448	0	0	0	1462.7317	488.5846839	1462.732264	0	FALSE			-777.777	-777.777	-777.777	1	1.2	M:\Monica\MSDATA\Holts\Solycomp\04252008\0X\J14\Holts_Solycomp_04252008_0X_J14_combo_mascot_results.html		1	-777.777	-777.777	M:\Monica\MSDATA\Holts\Solycomp\04252008\0X\J14\m05012008_holtholt_soly_12_0x_j14_6.raw		0	1462.731675		0	FALSE	0	-777.777
-1	1	0	1.245	0.29	IPI:IPI00296337.2	473749	SPACER	SWISS-PROT:P78527-1|ENSEMBL:ENSP00000313420|REFSEQ:NP_008835|H-INV:HIT000220021|VEGA:OTTHUMP00000177651 Tax_Id=9606 Gene_Symbol=PRKDC Isoform 1 of DNA-dependent protein kinase catalytic subunit	GHDEREHPFLVK	493.2619	1476.7638	3	16	-777.777	-777.777	-777.777	-777.777	0	0	1170.0867	0	0	0	1476.766	493.2618704	1476.763823	0	FALSE			-777.777	-777.777	-777.777	1	8.8	M:\Monica\MSDATA\Holts\Solycomp\04252008\0X\J14\Holts_Solycomp_04252008_0X_J14_combo_mascot_results.html	1Arg6 1Lys8	1	-777.777	-777.777	M:\Monica\MSDATA\Holts\Solycomp\04252008\0X\J14\m05012008_holtholt_soly_12_0x_j14_6.raw		0	1462.731675		0	FALSE	0	-777.777
-1	1	0	1.245	0.29	IPI:IPI00296337.2	473749	SPACER	SWISS-PROT:P78527-1|ENSEMBL:ENSP00000313420|REFSEQ:NP_008835|H-INV:HIT000220021|VEGA:OTTHUMP00000177651 Tax_Id=9606 Gene_Symbol=PRKDC Isoform 1 of DNA-dependent protein kinase catalytic subunit	GHDEREHPFLVK	488.584	1462.7302	3	14	-777.777	-777.777	-777.777	-777.777	0	0	1183.7595	0	0	0	1462.7317	488.5839839	1462.730164	0	FALSE			-777.777	-777.777	-777.777	1	1.7	M:\Monica\MSDATA\Holts\Solycomp\04252008\0X\J14\Holts_Solycomp_04252008_0X_J14_combo_mascot_results.html		1	-777.777	-777.777	M:\Monica\MSDATA\Holts\Solycomp\04252008\0X\J14\m05012008_holtholt_soly_12_0x_j14_6.raw		0	1462.731675		0	FALSE	0	-777.777
-1	1	0	1.245	0.29	IPI:IPI00296337.2	473749	SPACER	SWISS-PROT:P78527-1|ENSEMBL:ENSP00000313420|REFSEQ:NP_008835|H-INV:HIT000220021|VEGA:OTTHUMP00000177651 Tax_Id=9606 Gene_Symbol=PRKDC Isoform 1 of DNA-dependent protein kinase catalytic subunit	GIAPGDER	410.716	819.4174	2	28	-777.777	-777.777	-777.777	-777.777	789.3589836	6.448380306	788.0167	789.3760666	789.3566	4138.014785	819.4182	410.7162087	819.417892	813.3973112	FALSE			-777.777	-777.777	-777.777	1	14.6	M:\Monica\MSDATA\Holts\Solycomp\04252008\0X\J14\Holts_Solycomp_04252008_0X_J14_combo_mascot_results.html	1Arg6	1	-777.777	-777.777	M:\Monica\MSDATA\Holts\Solycomp\04252008\0X\J14\m05012008_holtholt_soly_12_0x_j14_6.raw		2772723.953	813.3980547		410.7158384	TRUE	410.7160471	-777.777
-1	1	0	1.245	0.29	IPI:IPI00296337.2	473749	SPACER	SWISS-PROT:P78527-1|ENSEMBL:ENSP00000313420|REFSEQ:NP_008835|H-INV:HIT000220021|VEGA:OTTHUMP00000177651 Tax_Id=9606 Gene_Symbol=PRKDC Isoform 1 of DNA-dependent protein kinase catalytic subunit	GIAPGDER	407.7058	813.3971	2	20	-777.777	-777.777	-777.777	-777.777	0	0	788.271	0	0	0	813.398	407.7060174	813.3975094	0	FALSE			-777.777	-777.777	-777.777	1	9.8	M:\Monica\MSDATA\Holts\Solycomp\04252008\0X\J14\Holts_Solycomp_04252008_0X_J14_combo_mascot_results.html		1	-777.777	-777.777	M:\Monica\MSDATA\Holts\Solycomp\04252008\0X\J14\m05012008_holtholt_soly_12_0x_j14_6.raw		0	813.3980547		0	FALSE	0	-777.777
-1	1	0	1.245	0.29	IPI:IPI00296337.2	473749	SPACER	SWISS-PROT:P78527-1|ENSEMBL:ENSP00000313420|REFSEQ:NP_008835|H-INV:HIT000220021|VEGA:OTTHUMP00000177651 Tax_Id=9606 Gene_Symbol=PRKDC Isoform 1 of DNA-dependent protein kinase catalytic subunit	GIFTSEIGTK	530.7914	1059.5683	2	65	-777.777	-777.777	-777.777	-777.777	2700.638271	12.60310672	2696.326	2703.648111	2701.2519	84042.06236	1059.5691	530.791262	1059.567999	1051.554459	FALSE			-777.777	-777.777	-777.777	1	49.2	M:\Monica\MSDATA\Holts\Solycomp\04252008\0X\J14\Holts_Solycomp_04252008_0X_J14_combo_mascot_results.html	1Lys8	1	-777.777	-777.777	M:\Monica\MSDATA\Holts\Solycomp\04252008\0X\J14\m05012008_holtholt_soly_12_0x_j14_6.raw		37485844.53	1051.554955		530.7914191	TRUE	530.7912811	-777.777
-1	1	0	1.245	0.29	IPI:IPI00296337.2	473749	SPACER	SWISS-PROT:P78527-1|ENSEMBL:ENSP00000313420|REFSEQ:NP_008835|H-INV:HIT000220021|VEGA:OTTHUMP00000177651 Tax_Id=9606 Gene_Symbol=PRKDC Isoform 1 of DNA-dependent protein kinase catalytic subunit	GIFTSEIGTK	526.785	1051.5554	2	60	-777.777	-777.777	-777.777	-777.777	0	0	2701.7766	0	0	0	1051.5549	526.7848736	1051.555222	0	FALSE			-777.777	-777.777	-777.777	1	46.6	M:\Monica\MSDATA\Holts\Solycomp\04252008\0X\J14\Holts_Solycomp_04252008_0X_J14_combo_mascot_results.html		1	-777.777	-777.777	M:\Monica\MSDATA\Holts\Solycomp\04252008\0X\J14\m05012008_holtholt_soly_12_0x_j14_6.raw		0	1051.554955		0	TRUE	0	-777.777
-1	1	0	1.245	0.29	IPI:IPI00296337.2	473749	SPACER	SWISS-PROT:P78527-1|ENSEMBL:ENSP00000313420|REFSEQ:NP_008835|H-INV:HIT000220021|VEGA:OTTHUMP00000177651 Tax_Id=9606 Gene_Symbol=PRKDC Isoform 1 of DNA-dependent protein kinase catalytic subunit	GKPLPEYHVR	598.3304	1194.6462	2	18	-777.777	-777.777	-777.777	-777.777	0	0	1071.3063	0	0	0	1194.6509	598.330067	1194.645609	0	FALSE			-777.777	-777.777	-777.777	1	4.4	M:\Monica\MSDATA\Holts\Solycomp\04252008\0X\J14\Holts_Solycomp_04252008_0X_J14_combo_mascot_results.html		1	-777.777	-777.777	M:\Monica\MSDATA\Holts\Solycomp\04252008\0X\J14\m05012008_holtholt_soly_12_0x_j14_6.raw		0	1194.650915		0	FALSE	0	-777.777
-1	1	0	1.245	0.29	IPI:IPI00296337.2	473749	SPACER	SWISS-PROT:P78527-1|ENSEMBL:ENSP00000313420|REFSEQ:NP_008835|H-INV:HIT000220021|VEGA:OTTHUMP00000177651 Tax_Id=9606 Gene_Symbol=PRKDC Isoform 1 of DNA-dependent protein kinase catalytic subunit	GKPLPEYHVR	399.2235	1194.6486	3	31	-777.777	-777.777	-777.777	-777.777	1078.152772	123.0808363	1057.4807	1078.113364	1071.9731	2870.245095	1194.6509	399.2237419	1194.649438	1194.650006	FALSE			-777.777	-777.777	-777.777	1	18.3	M:\Monica\MSDATA\Holts\Solycomp\04252008\0X\J14\Holts_Solycomp_04252008_0X_J14_combo_mascot_results.html		1	-777.777	-777.777	M:\Monica\MSDATA\Holts\Solycomp\04252008\0X\J14\m05012008_holtholt_soly_12_0x_j14_6.raw		1993172.141	1194.650915		399.2234114	TRUE	399.2236533	-777.777
-1	1	0	1.245	0.29	IPI:IPI00296337.2	473749	SPACER	SWISS-PROT:P78527-1|ENSEMBL:ENSP00000313420|REFSEQ:NP_008835|H-INV:HIT000220021|VEGA:OTTHUMP00000177651 Tax_Id=9606 Gene_Symbol=PRKDC Isoform 1 of DNA-dependent protein kinase catalytic subunit	GKPLPEYHVR	399.2234	1194.6482	3	27	-777.777	-777.777	-777.777	-777.777	0	0	1088.0331	0	0	0	1194.6509	399.2236419	1194.649138	0	FALSE			-777.777	-777.777	-777.777	1	13.7	M:\Monica\MSDATA\Holts\Solycomp\04252008\0X\J14\Holts_Solycomp_04252008_0X_J14_combo_mascot_results.html		1	-777.777	-777.777	M:\Monica\MSDATA\Holts\Solycomp\04252008\0X\J14\m05012008_holtholt_soly_12_0x_j14_6.raw		0	1194.650915		0	TRUE	0	-777.777
-1	1	0	1.245	0.29	IPI:IPI00296337.2	473749	SPACER	SWISS-PROT:P78527-1|ENSEMBL:ENSP00000313420|REFSEQ:NP_008835|H-INV:HIT000220021|VEGA:OTTHUMP00000177651 Tax_Id=9606 Gene_Symbol=PRKDC Isoform 1 of DNA-dependent protein kinase catalytic subunit	GKPLPEYHVR	403.9014	1208.6825	3	26	-777.777	-777.777	-777.777	-777.777	0	0	1087.7544	0	0	0	1208.6852	403.9016284	1208.683097	0	FALSE			-777.777	-777.777	-777.777	1	12.2	M:\Monica\MSDATA\Holts\Solycomp\04252008\0X\J14\Holts_Solycomp_04252008_0X_J14_combo_mascot_results.html	1Arg6 1Lys8	1	-777.777	-777.777	M:\Monica\MSDATA\Holts\Solycomp\04252008\0X\J14\m05012008_holtholt_soly_12_0x_j14_6.raw		0	1194.650915		0	TRUE	0	-777.777
-1	1	0	1.245	0.29	IPI:IPI00296337.2	473749	SPACER	SWISS-PROT:P78527-1|ENSEMBL:ENSP00000313420|REFSEQ:NP_008835|H-INV:HIT000220021|VEGA:OTTHUMP00000177651 Tax_Id=9606 Gene_Symbol=PRKDC Isoform 1 of DNA-dependent protein kinase catalytic subunit	GKPLPEYHVR	403.9021	1208.6845	3	24	-777.777	-777.777	-777.777	-777.777	0	0	1025.9565	0	0	0	1208.6852	403.9023284	1208.685197	0	FALSE			-777.777	-777.777	-777.777	1	3.2	M:\Monica\MSDATA\Holts\Solycomp\04252008\0X\J14\Holts_Solycomp_04252008_0X_J14_combo_mascot_results.html	1Arg6 1Lys8	1	-777.777	-777.777	M:\Monica\MSDATA\Holts\Solycomp\04252008\0X\J14\m05012008_holtholt_soly_12_0x_j14_6.raw		0	1194.650915		0	FALSE	0	-777.777
-1	1	0	1.245	0.29	IPI:IPI00296337.2	473749	SPACER	SWISS-PROT:P78527-1|ENSEMBL:ENSP00000313420|REFSEQ:NP_008835|H-INV:HIT000220021|VEGA:OTTHUMP00000177651 Tax_Id=9606 Gene_Symbol=PRKDC Isoform 1 of DNA-dependent protein kinase catalytic subunit	GKPLPEYHVR	399.2235	1194.6487	3	23	-777.777	-777.777	-777.777	-777.777	0	0	1026.5997	0	0	0	1194.6509	399.2237419	1194.649438	0	FALSE			-777.777	-777.777	-777.777	1	9.8	M:\Monica\MSDATA\Holts\Solycomp\04252008\0X\J14\Holts_Solycomp_04252008_0X_J14_combo_mascot_results.html		1	-777.777	-777.777	M:\Monica\MSDATA\Holts\Solycomp\04252008\0X\J14\m05012008_holtholt_soly_12_0x_j14_6.raw		0	1194.650915		0	FALSE	0	-777.777
-1	1	0	1.245	0.29	IPI:IPI00296337.2	473749	SPACER	SWISS-PROT:P78527-1|ENSEMBL:ENSP00000313420|REFSEQ:NP_008835|H-INV:HIT000220021|VEGA:OTTHUMP00000177651 Tax_Id=9606 Gene_Symbol=PRKDC Isoform 1 of DNA-dependent protein kinase catalytic subunit	GKPLPEYHVR	403.9021	1208.6844	3	22	-777.777	-777.777	-777.777	-777.777	0	0	1057.2052	0	0	0	1208.6852	403.9023284	1208.685197	0	FALSE			-777.777	-777.777	-777.777	1	7	M:\Monica\MSDATA\Holts\Solycomp\04252008\0X\J14\Holts_Solycomp_04252008_0X_J14_combo_mascot_results.html	1Arg6 1Lys8	1	-777.777	-777.777	M:\Monica\MSDATA\Holts\Solycomp\04252008\0X\J14\m05012008_holtholt_soly_12_0x_j14_6.raw		0	1194.650915		0	FALSE	0	-777.777
-1	1	0	1.245	0.29	IPI:IPI00296337.2	473749	SPACER	SWISS-PROT:P78527-1|ENSEMBL:ENSP00000313420|REFSEQ:NP_008835|H-INV:HIT000220021|VEGA:OTTHUMP00000177651 Tax_Id=9606 Gene_Symbol=PRKDC Isoform 1 of DNA-dependent protein kinase catalytic subunit	GKPLPEYHVR	403.9021	1208.6845	3	18	-777.777	-777.777	-777.777	-777.777	0	0	1180.6279	0	0	0	1208.6852	403.9023284	1208.685197	0	FALSE			-777.777	-777.777	-777.777	1	3.7	M:\Monica\MSDATA\Holts\Solycomp\04252008\0X\J14\Holts_Solycomp_04252008_0X_J14_combo_mascot_results.html	1Arg6 1Lys8	1	-777.777	-777.777	M:\Monica\MSDATA\Holts\Solycomp\04252008\0X\J14\m05012008_holtholt_soly_12_0x_j14_6.raw		0	1194.650915		0	FALSE	0	-777.777
-1	1	0	1.245	0.29	IPI:IPI00296337.2	473749	SPACER	SWISS-PROT:P78527-1|ENSEMBL:ENSP00000313420|REFSEQ:NP_008835|H-INV:HIT000220021|VEGA:OTTHUMP00000177651 Tax_Id=9606 Gene_Symbol=PRKDC Isoform 1 of DNA-dependent protein kinase catalytic subunit	GKPLPEYHVR	399.224	1194.6501	3	17	-777.777	-777.777	-777.777	-777.777	0	0	1205.7346	0	0	0	1194.6509	399.2242419	1194.650938	0	FALSE			-777.777	-777.777	-777.777	1	4	M:\Monica\MSDATA\Holts\Solycomp\04252008\0X\J14\Holts_Solycomp_04252008_0X_J14_combo_mascot_results.html		1	-777.777	-777.777	M:\Monica\MSDATA\Holts\Solycomp\04252008\0X\J14\m05012008_holtholt_soly_12_0x_j14_6.raw		0	1194.650915		0	FALSE	0	-777.777
-1	1	0	1.245	0.29	IPI:IPI00296337.2	473749	SPACER	SWISS-PROT:P78527-1|ENSEMBL:ENSP00000313420|REFSEQ:NP_008835|H-INV:HIT000220021|VEGA:OTTHUMP00000177651 Tax_Id=9606 Gene_Symbol=PRKDC Isoform 1 of DNA-dependent protein kinase catalytic subunit	GKPLPEYHVR	403.9022	1208.6846	3	16	-777.777	-777.777	-777.777	-777.777	0	0	1211.7363	0	0	0	1208.6852	403.9024284	1208.685497	0	FALSE			-777.777	-777.777	-777.777	1	5.1	M:\Monica\MSDATA\Holts\Solycomp\04252008\0X\J14\Holts_Solycomp_04252008_0X_J14_combo_mascot_results.html	1Arg6 1Lys8	1	-777.777	-777.777	M:\Monica\MSDATA\Holts\Solycomp\04252008\0X\J14\m05012008_holtholt_soly_12_0x_j14_6.raw		0	1194.650915		0	FALSE	0	-777.777
-1	1	0	1.245	0.29	IPI:IPI00296337.2	473749	SPACER	SWISS-PROT:P78527-1|ENSEMBL:ENSP00000313420|REFSEQ:NP_008835|H-INV:HIT000220021|VEGA:OTTHUMP00000177651 Tax_Id=9606 Gene_Symbol=PRKDC Isoform 1 of DNA-dependent protein kinase catalytic subunit	GKPLPEYHVR	403.9021	1208.6845	3	15	-777.777	-777.777	-777.777	-777.777	0	0	1015.2837	0	0	0	1208.6852	403.9023284	1208.685197	0	FALSE			-777.777	-777.777	-777.777	1	6.2	M:\Monica\MSDATA\Holts\Solycomp\04252008\0X\J14\Holts_Solycomp_04252008_0X_J14_combo_mascot_results.html	1Arg6 1Lys8	1	-777.777	-777.777	M:\Monica\MSDATA\Holts\Solycomp\04252008\0X\J14\m05012008_holtholt_soly_12_0x_j14_6.raw		0	1194.650915		0	FALSE	0	-777.777
-1	1	0	1.245	0.29	IPI:IPI00296337.2	473749	SPACER	SWISS-PROT:P78527-1|ENSEMBL:ENSP00000313420|REFSEQ:NP_008835|H-INV:HIT000220021|VEGA:OTTHUMP00000177651 Tax_Id=9606 Gene_Symbol=PRKDC Isoform 1 of DNA-dependent protein kinase catalytic subunit	GKPLPEYHVR	399.2246	1194.6519	3	12	-777.777	-777.777	-777.777	-777.777	0	0	1220.5574	0	0	0	1194.6509	399.2248419	1194.652738	0	FALSE			-777.777	-777.777	-777.777	1	3.7	M:\Monica\MSDATA\Holts\Solycomp\04252008\0X\J14\Holts_Solycomp_04252008_0X_J14_combo_mascot_results.html		1	-777.777	-777.777	M:\Monica\MSDATA\Holts\Solycomp\04252008\0X\J14\m05012008_holtholt_soly_12_0x_j14_6.raw		0	1194.650915		0	FALSE	0	-777.777
-1	1	0	1.245	0.29	IPI:IPI00296337.2	473749	SPACER	SWISS-PROT:P78527-1|ENSEMBL:ENSP00000313420|REFSEQ:NP_008835|H-INV:HIT000220021|VEGA:OTTHUMP00000177651 Tax_Id=9606 Gene_Symbol=PRKDC Isoform 1 of DNA-dependent protein kinase catalytic subunit	GLSSLLCNFTK	624.3315	1246.6485	2	76	-777.777	-777.777	-777.777	-777.777	3383.325666	4.0082	3382.4637	3383.081145	3383.9598	42084.90741	1246.6471	624.3310919	1246.647658	1238.633662	FALSE			-777.777	-777.777	-777.777	1	60.9	M:\Monica\MSDATA\Holts\Solycomp\04252008\0X\J14\Holts_Solycomp_04252008_0X_J14_combo_mascot_results.html	1Lys8	1	-777.777	-777.777	M:\Monica\MSDATA\Holts\Solycomp\04252008\0X\J14\m05012008_holtholt_soly_12_0x_j14_6.raw		14707983.08	1181.61143		624.3315051	TRUE	624.331097	-777.777
-1	1	0	1.245	0.29	IPI:IPI00296337.2	473749	SPACER	SWISS-PROT:P78527-1|ENSEMBL:ENSP00000313420|REFSEQ:NP_008835|H-INV:HIT000220021|VEGA:OTTHUMP00000177651 Tax_Id=9606 Gene_Symbol=PRKDC Isoform 1 of DNA-dependent protein kinase catalytic subunit	GLSSLLCNFTK	620.3241	1238.6337	2	72	-777.777	-777.777	-777.777	-777.777	0	0	3382.8044	0	0	0	1238.6329	620.3237035	1238.632882	0	FALSE			-777.777	-777.777	-777.777	1	47	M:\Monica\MSDATA\Holts\Solycomp\04252008\0X\J14\Holts_Solycomp_04252008_0X_J14_combo_mascot_results.html		1	-777.777	-777.777	M:\Monica\MSDATA\Holts\Solycomp\04252008\0X\J14\m05012008_holtholt_soly_12_0x_j14_6.raw		0	1181.61143		0	TRUE	0	-777.777
-1	1	0	1.245	0.29	IPI:IPI00296337.2	473749	SPACER	SWISS-PROT:P78527-1|ENSEMBL:ENSP00000313420|REFSEQ:NP_008835|H-INV:HIT000220021|VEGA:OTTHUMP00000177651 Tax_Id=9606 Gene_Symbol=PRKDC Isoform 1 of DNA-dependent protein kinase catalytic subunit	GLSSLLCNFTK	624.3329	1246.6511	2	47	-777.777	-777.777	-777.777	-777.777	0	0	3392.9	0	0	0	1246.6471	624.3324919	1246.650458	0	FALSE			-777.777	-777.777	-777.777	1	36.9	M:\Monica\MSDATA\Holts\Solycomp\04252008\0X\J14\Holts_Solycomp_04252008_0X_J14_combo_mascot_results.html	1Lys8	1	-777.777	-777.777	M:\Monica\MSDATA\Holts\Solycomp\04252008\0X\J14\m05012008_holtholt_soly_12_0x_j14_6.raw		0	1181.61143		0	TRUE	0	-777.777
-1	1	0	1.245	0.29	IPI:IPI00296337.2	473749	SPACER	SWISS-PROT:P78527-1|ENSEMBL:ENSP00000313420|REFSEQ:NP_008835|H-INV:HIT000220021|VEGA:OTTHUMP00000177651 Tax_Id=9606 Gene_Symbol=PRKDC Isoform 1 of DNA-dependent protein kinase catalytic subunit	GLSSLLCNFTK	620.3252	1238.6359	2	40	-777.777	-777.777	-777.777	-777.777	0	0	3395.0274	0	0	0	1238.6329	620.3248035	1238.635082	0	FALSE			-777.777	-777.777	-777.777	1	30.5	M:\Monica\MSDATA\Holts\Solycomp\04252008\0X\J14\Holts_Solycomp_04252008_0X_J14_combo_mascot_results.html		1	-777.777	-777.777	M:\Monica\MSDATA\Holts\Solycomp\04252008\0X\J14\m05012008_holtholt_soly_12_0x_j14_6.raw		0	1181.61143		0	TRUE	0	-777.777
-1	1	0	1.245	0.29	IPI:IPI00296337.2	473749	SPACER	SWISS-PROT:P78527-1|ENSEMBL:ENSP00000313420|REFSEQ:NP_008835|H-INV:HIT000220021|VEGA:OTTHUMP00000177651 Tax_Id=9606 Gene_Symbol=PRKDC Isoform 1 of DNA-dependent protein kinase catalytic subunit	GPESESEDHR	574.7484	1147.4823	2	70	-777.777	-777.777	-777.777	-777.777	727.9384	0	728.5445	727.9384	727.9384	5430.81576	1147.4837	574.7481351	1147.481745	1141.461602	FALSE			-777.777	-777.777	-777.777	1	48.9	M:\Monica\MSDATA\Holts\Solycomp\04252008\0X\J14\Holts_Solycomp_04252008_0X_J14_combo_mascot_results.html	1Arg6	1	-777.777	-777.777	M:\Monica\MSDATA\Holts\Solycomp\04252008\0X\J14\m05012008_holtholt_soly_12_0x_j14_6.raw		2145961.992	1141.463575		574.7484047	TRUE	574.7481398	-777.777
-1	1	0	1.245	0.29	IPI:IPI00296337.2	473749	SPACER	SWISS-PROT:P78527-1|ENSEMBL:ENSP00000313420|REFSEQ:NP_008835|H-INV:HIT000220021|VEGA:OTTHUMP00000177651 Tax_Id=9606 Gene_Symbol=PRKDC Isoform 1 of DNA-dependent protein kinase catalytic subunit	GPESESEDHR	571.7382	1141.4619	2	62	-777.777	-777.777	-777.777	-777.777	0	0	728.8163	0	0	0	1141.4636	571.7379438	1141.461362	0	FALSE			-777.777	-777.777	-777.777	1	46	M:\Monica\MSDATA\Holts\Solycomp\04252008\0X\J14\Holts_Solycomp_04252008_0X_J14_combo_mascot_results.html		1	-777.777	-777.777	M:\Monica\MSDATA\Holts\Solycomp\04252008\0X\J14\m05012008_holtholt_soly_12_0x_j14_6.raw		0	1141.463575		0	TRUE	0	-777.777
-1	1	0	1.245	0.29	IPI:IPI00296337.2	473749	SPACER	SWISS-PROT:P78527-1|ENSEMBL:ENSP00000313420|REFSEQ:NP_008835|H-INV:HIT000220021|VEGA:OTTHUMP00000177651 Tax_Id=9606 Gene_Symbol=PRKDC Isoform 1 of DNA-dependent protein kinase catalytic subunit	GPESESEDHR	383.5015	1147.4827	3	17	-777.777	-777.777	-777.777	-777.777	0	0	729.1218	0	0	0	1147.4837	383.5017873	1147.483574	0	FALSE			-777.777	-777.777	-777.777	1	9.2	M:\Monica\MSDATA\Holts\Solycomp\04252008\0X\J14\Holts_Solycomp_04252008_0X_J14_combo_mascot_results.html	1Arg6	1	-777.777	-777.777	M:\Monica\MSDATA\Holts\Solycomp\04252008\0X\J14\m05012008_holtholt_soly_12_0x_j14_6.raw		0	1141.463575		0	FALSE	0	-777.777
-1	1	0	1.245	0.29	IPI:IPI00296337.2	473749	SPACER	SWISS-PROT:P78527-1|ENSEMBL:ENSP00000313420|REFSEQ:NP_008835|H-INV:HIT000220021|VEGA:OTTHUMP00000177651 Tax_Id=9606 Gene_Symbol=PRKDC Isoform 1 of DNA-dependent protein kinase catalytic subunit	GQAVTLLPFFTSLTGGSLEELR	1168.6295	2335.2445	2	17	-777.777	-777.777	-777.777	-777.777	0	0	4232.5044	0	0	0	2335.2423	1168.62752	2335.240515	0	FALSE			-777.777	-777.777	-777.777	1	14.5	M:\Monica\MSDATA\Holts\Solycomp\04252008\0X\J14\Holts_Solycomp_04252008_0X_J14_combo_mascot_results.html		1	-777.777	-777.777	M:\Monica\MSDATA\Holts\Solycomp\04252008\0X\J14\m05012008_holtholt_soly_12_0x_j14_6.raw		0	2335.242315		0	FALSE	0	-777.777
-1	1	0	1.245	0.29	IPI:IPI00296337.2	473749	SPACER	SWISS-PROT:P78527-1|ENSEMBL:ENSP00000313420|REFSEQ:NP_008835|H-INV:HIT000220021|VEGA:OTTHUMP00000177651 Tax_Id=9606 Gene_Symbol=PRKDC Isoform 1 of DNA-dependent protein kinase catalytic subunit	GQAVTLLPFFTSLTGGSLEELRR	831.4619	2491.3638	3	25	-777.777	-777.777	-777.777	-777.777	4046.09458	4.643999998	4049.257	4024.021332	4045.2842	1771.967232	2491.3434	831.4608939	2491.360893	2491.342301	TRUE	Charge state is not the expected. Detected:	2. Expected: 3 Deci charge: 1.51	-777.777	-777.777	-777.777	1	13.9	M:\Monica\MSDATA\Holts\Solycomp\04252008\0X\J14\Holts_Solycomp_04252008_0X_J14_combo_mascot_results.html		1	-777.777	-777.777	M:\Monica\MSDATA\Holts\Solycomp\04252008\0X\J14\m05012008_holtholt_soly_12_0x_j14_6.raw		403220.1523	2491.343425		831.4554592	TRUE	831.4544531	-777.777
-1	1	0	1.245	0.29	IPI:IPI00296337.2	473749	SPACER	SWISS-PROT:P78527-1|ENSEMBL:ENSP00000313420|REFSEQ:NP_008835|H-INV:HIT000220021|VEGA:OTTHUMP00000177651 Tax_Id=9606 Gene_Symbol=PRKDC Isoform 1 of DNA-dependent protein kinase catalytic subunit	GQAVTLLPFFTSLTGGSLEELRR	835.4654	2503.3744	3	18	-777.777	-777.777	-777.777	-777.777	0	0	4070.3989	0	0	0	2503.3836	835.4643823	2503.371359	0	FALSE			-777.777	-777.777	-777.777	1	14.8	M:\Monica\MSDATA\Holts\Solycomp\04252008\0X\J14\Holts_Solycomp_04252008_0X_J14_combo_mascot_results.html	2Arg6	1	-777.777	-777.777	M:\Monica\MSDATA\Holts\Solycomp\04252008\0X\J14\m05012008_holtholt_soly_12_0x_j14_6.raw		0	2491.343425		0	FALSE	0	-777.777
-1	1	0	1.245	0.29	IPI:IPI00296337.2	473749	SPACER	SWISS-PROT:P78527-1|ENSEMBL:ENSP00000313420|REFSEQ:NP_008835|H-INV:HIT000220021|VEGA:OTTHUMP00000177651 Tax_Id=9606 Gene_Symbol=PRKDC Isoform 1 of DNA-dependent protein kinase catalytic subunit	GSKDHNIR	463.7437	925.4729	2	19	-777.777	-777.777	-777.777	-777.777	0	0	719.5434	0	0	0	925.4729	463.7437556	925.4729858	0	FALSE			-777.777	-777.777	-777.777	1	1.4	M:\Monica\MSDATA\Holts\Solycomp\04252008\0X\J14\Holts_Solycomp_04252008_0X_J14_combo_mascot_results.html		1	-777.777	-777.777	M:\Monica\MSDATA\Holts\Solycomp\04252008\0X\J14\m05012008_holtholt_soly_12_0x_j14_6.raw		0	925.4729647		0	FALSE	0	-777.777
-1	1	0	1.245	0.29	IPI:IPI00296337.2	473749	SPACER	SWISS-PROT:P78527-1|ENSEMBL:ENSP00000313420|REFSEQ:NP_008835|H-INV:HIT000220021|VEGA:OTTHUMP00000177651 Tax_Id=9606 Gene_Symbol=PRKDC Isoform 1 of DNA-dependent protein kinase catalytic subunit	GYGLFAGPCK	539.2679	1076.5212	2	34	-777.777	-777.777	-777.777	-777.777	2742.455728	16.66378254	2736.7621	2742.559338	2741.6538	34426.52023	1076.5204	539.2677375	1076.52095	1068.506115	FALSE			-777.777	-777.777	-777.777	1	20	M:\Monica\MSDATA\Holts\Solycomp\04252008\0X\J14\Holts_Solycomp_04252008_0X_J14_combo_mascot_results.html	1Lys8	1	-777.777	-777.777	M:\Monica\MSDATA\Holts\Solycomp\04252008\0X\J14\m05012008_holtholt_soly_12_0x_j14_6.raw		14990170.38	1011.48476		539.2678439	TRUE	539.2676814	-777.777
-1	1	0	1.245	0.29	IPI:IPI00296337.2	473749	SPACER	SWISS-PROT:P78527-1|ENSEMBL:ENSP00000313420|REFSEQ:NP_008835|H-INV:HIT000220021|VEGA:OTTHUMP00000177651 Tax_Id=9606 Gene_Symbol=PRKDC Isoform 1 of DNA-dependent protein kinase catalytic subunit	GYGLFAGPCK	535.2607	1068.5068	2	31	-777.777	-777.777	-777.777	-777.777	0	0	2737.5186	0	0	0	1068.5062	535.2605491	1068.506573	0	FALSE			-777.777	-777.777	-777.777	1	20.4	M:\Monica\MSDATA\Holts\Solycomp\04252008\0X\J14\Holts_Solycomp_04252008_0X_J14_combo_mascot_results.html		1	-777.777	-777.777	M:\Monica\MSDATA\Holts\Solycomp\04252008\0X\J14\m05012008_holtholt_soly_12_0x_j14_6.raw		0	1011.48476		0	TRUE	0	-777.777
-1	1	0	1.245	0.29	IPI:IPI00296337.2	473749	SPACER	SWISS-PROT:P78527-1|ENSEMBL:ENSP00000313420|REFSEQ:NP_008835|H-INV:HIT000220021|VEGA:OTTHUMP00000177651 Tax_Id=9606 Gene_Symbol=PRKDC Isoform 1 of DNA-dependent protein kinase catalytic subunit	HDVGAYMLMYK	684.314	1366.6134	2	55	-777.777	-777.777	-777.777	-777.777	2386.475398	18.69534392	2380.1781	2386.53779	2390.0303	18935.36331	1366.6141	684.3134187	1366.612312	1358.598165	FALSE			-777.777	-777.777	-777.777	1	45.7	M:\Monica\MSDATA\Holts\Solycomp\04252008\0X\J14\Holts_Solycomp_04252008_0X_J14_combo_mascot_results.html	2Met(ox) 1Lys8	1	-777.777	-777.777	M:\Monica\MSDATA\Holts\Solycomp\04252008\0X\J14\m05012008_holtholt_soly_12_0x_j14_6.raw		5687074.643	1326.610055		684.3138396	TRUE	684.3132584	-777.777
-1	1	0	1.245	0.29	IPI:IPI00296337.2	473749	SPACER	SWISS-PROT:P78527-1|ENSEMBL:ENSP00000313420|REFSEQ:NP_008835|H-INV:HIT000220021|VEGA:OTTHUMP00000177651 Tax_Id=9606 Gene_Symbol=PRKDC Isoform 1 of DNA-dependent protein kinase catalytic subunit	HDVGAYMLMYK	680.3072	1358.5999	2	43	-777.777	-777.777	-777.777	-777.777	0	0	2381.7376	0	0	0	1358.5999	680.3066303	1358.598735	0	FALSE			-777.777	-777.777	-777.777	1	34	M:\Monica\MSDATA\Holts\Solycomp\04252008\0X\J14\Holts_Solycomp_04252008_0X_J14_combo_mascot_results.html	2Met(ox)	1	-777.777	-777.777	M:\Monica\MSDATA\Holts\Solycomp\04252008\0X\J14\m05012008_holtholt_soly_12_0x_j14_6.raw		0	1326.610055		0	TRUE	0	-777.777
-1	1	0	1.245	0.29	IPI:IPI00296337.2	473749	SPACER	SWISS-PROT:P78527-1|ENSEMBL:ENSP00000313420|REFSEQ:NP_008835|H-INV:HIT000220021|VEGA:OTTHUMP00000177651 Tax_Id=9606 Gene_Symbol=PRKDC Isoform 1 of DNA-dependent protein kinase catalytic subunit	HGDLPDIQIK	572.3157	1142.6169	2	76	-777.777	-777.777	-777.777	-777.777	2565.57204	16.86326885	2559.9385	2565.277019	2566.4368	77302.72396	1142.6175	572.3154421	1142.616359	1134.602092	FALSE			-777.777	-777.777	-777.777	1	56.8	M:\Monica\MSDATA\Holts\Solycomp\04252008\0X\J14\Holts_Solycomp_04252008_0X_J14_combo_mascot_results.html	1Lys8	1	-777.777	-777.777	M:\Monica\MSDATA\Holts\Solycomp\04252008\0X\J14\m05012008_holtholt_soly_12_0x_j14_6.raw		30890634.43	1134.603295		572.314932	TRUE	572.3146741	-777.777
-1	1	0	1.245	0.29	IPI:IPI00296337.2	473749	SPACER	SWISS-PROT:P78527-1|ENSEMBL:ENSP00000313420|REFSEQ:NP_008835|H-INV:HIT000220021|VEGA:OTTHUMP00000177651 Tax_Id=9606 Gene_Symbol=PRKDC Isoform 1 of DNA-dependent protein kinase catalytic subunit	HGDLPDIQIK	568.3086	1134.6027	2	49	-777.777	-777.777	-777.777	-777.777	0	0	2556.5771	0	0	0	1134.6033	568.3083537	1134.602182	0	FALSE			-777.777	-777.777	-777.777	1	32.3	M:\Monica\MSDATA\Holts\Solycomp\04252008\0X\J14\Holts_Solycomp_04252008_0X_J14_combo_mascot_results.html		1	-777.777	-777.777	M:\Monica\MSDATA\Holts\Solycomp\04252008\0X\J14\m05012008_holtholt_soly_12_0x_j14_6.raw		0	1134.603295		0	TRUE	0	-777.777
-1	1	0	1.245	0.29	IPI:IPI00296337.2	473749	SPACER	SWISS-PROT:P78527-1|ENSEMBL:ENSP00000313420|REFSEQ:NP_008835|H-INV:HIT000220021|VEGA:OTTHUMP00000177651 Tax_Id=9606 Gene_Symbol=PRKDC Isoform 1 of DNA-dependent protein kinase catalytic subunit	HNLEIIK	433.7583	865.502	2	53	-777.777	-777.777	-777.777	-777.777	1608.126728	8.27085867	1601.2419	1609.273283	1608.0413	1057.309633	865.5021	433.7584422	865.502359	865.5020793	FALSE			-777.777	-777.777	-777.777	1	16.6	M:\Monica\MSDATA\Holts\Solycomp\04252008\0X\J14\Holts_Solycomp_04252008_0X_J14_combo_mascot_results.html		1	-777.777	-777.777	M:\Monica\MSDATA\Holts\Solycomp\04252008\0X\J14\m05012008_holtholt_soly_12_0x_j14_6.raw		647090.6523	865.5021347		433.7582717	TRUE	433.7584139	-777.777
-1	1	0	1.245	0.29	IPI:IPI00296337.2	473749	SPACER	SWISS-PROT:P78527-1|ENSEMBL:ENSP00000313420|REFSEQ:NP_008835|H-INV:HIT000220021|VEGA:OTTHUMP00000177651 Tax_Id=9606 Gene_Symbol=PRKDC Isoform 1 of DNA-dependent protein kinase catalytic subunit	HNLEIIK	433.7583	865.502	2	53	-777.777	-777.777	-777.777	-777.777	0	0	1631.7825	0	0	0	865.5021	433.7584422	865.502359	0	FALSE			-777.777	-777.777	-777.777	1	16.7	M:\Monica\MSDATA\Holts\Solycomp\04252008\0X\J14\Holts_Solycomp_04252008_0X_J14_combo_mascot_results.html		1	-777.777	-777.777	M:\Monica\MSDATA\Holts\Solycomp\04252008\0X\J14\m05012008_holtholt_soly_12_0x_j14_6.raw		0	865.5021347		0	TRUE	0	-777.777
-1	1	0	1.245	0.29	IPI:IPI00296337.2	473749	SPACER	SWISS-PROT:P78527-1|ENSEMBL:ENSP00000313420|REFSEQ:NP_008835|H-INV:HIT000220021|VEGA:OTTHUMP00000177651 Tax_Id=9606 Gene_Symbol=PRKDC Isoform 1 of DNA-dependent protein kinase catalytic subunit	HNLEIIK	433.7582	865.5018	2	52	-777.777	-777.777	-777.777	-777.777	0	0	1692.7374	0	0	0	865.5021	433.7583422	865.502159	0	FALSE			-777.777	-777.777	-777.777	1	13.1	M:\Monica\MSDATA\Holts\Solycomp\04252008\0X\J14\Holts_Solycomp_04252008_0X_J14_combo_mascot_results.html		1	-777.777	-777.777	M:\Monica\MSDATA\Holts\Solycomp\04252008\0X\J14\m05012008_holtholt_soly_12_0x_j14_6.raw		0	865.5021347		0	TRUE	0	-777.777
-1	1	0	1.245	0.29	IPI:IPI00296337.2	473749	SPACER	SWISS-PROT:P78527-1|ENSEMBL:ENSP00000313420|REFSEQ:NP_008835|H-INV:HIT000220021|VEGA:OTTHUMP00000177651 Tax_Id=9606 Gene_Symbol=PRKDC Isoform 1 of DNA-dependent protein kinase catalytic subunit	HNLEIIK	437.7655	873.5165	2	51	-777.777	-777.777	-777.777	-777.777	0	0	1567.9342	0	0	0	873.5163	437.7656306	873.5167358	0	FALSE			-777.777	-777.777	-777.777	1	13.8	M:\Monica\MSDATA\Holts\Solycomp\04252008\0X\J14\Holts_Solycomp_04252008_0X_J14_combo_mascot_results.html	1Lys8	1	-777.777	-777.777	M:\Monica\MSDATA\Holts\Solycomp\04252008\0X\J14\m05012008_holtholt_soly_12_0x_j14_6.raw		0	865.5021347		0	TRUE	0	-777.777
-1	1	0	1.245	0.29	IPI:IPI00296337.2	473749	SPACER	SWISS-PROT:P78527-1|ENSEMBL:ENSP00000313420|REFSEQ:NP_008835|H-INV:HIT000220021|VEGA:OTTHUMP00000177651 Tax_Id=9606 Gene_Symbol=PRKDC Isoform 1 of DNA-dependent protein kinase catalytic subunit	HNLEIIK	437.7656	873.5166	2	51	-777.777	-777.777	-777.777	-777.777	0	0	1629.3032	0	0	0	873.5163	437.7657306	873.5169358	0	FALSE			-777.777	-777.777	-777.777	1	4.1	M:\Monica\MSDATA\Holts\Solycomp\04252008\0X\J14\Holts_Solycomp_04252008_0X_J14_combo_mascot_results.html	1Lys8	1	-777.777	-777.777	M:\Monica\MSDATA\Holts\Solycomp\04252008\0X\J14\m05012008_holtholt_soly_12_0x_j14_6.raw		0	865.5021347		0	TRUE	0	-777.777
-1	1	0	1.245	0.29	IPI:IPI00296337.2	473749	SPACER	SWISS-PROT:P78527-1|ENSEMBL:ENSP00000313420|REFSEQ:NP_008835|H-INV:HIT000220021|VEGA:OTTHUMP00000177651 Tax_Id=9606 Gene_Symbol=PRKDC Isoform 1 of DNA-dependent protein kinase catalytic subunit	HNLEIIK	433.7581	865.5017	2	50	-777.777	-777.777	-777.777	-777.777	0	0	1484.6976	0	0	0	865.5021	433.7582422	865.501959	0	FALSE			-777.777	-777.777	-777.777	1	15.8	M:\Monica\MSDATA\Holts\Solycomp\04252008\0X\J14\Holts_Solycomp_04252008_0X_J14_combo_mascot_results.html		1	-777.777	-777.777	M:\Monica\MSDATA\Holts\Solycomp\04252008\0X\J14\m05012008_holtholt_soly_12_0x_j14_6.raw		0	865.5021347		0	TRUE	0	-777.777
-1	1	0	1.245	0.29	IPI:IPI00296337.2	473749	SPACER	SWISS-PROT:P78527-1|ENSEMBL:ENSP00000313420|REFSEQ:NP_008835|H-INV:HIT000220021|VEGA:OTTHUMP00000177651 Tax_Id=9606 Gene_Symbol=PRKDC Isoform 1 of DNA-dependent protein kinase catalytic subunit	HNLEIIK	437.7655	873.5164	2	49	-777.777	-777.777	-777.777	-777.777	0	0	1480.9506	0	0	0	873.5163	437.7656306	873.5167358	0	FALSE			-777.777	-777.777	-777.777	1	17.6	M:\Monica\MSDATA\Holts\Solycomp\04252008\0X\J14\Holts_Solycomp_04252008_0X_J14_combo_mascot_results.html	1Lys8	1	-777.777	-777.777	M:\Monica\MSDATA\Holts\Solycomp\04252008\0X\J14\m05012008_holtholt_soly_12_0x_j14_6.raw		0	865.5021347		0	TRUE	0	-777.777
-1	1	0	1.245	0.29	IPI:IPI00296337.2	473749	SPACER	SWISS-PROT:P78527-1|ENSEMBL:ENSP00000313420|REFSEQ:NP_008835|H-INV:HIT000220021|VEGA:OTTHUMP00000177651 Tax_Id=9606 Gene_Symbol=PRKDC Isoform 1 of DNA-dependent protein kinase catalytic subunit	HNLEIIK	437.7655	873.5164	2	49	-777.777	-777.777	-777.777	-777.777	0	0	1716.3823	0	0	0	873.5163	437.7656306	873.5167358	0	FALSE			-777.777	-777.777	-777.777	1	17.7	M:\Monica\MSDATA\Holts\Solycomp\04252008\0X\J14\Holts_Solycomp_04252008_0X_J14_combo_mascot_results.html	1Lys8	1	-777.777	-777.777	M:\Monica\MSDATA\Holts\Solycomp\04252008\0X\J14\m05012008_holtholt_soly_12_0x_j14_6.raw		0	865.5021347		0	TRUE	0	-777.777
-1	1	0	1.245	0.29	IPI:IPI00296337.2	473749	SPACER	SWISS-PROT:P78527-1|ENSEMBL:ENSP00000313420|REFSEQ:NP_008835|H-INV:HIT000220021|VEGA:OTTHUMP00000177651 Tax_Id=9606 Gene_Symbol=PRKDC Isoform 1 of DNA-dependent protein kinase catalytic subunit	HNLEIIK	437.7655	873.5165	2	49	-777.777	-777.777	-777.777	-777.777	0	0	1598.7298	0	0	0	873.5163	437.7656306	873.5167358	0	FALSE			-777.777	-777.777	-777.777	1	11.8	M:\Monica\MSDATA\Holts\Solycomp\04252008\0X\J14\Holts_Solycomp_04252008_0X_J14_combo_mascot_results.html	1Lys8	1	-777.777	-777.777	M:\Monica\MSDATA\Holts\Solycomp\04252008\0X\J14\m05012008_holtholt_soly_12_0x_j14_6.raw		0	865.5021347		0	TRUE	0	-777.777
-1	1	0	1.245	0.29	IPI:IPI00296337.2	473749	SPACER	SWISS-PROT:P78527-1|ENSEMBL:ENSP00000313420|REFSEQ:NP_008835|H-INV:HIT000220021|VEGA:OTTHUMP00000177651 Tax_Id=9606 Gene_Symbol=PRKDC Isoform 1 of DNA-dependent protein kinase catalytic subunit	HNLEIIK	437.7655	873.5165	2	49	-777.777	-777.777	-777.777	-777.777	0	0	1685.0926	0	0	0	873.5163	437.7656306	873.5167358	0	FALSE			-777.777	-777.777	-777.777	1	8.4	M:\Monica\MSDATA\Holts\Solycomp\04252008\0X\J14\Holts_Solycomp_04252008_0X_J14_combo_mascot_results.html	1Lys8	1	-777.777	-777.777	M:\Monica\MSDATA\Holts\Solycomp\04252008\0X\J14\m05012008_holtholt_soly_12_0x_j14_6.raw		0	865.5021347		0	TRUE	0	-777.777
-1	1	0	1.245	0.29	IPI:IPI00296337.2	473749	SPACER	SWISS-PROT:P78527-1|ENSEMBL:ENSP00000313420|REFSEQ:NP_008835|H-INV:HIT000220021|VEGA:OTTHUMP00000177651 Tax_Id=9606 Gene_Symbol=PRKDC Isoform 1 of DNA-dependent protein kinase catalytic subunit	HNLEIIK	433.7583	865.5021	2	48	-777.777	-777.777	-777.777	-777.777	0	0	1541.0959	0	0	0	865.5021	433.7584422	865.502359	0	FALSE			-777.777	-777.777	-777.777	1	15.5	M:\Monica\MSDATA\Holts\Solycomp\04252008\0X\J14\Holts_Solycomp_04252008_0X_J14_combo_mascot_results.html		1	-777.777	-777.777	M:\Monica\MSDATA\Holts\Solycomp\04252008\0X\J14\m05012008_holtholt_soly_12_0x_j14_6.raw		0	865.5021347		0	TRUE	0	-777.777
-1	1	0	1.245	0.29	IPI:IPI00296337.2	473749	SPACER	SWISS-PROT:P78527-1|ENSEMBL:ENSP00000313420|REFSEQ:NP_008835|H-INV:HIT000220021|VEGA:OTTHUMP00000177651 Tax_Id=9606 Gene_Symbol=PRKDC Isoform 1 of DNA-dependent protein kinase catalytic subunit	HNLEIIK	437.7655	873.5164	2	48	-777.777	-777.777	-777.777	-777.777	0	0	1779.0675	0	0	0	873.5163	437.7656306	873.5167358	0	FALSE			-777.777	-777.777	-777.777	1	13.3	M:\Monica\MSDATA\Holts\Solycomp\04252008\0X\J14\Holts_Solycomp_04252008_0X_J14_combo_mascot_results.html	1Lys8	1	-777.777	-777.777	M:\Monica\MSDATA\Holts\Solycomp\04252008\0X\J14\m05012008_holtholt_soly_12_0x_j14_6.raw		0	865.5021347		0	TRUE	0	-777.777
-1	1	0	1.245	0.29	IPI:IPI00296337.2	473749	SPACER	SWISS-PROT:P78527-1|ENSEMBL:ENSP00000313420|REFSEQ:NP_008835|H-INV:HIT000220021|VEGA:OTTHUMP00000177651 Tax_Id=9606 Gene_Symbol=PRKDC Isoform 1 of DNA-dependent protein kinase catalytic subunit	HNLEIIK	437.7655	873.5164	2	47	-777.777	-777.777	-777.777	-777.777	0	0	1510.6318	0	0	0	873.5163	437.7656306	873.5167358	0	FALSE			-777.777	-777.777	-777.777	1	6.6	M:\Monica\MSDATA\Holts\Solycomp\04252008\0X\J14\Holts_Solycomp_04252008_0X_J14_combo_mascot_results.html	1Lys8	1	-777.777	-777.777	M:\Monica\MSDATA\Holts\Solycomp\04252008\0X\J14\m05012008_holtholt_soly_12_0x_j14_6.raw		0	865.5021347		0	TRUE	0	-777.777
-1	1	0	1.245	0.29	IPI:IPI00296337.2	473749	SPACER	SWISS-PROT:P78527-1|ENSEMBL:ENSP00000313420|REFSEQ:NP_008835|H-INV:HIT000220021|VEGA:OTTHUMP00000177651 Tax_Id=9606 Gene_Symbol=PRKDC Isoform 1 of DNA-dependent protein kinase catalytic subunit	HNLEIIK	437.7655	873.5164	2	47	-777.777	-777.777	-777.777	-777.777	0	0	1536.3814	0	0	0	873.5163	437.7656306	873.5167358	0	FALSE			-777.777	-777.777	-777.777	1	15.9	M:\Monica\MSDATA\Holts\Solycomp\04252008\0X\J14\Holts_Solycomp_04252008_0X_J14_combo_mascot_results.html	1Lys8	1	-777.777	-777.777	M:\Monica\MSDATA\Holts\Solycomp\04252008\0X\J14\m05012008_holtholt_soly_12_0x_j14_6.raw		0	865.5021347		0	TRUE	0	-777.777
-1	1	0	1.245	0.29	IPI:IPI00296337.2	473749	SPACER	SWISS-PROT:P78527-1|ENSEMBL:ENSP00000313420|REFSEQ:NP_008835|H-INV:HIT000220021|VEGA:OTTHUMP00000177651 Tax_Id=9606 Gene_Symbol=PRKDC Isoform 1 of DNA-dependent protein kinase catalytic subunit	HNLEIIK	433.7582	865.5018	2	46	-777.777	-777.777	-777.777	-777.777	0	0	1513.1407	0	0	0	865.5021	433.7583422	865.502159	0	FALSE			-777.777	-777.777	-777.777	1	6.5	M:\Monica\MSDATA\Holts\Solycomp\04252008\0X\J14\Holts_Solycomp_04252008_0X_J14_combo_mascot_results.html		1	-777.777	-777.777	M:\Monica\MSDATA\Holts\Solycomp\04252008\0X\J14\m05012008_holtholt_soly_12_0x_j14_6.raw		0	865.5021347		0	TRUE	0	-777.777
-1	1	0	1.245	0.29	IPI:IPI00296337.2	473749	SPACER	SWISS-PROT:P78527-1|ENSEMBL:ENSP00000313420|REFSEQ:NP_008835|H-INV:HIT000220021|VEGA:OTTHUMP00000177651 Tax_Id=9606 Gene_Symbol=PRKDC Isoform 1 of DNA-dependent protein kinase catalytic subunit	HNLEIIK	433.7583	865.502	2	45	-777.777	-777.777	-777.777	-777.777	0	0	1662.5995	0	0	0	865.5021	433.7584422	865.502359	0	FALSE			-777.777	-777.777	-777.777	1	8.9	M:\Monica\MSDATA\Holts\Solycomp\04252008\0X\J14\Holts_Solycomp_04252008_0X_J14_combo_mascot_results.html		1	-777.777	-777.777	M:\Monica\MSDATA\Holts\Solycomp\04252008\0X\J14\m05012008_holtholt_soly_12_0x_j14_6.raw		0	865.5021347		0	TRUE	0	-777.777
-1	1	0	1.245	0.29	IPI:IPI00296337.2	473749	SPACER	SWISS-PROT:P78527-1|ENSEMBL:ENSP00000313420|REFSEQ:NP_008835|H-INV:HIT000220021|VEGA:OTTHUMP00000177651 Tax_Id=9606 Gene_Symbol=PRKDC Isoform 1 of DNA-dependent protein kinase catalytic subunit	HNLEIIK	433.7582	865.5019	2	43	-777.777	-777.777	-777.777	-777.777	0	0	1569.4866	0	0	0	865.5021	433.7583422	865.502159	0	FALSE			-777.777	-777.777	-777.777	1	8.7	M:\Monica\MSDATA\Holts\Solycomp\04252008\0X\J14\Holts_Solycomp_04252008_0X_J14_combo_mascot_results.html		1	-777.777	-777.777	M:\Monica\MSDATA\Holts\Solycomp\04252008\0X\J14\m05012008_holtholt_soly_12_0x_j14_6.raw		0	865.5021347		0	TRUE	0	-777.777
-1	1	0	1.245	0.29	IPI:IPI00296337.2	473749	SPACER	SWISS-PROT:P78527-1|ENSEMBL:ENSP00000313420|REFSEQ:NP_008835|H-INV:HIT000220021|VEGA:OTTHUMP00000177651 Tax_Id=9606 Gene_Symbol=PRKDC Isoform 1 of DNA-dependent protein kinase catalytic subunit	HNLEIIK	433.7583	865.502	2	43	-777.777	-777.777	-777.777	-777.777	0	0	1723.1374	0	0	0	865.5021	433.7584422	865.502359	0	FALSE			-777.777	-777.777	-777.777	1	13.7	M:\Monica\MSDATA\Holts\Solycomp\04252008\0X\J14\Holts_Solycomp_04252008_0X_J14_combo_mascot_results.html		1	-777.777	-777.777	M:\Monica\MSDATA\Holts\Solycomp\04252008\0X\J14\m05012008_holtholt_soly_12_0x_j14_6.raw		0	865.5021347		0	TRUE	0	-777.777
-1	1	0	1.245	0.29	IPI:IPI00296337.2	473749	SPACER	SWISS-PROT:P78527-1|ENSEMBL:ENSP00000313420|REFSEQ:NP_008835|H-INV:HIT000220021|VEGA:OTTHUMP00000177651 Tax_Id=9606 Gene_Symbol=PRKDC Isoform 1 of DNA-dependent protein kinase catalytic subunit	HNLEIIK	437.7655	873.5164	2	43	-777.777	-777.777	-777.777	-777.777	0	0	1747.6916	0	0	0	873.5163	437.7656306	873.5167358	0	FALSE			-777.777	-777.777	-777.777	1	16.6	M:\Monica\MSDATA\Holts\Solycomp\04252008\0X\J14\Holts_Solycomp_04252008_0X_J14_combo_mascot_results.html	1Lys8	1	-777.777	-777.777	M:\Monica\MSDATA\Holts\Solycomp\04252008\0X\J14\m05012008_holtholt_soly_12_0x_j14_6.raw		0	865.5021347		0	TRUE	0	-777.777
-1	1	0	1.245	0.29	IPI:IPI00296337.2	473749	SPACER	SWISS-PROT:P78527-1|ENSEMBL:ENSP00000313420|REFSEQ:NP_008835|H-INV:HIT000220021|VEGA:OTTHUMP00000177651 Tax_Id=9606 Gene_Symbol=PRKDC Isoform 1 of DNA-dependent protein kinase catalytic subunit	HNLEIIK	437.7648	873.5151	2	42	-777.777	-777.777	-777.777	-777.777	0	0	1454.5286	0	0	0	873.5163	437.7649306	873.5153358	0	FALSE			-777.777	-777.777	-777.777	1	7.2	M:\Monica\MSDATA\Holts\Solycomp\04252008\0X\J14\Holts_Solycomp_04252008_0X_J14_combo_mascot_results.html	1Lys8	1	-777.777	-777.777	M:\Monica\MSDATA\Holts\Solycomp\04252008\0X\J14\m05012008_holtholt_soly_12_0x_j14_6.raw		0	865.5021347		0	TRUE	0	-777.777
-1	1	0	1.245	0.29	IPI:IPI00296337.2	473749	SPACER	SWISS-PROT:P78527-1|ENSEMBL:ENSP00000313420|REFSEQ:NP_008835|H-INV:HIT000220021|VEGA:OTTHUMP00000177651 Tax_Id=9606 Gene_Symbol=PRKDC Isoform 1 of DNA-dependent protein kinase catalytic subunit	HNLEIIK	437.7655	873.5164	2	41	-777.777	-777.777	-777.777	-777.777	0	0	1654.8933	0	0	0	873.5163	437.7656306	873.5167358	0	FALSE			-777.777	-777.777	-777.777	1	6	M:\Monica\MSDATA\Holts\Solycomp\04252008\0X\J14\Holts_Solycomp_04252008_0X_J14_combo_mascot_results.html	1Lys8	1	-777.777	-777.777	M:\Monica\MSDATA\Holts\Solycomp\04252008\0X\J14\m05012008_holtholt_soly_12_0x_j14_6.raw		0	865.5021347		0	TRUE	0	-777.777
-1	1	0	1.245	0.29	IPI:IPI00296337.2	473749	SPACER	SWISS-PROT:P78527-1|ENSEMBL:ENSP00000313420|REFSEQ:NP_008835|H-INV:HIT000220021|VEGA:OTTHUMP00000177651 Tax_Id=9606 Gene_Symbol=PRKDC Isoform 1 of DNA-dependent protein kinase catalytic subunit	HNLEIIK	433.7584	865.5022	2	39	-777.777	-777.777	-777.777	-777.777	0	0	1785.111	0	0	0	865.5021	433.7585422	865.502559	0	FALSE			-777.777	-777.777	-777.777	1	7.6	M:\Monica\MSDATA\Holts\Solycomp\04252008\0X\J14\Holts_Solycomp_04252008_0X_J14_combo_mascot_results.html		1	-777.777	-777.777	M:\Monica\MSDATA\Holts\Solycomp\04252008\0X\J14\m05012008_holtholt_soly_12_0x_j14_6.raw		0	865.5021347		0	TRUE	0	-777.777
-1	1	0	1.245	0.29	IPI:IPI00296337.2	473749	SPACER	SWISS-PROT:P78527-1|ENSEMBL:ENSP00000313420|REFSEQ:NP_008835|H-INV:HIT000220021|VEGA:OTTHUMP00000177651 Tax_Id=9606 Gene_Symbol=PRKDC Isoform 1 of DNA-dependent protein kinase catalytic subunit	HNLEIIK	437.7654	873.5163	2	39	-777.777	-777.777	-777.777	-777.777	0	0	1810.7327	0	0	0	873.5163	437.7655306	873.5165358	0	FALSE			-777.777	-777.777	-777.777	1	9.6	M:\Monica\MSDATA\Holts\Solycomp\04252008\0X\J14\Holts_Solycomp_04252008_0X_J14_combo_mascot_results.html	1Lys8	1	-777.777	-777.777	M:\Monica\MSDATA\Holts\Solycomp\04252008\0X\J14\m05012008_holtholt_soly_12_0x_j14_6.raw		0	865.5021347		0	TRUE	0	-777.777
-1	1	0	1.245	0.29	IPI:IPI00296337.2	473749	SPACER	SWISS-PROT:P78527-1|ENSEMBL:ENSP00000313420|REFSEQ:NP_008835|H-INV:HIT000220021|VEGA:OTTHUMP00000177651 Tax_Id=9606 Gene_Symbol=PRKDC Isoform 1 of DNA-dependent protein kinase catalytic subunit	HNLEIIK	437.7654	873.5162	2	38	-777.777	-777.777	-777.777	-777.777	0	0	1422.1925	0	0	0	873.5163	437.7655306	873.5165358	0	FALSE			-777.777	-777.777	-777.777	1	8.8	M:\Monica\MSDATA\Holts\Solycomp\04252008\0X\J14\Holts_Solycomp_04252008_0X_J14_combo_mascot_results.html	1Lys8	1	-777.777	-777.777	M:\Monica\MSDATA\Holts\Solycomp\04252008\0X\J14\m05012008_holtholt_soly_12_0x_j14_6.raw		0	865.5021347		0	TRUE	0	-777.777
-1	1	0	1.245	0.29	IPI:IPI00296337.2	473749	SPACER	SWISS-PROT:P78527-1|ENSEMBL:ENSP00000313420|REFSEQ:NP_008835|H-INV:HIT000220021|VEGA:OTTHUMP00000177651 Tax_Id=9606 Gene_Symbol=PRKDC Isoform 1 of DNA-dependent protein kinase catalytic subunit	HNLEIIK	433.7583	865.502	2	37	-777.777	-777.777	-777.777	-777.777	0	0	1816.0423	0	0	0	865.5021	433.7584422	865.502359	0	FALSE			-777.777	-777.777	-777.777	1	10.9	M:\Monica\MSDATA\Holts\Solycomp\04252008\0X\J14\Holts_Solycomp_04252008_0X_J14_combo_mascot_results.html		1	-777.777	-777.777	M:\Monica\MSDATA\Holts\Solycomp\04252008\0X\J14\m05012008_holtholt_soly_12_0x_j14_6.raw		0	865.5021347		0	TRUE	0	-777.777
-1	1	0	1.245	0.29	IPI:IPI00296337.2	473749	SPACER	SWISS-PROT:P78527-1|ENSEMBL:ENSP00000313420|REFSEQ:NP_008835|H-INV:HIT000220021|VEGA:OTTHUMP00000177651 Tax_Id=9606 Gene_Symbol=PRKDC Isoform 1 of DNA-dependent protein kinase catalytic subunit	HNLEIIK	433.7582	865.5019	2	36	-777.777	-777.777	-777.777	-777.777	0	0	1753.857	0	0	0	865.5021	433.7583422	865.502159	0	FALSE			-777.777	-777.777	-777.777	1	11	M:\Monica\MSDATA\Holts\Solycomp\04252008\0X\J14\Holts_Solycomp_04252008_0X_J14_combo_mascot_results.html		1	-777.777	-777.777	M:\Monica\MSDATA\Holts\Solycomp\04252008\0X\J14\m05012008_holtholt_soly_12_0x_j14_6.raw		0	865.5021347		0	TRUE	0	-777.777
-1	1	0	1.245	0.29	IPI:IPI00296337.2	473749	SPACER	SWISS-PROT:P78527-1|ENSEMBL:ENSP00000313420|REFSEQ:NP_008835|H-INV:HIT000220021|VEGA:OTTHUMP00000177651 Tax_Id=9606 Gene_Symbol=PRKDC Isoform 1 of DNA-dependent protein kinase catalytic subunit	HNLEIIK	433.7583	865.502	2	32	-777.777	-777.777	-777.777	-777.777	0	0	1849.3606	0	0	0	865.5021	433.7584422	865.502359	0	FALSE			-777.777	-777.777	-777.777	1	10.6	M:\Monica\MSDATA\Holts\Solycomp\04252008\0X\J14\Holts_Solycomp_04252008_0X_J14_combo_mascot_results.html		1	-777.777	-777.777	M:\Monica\MSDATA\Holts\Solycomp\04252008\0X\J14\m05012008_holtholt_soly_12_0x_j14_6.raw		0	865.5021347		0	TRUE	0	-777.777
-1	1	0	1.245	0.29	IPI:IPI00296337.2	473749	SPACER	SWISS-PROT:P78527-1|ENSEMBL:ENSP00000313420|REFSEQ:NP_008835|H-INV:HIT000220021|VEGA:OTTHUMP00000177651 Tax_Id=9606 Gene_Symbol=PRKDC Isoform 1 of DNA-dependent protein kinase catalytic subunit	HSSLITPLQAVAQR	763.9415	1525.8685	2	77	-777.777	-777.777	-777.777	-777.777	2810.045397	21.64838026	2818.0665	2809.726175	2807.7775	40561.48516	1525.8672	763.9406888	1525.866852	1519.846533	FALSE			-777.777	-777.777	-777.777	1	59.9	M:\Monica\MSDATA\Holts\Solycomp\04252008\0X\J14\Holts_Solycomp_04252008_0X_J14_combo_mascot_results.html	1Arg6	1	-777.777	-777.777	M:\Monica\MSDATA\Holts\Solycomp\04252008\0X\J14\m05012008_holtholt_soly_12_0x_j14_6.raw		10271048.7	1519.847055		763.9402928	TRUE	763.9394816	-777.777
-1	1	0	1.245	0.29	IPI:IPI00296337.2	473749	SPACER	SWISS-PROT:P78527-1|ENSEMBL:ENSP00000313420|REFSEQ:NP_008835|H-INV:HIT000220021|VEGA:OTTHUMP00000177651 Tax_Id=9606 Gene_Symbol=PRKDC Isoform 1 of DNA-dependent protein kinase catalytic subunit	HSSLITPLQAVAQR	763.9417	1525.8688	2	69	-777.777	-777.777	-777.777	-777.777	0	0	2801.4644	0	0	0	1525.8672	763.9408888	1525.867252	0	FALSE			-777.777	-777.777	-777.777	1	52.8	M:\Monica\MSDATA\Holts\Solycomp\04252008\0X\J14\Holts_Solycomp_04252008_0X_J14_combo_mascot_results.html	1Arg6	1	-777.777	-777.777	M:\Monica\MSDATA\Holts\Solycomp\04252008\0X\J14\m05012008_holtholt_soly_12_0x_j14_6.raw		0	1519.847055		0	TRUE	0	-777.777
-1	1	0	1.245	0.29	IPI:IPI00296337.2	473749	SPACER	SWISS-PROT:P78527-1|ENSEMBL:ENSP00000313420|REFSEQ:NP_008835|H-INV:HIT000220021|VEGA:OTTHUMP00000177651 Tax_Id=9606 Gene_Symbol=PRKDC Isoform 1 of DNA-dependent protein kinase catalytic subunit	HSSLITPLQAVAQR	760.9311	1519.8476	2	65	-777.777	-777.777	-777.777	-777.777	0	0	2802.0031	0	0	0	1519.847	760.9302975	1519.84607	0	FALSE			-777.777	-777.777	-777.777	1	31.6	M:\Monica\MSDATA\Holts\Solycomp\04252008\0X\J14\Holts_Solycomp_04252008_0X_J14_combo_mascot_results.html		1	-777.777	-777.777	M:\Monica\MSDATA\Holts\Solycomp\04252008\0X\J14\m05012008_holtholt_soly_12_0x_j14_6.raw		0	1519.847055		0	TRUE	0	-777.777
-1	1	0	1.245	0.29	IPI:IPI00296337.2	473749	SPACER	SWISS-PROT:P78527-1|ENSEMBL:ENSP00000313420|REFSEQ:NP_008835|H-INV:HIT000220021|VEGA:OTTHUMP00000177651 Tax_Id=9606 Gene_Symbol=PRKDC Isoform 1 of DNA-dependent protein kinase catalytic subunit	HSSLITPLQAVAQR	760.9297	1519.8448	2	49	-777.777	-777.777	-777.777	-777.777	0	0	2820.4482	0	0	0	1519.847	760.9288975	1519.84327	0	FALSE			-777.777	-777.777	-777.777	1	37.3	M:\Monica\MSDATA\Holts\Solycomp\04252008\0X\J14\Holts_Solycomp_04252008_0X_J14_combo_mascot_results.html		1	-777.777	-777.777	M:\Monica\MSDATA\Holts\Solycomp\04252008\0X\J14\m05012008_holtholt_soly_12_0x_j14_6.raw		0	1519.847055		0	TRUE	0	-777.777
-1	1	0	1.245	0.29	IPI:IPI00296337.2	473749	SPACER	SWISS-PROT:P78527-1|ENSEMBL:ENSP00000313420|REFSEQ:NP_008835|H-INV:HIT000220021|VEGA:OTTHUMP00000177651 Tax_Id=9606 Gene_Symbol=PRKDC Isoform 1 of DNA-dependent protein kinase catalytic subunit	HSSLITPLQAVAQR	507.624	1519.8501	3	66	-777.777	-777.777	-777.777	-777.777	2809.724558	23.74095681	2815.885	2809.869682	2809.5439	43455.97644	1519.847	507.6239289	1519.849999	1519.848035	FALSE			-777.777	-777.777	-777.777	1	48.5	M:\Monica\MSDATA\Holts\Solycomp\04252008\0X\J14\Holts_Solycomp_04252008_0X_J14_combo_mascot_results.html		1	-777.777	-777.777	M:\Monica\MSDATA\Holts\Solycomp\04252008\0X\J14\m05012008_holtholt_soly_12_0x_j14_6.raw		20524807.53	1519.847055		507.6232899	TRUE	507.6232189	-777.777
-1	1	0	1.245	0.29	IPI:IPI00296337.2	473749	SPACER	SWISS-PROT:P78527-1|ENSEMBL:ENSP00000313420|REFSEQ:NP_008835|H-INV:HIT000220021|VEGA:OTTHUMP00000177651 Tax_Id=9606 Gene_Symbol=PRKDC Isoform 1 of DNA-dependent protein kinase catalytic subunit	HSSLITPLQAVAQR	509.6307	1525.8703	3	52	-777.777	-777.777	-777.777	-777.777	0	0	2817.7953	0	0	0	1525.8672	509.6306231	1525.870081	0	FALSE			-777.777	-777.777	-777.777	1	38	M:\Monica\MSDATA\Holts\Solycomp\04252008\0X\J14\Holts_Solycomp_04252008_0X_J14_combo_mascot_results.html	1Arg6	1	-777.777	-777.777	M:\Monica\MSDATA\Holts\Solycomp\04252008\0X\J14\m05012008_holtholt_soly_12_0x_j14_6.raw		0	1519.847055		0	TRUE	0	-777.777
-1	1	0	1.245	0.29	IPI:IPI00296337.2	473749	SPACER	SWISS-PROT:P78527-1|ENSEMBL:ENSP00000313420|REFSEQ:NP_008835|H-INV:HIT000220021|VEGA:OTTHUMP00000177651 Tax_Id=9606 Gene_Symbol=PRKDC Isoform 1 of DNA-dependent protein kinase catalytic subunit	HSSLITPLQAVAQR	509.6306	1525.8699	3	41	-777.777	-777.777	-777.777	-777.777	0	0	2800.1704	0	0	0	1525.8672	509.6305231	1525.869781	0	FALSE			-777.777	-777.777	-777.777	1	30.3	M:\Monica\MSDATA\Holts\Solycomp\04252008\0X\J14\Holts_Solycomp_04252008_0X_J14_combo_mascot_results.html	1Arg6	1	-777.777	-777.777	M:\Monica\MSDATA\Holts\Solycomp\04252008\0X\J14\m05012008_holtholt_soly_12_0x_j14_6.raw		0	1519.847055		0	TRUE	0	-777.777
-1	1	0	1.245	0.29	IPI:IPI00296337.2	473749	SPACER	SWISS-PROT:P78527-1|ENSEMBL:ENSP00000313420|REFSEQ:NP_008835|H-INV:HIT000220021|VEGA:OTTHUMP00000177651 Tax_Id=9606 Gene_Symbol=PRKDC Isoform 1 of DNA-dependent protein kinase catalytic subunit	HVFHPK	386.7208	771.427	2	16	-777.777	-777.777	-777.777	-777.777	0	0	739.7993	0	0	0	771.4271	386.721078	771.4276306	0	FALSE			-777.777	-777.777	-777.777	1	4.1	M:\Monica\MSDATA\Holts\Solycomp\04252008\0X\J14\Holts_Solycomp_04252008_0X_J14_combo_mascot_results.html	1Lys8	1	-777.777	-777.777	M:\Monica\MSDATA\Holts\Solycomp\04252008\0X\J14\m05012008_holtholt_soly_12_0x_j14_6.raw		0	763.4129247		0	FALSE	0	-777.777
-1	1	0	1.245	0.29	IPI:IPI00296337.2	473749	SPACER	SWISS-PROT:P78527-1|ENSEMBL:ENSP00000313420|REFSEQ:NP_008835|H-INV:HIT000220021|VEGA:OTTHUMP00000177651 Tax_Id=9606 Gene_Symbol=PRKDC Isoform 1 of DNA-dependent protein kinase catalytic subunit	HVMQPYYK	537.2691	1072.5237	2	17	-777.777	-777.777	-777.777	-777.777	0	0	1138.9369	0	0	0	1072.5255	537.2689433	1072.523361	0	FALSE			-777.777	-777.777	-777.777	1	11.3	M:\Monica\MSDATA\Holts\Solycomp\04252008\0X\J14\Holts_Solycomp_04252008_0X_J14_combo_mascot_results.html	1Lys8	1	-777.777	-777.777	M:\Monica\MSDATA\Holts\Solycomp\04252008\0X\J14\m05012008_holtholt_soly_12_0x_j14_6.raw		0	1064.511335		0	FALSE	0	-777.777
-1	1	0	1.245	0.29	IPI:IPI00296337.2	473749	SPACER	SWISS-PROT:P78527-1|ENSEMBL:ENSP00000313420|REFSEQ:NP_008835|H-INV:HIT000220021|VEGA:OTTHUMP00000177651 Tax_Id=9606 Gene_Symbol=PRKDC Isoform 1 of DNA-dependent protein kinase catalytic subunit	HVMQPYYK	541.2604	1080.5063	2	13	-777.777	-777.777	-777.777	-777.777	0	0	858.3394	0	0	0	1080.5062	541.2602318	1080.505938	0	FALSE			-777.777	-777.777	-777.777	1	9.1	M:\Monica\MSDATA\Holts\Solycomp\04252008\0X\J14\Holts_Solycomp_04252008_0X_J14_combo_mascot_results.html	1Met(ox)	1	-777.777	-777.777	M:\Monica\MSDATA\Holts\Solycomp\04252008\0X\J14\m05012008_holtholt_soly_12_0x_j14_6.raw		0	1064.511335		0	FALSE	0	-777.777
-1	1	0	1.245	0.29	IPI:IPI00296337.2	473749	SPACER	SWISS-PROT:P78527-1|ENSEMBL:ENSP00000313420|REFSEQ:NP_008835|H-INV:HIT000220021|VEGA:OTTHUMP00000177651 Tax_Id=9606 Gene_Symbol=PRKDC Isoform 1 of DNA-dependent protein kinase catalytic subunit	HVMQPYYK	533.2624	1064.5103	2	12	-777.777	-777.777	-777.777	-777.777	0	0	1131.4957	0	0	0	1064.5113	533.2622549	1064.509984	0	FALSE			-777.777	-777.777	-777.777	1	1.6	M:\Monica\MSDATA\Holts\Solycomp\04252008\0X\J14\Holts_Solycomp_04252008_0X_J14_combo_mascot_results.html		1	-777.777	-777.777	M:\Monica\MSDATA\Holts\Solycomp\04252008\0X\J14\m05012008_holtholt_soly_12_0x_j14_6.raw		0	1064.511335		0	FALSE	0	-777.777
-1	1	0	1.245	0.29	IPI:IPI00296337.2	473749	SPACER	SWISS-PROT:P78527-1|ENSEMBL:ENSP00000313420|REFSEQ:NP_008835|H-INV:HIT000220021|VEGA:OTTHUMP00000177651 Tax_Id=9606 Gene_Symbol=PRKDC Isoform 1 of DNA-dependent protein kinase catalytic subunit	HVSLNK	353.2101	704.4056	2	36	-777.777	-777.777	-777.777	-777.777	0	0	743.1944	683.609	683.609	0.001	704.4061	353.2104748	704.4064241	696.3922484	FALSE			-777.777	-777.777	-777.777	1	15.5	M:\Monica\MSDATA\Holts\Solycomp\04252008\0X\J14\Holts_Solycomp_04252008_0X_J14_combo_mascot_results.html	1Lys8	1	-777.777	-777.777	M:\Monica\MSDATA\Holts\Solycomp\04252008\0X\J14\m05012008_holtholt_soly_12_0x_j14_6.raw		0	696.3918647		0	TRUE	0.001394621	-777.777
-1	1	0	1.245	0.29	IPI:IPI00296337.2	473749	SPACER	SWISS-PROT:P78527-1|ENSEMBL:ENSP00000313420|REFSEQ:NP_008835|H-INV:HIT000220021|VEGA:OTTHUMP00000177651 Tax_Id=9606 Gene_Symbol=PRKDC Isoform 1 of DNA-dependent protein kinase catalytic subunit	IAGFDER	407.2133	812.412	2	38	-777.777	-777.777	-777.777	-777.777	2222.789343	14.22580767	2218.9869	2223.130558	2222.9421	21102.589	812.4124	407.2135188	812.4125123	806.3923219	FALSE			-777.777	-777.777	-777.777	1	24.7	M:\Monica\MSDATA\Holts\Solycomp\04252008\0X\J14\Holts_Solycomp_04252008_0X_J14_combo_mascot_results.html	1Arg6	1	-777.777	-777.777	M:\Monica\MSDATA\Holts\Solycomp\04252008\0X\J14\m05012008_holtholt_soly_12_0x_j14_6.raw		14358033.66	806.3922447		407.2131715	TRUE	407.2133903	-777.777
-1	1	0	1.245	0.29	IPI:IPI00296337.2	473749	SPACER	SWISS-PROT:P78527-1|ENSEMBL:ENSP00000313420|REFSEQ:NP_008835|H-INV:HIT000220021|VEGA:OTTHUMP00000177651 Tax_Id=9606 Gene_Symbol=PRKDC Isoform 1 of DNA-dependent protein kinase catalytic subunit	IAGFDER	404.2031	806.3916	2	31	-777.777	-777.777	-777.777	-777.777	0	0	2219.2196	0	0	0	806.3922	404.2033275	806.3921297	0	FALSE			-777.777	-777.777	-777.777	1	15.7	M:\Monica\MSDATA\Holts\Solycomp\04252008\0X\J14\Holts_Solycomp_04252008_0X_J14_combo_mascot_results.html		1	-777.777	-777.777	M:\Monica\MSDATA\Holts\Solycomp\04252008\0X\J14\m05012008_holtholt_soly_12_0x_j14_6.raw		0	806.3922447		0	TRUE	0	-777.777
-1	1	0	1.245	0.29	IPI:IPI00296337.2	473749	SPACER	SWISS-PROT:P78527-1|ENSEMBL:ENSP00000313420|REFSEQ:NP_008835|H-INV:HIT000220021|VEGA:OTTHUMP00000177651 Tax_Id=9606 Gene_Symbol=PRKDC Isoform 1 of DNA-dependent protein kinase catalytic subunit	IAPYSVEIK	514.2989	1026.5833	2	33	-777.777	-777.777	-777.777	-777.777	2562.327851	10.2694141	2557.8925	2561.967603	2562.7495	77408.74856	1026.5841	514.2988096	1026.583094	1018.569868	FALSE			-777.777	-777.777	-777.777	1	21.7	M:\Monica\MSDATA\Holts\Solycomp\04252008\0X\J14\Holts_Solycomp_04252008_0X_J14_combo_mascot_results.html	1Lys8	1	-777.777	-777.777	M:\Monica\MSDATA\Holts\Solycomp\04252008\0X\J14\m05012008_holtholt_soly_12_0x_j14_6.raw		37105006.13	1018.569875		514.2987785	TRUE	514.2986882	-777.777
-1	1	0	1.245	0.29	IPI:IPI00296337.2	473749	SPACER	SWISS-PROT:P78527-1|ENSEMBL:ENSP00000313420|REFSEQ:NP_008835|H-INV:HIT000220021|VEGA:OTTHUMP00000177651 Tax_Id=9606 Gene_Symbol=PRKDC Isoform 1 of DNA-dependent protein kinase catalytic subunit	IAPYSVEIK	510.2923	1018.57	2	32	-777.777	-777.777	-777.777	-777.777	0	0	2558.9341	0	0	0	1018.5699	510.2922212	1018.569917	0	FALSE			-777.777	-777.777	-777.777	1	13.4	M:\Monica\MSDATA\Holts\Solycomp\04252008\0X\J14\Holts_Solycomp_04252008_0X_J14_combo_mascot_results.html		1	-777.777	-777.777	M:\Monica\MSDATA\Holts\Solycomp\04252008\0X\J14\m05012008_holtholt_soly_12_0x_j14_6.raw		0	1018.569875		0	TRUE	0	-777.777
-1	1	0	1.245	0.29	IPI:IPI00296337.2	473749	SPACER	SWISS-PROT:P78527-1|ENSEMBL:ENSP00000313420|REFSEQ:NP_008835|H-INV:HIT000220021|VEGA:OTTHUMP00000177651 Tax_Id=9606 Gene_Symbol=PRKDC Isoform 1 of DNA-dependent protein kinase catalytic subunit	ICSKPVVLPK	578.8582	1155.7019	2	55	-777.777	-777.777	-777.777	-777.777	2188.364773	16.73179111	2185.7416	2188.273076	2186.9936	8317.804615	1155.702	578.8579232	1155.701321	1139.673265	FALSE			-777.777	-777.777	-777.777	1	43.9	M:\Monica\MSDATA\Holts\Solycomp\04252008\0X\J14\Holts_Solycomp_04252008_0X_J14_combo_mascot_results.html	2Lys8	1	-777.777	-777.777	M:\Monica\MSDATA\Holts\Solycomp\04252008\0X\J14\m05012008_holtholt_soly_12_0x_j14_6.raw		3289686.438	1082.65216		578.8581906	TRUE	578.8579138	-777.777
-1	1	0	1.245	0.29	IPI:IPI00296337.2	473749	SPACER	SWISS-PROT:P78527-1|ENSEMBL:ENSP00000313420|REFSEQ:NP_008835|H-INV:HIT000220021|VEGA:OTTHUMP00000177651 Tax_Id=9606 Gene_Symbol=PRKDC Isoform 1 of DNA-dependent protein kinase catalytic subunit	ICSKPVVLPK	570.8443	1139.674	2	26	-777.777	-777.777	-777.777	-777.777	0	0	2187.5196	0	0	0	1139.6736	570.8440464	1139.673567	0	FALSE			-777.777	-777.777	-777.777	1	18.8	M:\Monica\MSDATA\Holts\Solycomp\04252008\0X\J14\Holts_Solycomp_04252008_0X_J14_combo_mascot_results.html		1	-777.777	-777.777	M:\Monica\MSDATA\Holts\Solycomp\04252008\0X\J14\m05012008_holtholt_soly_12_0x_j14_6.raw		0	1082.65216		0	TRUE	0	-777.777
-1	1	0	1.245	0.29	IPI:IPI00296337.2	473749	SPACER	SWISS-PROT:P78527-1|ENSEMBL:ENSP00000313420|REFSEQ:NP_008835|H-INV:HIT000220021|VEGA:OTTHUMP00000177651 Tax_Id=9606 Gene_Symbol=PRKDC Isoform 1 of DNA-dependent protein kinase catalytic subunit	ICSKPVVLPK	380.8986	1139.6739	3	24	-777.777	-777.777	-777.777	-777.777	0	0	2182.4149	0	0	0	1139.6736	380.8988948	1139.674896	0	FALSE			-777.777	-777.777	-777.777	1	8.1	M:\Monica\MSDATA\Holts\Solycomp\04252008\0X\J14\Holts_Solycomp_04252008_0X_J14_combo_mascot_results.html		1	-777.777	-777.777	M:\Monica\MSDATA\Holts\Solycomp\04252008\0X\J14\m05012008_holtholt_soly_12_0x_j14_6.raw		0	1082.65216		0	FALSE	0	-777.777
-1	1	0	1.245	0.29	IPI:IPI00296337.2	473749	SPACER	SWISS-PROT:P78527-1|ENSEMBL:ENSP00000313420|REFSEQ:NP_008835|H-INV:HIT000220021|VEGA:OTTHUMP00000177651 Tax_Id=9606 Gene_Symbol=PRKDC Isoform 1 of DNA-dependent protein kinase catalytic subunit	ICSKPVVLPK	386.2414	1155.7023	3	23	-777.777	-777.777	-777.777	-777.777	0	0	2180.6381	0	0	0	1155.702	386.2416794	1155.70325	0	FALSE			-777.777	-777.777	-777.777	1	11.1	M:\Monica\MSDATA\Holts\Solycomp\04252008\0X\J14\Holts_Solycomp_04252008_0X_J14_combo_mascot_results.html	2Lys8	1	-777.777	-777.777	M:\Monica\MSDATA\Holts\Solycomp\04252008\0X\J14\m05012008_holtholt_soly_12_0x_j14_6.raw		0	1082.65216		0	FALSE	0	-777.777
-1	1	0	1.245	0.29	IPI:IPI00296337.2	473749	SPACER	SWISS-PROT:P78527-1|ENSEMBL:ENSP00000313420|REFSEQ:NP_008835|H-INV:HIT000220021|VEGA:OTTHUMP00000177651 Tax_Id=9606 Gene_Symbol=PRKDC Isoform 1 of DNA-dependent protein kinase catalytic subunit	IGELFSK	401.2335	800.4525	2	45	-777.777	-777.777	-777.777	-777.777	2497.546875	16.5004688	2493.1199	2497.65859	2496.936	34498.06738	800.4523	401.2337361	800.4529468	792.4390842	FALSE			-777.777	-777.777	-777.777	1	16.6	M:\Monica\MSDATA\Holts\Solycomp\04252008\0X\J14\Holts_Solycomp_04252008_0X_J14_combo_mascot_results.html	1Lys8	1	-777.777	-777.777	M:\Monica\MSDATA\Holts\Solycomp\04252008\0X\J14\m05012008_holtholt_soly_12_0x_j14_6.raw		24088090.81	792.4381347		401.23352	TRUE	401.2337561	-777.777
-1	1	0	1.245	0.29	IPI:IPI00296337.2	473749	SPACER	SWISS-PROT:P78527-1|ENSEMBL:ENSP00000313420|REFSEQ:NP_008835|H-INV:HIT000220021|VEGA:OTTHUMP00000177651 Tax_Id=9606 Gene_Symbol=PRKDC Isoform 1 of DNA-dependent protein kinase catalytic subunit	IGELFSK	397.2266	792.4386	2	35	-777.777	-777.777	-777.777	-777.777	0	0	2495.6577	0	0	0	792.4381	397.2268477	792.4391699	0	FALSE			-777.777	-777.777	-777.777	1	20	M:\Monica\MSDATA\Holts\Solycomp\04252008\0X\J14\Holts_Solycomp_04252008_0X_J14_combo_mascot_results.html		1	-777.777	-777.777	M:\Monica\MSDATA\Holts\Solycomp\04252008\0X\J14\m05012008_holtholt_soly_12_0x_j14_6.raw		0	792.4381347		0	TRUE	0	-777.777
-1	1	0	1.245	0.29	IPI:IPI00296337.2	473749	SPACER	SWISS-PROT:P78527-1|ENSEMBL:ENSP00000313420|REFSEQ:NP_008835|H-INV:HIT000220021|VEGA:OTTHUMP00000177651 Tax_Id=9606 Gene_Symbol=PRKDC Isoform 1 of DNA-dependent protein kinase catalytic subunit	IIANALSSEPACLAEIEEDK	1087.0409	2172.0673	2	142	-777.777	-777.777	-777.777	-777.777	3216.938353	8.591098753	3215.9259	3216.945868	3216.5263	23874.20337	2172.062	1087.039156	2172.063786	2172.062677	FALSE			-777.777	-777.777	-777.777	1	127.1	M:\Monica\MSDATA\Holts\Solycomp\04252008\0X\J14\Holts_Solycomp_04252008_0X_J14_combo_mascot_results.html		1	-777.777	-777.777	M:\Monica\MSDATA\Holts\Solycomp\04252008\0X\J14\m05012008_holtholt_soly_12_0x_j14_6.raw		3537440.689	2115.0405		1087.040469	TRUE	1087.038725	-777.777
-1	1	0	1.245	0.29	IPI:IPI00296337.2	473749	SPACER	SWISS-PROT:P78527-1|ENSEMBL:ENSP00000313420|REFSEQ:NP_008835|H-INV:HIT000220021|VEGA:OTTHUMP00000177651 Tax_Id=9606 Gene_Symbol=PRKDC Isoform 1 of DNA-dependent protein kinase catalytic subunit	IIANALSSEPACLAEIEEDK	1091.0495	2180.0844	2	139	-777.777	-777.777	-777.777	-777.777	0	0	3215.6268	0	0	0	2180.0762	1091.047744	2180.080963	0	FALSE			-777.777	-777.777	-777.777	1	125.7	M:\Monica\MSDATA\Holts\Solycomp\04252008\0X\J14\Holts_Solycomp_04252008_0X_J14_combo_mascot_results.html	1Lys8	1	-777.777	-777.777	M:\Monica\MSDATA\Holts\Solycomp\04252008\0X\J14\m05012008_holtholt_soly_12_0x_j14_6.raw		0	2115.0405		0	TRUE	0	-777.777
-1	1	0	1.245	0.29	IPI:IPI00296337.2	473749	SPACER	SWISS-PROT:P78527-1|ENSEMBL:ENSP00000313420|REFSEQ:NP_008835|H-INV:HIT000220021|VEGA:OTTHUMP00000177651 Tax_Id=9606 Gene_Symbol=PRKDC Isoform 1 of DNA-dependent protein kinase catalytic subunit	IIANALSSEPACLAEIEEDKAR	805.4204	2413.2393	3	57	-777.777	-777.777	-777.777	-777.777	3086.2374	8.503172957	3082.6131	3086.422014	3087.1616	142343.6986	2413.2345	805.4194691	2413.236619	2399.198824	FALSE			-777.777	-777.777	-777.777	1	52	M:\Monica\MSDATA\Holts\Solycomp\04252008\0X\J14\Holts_Solycomp_04252008_0X_J14_combo_mascot_results.html	1Arg6 1Lys8	1	-777.777	-777.777	M:\Monica\MSDATA\Holts\Solycomp\04252008\0X\J14\m05012008_holtholt_soly_12_0x_j14_6.raw		33373374.23	2342.17872		805.4197695	TRUE	805.4188385	-777.777
-1	1	0	1.245	0.29	IPI:IPI00296337.2	473749	SPACER	SWISS-PROT:P78527-1|ENSEMBL:ENSP00000313420|REFSEQ:NP_008835|H-INV:HIT000220021|VEGA:OTTHUMP00000177651 Tax_Id=9606 Gene_Symbol=PRKDC Isoform 1 of DNA-dependent protein kinase catalytic subunit	IIANALSSEPACLAEIEEDKAR	800.7424	2399.2054	3	38	-777.777	-777.777	-777.777	-777.777	0	0	3080.3605	0	0	0	2399.2002	800.7414826	2399.20266	0	FALSE			-777.777	-777.777	-777.777	1	29.6	M:\Monica\MSDATA\Holts\Solycomp\04252008\0X\J14\Holts_Solycomp_04252008_0X_J14_combo_mascot_results.html		1	-777.777	-777.777	M:\Monica\MSDATA\Holts\Solycomp\04252008\0X\J14\m05012008_holtholt_soly_12_0x_j14_6.raw		0	2342.17872		0	TRUE	0	-777.777
-1	1	0	1.245	0.29	IPI:IPI00296337.2	473749	SPACER	SWISS-PROT:P78527-1|ENSEMBL:ENSP00000313420|REFSEQ:NP_008835|H-INV:HIT000220021|VEGA:OTTHUMP00000177651 Tax_Id=9606 Gene_Symbol=PRKDC Isoform 1 of DNA-dependent protein kinase catalytic subunit	ILDVMYSR	498.7627	995.5109	2	47	-777.777	-777.777	-777.777	-777.777	2685.587685	12.29233204	2686.0065	2685.81334	2684.9596	12891.8535	995.511	498.7626545	995.5107836	995.5108046	FALSE			-777.777	-777.777	-777.777	1	29.5	M:\Monica\MSDATA\Holts\Solycomp\04252008\0X\J14\Holts_Solycomp_04252008_0X_J14_combo_mascot_results.html		1	-777.777	-777.777	M:\Monica\MSDATA\Holts\Solycomp\04252008\0X\J14\m05012008_holtholt_soly_12_0x_j14_6.raw		6385385.313	995.5109947		498.7627041	TRUE	498.7626586	-777.777
-1	1	0	1.245	0.29	IPI:IPI00296337.2	473749	SPACER	SWISS-PROT:P78527-1|ENSEMBL:ENSP00000313420|REFSEQ:NP_008835|H-INV:HIT000220021|VEGA:OTTHUMP00000177651 Tax_Id=9606 Gene_Symbol=PRKDC Isoform 1 of DNA-dependent protein kinase catalytic subunit	ILDVMYSR	506.761	1011.5075	2	46	-777.777	-777.777	-777.777	-777.777	2444.319448	10.40278653	2440.8367	2444.504676	2444.6853	54634.21886	1011.5059	506.7609314	1011.507337	1011.506209	FALSE			-777.777	-777.777	-777.777	1	25.6	M:\Monica\MSDATA\Holts\Solycomp\04252008\0X\J14\Holts_Solycomp_04252008_0X_J14_combo_mascot_results.html	1Met(ox)	1	-777.777	-777.777	M:\Monica\MSDATA\Holts\Solycomp\04252008\0X\J14\m05012008_holtholt_soly_12_0x_j14_6.raw		25830604.03	995.5109947		506.7608892	TRUE	506.7608206	-777.777
-1	1	0	1.245	0.29	IPI:IPI00296337.2	473749	SPACER	SWISS-PROT:P78527-1|ENSEMBL:ENSP00000313420|REFSEQ:NP_008835|H-INV:HIT000220021|VEGA:OTTHUMP00000177651 Tax_Id=9606 Gene_Symbol=PRKDC Isoform 1 of DNA-dependent protein kinase catalytic subunit	ILDVMYSR	509.7703	1017.526	2	46	-777.777	-777.777	-777.777	-777.777	2444.319448	10.40278653	2440.3525	2444.504676	2444.6853	54634.21886	1017.526	509.7702227	1017.52592	1011.506209	FALSE			-777.777	-777.777	-777.777	1	23.2	M:\Monica\MSDATA\Holts\Solycomp\04252008\0X\J14\Holts_Solycomp_04252008_0X_J14_combo_mascot_results.html	1Arg6 1Met(ox)	1	-777.777	-777.777	M:\Monica\MSDATA\Holts\Solycomp\04252008\0X\J14\m05012008_holtholt_soly_12_0x_j14_6.raw		25830604.03	995.5109947		509.7701745	TRUE	509.7700972	-777.777
-1	1	0	1.245	0.29	IPI:IPI00296337.2	473749	SPACER	SWISS-PROT:P78527-1|ENSEMBL:ENSP00000313420|REFSEQ:NP_008835|H-INV:HIT000220021|VEGA:OTTHUMP00000177651 Tax_Id=9606 Gene_Symbol=PRKDC Isoform 1 of DNA-dependent protein kinase catalytic subunit	ILELSGSSSEDSEK	740.8545	1479.6945	2	119	-777.777	-777.777	-777.777	-777.777	2363.461629	12.62430796	2360.1335	2363.658006	2362.7918	53133.87836	1479.694	740.8537555	1479.692986	1479.692433	FALSE			-777.777	-777.777	-777.777	1	102.3	M:\Monica\MSDATA\Holts\Solycomp\04252008\0X\J14\Holts_Solycomp_04252008_0X_J14_combo_mascot_results.html		1	-777.777	-777.777	M:\Monica\MSDATA\Holts\Solycomp\04252008\0X\J14\m05012008_holtholt_soly_12_0x_j14_6.raw		14010465.15	1479.694025		740.8544821	TRUE	740.8537376	-777.777
-1	1	0	1.245	0.29	IPI:IPI00296337.2	473749	SPACER	SWISS-PROT:P78527-1|ENSEMBL:ENSP00000313420|REFSEQ:NP_008835|H-INV:HIT000220021|VEGA:OTTHUMP00000177651 Tax_Id=9606 Gene_Symbol=PRKDC Isoform 1 of DNA-dependent protein kinase catalytic subunit	ILELSGSSSEDSEK	744.8624	1487.7103	2	79	-777.777	-777.777	-777.777	-777.777	0	0	2359.5608	0	0	0	1487.7082	744.8616439	1487.708762	0	FALSE			-777.777	-777.777	-777.777	1	69.7	M:\Monica\MSDATA\Holts\Solycomp\04252008\0X\J14\Holts_Solycomp_04252008_0X_J14_combo_mascot_results.html	1Lys8	1	-777.777	-777.777	M:\Monica\MSDATA\Holts\Solycomp\04252008\0X\J14\m05012008_holtholt_soly_12_0x_j14_6.raw		0	1479.694025		0	TRUE	0	-777.777
-1	1	0	1.245	0.29	IPI:IPI00296337.2	473749	SPACER	SWISS-PROT:P78527-1|ENSEMBL:ENSP00000313420|REFSEQ:NP_008835|H-INV:HIT000220021|VEGA:OTTHUMP00000177651 Tax_Id=9606 Gene_Symbol=PRKDC Isoform 1 of DNA-dependent protein kinase catalytic subunit	IMEFTTTLLNTSPEGWK	992.4927	1982.9708	2	93	-777.777	-777.777	-777.777	-777.777	3350.92496	8.982262642	3347.9391	3350.740955	3350.7931	25291.70069	1982.9659	992.4912289	1982.967932	1982.965012	FALSE			-777.777	-777.777	-777.777	1	77	M:\Monica\MSDATA\Holts\Solycomp\04252008\0X\J14\Holts_Solycomp_04252008_0X_J14_combo_mascot_results.html	1Met(ox)	1	-777.777	-777.777	M:\Monica\MSDATA\Holts\Solycomp\04252008\0X\J14\m05012008_holtholt_soly_12_0x_j14_6.raw		4306219.057	1966.970995		992.4905286	TRUE	992.4890575	-777.777
-1	1	0	1.245	0.29	IPI:IPI00296337.2	473749	SPACER	SWISS-PROT:P78527-1|ENSEMBL:ENSP00000313420|REFSEQ:NP_008835|H-INV:HIT000220021|VEGA:OTTHUMP00000177651 Tax_Id=9606 Gene_Symbol=PRKDC Isoform 1 of DNA-dependent protein kinase catalytic subunit	INQVFHGSCITEGNELTK	685.6748	2054.0026	3	59	-777.777	-777.777	-777.777	-777.777	2605.512289	12.43314707	2602.293	2605.741898	2606.7029	43374.4317	2053.9982	685.6742148	2054.000856	2045.982465	FALSE			-777.777	-777.777	-777.777	1	50.8	M:\Monica\MSDATA\Holts\Solycomp\04252008\0X\J14\Holts_Solycomp_04252008_0X_J14_combo_mascot_results.html	1Lys8	1	-777.777	-777.777	M:\Monica\MSDATA\Holts\Solycomp\04252008\0X\J14\m05012008_holtholt_soly_12_0x_j14_6.raw		13092552	1988.96255		685.672394	TRUE	685.6718088	-777.777
-1	1	0	1.245	0.29	IPI:IPI00296337.2	473749	SPACER	SWISS-PROT:P78527-1|ENSEMBL:ENSP00000313420|REFSEQ:NP_008835|H-INV:HIT000220021|VEGA:OTTHUMP00000177651 Tax_Id=9606 Gene_Symbol=PRKDC Isoform 1 of DNA-dependent protein kinase catalytic subunit	INQVFHGSCITEGNELTK	683.0032	2045.9878	3	56	-777.777	-777.777	-777.777	-777.777	0	0	2601.7317	0	0	0	2045.984	683.0026225	2045.986079	0	FALSE			-777.777	-777.777	-777.777	1	42.6	M:\Monica\MSDATA\Holts\Solycomp\04252008\0X\J14\Holts_Solycomp_04252008_0X_J14_combo_mascot_results.html		1	-777.777	-777.777	M:\Monica\MSDATA\Holts\Solycomp\04252008\0X\J14\m05012008_holtholt_soly_12_0x_j14_6.raw		0	1988.96255		0	TRUE	0	-777.777
-1	1	0	1.245	0.29	IPI:IPI00296337.2	473749	SPACER	SWISS-PROT:P78527-1|ENSEMBL:ENSP00000313420|REFSEQ:NP_008835|H-INV:HIT000220021|VEGA:OTTHUMP00000177651 Tax_Id=9606 Gene_Symbol=PRKDC Isoform 1 of DNA-dependent protein kinase catalytic subunit	IPALDLLIK	502.3362	1002.6578	2	53	-777.777	-777.777	-777.777	-777.777	3399.615225	4.015999995	3402.3042	3399.514575	3399.1454	3813.645261	1002.6568	502.3361442	1002.657763	994.6448438	FALSE			-777.777	-777.777	-777.777	1	29.4	M:\Monica\MSDATA\Holts\Solycomp\04252008\0X\J14\Holts_Solycomp_04252008_0X_J14_combo_mascot_results.html	1Lys8	1	-777.777	-777.777	M:\Monica\MSDATA\Holts\Solycomp\04252008\0X\J14\m05012008_holtholt_soly_12_0x_j14_6.raw		1882882.02	994.6426347		502.3376268	TRUE	502.337571	-777.777
-1	1	0	1.245	0.29	IPI:IPI00296337.2	473749	SPACER	SWISS-PROT:P78527-1|ENSEMBL:ENSP00000313420|REFSEQ:NP_008835|H-INV:HIT000220021|VEGA:OTTHUMP00000177651 Tax_Id=9606 Gene_Symbol=PRKDC Isoform 1 of DNA-dependent protein kinase catalytic subunit	IPALDLLIK	498.3297	994.6449	2	29	-777.777	-777.777	-777.777	-777.777	0	0	3401.9722	0	0	0	994.6426	498.3296557	994.6447861	0	FALSE			-777.777	-777.777	-777.777	1	22.9	M:\Monica\MSDATA\Holts\Solycomp\04252008\0X\J14\Holts_Solycomp_04252008_0X_J14_combo_mascot_results.html		1	-777.777	-777.777	M:\Monica\MSDATA\Holts\Solycomp\04252008\0X\J14\m05012008_holtholt_soly_12_0x_j14_6.raw		0	994.6426347		0	TRUE	0	-777.777
-1	1	0	1.245	0.29	IPI:IPI00296337.2	473749	SPACER	SWISS-PROT:P78527-1|ENSEMBL:ENSP00000313420|REFSEQ:NP_008835|H-INV:HIT000220021|VEGA:OTTHUMP00000177651 Tax_Id=9606 Gene_Symbol=PRKDC Isoform 1 of DNA-dependent protein kinase catalytic subunit	IPDTVLEK	457.7634	913.5122	2	26	-777.777	-777.777	-777.777	-777.777	2300.429904	3.431399998	2299.1372	2300.439345	2299.6006	20399.98803	913.512	457.7634729	913.5124204	913.5116652	FALSE			-777.777	-777.777	-777.777	1	7.6	M:\Monica\MSDATA\Holts\Solycomp\04252008\0X\J14\Holts_Solycomp_04252008_0X_J14_combo_mascot_results.html		1	-777.777	-777.777	M:\Monica\MSDATA\Holts\Solycomp\04252008\0X\J14\m05012008_holtholt_soly_12_0x_j14_6.raw		11492133.06	913.5120247		457.7632425	TRUE	457.7633154	-777.777
-1	1	0	1.245	0.29	IPI:IPI00296337.2	473749	SPACER	SWISS-PROT:P78527-1|ENSEMBL:ENSP00000313420|REFSEQ:NP_008835|H-INV:HIT000220021|VEGA:OTTHUMP00000177651 Tax_Id=9606 Gene_Symbol=PRKDC Isoform 1 of DNA-dependent protein kinase catalytic subunit	IWSEPFYQETYLPYMIR	1126.5392	2251.0638	2	87	-777.777	-777.777	-777.777	-777.777	3596.09528	9.833633844	3594.1611	3599.95551	3595.4869	2683.600941	2251.0659	1126.537342	2251.060158	2251.076942	FALSE			-777.777	-777.777	-777.777	1	81	M:\Monica\MSDATA\Holts\Solycomp\04252008\0X\J14\Holts_Solycomp_04252008_0X_J14_combo_mascot_results.html	1Met(ox)	1	-777.777	-777.777	M:\Monica\MSDATA\Holts\Solycomp\04252008\0X\J14\m05012008_holtholt_soly_12_0x_j14_6.raw		379349.2864	2235.071045		1126.544347	TRUE	1126.542489	-777.777
-1	1	0	1.245	0.29	IPI:IPI00296337.2	473749	SPACER	SWISS-PROT:P78527-1|ENSEMBL:ENSP00000313420|REFSEQ:NP_008835|H-INV:HIT000220021|VEGA:OTTHUMP00000177651 Tax_Id=9606 Gene_Symbol=PRKDC Isoform 1 of DNA-dependent protein kinase catalytic subunit	IWSEPFYQETYLPYMIR	1129.5498	2257.0851	2	73	-777.777	-777.777	-777.777	-777.777	0	0	3594.4787	0	0	0	2257.0861	1129.547933	2257.081341	0	FALSE			-777.777	-777.777	-777.777	1	61.8	M:\Monica\MSDATA\Holts\Solycomp\04252008\0X\J14\Holts_Solycomp_04252008_0X_J14_combo_mascot_results.html	1Arg6 1Met(ox)	1	-777.777	-777.777	M:\Monica\MSDATA\Holts\Solycomp\04252008\0X\J14\m05012008_holtholt_soly_12_0x_j14_6.raw		0	2235.071045		0	TRUE	0	-777.777
-1	1	0	1.245	0.29	IPI:IPI00296337.2	473749	SPACER	SWISS-PROT:P78527-1|ENSEMBL:ENSP00000313420|REFSEQ:NP_008835|H-INV:HIT000220021|VEGA:OTTHUMP00000177651 Tax_Id=9606 Gene_Symbol=PRKDC Isoform 1 of DNA-dependent protein kinase catalytic subunit	IWSEPFYQETYLPYMIR	753.3689	2257.0849	3	28	-777.777	-777.777	-777.777	-777.777	3596.241512	9.833633844	3596.9829	3564.407978	3595.4869	934.6878836	2257.0861	753.3681193	2257.08257	2251.063876	FALSE			-777.777	-777.777	-777.777	1	12.9	M:\Monica\MSDATA\Holts\Solycomp\04252008\0X\J14\Holts_Solycomp_04252008_0X_J14_combo_mascot_results.html	1Arg6 1Met(ox)	1	-777.777	-777.777	M:\Monica\MSDATA\Holts\Solycomp\04252008\0X\J14\m05012008_holtholt_soly_12_0x_j14_6.raw		245347.6807	2235.071045		753.3688935	TRUE	753.3681128	-777.777
-1	1	0	1.245	0.29	IPI:IPI00296337.2	473749	SPACER	SWISS-PROT:P78527-1|ENSEMBL:ENSP00000313420|REFSEQ:NP_008835|H-INV:HIT000220021|VEGA:OTTHUMP00000177651 Tax_Id=9606 Gene_Symbol=PRKDC Isoform 1 of DNA-dependent protein kinase catalytic subunit	KAALSALESFLK	647.3936	1292.7727	2	62	-777.777	-777.777	-777.777	-777.777	3344.8608	0	3345.9577	3344.8608	3344.8608	3280.480097	1292.7674	647.3931253	1292.771725	1276.741117	FALSE			-777.777	-777.777	-777.777	1	53.2	M:\Monica\MSDATA\Holts\Solycomp\04252008\0X\J14\Holts_Solycomp_04252008_0X_J14_combo_mascot_results.html	2Lys8	1	-777.777	-777.777	M:\Monica\MSDATA\Holts\Solycomp\04252008\0X\J14\m05012008_holtholt_soly_12_0x_j14_6.raw		1080908.428	1276.739055		647.3936216	TRUE	647.393147	-777.777
-1	1	0	1.245	0.29	IPI:IPI00296337.2	473749	SPACER	SWISS-PROT:P78527-1|ENSEMBL:ENSP00000313420|REFSEQ:NP_008835|H-INV:HIT000220021|VEGA:OTTHUMP00000177651 Tax_Id=9606 Gene_Symbol=PRKDC Isoform 1 of DNA-dependent protein kinase catalytic subunit	KAALSALESFLK	431.9312	1292.7717	3	49	-777.777	-777.777	-777.777	-777.777	3344.8608	0	3346.5306	3344.8608	3344.8608	1415.587889	1292.7674	431.9313475	1292.772254	1276.743488	FALSE			-777.777	-777.777	-777.777	1	27.8	M:\Monica\MSDATA\Holts\Solycomp\04252008\0X\J14\Holts_Solycomp_04252008_0X_J14_combo_mascot_results.html	2Lys8	1	-777.777	-777.777	M:\Monica\MSDATA\Holts\Solycomp\04252008\0X\J14\m05012008_holtholt_soly_12_0x_j14_6.raw		888811.1914	1276.739055		431.9311906	TRUE	431.931338	-777.777
-1	1	0	1.245	0.29	IPI:IPI00296337.2	473749	SPACER	SWISS-PROT:P78527-1|ENSEMBL:ENSP00000313420|REFSEQ:NP_008835|H-INV:HIT000220021|VEGA:OTTHUMP00000177651 Tax_Id=9606 Gene_Symbol=PRKDC Isoform 1 of DNA-dependent protein kinase catalytic subunit	KEEENASVIDSAELQAYPALVVEK	883.4593	2647.3561	3	82	-777.777	-777.777	-777.777	-777.777	3170.224191	6.301792829	3170.6873	3170.354454	3172.1173	21309.39731	2647.3562	883.4581437	2647.352643	2631.327854	FALSE			-777.777	-777.777	-777.777	1	65.8	M:\Monica\MSDATA\Holts\Solycomp\04252008\0X\J14\Holts_Solycomp_04252008_0X_J14_combo_mascot_results.html	2Lys8	1	-777.777	-777.777	M:\Monica\MSDATA\Holts\Solycomp\04252008\0X\J14\m05012008_holtholt_soly_12_0x_j14_6.raw		4354305.554	2631.327885		883.4626094	TRUE	883.4614531	-777.777
-1	1	0	1.245	0.29	IPI:IPI00296337.2	473749	SPACER	SWISS-PROT:P78527-1|ENSEMBL:ENSP00000313420|REFSEQ:NP_008835|H-INV:HIT000220021|VEGA:OTTHUMP00000177651 Tax_Id=9606 Gene_Symbol=PRKDC Isoform 1 of DNA-dependent protein kinase catalytic subunit	KEEENASVIDSAELQAYPALVVEK	878.1178	2631.3315	3	60	-777.777	-777.777	-777.777	-777.777	0	0	3169.3385	0	0	0	2631.3278	878.1166592	2631.328189	0	FALSE			-777.777	-777.777	-777.777	1	51.9	M:\Monica\MSDATA\Holts\Solycomp\04252008\0X\J14\Holts_Solycomp_04252008_0X_J14_combo_mascot_results.html		1	-777.777	-777.777	M:\Monica\MSDATA\Holts\Solycomp\04252008\0X\J14\m05012008_holtholt_soly_12_0x_j14_6.raw		0	2631.327885		0	TRUE	0	-777.777
-1	1	0	1.245	0.29	IPI:IPI00296337.2	473749	SPACER	SWISS-PROT:P78527-1|ENSEMBL:ENSP00000313420|REFSEQ:NP_008835|H-INV:HIT000220021|VEGA:OTTHUMP00000177651 Tax_Id=9606 Gene_Symbol=PRKDC Isoform 1 of DNA-dependent protein kinase catalytic subunit	KFIQTFGK	484.7819	967.5492	2	28	-777.777	-777.777	-777.777	-777.777	2262.930652	12.08497466	2262.7328	2263.586898	2262.2104	19460.78753	967.5491	484.7818949	967.5492643	967.5484957	FALSE			-777.777	-777.777	-777.777	1	7.7	M:\Monica\MSDATA\Holts\Solycomp\04252008\0X\J14\Holts_Solycomp_04252008_0X_J14_combo_mascot_results.html		1	-777.777	-777.777	M:\Monica\MSDATA\Holts\Solycomp\04252008\0X\J14\m05012008_holtholt_soly_12_0x_j14_6.raw		10084267.53	967.5490847		484.7818896	TRUE	484.7818844	-777.777
-1	1	0	1.245	0.29	IPI:IPI00296337.2	473749	SPACER	SWISS-PROT:P78527-1|ENSEMBL:ENSP00000313420|REFSEQ:NP_008835|H-INV:HIT000220021|VEGA:OTTHUMP00000177651 Tax_Id=9606 Gene_Symbol=PRKDC Isoform 1 of DNA-dependent protein kinase catalytic subunit	KFIQTFGK	492.7955	983.5765	2	24	-777.777	-777.777	-777.777	-777.777	0	0	2259.4816	0	0	0	983.5775	492.7954717	983.5764181	0	FALSE			-777.777	-777.777	-777.777	1	10.2	M:\Monica\MSDATA\Holts\Solycomp\04252008\0X\J14\Holts_Solycomp_04252008_0X_J14_combo_mascot_results.html	2Lys8	1	-777.777	-777.777	M:\Monica\MSDATA\Holts\Solycomp\04252008\0X\J14\m05012008_holtholt_soly_12_0x_j14_6.raw		0	967.5490847		0	FALSE	0	-777.777
-1	1	0	1.245	0.29	IPI:IPI00296337.2	473749	SPACER	SWISS-PROT:P78527-1|ENSEMBL:ENSP00000313420|REFSEQ:NP_008835|H-INV:HIT000220021|VEGA:OTTHUMP00000177651 Tax_Id=9606 Gene_Symbol=PRKDC Isoform 1 of DNA-dependent protein kinase catalytic subunit	KGGSWIQEINVAEK	525.6225	1573.8458	3	35	-777.777	-777.777	-777.777	-777.777	2873.700203	12.71165022	2873.9592	2874.436339	2875.1437	6381.445319	1573.8434	525.6223769	1573.845343	1557.817116	FALSE			-777.777	-777.777	-777.777	1	25	M:\Monica\MSDATA\Holts\Solycomp\04252008\0X\J14\Holts_Solycomp_04252008_0X_J14_combo_mascot_results.html	2Lys8	1	-777.777	-777.777	M:\Monica\MSDATA\Holts\Solycomp\04252008\0X\J14\m05012008_holtholt_soly_12_0x_j14_6.raw		2951248.641	1557.815075		525.6223808	TRUE	525.6222578	-777.777
-1	1	0	1.245	0.29	IPI:IPI00296337.2	473749	SPACER	SWISS-PROT:P78527-1|ENSEMBL:ENSP00000313420|REFSEQ:NP_008835|H-INV:HIT000220021|VEGA:OTTHUMP00000177651 Tax_Id=9606 Gene_Symbol=PRKDC Isoform 1 of DNA-dependent protein kinase catalytic subunit	KIPDTVLEK	529.8247	1057.6348	2	22	-777.777	-777.777	-777.777	-777.777	0	0	2220.6956	0	0	0	1057.6354	529.8245648	1057.634604	0	FALSE			-777.777	-777.777	-777.777	1	1.3	M:\Monica\MSDATA\Holts\Solycomp\04252008\0X\J14\Holts_Solycomp_04252008_0X_J14_combo_mascot_results.html	2Lys8	1	-777.777	-777.777	M:\Monica\MSDATA\Holts\Solycomp\04252008\0X\J14\m05012008_holtholt_soly_12_0x_j14_6.raw		0	1041.606985		0	FALSE	0	-777.777
-1	1	0	1.245	0.29	IPI:IPI00296337.2	473749	SPACER	SWISS-PROT:P78527-1|ENSEMBL:ENSP00000313420|REFSEQ:NP_008835|H-INV:HIT000220021|VEGA:OTTHUMP00000177651 Tax_Id=9606 Gene_Symbol=PRKDC Isoform 1 of DNA-dependent protein kinase catalytic subunit	KIPDTVLEK	353.5527	1057.6364	3	30	-777.777	-777.777	-777.777	-777.777	0	0	2222.448	2161.7327	2161.7327	0.001	1057.6354	353.5530738	1057.637433	1041.609082	TRUE	Higher peak to the left (C13?). Possible charge state:	4	-777.777	-777.777	-777.777	1	16.9	M:\Monica\MSDATA\Holts\Solycomp\04252008\0X\J14\Holts_Solycomp_04252008_0X_J14_combo_mascot_results.html	2Lys8	1	-777.777	-777.777	M:\Monica\MSDATA\Holts\Solycomp\04252008\0X\J14\m05012008_holtholt_soly_12_0x_j14_6.raw		0	1041.606985		353.5331491	TRUE	353.533523	-777.777
-1	1	0	1.245	0.29	IPI:IPI00296337.2	473749	SPACER	SWISS-PROT:P78527-1|ENSEMBL:ENSP00000313420|REFSEQ:NP_008835|H-INV:HIT000220021|VEGA:OTTHUMP00000177651 Tax_Id=9606 Gene_Symbol=PRKDC Isoform 1 of DNA-dependent protein kinase catalytic subunit	KNILEESLCELVAK	831.46	1660.9054	2	111	-777.777	-777.777	-777.777	-777.777	3553.69525	6.81383422	3552.446	3553.841552	3553.746	49269.52538	1660.904	831.4589939	1660.903462	1644.875035	FALSE			-777.777	-777.777	-777.777	1	97.4	M:\Monica\MSDATA\Holts\Solycomp\04252008\0X\J14\Holts_Solycomp_04252008_0X_J14_combo_mascot_results.html	2Lys8	1	-777.777	-777.777	M:\Monica\MSDATA\Holts\Solycomp\04252008\0X\J14\m05012008_holtholt_soly_12_0x_j14_6.raw		11080930.22	1587.85416		831.4599014	TRUE	831.4588953	-777.777
-1	1	0	1.245	0.29	IPI:IPI00296337.2	473749	SPACER	SWISS-PROT:P78527-1|ENSEMBL:ENSP00000313420|REFSEQ:NP_008835|H-INV:HIT000220021|VEGA:OTTHUMP00000177651 Tax_Id=9606 Gene_Symbol=PRKDC Isoform 1 of DNA-dependent protein kinase catalytic subunit	KNILEESLCELVAK	823.4466	1644.8787	2	74	-777.777	-777.777	-777.777	-777.777	0	0	3554.9008	0	0	0	1644.8756	823.445617	1644.876709	0	FALSE			-777.777	-777.777	-777.777	1	56.7	M:\Monica\MSDATA\Holts\Solycomp\04252008\0X\J14\Holts_Solycomp_04252008_0X_J14_combo_mascot_results.html		1	-777.777	-777.777	M:\Monica\MSDATA\Holts\Solycomp\04252008\0X\J14\m05012008_holtholt_soly_12_0x_j14_6.raw		0	1587.85416		0	TRUE	0	-777.777
-1	1	0	1.245	0.29	IPI:IPI00296337.2	473749	SPACER	SWISS-PROT:P78527-1|ENSEMBL:ENSP00000313420|REFSEQ:NP_008835|H-INV:HIT000220021|VEGA:OTTHUMP00000177651 Tax_Id=9606 Gene_Symbol=PRKDC Isoform 1 of DNA-dependent protein kinase catalytic subunit	KNILEESLCELVAK	549.2996	1644.8769	3	40	-777.777	-777.777	-777.777	-777.777	3553.948081	6.81383422	3555.1701	3553.819834	3553.746	16531.66856	1644.8756	549.2994086	1644.876438	1644.877613	FALSE			-777.777	-777.777	-777.777	1	24.2	M:\Monica\MSDATA\Holts\Solycomp\04252008\0X\J14\Holts_Solycomp_04252008_0X_J14_combo_mascot_results.html		1	-777.777	-777.777	M:\Monica\MSDATA\Holts\Solycomp\04252008\0X\J14\m05012008_holtholt_soly_12_0x_j14_6.raw		7101134.688	1587.85416		549.2995741	TRUE	549.2993826	-777.777
-1	1	0	1.245	0.29	IPI:IPI00296337.2	473749	SPACER	SWISS-PROT:P78527-1|ENSEMBL:ENSP00000313420|REFSEQ:NP_008835|H-INV:HIT000220021|VEGA:OTTHUMP00000177651 Tax_Id=9606 Gene_Symbol=PRKDC Isoform 1 of DNA-dependent protein kinase catalytic subunit	KNILEESLCELVAK	554.6425	1660.9057	3	19	-777.777	-777.777	-777.777	-777.777	0	0	3553.385	0	0	0	1660.904	554.6422932	1660.905091	0	FALSE			-777.777	-777.777	-777.777	1	1	M:\Monica\MSDATA\Holts\Solycomp\04252008\0X\J14\Holts_Solycomp_04252008_0X_J14_combo_mascot_results.html	2Lys8	1	-777.777	-777.777	M:\Monica\MSDATA\Holts\Solycomp\04252008\0X\J14\m05012008_holtholt_soly_12_0x_j14_6.raw		0	1587.85416		0	FALSE	0	-777.777
-1	1	0	1.245	0.29	IPI:IPI00296337.2	473749	SPACER	SWISS-PROT:P78527-1|ENSEMBL:ENSP00000313420|REFSEQ:NP_008835|H-INV:HIT000220021|VEGA:OTTHUMP00000177651 Tax_Id=9606 Gene_Symbol=PRKDC Isoform 1 of DNA-dependent protein kinase catalytic subunit	KQNNFSLAMK	590.8099	1179.6053	2	55	-777.777	-777.777	-777.777	-777.777	2296.921029	7.659787268	2297.4383	2297.685881	2297.9184	10465.93234	1179.607	590.8095887	1179.604652	1179.606343	FALSE			-777.777	-777.777	-777.777	1	41.5	M:\Monica\MSDATA\Holts\Solycomp\04252008\0X\J14\Holts_Solycomp_04252008_0X_J14_combo_mascot_results.html		1	-777.777	-777.777	M:\Monica\MSDATA\Holts\Solycomp\04252008\0X\J14\m05012008_holtholt_soly_12_0x_j14_6.raw		3925477.402	1179.607025		590.8101361	TRUE	590.8098248	-777.777
-1	1	0	1.245	0.29	IPI:IPI00296337.2	473749	SPACER	SWISS-PROT:P78527-1|ENSEMBL:ENSP00000313420|REFSEQ:NP_008835|H-INV:HIT000220021|VEGA:OTTHUMP00000177651 Tax_Id=9606 Gene_Symbol=PRKDC Isoform 1 of DNA-dependent protein kinase catalytic subunit	KQNNFSLAMK	598.8253	1195.636	2	45	-777.777	-777.777	-777.777	-777.777	0	0	2297.1845	0	0	0	1195.6354	598.8249656	1195.635406	0	FALSE			-777.777	-777.777	-777.777	1	30.2	M:\Monica\MSDATA\Holts\Solycomp\04252008\0X\J14\Holts_Solycomp_04252008_0X_J14_combo_mascot_results.html	2Lys8	1	-777.777	-777.777	M:\Monica\MSDATA\Holts\Solycomp\04252008\0X\J14\m05012008_holtholt_soly_12_0x_j14_6.raw		0	1179.607025		0	TRUE	0	-777.777
-1	1	0	1.245	0.29	IPI:IPI00296337.2	473749	SPACER	SWISS-PROT:P78527-1|ENSEMBL:ENSP00000313420|REFSEQ:NP_008835|H-INV:HIT000220021|VEGA:OTTHUMP00000177651 Tax_Id=9606 Gene_Symbol=PRKDC Isoform 1 of DNA-dependent protein kinase catalytic subunit	KQNNFSLAMK	598.8075	1195.6005	2	23	-777.777	-777.777	-777.777	-777.777	0	0	979.4559	0	0	0	1195.6019	598.8071656	1195.599806	0	FALSE			-777.777	-777.777	-777.777	1	0.4	M:\Monica\MSDATA\Holts\Solycomp\04252008\0X\J14\Holts_Solycomp_04252008_0X_J14_combo_mascot_results.html	1Met(ox)	1	-777.777	-777.777	M:\Monica\MSDATA\Holts\Solycomp\04252008\0X\J14\m05012008_holtholt_soly_12_0x_j14_6.raw		0	1179.607025		0	FALSE	0	-777.777
-1	1	0	1.245	0.29	IPI:IPI00296337.2	473749	SPACER	SWISS-PROT:P78527-1|ENSEMBL:ENSP00000313420|REFSEQ:NP_008835|H-INV:HIT000220021|VEGA:OTTHUMP00000177651 Tax_Id=9606 Gene_Symbol=PRKDC Isoform 1 of DNA-dependent protein kinase catalytic subunit	KQNNFSLAMK	598.8076	1195.6006	2	22	-777.777	-777.777	-777.777	-777.777	0	0	1004.1956	0	0	0	1195.6019	598.8072656	1195.600006	0	FALSE			-777.777	-777.777	-777.777	1	3.4	M:\Monica\MSDATA\Holts\Solycomp\04252008\0X\J14\Holts_Solycomp_04252008_0X_J14_combo_mascot_results.html	1Met(ox)	1	-777.777	-777.777	M:\Monica\MSDATA\Holts\Solycomp\04252008\0X\J14\m05012008_holtholt_soly_12_0x_j14_6.raw		0	1179.607025		0	FALSE	0	-777.777
-1	1	0	1.245	0.29	IPI:IPI00296337.2	473749	SPACER	SWISS-PROT:P78527-1|ENSEMBL:ENSP00000313420|REFSEQ:NP_008835|H-INV:HIT000220021|VEGA:OTTHUMP00000177651 Tax_Id=9606 Gene_Symbol=PRKDC Isoform 1 of DNA-dependent protein kinase catalytic subunit	KQNNFSLAMK	606.8218	1211.629	2	19	-777.777	-777.777	-777.777	-777.777	0	0	1033.0924	0	0	0	1211.6303	606.8214425	1211.62836	0	FALSE			-777.777	-777.777	-777.777	1	8	M:\Monica\MSDATA\Holts\Solycomp\04252008\0X\J14\Holts_Solycomp_04252008_0X_J14_combo_mascot_results.html	1Met(ox) 2Lys8	1	-777.777	-777.777	M:\Monica\MSDATA\Holts\Solycomp\04252008\0X\J14\m05012008_holtholt_soly_12_0x_j14_6.raw		0	1179.607025		0	FALSE	0	-777.777
-1	1	0	1.245	0.29	IPI:IPI00296337.2	473749	SPACER	SWISS-PROT:P78527-1|ENSEMBL:ENSP00000313420|REFSEQ:NP_008835|H-INV:HIT000220021|VEGA:OTTHUMP00000177651 Tax_Id=9606 Gene_Symbol=PRKDC Isoform 1 of DNA-dependent protein kinase catalytic subunit	KQNNFSLAMK	598.8074	1195.6003	2	17	-777.777	-777.777	-777.777	-777.777	0	0	1036.0427	0	0	0	1195.6019	598.8070656	1195.599606	0	FALSE			-777.777	-777.777	-777.777	1	0.4	M:\Monica\MSDATA\Holts\Solycomp\04252008\0X\J14\Holts_Solycomp_04252008_0X_J14_combo_mascot_results.html	1Met(ox)	1	-777.777	-777.777	M:\Monica\MSDATA\Holts\Solycomp\04252008\0X\J14\m05012008_holtholt_soly_12_0x_j14_6.raw		0	1179.607025		0	FALSE	0	-777.777
-1	1	0	1.245	0.29	IPI:IPI00296337.2	473749	SPACER	SWISS-PROT:P78527-1|ENSEMBL:ENSP00000313420|REFSEQ:NP_008835|H-INV:HIT000220021|VEGA:OTTHUMP00000177651 Tax_Id=9606 Gene_Symbol=PRKDC Isoform 1 of DNA-dependent protein kinase catalytic subunit	KQNNFSLAMK	606.8217	1211.6288	2	14	-777.777	-777.777	-777.777	-777.777	0	0	1039.7434	0	0	0	1211.6303	606.8213425	1211.62816	0	FALSE			-777.777	-777.777	-777.777	1	1.8	M:\Monica\MSDATA\Holts\Solycomp\04252008\0X\J14\Holts_Solycomp_04252008_0X_J14_combo_mascot_results.html	1Met(ox) 2Lys8	1	-777.777	-777.777	M:\Monica\MSDATA\Holts\Solycomp\04252008\0X\J14\m05012008_holtholt_soly_12_0x_j14_6.raw		0	1179.607025		0	FALSE	0	-777.777
-1	1	0	1.245	0.29	IPI:IPI00296337.2	473749	SPACER	SWISS-PROT:P78527-1|ENSEMBL:ENSP00000313420|REFSEQ:NP_008835|H-INV:HIT000220021|VEGA:OTTHUMP00000177651 Tax_Id=9606 Gene_Symbol=PRKDC Isoform 1 of DNA-dependent protein kinase catalytic subunit	KQNNFSLAMK	399.5413	1195.6022	3	21	-777.777	-777.777	-777.777	-777.777	0	0	980.9834	0	0	0	1195.6019	399.541541	1195.602835	0	FALSE			-777.777	-777.777	-777.777	1	8.6	M:\Monica\MSDATA\Holts\Solycomp\04252008\0X\J14\Holts_Solycomp_04252008_0X_J14_combo_mascot_results.html	1Met(ox)	1	-777.777	-777.777	M:\Monica\MSDATA\Holts\Solycomp\04252008\0X\J14\m05012008_holtholt_soly_12_0x_j14_6.raw		0	1179.607025		0	FALSE	0	-777.777
-1	1	0	1.245	0.29	IPI:IPI00296337.2	473749	SPACER	SWISS-PROT:P78527-1|ENSEMBL:ENSP00000313420|REFSEQ:NP_008835|H-INV:HIT000220021|VEGA:OTTHUMP00000177651 Tax_Id=9606 Gene_Symbol=PRKDC Isoform 1 of DNA-dependent protein kinase catalytic subunit	KQNNFSLAMK	404.8839	1211.6298	3	21	-777.777	-777.777	-777.777	-777.777	0	0	984.5974	0	0	0	1211.6303	404.8841256	1211.630589	0	FALSE			-777.777	-777.777	-777.777	1	7.8	M:\Monica\MSDATA\Holts\Solycomp\04252008\0X\J14\Holts_Solycomp_04252008_0X_J14_combo_mascot_results.html	1Met(ox) 2Lys8	1	-777.777	-777.777	M:\Monica\MSDATA\Holts\Solycomp\04252008\0X\J14\m05012008_holtholt_soly_12_0x_j14_6.raw		0	1179.607025		0	FALSE	0	-777.777
-1	1	0	1.245	0.29	IPI:IPI00296337.2	473749	SPACER	SWISS-PROT:P78527-1|ENSEMBL:ENSP00000313420|REFSEQ:NP_008835|H-INV:HIT000220021|VEGA:OTTHUMP00000177651 Tax_Id=9606 Gene_Symbol=PRKDC Isoform 1 of DNA-dependent protein kinase catalytic subunit	KQNNFSLAMK	404.8838	1211.6294	3	16	-777.777	-777.777	-777.777	-777.777	0	0	983.1171	0	0	0	1211.6303	404.8840256	1211.630289	0	FALSE			-777.777	-777.777	-777.777	1	5.6	M:\Monica\MSDATA\Holts\Solycomp\04252008\0X\J14\Holts_Solycomp_04252008_0X_J14_combo_mascot_results.html	1Met(ox) 2Lys8	1	-777.777	-777.777	M:\Monica\MSDATA\Holts\Solycomp\04252008\0X\J14\m05012008_holtholt_soly_12_0x_j14_6.raw		0	1179.607025		0	FALSE	0	-777.777
-1	1	0	1.245	0.29	IPI:IPI00296337.2	473749	SPACER	SWISS-PROT:P78527-1|ENSEMBL:ENSP00000313420|REFSEQ:NP_008835|H-INV:HIT000220021|VEGA:OTTHUMP00000177651 Tax_Id=9606 Gene_Symbol=PRKDC Isoform 1 of DNA-dependent protein kinase catalytic subunit	KYIEIR	411.2479	820.4812	2	15	-777.777	-777.777	-777.777	-777.777	0	0	1150.5663	0	0	0	820.4807	411.2481072	820.481689	0	FALSE			-777.777	-777.777	-777.777	1	0	M:\Monica\MSDATA\Holts\Solycomp\04252008\0X\J14\Holts_Solycomp_04252008_0X_J14_combo_mascot_results.html		1	-777.777	-777.777	M:\Monica\MSDATA\Holts\Solycomp\04252008\0X\J14\m05012008_holtholt_soly_12_0x_j14_6.raw		0	820.4806747		0	FALSE	0	-777.777
-1	1	0	1.245	0.29	IPI:IPI00296337.2	473749	SPACER	SWISS-PROT:P78527-1|ENSEMBL:ENSP00000313420|REFSEQ:NP_008835|H-INV:HIT000220021|VEGA:OTTHUMP00000177651 Tax_Id=9606 Gene_Symbol=PRKDC Isoform 1 of DNA-dependent protein kinase catalytic subunit	LAAVVSACK	459.757	917.4994	2	42	-777.777	-777.777	-777.777	-777.777	968.106324	29.53033816	957.091	968.5725198	964.8179	2273.272476	917.5004	459.7570671	917.4996088	917.4994918	FALSE			-777.777	-777.777	-777.777	1	32	M:\Monica\MSDATA\Holts\Solycomp\04252008\0X\J14\Holts_Solycomp_04252008_0X_J14_combo_mascot_results.html		1	-777.777	-777.777	M:\Monica\MSDATA\Holts\Solycomp\04252008\0X\J14\m05012008_holtholt_soly_12_0x_j14_6.raw		1272369.262	860.4789501		459.756956	TRUE	459.7570231	-777.777
-1	1	0	1.245	0.29	IPI:IPI00296337.2	473749	SPACER	SWISS-PROT:P78527-1|ENSEMBL:ENSP00000313420|REFSEQ:NP_008835|H-INV:HIT000220021|VEGA:OTTHUMP00000177651 Tax_Id=9606 Gene_Symbol=PRKDC Isoform 1 of DNA-dependent protein kinase catalytic subunit	LAAVVSACK	463.7643	925.5141	2	37	-777.777	-777.777	-777.777	-777.777	0	0	963.6646	0	0	0	925.5146	463.7643556	925.5141857	0	FALSE			-777.777	-777.777	-777.777	1	19	M:\Monica\MSDATA\Holts\Solycomp\04252008\0X\J14\Holts_Solycomp_04252008_0X_J14_combo_mascot_results.html	1Lys8	1	-777.777	-777.777	M:\Monica\MSDATA\Holts\Solycomp\04252008\0X\J14\m05012008_holtholt_soly_12_0x_j14_6.raw		0	860.4789501		0	TRUE	0	-777.777
-1	1	0	1.245	0.29	IPI:IPI00296337.2	473749	SPACER	SWISS-PROT:P78527-1|ENSEMBL:ENSP00000313420|REFSEQ:NP_008835|H-INV:HIT000220021|VEGA:OTTHUMP00000177651 Tax_Id=9606 Gene_Symbol=PRKDC Isoform 1 of DNA-dependent protein kinase catalytic subunit	LACDVDQVTR	588.788	1175.5615	2	74	-777.777	-777.777	-777.777	-777.777	2189.35692	8.385860119	2186.4845	2189.564037	2188.8558	39518.3747	1175.5605	588.7876946	1175.560864	1175.558519	FALSE			-777.777	-777.777	-777.777	1	46.2	M:\Monica\MSDATA\Holts\Solycomp\04252008\0X\J14\Holts_Solycomp_04252008_0X_J14_combo_mascot_results.html		1	-777.777	-777.777	M:\Monica\MSDATA\Holts\Solycomp\04252008\0X\J14\m05012008_holtholt_soly_12_0x_j14_6.raw		14890944.41	1118.53899		588.7861672	TRUE	588.7858617	-777.777
-1	1	0	1.245	0.29	IPI:IPI00296337.2	473749	SPACER	SWISS-PROT:P78527-1|ENSEMBL:ENSP00000313420|REFSEQ:NP_008835|H-INV:HIT000220021|VEGA:OTTHUMP00000177651 Tax_Id=9606 Gene_Symbol=PRKDC Isoform 1 of DNA-dependent protein kinase catalytic subunit	LAGANPAVITCDELLLGHEK	707.7066	2120.098	3	47	-777.777	-777.777	-777.777	-777.777	3124.719317	10.24617519	3113.6202	3120.043329	3123.9412	47300.00344	2120.0935	707.7059512	2120.096065	2120.0933	FALSE			-777.777	-777.777	-777.777	1	42.6	M:\Monica\MSDATA\Holts\Solycomp\04252008\0X\J14\Holts_Solycomp_04252008_0X_J14_combo_mascot_results.html		1	-777.777	-777.777	M:\Monica\MSDATA\Holts\Solycomp\04252008\0X\J14\m05012008_holtholt_soly_12_0x_j14_6.raw		13405478.06	2063.07207		707.7063225	TRUE	707.7056737	-777.777
-1	1	0	1.245	0.29	IPI:IPI00296337.2	473749	SPACER	SWISS-PROT:P78527-1|ENSEMBL:ENSP00000313420|REFSEQ:NP_008835|H-INV:HIT000220021|VEGA:OTTHUMP00000177651 Tax_Id=9606 Gene_Symbol=PRKDC Isoform 1 of DNA-dependent protein kinase catalytic subunit	LAGANPAVITCDELLLGHEK	710.3777	2128.1113	3	42	-777.777	-777.777	-777.777	-777.777	0	0	3116.8928	0	0	0	2128.1077	710.3770435	2128.109342	0	FALSE			-777.777	-777.777	-777.777	1	35.6	M:\Monica\MSDATA\Holts\Solycomp\04252008\0X\J14\Holts_Solycomp_04252008_0X_J14_combo_mascot_results.html	1Lys8	1	-777.777	-777.777	M:\Monica\MSDATA\Holts\Solycomp\04252008\0X\J14\m05012008_holtholt_soly_12_0x_j14_6.raw		0	2063.07207		0	TRUE	0	-777.777
-1	1	0	1.245	0.29	IPI:IPI00296337.2	473749	SPACER	SWISS-PROT:P78527-1|ENSEMBL:ENSP00000313420|REFSEQ:NP_008835|H-INV:HIT000220021|VEGA:OTTHUMP00000177651 Tax_Id=9606 Gene_Symbol=PRKDC Isoform 1 of DNA-dependent protein kinase catalytic subunit	LAGANPAVITCDELLLGHEK	710.3781	2128.1124	3	14	-777.777	-777.777	-777.777	-777.777	0	0	3106.3991	0	0	0	2128.1077	710.3774435	2128.110542	0	FALSE			-777.777	-777.777	-777.777	1	9	M:\Monica\MSDATA\Holts\Solycomp\04252008\0X\J14\Holts_Solycomp_04252008_0X_J14_combo_mascot_results.html	1Lys8	1	-777.777	-777.777	M:\Monica\MSDATA\Holts\Solycomp\04252008\0X\J14\m05012008_holtholt_soly_12_0x_j14_6.raw		0	2063.07207		0	FALSE	0	-777.777
-1	1	0	1.245	0.29	IPI:IPI00296337.2	473749	SPACER	SWISS-PROT:P78527-1|ENSEMBL:ENSP00000313420|REFSEQ:NP_008835|H-INV:HIT000220021|VEGA:OTTHUMP00000177651 Tax_Id=9606 Gene_Symbol=PRKDC Isoform 1 of DNA-dependent protein kinase catalytic subunit	LATTILQHWK	605.8516	1209.6886	2	46	-777.777	-777.777	-777.777	-777.777	2782.66819	12.51098359	2779.0875	2782.926925	2783.8407	35676.81591	1209.687	605.8512453	1209.687965	1209.68627	FALSE			-777.777	-777.777	-777.777	1	27.6	M:\Monica\MSDATA\Holts\Solycomp\04252008\0X\J14\Holts_Solycomp_04252008_0X_J14_combo_mascot_results.html		1	-777.777	-777.777	M:\Monica\MSDATA\Holts\Solycomp\04252008\0X\J14\m05012008_holtholt_soly_12_0x_j14_6.raw		12882668.86	1209.686975		605.8513163	TRUE	605.8509616	-777.777
-1	1	0	1.245	0.29	IPI:IPI00296337.2	473749	SPACER	SWISS-PROT:P78527-1|ENSEMBL:ENSP00000313420|REFSEQ:NP_008835|H-INV:HIT000220021|VEGA:OTTHUMP00000177651 Tax_Id=9606 Gene_Symbol=PRKDC Isoform 1 of DNA-dependent protein kinase catalytic subunit	LATTILQHWK	609.8578	1217.7011	2	41	-777.777	-777.777	-777.777	-777.777	0	0	2778.8374	0	0	0	1217.7012	609.8574337	1217.700342	0	FALSE			-777.777	-777.777	-777.777	1	19.4	M:\Monica\MSDATA\Holts\Solycomp\04252008\0X\J14\Holts_Solycomp_04252008_0X_J14_combo_mascot_results.html	1Lys8	1	-777.777	-777.777	M:\Monica\MSDATA\Holts\Solycomp\04252008\0X\J14\m05012008_holtholt_soly_12_0x_j14_6.raw		0	1209.686975		0	TRUE	0	-777.777
-1	1	0	1.245	0.29	IPI:IPI00296337.2	473749	SPACER	SWISS-PROT:P78527-1|ENSEMBL:ENSP00000313420|REFSEQ:NP_008835|H-INV:HIT000220021|VEGA:OTTHUMP00000177651 Tax_Id=9606 Gene_Symbol=PRKDC Isoform 1 of DNA-dependent protein kinase catalytic subunit	LATTILQHWK	406.9077	1217.7014	3	16	-777.777	-777.777	-777.777	-777.777	0	0	2777.2498	0	0	0	1217.7012	406.9079197	1217.701971	0	FALSE			-777.777	-777.777	-777.777	1	7.7	M:\Monica\MSDATA\Holts\Solycomp\04252008\0X\J14\Holts_Solycomp_04252008_0X_J14_combo_mascot_results.html	1Lys8	1	-777.777	-777.777	M:\Monica\MSDATA\Holts\Solycomp\04252008\0X\J14\m05012008_holtholt_soly_12_0x_j14_6.raw		0	1209.686975		0	FALSE	0	-777.777
-1	1	0	1.245	0.29	IPI:IPI00296337.2	473749	SPACER	SWISS-PROT:P78527-1|ENSEMBL:ENSP00000313420|REFSEQ:NP_008835|H-INV:HIT000220021|VEGA:OTTHUMP00000177651 Tax_Id=9606 Gene_Symbol=PRKDC Isoform 1 of DNA-dependent protein kinase catalytic subunit	LATTILQHWK	404.2366	1209.6879	3	15	-777.777	-777.777	-777.777	-777.777	0	0	2777.5101	0	0	0	1209.687	404.2368274	1209.688694	0	FALSE			-777.777	-777.777	-777.777	1	5.2	M:\Monica\MSDATA\Holts\Solycomp\04252008\0X\J14\Holts_Solycomp_04252008_0X_J14_combo_mascot_results.html		1	-777.777	-777.777	M:\Monica\MSDATA\Holts\Solycomp\04252008\0X\J14\m05012008_holtholt_soly_12_0x_j14_6.raw		0	1209.686975		0	FALSE	0	-777.777
-1	1	0	1.245	0.29	IPI:IPI00296337.2	473749	SPACER	SWISS-PROT:P78527-1|ENSEMBL:ENSP00000313420|REFSEQ:NP_008835|H-INV:HIT000220021|VEGA:OTTHUMP00000177651 Tax_Id=9606 Gene_Symbol=PRKDC Isoform 1 of DNA-dependent protein kinase catalytic subunit	LDLHLK	373.7366	745.4586	2	38	-777.777	-777.777	-777.777	-777.777	2306.231064	9.894398498	2306.0187	2307.054012	2306.5328	6905.793139	745.4578	373.7369155	745.4593056	737.4451161	FALSE			-777.777	-777.777	-777.777	1	0	M:\Monica\MSDATA\Holts\Solycomp\04252008\0X\J14\Holts_Solycomp_04252008_0X_J14_combo_mascot_results.html	1Lys8	1	-777.777	-777.777	M:\Monica\MSDATA\Holts\Solycomp\04252008\0X\J14\m05012008_holtholt_soly_12_0x_j14_6.raw		5609393.031	737.4435547		373.7366149	TRUE	373.7369304	-777.777
-1	1	0	1.245	0.29	IPI:IPI00296337.2	473749	SPACER	SWISS-PROT:P78527-1|ENSEMBL:ENSP00000313420|REFSEQ:NP_008835|H-INV:HIT000220021|VEGA:OTTHUMP00000177651 Tax_Id=9606 Gene_Symbol=PRKDC Isoform 1 of DNA-dependent protein kinase catalytic subunit	LGASLAFNNIYR	672.8732	1343.7318	2	70	-777.777	-777.777	-777.777	-777.777	3027.971429	10.4740592	3023.9393	3027.937695	3026.1665	57431.86173	1343.7292	672.8726518	1343.730778	1337.709371	FALSE			-777.777	-777.777	-777.777	1	46.2	M:\Monica\MSDATA\Holts\Solycomp\04252008\0X\J14\Holts_Solycomp_04252008_0X_J14_combo_mascot_results.html	1Arg6	1	-777.777	-777.777	M:\Monica\MSDATA\Holts\Solycomp\04252008\0X\J14\m05012008_holtholt_soly_12_0x_j14_6.raw		17652098.16	1337.709165		672.8730673	TRUE	672.8725191	-777.777
-1	1	0	1.245	0.29	IPI:IPI00296337.2	473749	SPACER	SWISS-PROT:P78527-1|ENSEMBL:ENSP00000313420|REFSEQ:NP_008835|H-INV:HIT000220021|VEGA:OTTHUMP00000177651 Tax_Id=9606 Gene_Symbol=PRKDC Isoform 1 of DNA-dependent protein kinase catalytic subunit	LGASLAFNNIYR	669.8629	1337.7113	2	39	-777.777	-777.777	-777.777	-777.777	0	0	3025.4138	0	0	0	1337.7091	669.8623605	1337.710196	0	FALSE			-777.777	-777.777	-777.777	1	18.8	M:\Monica\MSDATA\Holts\Solycomp\04252008\0X\J14\Holts_Solycomp_04252008_0X_J14_combo_mascot_results.html		1	-777.777	-777.777	M:\Monica\MSDATA\Holts\Solycomp\04252008\0X\J14\m05012008_holtholt_soly_12_0x_j14_6.raw		0	1337.709165		0	TRUE	0	-777.777
-1	1	0	1.245	0.29	IPI:IPI00296337.2	473749	SPACER	SWISS-PROT:P78527-1|ENSEMBL:ENSP00000313420|REFSEQ:NP_008835|H-INV:HIT000220021|VEGA:OTTHUMP00000177651 Tax_Id=9606 Gene_Symbol=PRKDC Isoform 1 of DNA-dependent protein kinase catalytic subunit	LGLPGDEVDNK	582.8028	1163.591	2	43	-777.777	-777.777	-777.777	-777.777	2453.886054	14.21533358	2449.1997	2453.829429	2453.7994	35192.16937	1163.5913	582.8025118	1163.590498	1155.576634	FALSE			-777.777	-777.777	-777.777	1	25	M:\Monica\MSDATA\Holts\Solycomp\04252008\0X\J14\Holts_Solycomp_04252008_0X_J14_combo_mascot_results.html	1Lys8	1	-777.777	-777.777	M:\Monica\MSDATA\Holts\Solycomp\04252008\0X\J14\m05012008_holtholt_soly_12_0x_j14_6.raw		13629176.72	1155.577135		582.8025141	TRUE	582.8022259	-777.777
-1	1	0	1.245	0.29	IPI:IPI00296337.2	473749	SPACER	SWISS-PROT:P78527-1|ENSEMBL:ENSP00000313420|REFSEQ:NP_008835|H-INV:HIT000220021|VEGA:OTTHUMP00000177651 Tax_Id=9606 Gene_Symbol=PRKDC Isoform 1 of DNA-dependent protein kinase catalytic subunit	LGLPGDEVDNK	578.7962	1155.5778	2	33	-777.777	-777.777	-777.777	-777.777	0	0	2449.4504	0	0	0	1155.5771	578.7959234	1155.577321	0	FALSE			-777.777	-777.777	-777.777	1	10.8	M:\Monica\MSDATA\Holts\Solycomp\04252008\0X\J14\Holts_Solycomp_04252008_0X_J14_combo_mascot_results.html		1	-777.777	-777.777	M:\Monica\MSDATA\Holts\Solycomp\04252008\0X\J14\m05012008_holtholt_soly_12_0x_j14_6.raw		0	1155.577135		0	TRUE	0	-777.777
-1	1	0	1.245	0.29	IPI:IPI00296337.2	473749	SPACER	SWISS-PROT:P78527-1|ENSEMBL:ENSP00000313420|REFSEQ:NP_008835|H-INV:HIT000220021|VEGA:OTTHUMP00000177651 Tax_Id=9606 Gene_Symbol=PRKDC Isoform 1 of DNA-dependent protein kinase catalytic subunit	LGLPGDEVDNKVK	700.3911	1398.7676	2	53	-777.777	-777.777	-777.777	-777.777	2419.026405	10.36754784	2418.5157	2419.431277	2419.301	8900.23464	1398.7689	700.3904723	1398.766419	1382.738845	FALSE			-777.777	-777.777	-777.777	1	36.1	M:\Monica\MSDATA\Holts\Solycomp\04252008\0X\J14\Holts_Solycomp_04252008_0X_J14_combo_mascot_results.html	2Lys8	1	-777.777	-777.777	M:\Monica\MSDATA\Holts\Solycomp\04252008\0X\J14\m05012008_holtholt_soly_12_0x_j14_6.raw		2622155.816	1382.740505		700.391163	TRUE	700.3905353	-777.777
-1	1	0	1.245	0.29	IPI:IPI00296337.2	473749	SPACER	SWISS-PROT:P78527-1|ENSEMBL:ENSP00000313420|REFSEQ:NP_008835|H-INV:HIT000220021|VEGA:OTTHUMP00000177651 Tax_Id=9606 Gene_Symbol=PRKDC Isoform 1 of DNA-dependent protein kinase catalytic subunit	LGLPGDEVDNKVK	467.2632	1398.7677	3	32	-777.777	-777.777	-777.777	-777.777	2421.474275	12.5717478	2416.4664	2419.420941	2419.301	15499.89495	1398.7689	467.2632454	1398.767948	1382.738114	FALSE			-777.777	-777.777	-777.777	1	21.7	M:\Monica\MSDATA\Holts\Solycomp\04252008\0X\J14\Holts_Solycomp_04252008_0X_J14_combo_mascot_results.html	2Lys8	1	-777.777	-777.777	M:\Monica\MSDATA\Holts\Solycomp\04252008\0X\J14\m05012008_holtholt_soly_12_0x_j14_6.raw		8640451.25	1382.740505		467.2616999	TRUE	467.2617453	-777.777
-1	1	0	1.245	0.29	IPI:IPI00296337.2	473749	SPACER	SWISS-PROT:P78527-1|ENSEMBL:ENSP00000313420|REFSEQ:NP_008835|H-INV:HIT000220021|VEGA:OTTHUMP00000177651 Tax_Id=9606 Gene_Symbol=PRKDC Isoform 1 of DNA-dependent protein kinase catalytic subunit	LGLPGDEVDNKVK	461.9196	1382.7369	3	29	-777.777	-777.777	-777.777	-777.777	0	0	2421.6164	0	0	0	1382.7405	461.9196609	1382.737195	0	FALSE			-777.777	-777.777	-777.777	1	19.6	M:\Monica\MSDATA\Holts\Solycomp\04252008\0X\J14\Holts_Solycomp_04252008_0X_J14_combo_mascot_results.html		1	-777.777	-777.777	M:\Monica\MSDATA\Holts\Solycomp\04252008\0X\J14\m05012008_holtholt_soly_12_0x_j14_6.raw		0	1382.740505		0	TRUE	0	-777.777
-1	1	0	1.245	0.29	IPI:IPI00296337.2	473749	SPACER	SWISS-PROT:P78527-1|ENSEMBL:ENSP00000313420|REFSEQ:NP_008835|H-INV:HIT000220021|VEGA:OTTHUMP00000177651 Tax_Id=9606 Gene_Symbol=PRKDC Isoform 1 of DNA-dependent protein kinase catalytic subunit	LGNPIVPLNIR	606.383	1210.7514	2	65	-777.777	-777.777	-777.777	-777.777	3013.95499	14.55725246	3008.3773	3013.948554	3015.0839	81254.5907	1210.7493	606.3826438	1210.750762	1204.730261	FALSE			-777.777	-777.777	-777.777	1	40.4	M:\Monica\MSDATA\Holts\Solycomp\04252008\0X\J14\Holts_Solycomp_04252008_0X_J14_combo_mascot_results.html	1Arg6	1	-777.777	-777.777	M:\Monica\MSDATA\Holts\Solycomp\04252008\0X\J14\m05012008_holtholt_soly_12_0x_j14_6.raw		29525081.94	1204.729165		606.3820717	TRUE	606.3817154	-777.777
-1	1	0	1.245	0.29	IPI:IPI00296337.2	473749	SPACER	SWISS-PROT:P78527-1|ENSEMBL:ENSP00000313420|REFSEQ:NP_008835|H-INV:HIT000220021|VEGA:OTTHUMP00000177651 Tax_Id=9606 Gene_Symbol=PRKDC Isoform 1 of DNA-dependent protein kinase catalytic subunit	LGNPIVPLNIR	606.3821	1210.7497	2	57	-777.777	-777.777	-777.777	-777.777	0	0	3021.2411	0	0	0	1210.7493	606.3817438	1210.748962	0	FALSE			-777.777	-777.777	-777.777	1	42.1	M:\Monica\MSDATA\Holts\Solycomp\04252008\0X\J14\Holts_Solycomp_04252008_0X_J14_combo_mascot_results.html	1Arg6	1	-777.777	-777.777	M:\Monica\MSDATA\Holts\Solycomp\04252008\0X\J14\m05012008_holtholt_soly_12_0x_j14_6.raw		0	1204.729165		0	TRUE	0	-777.777
-1	1	0	1.245	0.29	IPI:IPI00296337.2	473749	SPACER	SWISS-PROT:P78527-1|ENSEMBL:ENSP00000313420|REFSEQ:NP_008835|H-INV:HIT000220021|VEGA:OTTHUMP00000177651 Tax_Id=9606 Gene_Symbol=PRKDC Isoform 1 of DNA-dependent protein kinase catalytic subunit	LGNPIVPLNIR	603.3722	1204.7299	2	47	-777.777	-777.777	-777.777	-777.777	0	0	3008.6295	0	0	0	1204.7291	603.3718524	1204.729179	0	FALSE			-777.777	-777.777	-777.777	1	33.8	M:\Monica\MSDATA\Holts\Solycomp\04252008\0X\J14\Holts_Solycomp_04252008_0X_J14_combo_mascot_results.html		1	-777.777	-777.777	M:\Monica\MSDATA\Holts\Solycomp\04252008\0X\J14\m05012008_holtholt_soly_12_0x_j14_6.raw		0	1204.729165		0	TRUE	0	-777.777
-1	1	0	1.245	0.29	IPI:IPI00296337.2	473749	SPACER	SWISS-PROT:P78527-1|ENSEMBL:ENSP00000313420|REFSEQ:NP_008835|H-INV:HIT000220021|VEGA:OTTHUMP00000177651 Tax_Id=9606 Gene_Symbol=PRKDC Isoform 1 of DNA-dependent protein kinase catalytic subunit	LKPVELR	434.7928	867.571	2	39	-777.777	-777.777	-777.777	-777.777	1119.531629	48.64989332	1126.2903	1120.3243	1123.5987	5697.114384	867.5728	434.7929392	867.571353	853.5376888	FALSE			-777.777	-777.777	-777.777	1	1.8	M:\Monica\MSDATA\Holts\Solycomp\04252008\0X\J14\Holts_Solycomp_04252008_0X_J14_combo_mascot_results.html	1Arg6 1Lys8	1	-777.777	-777.777	M:\Monica\MSDATA\Holts\Solycomp\04252008\0X\J14\m05012008_holtholt_soly_12_0x_j14_6.raw		3557782.797	853.5385147		434.792849	TRUE	434.7929882	-777.777
-1	1	0	1.245	0.29	IPI:IPI00296337.2	473749	SPACER	SWISS-PROT:P78527-1|ENSEMBL:ENSP00000313420|REFSEQ:NP_008835|H-INV:HIT000220021|VEGA:OTTHUMP00000177651 Tax_Id=9606 Gene_Symbol=PRKDC Isoform 1 of DNA-dependent protein kinase catalytic subunit	LLALNSLYSPK	609.8591	1217.7036	2	74	-777.777	-777.777	-777.777	-777.777	3056.179298	3.9136	3057.459	3056.053815	3056.9229	14182.38841	1217.7019	609.8587337	1217.702942	1217.70297	FALSE			-777.777	-777.777	-777.777	1	57	M:\Monica\MSDATA\Holts\Solycomp\04252008\0X\J14\Holts_Solycomp_04252008_0X_J14_combo_mascot_results.html		1	-777.777	-777.777	M:\Monica\MSDATA\Holts\Solycomp\04252008\0X\J14\m05012008_holtholt_soly_12_0x_j14_6.raw		5089035	1217.701955		609.859085	TRUE	609.8587188	-777.777
-1	1	0	1.245	0.29	IPI:IPI00296337.2	473749	SPACER	SWISS-PROT:P78527-1|ENSEMBL:ENSP00000313420|REFSEQ:NP_008835|H-INV:HIT000220021|VEGA:OTTHUMP00000177651 Tax_Id=9606 Gene_Symbol=PRKDC Isoform 1 of DNA-dependent protein kinase catalytic subunit	LLALNSLYSPK	613.8663	1225.7181	2	69	-777.777	-777.777	-777.777	-777.777	0	0	3056.663	0	0	0	1225.7161	613.8659221	1225.717319	0	FALSE			-777.777	-777.777	-777.777	1	43.8	M:\Monica\MSDATA\Holts\Solycomp\04252008\0X\J14\Holts_Solycomp_04252008_0X_J14_combo_mascot_results.html	1Lys8	1	-777.777	-777.777	M:\Monica\MSDATA\Holts\Solycomp\04252008\0X\J14\m05012008_holtholt_soly_12_0x_j14_6.raw		0	1217.701955		0	TRUE	0	-777.777
-1	1	0	1.245	0.29	IPI:IPI00296337.2	473749	SPACER	SWISS-PROT:P78527-1|ENSEMBL:ENSP00000313420|REFSEQ:NP_008835|H-INV:HIT000220021|VEGA:OTTHUMP00000177651 Tax_Id=9606 Gene_Symbol=PRKDC Isoform 1 of DNA-dependent protein kinase catalytic subunit	LLEEALLR	478.793	955.5715	2	55	-777.777	-777.777	-777.777	-777.777	2868.533332	14.61226036	2863.0142	2868.813026	2867.6949	63165.95209	955.5702	478.7930122	955.5714989	955.5716384	FALSE			-777.777	-777.777	-777.777	1	24	M:\Monica\MSDATA\Holts\Solycomp\04252008\0X\J14\Holts_Solycomp_04252008_0X_J14_combo_mascot_results.html		1	-777.777	-777.777	M:\Monica\MSDATA\Holts\Solycomp\04252008\0X\J14\m05012008_holtholt_soly_12_0x_j14_6.raw		33305906.75	955.5702047		478.7930656	TRUE	478.7930778	-777.777
-1	1	0	1.245	0.29	IPI:IPI00296337.2	473749	SPACER	SWISS-PROT:P78527-1|ENSEMBL:ENSP00000313420|REFSEQ:NP_008835|H-INV:HIT000220021|VEGA:OTTHUMP00000177651 Tax_Id=9606 Gene_Symbol=PRKDC Isoform 1 of DNA-dependent protein kinase catalytic subunit	LLEEALLR	481.8034	961.5922	2	51	-777.777	-777.777	-777.777	-777.777	0	0	2862.7769	0	0	0	961.5903	481.8034035	961.5922815	0	FALSE			-777.777	-777.777	-777.777	1	26.4	M:\Monica\MSDATA\Holts\Solycomp\04252008\0X\J14\Holts_Solycomp_04252008_0X_J14_combo_mascot_results.html	1Arg6	1	-777.777	-777.777	M:\Monica\MSDATA\Holts\Solycomp\04252008\0X\J14\m05012008_holtholt_soly_12_0x_j14_6.raw		0	955.5702047		0	TRUE	0	-777.777
-1	1	0	1.245	0.29	IPI:IPI00296337.2	473749	SPACER	SWISS-PROT:P78527-1|ENSEMBL:ENSP00000313420|REFSEQ:NP_008835|H-INV:HIT000220021|VEGA:OTTHUMP00000177651 Tax_Id=9606 Gene_Symbol=PRKDC Isoform 1 of DNA-dependent protein kinase catalytic subunit	LLLQGEADQSLLTFIDK	956.5383	1911.062	2	122	-777.777	-777.777	-777.777	-777.777	3773.322632	4.7164	3770.2947	3772.0792	3772.0792	1595.446698	1911.0444	956.5369327	1911.05934	1903.029919	FALSE			-777.777	-777.777	-777.777	1	113.9	M:\Monica\MSDATA\Holts\Solycomp\04252008\0X\J14\Holts_Solycomp_04252008_0X_J14_combo_mascot_results.html	1Lys8	1	-777.777	-777.777	M:\Monica\MSDATA\Holts\Solycomp\04252008\0X\J14\m05012008_holtholt_soly_12_0x_j14_6.raw		288810.1667	1903.030205		956.5281929	TRUE	956.5268257	-777.777
-1	1	0	1.245	0.29	IPI:IPI00296337.2	473749	SPACER	SWISS-PROT:P78527-1|ENSEMBL:ENSP00000313420|REFSEQ:NP_008835|H-INV:HIT000220021|VEGA:OTTHUMP00000177651 Tax_Id=9606 Gene_Symbol=PRKDC Isoform 1 of DNA-dependent protein kinase catalytic subunit	LLLQGEADQSLLTFIDK	952.5333	1903.0521	2	94	-777.777	-777.777	-777.777	-777.777	0	0	3771.4218	0	0	0	1903.0302	952.5319443	1903.049363	0	FALSE			-777.777	-777.777	-777.777	1	84.1	M:\Monica\MSDATA\Holts\Solycomp\04252008\0X\J14\Holts_Solycomp_04252008_0X_J14_combo_mascot_results.html		1	-777.777	-777.777	M:\Monica\MSDATA\Holts\Solycomp\04252008\0X\J14\m05012008_holtholt_soly_12_0x_j14_6.raw		0	1903.030205		0	TRUE	0	-777.777
-1	1	0	1.245	0.29	IPI:IPI00296337.2	473749	SPACER	SWISS-PROT:P78527-1|ENSEMBL:ENSP00000313420|REFSEQ:NP_008835|H-INV:HIT000220021|VEGA:OTTHUMP00000177651 Tax_Id=9606 Gene_Symbol=PRKDC Isoform 1 of DNA-dependent protein kinase catalytic subunit	LLNFLMK	451.7673	901.52	2	47	-777.777	-777.777	-777.777	-777.777	2985.203047	10.88449455	2980.1301	2985.205065	2983.4426	59829.20743	901.5186	451.7673902	901.520255	893.5061734	FALSE			-777.777	-777.777	-777.777	1	20.5	M:\Monica\MSDATA\Holts\Solycomp\04252008\0X\J14\Holts_Solycomp_04252008_0X_J14_combo_mascot_results.html	1Met(ox) 1Lys8	1	-777.777	-777.777	M:\Monica\MSDATA\Holts\Solycomp\04252008\0X\J14\m05012008_holtholt_soly_12_0x_j14_6.raw		34933198.63	877.5095347		451.7672888	TRUE	451.767379	-777.777
-1	1	0	1.245	0.29	IPI:IPI00296337.2	473749	SPACER	SWISS-PROT:P78527-1|ENSEMBL:ENSP00000313420|REFSEQ:NP_008835|H-INV:HIT000220021|VEGA:OTTHUMP00000177651 Tax_Id=9606 Gene_Symbol=PRKDC Isoform 1 of DNA-dependent protein kinase catalytic subunit	LLNFLMK	443.7704	885.5262	2	37	-777.777	-777.777	-777.777	-777.777	3200.739917	11.12977095	3204.2541	3200.965896	3201.0092	5023.353832	885.5237	443.7705133	885.5265012	877.5114583	FALSE			-777.777	-777.777	-777.777	1	19	M:\Monica\MSDATA\Holts\Solycomp\04252008\0X\J14\Holts_Solycomp_04252008_0X_J14_combo_mascot_results.html	1Lys8	1	-777.777	-777.777	M:\Monica\MSDATA\Holts\Solycomp\04252008\0X\J14\m05012008_holtholt_soly_12_0x_j14_6.raw		3009383.859	877.5095347		443.7701399	TRUE	443.7702532	-777.777
-1	1	0	1.245	0.29	IPI:IPI00296337.2	473749	SPACER	SWISS-PROT:P78527-1|ENSEMBL:ENSP00000313420|REFSEQ:NP_008835|H-INV:HIT000220021|VEGA:OTTHUMP00000177651 Tax_Id=9606 Gene_Symbol=PRKDC Isoform 1 of DNA-dependent protein kinase catalytic subunit	LLNFLMK	447.7601	893.5056	2	37	-777.777	-777.777	-777.777	-777.777	0	0	2980.3712	0	0	0	893.5044	447.7602018	893.5058781	0	FALSE			-777.777	-777.777	-777.777	1	11.7	M:\Monica\MSDATA\Holts\Solycomp\04252008\0X\J14\Holts_Solycomp_04252008_0X_J14_combo_mascot_results.html	1Met(ox)	1	-777.777	-777.777	M:\Monica\MSDATA\Holts\Solycomp\04252008\0X\J14\m05012008_holtholt_soly_12_0x_j14_6.raw		0	877.5095347		0	TRUE	0	-777.777
-1	1	0	1.245	0.29	IPI:IPI00296337.2	473749	SPACER	SWISS-PROT:P78527-1|ENSEMBL:ENSP00000313420|REFSEQ:NP_008835|H-INV:HIT000220021|VEGA:OTTHUMP00000177651 Tax_Id=9606 Gene_Symbol=PRKDC Isoform 1 of DNA-dependent protein kinase catalytic subunit	LLNTWTNR	509.2772	1016.5398	2	56	-777.777	-777.777	-777.777	-777.777	2501.974368	14.61558209	2499.4967	2502.23115	2502.4039	30135.06946	1016.5403	509.2771241	1016.539723	1016.540007	FALSE			-777.777	-777.777	-777.777	1	38.5	M:\Monica\MSDATA\Holts\Solycomp\04252008\0X\J14\Holts_Solycomp_04252008_0X_J14_combo_mascot_results.html		1	-777.777	-777.777	M:\Monica\MSDATA\Holts\Solycomp\04252008\0X\J14\m05012008_holtholt_soly_12_0x_j14_6.raw		14510043.88	1016.540325		509.2770277	TRUE	509.2769518	-777.777
-1	1	0	1.245	0.29	IPI:IPI00296337.2	473749	SPACER	SWISS-PROT:P78527-1|ENSEMBL:ENSP00000313420|REFSEQ:NP_008835|H-INV:HIT000220021|VEGA:OTTHUMP00000177651 Tax_Id=9606 Gene_Symbol=PRKDC Isoform 1 of DNA-dependent protein kinase catalytic subunit	LLNTWTNR	512.2867	1022.5588	2	53	-777.777	-777.777	-777.777	-777.777	0	0	2497.7469	0	0	0	1022.5604	512.2866154	1022.558705	0	FALSE			-777.777	-777.777	-777.777	1	32.9	M:\Monica\MSDATA\Holts\Solycomp\04252008\0X\J14\Holts_Solycomp_04252008_0X_J14_combo_mascot_results.html	1Arg6	1	-777.777	-777.777	M:\Monica\MSDATA\Holts\Solycomp\04252008\0X\J14\m05012008_holtholt_soly_12_0x_j14_6.raw		0	1016.540325		0	TRUE	0	-777.777
-1	1	0	1.245	0.29	IPI:IPI00296337.2	473749	SPACER	SWISS-PROT:P78527-1|ENSEMBL:ENSP00000313420|REFSEQ:NP_008835|H-INV:HIT000220021|VEGA:OTTHUMP00000177651 Tax_Id=9606 Gene_Symbol=PRKDC Isoform 1 of DNA-dependent protein kinase catalytic subunit	LLPAELPAKR	554.3482	1106.6819	2	35	-777.777	-777.777	-777.777	-777.777	2337.146515	10.13531388	2336.4497	2337.368159	2337.2414	22201.30704	1106.6811	554.347994	1106.681463	1106.680012	FALSE			-777.777	-777.777	-777.777	1	21.1	M:\Monica\MSDATA\Holts\Solycomp\04252008\0X\J14\Holts_Solycomp_04252008_0X_J14_combo_mascot_results.html		1	-777.777	-777.777	M:\Monica\MSDATA\Holts\Solycomp\04252008\0X\J14\m05012008_holtholt_soly_12_0x_j14_6.raw		9147118.797	1106.681145		554.3474708	TRUE	554.3472648	-777.777
-1	1	0	1.245	0.29	IPI:IPI00296337.2	473749	SPACER	SWISS-PROT:P78527-1|ENSEMBL:ENSP00000313420|REFSEQ:NP_008835|H-INV:HIT000220021|VEGA:OTTHUMP00000177651 Tax_Id=9606 Gene_Symbol=PRKDC Isoform 1 of DNA-dependent protein kinase catalytic subunit	LLPAELPAKR	561.365	1120.7155	2	27	-777.777	-777.777	-777.777	-777.777	0	0	2338.7878	0	0	0	1120.7155	561.3647737	1120.715022	0	FALSE			-777.777	-777.777	-777.777	1	23.5	M:\Monica\MSDATA\Holts\Solycomp\04252008\0X\J14\Holts_Solycomp_04252008_0X_J14_combo_mascot_results.html	1Arg6 1Lys8	1	-777.777	-777.777	M:\Monica\MSDATA\Holts\Solycomp\04252008\0X\J14\m05012008_holtholt_soly_12_0x_j14_6.raw		0	1106.681145		0	TRUE	0	-777.777
-1	1	0	1.245	0.29	IPI:IPI00296337.2	473749	SPACER	SWISS-PROT:P78527-1|ENSEMBL:ENSP00000313420|REFSEQ:NP_008835|H-INV:HIT000220021|VEGA:OTTHUMP00000177651 Tax_Id=9606 Gene_Symbol=PRKDC Isoform 1 of DNA-dependent protein kinase catalytic subunit	LLQDFNR	456.2554	910.4963	2	42	-777.777	-777.777	-777.777	-777.777	2387.590721	12.35720172	2385.1899	2388.083238	2386.436	44574.62005	910.4968	456.2554772	910.4964291	904.4759733	FALSE			-777.777	-777.777	-777.777	1	22.7	M:\Monica\MSDATA\Holts\Solycomp\04252008\0X\J14\Holts_Solycomp_04252008_0X_J14_combo_mascot_results.html	1Arg6	1	-777.777	-777.777	M:\Monica\MSDATA\Holts\Solycomp\04252008\0X\J14\m05012008_holtholt_soly_12_0x_j14_6.raw		25562975.44	904.4766547		456.2553688	TRUE	456.2554461	-777.777
-1	1	0	1.245	0.29	IPI:IPI00296337.2	473749	SPACER	SWISS-PROT:P78527-1|ENSEMBL:ENSP00000313420|REFSEQ:NP_008835|H-INV:HIT000220021|VEGA:OTTHUMP00000177651 Tax_Id=9606 Gene_Symbol=PRKDC Isoform 1 of DNA-dependent protein kinase catalytic subunit	LLQDFNR	453.2455	904.4764	2	40	-777.777	-777.777	-777.777	-777.777	0	0	2385.6753	0	0	0	904.4766	453.2455859	904.4766464	0	FALSE			-777.777	-777.777	-777.777	1	20.3	M:\Monica\MSDATA\Holts\Solycomp\04252008\0X\J14\Holts_Solycomp_04252008_0X_J14_combo_mascot_results.html		1	-777.777	-777.777	M:\Monica\MSDATA\Holts\Solycomp\04252008\0X\J14\m05012008_holtholt_soly_12_0x_j14_6.raw		0	904.4766547		0	TRUE	0	-777.777
-1	1	0	1.245	0.29	IPI:IPI00296337.2	473749	SPACER	SWISS-PROT:P78527-1|ENSEMBL:ENSP00000313420|REFSEQ:NP_008835|H-INV:HIT000220021|VEGA:OTTHUMP00000177651 Tax_Id=9606 Gene_Symbol=PRKDC Isoform 1 of DNA-dependent protein kinase catalytic subunit	LLQIIER	442.7827	883.5508	2	48	-777.777	-777.777	-777.777	-777.777	2686.108042	14.44806826	2680.8697	2685.835307	2683.1315	40089.1626	883.5491	442.7828161	883.5511069	883.5496422	FALSE			-777.777	-777.777	-777.777	1	14.9	M:\Monica\MSDATA\Holts\Solycomp\04252008\0X\J14\Holts_Solycomp_04252008_0X_J14_combo_mascot_results.html		1	-777.777	-777.777	M:\Monica\MSDATA\Holts\Solycomp\04252008\0X\J14\m05012008_holtholt_soly_12_0x_j14_6.raw		23909051.56	883.5490847		442.7820121	TRUE	442.7821283	-777.777
-1	1	0	1.245	0.29	IPI:IPI00296337.2	473749	SPACER	SWISS-PROT:P78527-1|ENSEMBL:ENSP00000313420|REFSEQ:NP_008835|H-INV:HIT000220021|VEGA:OTTHUMP00000177651 Tax_Id=9606 Gene_Symbol=PRKDC Isoform 1 of DNA-dependent protein kinase catalytic subunit	LLQTFR	392.2455	782.4765	2	28	-777.777	-777.777	-777.777	-777.777	2310.770621	7.858107376	2307.5367	2310.793289	2310.0357	29556.69249	782.4746	392.2457621	782.4769987	776.4548398	FALSE			-777.777	-777.777	-777.777	1	0	M:\Monica\MSDATA\Holts\Solycomp\04252008\0X\J14\Holts_Solycomp_04252008_0X_J14_combo_mascot_results.html	1Arg6	1	-777.777	-777.777	M:\Monica\MSDATA\Holts\Solycomp\04252008\0X\J14\m05012008_holtholt_soly_12_0x_j14_6.raw		21256516.56	776.4544647		392.2443961	TRUE	392.2446582	-777.777
-1	1	0	1.245	0.29	IPI:IPI00296337.2	473749	SPACER	SWISS-PROT:P78527-1|ENSEMBL:ENSP00000313420|REFSEQ:NP_008835|H-INV:HIT000220021|VEGA:OTTHUMP00000177651 Tax_Id=9606 Gene_Symbol=PRKDC Isoform 1 of DNA-dependent protein kinase catalytic subunit	LMDEFK	399.6879	797.3613	2	11	-777.777	-777.777	-777.777	-777.777	0	0	1128.5786	0	0	0	797.3629	399.6881406	797.3617557	0	FALSE			-777.777	-777.777	-777.777	1	0	M:\Monica\MSDATA\Holts\Solycomp\04252008\0X\J14\Holts_Solycomp_04252008_0X_J14_combo_mascot_results.html	1Met(ox)	1	-777.777	-777.777	M:\Monica\MSDATA\Holts\Solycomp\04252008\0X\J14\m05012008_holtholt_soly_12_0x_j14_6.raw		0	781.3680147		0	FALSE	0	-777.777
-1	1	0	1.245	0.29	IPI:IPI00296337.2	473749	SPACER	SWISS-PROT:P78527-1|ENSEMBL:ENSP00000313420|REFSEQ:NP_008835|H-INV:HIT000220021|VEGA:OTTHUMP00000177651 Tax_Id=9606 Gene_Symbol=PRKDC Isoform 1 of DNA-dependent protein kinase catalytic subunit	LNESTFDTQITK	698.8525	1395.6905	2	98	-777.777	-777.777	-777.777	-777.777	2573.832054	10.53855313	2569.5745	2573.943996	2573.8669	79610.56955	1395.6882	698.8518768	1395.689228	1395.686155	FALSE			-777.777	-777.777	-777.777	1	86.1	M:\Monica\MSDATA\Holts\Solycomp\04252008\0X\J14\Holts_Solycomp_04252008_0X_J14_combo_mascot_results.html		1	-777.777	-777.777	M:\Monica\MSDATA\Holts\Solycomp\04252008\0X\J14\m05012008_holtholt_soly_12_0x_j14_6.raw		23225958.66	1395.688165		698.8500154	TRUE	698.8493922	-777.777
-1	1	0	1.245	0.29	IPI:IPI00296337.2	473749	SPACER	SWISS-PROT:P78527-1|ENSEMBL:ENSP00000313420|REFSEQ:NP_008835|H-INV:HIT000220021|VEGA:OTTHUMP00000177651 Tax_Id=9606 Gene_Symbol=PRKDC Isoform 1 of DNA-dependent protein kinase catalytic subunit	LNESTFDTQITK	702.8591	1403.7035	2	83	-777.777	-777.777	-777.777	-777.777	0	0	2569.0483	0	0	0	1403.7024	702.8584652	1403.702405	0	FALSE			-777.777	-777.777	-777.777	1	61.2	M:\Monica\MSDATA\Holts\Solycomp\04252008\0X\J14\Holts_Solycomp_04252008_0X_J14_combo_mascot_results.html	1Lys8	1	-777.777	-777.777	M:\Monica\MSDATA\Holts\Solycomp\04252008\0X\J14\m05012008_holtholt_soly_12_0x_j14_6.raw		0	1395.688165		0	TRUE	0	-777.777
-1	1	0	1.245	0.29	IPI:IPI00296337.2	473749	SPACER	SWISS-PROT:P78527-1|ENSEMBL:ENSP00000313420|REFSEQ:NP_008835|H-INV:HIT000220021|VEGA:OTTHUMP00000177651 Tax_Id=9606 Gene_Symbol=PRKDC Isoform 1 of DNA-dependent protein kinase catalytic subunit	LPKDDVHAK	519.7979	1037.5812	2	33	-777.777	-777.777	-777.777	-777.777	748.7369	0	749.7984	748.7369	748.7369	2236.497998	1037.584	519.7977938	1037.581062	1021.553833	FALSE			-777.777	-777.777	-777.777	1	18.2	M:\Monica\MSDATA\Holts\Solycomp\04252008\0X\J14\Holts_Solycomp_04252008_0X_J14_combo_mascot_results.html	2Lys8	1	-777.777	-777.777	M:\Monica\MSDATA\Holts\Solycomp\04252008\0X\J14\m05012008_holtholt_soly_12_0x_j14_6.raw		1037993.662	1021.555615		519.7978936	TRUE	519.7977874	-777.777
-1	1	0	1.245	0.29	IPI:IPI00296337.2	473749	SPACER	SWISS-PROT:P78527-1|ENSEMBL:ENSP00000313420|REFSEQ:NP_008835|H-INV:HIT000220021|VEGA:OTTHUMP00000177651 Tax_Id=9606 Gene_Symbol=PRKDC Isoform 1 of DNA-dependent protein kinase catalytic subunit	LPLISGFYK	519.3056	1036.5967	2	40	-777.777	-777.777	-777.777	-777.777	3189.269901	17.96324812	3187.6395	3189.259592	3190.9911	32747.15175	1036.5957	519.3054952	1036.596465	1036.596926	FALSE			-777.777	-777.777	-777.777	1	7.8	M:\Monica\MSDATA\Holts\Solycomp\04252008\0X\J14\Holts_Solycomp_04252008_0X_J14_combo_mascot_results.html		1	-777.777	-777.777	M:\Monica\MSDATA\Holts\Solycomp\04252008\0X\J14\m05012008_holtholt_soly_12_0x_j14_6.raw		15272283.5	1036.595695		519.3056785	TRUE	519.3055737	-777.777
-1	1	0	1.245	0.29	IPI:IPI00296337.2	473749	SPACER	SWISS-PROT:P78527-1|ENSEMBL:ENSP00000313420|REFSEQ:NP_008835|H-INV:HIT000220021|VEGA:OTTHUMP00000177651 Tax_Id=9606 Gene_Symbol=PRKDC Isoform 1 of DNA-dependent protein kinase catalytic subunit	LPLISGFYK	523.3125	1044.6104	2	24	-777.777	-777.777	-777.777	-777.777	0	0	3180.7589	0	0	0	1044.6099	523.3123836	1044.610242	0	FALSE			-777.777	-777.777	-777.777	1	9.3	M:\Monica\MSDATA\Holts\Solycomp\04252008\0X\J14\Holts_Solycomp_04252008_0X_J14_combo_mascot_results.html	1Lys8	1	-777.777	-777.777	M:\Monica\MSDATA\Holts\Solycomp\04252008\0X\J14\m05012008_holtholt_soly_12_0x_j14_6.raw		0	1036.595695		0	FALSE	0	-777.777
-1	1	0	1.245	0.29	IPI:IPI00296337.2	473749	SPACER	SWISS-PROT:P78527-1|ENSEMBL:ENSP00000313420|REFSEQ:NP_008835|H-INV:HIT000220021|VEGA:OTTHUMP00000177651 Tax_Id=9606 Gene_Symbol=PRKDC Isoform 1 of DNA-dependent protein kinase catalytic subunit	LPLISGFYK	523.315	1044.6155	2	15	-777.777	-777.777	-777.777	-777.777	0	0	3172.8905	0	0	0	1044.6099	523.3148836	1044.615242	0	FALSE			-777.777	-777.777	-777.777	1	5.3	M:\Monica\MSDATA\Holts\Solycomp\04252008\0X\J14\Holts_Solycomp_04252008_0X_J14_combo_mascot_results.html	1Lys8	1	-777.777	-777.777	M:\Monica\MSDATA\Holts\Solycomp\04252008\0X\J14\m05012008_holtholt_soly_12_0x_j14_6.raw		0	1036.595695		0	FALSE	0	-777.777
-1	1	0	1.245	0.29	IPI:IPI00296337.2	473749	SPACER	SWISS-PROT:P78527-1|ENSEMBL:ENSP00000313420|REFSEQ:NP_008835|H-INV:HIT000220021|VEGA:OTTHUMP00000177651 Tax_Id=9606 Gene_Symbol=PRKDC Isoform 1 of DNA-dependent protein kinase catalytic subunit	LPLISGFYK	519.3058	1036.597	2	14	-777.777	-777.777	-777.777	-777.777	0	0	3174.4582	0	0	0	1036.5957	519.3056952	1036.596865	0	FALSE			-777.777	-777.777	-777.777	1	0.7	M:\Monica\MSDATA\Holts\Solycomp\04252008\0X\J14\Holts_Solycomp_04252008_0X_J14_combo_mascot_results.html		1	-777.777	-777.777	M:\Monica\MSDATA\Holts\Solycomp\04252008\0X\J14\m05012008_holtholt_soly_12_0x_j14_6.raw		0	1036.595695		0	FALSE	0	-777.777
-1	1	0	1.245	0.29	IPI:IPI00296337.2	473749	SPACER	SWISS-PROT:P78527-1|ENSEMBL:ENSP00000313420|REFSEQ:NP_008835|H-INV:HIT000220021|VEGA:OTTHUMP00000177651 Tax_Id=9606 Gene_Symbol=PRKDC Isoform 1 of DNA-dependent protein kinase catalytic subunit	LPPDVLR	408.2582	814.5019	2	19	-777.777	-777.777	-777.777	-777.777	0	0	2389.0721	0	0	0	814.5008	408.2584158	814.5023062	0	FALSE			-777.777	-777.777	-777.777	1	6	M:\Monica\MSDATA\Holts\Solycomp\04252008\0X\J14\Holts_Solycomp_04252008_0X_J14_combo_mascot_results.html	1Arg6	1	-777.777	-777.777	M:\Monica\MSDATA\Holts\Solycomp\04252008\0X\J14\m05012008_holtholt_soly_12_0x_j14_6.raw		0	808.4806647		0	FALSE	0	-777.777
-1	1	0	1.245	0.29	IPI:IPI00296337.2	473749	SPACER	SWISS-PROT:P78527-1|ENSEMBL:ENSP00000313420|REFSEQ:NP_008835|H-INV:HIT000220021|VEGA:OTTHUMP00000177651 Tax_Id=9606 Gene_Symbol=PRKDC Isoform 1 of DNA-dependent protein kinase catalytic subunit	LPPDVLR	408.2583	814.5021	2	15	-777.777	-777.777	-777.777	-777.777	0	0	2440.594	0	0	0	814.5008	408.2585158	814.5025062	0	FALSE			-777.777	-777.777	-777.777	1	0.8	M:\Monica\MSDATA\Holts\Solycomp\04252008\0X\J14\Holts_Solycomp_04252008_0X_J14_combo_mascot_results.html	1Arg6	1	-777.777	-777.777	M:\Monica\MSDATA\Holts\Solycomp\04252008\0X\J14\m05012008_holtholt_soly_12_0x_j14_6.raw		0	808.4806647		0	FALSE	0	-777.777
-1	1	0	1.245	0.29	IPI:IPI00296337.2	473749	SPACER	SWISS-PROT:P78527-1|ENSEMBL:ENSP00000313420|REFSEQ:NP_008835|H-INV:HIT000220021|VEGA:OTTHUMP00000177651 Tax_Id=9606 Gene_Symbol=PRKDC Isoform 1 of DNA-dependent protein kinase catalytic subunit	LPSNTLDR	461.2577	920.5009	2	55	-777.777	-777.777	-777.777	-777.777	1080.689598	57.68336545	1077.0552	1080.776646	1080.7652	10973.3342	920.5023	461.2577628	920.5010002	914.4805205	FALSE			-777.777	-777.777	-777.777	1	23.6	M:\Monica\MSDATA\Holts\Solycomp\04252008\0X\J14\Holts_Solycomp_04252008_0X_J14_combo_mascot_results.html	1Arg6	1	-777.777	-777.777	M:\Monica\MSDATA\Holts\Solycomp\04252008\0X\J14\m05012008_holtholt_soly_12_0x_j14_6.raw		6028057.969	914.4821347		461.2577442	TRUE	461.257807	-777.777
-1	1	0	1.245	0.29	IPI:IPI00296337.2	473749	SPACER	SWISS-PROT:P78527-1|ENSEMBL:ENSP00000313420|REFSEQ:NP_008835|H-INV:HIT000220021|VEGA:OTTHUMP00000177651 Tax_Id=9606 Gene_Symbol=PRKDC Isoform 1 of DNA-dependent protein kinase catalytic subunit	LPSNTLDR	461.2578	920.5011	2	51	-777.777	-777.777	-777.777	-777.777	0	0	1048.695	0	0	0	920.5023	461.2578628	920.5012002	0	FALSE			-777.777	-777.777	-777.777	1	23.3	M:\Monica\MSDATA\Holts\Solycomp\04252008\0X\J14\Holts_Solycomp_04252008_0X_J14_combo_mascot_results.html	1Arg6	1	-777.777	-777.777	M:\Monica\MSDATA\Holts\Solycomp\04252008\0X\J14\m05012008_holtholt_soly_12_0x_j14_6.raw		0	914.4821347		0	TRUE	0	-777.777
-1	1	0	1.245	0.29	IPI:IPI00296337.2	473749	SPACER	SWISS-PROT:P78527-1|ENSEMBL:ENSP00000313420|REFSEQ:NP_008835|H-INV:HIT000220021|VEGA:OTTHUMP00000177651 Tax_Id=9606 Gene_Symbol=PRKDC Isoform 1 of DNA-dependent protein kinase catalytic subunit	LPSNTLDR	458.2469	914.4793	2	50	-777.777	-777.777	-777.777	-777.777	0	0	1070.4171	0	0	0	914.4821	458.2469715	914.4794176	0	FALSE			-777.777	-777.777	-777.777	1	13.7	M:\Monica\MSDATA\Holts\Solycomp\04252008\0X\J14\Holts_Solycomp_04252008_0X_J14_combo_mascot_results.html		1	-777.777	-777.777	M:\Monica\MSDATA\Holts\Solycomp\04252008\0X\J14\m05012008_holtholt_soly_12_0x_j14_6.raw		0	914.4821347		0	TRUE	0	-777.777
-1	1	0	1.245	0.29	IPI:IPI00296337.2	473749	SPACER	SWISS-PROT:P78527-1|ENSEMBL:ENSP00000313420|REFSEQ:NP_008835|H-INV:HIT000220021|VEGA:OTTHUMP00000177651 Tax_Id=9606 Gene_Symbol=PRKDC Isoform 1 of DNA-dependent protein kinase catalytic subunit	LPSNTLDR	461.2578	920.501	2	48	-777.777	-777.777	-777.777	-777.777	0	0	1107.0863	0	0	0	920.5023	461.2578628	920.5012002	0	FALSE			-777.777	-777.777	-777.777	1	16.3	M:\Monica\MSDATA\Holts\Solycomp\04252008\0X\J14\Holts_Solycomp_04252008_0X_J14_combo_mascot_results.html	1Arg6	1	-777.777	-777.777	M:\Monica\MSDATA\Holts\Solycomp\04252008\0X\J14\m05012008_holtholt_soly_12_0x_j14_6.raw		0	914.4821347		0	TRUE	0	-777.777
-1	1	0	1.245	0.29	IPI:IPI00296337.2	473749	SPACER	SWISS-PROT:P78527-1|ENSEMBL:ENSP00000313420|REFSEQ:NP_008835|H-INV:HIT000220021|VEGA:OTTHUMP00000177651 Tax_Id=9606 Gene_Symbol=PRKDC Isoform 1 of DNA-dependent protein kinase catalytic subunit	LPSNTLDR	458.2476	914.4807	2	38	-777.777	-777.777	-777.777	-777.777	0	0	1102.7855	0	0	0	914.4821	458.2476715	914.4808176	0	FALSE			-777.777	-777.777	-777.777	1	10.5	M:\Monica\MSDATA\Holts\Solycomp\04252008\0X\J14\Holts_Solycomp_04252008_0X_J14_combo_mascot_results.html		1	-777.777	-777.777	M:\Monica\MSDATA\Holts\Solycomp\04252008\0X\J14\m05012008_holtholt_soly_12_0x_j14_6.raw		0	914.4821347		0	TRUE	0	-777.777
-1	1	0	1.245	0.29	IPI:IPI00296337.2	473749	SPACER	SWISS-PROT:P78527-1|ENSEMBL:ENSP00000313420|REFSEQ:NP_008835|H-INV:HIT000220021|VEGA:OTTHUMP00000177651 Tax_Id=9606 Gene_Symbol=PRKDC Isoform 1 of DNA-dependent protein kinase catalytic subunit	LPSNTLDR	458.2483	914.4821	2	32	-777.777	-777.777	-777.777	-777.777	0	0	1040.7778	0	0	0	914.4821	458.2483715	914.4822176	0	FALSE			-777.777	-777.777	-777.777	1	9.5	M:\Monica\MSDATA\Holts\Solycomp\04252008\0X\J14\Holts_Solycomp_04252008_0X_J14_combo_mascot_results.html		1	-777.777	-777.777	M:\Monica\MSDATA\Holts\Solycomp\04252008\0X\J14\m05012008_holtholt_soly_12_0x_j14_6.raw		0	914.4821347		0	TRUE	0	-777.777
-1	1	0	1.245	0.29	IPI:IPI00296337.2	473749	SPACER	SWISS-PROT:P78527-1|ENSEMBL:ENSP00000313420|REFSEQ:NP_008835|H-INV:HIT000220021|VEGA:OTTHUMP00000177651 Tax_Id=9606 Gene_Symbol=PRKDC Isoform 1 of DNA-dependent protein kinase catalytic subunit	LPSNTLDR	461.257	920.4994	2	16	-777.777	-777.777	-777.777	-777.777	0	0	1148.6553	0	0	0	920.5023	461.2570628	920.4996002	0	FALSE			-777.777	-777.777	-777.777	1	4.4	M:\Monica\MSDATA\Holts\Solycomp\04252008\0X\J14\Holts_Solycomp_04252008_0X_J14_combo_mascot_results.html	1Arg6	1	-777.777	-777.777	M:\Monica\MSDATA\Holts\Solycomp\04252008\0X\J14\m05012008_holtholt_soly_12_0x_j14_6.raw		0	914.4821347		0	FALSE	0	-777.777
-1	1	0	1.245	0.29	IPI:IPI00296337.2	473749	SPACER	SWISS-PROT:P78527-1|ENSEMBL:ENSP00000313420|REFSEQ:NP_008835|H-INV:HIT000220021|VEGA:OTTHUMP00000177651 Tax_Id=9606 Gene_Symbol=PRKDC Isoform 1 of DNA-dependent protein kinase catalytic subunit	LPVLAGCLK	485.7919	969.5693	2	47	-777.777	-777.777	-777.777	-777.777	2752.02753	10.59129057	2756.0684	2752.314627	2754.5702	9120.051193	969.5681	485.7918919	969.5692585	969.5693437	FALSE			-777.777	-777.777	-777.777	1	15.4	M:\Monica\MSDATA\Holts\Solycomp\04252008\0X\J14\Holts_Solycomp_04252008_0X_J14_combo_mascot_results.html		1	-777.777	-777.777	M:\Monica\MSDATA\Holts\Solycomp\04252008\0X\J14\m05012008_holtholt_soly_12_0x_j14_6.raw		4677969.953	912.5466301		485.7919357	TRUE	485.7919276	-777.777
-1	1	0	1.245	0.29	IPI:IPI00296337.2	473749	SPACER	SWISS-PROT:P78527-1|ENSEMBL:ENSP00000313420|REFSEQ:NP_008835|H-INV:HIT000220021|VEGA:OTTHUMP00000177651 Tax_Id=9606 Gene_Symbol=PRKDC Isoform 1 of DNA-dependent protein kinase catalytic subunit	LPVLAGCLK	489.799	977.5835	2	38	-777.777	-777.777	-777.777	-777.777	0	0	2763.9835	0	0	0	977.5823	489.7989804	977.5834354	0	FALSE			-777.777	-777.777	-777.777	1	22.4	M:\Monica\MSDATA\Holts\Solycomp\04252008\0X\J14\Holts_Solycomp_04252008_0X_J14_combo_mascot_results.html	1Lys8	1	-777.777	-777.777	M:\Monica\MSDATA\Holts\Solycomp\04252008\0X\J14\m05012008_holtholt_soly_12_0x_j14_6.raw		0	912.5466301		0	TRUE	0	-777.777
-1	1	0	1.245	0.29	IPI:IPI00296337.2	473749	SPACER	SWISS-PROT:P78527-1|ENSEMBL:ENSP00000313420|REFSEQ:NP_008835|H-INV:HIT000220021|VEGA:OTTHUMP00000177651 Tax_Id=9606 Gene_Symbol=PRKDC Isoform 1 of DNA-dependent protein kinase catalytic subunit	LPVLAGCLK	489.799	977.5835	2	27	-777.777	-777.777	-777.777	-777.777	0	0	2755.5684	0	0	0	977.5823	489.7989804	977.5834354	0	FALSE			-777.777	-777.777	-777.777	1	12.6	M:\Monica\MSDATA\Holts\Solycomp\04252008\0X\J14\Holts_Solycomp_04252008_0X_J14_combo_mascot_results.html	1Lys8	1	-777.777	-777.777	M:\Monica\MSDATA\Holts\Solycomp\04252008\0X\J14\m05012008_holtholt_soly_12_0x_j14_6.raw		0	912.5466301		0	TRUE	0	-777.777
-1	1	0	1.245	0.29	IPI:IPI00296337.2	473749	SPACER	SWISS-PROT:P78527-1|ENSEMBL:ENSP00000313420|REFSEQ:NP_008835|H-INV:HIT000220021|VEGA:OTTHUMP00000177651 Tax_Id=9606 Gene_Symbol=PRKDC Isoform 1 of DNA-dependent protein kinase catalytic subunit	LQETLSAADR	552.2883	1102.562	2	97	-777.777	-777.777	-777.777	-777.777	2180.401963	12.24830142	2177.3112	2180.099523	2179.842	46899.51963	1102.5618	552.2880999	1102.561674	1102.560767	FALSE			-777.777	-777.777	-777.777	1	67.9	M:\Monica\MSDATA\Holts\Solycomp\04252008\0X\J14\Holts_Solycomp_04252008_0X_J14_combo_mascot_results.html		1	-777.777	-777.777	M:\Monica\MSDATA\Holts\Solycomp\04252008\0X\J14\m05012008_holtholt_soly_12_0x_j14_6.raw		19970692.94	1102.561835		552.2880934	TRUE	552.2878933	-777.777
-1	1	0	1.245	0.29	IPI:IPI00296337.2	473749	SPACER	SWISS-PROT:P78527-1|ENSEMBL:ENSP00000313420|REFSEQ:NP_008835|H-INV:HIT000220021|VEGA:OTTHUMP00000177651 Tax_Id=9606 Gene_Symbol=PRKDC Isoform 1 of DNA-dependent protein kinase catalytic subunit	LQETLSAADR	555.2988	1108.5831	2	77	-777.777	-777.777	-777.777	-777.777	0	0	2177.0673	0	0	0	1108.582	555.2985913	1108.582657	0	FALSE			-777.777	-777.777	-777.777	1	50	M:\Monica\MSDATA\Holts\Solycomp\04252008\0X\J14\Holts_Solycomp_04252008_0X_J14_combo_mascot_results.html	1Arg6	1	-777.777	-777.777	M:\Monica\MSDATA\Holts\Solycomp\04252008\0X\J14\m05012008_holtholt_soly_12_0x_j14_6.raw		0	1102.561835		0	TRUE	0	-777.777
-1	1	0	1.245	0.29	IPI:IPI00296337.2	473749	SPACER	SWISS-PROT:P78527-1|ENSEMBL:ENSP00000313420|REFSEQ:NP_008835|H-INV:HIT000220021|VEGA:OTTHUMP00000177651 Tax_Id=9606 Gene_Symbol=PRKDC Isoform 1 of DNA-dependent protein kinase catalytic subunit	LQSVQALTEIQEFISFISK	1095.1022	2188.1899	2	149	-777.777	-777.777	-777.777	-777.777	4358.727939	6.067649283	4357.2743	4339.786671	4359.083	3596.87965	2188.187	1095.100433	2188.18634	2180.174019	FALSE			-777.777	-777.777	-777.777	1	141.8	M:\Monica\MSDATA\Holts\Solycomp\04252008\0X\J14\Holts_Solycomp_04252008_0X_J14_combo_mascot_results.html	1Lys8	1	-777.777	-777.777	M:\Monica\MSDATA\Holts\Solycomp\04252008\0X\J14\m05012008_holtholt_soly_12_0x_j14_6.raw		528836.0758	2180.172855		1095.102143	TRUE	1095.100376	-777.777
-1	1	0	1.245	0.29	IPI:IPI00296337.2	473749	SPACER	SWISS-PROT:P78527-1|ENSEMBL:ENSP00000313420|REFSEQ:NP_008835|H-INV:HIT000220021|VEGA:OTTHUMP00000177651 Tax_Id=9606 Gene_Symbol=PRKDC Isoform 1 of DNA-dependent protein kinase catalytic subunit	LQSVQALTEIQEFISFISK	1091.0976	2180.1806	2	112	-777.777	-777.777	-777.777	-777.777	0	0	4357.6114	0	0	0	2180.1728	1091.095844	2180.177163	0	FALSE			-777.777	-777.777	-777.777	1	102.2	M:\Monica\MSDATA\Holts\Solycomp\04252008\0X\J14\Holts_Solycomp_04252008_0X_J14_combo_mascot_results.html		1	-777.777	-777.777	M:\Monica\MSDATA\Holts\Solycomp\04252008\0X\J14\m05012008_holtholt_soly_12_0x_j14_6.raw		0	2180.172855		0	TRUE	0	-777.777
-1	1	0	1.245	0.29	IPI:IPI00296337.2	473749	SPACER	SWISS-PROT:P78527-1|ENSEMBL:ENSP00000313420|REFSEQ:NP_008835|H-INV:HIT000220021|VEGA:OTTHUMP00000177651 Tax_Id=9606 Gene_Symbol=PRKDC Isoform 1 of DNA-dependent protein kinase catalytic subunit	LQSVQALTEIQEFISFISK	727.7331	2180.1775	3	59	-777.777	-777.777	-777.777	-777.777	4358.393048	6.067649283	4359.6449	4334.218791	4359.083	570.8790652	2180.1728	727.7323934	2180.175392	2180.17588	FALSE			-777.777	-777.777	-777.777	1	51.6	M:\Monica\MSDATA\Holts\Solycomp\04252008\0X\J14\Holts_Solycomp_04252008_0X_J14_combo_mascot_results.html		1	-777.777	-777.777	M:\Monica\MSDATA\Holts\Solycomp\04252008\0X\J14\m05012008_holtholt_soly_12_0x_j14_6.raw		157646.4625	2180.172855		727.733103	TRUE	727.7323964	-777.777
-1	1	0	1.245	0.29	IPI:IPI00296337.2	473749	SPACER	SWISS-PROT:P78527-1|ENSEMBL:ENSP00000313420|REFSEQ:NP_008835|H-INV:HIT000220021|VEGA:OTTHUMP00000177651 Tax_Id=9606 Gene_Symbol=PRKDC Isoform 1 of DNA-dependent protein kinase catalytic subunit	LQSVQALTEIQEFISFISK	730.4033	2188.1881	3	40	-777.777	-777.777	-777.777	-777.777	0	0	4358.3474	0	0	0	2188.187	730.4025857	2188.185969	0	FALSE			-777.777	-777.777	-777.777	1	30.6	M:\Monica\MSDATA\Holts\Solycomp\04252008\0X\J14\Holts_Solycomp_04252008_0X_J14_combo_mascot_results.html	1Lys8	1	-777.777	-777.777	M:\Monica\MSDATA\Holts\Solycomp\04252008\0X\J14\m05012008_holtholt_soly_12_0x_j14_6.raw		0	2180.172855		0	TRUE	0	-777.777
-1	1	0	1.245	0.29	IPI:IPI00296337.2	473749	SPACER	SWISS-PROT:P78527-1|ENSEMBL:ENSP00000313420|REFSEQ:NP_008835|H-INV:HIT000220021|VEGA:OTTHUMP00000177651 Tax_Id=9606 Gene_Symbol=PRKDC Isoform 1 of DNA-dependent protein kinase catalytic subunit	LQYFMEQFYGIIR	862.431	1722.8474	2	82	-777.777	-777.777	-777.777	-777.777	3472.394207	4.3984	3473.8535	3472.351857	3473.3028	4030.160332	1722.8439	862.4299044	1722.845283	1722.843812	FALSE			-777.777	-777.777	-777.777	1	65.7	M:\Monica\MSDATA\Holts\Solycomp\04252008\0X\J14\Holts_Solycomp_04252008_0X_J14_combo_mascot_results.html	1Met(ox)	1	-777.777	-777.777	M:\Monica\MSDATA\Holts\Solycomp\04252008\0X\J14\m05012008_holtholt_soly_12_0x_j14_6.raw		856592.5095	1706.849035		862.4309718	TRUE	862.4298763	-777.777
-1	1	0	1.245	0.29	IPI:IPI00296337.2	473749	SPACER	SWISS-PROT:P78527-1|ENSEMBL:ENSP00000313420|REFSEQ:NP_008835|H-INV:HIT000220021|VEGA:OTTHUMP00000177651 Tax_Id=9606 Gene_Symbol=PRKDC Isoform 1 of DNA-dependent protein kinase catalytic subunit	LSDFNDITNMLLLK	830.9373	1659.86	2	94	-777.777	-777.777	-777.777	-777.777	3519.8716	0	3518.2342	3519.8716	3519.8716	99173.33211	1659.8633	830.9362954	1659.858065	1651.848673	FALSE			-777.777	-777.777	-777.777	1	74.6	M:\Monica\MSDATA\Holts\Solycomp\04252008\0X\J14\Holts_Solycomp_04252008_0X_J14_combo_mascot_results.html	1Met(ox) 1Lys8	1	-777.777	-777.777	M:\Monica\MSDATA\Holts\Solycomp\04252008\0X\J14\m05012008_holtholt_soly_12_0x_j14_6.raw		22130719.38	1635.854175		830.9392867	TRUE	830.9382821	-777.777
-1	1	0	1.245	0.29	IPI:IPI00296337.2	473749	SPACER	SWISS-PROT:P78527-1|ENSEMBL:ENSP00000313420|REFSEQ:NP_008835|H-INV:HIT000220021|VEGA:OTTHUMP00000177651 Tax_Id=9606 Gene_Symbol=PRKDC Isoform 1 of DNA-dependent protein kinase catalytic subunit	LSDFNDITNMLLLK	826.9314	1651.8483	2	90	-777.777	-777.777	-777.777	-777.777	0	0	3490.873	0	0	0	1651.8491	826.9304069	1651.846288	0	FALSE			-777.777	-777.777	-777.777	1	67.5	M:\Monica\MSDATA\Holts\Solycomp\04252008\0X\J14\Holts_Solycomp_04252008_0X_J14_combo_mascot_results.html	1Met(ox)	1	-777.777	-777.777	M:\Monica\MSDATA\Holts\Solycomp\04252008\0X\J14\m05012008_holtholt_soly_12_0x_j14_6.raw		0	1635.854175		0	TRUE	0	-777.777
-1	1	0	1.245	0.29	IPI:IPI00296337.2	473749	SPACER	SWISS-PROT:P78527-1|ENSEMBL:ENSP00000313420|REFSEQ:NP_008835|H-INV:HIT000220021|VEGA:OTTHUMP00000177651 Tax_Id=9606 Gene_Symbol=PRKDC Isoform 1 of DNA-dependent protein kinase catalytic subunit	LSDFNDITNMLLLK	826.931	1651.8474	2	84	-777.777	-777.777	-777.777	-777.777	0	0	3518.8945	0	0	0	1651.8491	826.9300069	1651.845488	0	FALSE			-777.777	-777.777	-777.777	1	65.7	M:\Monica\MSDATA\Holts\Solycomp\04252008\0X\J14\Holts_Solycomp_04252008_0X_J14_combo_mascot_results.html	1Met(ox)	1	-777.777	-777.777	M:\Monica\MSDATA\Holts\Solycomp\04252008\0X\J14\m05012008_holtholt_soly_12_0x_j14_6.raw		0	1635.854175		0	TRUE	0	-777.777
-1	1	0	1.245	0.29	IPI:IPI00296337.2	473749	SPACER	SWISS-PROT:P78527-1|ENSEMBL:ENSP00000313420|REFSEQ:NP_008835|H-INV:HIT000220021|VEGA:OTTHUMP00000177651 Tax_Id=9606 Gene_Symbol=PRKDC Isoform 1 of DNA-dependent protein kinase catalytic subunit	LSDFNDITNMLLLK	830.9376	1659.8606	2	75	-777.777	-777.777	-777.777	-777.777	0	0	3490.0605	0	0	0	1659.8633	830.9365954	1659.858665	0	FALSE			-777.777	-777.777	-777.777	1	57.4	M:\Monica\MSDATA\Holts\Solycomp\04252008\0X\J14\Holts_Solycomp_04252008_0X_J14_combo_mascot_results.html	1Met(ox) 1Lys8	1	-777.777	-777.777	M:\Monica\MSDATA\Holts\Solycomp\04252008\0X\J14\m05012008_holtholt_soly_12_0x_j14_6.raw		0	1635.854175		0	TRUE	0	-777.777
-1	1	0	1.245	0.29	IPI:IPI00296337.2	473749	SPACER	SWISS-PROT:P78527-1|ENSEMBL:ENSP00000313420|REFSEQ:NP_008835|H-INV:HIT000220021|VEGA:OTTHUMP00000177651 Tax_Id=9606 Gene_Symbol=PRKDC Isoform 1 of DNA-dependent protein kinase catalytic subunit	LSFAVPFR	468.7689	935.5233	2	47	-777.777	-777.777	-777.777	-777.777	3159.315435	13.47365326	3154.2641	3159.493368	3158.5623	45691.73781	935.5228	468.7689411	935.5233568	935.5243363	FALSE			-777.777	-777.777	-777.777	1	29.9	M:\Monica\MSDATA\Holts\Solycomp\04252008\0X\J14\Holts_Solycomp_04252008_0X_J14_combo_mascot_results.html		1	-777.777	-777.777	M:\Monica\MSDATA\Holts\Solycomp\04252008\0X\J14\m05012008_holtholt_soly_12_0x_j14_6.raw		24994978.94	935.5228647		468.7689001	TRUE	468.7689412	-777.777
-1	1	0	1.245	0.29	IPI:IPI00296337.2	473749	SPACER	SWISS-PROT:P78527-1|ENSEMBL:ENSP00000313420|REFSEQ:NP_008835|H-INV:HIT000220021|VEGA:OTTHUMP00000177651 Tax_Id=9606 Gene_Symbol=PRKDC Isoform 1 of DNA-dependent protein kinase catalytic subunit	LSFAVPFR	471.7797	941.5448	2	32	-777.777	-777.777	-777.777	-777.777	0	0	3154.0235	0	0	0	941.543	471.7797324	941.5449394	0	FALSE			-777.777	-777.777	-777.777	1	20.6	M:\Monica\MSDATA\Holts\Solycomp\04252008\0X\J14\Holts_Solycomp_04252008_0X_J14_combo_mascot_results.html	1Arg6	1	-777.777	-777.777	M:\Monica\MSDATA\Holts\Solycomp\04252008\0X\J14\m05012008_holtholt_soly_12_0x_j14_6.raw		0	935.5228647		0	TRUE	0	-777.777
-1	1	0	1.245	0.29	IPI:IPI00296337.2	473749	SPACER	SWISS-PROT:P78527-1|ENSEMBL:ENSP00000313420|REFSEQ:NP_008835|H-INV:HIT000220021|VEGA:OTTHUMP00000177651 Tax_Id=9606 Gene_Symbol=PRKDC Isoform 1 of DNA-dependent protein kinase catalytic subunit	LSLMYAR	427.2337	852.4528	2	31	-777.777	-777.777	-777.777	-777.777	2626.328304	12.27649254	2627.2053	2626.599569	2626.4313	6538.836804	852.4527	427.233861	852.4531967	852.4535847	FALSE			-777.777	-777.777	-777.777	1	15.3	M:\Monica\MSDATA\Holts\Solycomp\04252008\0X\J14\Holts_Solycomp_04252008_0X_J14_combo_mascot_results.html		1	-777.777	-777.777	M:\Monica\MSDATA\Holts\Solycomp\04252008\0X\J14\m05012008_holtholt_soly_12_0x_j14_6.raw		4068257.617	852.4527547		427.2336974	TRUE	427.2338584	-777.777
-1	1	0	1.245	0.29	IPI:IPI00296337.2	473749	SPACER	SWISS-PROT:P78527-1|ENSEMBL:ENSP00000313420|REFSEQ:NP_008835|H-INV:HIT000220021|VEGA:OTTHUMP00000177651 Tax_Id=9606 Gene_Symbol=PRKDC Isoform 1 of DNA-dependent protein kinase catalytic subunit	LSLMYAR	430.2438	858.473	2	21	-777.777	-777.777	-777.777	-777.777	0	0	2625.1774	0	0	0	858.4729	430.2439523	858.4733793	0	FALSE			-777.777	-777.777	-777.777	1	2.8	M:\Monica\MSDATA\Holts\Solycomp\04252008\0X\J14\Holts_Solycomp_04252008_0X_J14_combo_mascot_results.html	1Arg6	1	-777.777	-777.777	M:\Monica\MSDATA\Holts\Solycomp\04252008\0X\J14\m05012008_holtholt_soly_12_0x_j14_6.raw		0	852.4527547		0	FALSE	0	-777.777
-1	1	0	1.245	0.29	IPI:IPI00296337.2	473749	SPACER	SWISS-PROT:P78527-1|ENSEMBL:ENSP00000313420|REFSEQ:NP_008835|H-INV:HIT000220021|VEGA:OTTHUMP00000177651 Tax_Id=9606 Gene_Symbol=PRKDC Isoform 1 of DNA-dependent protein kinase catalytic subunit	LVINTEEVFRPYAK	846.9785	1691.9424	2	70	-777.777	-777.777	-777.777	-777.777	3003.958179	6.165748773	3003.0295	3004.141333	3006.0027	35465.56455	1691.9433	846.9774491	1691.940373	1677.908547	FALSE			-777.777	-777.777	-777.777	1	58.6	M:\Monica\MSDATA\Holts\Solycomp\04252008\0X\J14\Holts_Solycomp_04252008_0X_J14_combo_mascot_results.html	1Arg6 1Lys8	1	-777.777	-777.777	M:\Monica\MSDATA\Holts\Solycomp\04252008\0X\J14\m05012008_holtholt_soly_12_0x_j14_6.raw		7793608.086	1677.908975		846.9782766	TRUE	846.9772256	-777.777
-1	1	0	1.245	0.29	IPI:IPI00296337.2	473749	SPACER	SWISS-PROT:P78527-1|ENSEMBL:ENSP00000313420|REFSEQ:NP_008835|H-INV:HIT000220021|VEGA:OTTHUMP00000177651 Tax_Id=9606 Gene_Symbol=PRKDC Isoform 1 of DNA-dependent protein kinase catalytic subunit	LVINTEEVFRPYAK	839.9623	1677.91	2	18	-777.777	-777.777	-777.777	-777.777	0	0	3003.2996	0	0	0	1677.9089	839.9612693	1677.908013	0	FALSE			-777.777	-777.777	-777.777	1	14	M:\Monica\MSDATA\Holts\Solycomp\04252008\0X\J14\Holts_Solycomp_04252008_0X_J14_combo_mascot_results.html		1	-777.777	-777.777	M:\Monica\MSDATA\Holts\Solycomp\04252008\0X\J14\m05012008_holtholt_soly_12_0x_j14_6.raw		0	1677.908975		0	FALSE	0	-777.777
-1	1	0	1.245	0.29	IPI:IPI00296337.2	473749	SPACER	SWISS-PROT:P78527-1|ENSEMBL:ENSP00000313420|REFSEQ:NP_008835|H-INV:HIT000220021|VEGA:OTTHUMP00000177651 Tax_Id=9606 Gene_Symbol=PRKDC Isoform 1 of DNA-dependent protein kinase catalytic subunit	LVINTEEVFRPYAK	560.3112	1677.9119	3	35	-777.777	-777.777	-777.777	-777.777	3004.411513	8.414476036	3001.7155	3004.891353	3006.0027	81858.86611	1677.9089	560.3109768	1677.911142	1677.910476	FALSE			-777.777	-777.777	-777.777	1	22.1	M:\Monica\MSDATA\Holts\Solycomp\04252008\0X\J14\Holts_Solycomp_04252008_0X_J14_combo_mascot_results.html		1	-777.777	-777.777	M:\Monica\MSDATA\Holts\Solycomp\04252008\0X\J14\m05012008_holtholt_soly_12_0x_j14_6.raw		33318031.47	1677.908975		560.3112675	TRUE	560.3110442	-777.777
-1	1	0	1.245	0.29	IPI:IPI00296337.2	473749	SPACER	SWISS-PROT:P78527-1|ENSEMBL:ENSP00000313420|REFSEQ:NP_008835|H-INV:HIT000220021|VEGA:OTTHUMP00000177651 Tax_Id=9606 Gene_Symbol=PRKDC Isoform 1 of DNA-dependent protein kinase catalytic subunit	LVINTEEVFRPYAK	564.9886	1691.9439	3	16	-777.777	-777.777	-777.777	-777.777	0	0	2999.346	0	0	0	1691.9433	564.9883633	1691.943302	0	FALSE			-777.777	-777.777	-777.777	1	2.2	M:\Monica\MSDATA\Holts\Solycomp\04252008\0X\J14\Holts_Solycomp_04252008_0X_J14_combo_mascot_results.html	1Arg6 1Lys8	1	-777.777	-777.777	M:\Monica\MSDATA\Holts\Solycomp\04252008\0X\J14\m05012008_holtholt_soly_12_0x_j14_6.raw		0	1677.908975		0	FALSE	0	-777.777
-1	1	0	1.245	0.29	IPI:IPI00296337.2	473749	SPACER	SWISS-PROT:P78527-1|ENSEMBL:ENSP00000313420|REFSEQ:NP_008835|H-INV:HIT000220021|VEGA:OTTHUMP00000177651 Tax_Id=9606 Gene_Symbol=PRKDC Isoform 1 of DNA-dependent protein kinase catalytic subunit	LYSLALHPNAFK	687.384	1372.7534	2	61	-777.777	-777.777	-777.777	-777.777	2858.509554	10.61275774	2856.0632	2859.093993	2856.6084	24382.49936	1372.7503	687.3834099	1372.752294	1372.749874	FALSE			-777.777	-777.777	-777.777	1	45.8	M:\Monica\MSDATA\Holts\Solycomp\04252008\0X\J14\Holts_Solycomp_04252008_0X_J14_combo_mascot_results.html		1	-777.777	-777.777	M:\Monica\MSDATA\Holts\Solycomp\04252008\0X\J14\m05012008_holtholt_soly_12_0x_j14_6.raw		7321540.766	1372.750295		687.3828162	TRUE	687.3822261	-777.777
-1	1	0	1.245	0.29	IPI:IPI00296337.2	473749	SPACER	SWISS-PROT:P78527-1|ENSEMBL:ENSP00000313420|REFSEQ:NP_008835|H-INV:HIT000220021|VEGA:OTTHUMP00000177651 Tax_Id=9606 Gene_Symbol=PRKDC Isoform 1 of DNA-dependent protein kinase catalytic subunit	LYSLALHPNAFK	691.3892	1380.7638	2	45	-777.777	-777.777	-777.777	-777.777	0	0	2855.2852	0	0	0	1380.7645	691.3885983	1380.762671	0	FALSE			-777.777	-777.777	-777.777	1	28.3	M:\Monica\MSDATA\Holts\Solycomp\04252008\0X\J14\Holts_Solycomp_04252008_0X_J14_combo_mascot_results.html	1Lys8	1	-777.777	-777.777	M:\Monica\MSDATA\Holts\Solycomp\04252008\0X\J14\m05012008_holtholt_soly_12_0x_j14_6.raw		0	1372.750295		0	TRUE	0	-777.777
-1	1	0	1.245	0.29	IPI:IPI00296337.2	473749	SPACER	SWISS-PROT:P78527-1|ENSEMBL:ENSP00000313420|REFSEQ:NP_008835|H-INV:HIT000220021|VEGA:OTTHUMP00000177651 Tax_Id=9606 Gene_Symbol=PRKDC Isoform 1 of DNA-dependent protein kinase catalytic subunit	LYSLALHPNAFK	458.5915	1372.7527	3	32	-777.777	-777.777	-777.777	-777.777	2858.587605	12.72352928	2853.944	2858.359407	2856.6084	38296.70225	1372.7503	458.5915705	1372.752923	1372.752546	FALSE			-777.777	-777.777	-777.777	1	19.1	M:\Monica\MSDATA\Holts\Solycomp\04252008\0X\J14\Holts_Solycomp_04252008_0X_J14_combo_mascot_results.html		1	-777.777	-777.777	M:\Monica\MSDATA\Holts\Solycomp\04252008\0X\J14\m05012008_holtholt_soly_12_0x_j14_6.raw		21586947.25	1372.750295		458.5914855	TRUE	458.591556	-777.777
-1	1	0	1.245	0.29	IPI:IPI00296337.2	473749	SPACER	SWISS-PROT:P78527-1|ENSEMBL:ENSP00000313420|REFSEQ:NP_008835|H-INV:HIT000220021|VEGA:OTTHUMP00000177651 Tax_Id=9606 Gene_Symbol=PRKDC Isoform 1 of DNA-dependent protein kinase catalytic subunit	LYSLALHPNAFK	461.2632	1380.7679	3	19	-777.777	-777.777	-777.777	-777.777	0	0	2853.4043	0	0	0	1380.7645	461.2632628	1380.768	0	FALSE			-777.777	-777.777	-777.777	1	9.3	M:\Monica\MSDATA\Holts\Solycomp\04252008\0X\J14\Holts_Solycomp_04252008_0X_J14_combo_mascot_results.html	1Lys8	1	-777.777	-777.777	M:\Monica\MSDATA\Holts\Solycomp\04252008\0X\J14\m05012008_holtholt_soly_12_0x_j14_6.raw		0	1372.750295		0	FALSE	0	-777.777
-1	1	0	1.245	0.29	IPI:IPI00296337.2	473749	SPACER	SWISS-PROT:P78527-1|ENSEMBL:ENSP00000313420|REFSEQ:NP_008835|H-INV:HIT000220021|VEGA:OTTHUMP00000177651 Tax_Id=9606 Gene_Symbol=PRKDC Isoform 1 of DNA-dependent protein kinase catalytic subunit	MAVLALLAK	477.3013	952.5881	2	56	-777.777	-777.777	-777.777	-777.777	2963.868959	17.00004498	2957.6764	2964.578091	2966.3441	36342.15511	952.5871	477.3013165	952.5881075	944.5738812	FALSE			-777.777	-777.777	-777.777	1	26.4	M:\Monica\MSDATA\Holts\Solycomp\04252008\0X\J14\Holts_Solycomp_04252008_0X_J14_combo_mascot_results.html	1Met(ox) 1Lys8	1	-777.777	-777.777	M:\Monica\MSDATA\Holts\Solycomp\04252008\0X\J14\m05012008_holtholt_soly_12_0x_j14_6.raw		19008033.3	928.5779347		477.3006639	TRUE	477.3006804	-777.777
-1	1	0	1.245	0.29	IPI:IPI00296337.2	473749	SPACER	SWISS-PROT:P78527-1|ENSEMBL:ENSP00000313420|REFSEQ:NP_008835|H-INV:HIT000220021|VEGA:OTTHUMP00000177651 Tax_Id=9606 Gene_Symbol=PRKDC Isoform 1 of DNA-dependent protein kinase catalytic subunit	MAVLALLAK	465.2966	928.5787	2	51	-777.777	-777.777	-777.777	-777.777	3298.861136	3.989799999	3300.2547	3298.370096	3299.2168	4770.909414	928.5779	465.2966511	928.5787769	928.5788908	FALSE			-777.777	-777.777	-777.777	1	36.1	M:\Monica\MSDATA\Holts\Solycomp\04252008\0X\J14\Holts_Solycomp_04252008_0X_J14_combo_mascot_results.html		1	-777.777	-777.777	M:\Monica\MSDATA\Holts\Solycomp\04252008\0X\J14\m05012008_holtholt_soly_12_0x_j14_6.raw		2624457.344	928.5779347		465.29663	TRUE	465.2966811	-777.777
-1	1	0	1.245	0.29	IPI:IPI00296337.2	473749	SPACER	SWISS-PROT:P78527-1|ENSEMBL:ENSP00000313420|REFSEQ:NP_008835|H-INV:HIT000220021|VEGA:OTTHUMP00000177651 Tax_Id=9606 Gene_Symbol=PRKDC Isoform 1 of DNA-dependent protein kinase catalytic subunit	MAVLALLAK	473.2937	944.5729	2	43	-777.777	-777.777	-777.777	-777.777	0	0	2957.9191	0	0	0	944.5728	473.293728	944.5729307	0	FALSE			-777.777	-777.777	-777.777	1	30.8	M:\Monica\MSDATA\Holts\Solycomp\04252008\0X\J14\Holts_Solycomp_04252008_0X_J14_combo_mascot_results.html	1Met(ox)	1	-777.777	-777.777	M:\Monica\MSDATA\Holts\Solycomp\04252008\0X\J14\m05012008_holtholt_soly_12_0x_j14_6.raw		0	928.5779347		0	TRUE	0	-777.777
-1	1	0	1.245	0.29	IPI:IPI00296337.2	473749	SPACER	SWISS-PROT:P78527-1|ENSEMBL:ENSP00000313420|REFSEQ:NP_008835|H-INV:HIT000220021|VEGA:OTTHUMP00000177651 Tax_Id=9606 Gene_Symbol=PRKDC Isoform 1 of DNA-dependent protein kinase catalytic subunit	MDPMNIWDDIITNR	886.4081	1770.8016	2	78	-777.777	-777.777	-777.777	-777.777	3519.8716	0	3521.2705	3517.7188	3519.8716	7864.321107	1770.8013	886.4069352	1770.799345	1764.776947	FALSE			-777.777	-777.777	-777.777	1	69.1	M:\Monica\MSDATA\Holts\Solycomp\04252008\0X\J14\Holts_Solycomp_04252008_0X_J14_combo_mascot_results.html	1Arg6 2Met(ox)	1	-777.777	-777.777	M:\Monica\MSDATA\Holts\Solycomp\04252008\0X\J14\m05012008_holtholt_soly_12_0x_j14_6.raw		1612136.719	1732.791265		886.4080718	TRUE	886.406907	-777.777
-1	1	0	1.245	0.29	IPI:IPI00296337.2	473749	SPACER	SWISS-PROT:P78527-1|ENSEMBL:ENSP00000313420|REFSEQ:NP_008835|H-INV:HIT000220021|VEGA:OTTHUMP00000177651 Tax_Id=9606 Gene_Symbol=PRKDC Isoform 1 of DNA-dependent protein kinase catalytic subunit	MDPMNIWDDIITNR	883.3992	1764.7838	2	75	-777.777	-777.777	-777.777	-777.777	0	0	3542.2121	0	0	0	1764.7811	883.3980439	1764.781562	0	FALSE			-777.777	-777.777	-777.777	1	63.2	M:\Monica\MSDATA\Holts\Solycomp\04252008\0X\J14\Holts_Solycomp_04252008_0X_J14_combo_mascot_results.html	2Met(ox)	1	-777.777	-777.777	M:\Monica\MSDATA\Holts\Solycomp\04252008\0X\J14\m05012008_holtholt_soly_12_0x_j14_6.raw		0	1732.791265		0	TRUE	0	-777.777
-1	1	0	1.245	0.29	IPI:IPI00296337.2	473749	SPACER	SWISS-PROT:P78527-1|ENSEMBL:ENSP00000313420|REFSEQ:NP_008835|H-INV:HIT000220021|VEGA:OTTHUMP00000177651 Tax_Id=9606 Gene_Symbol=PRKDC Isoform 1 of DNA-dependent protein kinase catalytic subunit	MDPMNIWDDIITNR	883.4028	1764.791	2	70	-777.777	-777.777	-777.777	-777.777	0	0	3523.1988	0	0	0	1764.7811	883.4016439	1764.788762	0	FALSE			-777.777	-777.777	-777.777	1	59.6	M:\Monica\MSDATA\Holts\Solycomp\04252008\0X\J14\Holts_Solycomp_04252008_0X_J14_combo_mascot_results.html	2Met(ox)	1	-777.777	-777.777	M:\Monica\MSDATA\Holts\Solycomp\04252008\0X\J14\m05012008_holtholt_soly_12_0x_j14_6.raw		0	1732.791265		0	TRUE	0	-777.777
-1	1	0	1.245	0.29	IPI:IPI00296337.2	473749	SPACER	SWISS-PROT:P78527-1|ENSEMBL:ENSP00000313420|REFSEQ:NP_008835|H-INV:HIT000220021|VEGA:OTTHUMP00000177651 Tax_Id=9606 Gene_Symbol=PRKDC Isoform 1 of DNA-dependent protein kinase catalytic subunit	MDPMNIWDDIITNR	886.4081	1770.8017	2	38	-777.777	-777.777	-777.777	-777.777	0	0	3541.9134	0	0	0	1770.8013	886.4069352	1770.799345	0	FALSE			-777.777	-777.777	-777.777	1	30.4	M:\Monica\MSDATA\Holts\Solycomp\04252008\0X\J14\Holts_Solycomp_04252008_0X_J14_combo_mascot_results.html	1Arg6 2Met(ox)	1	-777.777	-777.777	M:\Monica\MSDATA\Holts\Solycomp\04252008\0X\J14\m05012008_holtholt_soly_12_0x_j14_6.raw		0	1732.791265		0	TRUE	0	-777.777
-1	1	0	1.245	0.29	IPI:IPI00296337.2	473749	SPACER	SWISS-PROT:P78527-1|ENSEMBL:ENSP00000313420|REFSEQ:NP_008835|H-INV:HIT000220021|VEGA:OTTHUMP00000177651 Tax_Id=9606 Gene_Symbol=PRKDC Isoform 1 of DNA-dependent protein kinase catalytic subunit	MEVQEQEEDISSLIR	914.4409	1826.8673	2	105	-777.777	-777.777	-777.777	-777.777	3010.452641	12.43864489	3008.8807	3010.451449	3007.8574	20289.27411	1826.8663	914.4396543	1826.864783	1820.847891	FALSE			-777.777	-777.777	-777.777	1	85.2	M:\Monica\MSDATA\Holts\Solycomp\04252008\0X\J14\Holts_Solycomp_04252008_0X_J14_combo_mascot_results.html	1Arg6 1Met(ox)	1	-777.777	-777.777	M:\Monica\MSDATA\Holts\Solycomp\04252008\0X\J14\m05012008_holtholt_soly_12_0x_j14_6.raw		3941032.91	1804.851275		914.440905	TRUE	914.4396593	-777.777
-1	1	0	1.245	0.29	IPI:IPI00296337.2	473749	SPACER	SWISS-PROT:P78527-1|ENSEMBL:ENSP00000313420|REFSEQ:NP_008835|H-INV:HIT000220021|VEGA:OTTHUMP00000177651 Tax_Id=9606 Gene_Symbol=PRKDC Isoform 1 of DNA-dependent protein kinase catalytic subunit	MKQDAQVVLYR	690.8774	1379.7402	2	63	-777.777	-777.777	-777.777	-777.777	2229.437109	8.04397997	2227.8497	2229.428112	2230.1481	24045.68571	1379.7418	690.8767998	1379.739074	1365.705337	FALSE			-777.777	-777.777	-777.777	1	52.7	M:\Monica\MSDATA\Holts\Solycomp\04252008\0X\J14\Holts_Solycomp_04252008_0X_J14_combo_mascot_results.html	1Arg6 1Met(ox) 1Lys8	1	-777.777	-777.777	M:\Monica\MSDATA\Holts\Solycomp\04252008\0X\J14\m05012008_holtholt_soly_12_0x_j14_6.raw		7153998.107	1349.712545		690.8774613	TRUE	690.8768611	-777.777
-1	1	0	1.245	0.29	IPI:IPI00296337.2	473749	SPACER	SWISS-PROT:P78527-1|ENSEMBL:ENSP00000313420|REFSEQ:NP_008835|H-INV:HIT000220021|VEGA:OTTHUMP00000177651 Tax_Id=9606 Gene_Symbol=PRKDC Isoform 1 of DNA-dependent protein kinase catalytic subunit	MKQDAQVVLYR	683.8608	1365.707	2	62	-777.777	-777.777	-777.777	-777.777	0	0	2229.1363	0	0	0	1365.7074	683.86022	1365.705915	0	FALSE			-777.777	-777.777	-777.777	1	47.6	M:\Monica\MSDATA\Holts\Solycomp\04252008\0X\J14\Holts_Solycomp_04252008_0X_J14_combo_mascot_results.html	1Met(ox)	1	-777.777	-777.777	M:\Monica\MSDATA\Holts\Solycomp\04252008\0X\J14\m05012008_holtholt_soly_12_0x_j14_6.raw		0	1349.712545		0	TRUE	0	-777.777
-1	1	0	1.245	0.29	IPI:IPI00296337.2	473749	SPACER	SWISS-PROT:P78527-1|ENSEMBL:ENSP00000313420|REFSEQ:NP_008835|H-INV:HIT000220021|VEGA:OTTHUMP00000177651 Tax_Id=9606 Gene_Symbol=PRKDC Isoform 1 of DNA-dependent protein kinase catalytic subunit	MKQDAQVVLYR	456.2427	1365.7062	3	29	-777.777	-777.777	-777.777	-777.777	2229.693133	10.23113625	2227.5908	2229.374991	2230.1481	19720.90216	1365.7074	456.2427773	1365.706544	1365.706302	FALSE			-777.777	-777.777	-777.777	1	18.1	M:\Monica\MSDATA\Holts\Solycomp\04252008\0X\J14\Holts_Solycomp_04252008_0X_J14_combo_mascot_results.html	1Met(ox)	1	-777.777	-777.777	M:\Monica\MSDATA\Holts\Solycomp\04252008\0X\J14\m05012008_holtholt_soly_12_0x_j14_6.raw		11226217.78	1349.712545		456.242628	TRUE	456.2427053	-777.777
-1	1	0	1.245	0.29	IPI:IPI00296337.2	473749	SPACER	SWISS-PROT:P78527-1|ENSEMBL:ENSP00000313420|REFSEQ:NP_008835|H-INV:HIT000220021|VEGA:OTTHUMP00000177651 Tax_Id=9606 Gene_Symbol=PRKDC Isoform 1 of DNA-dependent protein kinase catalytic subunit	MKQDAQVVLYR	460.921	1379.7412	3	25	-777.777	-777.777	-777.777	-777.777	0	0	2225.8059	0	0	0	1379.7418	460.9210638	1379.741403	0	FALSE			-777.777	-777.777	-777.777	1	9.5	M:\Monica\MSDATA\Holts\Solycomp\04252008\0X\J14\Holts_Solycomp_04252008_0X_J14_combo_mascot_results.html	1Arg6 1Met(ox) 1Lys8	1	-777.777	-777.777	M:\Monica\MSDATA\Holts\Solycomp\04252008\0X\J14\m05012008_holtholt_soly_12_0x_j14_6.raw		0	1349.712545		0	TRUE	0	-777.777
-1	1	0	1.245	0.29	IPI:IPI00296337.2	473749	SPACER	SWISS-PROT:P78527-1|ENSEMBL:ENSP00000313420|REFSEQ:NP_008835|H-INV:HIT000220021|VEGA:OTTHUMP00000177651 Tax_Id=9606 Gene_Symbol=PRKDC Isoform 1 of DNA-dependent protein kinase catalytic subunit	MSPYKDILETHLR	544.9576	1631.851	3	71	-777.777	-777.777	-777.777	-777.777	2700.822423	27.57698281	2707.964	2701.256658	2701.2519	13665.50848	1631.8528	544.9574211	1631.850475	1617.817178	FALSE			-777.777	-777.777	-777.777	1	52.5	M:\Monica\MSDATA\Holts\Solycomp\04252008\0X\J14\Holts_Solycomp_04252008_0X_J14_combo_mascot_results.html	1Arg6 1Met(ox) 1Lys8	1	-777.777	-777.777	M:\Monica\MSDATA\Holts\Solycomp\04252008\0X\J14\m05012008_holtholt_soly_12_0x_j14_6.raw		6013684.25	1601.823545		544.9575581	TRUE	544.9573792	-777.777
-1	1	0	1.245	0.29	IPI:IPI00296337.2	473749	SPACER	SWISS-PROT:P78527-1|ENSEMBL:ENSP00000313420|REFSEQ:NP_008835|H-INV:HIT000220021|VEGA:OTTHUMP00000177651 Tax_Id=9606 Gene_Symbol=PRKDC Isoform 1 of DNA-dependent protein kinase catalytic subunit	MSPYKDILETHLR	544.9593	1631.8562	3	48	-777.777	-777.777	-777.777	-777.777	0	0	2691.9244	0	0	0	1631.8528	544.9591211	1631.855575	0	FALSE			-777.777	-777.777	-777.777	1	34.2	M:\Monica\MSDATA\Holts\Solycomp\04252008\0X\J14\Holts_Solycomp_04252008_0X_J14_combo_mascot_results.html	1Arg6 1Met(ox) 1Lys8	1	-777.777	-777.777	M:\Monica\MSDATA\Holts\Solycomp\04252008\0X\J14\m05012008_holtholt_soly_12_0x_j14_6.raw		0	1601.823545		0	TRUE	0	-777.777
-1	1	0	1.245	0.29	IPI:IPI00296337.2	473749	SPACER	SWISS-PROT:P78527-1|ENSEMBL:ENSP00000313420|REFSEQ:NP_008835|H-INV:HIT000220021|VEGA:OTTHUMP00000177651 Tax_Id=9606 Gene_Symbol=PRKDC Isoform 1 of DNA-dependent protein kinase catalytic subunit	MSPYKDILETHLR	540.2797	1617.8174	3	21	-777.777	-777.777	-777.777	-777.777	0	0	2694.7321	0	0	0	1617.8185	540.2795346	1617.816816	0	FALSE			-777.777	-777.777	-777.777	1	9.1	M:\Monica\MSDATA\Holts\Solycomp\04252008\0X\J14\Holts_Solycomp_04252008_0X_J14_combo_mascot_results.html	1Met(ox)	1	-777.777	-777.777	M:\Monica\MSDATA\Holts\Solycomp\04252008\0X\J14\m05012008_holtholt_soly_12_0x_j14_6.raw		0	1601.823545		0	FALSE	0	-777.777
-1	1	0	1.245	0.29	IPI:IPI00296337.2	473749	SPACER	SWISS-PROT:P78527-1|ENSEMBL:ENSP00000313420|REFSEQ:NP_008835|H-INV:HIT000220021|VEGA:OTTHUMP00000177651 Tax_Id=9606 Gene_Symbol=PRKDC Isoform 1 of DNA-dependent protein kinase catalytic subunit	MSTSPEAFLALR	669.8405	1337.6664	2	65	-777.777	-777.777	-777.777	-777.777	3090.029936	24.44561515	3082.3491	3090.609154	3092.9135	32358.97126	1337.6649	669.8399605	1337.665396	1337.665268	FALSE			-777.777	-777.777	-777.777	1	49.8	M:\Monica\MSDATA\Holts\Solycomp\04252008\0X\J14\Holts_Solycomp_04252008_0X_J14_combo_mascot_results.html	1Met(ox)	1	-777.777	-777.777	M:\Monica\MSDATA\Holts\Solycomp\04252008\0X\J14\m05012008_holtholt_soly_12_0x_j14_6.raw		9906588.137	1321.670005		669.8404318	TRUE	669.8398923	-777.777
-1	1	0	1.245	0.29	IPI:IPI00296337.2	473749	SPACER	SWISS-PROT:P78527-1|ENSEMBL:ENSP00000313420|REFSEQ:NP_008835|H-INV:HIT000220021|VEGA:OTTHUMP00000177651 Tax_Id=9606 Gene_Symbol=PRKDC Isoform 1 of DNA-dependent protein kinase catalytic subunit	MSTSPEAFLALR	664.854	1327.6933	2	63	-777.777	-777.777	-777.777	-777.777	3228.031473	15.27585324	3229.2941	3229.13053	3229.8194	10679.04157	1327.6901	664.8534749	1327.692424	1321.670772	FALSE			-777.777	-777.777	-777.777	1	47.8	M:\Monica\MSDATA\Holts\Solycomp\04252008\0X\J14\Holts_Solycomp_04252008_0X_J14_combo_mascot_results.html	1Arg6	1	-777.777	-777.777	M:\Monica\MSDATA\Holts\Solycomp\04252008\0X\J14\m05012008_holtholt_soly_12_0x_j14_6.raw		3357833.578	1321.670005		664.8539297	TRUE	664.8534046	-777.777
-1	1	0	1.245	0.29	IPI:IPI00296337.2	473749	SPACER	SWISS-PROT:P78527-1|ENSEMBL:ENSP00000313420|REFSEQ:NP_008835|H-INV:HIT000220021|VEGA:OTTHUMP00000177651 Tax_Id=9606 Gene_Symbol=PRKDC Isoform 1 of DNA-dependent protein kinase catalytic subunit	MSTSPEAFLALR	672.8506	1343.6867	2	53	-777.777	-777.777	-777.777	-777.777	0	0	3080.9664	0	0	0	1343.685	672.8500518	1343.685578	0	FALSE			-777.777	-777.777	-777.777	1	41.4	M:\Monica\MSDATA\Holts\Solycomp\04252008\0X\J14\Holts_Solycomp_04252008_0X_J14_combo_mascot_results.html	1Arg6 1Met(ox)	1	-777.777	-777.777	M:\Monica\MSDATA\Holts\Solycomp\04252008\0X\J14\m05012008_holtholt_soly_12_0x_j14_6.raw		0	1321.670005		0	TRUE	0	-777.777
-1	1	0	1.245	0.29	IPI:IPI00296337.2	473749	SPACER	SWISS-PROT:P78527-1|ENSEMBL:ENSP00000313420|REFSEQ:NP_008835|H-INV:HIT000220021|VEGA:OTTHUMP00000177651 Tax_Id=9606 Gene_Symbol=PRKDC Isoform 1 of DNA-dependent protein kinase catalytic subunit	MSTSPEAFLALR	661.8433	1321.6721	2	51	-777.777	-777.777	-777.777	-777.777	3228.031838	15.27585324	3229.5605	3229.13053	3229.8194	10679.04157	1321.67	661.8427836	1321.671042	1321.670772	FALSE			-777.777	-777.777	-777.777	1	32.6	M:\Monica\MSDATA\Holts\Solycomp\04252008\0X\J14\Holts_Solycomp_04252008_0X_J14_combo_mascot_results.html		1	-777.777	-777.777	M:\Monica\MSDATA\Holts\Solycomp\04252008\0X\J14\m05012008_holtholt_soly_12_0x_j14_6.raw		3357833.578	1321.670005		661.8431465	TRUE	661.8426301	-777.777
-1	1	0	1.245	0.29	IPI:IPI00296337.2	473749	SPACER	SWISS-PROT:P78527-1|ENSEMBL:ENSP00000313420|REFSEQ:NP_008835|H-INV:HIT000220021|VEGA:OTTHUMP00000177651 Tax_Id=9606 Gene_Symbol=PRKDC Isoform 1 of DNA-dependent protein kinase catalytic subunit	MYAALGDPK	495.246	988.4775	2	57	-777.777	-777.777	-777.777	-777.777	1484.816705	5.6798	1487.5843	1483.5127	1483.5127	201.1576644	988.4779	495.2459647	988.4774039	980.4628973	FALSE			-777.777	-777.777	-777.777	1	39	M:\Monica\MSDATA\Holts\Solycomp\04252008\0X\J14\Holts_Solycomp_04252008_0X_J14_combo_mascot_results.html	1Met(ox) 1Lys8	1	-777.777	-777.777	M:\Monica\MSDATA\Holts\Solycomp\04252008\0X\J14\m05012008_holtholt_soly_12_0x_j14_6.raw		99103.7287	964.4687847		495.2460756	TRUE	495.2460402	-777.777
-1	1	0	1.245	0.29	IPI:IPI00296337.2	473749	SPACER	SWISS-PROT:P78527-1|ENSEMBL:ENSP00000313420|REFSEQ:NP_008835|H-INV:HIT000220021|VEGA:OTTHUMP00000177651 Tax_Id=9606 Gene_Symbol=PRKDC Isoform 1 of DNA-dependent protein kinase catalytic subunit	MYAALGDPK	495.2462	988.4779	2	54	-777.777	-777.777	-777.777	-777.777	0	0	2076.0881	0	0	0	988.4779	495.2461647	988.4778039	0	FALSE			-777.777	-777.777	-777.777	1	40.1	M:\Monica\MSDATA\Holts\Solycomp\04252008\0X\J14\Holts_Solycomp_04252008_0X_J14_combo_mascot_results.html	1Met(ox) 1Lys8	1	-777.777	-777.777	M:\Monica\MSDATA\Holts\Solycomp\04252008\0X\J14\m05012008_holtholt_soly_12_0x_j14_6.raw		0	964.4687847		0	TRUE	0	-777.777
-1	1	0	1.245	0.29	IPI:IPI00296337.2	473749	SPACER	SWISS-PROT:P78527-1|ENSEMBL:ENSP00000313420|REFSEQ:NP_008835|H-INV:HIT000220021|VEGA:OTTHUMP00000177651 Tax_Id=9606 Gene_Symbol=PRKDC Isoform 1 of DNA-dependent protein kinase catalytic subunit	MYAALGDPK	487.2485	972.4825	2	52	-777.777	-777.777	-777.777	-777.777	2294.510623	9.695513546	2295.4678	2295.133509	2294.4698	5359.326552	972.483	487.2484877	972.4824501	964.4686357	FALSE			-777.777	-777.777	-777.777	1	39.6	M:\Monica\MSDATA\Holts\Solycomp\04252008\0X\J14\Holts_Solycomp_04252008_0X_J14_combo_mascot_results.html	1Lys8	1	-777.777	-777.777	M:\Monica\MSDATA\Holts\Solycomp\04252008\0X\J14\m05012008_holtholt_soly_12_0x_j14_6.raw		2773315.063	964.4687847		487.2485212	TRUE	487.248509	-777.777
-1	1	0	1.245	0.29	IPI:IPI00296337.2	473749	SPACER	SWISS-PROT:P78527-1|ENSEMBL:ENSP00000313420|REFSEQ:NP_008835|H-INV:HIT000220021|VEGA:OTTHUMP00000177651 Tax_Id=9606 Gene_Symbol=PRKDC Isoform 1 of DNA-dependent protein kinase catalytic subunit	MYAALGDPK	495.2462	988.4779	2	52	-777.777	-777.777	-777.777	-777.777	0	0	1606.6757	0	0	0	988.4779	495.2461647	988.4778039	0	FALSE			-777.777	-777.777	-777.777	1	40.3	M:\Monica\MSDATA\Holts\Solycomp\04252008\0X\J14\Holts_Solycomp_04252008_0X_J14_combo_mascot_results.html	1Met(ox) 1Lys8	1	-777.777	-777.777	M:\Monica\MSDATA\Holts\Solycomp\04252008\0X\J14\m05012008_holtholt_soly_12_0x_j14_6.raw		0	964.4687847		0	TRUE	0	-777.777
-1	1	0	1.245	0.29	IPI:IPI00296337.2	473749	SPACER	SWISS-PROT:P78527-1|ENSEMBL:ENSP00000313420|REFSEQ:NP_008835|H-INV:HIT000220021|VEGA:OTTHUMP00000177651 Tax_Id=9606 Gene_Symbol=PRKDC Isoform 1 of DNA-dependent protein kinase catalytic subunit	MYAALGDPK	495.246	988.4774	2	51	-777.777	-777.777	-777.777	-777.777	0	0	1455.7486	0	0	0	988.4779	495.2459647	988.4774039	0	FALSE			-777.777	-777.777	-777.777	1	37.5	M:\Monica\MSDATA\Holts\Solycomp\04252008\0X\J14\Holts_Solycomp_04252008_0X_J14_combo_mascot_results.html	1Met(ox) 1Lys8	1	-777.777	-777.777	M:\Monica\MSDATA\Holts\Solycomp\04252008\0X\J14\m05012008_holtholt_soly_12_0x_j14_6.raw		0	964.4687847		0	TRUE	0	-777.777
-1	1	0	1.245	0.29	IPI:IPI00296337.2	473749	SPACER	SWISS-PROT:P78527-1|ENSEMBL:ENSP00000313420|REFSEQ:NP_008835|H-INV:HIT000220021|VEGA:OTTHUMP00000177651 Tax_Id=9606 Gene_Symbol=PRKDC Isoform 1 of DNA-dependent protein kinase catalytic subunit	MYAALGDPK	495.246	988.4774	2	51	-777.777	-777.777	-777.777	-777.777	0	0	1424.425	0	0	0	988.4779	495.2459647	988.4774039	0	FALSE			-777.777	-777.777	-777.777	1	37.2	M:\Monica\MSDATA\Holts\Solycomp\04252008\0X\J14\Holts_Solycomp_04252008_0X_J14_combo_mascot_results.html	1Met(ox) 1Lys8	1	-777.777	-777.777	M:\Monica\MSDATA\Holts\Solycomp\04252008\0X\J14\m05012008_holtholt_soly_12_0x_j14_6.raw		0	964.4687847		0	TRUE	0	-777.777
-1	1	0	1.245	0.29	IPI:IPI00296337.2	473749	SPACER	SWISS-PROT:P78527-1|ENSEMBL:ENSP00000313420|REFSEQ:NP_008835|H-INV:HIT000220021|VEGA:OTTHUMP00000177651 Tax_Id=9606 Gene_Symbol=PRKDC Isoform 1 of DNA-dependent protein kinase catalytic subunit	MYAALGDPK	491.2381	980.4616	2	49	-777.777	-777.777	-777.777	-777.777	0	0	2054.4372	0	0	0	980.4637	491.2380762	980.461627	0	FALSE			-777.777	-777.777	-777.777	1	39.8	M:\Monica\MSDATA\Holts\Solycomp\04252008\0X\J14\Holts_Solycomp_04252008_0X_J14_combo_mascot_results.html	1Met(ox)	1	-777.777	-777.777	M:\Monica\MSDATA\Holts\Solycomp\04252008\0X\J14\m05012008_holtholt_soly_12_0x_j14_6.raw		0	964.4687847		0	TRUE	0	-777.777
-1	1	0	1.245	0.29	IPI:IPI00296337.2	473749	SPACER	SWISS-PROT:P78527-1|ENSEMBL:ENSP00000313420|REFSEQ:NP_008835|H-INV:HIT000220021|VEGA:OTTHUMP00000177651 Tax_Id=9606 Gene_Symbol=PRKDC Isoform 1 of DNA-dependent protein kinase catalytic subunit	MYAALGDPK	491.2381	980.4617	2	49	-777.777	-777.777	-777.777	-777.777	0	0	1428.5999	0	0	0	980.4637	491.2380762	980.461627	0	FALSE			-777.777	-777.777	-777.777	1	34.6	M:\Monica\MSDATA\Holts\Solycomp\04252008\0X\J14\Holts_Solycomp_04252008_0X_J14_combo_mascot_results.html	1Met(ox)	1	-777.777	-777.777	M:\Monica\MSDATA\Holts\Solycomp\04252008\0X\J14\m05012008_holtholt_soly_12_0x_j14_6.raw		0	964.4687847		0	TRUE	0	-777.777
-1	1	0	1.245	0.29	IPI:IPI00296337.2	473749	SPACER	SWISS-PROT:P78527-1|ENSEMBL:ENSP00000313420|REFSEQ:NP_008835|H-INV:HIT000220021|VEGA:OTTHUMP00000177651 Tax_Id=9606 Gene_Symbol=PRKDC Isoform 1 of DNA-dependent protein kinase catalytic subunit	MYAALGDPK	495.2452	988.4759	2	49	-777.777	-777.777	-777.777	-777.777	0	0	2045.5108	0	0	0	988.4779	495.2451647	988.4758039	0	FALSE			-777.777	-777.777	-777.777	1	21.7	M:\Monica\MSDATA\Holts\Solycomp\04252008\0X\J14\Holts_Solycomp_04252008_0X_J14_combo_mascot_results.html	1Met(ox) 1Lys8	1	-777.777	-777.777	M:\Monica\MSDATA\Holts\Solycomp\04252008\0X\J14\m05012008_holtholt_soly_12_0x_j14_6.raw		0	964.4687847		0	TRUE	0	-777.777
-1	1	0	1.245	0.29	IPI:IPI00296337.2	473749	SPACER	SWISS-PROT:P78527-1|ENSEMBL:ENSP00000313420|REFSEQ:NP_008835|H-INV:HIT000220021|VEGA:OTTHUMP00000177651 Tax_Id=9606 Gene_Symbol=PRKDC Isoform 1 of DNA-dependent protein kinase catalytic subunit	MYAALGDPK	495.2463	988.4781	2	49	-777.777	-777.777	-777.777	-777.777	0	0	1732.081	0	0	0	988.4779	495.2462647	988.4780039	0	FALSE			-777.777	-777.777	-777.777	1	36.4	M:\Monica\MSDATA\Holts\Solycomp\04252008\0X\J14\Holts_Solycomp_04252008_0X_J14_combo_mascot_results.html	1Met(ox) 1Lys8	1	-777.777	-777.777	M:\Monica\MSDATA\Holts\Solycomp\04252008\0X\J14\m05012008_holtholt_soly_12_0x_j14_6.raw		0	964.4687847		0	TRUE	0	-777.777
-1	1	0	1.245	0.29	IPI:IPI00296337.2	473749	SPACER	SWISS-PROT:P78527-1|ENSEMBL:ENSP00000313420|REFSEQ:NP_008835|H-INV:HIT000220021|VEGA:OTTHUMP00000177651 Tax_Id=9606 Gene_Symbol=PRKDC Isoform 1 of DNA-dependent protein kinase catalytic subunit	MYAALGDPK	491.2397	980.4648	2	45	-777.777	-777.777	-777.777	-777.777	0	0	1960.2672	0	0	0	980.4637	491.2396762	980.464827	0	FALSE			-777.777	-777.777	-777.777	1	27.2	M:\Monica\MSDATA\Holts\Solycomp\04252008\0X\J14\Holts_Solycomp_04252008_0X_J14_combo_mascot_results.html	1Met(ox)	1	-777.777	-777.777	M:\Monica\MSDATA\Holts\Solycomp\04252008\0X\J14\m05012008_holtholt_soly_12_0x_j14_6.raw		0	964.4687847		0	TRUE	0	-777.777
-1	1	0	1.245	0.29	IPI:IPI00296337.2	473749	SPACER	SWISS-PROT:P78527-1|ENSEMBL:ENSP00000313420|REFSEQ:NP_008835|H-INV:HIT000220021|VEGA:OTTHUMP00000177651 Tax_Id=9606 Gene_Symbol=PRKDC Isoform 1 of DNA-dependent protein kinase catalytic subunit	MYAALGDPK	495.2462	988.4778	2	44	-777.777	-777.777	-777.777	-777.777	0	0	1636.7504	0	0	0	988.4779	495.2461647	988.4778039	0	FALSE			-777.777	-777.777	-777.777	1	33.5	M:\Monica\MSDATA\Holts\Solycomp\04252008\0X\J14\Holts_Solycomp_04252008_0X_J14_combo_mascot_results.html	1Met(ox) 1Lys8	1	-777.777	-777.777	M:\Monica\MSDATA\Holts\Solycomp\04252008\0X\J14\m05012008_holtholt_soly_12_0x_j14_6.raw		0	964.4687847		0	TRUE	0	-777.777
-1	1	0	1.245	0.29	IPI:IPI00296337.2	473749	SPACER	SWISS-PROT:P78527-1|ENSEMBL:ENSP00000313420|REFSEQ:NP_008835|H-INV:HIT000220021|VEGA:OTTHUMP00000177651 Tax_Id=9606 Gene_Symbol=PRKDC Isoform 1 of DNA-dependent protein kinase catalytic subunit	MYAALGDPK	495.2461	988.4777	2	43	-777.777	-777.777	-777.777	-777.777	0	0	1517.7877	0	0	0	988.4779	495.2460647	988.4776039	0	FALSE			-777.777	-777.777	-777.777	1	33.9	M:\Monica\MSDATA\Holts\Solycomp\04252008\0X\J14\Holts_Solycomp_04252008_0X_J14_combo_mascot_results.html	1Met(ox) 1Lys8	1	-777.777	-777.777	M:\Monica\MSDATA\Holts\Solycomp\04252008\0X\J14\m05012008_holtholt_soly_12_0x_j14_6.raw		0	964.4687847		0	TRUE	0	-777.777
-1	1	0	1.245	0.29	IPI:IPI00296337.2	473749	SPACER	SWISS-PROT:P78527-1|ENSEMBL:ENSP00000313420|REFSEQ:NP_008835|H-INV:HIT000220021|VEGA:OTTHUMP00000177651 Tax_Id=9606 Gene_Symbol=PRKDC Isoform 1 of DNA-dependent protein kinase catalytic subunit	MYAALGDPK	491.2389	980.4632	2	42	-777.777	-777.777	-777.777	-777.777	0	0	2023.053	0	0	0	980.4637	491.2388762	980.463227	0	FALSE			-777.777	-777.777	-777.777	1	27.4	M:\Monica\MSDATA\Holts\Solycomp\04252008\0X\J14\Holts_Solycomp_04252008_0X_J14_combo_mascot_results.html	1Met(ox)	1	-777.777	-777.777	M:\Monica\MSDATA\Holts\Solycomp\04252008\0X\J14\m05012008_holtholt_soly_12_0x_j14_6.raw		0	964.4687847		0	TRUE	0	-777.777
-1	1	0	1.245	0.29	IPI:IPI00296337.2	473749	SPACER	SWISS-PROT:P78527-1|ENSEMBL:ENSP00000313420|REFSEQ:NP_008835|H-INV:HIT000220021|VEGA:OTTHUMP00000177651 Tax_Id=9606 Gene_Symbol=PRKDC Isoform 1 of DNA-dependent protein kinase catalytic subunit	MYAALGDPK	491.2388	980.4631	2	41	-777.777	-777.777	-777.777	-777.777	0	0	1557.935	0	0	0	980.4637	491.2387762	980.463027	0	FALSE			-777.777	-777.777	-777.777	1	22.9	M:\Monica\MSDATA\Holts\Solycomp\04252008\0X\J14\Holts_Solycomp_04252008_0X_J14_combo_mascot_results.html	1Met(ox)	1	-777.777	-777.777	M:\Monica\MSDATA\Holts\Solycomp\04252008\0X\J14\m05012008_holtholt_soly_12_0x_j14_6.raw		0	964.4687847		0	TRUE	0	-777.777
-1	1	0	1.245	0.29	IPI:IPI00296337.2	473749	SPACER	SWISS-PROT:P78527-1|ENSEMBL:ENSP00000313420|REFSEQ:NP_008835|H-INV:HIT000220021|VEGA:OTTHUMP00000177651 Tax_Id=9606 Gene_Symbol=PRKDC Isoform 1 of DNA-dependent protein kinase catalytic subunit	MYAALGDPK	491.2396	980.4646	2	41	-777.777	-777.777	-777.777	-777.777	0	0	1459.4111	0	0	0	980.4637	491.2395762	980.464627	0	FALSE			-777.777	-777.777	-777.777	1	24.8	M:\Monica\MSDATA\Holts\Solycomp\04252008\0X\J14\Holts_Solycomp_04252008_0X_J14_combo_mascot_results.html	1Met(ox)	1	-777.777	-777.777	M:\Monica\MSDATA\Holts\Solycomp\04252008\0X\J14\m05012008_holtholt_soly_12_0x_j14_6.raw		0	964.4687847		0	TRUE	0	-777.777
-1	1	0	1.245	0.29	IPI:IPI00296337.2	473749	SPACER	SWISS-PROT:P78527-1|ENSEMBL:ENSP00000313420|REFSEQ:NP_008835|H-INV:HIT000220021|VEGA:OTTHUMP00000177651 Tax_Id=9606 Gene_Symbol=PRKDC Isoform 1 of DNA-dependent protein kinase catalytic subunit	MYAALGDPK	495.2462	988.4778	2	41	-777.777	-777.777	-777.777	-777.777	0	0	1699.4768	0	0	0	988.4779	495.2461647	988.4778039	0	FALSE			-777.777	-777.777	-777.777	1	22.1	M:\Monica\MSDATA\Holts\Solycomp\04252008\0X\J14\Holts_Solycomp_04252008_0X_J14_combo_mascot_results.html	1Met(ox) 1Lys8	1	-777.777	-777.777	M:\Monica\MSDATA\Holts\Solycomp\04252008\0X\J14\m05012008_holtholt_soly_12_0x_j14_6.raw		0	964.4687847		0	TRUE	0	-777.777
-1	1	0	1.245	0.29	IPI:IPI00296337.2	473749	SPACER	SWISS-PROT:P78527-1|ENSEMBL:ENSP00000313420|REFSEQ:NP_008835|H-INV:HIT000220021|VEGA:OTTHUMP00000177651 Tax_Id=9606 Gene_Symbol=PRKDC Isoform 1 of DNA-dependent protein kinase catalytic subunit	MYAALGDPK	495.2461	988.4776	2	40	-777.777	-777.777	-777.777	-777.777	0	0	1548.0905	0	0	0	988.4779	495.2460647	988.4776039	0	FALSE			-777.777	-777.777	-777.777	1	21.9	M:\Monica\MSDATA\Holts\Solycomp\04252008\0X\J14\Holts_Solycomp_04252008_0X_J14_combo_mascot_results.html	1Met(ox) 1Lys8	1	-777.777	-777.777	M:\Monica\MSDATA\Holts\Solycomp\04252008\0X\J14\m05012008_holtholt_soly_12_0x_j14_6.raw		0	964.4687847		0	TRUE	0	-777.777
-1	1	0	1.245	0.29	IPI:IPI00296337.2	473749	SPACER	SWISS-PROT:P78527-1|ENSEMBL:ENSP00000313420|REFSEQ:NP_008835|H-INV:HIT000220021|VEGA:OTTHUMP00000177651 Tax_Id=9606 Gene_Symbol=PRKDC Isoform 1 of DNA-dependent protein kinase catalytic subunit	MYAALGDPK	491.2397	980.4648	2	38	-777.777	-777.777	-777.777	-777.777	0	0	1992.4097	0	0	0	980.4637	491.2396762	980.464827	0	FALSE			-777.777	-777.777	-777.777	1	21.5	M:\Monica\MSDATA\Holts\Solycomp\04252008\0X\J14\Holts_Solycomp_04252008_0X_J14_combo_mascot_results.html	1Met(ox)	1	-777.777	-777.777	M:\Monica\MSDATA\Holts\Solycomp\04252008\0X\J14\m05012008_holtholt_soly_12_0x_j14_6.raw		0	964.4687847		0	TRUE	0	-777.777
-1	1	0	1.245	0.29	IPI:IPI00296337.2	473749	SPACER	SWISS-PROT:P78527-1|ENSEMBL:ENSP00000313420|REFSEQ:NP_008835|H-INV:HIT000220021|VEGA:OTTHUMP00000177651 Tax_Id=9606 Gene_Symbol=PRKDC Isoform 1 of DNA-dependent protein kinase catalytic subunit	MYAALGDPK	495.2462	988.4778	2	37	-777.777	-777.777	-777.777	-777.777	0	0	2015.2687	0	0	0	988.4779	495.2461647	988.4778039	0	FALSE			-777.777	-777.777	-777.777	1	22.3	M:\Monica\MSDATA\Holts\Solycomp\04252008\0X\J14\Holts_Solycomp_04252008_0X_J14_combo_mascot_results.html	1Met(ox) 1Lys8	1	-777.777	-777.777	M:\Monica\MSDATA\Holts\Solycomp\04252008\0X\J14\m05012008_holtholt_soly_12_0x_j14_6.raw		0	964.4687847		0	TRUE	0	-777.777
-1	1	0	1.245	0.29	IPI:IPI00296337.2	473749	SPACER	SWISS-PROT:P78527-1|ENSEMBL:ENSP00000313420|REFSEQ:NP_008835|H-INV:HIT000220021|VEGA:OTTHUMP00000177651 Tax_Id=9606 Gene_Symbol=PRKDC Isoform 1 of DNA-dependent protein kinase catalytic subunit	MYAALGDPK	491.2396	980.4647	2	36	-777.777	-777.777	-777.777	-777.777	0	0	1773.8778	0	0	0	980.4637	491.2395762	980.464627	0	FALSE			-777.777	-777.777	-777.777	1	20.9	M:\Monica\MSDATA\Holts\Solycomp\04252008\0X\J14\Holts_Solycomp_04252008_0X_J14_combo_mascot_results.html	1Met(ox)	1	-777.777	-777.777	M:\Monica\MSDATA\Holts\Solycomp\04252008\0X\J14\m05012008_holtholt_soly_12_0x_j14_6.raw		0	964.4687847		0	TRUE	0	-777.777
-1	1	0	1.245	0.29	IPI:IPI00296337.2	473749	SPACER	SWISS-PROT:P78527-1|ENSEMBL:ENSP00000313420|REFSEQ:NP_008835|H-INV:HIT000220021|VEGA:OTTHUMP00000177651 Tax_Id=9606 Gene_Symbol=PRKDC Isoform 1 of DNA-dependent protein kinase catalytic subunit	MYAALGDPK	491.2396	980.4646	2	35	-777.777	-777.777	-777.777	-777.777	0	0	1618.2062	0	0	0	980.4637	491.2395762	980.464627	0	FALSE			-777.777	-777.777	-777.777	1	24.8	M:\Monica\MSDATA\Holts\Solycomp\04252008\0X\J14\Holts_Solycomp_04252008_0X_J14_combo_mascot_results.html	1Met(ox)	1	-777.777	-777.777	M:\Monica\MSDATA\Holts\Solycomp\04252008\0X\J14\m05012008_holtholt_soly_12_0x_j14_6.raw		0	964.4687847		0	TRUE	0	-777.777
-1	1	0	1.245	0.29	IPI:IPI00296337.2	473749	SPACER	SWISS-PROT:P78527-1|ENSEMBL:ENSP00000313420|REFSEQ:NP_008835|H-INV:HIT000220021|VEGA:OTTHUMP00000177651 Tax_Id=9606 Gene_Symbol=PRKDC Isoform 1 of DNA-dependent protein kinase catalytic subunit	MYAALGDPK	491.2396	980.4647	2	35	-777.777	-777.777	-777.777	-777.777	0	0	1649.4251	0	0	0	980.4637	491.2395762	980.464627	0	FALSE			-777.777	-777.777	-777.777	1	22.9	M:\Monica\MSDATA\Holts\Solycomp\04252008\0X\J14\Holts_Solycomp_04252008_0X_J14_combo_mascot_results.html	1Met(ox)	1	-777.777	-777.777	M:\Monica\MSDATA\Holts\Solycomp\04252008\0X\J14\m05012008_holtholt_soly_12_0x_j14_6.raw		0	964.4687847		0	TRUE	0	-777.777
-1	1	0	1.245	0.29	IPI:IPI00296337.2	473749	SPACER	SWISS-PROT:P78527-1|ENSEMBL:ENSP00000313420|REFSEQ:NP_008835|H-INV:HIT000220021|VEGA:OTTHUMP00000177651 Tax_Id=9606 Gene_Symbol=PRKDC Isoform 1 of DNA-dependent protein kinase catalytic subunit	MYAALGDPK	495.2464	988.4783	2	35	-777.777	-777.777	-777.777	-777.777	0	0	1801.1621	0	0	0	988.4779	495.2463647	988.4782039	0	FALSE			-777.777	-777.777	-777.777	1	26.1	M:\Monica\MSDATA\Holts\Solycomp\04252008\0X\J14\Holts_Solycomp_04252008_0X_J14_combo_mascot_results.html	1Met(ox) 1Lys8	1	-777.777	-777.777	M:\Monica\MSDATA\Holts\Solycomp\04252008\0X\J14\m05012008_holtholt_soly_12_0x_j14_6.raw		0	964.4687847		0	TRUE	0	-777.777
-1	1	0	1.245	0.29	IPI:IPI00296337.2	473749	SPACER	SWISS-PROT:P78527-1|ENSEMBL:ENSP00000313420|REFSEQ:NP_008835|H-INV:HIT000220021|VEGA:OTTHUMP00000177651 Tax_Id=9606 Gene_Symbol=PRKDC Isoform 1 of DNA-dependent protein kinase catalytic subunit	MYAALGDPK	491.2381	980.4616	2	33	-777.777	-777.777	-777.777	-777.777	0	0	1743.6983	0	0	0	980.4637	491.2380762	980.461627	0	FALSE			-777.777	-777.777	-777.777	1	26.1	M:\Monica\MSDATA\Holts\Solycomp\04252008\0X\J14\Holts_Solycomp_04252008_0X_J14_combo_mascot_results.html	1Met(ox)	1	-777.777	-777.777	M:\Monica\MSDATA\Holts\Solycomp\04252008\0X\J14\m05012008_holtholt_soly_12_0x_j14_6.raw		0	964.4687847		0	TRUE	0	-777.777
-1	1	0	1.245	0.29	IPI:IPI00296337.2	473749	SPACER	SWISS-PROT:P78527-1|ENSEMBL:ENSP00000313420|REFSEQ:NP_008835|H-INV:HIT000220021|VEGA:OTTHUMP00000177651 Tax_Id=9606 Gene_Symbol=PRKDC Isoform 1 of DNA-dependent protein kinase catalytic subunit	MYAALGDPK	491.2388	980.4631	2	33	-777.777	-777.777	-777.777	-777.777	0	0	1866.8237	0	0	0	980.4637	491.2387762	980.463027	0	FALSE			-777.777	-777.777	-777.777	1	14.5	M:\Monica\MSDATA\Holts\Solycomp\04252008\0X\J14\Holts_Solycomp_04252008_0X_J14_combo_mascot_results.html	1Met(ox)	1	-777.777	-777.777	M:\Monica\MSDATA\Holts\Solycomp\04252008\0X\J14\m05012008_holtholt_soly_12_0x_j14_6.raw		0	964.4687847		0	TRUE	0	-777.777
-1	1	0	1.245	0.29	IPI:IPI00296337.2	473749	SPACER	SWISS-PROT:P78527-1|ENSEMBL:ENSP00000313420|REFSEQ:NP_008835|H-INV:HIT000220021|VEGA:OTTHUMP00000177651 Tax_Id=9606 Gene_Symbol=PRKDC Isoform 1 of DNA-dependent protein kinase catalytic subunit	MYAALGDPK	491.2396	980.4647	2	33	-777.777	-777.777	-777.777	-777.777	0	0	1836.1591	0	0	0	980.4637	491.2395762	980.464627	0	FALSE			-777.777	-777.777	-777.777	1	19.5	M:\Monica\MSDATA\Holts\Solycomp\04252008\0X\J14\Holts_Solycomp_04252008_0X_J14_combo_mascot_results.html	1Met(ox)	1	-777.777	-777.777	M:\Monica\MSDATA\Holts\Solycomp\04252008\0X\J14\m05012008_holtholt_soly_12_0x_j14_6.raw		0	964.4687847		0	TRUE	0	-777.777
-1	1	0	1.245	0.29	IPI:IPI00296337.2	473749	SPACER	SWISS-PROT:P78527-1|ENSEMBL:ENSP00000313420|REFSEQ:NP_008835|H-INV:HIT000220021|VEGA:OTTHUMP00000177651 Tax_Id=9606 Gene_Symbol=PRKDC Isoform 1 of DNA-dependent protein kinase catalytic subunit	MYAALGDPK	491.2397	980.4648	2	33	-777.777	-777.777	-777.777	-777.777	0	0	1489.8529	0	0	0	980.4637	491.2396762	980.464827	0	FALSE			-777.777	-777.777	-777.777	1	22.9	M:\Monica\MSDATA\Holts\Solycomp\04252008\0X\J14\Holts_Solycomp_04252008_0X_J14_combo_mascot_results.html	1Met(ox)	1	-777.777	-777.777	M:\Monica\MSDATA\Holts\Solycomp\04252008\0X\J14\m05012008_holtholt_soly_12_0x_j14_6.raw		0	964.4687847		0	TRUE	0	-777.777
-1	1	0	1.245	0.29	IPI:IPI00296337.2	473749	SPACER	SWISS-PROT:P78527-1|ENSEMBL:ENSP00000313420|REFSEQ:NP_008835|H-INV:HIT000220021|VEGA:OTTHUMP00000177651 Tax_Id=9606 Gene_Symbol=PRKDC Isoform 1 of DNA-dependent protein kinase catalytic subunit	MYAALGDPK	495.2461	988.4776	2	33	-777.777	-777.777	-777.777	-777.777	0	0	1394.8718	0	0	0	988.4779	495.2460647	988.4776039	0	FALSE			-777.777	-777.777	-777.777	1	19.4	M:\Monica\MSDATA\Holts\Solycomp\04252008\0X\J14\Holts_Solycomp_04252008_0X_J14_combo_mascot_results.html	1Met(ox) 1Lys8	1	-777.777	-777.777	M:\Monica\MSDATA\Holts\Solycomp\04252008\0X\J14\m05012008_holtholt_soly_12_0x_j14_6.raw		0	964.4687847		0	TRUE	0	-777.777
-1	1	0	1.245	0.29	IPI:IPI00296337.2	473749	SPACER	SWISS-PROT:P78527-1|ENSEMBL:ENSP00000313420|REFSEQ:NP_008835|H-INV:HIT000220021|VEGA:OTTHUMP00000177651 Tax_Id=9606 Gene_Symbol=PRKDC Isoform 1 of DNA-dependent protein kinase catalytic subunit	MYAALGDPK	495.2463	988.478	2	31	-777.777	-777.777	-777.777	-777.777	0	0	1577.3844	0	0	0	988.4779	495.2462647	988.4780039	0	FALSE			-777.777	-777.777	-777.777	1	23.3	M:\Monica\MSDATA\Holts\Solycomp\04252008\0X\J14\Holts_Solycomp_04252008_0X_J14_combo_mascot_results.html	1Met(ox) 1Lys8	1	-777.777	-777.777	M:\Monica\MSDATA\Holts\Solycomp\04252008\0X\J14\m05012008_holtholt_soly_12_0x_j14_6.raw		0	964.4687847		0	TRUE	0	-777.777
-1	1	0	1.245	0.29	IPI:IPI00296337.2	473749	SPACER	SWISS-PROT:P78527-1|ENSEMBL:ENSP00000313420|REFSEQ:NP_008835|H-INV:HIT000220021|VEGA:OTTHUMP00000177651 Tax_Id=9606 Gene_Symbol=PRKDC Isoform 1 of DNA-dependent protein kinase catalytic subunit	MYAALGDPK	491.2396	980.4646	2	30	-777.777	-777.777	-777.777	-777.777	0	0	1588.0541	0	0	0	980.4637	491.2395762	980.464627	0	FALSE			-777.777	-777.777	-777.777	1	18.6	M:\Monica\MSDATA\Holts\Solycomp\04252008\0X\J14\Holts_Solycomp_04252008_0X_J14_combo_mascot_results.html	1Met(ox)	1	-777.777	-777.777	M:\Monica\MSDATA\Holts\Solycomp\04252008\0X\J14\m05012008_holtholt_soly_12_0x_j14_6.raw		0	964.4687847		0	TRUE	0	-777.777
-1	1	0	1.245	0.29	IPI:IPI00296337.2	473749	SPACER	SWISS-PROT:P78527-1|ENSEMBL:ENSP00000313420|REFSEQ:NP_008835|H-INV:HIT000220021|VEGA:OTTHUMP00000177651 Tax_Id=9606 Gene_Symbol=PRKDC Isoform 1 of DNA-dependent protein kinase catalytic subunit	MYAALGDPK	495.2462	988.4778	2	28	-777.777	-777.777	-777.777	-777.777	0	0	1838.4676	0	0	0	988.4779	495.2461647	988.4778039	0	FALSE			-777.777	-777.777	-777.777	1	7	M:\Monica\MSDATA\Holts\Solycomp\04252008\0X\J14\Holts_Solycomp_04252008_0X_J14_combo_mascot_results.html	1Met(ox) 1Lys8	1	-777.777	-777.777	M:\Monica\MSDATA\Holts\Solycomp\04252008\0X\J14\m05012008_holtholt_soly_12_0x_j14_6.raw		0	964.4687847		0	TRUE	0	-777.777
-1	1	0	1.245	0.29	IPI:IPI00296337.2	473749	SPACER	SWISS-PROT:P78527-1|ENSEMBL:ENSP00000313420|REFSEQ:NP_008835|H-INV:HIT000220021|VEGA:OTTHUMP00000177651 Tax_Id=9606 Gene_Symbol=PRKDC Isoform 1 of DNA-dependent protein kinase catalytic subunit	MYAALGDPK	491.2381	980.4617	2	27	-777.777	-777.777	-777.777	-777.777	0	0	2083.6804	0	0	0	980.4637	491.2380762	980.461627	0	FALSE			-777.777	-777.777	-777.777	1	9.9	M:\Monica\MSDATA\Holts\Solycomp\04252008\0X\J14\Holts_Solycomp_04252008_0X_J14_combo_mascot_results.html	1Met(ox)	1	-777.777	-777.777	M:\Monica\MSDATA\Holts\Solycomp\04252008\0X\J14\m05012008_holtholt_soly_12_0x_j14_6.raw		0	964.4687847		0	TRUE	0	-777.777
-1	1	0	1.245	0.29	IPI:IPI00296337.2	473749	SPACER	SWISS-PROT:P78527-1|ENSEMBL:ENSP00000313420|REFSEQ:NP_008835|H-INV:HIT000220021|VEGA:OTTHUMP00000177651 Tax_Id=9606 Gene_Symbol=PRKDC Isoform 1 of DNA-dependent protein kinase catalytic subunit	MYAALGDPK	491.2397	980.4649	2	27	-777.777	-777.777	-777.777	-777.777	0	0	1399.2896	0	0	0	980.4637	491.2396762	980.464827	0	FALSE			-777.777	-777.777	-777.777	1	12.7	M:\Monica\MSDATA\Holts\Solycomp\04252008\0X\J14\Holts_Solycomp_04252008_0X_J14_combo_mascot_results.html	1Met(ox)	1	-777.777	-777.777	M:\Monica\MSDATA\Holts\Solycomp\04252008\0X\J14\m05012008_holtholt_soly_12_0x_j14_6.raw		0	964.4687847		0	TRUE	0	-777.777
-1	1	0	1.245	0.29	IPI:IPI00296337.2	473749	SPACER	SWISS-PROT:P78527-1|ENSEMBL:ENSP00000313420|REFSEQ:NP_008835|H-INV:HIT000220021|VEGA:OTTHUMP00000177651 Tax_Id=9606 Gene_Symbol=PRKDC Isoform 1 of DNA-dependent protein kinase catalytic subunit	MYAALGDPK	491.2389	980.4633	2	26	-777.777	-777.777	-777.777	-777.777	0	0	1805.5022	0	0	0	980.4637	491.2388762	980.463227	0	FALSE			-777.777	-777.777	-777.777	1	13.2	M:\Monica\MSDATA\Holts\Solycomp\04252008\0X\J14\Holts_Solycomp_04252008_0X_J14_combo_mascot_results.html	1Met(ox)	1	-777.777	-777.777	M:\Monica\MSDATA\Holts\Solycomp\04252008\0X\J14\m05012008_holtholt_soly_12_0x_j14_6.raw		0	964.4687847		0	TRUE	0	-777.777
-1	1	0	1.245	0.29	IPI:IPI00296337.2	473749	SPACER	SWISS-PROT:P78527-1|ENSEMBL:ENSP00000313420|REFSEQ:NP_008835|H-INV:HIT000220021|VEGA:OTTHUMP00000177651 Tax_Id=9606 Gene_Symbol=PRKDC Isoform 1 of DNA-dependent protein kinase catalytic subunit	MYAALGDPK	495.2465	988.4784	2	25	-777.777	-777.777	-777.777	-777.777	0	0	1668.2809	0	0	0	988.4779	495.2464647	988.4784039	0	FALSE			-777.777	-777.777	-777.777	1	11.7	M:\Monica\MSDATA\Holts\Solycomp\04252008\0X\J14\Holts_Solycomp_04252008_0X_J14_combo_mascot_results.html	1Met(ox) 1Lys8	1	-777.777	-777.777	M:\Monica\MSDATA\Holts\Solycomp\04252008\0X\J14\m05012008_holtholt_soly_12_0x_j14_6.raw		0	964.4687847		0	TRUE	0	-777.777
-1	1	0	1.245	0.29	IPI:IPI00296337.2	473749	SPACER	SWISS-PROT:P78527-1|ENSEMBL:ENSP00000313420|REFSEQ:NP_008835|H-INV:HIT000220021|VEGA:OTTHUMP00000177651 Tax_Id=9606 Gene_Symbol=PRKDC Isoform 1 of DNA-dependent protein kinase catalytic subunit	MYAALGDPK	495.246	988.4775	2	24	-777.777	-777.777	-777.777	-777.777	0	0	1913.7574	0	0	0	988.4779	495.2459647	988.4774039	0	FALSE			-777.777	-777.777	-777.777	1	10	M:\Monica\MSDATA\Holts\Solycomp\04252008\0X\J14\Holts_Solycomp_04252008_0X_J14_combo_mascot_results.html	1Met(ox) 1Lys8	1	-777.777	-777.777	M:\Monica\MSDATA\Holts\Solycomp\04252008\0X\J14\m05012008_holtholt_soly_12_0x_j14_6.raw		0	964.4687847		0	FALSE	0	-777.777
-1	1	0	1.245	0.29	IPI:IPI00296337.2	473749	SPACER	SWISS-PROT:P78527-1|ENSEMBL:ENSP00000313420|REFSEQ:NP_008835|H-INV:HIT000220021|VEGA:OTTHUMP00000177651 Tax_Id=9606 Gene_Symbol=PRKDC Isoform 1 of DNA-dependent protein kinase catalytic subunit	MYAALGDPK	495.2463	988.4781	2	24	-777.777	-777.777	-777.777	-777.777	0	0	1874.5345	0	0	0	988.4779	495.2462647	988.4780039	0	FALSE			-777.777	-777.777	-777.777	1	15.4	M:\Monica\MSDATA\Holts\Solycomp\04252008\0X\J14\Holts_Solycomp_04252008_0X_J14_combo_mascot_results.html	1Met(ox) 1Lys8	1	-777.777	-777.777	M:\Monica\MSDATA\Holts\Solycomp\04252008\0X\J14\m05012008_holtholt_soly_12_0x_j14_6.raw		0	964.4687847		0	FALSE	0	-777.777
-1	1	0	1.245	0.29	IPI:IPI00296337.2	473749	SPACER	SWISS-PROT:P78527-1|ENSEMBL:ENSP00000313420|REFSEQ:NP_008835|H-INV:HIT000220021|VEGA:OTTHUMP00000177651 Tax_Id=9606 Gene_Symbol=PRKDC Isoform 1 of DNA-dependent protein kinase catalytic subunit	MYAALGDPK	491.2396	980.4647	2	23	-777.777	-777.777	-777.777	-777.777	0	0	1942.8749	0	0	0	980.4637	491.2395762	980.464627	0	FALSE			-777.777	-777.777	-777.777	1	14	M:\Monica\MSDATA\Holts\Solycomp\04252008\0X\J14\Holts_Solycomp_04252008_0X_J14_combo_mascot_results.html	1Met(ox)	1	-777.777	-777.777	M:\Monica\MSDATA\Holts\Solycomp\04252008\0X\J14\m05012008_holtholt_soly_12_0x_j14_6.raw		0	964.4687847		0	FALSE	0	-777.777
-1	1	0	1.245	0.29	IPI:IPI00296337.2	473749	SPACER	SWISS-PROT:P78527-1|ENSEMBL:ENSP00000313420|REFSEQ:NP_008835|H-INV:HIT000220021|VEGA:OTTHUMP00000177651 Tax_Id=9606 Gene_Symbol=PRKDC Isoform 1 of DNA-dependent protein kinase catalytic subunit	MYAALGDPK	491.2397	980.4648	2	23	-777.777	-777.777	-777.777	-777.777	0	0	1712.7079	0	0	0	980.4637	491.2396762	980.464827	0	FALSE			-777.777	-777.777	-777.777	1	15.5	M:\Monica\MSDATA\Holts\Solycomp\04252008\0X\J14\Holts_Solycomp_04252008_0X_J14_combo_mascot_results.html	1Met(ox)	1	-777.777	-777.777	M:\Monica\MSDATA\Holts\Solycomp\04252008\0X\J14\m05012008_holtholt_soly_12_0x_j14_6.raw		0	964.4687847		0	FALSE	0	-777.777
-1	1	0	1.245	0.29	IPI:IPI00296337.2	473749	SPACER	SWISS-PROT:P78527-1|ENSEMBL:ENSP00000313420|REFSEQ:NP_008835|H-INV:HIT000220021|VEGA:OTTHUMP00000177651 Tax_Id=9606 Gene_Symbol=PRKDC Isoform 1 of DNA-dependent protein kinase catalytic subunit	MYAALGDPK	491.2397	980.4648	2	23	-777.777	-777.777	-777.777	-777.777	0	0	1898.6252	0	0	0	980.4637	491.2396762	980.464827	0	FALSE			-777.777	-777.777	-777.777	1	13.1	M:\Monica\MSDATA\Holts\Solycomp\04252008\0X\J14\Holts_Solycomp_04252008_0X_J14_combo_mascot_results.html	1Met(ox)	1	-777.777	-777.777	M:\Monica\MSDATA\Holts\Solycomp\04252008\0X\J14\m05012008_holtholt_soly_12_0x_j14_6.raw		0	964.4687847		0	FALSE	0	-777.777
-1	1	0	1.245	0.29	IPI:IPI00296337.2	473749	SPACER	SWISS-PROT:P78527-1|ENSEMBL:ENSP00000313420|REFSEQ:NP_008835|H-INV:HIT000220021|VEGA:OTTHUMP00000177651 Tax_Id=9606 Gene_Symbol=PRKDC Isoform 1 of DNA-dependent protein kinase catalytic subunit	MYAALGDPK	491.2397	980.4647	2	22	-777.777	-777.777	-777.777	-777.777	0	0	1681.1024	0	0	0	980.4637	491.2396762	980.464827	0	FALSE			-777.777	-777.777	-777.777	1	12.4	M:\Monica\MSDATA\Holts\Solycomp\04252008\0X\J14\Holts_Solycomp_04252008_0X_J14_combo_mascot_results.html	1Met(ox)	1	-777.777	-777.777	M:\Monica\MSDATA\Holts\Solycomp\04252008\0X\J14\m05012008_holtholt_soly_12_0x_j14_6.raw		0	964.4687847		0	FALSE	0	-777.777
-1	1	0	1.245	0.29	IPI:IPI00296337.2	473749	SPACER	SWISS-PROT:P78527-1|ENSEMBL:ENSP00000313420|REFSEQ:NP_008835|H-INV:HIT000220021|VEGA:OTTHUMP00000177651 Tax_Id=9606 Gene_Symbol=PRKDC Isoform 1 of DNA-dependent protein kinase catalytic subunit	NCISTVVHQGLIR	748.9038	1495.7931	2	75	-777.777	-777.777	-777.777	-777.777	2724.879819	10.26134715	2724.0565	2724.964877	2725.1173	22935.36526	1495.7929	748.9030322	1495.791539	1495.791439	FALSE			-777.777	-777.777	-777.777	1	64.2	M:\Monica\MSDATA\Holts\Solycomp\04252008\0X\J14\Holts_Solycomp_04252008_0X_J14_combo_mascot_results.html		1	-777.777	-777.777	M:\Monica\MSDATA\Holts\Solycomp\04252008\0X\J14\m05012008_holtholt_soly_12_0x_j14_6.raw		5950315.105	1438.77145		748.9039603	TRUE	748.9031926	-777.777
-1	1	0	1.245	0.29	IPI:IPI00296337.2	473749	SPACER	SWISS-PROT:P78527-1|ENSEMBL:ENSP00000313420|REFSEQ:NP_008835|H-INV:HIT000220021|VEGA:OTTHUMP00000177651 Tax_Id=9606 Gene_Symbol=PRKDC Isoform 1 of DNA-dependent protein kinase catalytic subunit	NCISTVVHQGLIR	751.9137	1501.8129	2	72	-777.777	-777.777	-777.777	-777.777	0	0	2723.0265	0	0	0	1501.813	751.9129236	1501.811322	0	FALSE			-777.777	-777.777	-777.777	1	54.8	M:\Monica\MSDATA\Holts\Solycomp\04252008\0X\J14\Holts_Solycomp_04252008_0X_J14_combo_mascot_results.html	1Arg6	1	-777.777	-777.777	M:\Monica\MSDATA\Holts\Solycomp\04252008\0X\J14\m05012008_holtholt_soly_12_0x_j14_6.raw		0	1438.77145		0	TRUE	0	-777.777
-1	1	0	1.245	0.29	IPI:IPI00296337.2	473749	SPACER	SWISS-PROT:P78527-1|ENSEMBL:ENSP00000313420|REFSEQ:NP_008835|H-INV:HIT000220021|VEGA:OTTHUMP00000177651 Tax_Id=9606 Gene_Symbol=PRKDC Isoform 1 of DNA-dependent protein kinase catalytic subunit	NCISTVVHQGLIR	501.6114	1501.8125	3	31	-777.777	-777.777	-777.777	-777.777	2725.033886	10.26134715	2721.99	2725.104273	2725.1173	23835.19332	1501.813	501.6113463	1501.812251	1495.792545	FALSE			-777.777	-777.777	-777.777	1	21.6	M:\Monica\MSDATA\Holts\Solycomp\04252008\0X\J14\Holts_Solycomp_04252008_0X_J14_combo_mascot_results.html	1Arg6	1	-777.777	-777.777	M:\Monica\MSDATA\Holts\Solycomp\04252008\0X\J14\m05012008_holtholt_soly_12_0x_j14_6.raw		11529898.95	1438.77145		501.6114395	TRUE	501.6113857	-777.777
-1	1	0	1.245	0.29	IPI:IPI00296337.2	473749	SPACER	SWISS-PROT:P78527-1|ENSEMBL:ENSP00000313420|REFSEQ:NP_008835|H-INV:HIT000220021|VEGA:OTTHUMP00000177651 Tax_Id=9606 Gene_Symbol=PRKDC Isoform 1 of DNA-dependent protein kinase catalytic subunit	NELEIPGQYDGR	695.8337	1389.6529	2	65	-777.777	-777.777	-777.777	-777.777	2677.306699	14.70757893	2671.9253	2677.198926	2675.7934	71201.97842	1389.6524	695.8330855	1389.651646	1389.651043	FALSE			-777.777	-777.777	-777.777	1	38.8	M:\Monica\MSDATA\Holts\Solycomp\04252008\0X\J14\Holts_Solycomp_04252008_0X_J14_combo_mascot_results.html		1	-777.777	-777.777	M:\Monica\MSDATA\Holts\Solycomp\04252008\0X\J14\m05012008_holtholt_soly_12_0x_j14_6.raw		20631732.98	1389.652435		695.8333906	TRUE	695.8327761	-777.777
-1	1	0	1.245	0.29	IPI:IPI00296337.2	473749	SPACER	SWISS-PROT:P78527-1|ENSEMBL:ENSP00000313420|REFSEQ:NP_008835|H-INV:HIT000220021|VEGA:OTTHUMP00000177651 Tax_Id=9606 Gene_Symbol=PRKDC Isoform 1 of DNA-dependent protein kinase catalytic subunit	NELEIPGQYDGR	698.8426	1395.6707	2	60	-777.777	-777.777	-777.777	-777.777	0	0	2671.1455	0	0	0	1395.6725	698.8419768	1395.669428	0	FALSE			-777.777	-777.777	-777.777	1	42.5	M:\Monica\MSDATA\Holts\Solycomp\04252008\0X\J14\Holts_Solycomp_04252008_0X_J14_combo_mascot_results.html	1Arg6	1	-777.777	-777.777	M:\Monica\MSDATA\Holts\Solycomp\04252008\0X\J14\m05012008_holtholt_soly_12_0x_j14_6.raw		0	1389.652435		0	TRUE	0	-777.777
-1	1	0	1.245	0.29	IPI:IPI00296337.2	473749	SPACER	SWISS-PROT:P78527-1|ENSEMBL:ENSP00000313420|REFSEQ:NP_008835|H-INV:HIT000220021|VEGA:OTTHUMP00000177651 Tax_Id=9606 Gene_Symbol=PRKDC Isoform 1 of DNA-dependent protein kinase catalytic subunit	NELEIPGQYDGR	698.8426	1395.6707	2	42	-777.777	-777.777	-777.777	-777.777	0	0	2681.8623	0	0	0	1395.6725	698.8419768	1395.669428	0	FALSE			-777.777	-777.777	-777.777	1	24.5	M:\Monica\MSDATA\Holts\Solycomp\04252008\0X\J14\Holts_Solycomp_04252008_0X_J14_combo_mascot_results.html	1Arg6	1	-777.777	-777.777	M:\Monica\MSDATA\Holts\Solycomp\04252008\0X\J14\m05012008_holtholt_soly_12_0x_j14_6.raw		0	1389.652435		0	TRUE	0	-777.777
-1	1	0	1.245	0.29	IPI:IPI00296337.2	473749	SPACER	SWISS-PROT:P78527-1|ENSEMBL:ENSP00000313420|REFSEQ:NP_008835|H-INV:HIT000220021|VEGA:OTTHUMP00000177651 Tax_Id=9606 Gene_Symbol=PRKDC Isoform 1 of DNA-dependent protein kinase catalytic subunit	NELEIPGQYDGR	695.8334	1389.6522	2	29	-777.777	-777.777	-777.777	-777.777	0	0	2683.9363	0	0	0	1389.6524	695.8327855	1389.651046	0	FALSE			-777.777	-777.777	-777.777	1	6.3	M:\Monica\MSDATA\Holts\Solycomp\04252008\0X\J14\Holts_Solycomp_04252008_0X_J14_combo_mascot_results.html		1	-777.777	-777.777	M:\Monica\MSDATA\Holts\Solycomp\04252008\0X\J14\m05012008_holtholt_soly_12_0x_j14_6.raw		0	1389.652435		0	TRUE	0	-777.777
-1	1	0	1.245	0.29	IPI:IPI00296337.2	473749	SPACER	SWISS-PROT:P78527-1|ENSEMBL:ENSP00000313420|REFSEQ:NP_008835|H-INV:HIT000220021|VEGA:OTTHUMP00000177651 Tax_Id=9606 Gene_Symbol=PRKDC Isoform 1 of DNA-dependent protein kinase catalytic subunit	NFWSHETR	538.7484	1075.4822	2	29	-777.777	-777.777	-777.777	-777.777	2285.592915	10.21116174	2283.6287	2286.197605	2285.6284	31609.96734	1075.4835	538.748239	1075.481953	1075.482251	FALSE			-777.777	-777.777	-777.777	1	9.9	M:\Monica\MSDATA\Holts\Solycomp\04252008\0X\J14\Holts_Solycomp_04252008_0X_J14_combo_mascot_results.html		1	-777.777	-777.777	M:\Monica\MSDATA\Holts\Solycomp\04252008\0X\J14\m05012008_holtholt_soly_12_0x_j14_6.raw		13618135.77	1075.483535		538.7482147	TRUE	538.7480537	-777.777
-1	1	0	1.245	0.29	IPI:IPI00296337.2	473749	SPACER	SWISS-PROT:P78527-1|ENSEMBL:ENSP00000313420|REFSEQ:NP_008835|H-INV:HIT000220021|VEGA:OTTHUMP00000177651 Tax_Id=9606 Gene_Symbol=PRKDC Isoform 1 of DNA-dependent protein kinase catalytic subunit	NILAFR	370.2318	738.4491	2	26	-777.777	-777.777	-777.777	-777.777	2721.345001	14.50788406	2716.5791	2721.512298	2721.4693	29872.25302	738.4483	370.2321256	738.4497258	732.4296563	FALSE			-777.777	-777.777	-777.777	1	4.6	M:\Monica\MSDATA\Holts\Solycomp\04252008\0X\J14\Holts_Solycomp_04252008_0X_J14_combo_mascot_results.html	1Arg6	1	-777.777	-777.777	M:\Monica\MSDATA\Holts\Solycomp\04252008\0X\J14\m05012008_holtholt_soly_12_0x_j14_6.raw		24429477.38	732.4282447		370.2317641	TRUE	370.2320897	-777.777
-1	1	0	1.245	0.29	IPI:IPI00296337.2	473749	SPACER	SWISS-PROT:P78527-1|ENSEMBL:ENSP00000313420|REFSEQ:NP_008835|H-INV:HIT000220021|VEGA:OTTHUMP00000177651 Tax_Id=9606 Gene_Symbol=PRKDC Isoform 1 of DNA-dependent protein kinase catalytic subunit	NILEESLCELVAK	763.4055	1524.7964	2	90	-777.777	-777.777	-777.777	-777.777	3724.245277	9.986006172	3721.3669	3724.000517	3724.5904	2397.418486	1524.7948	763.4046904	1524.794855	1516.779272	FALSE			-777.777	-777.777	-777.777	1	59.2	M:\Monica\MSDATA\Holts\Solycomp\04252008\0X\J14\Holts_Solycomp_04252008_0X_J14_combo_mascot_results.html	1Lys8	1	-777.777	-777.777	M:\Monica\MSDATA\Holts\Solycomp\04252008\0X\J14\m05012008_holtholt_soly_12_0x_j14_6.raw		609749.6182	1459.7592		763.405348	TRUE	763.4045384	-777.777
-1	1	0	1.245	0.29	IPI:IPI00296337.2	473749	SPACER	SWISS-PROT:P78527-1|ENSEMBL:ENSP00000313420|REFSEQ:NP_008835|H-INV:HIT000220021|VEGA:OTTHUMP00000177651 Tax_Id=9606 Gene_Symbol=PRKDC Isoform 1 of DNA-dependent protein kinase catalytic subunit	NILEESLCELVAK	759.3973	1516.78	2	86	-777.777	-777.777	-777.777	-777.777	0	0	3723.6523	0	0	0	1516.7806	759.3965019	1516.778478	0	FALSE			-777.777	-777.777	-777.777	1	73.6	M:\Monica\MSDATA\Holts\Solycomp\04252008\0X\J14\Holts_Solycomp_04252008_0X_J14_combo_mascot_results.html		1	-777.777	-777.777	M:\Monica\MSDATA\Holts\Solycomp\04252008\0X\J14\m05012008_holtholt_soly_12_0x_j14_6.raw		0	1459.7592		0	TRUE	0	-777.777
-1	1	0	1.245	0.29	IPI:IPI00296337.2	473749	SPACER	SWISS-PROT:P78527-1|ENSEMBL:ENSP00000313420|REFSEQ:NP_008835|H-INV:HIT000220021|VEGA:OTTHUMP00000177651 Tax_Id=9606 Gene_Symbol=PRKDC Isoform 1 of DNA-dependent protein kinase catalytic subunit	NLDLAVLELMQSSVDNTK	1003.5088	2005.0031	2	139	-777.777	-777.777	-777.777	-777.777	3363.219369	8.838397088	3362.1459	3363.202029	3362.4308	27353.36292	2005.0037	1003.507297	2005.000069	2005.002043	FALSE			-777.777	-777.777	-777.777	1	123.2	M:\Monica\MSDATA\Holts\Solycomp\04252008\0X\J14\Holts_Solycomp_04252008_0X_J14_combo_mascot_results.html	1Met(ox)	1	-777.777	-777.777	M:\Monica\MSDATA\Holts\Solycomp\04252008\0X\J14\m05012008_holtholt_soly_12_0x_j14_6.raw		4592473.322	1989.008835		1003.508801	TRUE	1003.507298	-777.777
-1	1	0	1.245	0.29	IPI:IPI00296337.2	473749	SPACER	SWISS-PROT:P78527-1|ENSEMBL:ENSP00000313420|REFSEQ:NP_008835|H-INV:HIT000220021|VEGA:OTTHUMP00000177651 Tax_Id=9606 Gene_Symbol=PRKDC Isoform 1 of DNA-dependent protein kinase catalytic subunit	NLDLAVLELMQSSVDNTK	1007.5169	2013.0193	2	120	-777.777	-777.777	-777.777	-777.777	0	0	3363.2351	0	0	0	2013.0179	1007.515386	2013.016246	0	FALSE			-777.777	-777.777	-777.777	1	109.5	M:\Monica\MSDATA\Holts\Solycomp\04252008\0X\J14\Holts_Solycomp_04252008_0X_J14_combo_mascot_results.html	1Met(ox) 1Lys8	1	-777.777	-777.777	M:\Monica\MSDATA\Holts\Solycomp\04252008\0X\J14\m05012008_holtholt_soly_12_0x_j14_6.raw		0	1989.008835		0	TRUE	0	-777.777
-1	1	0	1.245	0.29	IPI:IPI00296337.2	473749	SPACER	SWISS-PROT:P78527-1|ENSEMBL:ENSP00000313420|REFSEQ:NP_008835|H-INV:HIT000220021|VEGA:OTTHUMP00000177651 Tax_Id=9606 Gene_Symbol=PRKDC Isoform 1 of DNA-dependent protein kinase catalytic subunit	NLDLAVLELMQSSVDNTK	1003.5139	2005.0133	2	112	-777.777	-777.777	-777.777	-777.777	0	0	3378.9599	0	0	0	2005.0037	1003.512397	2005.010269	0	FALSE			-777.777	-777.777	-777.777	1	96.5	M:\Monica\MSDATA\Holts\Solycomp\04252008\0X\J14\Holts_Solycomp_04252008_0X_J14_combo_mascot_results.html	1Met(ox)	1	-777.777	-777.777	M:\Monica\MSDATA\Holts\Solycomp\04252008\0X\J14\m05012008_holtholt_soly_12_0x_j14_6.raw		0	1989.008835		0	TRUE	0	-777.777
-1	1	0	1.245	0.29	IPI:IPI00296337.2	473749	SPACER	SWISS-PROT:P78527-1|ENSEMBL:ENSP00000313420|REFSEQ:NP_008835|H-INV:HIT000220021|VEGA:OTTHUMP00000177651 Tax_Id=9606 Gene_Symbol=PRKDC Isoform 1 of DNA-dependent protein kinase catalytic subunit	NLDLAVLELMQSSVDNTK	1007.5198	2013.0251	2	98	-777.777	-777.777	-777.777	-777.777	0	0	3378.5824	0	0	0	2013.0179	1007.518286	2013.022046	0	FALSE			-777.777	-777.777	-777.777	1	92.1	M:\Monica\MSDATA\Holts\Solycomp\04252008\0X\J14\Holts_Solycomp_04252008_0X_J14_combo_mascot_results.html	1Met(ox) 1Lys8	1	-777.777	-777.777	M:\Monica\MSDATA\Holts\Solycomp\04252008\0X\J14\m05012008_holtholt_soly_12_0x_j14_6.raw		0	1989.008835		0	TRUE	0	-777.777
-1	1	0	1.245	0.29	IPI:IPI00296337.2	473749	SPACER	SWISS-PROT:P78527-1|ENSEMBL:ENSP00000313420|REFSEQ:NP_008835|H-INV:HIT000220021|VEGA:OTTHUMP00000177651 Tax_Id=9606 Gene_Symbol=PRKDC Isoform 1 of DNA-dependent protein kinase catalytic subunit	NLDLAVLELMQSSVDNTK	672.0143	2013.021	3	15	-777.777	-777.777	-777.777	-777.777	0	0	3379.631	0	0	0	2013.0179	672.0137543	2013.019475	0	FALSE			-777.777	-777.777	-777.777	1	7.3	M:\Monica\MSDATA\Holts\Solycomp\04252008\0X\J14\Holts_Solycomp_04252008_0X_J14_combo_mascot_results.html	1Met(ox) 1Lys8	1	-777.777	-777.777	M:\Monica\MSDATA\Holts\Solycomp\04252008\0X\J14\m05012008_holtholt_soly_12_0x_j14_6.raw		0	1989.008835		0	FALSE	0	-777.777
-1	1	0	1.245	0.29	IPI:IPI00296337.2	473749	SPACER	SWISS-PROT:P78527-1|ENSEMBL:ENSP00000313420|REFSEQ:NP_008835|H-INV:HIT000220021|VEGA:OTTHUMP00000177651 Tax_Id=9606 Gene_Symbol=PRKDC Isoform 1 of DNA-dependent protein kinase catalytic subunit	NLLIFENLIDLK	726.9321	1451.8497	2	82	-777.777	-777.777	-777.777	-777.777	4045.2842	0	4045.7946	4045.2842	4045.2842	39938.78133	1451.8479	726.9313957	1451.848266	1443.832416	FALSE			-777.777	-777.777	-777.777	1	68.8	M:\Monica\MSDATA\Holts\Solycomp\04252008\0X\J14\Holts_Solycomp_04252008_0X_J14_combo_mascot_results.html	1Lys8	1	-777.777	-777.777	M:\Monica\MSDATA\Holts\Solycomp\04252008\0X\J14\m05012008_holtholt_soly_12_0x_j14_6.raw		10934743.5	1443.833685		726.9321183	TRUE	726.931414	-777.777
-1	1	0	1.245	0.29	IPI:IPI00296337.2	473749	SPACER	SWISS-PROT:P78527-1|ENSEMBL:ENSP00000313420|REFSEQ:NP_008835|H-INV:HIT000220021|VEGA:OTTHUMP00000177651 Tax_Id=9606 Gene_Symbol=PRKDC Isoform 1 of DNA-dependent protein kinase catalytic subunit	NLLIFENLIDLK	722.9244	1443.8342	2	46	-777.777	-777.777	-777.777	-777.777	0	0	4033.3413	0	0	0	1443.8337	722.9237073	1443.832889	0	FALSE			-777.777	-777.777	-777.777	1	28.9	M:\Monica\MSDATA\Holts\Solycomp\04252008\0X\J14\Holts_Solycomp_04252008_0X_J14_combo_mascot_results.html		1	-777.777	-777.777	M:\Monica\MSDATA\Holts\Solycomp\04252008\0X\J14\m05012008_holtholt_soly_12_0x_j14_6.raw		0	1443.833685		0	TRUE	0	-777.777
-1	1	0	1.245	0.29	IPI:IPI00296337.2	473749	SPACER	SWISS-PROT:P78527-1|ENSEMBL:ENSP00000313420|REFSEQ:NP_008835|H-INV:HIT000220021|VEGA:OTTHUMP00000177651 Tax_Id=9606 Gene_Symbol=PRKDC Isoform 1 of DNA-dependent protein kinase catalytic subunit	NLLTVTSSDEMMK	750.8483	1499.6821	2	98	-777.777	-777.777	-777.777	-777.777	2499.695542	16.54033029	2495.883	2500.336978	2498.7157	41666.87003	1499.6848	750.8475266	1499.680528	1499.68374	FALSE			-777.777	-777.777	-777.777	1	79.5	M:\Monica\MSDATA\Holts\Solycomp\04252008\0X\J14\Holts_Solycomp_04252008_0X_J14_combo_mascot_results.html	2Met(ox)	1	-777.777	-777.777	M:\Monica\MSDATA\Holts\Solycomp\04252008\0X\J14\m05012008_holtholt_soly_12_0x_j14_6.raw		10779797.32	1467.694915		750.8508691	TRUE	750.8500957	-777.777
-1	1	0	1.245	0.29	IPI:IPI00296337.2	473749	SPACER	SWISS-PROT:P78527-1|ENSEMBL:ENSP00000313420|REFSEQ:NP_008835|H-INV:HIT000220021|VEGA:OTTHUMP00000177651 Tax_Id=9606 Gene_Symbol=PRKDC Isoform 1 of DNA-dependent protein kinase catalytic subunit	NLLTVTSSDEMMK	754.8556	1507.6967	2	98	-777.777	-777.777	-777.777	-777.777	0	0	2494.6205	0	0	0	1507.699	754.8548151	1507.695105	0	FALSE			-777.777	-777.777	-777.777	1	84.9	M:\Monica\MSDATA\Holts\Solycomp\04252008\0X\J14\Holts_Solycomp_04252008_0X_J14_combo_mascot_results.html	2Met(ox) 1Lys8	1	-777.777	-777.777	M:\Monica\MSDATA\Holts\Solycomp\04252008\0X\J14\m05012008_holtholt_soly_12_0x_j14_6.raw		0	1467.694915		0	TRUE	0	-777.777
-1	1	0	1.245	0.29	IPI:IPI00296337.2	473749	SPACER	SWISS-PROT:P78527-1|ENSEMBL:ENSP00000313420|REFSEQ:NP_008835|H-INV:HIT000220021|VEGA:OTTHUMP00000177651 Tax_Id=9606 Gene_Symbol=PRKDC Isoform 1 of DNA-dependent protein kinase catalytic subunit	NLLTVTSSDEMMK	742.8527	1483.6909	2	59	-777.777	-777.777	-777.777	-777.777	2690.825983	20.79136321	2690.064	2690.289991	2688.5436	10073.56046	1483.6898	742.8519497	1483.689374	1483.689	FALSE			-777.777	-777.777	-777.777	1	10.9	M:\Monica\MSDATA\Holts\Solycomp\04252008\0X\J14\Holts_Solycomp_04252008_0X_J14_combo_mascot_results.html	1Met(ox)	1	-777.777	-777.777	M:\Monica\MSDATA\Holts\Solycomp\04252008\0X\J14\m05012008_holtholt_soly_12_0x_j14_6.raw		2682439.406	1467.694915		742.8527188	TRUE	742.8519685	-777.777
-1	1	0	1.245	0.29	IPI:IPI00296337.2	473749	SPACER	SWISS-PROT:P78527-1|ENSEMBL:ENSP00000313420|REFSEQ:NP_008835|H-INV:HIT000220021|VEGA:OTTHUMP00000177651 Tax_Id=9606 Gene_Symbol=PRKDC Isoform 1 of DNA-dependent protein kinase catalytic subunit	NLSSNEAISLEEIR	787.9071	1573.7996	2	110	-777.777	-777.777	-777.777	-777.777	2935.993931	10.31696294	2933.6791	2936.181251	2934.7172	66503.75303	1573.7947	787.9062196	1573.797914	1573.794517	FALSE			-777.777	-777.777	-777.777	1	83.3	M:\Monica\MSDATA\Holts\Solycomp\04252008\0X\J14\Holts_Solycomp_04252008_0X_J14_combo_mascot_results.html		1	-777.777	-777.777	M:\Monica\MSDATA\Holts\Solycomp\04252008\0X\J14\m05012008_holtholt_soly_12_0x_j14_6.raw		15959845.28	1573.794745		787.9054646	TRUE	787.9045843	-777.777
-1	1	0	1.245	0.29	IPI:IPI00296337.2	473749	SPACER	SWISS-PROT:P78527-1|ENSEMBL:ENSP00000313420|REFSEQ:NP_008835|H-INV:HIT000220021|VEGA:OTTHUMP00000177651 Tax_Id=9606 Gene_Symbol=PRKDC Isoform 1 of DNA-dependent protein kinase catalytic subunit	NLSSNEAISLEEIR	790.9161	1579.8175	2	106	-777.777	-777.777	-777.777	-777.777	0	0	2933.4118	0	0	0	1579.8148	790.9152109	1579.815896	0	FALSE			-777.777	-777.777	-777.777	1	90.1	M:\Monica\MSDATA\Holts\Solycomp\04252008\0X\J14\Holts_Solycomp_04252008_0X_J14_combo_mascot_results.html	1Arg6	1	-777.777	-777.777	M:\Monica\MSDATA\Holts\Solycomp\04252008\0X\J14\m05012008_holtholt_soly_12_0x_j14_6.raw		0	1573.794745		0	TRUE	0	-777.777
-1	1	0	1.245	0.29	IPI:IPI00296337.2	473749	SPACER	SWISS-PROT:P78527-1|ENSEMBL:ENSP00000313420|REFSEQ:NP_008835|H-INV:HIT000220021|VEGA:OTTHUMP00000177651 Tax_Id=9606 Gene_Symbol=PRKDC Isoform 1 of DNA-dependent protein kinase catalytic subunit	NNWEVSALSR	588.2946	1174.5746	2	58	-777.777	-777.777	-777.777	-777.777	2729.339537	12.63654838	2725.6354	2728.986196	2728.727	33505.28593	1174.573	588.294296	1174.574067	1174.57164	FALSE			-777.777	-777.777	-777.777	1	33	M:\Monica\MSDATA\Holts\Solycomp\04252008\0X\J14\Holts_Solycomp_04252008_0X_J14_combo_mascot_results.html		1	-777.777	-777.777	M:\Monica\MSDATA\Holts\Solycomp\04252008\0X\J14\m05012008_holtholt_soly_12_0x_j14_6.raw		12658896.91	1174.573075		588.2934418	TRUE	588.2931378	-777.777
-1	1	0	1.245	0.29	IPI:IPI00296337.2	473749	SPACER	SWISS-PROT:P78527-1|ENSEMBL:ENSP00000313420|REFSEQ:NP_008835|H-INV:HIT000220021|VEGA:OTTHUMP00000177651 Tax_Id=9606 Gene_Symbol=PRKDC Isoform 1 of DNA-dependent protein kinase catalytic subunit	NTCTSVYTK	541.2563	1080.4981	2	51	-777.777	-777.777	-777.777	-777.777	812.1674214	6.634491606	812.2981	812.7216165	811.7252	3098.449157	1080.5001	541.2561318	1080.497738	1072.484724	FALSE			-777.777	-777.777	-777.777	1	26.7	M:\Monica\MSDATA\Holts\Solycomp\04252008\0X\J14\Holts_Solycomp_04252008_0X_J14_combo_mascot_results.html	1Lys8	1	-777.777	-777.777	M:\Monica\MSDATA\Holts\Solycomp\04252008\0X\J14\m05012008_holtholt_soly_12_0x_j14_6.raw		1340786.031	1015.46445		541.2563366	TRUE	541.2561684	-777.777
-1	1	0	1.245	0.29	IPI:IPI00296337.2	473749	SPACER	SWISS-PROT:P78527-1|ENSEMBL:ENSP00000313420|REFSEQ:NP_008835|H-INV:HIT000220021|VEGA:OTTHUMP00000177651 Tax_Id=9606 Gene_Symbol=PRKDC Isoform 1 of DNA-dependent protein kinase catalytic subunit	NTCTSVYTK	537.2498	1072.4851	2	44	-777.777	-777.777	-777.777	-777.777	0	0	812.8635	0	0	0	1072.4859	537.2496434	1072.484761	0	FALSE			-777.777	-777.777	-777.777	1	26.5	M:\Monica\MSDATA\Holts\Solycomp\04252008\0X\J14\Holts_Solycomp_04252008_0X_J14_combo_mascot_results.html		1	-777.777	-777.777	M:\Monica\MSDATA\Holts\Solycomp\04252008\0X\J14\m05012008_holtholt_soly_12_0x_j14_6.raw		0	1015.46445		0	TRUE	0	-777.777
-1	1	0	1.245	0.29	IPI:IPI00296337.2	473749	SPACER	SWISS-PROT:P78527-1|ENSEMBL:ENSP00000313420|REFSEQ:NP_008835|H-INV:HIT000220021|VEGA:OTTHUMP00000177651 Tax_Id=9606 Gene_Symbol=PRKDC Isoform 1 of DNA-dependent protein kinase catalytic subunit	QCLPSLDLSCK	664.8253	1327.636	2	74	-777.777	-777.777	-777.777	-777.777	2799.71963	12.29457037	2797.3607	2800.156748	2798.5989	32148.66713	1327.6356	664.824775	1327.635025	1319.62033	FALSE			-777.777	-777.777	-777.777	1	57.3	M:\Monica\MSDATA\Holts\Solycomp\04252008\0X\J14\Holts_Solycomp_04252008_0X_J14_combo_mascot_results.html	1Lys8	1	-777.777	-777.777	M:\Monica\MSDATA\Holts\Solycomp\04252008\0X\J14\m05012008_holtholt_soly_12_0x_j14_6.raw		10063096.59	1205.578416		664.8252222	TRUE	664.8246972	-777.777
-1	1	0	1.245	0.29	IPI:IPI00296337.2	473749	SPACER	SWISS-PROT:P78527-1|ENSEMBL:ENSP00000313420|REFSEQ:NP_008835|H-INV:HIT000220021|VEGA:OTTHUMP00000177651 Tax_Id=9606 Gene_Symbol=PRKDC Isoform 1 of DNA-dependent protein kinase catalytic subunit	QCLPSLDLSCK	660.8182	1319.6218	2	25	-777.777	-777.777	-777.777	-777.777	0	0	2796.0872	0	0	0	1319.6214	660.8176866	1319.620848	0	FALSE			-777.777	-777.777	-777.777	1	18.5	M:\Monica\MSDATA\Holts\Solycomp\04252008\0X\J14\Holts_Solycomp_04252008_0X_J14_combo_mascot_results.html		1	-777.777	-777.777	M:\Monica\MSDATA\Holts\Solycomp\04252008\0X\J14\m05012008_holtholt_soly_12_0x_j14_6.raw		0	1205.578416		0	TRUE	0	-777.777
-1	1	0	1.245	0.29	IPI:IPI00296337.2	473749	SPACER	SWISS-PROT:P78527-1|ENSEMBL:ENSP00000313420|REFSEQ:NP_008835|H-INV:HIT000220021|VEGA:OTTHUMP00000177651 Tax_Id=9606 Gene_Symbol=PRKDC Isoform 1 of DNA-dependent protein kinase catalytic subunit	QDAQVVLYR	549.3065	1096.5984	2	77	-777.777	-777.777	-777.777	-777.777	2403.765531	8.275721143	2401.6282	2403.554664	2402.6847	10003.53782	1096.5972	549.3063086	1096.598092	1090.573992	FALSE			-777.777	-777.777	-777.777	1	53.4	M:\Monica\MSDATA\Holts\Solycomp\04252008\0X\J14\Holts_Solycomp_04252008_0X_J14_combo_mascot_results.html	1Arg6	1	-777.777	-777.777	M:\Monica\MSDATA\Holts\Solycomp\04252008\0X\J14\m05012008_holtholt_soly_12_0x_j14_6.raw		4272518.93	1090.577095		549.3053657	TRUE	549.3051742	-777.777
-1	1	0	1.245	0.29	IPI:IPI00296337.2	473749	SPACER	SWISS-PROT:P78527-1|ENSEMBL:ENSP00000313420|REFSEQ:NP_008835|H-INV:HIT000220021|VEGA:OTTHUMP00000177651 Tax_Id=9606 Gene_Symbol=PRKDC Isoform 1 of DNA-dependent protein kinase catalytic subunit	QDAQVVLYR	546.2959	1090.5772	2	30	-777.777	-777.777	-777.777	-777.777	0	0	2401.3764	0	0	0	1090.5771	546.2957173	1090.576909	0	FALSE			-777.777	-777.777	-777.777	1	13.9	M:\Monica\MSDATA\Holts\Solycomp\04252008\0X\J14\Holts_Solycomp_04252008_0X_J14_combo_mascot_results.html		1	-777.777	-777.777	M:\Monica\MSDATA\Holts\Solycomp\04252008\0X\J14\m05012008_holtholt_soly_12_0x_j14_6.raw		0	1090.577095		0	TRUE	0	-777.777
-1	1	0	1.245	0.29	IPI:IPI00296337.2	473749	SPACER	SWISS-PROT:P78527-1|ENSEMBL:ENSP00000313420|REFSEQ:NP_008835|H-INV:HIT000220021|VEGA:OTTHUMP00000177651 Tax_Id=9606 Gene_Symbol=PRKDC Isoform 1 of DNA-dependent protein kinase catalytic subunit	QFINLMLPMK	637.8418	1273.6691	2	41	-777.777	-777.777	-777.777	-777.777	3053.857779	22.10430536	3046.5634	3053.9697	3047.3568	18278.12888	1273.6654	637.8413529	1273.66818	1265.653189	FALSE			-777.777	-777.777	-777.777	1	25.4	M:\Monica\MSDATA\Holts\Solycomp\04252008\0X\J14\Holts_Solycomp_04252008_0X_J14_combo_mascot_results.html	2Met(ox) 1Lys8	1	-777.777	-777.777	M:\Monica\MSDATA\Holts\Solycomp\04252008\0X\J14\m05012008_holtholt_soly_12_0x_j14_6.raw		6112907.723	1233.661365		637.8419345	TRUE	637.8414874	-777.777
-1	1	0	1.245	0.29	IPI:IPI00296337.2	473749	SPACER	SWISS-PROT:P78527-1|ENSEMBL:ENSP00000313420|REFSEQ:NP_008835|H-INV:HIT000220021|VEGA:OTTHUMP00000177651 Tax_Id=9606 Gene_Symbol=PRKDC Isoform 1 of DNA-dependent protein kinase catalytic subunit	QFINLMLPMK	633.8348	1265.6551	2	31	-777.777	-777.777	-777.777	-777.777	0	0	3048.9928	0	0	0	1265.6512	633.8343645	1265.654204	0	FALSE			-777.777	-777.777	-777.777	1	5.5	M:\Monica\MSDATA\Holts\Solycomp\04252008\0X\J14\Holts_Solycomp_04252008_0X_J14_combo_mascot_results.html	2Met(ox)	1	-777.777	-777.777	M:\Monica\MSDATA\Holts\Solycomp\04252008\0X\J14\m05012008_holtholt_soly_12_0x_j14_6.raw		0	1233.661365		0	TRUE	0	-777.777
-1	1	0	1.245	0.29	IPI:IPI00296337.2	473749	SPACER	SWISS-PROT:P78527-1|ENSEMBL:ENSP00000313420|REFSEQ:NP_008835|H-INV:HIT000220021|VEGA:OTTHUMP00000177651 Tax_Id=9606 Gene_Symbol=PRKDC Isoform 1 of DNA-dependent protein kinase catalytic subunit	QFINLMLPMK	637.8397	1273.6649	2	18	-777.777	-777.777	-777.777	-777.777	0	0	3061.3294	0	0	0	1273.6654	637.8392529	1273.66398	0	FALSE			-777.777	-777.777	-777.777	1	5.6	M:\Monica\MSDATA\Holts\Solycomp\04252008\0X\J14\Holts_Solycomp_04252008_0X_J14_combo_mascot_results.html	2Met(ox) 1Lys8	1	-777.777	-777.777	M:\Monica\MSDATA\Holts\Solycomp\04252008\0X\J14\m05012008_holtholt_soly_12_0x_j14_6.raw		0	1233.661365		0	FALSE	0	-777.777
-1	1	0	1.245	0.29	IPI:IPI00296337.2	473749	SPACER	SWISS-PROT:P78527-1|ENSEMBL:ENSP00000313420|REFSEQ:NP_008835|H-INV:HIT000220021|VEGA:OTTHUMP00000177651 Tax_Id=9606 Gene_Symbol=PRKDC Isoform 1 of DNA-dependent protein kinase catalytic subunit	QGNLSSQVPLK	585.8268	1169.639	2	47	-777.777	-777.777	-777.777	-777.777	2330.402946	10.20467793	2328.0334	2330.351889	2331.797	9656.190316	1169.6404	585.8265031	1169.638481	1169.6392	FALSE			-777.777	-777.777	-777.777	1	18.7	M:\Monica\MSDATA\Holts\Solycomp\04252008\0X\J14\Holts_Solycomp_04252008_0X_J14_combo_mascot_results.html		1	-777.777	-777.777	M:\Monica\MSDATA\Holts\Solycomp\04252008\0X\J14\m05012008_holtholt_soly_12_0x_j14_6.raw		3675012.188	1169.640425		585.8277596	TRUE	585.8274627	-777.777
-1	1	0	1.245	0.29	IPI:IPI00296337.2	473749	SPACER	SWISS-PROT:P78527-1|ENSEMBL:ENSP00000313420|REFSEQ:NP_008835|H-INV:HIT000220021|VEGA:OTTHUMP00000177651 Tax_Id=9606 Gene_Symbol=PRKDC Isoform 1 of DNA-dependent protein kinase catalytic subunit	QGNLSSQVPLK	589.8331	1177.6516	2	43	-777.777	-777.777	-777.777	-777.777	0	0	2327.4099	0	0	0	1177.6546	589.8327915	1177.651058	0	FALSE			-777.777	-777.777	-777.777	1	25.8	M:\Monica\MSDATA\Holts\Solycomp\04252008\0X\J14\Holts_Solycomp_04252008_0X_J14_combo_mascot_results.html	1Lys8	1	-777.777	-777.777	M:\Monica\MSDATA\Holts\Solycomp\04252008\0X\J14\m05012008_holtholt_soly_12_0x_j14_6.raw		0	1169.640425		0	TRUE	0	-777.777
-1	1	0	1.245	0.29	IPI:IPI00296337.2	473749	SPACER	SWISS-PROT:P78527-1|ENSEMBL:ENSP00000313420|REFSEQ:NP_008835|H-INV:HIT000220021|VEGA:OTTHUMP00000177651 Tax_Id=9606 Gene_Symbol=PRKDC Isoform 1 of DNA-dependent protein kinase catalytic subunit	QGNLSSQVPLKR	663.8776	1325.7406	2	48	-777.777	-777.777	-777.777	-777.777	2204.13568	8.05069556	2204.4287	2204.28635	2203.4074	17872.22842	1325.7415	663.8770777	1325.73963	1325.739788	FALSE			-777.777	-777.777	-777.777	1	25.9	M:\Monica\MSDATA\Holts\Solycomp\04252008\0X\J14\Holts_Solycomp_04252008_0X_J14_combo_mascot_results.html		1	-777.777	-777.777	M:\Monica\MSDATA\Holts\Solycomp\04252008\0X\J14\m05012008_holtholt_soly_12_0x_j14_6.raw		5551875.656	1325.741535		663.8775551	TRUE	663.8770329	-777.777
-1	1	0	1.245	0.29	IPI:IPI00296337.2	473749	SPACER	SWISS-PROT:P78527-1|ENSEMBL:ENSP00000313420|REFSEQ:NP_008835|H-INV:HIT000220021|VEGA:OTTHUMP00000177651 Tax_Id=9606 Gene_Symbol=PRKDC Isoform 1 of DNA-dependent protein kinase catalytic subunit	QGNLSSQVPLKR	670.8958	1339.777	2	22	-777.777	-777.777	-777.777	-777.777	0	0	2202.3374	0	0	0	1339.7758	670.8952575	1339.77599	0	FALSE			-777.777	-777.777	-777.777	1	12	M:\Monica\MSDATA\Holts\Solycomp\04252008\0X\J14\Holts_Solycomp_04252008_0X_J14_combo_mascot_results.html	1Arg6 1Lys8	1	-777.777	-777.777	M:\Monica\MSDATA\Holts\Solycomp\04252008\0X\J14\m05012008_holtholt_soly_12_0x_j14_6.raw		0	1325.741535		0	FALSE	0	-777.777
-1	1	0	1.245	0.29	IPI:IPI00296337.2	473749	SPACER	SWISS-PROT:P78527-1|ENSEMBL:ENSP00000313420|REFSEQ:NP_008835|H-INV:HIT000220021|VEGA:OTTHUMP00000177651 Tax_Id=9606 Gene_Symbol=PRKDC Isoform 1 of DNA-dependent protein kinase catalytic subunit	QGNLSSQVPLKR	442.9211	1325.7415	3	41	-777.777	-777.777	-777.777	-777.777	2204.201779	8.05069556	2202.0787	2204.286126	2205.1606	26444.275	1325.7415	442.9212157	1325.741859	1325.741101	FALSE			-777.777	-777.777	-777.777	1	29.2	M:\Monica\MSDATA\Holts\Solycomp\04252008\0X\J14\Holts_Solycomp_04252008_0X_J14_combo_mascot_results.html		1	-777.777	-777.777	M:\Monica\MSDATA\Holts\Solycomp\04252008\0X\J14\m05012008_holtholt_soly_12_0x_j14_6.raw		15733932.91	1325.741535		442.9204874	TRUE	442.9206031	-777.777
-1	1	0	1.245	0.29	IPI:IPI00296337.2	473749	SPACER	SWISS-PROT:P78527-1|ENSEMBL:ENSP00000313420|REFSEQ:NP_008835|H-INV:HIT000220021|VEGA:OTTHUMP00000177651 Tax_Id=9606 Gene_Symbol=PRKDC Isoform 1 of DNA-dependent protein kinase catalytic subunit	QGNLSSQVPLKR	447.5989	1339.7748	3	40	-777.777	-777.777	-777.777	-777.777	0	0	2204.1738	0	0	0	1339.7758	447.5990022	1339.775219	0	FALSE			-777.777	-777.777	-777.777	1	29.6	M:\Monica\MSDATA\Holts\Solycomp\04252008\0X\J14\Holts_Solycomp_04252008_0X_J14_combo_mascot_results.html	1Arg6 1Lys8	1	-777.777	-777.777	M:\Monica\MSDATA\Holts\Solycomp\04252008\0X\J14\m05012008_holtholt_soly_12_0x_j14_6.raw		0	1325.741535		0	TRUE	0	-777.777
-1	1	0	1.245	0.29	IPI:IPI00296337.2	473749	SPACER	SWISS-PROT:P78527-1|ENSEMBL:ENSP00000313420|REFSEQ:NP_008835|H-INV:HIT000220021|VEGA:OTTHUMP00000177651 Tax_Id=9606 Gene_Symbol=PRKDC Isoform 1 of DNA-dependent protein kinase catalytic subunit	QITPQQQEK	554.2972	1106.5798	2	45	-777.777	-777.777	-777.777	-777.777	761.208127	6.532557045	760.1158	761.8796903	761.0894	3410.305402	1106.5811	554.2969941	1106.579463	1098.565466	FALSE			-777.777	-777.777	-777.777	1	26.1	M:\Monica\MSDATA\Holts\Solycomp\04252008\0X\J14\Holts_Solycomp_04252008_0X_J14_combo_mascot_results.html	1Lys8	1	-777.777	-777.777	M:\Monica\MSDATA\Holts\Solycomp\04252008\0X\J14\m05012008_holtholt_soly_12_0x_j14_6.raw		1423464.39	1098.566935		554.2970022	TRUE	554.2967964	-777.777
-1	1	0	1.245	0.29	IPI:IPI00296337.2	473749	SPACER	SWISS-PROT:P78527-1|ENSEMBL:ENSP00000313420|REFSEQ:NP_008835|H-INV:HIT000220021|VEGA:OTTHUMP00000177651 Tax_Id=9606 Gene_Symbol=PRKDC Isoform 1 of DNA-dependent protein kinase catalytic subunit	QITPQQQEK	550.2904	1098.5663	2	36	-777.777	-777.777	-777.777	-777.777	0	0	760.7681	0	0	0	1098.5669	550.2902057	1098.565886	0	FALSE			-777.777	-777.777	-777.777	1	17.2	M:\Monica\MSDATA\Holts\Solycomp\04252008\0X\J14\Holts_Solycomp_04252008_0X_J14_combo_mascot_results.html		1	-777.777	-777.777	M:\Monica\MSDATA\Holts\Solycomp\04252008\0X\J14\m05012008_holtholt_soly_12_0x_j14_6.raw		0	1098.566935		0	TRUE	0	-777.777
-1	1	0	1.245	0.29	IPI:IPI00296337.2	473749	SPACER	SWISS-PROT:P78527-1|ENSEMBL:ENSP00000313420|REFSEQ:NP_008835|H-INV:HIT000220021|VEGA:OTTHUMP00000177651 Tax_Id=9606 Gene_Symbol=PRKDC Isoform 1 of DNA-dependent protein kinase catalytic subunit	QITQSALLAEAR	653.8731	1305.7317	2	53	-777.777	-777.777	-777.777	-777.777	2677.357531	10.53398585	2673.1792	2676.931246	2677.6919	82049.37299	1305.7348	653.8726066	1305.730688	1299.713721	FALSE			-777.777	-777.777	-777.777	1	15.4	M:\Monica\MSDATA\Holts\Solycomp\04252008\0X\J14\Holts_Solycomp_04252008_0X_J14_combo_mascot_results.html	1Arg6	1	-777.777	-777.777	M:\Monica\MSDATA\Holts\Solycomp\04252008\0X\J14\m05012008_holtholt_soly_12_0x_j14_6.raw		26287598.85	1299.714645		653.8745928	TRUE	653.8740995	-777.777
-1	1	0	1.245	0.29	IPI:IPI00296337.2	473749	SPACER	SWISS-PROT:P78527-1|ENSEMBL:ENSP00000313420|REFSEQ:NP_008835|H-INV:HIT000220021|VEGA:OTTHUMP00000177651 Tax_Id=9606 Gene_Symbol=PRKDC Isoform 1 of DNA-dependent protein kinase catalytic subunit	QLASGLLELAFAFGGLCER	1026.5367	2051.0589	2	37	-777.777	-777.777	-777.777	-777.777	4352.541548	68.5498653	4328.1717	4319.716488	4323.8486	353.4530624	2051.0509	1026.535131	2051.055736	2051.061086	FALSE			-777.777	-777.777	-777.777	1	32	M:\Monica\MSDATA\Holts\Solycomp\04252008\0X\J14\Holts_Solycomp_04252008_0X_J14_combo_mascot_results.html		1	-777.777	-777.777	M:\Monica\MSDATA\Holts\Solycomp\04252008\0X\J14\m05012008_holtholt_soly_12_0x_j14_6.raw		50083.78833	1994.02948		1026.540185	TRUE	1026.538615	-777.777
-1	1	0	1.245	0.29	IPI:IPI00296337.2	473749	SPACER	SWISS-PROT:P78527-1|ENSEMBL:ENSP00000313420|REFSEQ:NP_008835|H-INV:HIT000220021|VEGA:OTTHUMP00000177651 Tax_Id=9606 Gene_Symbol=PRKDC Isoform 1 of DNA-dependent protein kinase catalytic subunit	QLASGLLELAFAFGGLCER	686.6981	2057.0725	3	34	-777.777	-777.777	-777.777	-777.777	4326.1499	0	4325.7724	4322.565039	4326.1499	404.9260571	2057.071	686.6975119	2057.070747	2051.049617	FALSE			-777.777	-777.777	-777.777	1	20.2	M:\Monica\MSDATA\Holts\Solycomp\04252008\0X\J14\Holts_Solycomp_04252008_0X_J14_combo_mascot_results.html	1Arg6	1	-777.777	-777.777	M:\Monica\MSDATA\Holts\Solycomp\04252008\0X\J14\m05012008_holtholt_soly_12_0x_j14_6.raw		121332.2827	1994.02948		686.6973503	TRUE	686.6967622	-777.777
-1	1	0	1.245	0.29	IPI:IPI00296337.2	473749	SPACER	SWISS-PROT:P78527-1|ENSEMBL:ENSP00000313420|REFSEQ:NP_008835|H-INV:HIT000220021|VEGA:OTTHUMP00000177651 Tax_Id=9606 Gene_Symbol=PRKDC Isoform 1 of DNA-dependent protein kinase catalytic subunit	QLASGLLELAFAFGGLCER	686.6974	2057.0702	3	24	-777.777	-777.777	-777.777	-777.777	0	0	4327.0294	0	0	0	2057.071	686.6968119	2057.068647	0	FALSE			-777.777	-777.777	-777.777	1	20.3	M:\Monica\MSDATA\Holts\Solycomp\04252008\0X\J14\Holts_Solycomp_04252008_0X_J14_combo_mascot_results.html	1Arg6	1	-777.777	-777.777	M:\Monica\MSDATA\Holts\Solycomp\04252008\0X\J14\m05012008_holtholt_soly_12_0x_j14_6.raw		0	1994.02948		0	FALSE	0	-777.777
-1	1	0	1.245	0.29	IPI:IPI00296337.2	473749	SPACER	SWISS-PROT:P78527-1|ENSEMBL:ENSP00000313420|REFSEQ:NP_008835|H-INV:HIT000220021|VEGA:OTTHUMP00000177651 Tax_Id=9606 Gene_Symbol=PRKDC Isoform 1 of DNA-dependent protein kinase catalytic subunit	QLFSSLFSGILK	674.3915	1346.7685	2	77	-777.777	-777.777	-777.777	-777.777	3905.5509	0	3901.3472	3905.5509	3905.5509	26753.19368	1346.7689	674.3909474	1346.767369	1338.75461	FALSE			-777.777	-777.777	-777.777	1	62.4	M:\Monica\MSDATA\Holts\Solycomp\04252008\0X\J14\Holts_Solycomp_04252008_0X_J14_combo_mascot_results.html	1Lys8	1	-777.777	-777.777	M:\Monica\MSDATA\Holts\Solycomp\04252008\0X\J14\m05012008_holtholt_soly_12_0x_j14_6.raw		8221586.832	1338.754715		674.3926281	TRUE	674.3920755	-777.777
-1	1	0	1.245	0.29	IPI:IPI00296337.2	473749	SPACER	SWISS-PROT:P78527-1|ENSEMBL:ENSP00000313420|REFSEQ:NP_008835|H-INV:HIT000220021|VEGA:OTTHUMP00000177651 Tax_Id=9606 Gene_Symbol=PRKDC Isoform 1 of DNA-dependent protein kinase catalytic subunit	QLFSSLFSGILK	670.384	1338.7534	2	62	-777.777	-777.777	-777.777	-777.777	0	0	3902.3948	0	0	0	1338.7547	670.383459	1338.752393	0	FALSE			-777.777	-777.777	-777.777	1	47.2	M:\Monica\MSDATA\Holts\Solycomp\04252008\0X\J14\Holts_Solycomp_04252008_0X_J14_combo_mascot_results.html		1	-777.777	-777.777	M:\Monica\MSDATA\Holts\Solycomp\04252008\0X\J14\m05012008_holtholt_soly_12_0x_j14_6.raw		0	1338.754715		0	TRUE	0	-777.777
-1	1	0	1.245	0.29	IPI:IPI00296337.2	473749	SPACER	SWISS-PROT:P78527-1|ENSEMBL:ENSP00000313420|REFSEQ:NP_008835|H-INV:HIT000220021|VEGA:OTTHUMP00000177651 Tax_Id=9606 Gene_Symbol=PRKDC Isoform 1 of DNA-dependent protein kinase catalytic subunit	QLFSSLFSGILK	670.3838	1338.7531	2	44	-777.777	-777.777	-777.777	-777.777	0	0	3922.4558	0	0	0	1338.7547	670.383259	1338.751993	0	FALSE			-777.777	-777.777	-777.777	1	33.9	M:\Monica\MSDATA\Holts\Solycomp\04252008\0X\J14\Holts_Solycomp_04252008_0X_J14_combo_mascot_results.html		1	-777.777	-777.777	M:\Monica\MSDATA\Holts\Solycomp\04252008\0X\J14\m05012008_holtholt_soly_12_0x_j14_6.raw		0	1338.754715		0	TRUE	0	-777.777
-1	1	0	1.245	0.29	IPI:IPI00296337.2	473749	SPACER	SWISS-PROT:P78527-1|ENSEMBL:ENSP00000313420|REFSEQ:NP_008835|H-INV:HIT000220021|VEGA:OTTHUMP00000177651 Tax_Id=9606 Gene_Symbol=PRKDC Isoform 1 of DNA-dependent protein kinase catalytic subunit	QMFLTQTDTGDDR	775.3466	1548.6787	2	85	-777.777	-777.777	-777.777	-777.777	2356.719474	16.84134093	2352.9882	2357.314721	2359.0247	18612.94098	1548.6822	775.3457559	1548.676986	1542.661877	FALSE			-777.777	-777.777	-777.777	1	82.1	M:\Monica\MSDATA\Holts\Solycomp\04252008\0X\J14\Holts_Solycomp_04252008_0X_J14_combo_mascot_results.html	1Arg6 1Met(ox)	1	-777.777	-777.777	M:\Monica\MSDATA\Holts\Solycomp\04252008\0X\J14\m05012008_holtholt_soly_12_0x_j14_6.raw		4625483.531	1526.667115		775.3496577	TRUE	775.3488136	-777.777
-1	1	0	1.245	0.29	IPI:IPI00296337.2	473749	SPACER	SWISS-PROT:P78527-1|ENSEMBL:ENSP00000313420|REFSEQ:NP_008835|H-INV:HIT000220021|VEGA:OTTHUMP00000177651 Tax_Id=9606 Gene_Symbol=PRKDC Isoform 1 of DNA-dependent protein kinase catalytic subunit	QMFLTQTDTGDDR	772.3372	1542.6599	2	78	-777.777	-777.777	-777.777	-777.777	0	0	2353.2673	0	0	0	1542.662	772.3363646	1542.658204	0	FALSE			-777.777	-777.777	-777.777	1	65.2	M:\Monica\MSDATA\Holts\Solycomp\04252008\0X\J14\Holts_Solycomp_04252008_0X_J14_combo_mascot_results.html	1Met(ox)	1	-777.777	-777.777	M:\Monica\MSDATA\Holts\Solycomp\04252008\0X\J14\m05012008_holtholt_soly_12_0x_j14_6.raw		0	1526.667115		0	TRUE	0	-777.777
-1	1	0	1.245	0.29	IPI:IPI00296337.2	473749	SPACER	SWISS-PROT:P78527-1|ENSEMBL:ENSP00000313420|REFSEQ:NP_008835|H-INV:HIT000220021|VEGA:OTTHUMP00000177651 Tax_Id=9606 Gene_Symbol=PRKDC Isoform 1 of DNA-dependent protein kinase catalytic subunit	QSFVDR	376.1903	750.3661	2	26	-777.777	-777.777	-777.777	-777.777	864.8694102	9.350798424	864.0188	865.4070371	865.5498	2083.934324	750.366	376.1906084	750.3666914	750.3666452	FALSE			-777.777	-777.777	-777.777	1	10.7	M:\Monica\MSDATA\Holts\Solycomp\04252008\0X\J14\Holts_Solycomp_04252008_0X_J14_combo_mascot_results.html		1	-777.777	-777.777	M:\Monica\MSDATA\Holts\Solycomp\04252008\0X\J14\m05012008_holtholt_soly_12_0x_j14_6.raw		1577662.523	750.3660447		376.1903482	TRUE	376.1906566	-777.777
-1	1	0	1.245	0.29	IPI:IPI00296337.2	473749	SPACER	SWISS-PROT:P78527-1|ENSEMBL:ENSP00000313420|REFSEQ:NP_008835|H-INV:HIT000220021|VEGA:OTTHUMP00000177651 Tax_Id=9606 Gene_Symbol=PRKDC Isoform 1 of DNA-dependent protein kinase catalytic subunit	QSFVDR	379.2002	756.3858	2	26	-777.777	-777.777	-777.777	-777.777	0	0	862.5499	0	0	0	756.3862	379.2004997	756.386474	0	FALSE			-777.777	-777.777	-777.777	1	3.4	M:\Monica\MSDATA\Holts\Solycomp\04252008\0X\J14\Holts_Solycomp_04252008_0X_J14_combo_mascot_results.html	1Arg6	1	-777.777	-777.777	M:\Monica\MSDATA\Holts\Solycomp\04252008\0X\J14\m05012008_holtholt_soly_12_0x_j14_6.raw		0	750.3660447		0	TRUE	0	-777.777
-1	1	0	1.245	0.29	IPI:IPI00296337.2	473749	SPACER	SWISS-PROT:P78527-1|ENSEMBL:ENSP00000313420|REFSEQ:NP_008835|H-INV:HIT000220021|VEGA:OTTHUMP00000177651 Tax_Id=9606 Gene_Symbol=PRKDC Isoform 1 of DNA-dependent protein kinase catalytic subunit	QYDEALNK	490.7368	979.459	2	34	-777.777	-777.777	-777.777	-777.777	889.4841175	9.691451509	888.1995	889.7311846	888.8452	1551.317448	979.461	490.7367777	979.4590299	979.4596456	FALSE			-777.777	-777.777	-777.777	1	19.1	M:\Monica\MSDATA\Holts\Solycomp\04252008\0X\J14\Holts_Solycomp_04252008_0X_J14_combo_mascot_results.html		1	-777.777	-777.777	M:\Monica\MSDATA\Holts\Solycomp\04252008\0X\J14\m05012008_holtholt_soly_12_0x_j14_6.raw		790747.5332	979.4610647		490.736656	TRUE	490.7366336	-777.777
-1	1	0	1.245	0.29	IPI:IPI00296337.2	473749	SPACER	SWISS-PROT:P78527-1|ENSEMBL:ENSP00000313420|REFSEQ:NP_008835|H-INV:HIT000220021|VEGA:OTTHUMP00000177651 Tax_Id=9606 Gene_Symbol=PRKDC Isoform 1 of DNA-dependent protein kinase catalytic subunit	QYDEALNK	494.7447	987.4749	2	34	-777.777	-777.777	-777.777	-777.777	0	0	887.6171	0	0	0	987.4752	494.7446661	987.4748068	0	FALSE			-777.777	-777.777	-777.777	1	21.4	M:\Monica\MSDATA\Holts\Solycomp\04252008\0X\J14\Holts_Solycomp_04252008_0X_J14_combo_mascot_results.html	1Lys8	1	-777.777	-777.777	M:\Monica\MSDATA\Holts\Solycomp\04252008\0X\J14\m05012008_holtholt_soly_12_0x_j14_6.raw		0	979.4610647		0	TRUE	0	-777.777
-1	1	0	1.245	0.29	IPI:IPI00296337.2	473749	SPACER	SWISS-PROT:P78527-1|ENSEMBL:ENSP00000313420|REFSEQ:NP_008835|H-INV:HIT000220021|VEGA:OTTHUMP00000177651 Tax_Id=9606 Gene_Symbol=PRKDC Isoform 1 of DNA-dependent protein kinase catalytic subunit	RLSFAVPFR	552.8403	1103.6661	2	31	-777.777	-777.777	-777.777	-777.777	2954.092545	12.58407346	2952.369	2954.203384	2955.2832	11628.08961	1103.6642	552.8400984	1103.665671	1091.624684	FALSE			-777.777	-777.777	-777.777	1	18.1	M:\Monica\MSDATA\Holts\Solycomp\04252008\0X\J14\Holts_Solycomp_04252008_0X_J14_combo_mascot_results.html	2Arg6	1	-777.777	-777.777	M:\Monica\MSDATA\Holts\Solycomp\04252008\0X\J14\m05012008_holtholt_soly_12_0x_j14_6.raw		4933351.25	1091.623975		552.8401897	TRUE	552.839988	-777.777
-1	1	0	1.245	0.29	IPI:IPI00296337.2	473749	SPACER	SWISS-PROT:P78527-1|ENSEMBL:ENSP00000313420|REFSEQ:NP_008835|H-INV:HIT000220021|VEGA:OTTHUMP00000177651 Tax_Id=9606 Gene_Symbol=PRKDC Isoform 1 of DNA-dependent protein kinase catalytic subunit	RLSFAVPFR	546.8199	1091.6252	2	25	-777.777	-777.777	-777.777	-777.777	0	0	2952.6217	0	0	0	1091.6239	546.8197157	1091.624906	0	FALSE			-777.777	-777.777	-777.777	1	4.4	M:\Monica\MSDATA\Holts\Solycomp\04252008\0X\J14\Holts_Solycomp_04252008_0X_J14_combo_mascot_results.html		1	-777.777	-777.777	M:\Monica\MSDATA\Holts\Solycomp\04252008\0X\J14\m05012008_holtholt_soly_12_0x_j14_6.raw		0	1091.623975		0	TRUE	0	-777.777
-1	1	0	1.245	0.29	IPI:IPI00296337.2	473749	SPACER	SWISS-PROT:P78527-1|ENSEMBL:ENSP00000313420|REFSEQ:NP_008835|H-INV:HIT000220021|VEGA:OTTHUMP00000177651 Tax_Id=9606 Gene_Symbol=PRKDC Isoform 1 of DNA-dependent protein kinase catalytic subunit	RLYSLALHPNAFK	515.3026	1542.8859	3	41	-777.777	-777.777	-777.777	-777.777	2736.238225	14.75995981	2738.5228	2736.404031	2738.0024	7331.053161	1542.8857	515.3025067	1542.885732	1528.852149	TRUE	Charge state is not the expected. Detected:	2. Expected: 3 Deci charge: 1.56	-777.777	-777.777	-777.777	1	33.4	M:\Monica\MSDATA\Holts\Solycomp\04252008\0X\J14\Holts_Solycomp_04252008_0X_J14_combo_mascot_results.html	1Arg6 1Lys8	1	-777.777	-777.777	M:\Monica\MSDATA\Holts\Solycomp\04252008\0X\J14\m05012008_holtholt_soly_12_0x_j14_6.raw		3428985.086	1528.851405		515.3025622	TRUE	515.302469	-777.777
-1	1	0	1.245	0.29	IPI:IPI00296337.2	473749	SPACER	SWISS-PROT:P78527-1|ENSEMBL:ENSP00000313420|REFSEQ:NP_008835|H-INV:HIT000220021|VEGA:OTTHUMP00000177651 Tax_Id=9606 Gene_Symbol=PRKDC Isoform 1 of DNA-dependent protein kinase catalytic subunit	RLYSLALHPNAFK	510.6236	1528.849	3	20	-777.777	-777.777	-777.777	-777.777	0	0	2733.5652	0	0	0	1528.8514	510.6235203	1528.848773	0	FALSE			-777.777	-777.777	-777.777	1	15.1	M:\Monica\MSDATA\Holts\Solycomp\04252008\0X\J14\Holts_Solycomp_04252008_0X_J14_combo_mascot_results.html		1	-777.777	-777.777	M:\Monica\MSDATA\Holts\Solycomp\04252008\0X\J14\m05012008_holtholt_soly_12_0x_j14_6.raw		0	1528.851405		0	FALSE	0	-777.777
-1	1	0	1.245	0.29	IPI:IPI00296337.2	473749	SPACER	SWISS-PROT:P78527-1|ENSEMBL:ENSP00000313420|REFSEQ:NP_008835|H-INV:HIT000220021|VEGA:OTTHUMP00000177651 Tax_Id=9606 Gene_Symbol=PRKDC Isoform 1 of DNA-dependent protein kinase catalytic subunit	RTFPVLLR	501.3164	1000.6183	2	32	-777.777	-777.777	-777.777	-777.777	2668.388439	14.42739341	2667.5697	2668.086583	2668.5633	10025.00556	1000.6181	501.3163471	1000.618169	1000.618265	FALSE			-777.777	-777.777	-777.777	1	9.9	M:\Monica\MSDATA\Holts\Solycomp\04252008\0X\J14\Holts_Solycomp_04252008_0X_J14_combo_mascot_results.html		1	-777.777	-777.777	M:\Monica\MSDATA\Holts\Solycomp\04252008\0X\J14\m05012008_holtholt_soly_12_0x_j14_6.raw		4910443.656	1000.618165		501.3164565	TRUE	501.3164036	-777.777
-1	1	0	1.245	0.29	IPI:IPI00296337.2	473749	SPACER	SWISS-PROT:P78527-1|ENSEMBL:ENSP00000313420|REFSEQ:NP_008835|H-INV:HIT000220021|VEGA:OTTHUMP00000177651 Tax_Id=9606 Gene_Symbol=PRKDC Isoform 1 of DNA-dependent protein kinase catalytic subunit	RTFPVLLR	507.3369	1012.6593	2	25	-777.777	-777.777	-777.777	-777.777	0	0	2666.3001	0	0	0	1012.6584	507.3368297	1012.659134	0	FALSE			-777.777	-777.777	-777.777	1	8.5	M:\Monica\MSDATA\Holts\Solycomp\04252008\0X\J14\Holts_Solycomp_04252008_0X_J14_combo_mascot_results.html	2Arg6	1	-777.777	-777.777	M:\Monica\MSDATA\Holts\Solycomp\04252008\0X\J14\m05012008_holtholt_soly_12_0x_j14_6.raw		0	1000.618165		0	TRUE	0	-777.777
-1	1	0	1.245	0.29	IPI:IPI00296337.2	473749	SPACER	SWISS-PROT:P78527-1|ENSEMBL:ENSP00000313420|REFSEQ:NP_008835|H-INV:HIT000220021|VEGA:OTTHUMP00000177651 Tax_Id=9606 Gene_Symbol=PRKDC Isoform 1 of DNA-dependent protein kinase catalytic subunit	SDPGLLTNTMDVFVK	826.9137	1651.8128	2	102	-777.777	-777.777	-777.777	-777.777	3047.155905	22.39606663	3053.5872	3046.793677	3043.3211	64845.49746	1651.8127	826.912707	1651.810889	1651.813194	FALSE			-777.777	-777.777	-777.777	1	86.1	M:\Monica\MSDATA\Holts\Solycomp\04252008\0X\J14\Holts_Solycomp_04252008_0X_J14_combo_mascot_results.html	1Met(ox)	1	-777.777	-777.777	M:\Monica\MSDATA\Holts\Solycomp\04252008\0X\J14\m05012008_holtholt_soly_12_0x_j14_6.raw		14459210.19	1635.817785		826.9137559	TRUE	826.9127629	-777.777
-1	1	0	1.245	0.29	IPI:IPI00296337.2	473749	SPACER	SWISS-PROT:P78527-1|ENSEMBL:ENSP00000313420|REFSEQ:NP_008835|H-INV:HIT000220021|VEGA:OTTHUMP00000177651 Tax_Id=9606 Gene_Symbol=PRKDC Isoform 1 of DNA-dependent protein kinase catalytic subunit	SDPGLLTNTMDVFVK	830.9211	1659.8276	2	96	-777.777	-777.777	-777.777	-777.777	0	0	3050.0336	0	0	0	1659.8269	830.9200954	1659.825665	0	FALSE			-777.777	-777.777	-777.777	1	78.5	M:\Monica\MSDATA\Holts\Solycomp\04252008\0X\J14\Holts_Solycomp_04252008_0X_J14_combo_mascot_results.html	1Met(ox) 1Lys8	1	-777.777	-777.777	M:\Monica\MSDATA\Holts\Solycomp\04252008\0X\J14\m05012008_holtholt_soly_12_0x_j14_6.raw		0	1635.817785		0	TRUE	0	-777.777
-1	1	0	1.245	0.29	IPI:IPI00296337.2	473749	SPACER	SWISS-PROT:P78527-1|ENSEMBL:ENSP00000313420|REFSEQ:NP_008835|H-INV:HIT000220021|VEGA:OTTHUMP00000177651 Tax_Id=9606 Gene_Symbol=PRKDC Isoform 1 of DNA-dependent protein kinase catalytic subunit	SDPGLLTNTMDVFVK	822.9252	1643.8359	2	79	-777.777	-777.777	-777.777	-777.777	0	0	3484.9608	0	0	0	1643.832	822.9242185	1643.833912	0	FALSE			-777.777	-777.777	-777.777	1	65.8	M:\Monica\MSDATA\Holts\Solycomp\04252008\0X\J14\Holts_Solycomp_04252008_0X_J14_combo_mascot_results.html	1Lys8	1	-777.777	-777.777	M:\Monica\MSDATA\Holts\Solycomp\04252008\0X\J14\m05012008_holtholt_soly_12_0x_j14_6.raw		0	1635.817785		0	TRUE	0	-777.777
-1	1	0	1.245	0.29	IPI:IPI00296337.2	473749	SPACER	SWISS-PROT:P78527-1|ENSEMBL:ENSP00000313420|REFSEQ:NP_008835|H-INV:HIT000220021|VEGA:OTTHUMP00000177651 Tax_Id=9606 Gene_Symbol=PRKDC Isoform 1 of DNA-dependent protein kinase catalytic subunit	SDPGLLTNTMDVFVK	826.9137	1651.8128	2	76	-777.777	-777.777	-777.777	-777.777	0	0	3038.4972	0	0	0	1651.8127	826.912707	1651.810889	0	FALSE			-777.777	-777.777	-777.777	1	61.7	M:\Monica\MSDATA\Holts\Solycomp\04252008\0X\J14\Holts_Solycomp_04252008_0X_J14_combo_mascot_results.html	1Met(ox)	1	-777.777	-777.777	M:\Monica\MSDATA\Holts\Solycomp\04252008\0X\J14\m05012008_holtholt_soly_12_0x_j14_6.raw		0	1635.817785		0	TRUE	0	-777.777
-1	1	0	1.245	0.29	IPI:IPI00296337.2	473749	SPACER	SWISS-PROT:P78527-1|ENSEMBL:ENSP00000313420|REFSEQ:NP_008835|H-INV:HIT000220021|VEGA:OTTHUMP00000177651 Tax_Id=9606 Gene_Symbol=PRKDC Isoform 1 of DNA-dependent protein kinase catalytic subunit	SDPGLLTNTMDVFVK	818.9176	1635.8207	2	53	-777.777	-777.777	-777.777	-777.777	3485.643802	4.274800001	3485.2367	3485.335675	3486.2314	17142.44285	1635.8178	818.9166301	1635.818735	1635.816786	FALSE			-777.777	-777.777	-777.777	1	39.3	M:\Monica\MSDATA\Holts\Solycomp\04252008\0X\J14\Holts_Solycomp_04252008_0X_J14_combo_mascot_results.html		1	-777.777	-777.777	M:\Monica\MSDATA\Holts\Solycomp\04252008\0X\J14\m05012008_holtholt_soly_12_0x_j14_6.raw		3927499.986	1635.817785		818.9171054	TRUE	818.9161355	-777.777
-1	1	0	1.245	0.29	IPI:IPI00296337.2	473749	SPACER	SWISS-PROT:P78527-1|ENSEMBL:ENSP00000313420|REFSEQ:NP_008835|H-INV:HIT000220021|VEGA:OTTHUMP00000177651 Tax_Id=9606 Gene_Symbol=PRKDC Isoform 1 of DNA-dependent protein kinase catalytic subunit	SIELFYK	454.2553	906.496	2	43	-777.777	-777.777	-777.777	-777.777	2866.215848	12.48166697	2860.9089	2865.992851	2867.6949	28959.31648	906.4942	454.255383	906.4962406	898.4818554	FALSE			-777.777	-777.777	-777.777	1	24.9	M:\Monica\MSDATA\Holts\Solycomp\04252008\0X\J14\Holts_Solycomp_04252008_0X_J14_combo_mascot_results.html	1Lys8	1	-777.777	-777.777	M:\Monica\MSDATA\Holts\Solycomp\04252008\0X\J14\m05012008_holtholt_soly_12_0x_j14_6.raw		16321088.72	898.4800047		454.2552985	TRUE	454.2553815	-777.777
-1	1	0	1.245	0.29	IPI:IPI00296337.2	473749	SPACER	SWISS-PROT:P78527-1|ENSEMBL:ENSP00000313420|REFSEQ:NP_008835|H-INV:HIT000220021|VEGA:OTTHUMP00000177651 Tax_Id=9606 Gene_Symbol=PRKDC Isoform 1 of DNA-dependent protein kinase catalytic subunit	SIELFYK	450.2476	898.4806	2	22	-777.777	-777.777	-777.777	-777.777	0	0	2862.0198	0	0	0	898.48	450.2476946	898.4808638	0	FALSE			-777.777	-777.777	-777.777	1	2.3	M:\Monica\MSDATA\Holts\Solycomp\04252008\0X\J14\Holts_Solycomp_04252008_0X_J14_combo_mascot_results.html		1	-777.777	-777.777	M:\Monica\MSDATA\Holts\Solycomp\04252008\0X\J14\m05012008_holtholt_soly_12_0x_j14_6.raw		0	898.4800047		0	FALSE	0	-777.777
-1	1	0	1.245	0.29	IPI:IPI00296337.2	473749	SPACER	SWISS-PROT:P78527-1|ENSEMBL:ENSP00000313420|REFSEQ:NP_008835|H-INV:HIT000220021|VEGA:OTTHUMP00000177651 Tax_Id=9606 Gene_Symbol=PRKDC Isoform 1 of DNA-dependent protein kinase catalytic subunit	SIGEYDVLR	529.2839	1056.5533	2	50	-777.777	-777.777	-777.777	-777.777	2710.583542	14.61888359	2707.4864	2710.58837	2710.5983	67147.32902	1056.5547	529.2837664	1056.553007	1050.533995	FALSE			-777.777	-777.777	-777.777	1	15.1	M:\Monica\MSDATA\Holts\Solycomp\04252008\0X\J14\Holts_Solycomp_04252008_0X_J14_combo_mascot_results.html	1Arg6	1	-777.777	-777.777	M:\Monica\MSDATA\Holts\Solycomp\04252008\0X\J14\m05012008_holtholt_soly_12_0x_j14_6.raw		30064521.25	1050.534555		529.2839384	TRUE	529.2838047	-777.777
-1	1	0	1.245	0.29	IPI:IPI00296337.2	473749	SPACER	SWISS-PROT:P78527-1|ENSEMBL:ENSP00000313420|REFSEQ:NP_008835|H-INV:HIT000220021|VEGA:OTTHUMP00000177651 Tax_Id=9606 Gene_Symbol=PRKDC Isoform 1 of DNA-dependent protein kinase catalytic subunit	SIGEYDVLR	526.2741	1050.5336	2	46	-777.777	-777.777	-777.777	-777.777	0	0	2707.7268	0	0	0	1050.5345	526.2739751	1050.533425	0	FALSE			-777.777	-777.777	-777.777	1	20.6	M:\Monica\MSDATA\Holts\Solycomp\04252008\0X\J14\Holts_Solycomp_04252008_0X_J14_combo_mascot_results.html		1	-777.777	-777.777	M:\Monica\MSDATA\Holts\Solycomp\04252008\0X\J14\m05012008_holtholt_soly_12_0x_j14_6.raw		0	1050.534555		0	TRUE	0	-777.777
-1	1	0	1.245	0.29	IPI:IPI00296337.2	473749	SPACER	SWISS-PROT:P78527-1|ENSEMBL:ENSP00000313420|REFSEQ:NP_008835|H-INV:HIT000220021|VEGA:OTTHUMP00000177651 Tax_Id=9606 Gene_Symbol=PRKDC Isoform 1 of DNA-dependent protein kinase catalytic subunit	SKDFVQVMR	555.2919	1108.5693	2	55	-777.777	-777.777	-777.777	-777.777	2299.976097	5.548837352	2300.8496	2300.407149	2299.6006	14134.10929	1108.5699	555.2916913	1108.568857	1108.569351	FALSE			-777.777	-777.777	-777.777	1	37	M:\Monica\MSDATA\Holts\Solycomp\04252008\0X\J14\Holts_Solycomp_04252008_0X_J14_combo_mascot_results.html		1	-777.777	-777.777	M:\Monica\MSDATA\Holts\Solycomp\04252008\0X\J14\m05012008_holtholt_soly_12_0x_j14_6.raw		5976975.609	1108.569905		555.2919191	TRUE	555.2917104	-777.777
-1	1	0	1.245	0.29	IPI:IPI00296337.2	473749	SPACER	SWISS-PROT:P78527-1|ENSEMBL:ENSP00000313420|REFSEQ:NP_008835|H-INV:HIT000220021|VEGA:OTTHUMP00000177651 Tax_Id=9606 Gene_Symbol=PRKDC Isoform 1 of DNA-dependent protein kinase catalytic subunit	SKDFVQVMR	562.3088	1122.6031	2	49	-777.777	-777.777	-777.777	-777.777	0	0	2300.3559	0	0	0	1122.6042	562.308571	1122.602617	0	FALSE			-777.777	-777.777	-777.777	1	33.8	M:\Monica\MSDATA\Holts\Solycomp\04252008\0X\J14\Holts_Solycomp_04252008_0X_J14_combo_mascot_results.html	1Arg6 1Lys8	1	-777.777	-777.777	M:\Monica\MSDATA\Holts\Solycomp\04252008\0X\J14\m05012008_holtholt_soly_12_0x_j14_6.raw		0	1108.569905		0	TRUE	0	-777.777
-1	1	0	1.245	0.29	IPI:IPI00296337.2	473749	SPACER	SWISS-PROT:P78527-1|ENSEMBL:ENSP00000313420|REFSEQ:NP_008835|H-INV:HIT000220021|VEGA:OTTHUMP00000177651 Tax_Id=9606 Gene_Symbol=PRKDC Isoform 1 of DNA-dependent protein kinase catalytic subunit	SKDFVQVMR	570.3053	1138.5961	2	40	-777.777	-777.777	-777.777	-777.777	1162.52545	60.79291384	1178.0907	1162.376647	1157.7275	2581.713672	1138.5991	570.3050479	1138.59557	1124.563053	FALSE			-777.777	-777.777	-777.777	1	27	M:\Monica\MSDATA\Holts\Solycomp\04252008\0X\J14\Holts_Solycomp_04252008_0X_J14_combo_mascot_results.html	1Arg6 1Met(ox) 1Lys8	1	-777.777	-777.777	M:\Monica\MSDATA\Holts\Solycomp\04252008\0X\J14\m05012008_holtholt_soly_12_0x_j14_6.raw		1037162.616	1108.569905		570.3053583	TRUE	570.3051062	-777.777
-1	1	0	1.245	0.29	IPI:IPI00296337.2	473749	SPACER	SWISS-PROT:P78527-1|ENSEMBL:ENSP00000313420|REFSEQ:NP_008835|H-INV:HIT000220021|VEGA:OTTHUMP00000177651 Tax_Id=9606 Gene_Symbol=PRKDC Isoform 1 of DNA-dependent protein kinase catalytic subunit	SKDFVQVMR	570.3062	1138.5979	2	38	-777.777	-777.777	-777.777	-777.777	0	0	1132.6798	0	0	0	1138.5991	570.3059479	1138.59737	0	FALSE			-777.777	-777.777	-777.777	1	28.8	M:\Monica\MSDATA\Holts\Solycomp\04252008\0X\J14\Holts_Solycomp_04252008_0X_J14_combo_mascot_results.html	1Arg6 1Met(ox) 1Lys8	1	-777.777	-777.777	M:\Monica\MSDATA\Holts\Solycomp\04252008\0X\J14\m05012008_holtholt_soly_12_0x_j14_6.raw		0	1108.569905		0	TRUE	0	-777.777
-1	1	0	1.245	0.29	IPI:IPI00296337.2	473749	SPACER	SWISS-PROT:P78527-1|ENSEMBL:ENSP00000313420|REFSEQ:NP_008835|H-INV:HIT000220021|VEGA:OTTHUMP00000177651 Tax_Id=9606 Gene_Symbol=PRKDC Isoform 1 of DNA-dependent protein kinase catalytic subunit	SKDFVQVMR	570.3053	1138.5961	2	35	-777.777	-777.777	-777.777	-777.777	0	0	1169.2222	0	0	0	1138.5991	570.3050479	1138.59557	0	FALSE			-777.777	-777.777	-777.777	1	22.8	M:\Monica\MSDATA\Holts\Solycomp\04252008\0X\J14\Holts_Solycomp_04252008_0X_J14_combo_mascot_results.html	1Arg6 1Met(ox) 1Lys8	1	-777.777	-777.777	M:\Monica\MSDATA\Holts\Solycomp\04252008\0X\J14\m05012008_holtholt_soly_12_0x_j14_6.raw		0	1108.569905		0	TRUE	0	-777.777
-1	1	0	1.245	0.29	IPI:IPI00296337.2	473749	SPACER	SWISS-PROT:P78527-1|ENSEMBL:ENSP00000313420|REFSEQ:NP_008835|H-INV:HIT000220021|VEGA:OTTHUMP00000177651 Tax_Id=9606 Gene_Symbol=PRKDC Isoform 1 of DNA-dependent protein kinase catalytic subunit	SKDFVQVMR	570.3072	1138.5998	2	27	-777.777	-777.777	-777.777	-777.777	0	0	1196.9929	0	0	0	1138.5991	570.3069479	1138.59937	0	FALSE			-777.777	-777.777	-777.777	1	16.7	M:\Monica\MSDATA\Holts\Solycomp\04252008\0X\J14\Holts_Solycomp_04252008_0X_J14_combo_mascot_results.html	1Arg6 1Met(ox) 1Lys8	1	-777.777	-777.777	M:\Monica\MSDATA\Holts\Solycomp\04252008\0X\J14\m05012008_holtholt_soly_12_0x_j14_6.raw		0	1108.569905		0	TRUE	0	-777.777
-1	1	0	1.245	0.29	IPI:IPI00296337.2	473749	SPACER	SWISS-PROT:P78527-1|ENSEMBL:ENSP00000313420|REFSEQ:NP_008835|H-INV:HIT000220021|VEGA:OTTHUMP00000177651 Tax_Id=9606 Gene_Symbol=PRKDC Isoform 1 of DNA-dependent protein kinase catalytic subunit	SKDFVQVMR	375.2093	1122.6061	3	19	-777.777	-777.777	-777.777	-777.777	0	0	2302.2946	0	0	0	1122.6042	375.2096112	1122.607046	0	FALSE			-777.777	-777.777	-777.777	1	3.6	M:\Monica\MSDATA\Holts\Solycomp\04252008\0X\J14\Holts_Solycomp_04252008_0X_J14_combo_mascot_results.html	1Arg6 1Lys8	1	-777.777	-777.777	M:\Monica\MSDATA\Holts\Solycomp\04252008\0X\J14\m05012008_holtholt_soly_12_0x_j14_6.raw		0	1108.569905		0	FALSE	0	-777.777
-1	1	0	1.245	0.29	IPI:IPI00296337.2	473749	SPACER	SWISS-PROT:P78527-1|ENSEMBL:ENSP00000313420|REFSEQ:NP_008835|H-INV:HIT000220021|VEGA:OTTHUMP00000177651 Tax_Id=9606 Gene_Symbol=PRKDC Isoform 1 of DNA-dependent protein kinase catalytic subunit	SKDFVQVMR	375.8614	1124.5623	3	15	-777.777	-777.777	-777.777	-777.777	0	0	1137.0953	0	0	0	1124.5648	375.8617094	1124.56334	0	FALSE			-777.777	-777.777	-777.777	1	2.2	M:\Monica\MSDATA\Holts\Solycomp\04252008\0X\J14\Holts_Solycomp_04252008_0X_J14_combo_mascot_results.html	1Met(ox)	1	-777.777	-777.777	M:\Monica\MSDATA\Holts\Solycomp\04252008\0X\J14\m05012008_holtholt_soly_12_0x_j14_6.raw		0	1108.569905		0	FALSE	0	-777.777
-1	1	0	1.245	0.29	IPI:IPI00296337.2	473749	SPACER	SWISS-PROT:P78527-1|ENSEMBL:ENSP00000313420|REFSEQ:NP_008835|H-INV:HIT000220021|VEGA:OTTHUMP00000177651 Tax_Id=9606 Gene_Symbol=PRKDC Isoform 1 of DNA-dependent protein kinase catalytic subunit	SLEYCSTASIDSENPPDLNK	1124.5123	2247.0101	2	87	-777.777	-777.777	-777.777	-777.777	2709.692071	16.89313236	2706.4056	2710.158437	2706.9684	16109.11251	2247.0092	1124.510448	2247.00637	2238.993971	FALSE			-777.777	-777.777	-777.777	1	83.5	M:\Monica\MSDATA\Holts\Solycomp\04252008\0X\J14\Holts_Solycomp_04252008_0X_J14_combo_mascot_results.html	1Lys8	1	-777.777	-777.777	M:\Monica\MSDATA\Holts\Solycomp\04252008\0X\J14\m05012008_holtholt_soly_12_0x_j14_6.raw		2291768.239	2181.97357		1124.512853	TRUE	1124.511	-777.777
-1	1	0	1.245	0.29	IPI:IPI00296337.2	473749	SPACER	SWISS-PROT:P78527-1|ENSEMBL:ENSP00000313420|REFSEQ:NP_008835|H-INV:HIT000220021|VEGA:OTTHUMP00000177651 Tax_Id=9606 Gene_Symbol=PRKDC Isoform 1 of DNA-dependent protein kinase catalytic subunit	SLEYCSTASIDSENPPDLNK	1120.506	2238.9974	2	13	-777.777	-777.777	-777.777	-777.777	0	0	2708.244	0	0	0	2238.995	1120.504159	2238.993793	0	FALSE			-777.777	-777.777	-777.777	1	0.8	M:\Monica\MSDATA\Holts\Solycomp\04252008\0X\J14\Holts_Solycomp_04252008_0X_J14_combo_mascot_results.html		1	-777.777	-777.777	M:\Monica\MSDATA\Holts\Solycomp\04252008\0X\J14\m05012008_holtholt_soly_12_0x_j14_6.raw		0	2181.97357		0	FALSE	0	-777.777
-1	1	0	1.245	0.29	IPI:IPI00296337.2	473749	SPACER	SWISS-PROT:P78527-1|ENSEMBL:ENSP00000313420|REFSEQ:NP_008835|H-INV:HIT000220021|VEGA:OTTHUMP00000177651 Tax_Id=9606 Gene_Symbol=PRKDC Isoform 1 of DNA-dependent protein kinase catalytic subunit	SLGPPQGEEDSVPR	737.3677	1472.7209	2	73	-777.777	-777.777	-777.777	-777.777	2374.209779	18.76296734	2361.9946	2373.962707	2375.503	106546.8211	1472.7202	737.3669656	1472.719406	1466.697519	FALSE			-777.777	-777.777	-777.777	1	63.8	M:\Monica\MSDATA\Holts\Solycomp\04252008\0X\J14\Holts_Solycomp_04252008_0X_J14_combo_mascot_results.html	1Arg6	1	-777.777	-777.777	M:\Monica\MSDATA\Holts\Solycomp\04252008\0X\J14\m05012008_holtholt_soly_12_0x_j14_6.raw		28495037.76	1466.700105		737.3663355	TRUE	737.3656011	-777.777
-1	1	0	1.245	0.29	IPI:IPI00296337.2	473749	SPACER	SWISS-PROT:P78527-1|ENSEMBL:ENSP00000313420|REFSEQ:NP_008835|H-INV:HIT000220021|VEGA:OTTHUMP00000177651 Tax_Id=9606 Gene_Symbol=PRKDC Isoform 1 of DNA-dependent protein kinase catalytic subunit	SLGPPQGEEDSVPR	737.3668	1472.7191	2	70	-777.777	-777.777	-777.777	-777.777	0	0	2384.0967	0	0	0	1472.7202	737.3660656	1472.717606	0	FALSE			-777.777	-777.777	-777.777	1	61.5	M:\Monica\MSDATA\Holts\Solycomp\04252008\0X\J14\Holts_Solycomp_04252008_0X_J14_combo_mascot_results.html	1Arg6	1	-777.777	-777.777	M:\Monica\MSDATA\Holts\Solycomp\04252008\0X\J14\m05012008_holtholt_soly_12_0x_j14_6.raw		0	1466.700105		0	TRUE	0	-777.777
-1	1	0	1.245	0.29	IPI:IPI00296337.2	473749	SPACER	SWISS-PROT:P78527-1|ENSEMBL:ENSP00000313420|REFSEQ:NP_008835|H-INV:HIT000220021|VEGA:OTTHUMP00000177651 Tax_Id=9606 Gene_Symbol=PRKDC Isoform 1 of DNA-dependent protein kinase catalytic subunit	SLGPPQGEEDSVPR	734.3575	1466.7005	2	68	-777.777	-777.777	-777.777	-777.777	0	0	2362.5196	0	0	0	1466.7001	734.3567742	1466.699023	0	FALSE			-777.777	-777.777	-777.777	1	60.4	M:\Monica\MSDATA\Holts\Solycomp\04252008\0X\J14\Holts_Solycomp_04252008_0X_J14_combo_mascot_results.html		1	-777.777	-777.777	M:\Monica\MSDATA\Holts\Solycomp\04252008\0X\J14\m05012008_holtholt_soly_12_0x_j14_6.raw		0	1466.700105		0	TRUE	0	-777.777
-1	1	0	1.245	0.29	IPI:IPI00296337.2	473749	SPACER	SWISS-PROT:P78527-1|ENSEMBL:ENSP00000313420|REFSEQ:NP_008835|H-INV:HIT000220021|VEGA:OTTHUMP00000177651 Tax_Id=9606 Gene_Symbol=PRKDC Isoform 1 of DNA-dependent protein kinase catalytic subunit	SLGTIQQCCDAIDHLCR	684.9837	2051.9292	3	25	-777.777	-777.777	-777.777	-777.777	2828.389162	10.94607775	2828.25	2827.810641	2828.5396	12786.01005	2051.9282	684.9831168	2051.927562	2045.907537	FALSE			-777.777	-777.777	-777.777	1	18.3	M:\Monica\MSDATA\Holts\Solycomp\04252008\0X\J14\Holts_Solycomp_04252008_0X_J14_combo_mascot_results.html	1Arg6	1	-777.777	-777.777	M:\Monica\MSDATA\Holts\Solycomp\04252008\0X\J14\m05012008_holtholt_soly_12_0x_j14_6.raw		3812490.888	1874.843701		684.9836129	TRUE	684.9830297	-777.777
-1	1	0	1.245	0.29	IPI:IPI00296337.2	473749	SPACER	SWISS-PROT:P78527-1|ENSEMBL:ENSP00000313420|REFSEQ:NP_008835|H-INV:HIT000220021|VEGA:OTTHUMP00000177651 Tax_Id=9606 Gene_Symbol=PRKDC Isoform 1 of DNA-dependent protein kinase catalytic subunit	SLNSIEFR	483.257	964.4994	2	43	-777.777	-777.777	-777.777	-777.777	2602.908266	14.50712694	2598.4299	2603.007125	2603.0807	25999.79029	964.4978	483.2569993	964.4994731	964.4975986	FALSE			-777.777	-777.777	-777.777	1	24	M:\Monica\MSDATA\Holts\Solycomp\04252008\0X\J14\Holts_Solycomp_04252008_0X_J14_combo_mascot_results.html		1	-777.777	-777.777	M:\Monica\MSDATA\Holts\Solycomp\04252008\0X\J14\m05012008_holtholt_soly_12_0x_j14_6.raw		13191652.06	964.4977847		483.255588	TRUE	483.2555873	-777.777
-1	1	0	1.245	0.29	IPI:IPI00296337.2	473749	SPACER	SWISS-PROT:P78527-1|ENSEMBL:ENSP00000313420|REFSEQ:NP_008835|H-INV:HIT000220021|VEGA:OTTHUMP00000177651 Tax_Id=9606 Gene_Symbol=PRKDC Isoform 1 of DNA-dependent protein kinase catalytic subunit	SLNSIEFR	486.2659	970.5172	2	41	-777.777	-777.777	-777.777	-777.777	0	0	2598.6763	0	0	0	970.5179	486.2658906	970.5172558	0	FALSE			-777.777	-777.777	-777.777	1	20.5	M:\Monica\MSDATA\Holts\Solycomp\04252008\0X\J14\Holts_Solycomp_04252008_0X_J14_combo_mascot_results.html	1Arg6	1	-777.777	-777.777	M:\Monica\MSDATA\Holts\Solycomp\04252008\0X\J14\m05012008_holtholt_soly_12_0x_j14_6.raw		0	964.4977847		0	TRUE	0	-777.777
-1	1	0	1.245	0.29	IPI:IPI00296337.2	473749	SPACER	SWISS-PROT:P78527-1|ENSEMBL:ENSP00000313420|REFSEQ:NP_008835|H-INV:HIT000220021|VEGA:OTTHUMP00000177651 Tax_Id=9606 Gene_Symbol=PRKDC Isoform 1 of DNA-dependent protein kinase catalytic subunit	SMEEDPQTSR	601.2577	1200.5009	2	37	-777.777	-777.777	-777.777	-777.777	742.6295	0	744.2949	742.6295	742.6295	1708.916928	1200.5024	601.2573586	1200.500192	1194.479745	FALSE			-777.777	-777.777	-777.777	1	22.9	M:\Monica\MSDATA\Holts\Solycomp\04252008\0X\J14\Holts_Solycomp_04252008_0X_J14_combo_mascot_results.html	1Arg6 1Met(ox)	1	-777.777	-777.777	M:\Monica\MSDATA\Holts\Solycomp\04252008\0X\J14\m05012008_holtholt_soly_12_0x_j14_6.raw		630015.5834	1178.487365		601.2577344	TRUE	601.2573929	-777.777
-1	1	0	1.245	0.29	IPI:IPI00296337.2	473749	SPACER	SWISS-PROT:P78527-1|ENSEMBL:ENSP00000313420|REFSEQ:NP_008835|H-INV:HIT000220021|VEGA:OTTHUMP00000177651 Tax_Id=9606 Gene_Symbol=PRKDC Isoform 1 of DNA-dependent protein kinase catalytic subunit	SPNLWLK	433.2552	864.4959	2	60	-777.777	-777.777	-777.777	-777.777	2728.684123	19.0577157	2722.7889	2729.522221	2728.727	19084.12412	864.4949	433.2553436	864.4961619	856.4810307	FALSE			-777.777	-777.777	-777.777	1	37.8	M:\Monica\MSDATA\Holts\Solycomp\04252008\0X\J14\Holts_Solycomp_04252008_0X_J14_combo_mascot_results.html	1Lys8	1	-777.777	-777.777	M:\Monica\MSDATA\Holts\Solycomp\04252008\0X\J14\m05012008_holtholt_soly_12_0x_j14_6.raw		11838867.09	856.4806747		433.2551176	TRUE	433.2552613	-777.777
-1	1	0	1.245	0.29	IPI:IPI00296337.2	473749	SPACER	SWISS-PROT:P78527-1|ENSEMBL:ENSP00000313420|REFSEQ:NP_008835|H-INV:HIT000220021|VEGA:OTTHUMP00000177651 Tax_Id=9606 Gene_Symbol=PRKDC Isoform 1 of DNA-dependent protein kinase catalytic subunit	SPNLWLK	429.2477	856.4808	2	48	-777.777	-777.777	-777.777	-777.777	0	0	2723.8185	0	0	0	856.4807	429.2478552	856.481185	0	FALSE			-777.777	-777.777	-777.777	1	27.7	M:\Monica\MSDATA\Holts\Solycomp\04252008\0X\J14\Holts_Solycomp_04252008_0X_J14_combo_mascot_results.html		1	-777.777	-777.777	M:\Monica\MSDATA\Holts\Solycomp\04252008\0X\J14\m05012008_holtholt_soly_12_0x_j14_6.raw		0	856.4806747		0	TRUE	0	-777.777
-1	1	0	1.245	0.29	IPI:IPI00296337.2	473749	SPACER	SWISS-PROT:P78527-1|ENSEMBL:ENSP00000313420|REFSEQ:NP_008835|H-INV:HIT000220021|VEGA:OTTHUMP00000177651 Tax_Id=9606 Gene_Symbol=PRKDC Isoform 1 of DNA-dependent protein kinase catalytic subunit	SQGCSEQVLTVLK	724.8747	1447.7349	2	83	-777.777	-777.777	-777.777	-777.777	2749.9081	12.78645173	2745.7878	2749.952425	2749.0317	82090.79491	1447.734	724.8740016	1447.733478	1447.731981	FALSE			-777.777	-777.777	-777.777	1	60.7	M:\Monica\MSDATA\Holts\Solycomp\04252008\0X\J14\Holts_Solycomp_04252008_0X_J14_combo_mascot_results.html		1	-777.777	-777.777	M:\Monica\MSDATA\Holts\Solycomp\04252008\0X\J14\m05012008_holtholt_soly_12_0x_j14_6.raw		22434253.63	1390.7126		724.8744201	TRUE	724.8737217	-777.777
-1	1	0	1.245	0.29	IPI:IPI00296337.2	473749	SPACER	SWISS-PROT:P78527-1|ENSEMBL:ENSP00000313420|REFSEQ:NP_008835|H-INV:HIT000220021|VEGA:OTTHUMP00000177651 Tax_Id=9606 Gene_Symbol=PRKDC Isoform 1 of DNA-dependent protein kinase catalytic subunit	SQGCSEQVLTVLK	728.8808	1455.747	2	66	-777.777	-777.777	-777.777	-777.777	0	0	2744.992	0	0	0	1455.7482	728.8800901	1455.745655	0	FALSE			-777.777	-777.777	-777.777	1	43.3	M:\Monica\MSDATA\Holts\Solycomp\04252008\0X\J14\Holts_Solycomp_04252008_0X_J14_combo_mascot_results.html	1Lys8	1	-777.777	-777.777	M:\Monica\MSDATA\Holts\Solycomp\04252008\0X\J14\m05012008_holtholt_soly_12_0x_j14_6.raw		0	1390.7126		0	TRUE	0	-777.777
-1	1	0	1.245	0.29	IPI:IPI00296337.2	473749	SPACER	SWISS-PROT:P78527-1|ENSEMBL:ENSP00000313420|REFSEQ:NP_008835|H-INV:HIT000220021|VEGA:OTTHUMP00000177651 Tax_Id=9606 Gene_Symbol=PRKDC Isoform 1 of DNA-dependent protein kinase catalytic subunit	SSFDWLTGSSTDPLVDHTSPSSDSLLFAHK	811.3902	3241.5318	4	23	-777.777	-777.777	-777.777	-777.777	0	0	3516.1774	0	0	0	3241.5295	811.3892518	3241.527956	0	FALSE			-777.777	-777.777	-777.777	1	21.1	M:\Monica\MSDATA\Holts\Solycomp\04252008\0X\J14\Holts_Solycomp_04252008_0X_J14_combo_mascot_results.html	1Lys8	1	-777.777	-777.777	M:\Monica\MSDATA\Holts\Solycomp\04252008\0X\J14\m05012008_holtholt_soly_12_0x_j14_6.raw		0	3233.515255		0	FALSE	0	-777.777
-1	1	0	1.245	0.29	IPI:IPI00296337.2	473749	SPACER	SWISS-PROT:P78527-1|ENSEMBL:ENSP00000313420|REFSEQ:NP_008835|H-INV:HIT000220021|VEGA:OTTHUMP00000177651 Tax_Id=9606 Gene_Symbol=PRKDC Isoform 1 of DNA-dependent protein kinase catalytic subunit	SSFDWLTGSSTDPLVDHTSPSSDSLLFAHK	809.3863	3233.5159	4	11	-777.777	-777.777	-777.777	-777.777	0	0	3520.3989	0	0	0	3233.5153	809.3853576	3233.51238	0	FALSE			-777.777	-777.777	-777.777	1	9.6	M:\Monica\MSDATA\Holts\Solycomp\04252008\0X\J14\Holts_Solycomp_04252008_0X_J14_combo_mascot_results.html		1	-777.777	-777.777	M:\Monica\MSDATA\Holts\Solycomp\04252008\0X\J14\m05012008_holtholt_soly_12_0x_j14_6.raw		0	3233.515255		0	FALSE	0	-777.777
-1	1	0	1.245	0.29	IPI:IPI00296337.2	473749	SPACER	SWISS-PROT:P78527-1|ENSEMBL:ENSP00000313420|REFSEQ:NP_008835|H-INV:HIT000220021|VEGA:OTTHUMP00000177651 Tax_Id=9606 Gene_Symbol=PRKDC Isoform 1 of DNA-dependent protein kinase catalytic subunit	STVLTPMFVETQASQGTLQTR	773.0668	2316.1787	3	27	-777.777	-777.777	-777.777	-777.777	3002.445272	10.48020792	3000.1827	3002.568363	3004.0785	8736.447389	2316.1727	773.0659625	2316.176099	2310.152446	FALSE			-777.777	-777.777	-777.777	1	23.4	M:\Monica\MSDATA\Holts\Solycomp\04252008\0X\J14\Holts_Solycomp_04252008_0X_J14_combo_mascot_results.html	1Arg6 1Met(ox)	1	-777.777	-777.777	M:\Monica\MSDATA\Holts\Solycomp\04252008\0X\J14\m05012008_holtholt_soly_12_0x_j14_6.raw		2198977.738	2294.157635		773.0666943	TRUE	773.0658568	-777.777
-1	1	0	1.245	0.29	IPI:IPI00296337.2	473749	SPACER	SWISS-PROT:P78527-1|ENSEMBL:ENSP00000313420|REFSEQ:NP_008835|H-INV:HIT000220021|VEGA:OTTHUMP00000177651 Tax_Id=9606 Gene_Symbol=PRKDC Isoform 1 of DNA-dependent protein kinase catalytic subunit	SVGPDFGK	407.7132	813.4119	2	31	-777.777	-777.777	-777.777	-777.777	1702.735667	11.03833476	1700.6773	1702.501115	1699.8071	240.8195203	813.4112	407.7134174	813.4123094	805.3973481	FALSE			-777.777	-777.777	-777.777	1	14.3	M:\Monica\MSDATA\Holts\Solycomp\04252008\0X\J14\Holts_Solycomp_04252008_0X_J14_combo_mascot_results.html	1Lys8	1	-777.777	-777.777	M:\Monica\MSDATA\Holts\Solycomp\04252008\0X\J14\m05012008_holtholt_soly_12_0x_j14_6.raw		163773.8999	805.3969947		407.7132216	TRUE	407.713439	-777.777
-1	1	0	1.245	0.29	IPI:IPI00296337.2	473749	SPACER	SWISS-PROT:P78527-1|ENSEMBL:ENSP00000313420|REFSEQ:NP_008835|H-INV:HIT000220021|VEGA:OTTHUMP00000177651 Tax_Id=9606 Gene_Symbol=PRKDC Isoform 1 of DNA-dependent protein kinase catalytic subunit	SVGPDFGK	407.7132	813.4119	2	25	-777.777	-777.777	-777.777	-777.777	0	0	1634.2544	0	0	0	813.4112	407.7134174	813.4123094	0	FALSE			-777.777	-777.777	-777.777	1	7.8	M:\Monica\MSDATA\Holts\Solycomp\04252008\0X\J14\Holts_Solycomp_04252008_0X_J14_combo_mascot_results.html	1Lys8	1	-777.777	-777.777	M:\Monica\MSDATA\Holts\Solycomp\04252008\0X\J14\m05012008_holtholt_soly_12_0x_j14_6.raw		0	805.3969947		0	TRUE	0	-777.777
-1	1	0	1.245	0.29	IPI:IPI00296337.2	473749	SPACER	SWISS-PROT:P78527-1|ENSEMBL:ENSP00000313420|REFSEQ:NP_008835|H-INV:HIT000220021|VEGA:OTTHUMP00000177651 Tax_Id=9606 Gene_Symbol=PRKDC Isoform 1 of DNA-dependent protein kinase catalytic subunit	SVGPDFGK	407.7122	813.4098	2	23	-777.777	-777.777	-777.777	-777.777	0	0	1572.6348	0	0	0	813.4112	407.7124174	813.4103094	0	FALSE			-777.777	-777.777	-777.777	1	3.8	M:\Monica\MSDATA\Holts\Solycomp\04252008\0X\J14\Holts_Solycomp_04252008_0X_J14_combo_mascot_results.html	1Lys8	1	-777.777	-777.777	M:\Monica\MSDATA\Holts\Solycomp\04252008\0X\J14\m05012008_holtholt_soly_12_0x_j14_6.raw		0	805.3969947		0	FALSE	0	-777.777
-1	1	0	1.245	0.29	IPI:IPI00296337.2	473749	SPACER	SWISS-PROT:P78527-1|ENSEMBL:ENSP00000313420|REFSEQ:NP_008835|H-INV:HIT000220021|VEGA:OTTHUMP00000177651 Tax_Id=9606 Gene_Symbol=PRKDC Isoform 1 of DNA-dependent protein kinase catalytic subunit	SVGPDFGK	407.7121	813.4097	2	22	-777.777	-777.777	-777.777	-777.777	0	0	1455.094	0	0	0	813.4112	407.7123174	813.4101094	0	FALSE			-777.777	-777.777	-777.777	1	5.4	M:\Monica\MSDATA\Holts\Solycomp\04252008\0X\J14\Holts_Solycomp_04252008_0X_J14_combo_mascot_results.html	1Lys8	1	-777.777	-777.777	M:\Monica\MSDATA\Holts\Solycomp\04252008\0X\J14\m05012008_holtholt_soly_12_0x_j14_6.raw		0	805.3969947		0	FALSE	0	-777.777
-1	1	0	1.245	0.29	IPI:IPI00296337.2	473749	SPACER	SWISS-PROT:P78527-1|ENSEMBL:ENSP00000313420|REFSEQ:NP_008835|H-INV:HIT000220021|VEGA:OTTHUMP00000177651 Tax_Id=9606 Gene_Symbol=PRKDC Isoform 1 of DNA-dependent protein kinase catalytic subunit	SVGPDFGK	407.7122	813.4098	2	22	-777.777	-777.777	-777.777	-777.777	0	0	1861.8678	0	0	0	813.4112	407.7124174	813.4103094	0	FALSE			-777.777	-777.777	-777.777	1	5.6	M:\Monica\MSDATA\Holts\Solycomp\04252008\0X\J14\Holts_Solycomp_04252008_0X_J14_combo_mascot_results.html	1Lys8	1	-777.777	-777.777	M:\Monica\MSDATA\Holts\Solycomp\04252008\0X\J14\m05012008_holtholt_soly_12_0x_j14_6.raw		0	805.3969947		0	FALSE	0	-777.777
-1	1	0	1.245	0.29	IPI:IPI00296337.2	473749	SPACER	SWISS-PROT:P78527-1|ENSEMBL:ENSP00000313420|REFSEQ:NP_008835|H-INV:HIT000220021|VEGA:OTTHUMP00000177651 Tax_Id=9606 Gene_Symbol=PRKDC Isoform 1 of DNA-dependent protein kinase catalytic subunit	SVGPDFGK	407.7133	813.4121	2	21	-777.777	-777.777	-777.777	-777.777	0	0	1830.7789	0	0	0	813.4112	407.7135174	813.4125094	0	FALSE			-777.777	-777.777	-777.777	1	5.8	M:\Monica\MSDATA\Holts\Solycomp\04252008\0X\J14\Holts_Solycomp_04252008_0X_J14_combo_mascot_results.html	1Lys8	1	-777.777	-777.777	M:\Monica\MSDATA\Holts\Solycomp\04252008\0X\J14\m05012008_holtholt_soly_12_0x_j14_6.raw		0	805.3969947		0	FALSE	0	-777.777
-1	1	0	1.245	0.29	IPI:IPI00296337.2	473749	SPACER	SWISS-PROT:P78527-1|ENSEMBL:ENSP00000313420|REFSEQ:NP_008835|H-INV:HIT000220021|VEGA:OTTHUMP00000177651 Tax_Id=9606 Gene_Symbol=PRKDC Isoform 1 of DNA-dependent protein kinase catalytic subunit	SVGPDFGK	407.7133	813.4121	2	21	-777.777	-777.777	-777.777	-777.777	0	0	1956.571	0	0	0	813.4112	407.7135174	813.4125094	0	FALSE			-777.777	-777.777	-777.777	1	7.3	M:\Monica\MSDATA\Holts\Solycomp\04252008\0X\J14\Holts_Solycomp_04252008_0X_J14_combo_mascot_results.html	1Lys8	1	-777.777	-777.777	M:\Monica\MSDATA\Holts\Solycomp\04252008\0X\J14\m05012008_holtholt_soly_12_0x_j14_6.raw		0	805.3969947		0	FALSE	0	-777.777
-1	1	0	1.245	0.29	IPI:IPI00296337.2	473749	SPACER	SWISS-PROT:P78527-1|ENSEMBL:ENSP00000313420|REFSEQ:NP_008835|H-INV:HIT000220021|VEGA:OTTHUMP00000177651 Tax_Id=9606 Gene_Symbol=PRKDC Isoform 1 of DNA-dependent protein kinase catalytic subunit	SVGPDFGK	403.706	805.3974	2	20	-777.777	-777.777	-777.777	-777.777	0	0	1997.6741	0	0	0	805.397	403.706229	805.3979325	0	FALSE			-777.777	-777.777	-777.777	1	9.7	M:\Monica\MSDATA\Holts\Solycomp\04252008\0X\J14\Holts_Solycomp_04252008_0X_J14_combo_mascot_results.html		1	-777.777	-777.777	M:\Monica\MSDATA\Holts\Solycomp\04252008\0X\J14\m05012008_holtholt_soly_12_0x_j14_6.raw		0	805.3969947		0	FALSE	0	-777.777
-1	1	0	1.245	0.29	IPI:IPI00296337.2	473749	SPACER	SWISS-PROT:P78527-1|ENSEMBL:ENSP00000313420|REFSEQ:NP_008835|H-INV:HIT000220021|VEGA:OTTHUMP00000177651 Tax_Id=9606 Gene_Symbol=PRKDC Isoform 1 of DNA-dependent protein kinase catalytic subunit	SVGPDFGK	407.7132	813.4118	2	20	-777.777	-777.777	-777.777	-777.777	0	0	1893.3277	0	0	0	813.4112	407.7134174	813.4123094	0	FALSE			-777.777	-777.777	-777.777	1	6.9	M:\Monica\MSDATA\Holts\Solycomp\04252008\0X\J14\Holts_Solycomp_04252008_0X_J14_combo_mascot_results.html	1Lys8	1	-777.777	-777.777	M:\Monica\MSDATA\Holts\Solycomp\04252008\0X\J14\m05012008_holtholt_soly_12_0x_j14_6.raw		0	805.3969947		0	FALSE	0	-777.777
-1	1	0	1.245	0.29	IPI:IPI00296337.2	473749	SPACER	SWISS-PROT:P78527-1|ENSEMBL:ENSP00000313420|REFSEQ:NP_008835|H-INV:HIT000220021|VEGA:OTTHUMP00000177651 Tax_Id=9606 Gene_Symbol=PRKDC Isoform 1 of DNA-dependent protein kinase catalytic subunit	SVGPDFGK	403.7058	805.3971	2	19	-777.777	-777.777	-777.777	-777.777	0	0	1418.175	0	0	0	805.397	403.706029	805.3975325	0	FALSE			-777.777	-777.777	-777.777	1	6.4	M:\Monica\MSDATA\Holts\Solycomp\04252008\0X\J14\Holts_Solycomp_04252008_0X_J14_combo_mascot_results.html		1	-777.777	-777.777	M:\Monica\MSDATA\Holts\Solycomp\04252008\0X\J14\m05012008_holtholt_soly_12_0x_j14_6.raw		0	805.3969947		0	FALSE	0	-777.777
-1	1	0	1.245	0.29	IPI:IPI00296337.2	473749	SPACER	SWISS-PROT:P78527-1|ENSEMBL:ENSP00000313420|REFSEQ:NP_008835|H-INV:HIT000220021|VEGA:OTTHUMP00000177651 Tax_Id=9606 Gene_Symbol=PRKDC Isoform 1 of DNA-dependent protein kinase catalytic subunit	SVGPDFGK	403.7059	805.3972	2	19	-777.777	-777.777	-777.777	-777.777	0	0	1678.9671	0	0	0	805.397	403.706129	805.3977325	0	FALSE			-777.777	-777.777	-777.777	1	4.4	M:\Monica\MSDATA\Holts\Solycomp\04252008\0X\J14\Holts_Solycomp_04252008_0X_J14_combo_mascot_results.html		1	-777.777	-777.777	M:\Monica\MSDATA\Holts\Solycomp\04252008\0X\J14\m05012008_holtholt_soly_12_0x_j14_6.raw		0	805.3969947		0	FALSE	0	-777.777
-1	1	0	1.245	0.29	IPI:IPI00296337.2	473749	SPACER	SWISS-PROT:P78527-1|ENSEMBL:ENSP00000313420|REFSEQ:NP_008835|H-INV:HIT000220021|VEGA:OTTHUMP00000177651 Tax_Id=9606 Gene_Symbol=PRKDC Isoform 1 of DNA-dependent protein kinase catalytic subunit	SVGPDFGK	407.7127	813.4109	2	18	-777.777	-777.777	-777.777	-777.777	0	0	1665.1335	0	0	0	813.4112	407.7129174	813.4113094	0	FALSE			-777.777	-777.777	-777.777	1	2.8	M:\Monica\MSDATA\Holts\Solycomp\04252008\0X\J14\Holts_Solycomp_04252008_0X_J14_combo_mascot_results.html	1Lys8	1	-777.777	-777.777	M:\Monica\MSDATA\Holts\Solycomp\04252008\0X\J14\m05012008_holtholt_soly_12_0x_j14_6.raw		0	805.3969947		0	FALSE	0	-777.777
-1	1	0	1.245	0.29	IPI:IPI00296337.2	473749	SPACER	SWISS-PROT:P78527-1|ENSEMBL:ENSP00000313420|REFSEQ:NP_008835|H-INV:HIT000220021|VEGA:OTTHUMP00000177651 Tax_Id=9606 Gene_Symbol=PRKDC Isoform 1 of DNA-dependent protein kinase catalytic subunit	SVGPDFGK	403.7058	805.3971	2	17	-777.777	-777.777	-777.777	-777.777	0	0	1751.3745	0	0	0	805.397	403.706029	805.3975325	0	FALSE			-777.777	-777.777	-777.777	1	5.8	M:\Monica\MSDATA\Holts\Solycomp\04252008\0X\J14\Holts_Solycomp_04252008_0X_J14_combo_mascot_results.html		1	-777.777	-777.777	M:\Monica\MSDATA\Holts\Solycomp\04252008\0X\J14\m05012008_holtholt_soly_12_0x_j14_6.raw		0	805.3969947		0	FALSE	0	-777.777
-1	1	0	1.245	0.29	IPI:IPI00296337.2	473749	SPACER	SWISS-PROT:P78527-1|ENSEMBL:ENSP00000313420|REFSEQ:NP_008835|H-INV:HIT000220021|VEGA:OTTHUMP00000177651 Tax_Id=9606 Gene_Symbol=PRKDC Isoform 1 of DNA-dependent protein kinase catalytic subunit	SVGPDFGK	403.7058	805.397	2	15	-777.777	-777.777	-777.777	-777.777	0	0	1813.2814	0	0	0	805.397	403.706029	805.3975325	0	FALSE			-777.777	-777.777	-777.777	1	0.7	M:\Monica\MSDATA\Holts\Solycomp\04252008\0X\J14\Holts_Solycomp_04252008_0X_J14_combo_mascot_results.html		1	-777.777	-777.777	M:\Monica\MSDATA\Holts\Solycomp\04252008\0X\J14\m05012008_holtholt_soly_12_0x_j14_6.raw		0	805.3969947		0	FALSE	0	-777.777
-1	1	0	1.245	0.29	IPI:IPI00296337.2	473749	SPACER	SWISS-PROT:P78527-1|ENSEMBL:ENSP00000313420|REFSEQ:NP_008835|H-INV:HIT000220021|VEGA:OTTHUMP00000177651 Tax_Id=9606 Gene_Symbol=PRKDC Isoform 1 of DNA-dependent protein kinase catalytic subunit	SVGPDFGK	407.7127	813.4108	2	15	-777.777	-777.777	-777.777	-777.777	0	0	1515.3145	0	0	0	813.4112	407.7129174	813.4113094	0	FALSE			-777.777	-777.777	-777.777	1	0.5	M:\Monica\MSDATA\Holts\Solycomp\04252008\0X\J14\Holts_Solycomp_04252008_0X_J14_combo_mascot_results.html	1Lys8	1	-777.777	-777.777	M:\Monica\MSDATA\Holts\Solycomp\04252008\0X\J14\m05012008_holtholt_soly_12_0x_j14_6.raw		0	805.3969947		0	FALSE	0	-777.777
-1	1	0	1.245	0.29	IPI:IPI00296337.2	473749	SPACER	SWISS-PROT:P78527-1|ENSEMBL:ENSP00000313420|REFSEQ:NP_008835|H-INV:HIT000220021|VEGA:OTTHUMP00000177651 Tax_Id=9606 Gene_Symbol=PRKDC Isoform 1 of DNA-dependent protein kinase catalytic subunit	SVGPDFGK	407.7121	813.4097	2	14	-777.777	-777.777	-777.777	-777.777	0	0	1391.4714	0	0	0	813.4112	407.7123174	813.4101094	0	FALSE			-777.777	-777.777	-777.777	1	1.3	M:\Monica\MSDATA\Holts\Solycomp\04252008\0X\J14\Holts_Solycomp_04252008_0X_J14_combo_mascot_results.html	1Lys8	1	-777.777	-777.777	M:\Monica\MSDATA\Holts\Solycomp\04252008\0X\J14\m05012008_holtholt_soly_12_0x_j14_6.raw		0	805.3969947		0	FALSE	0	-777.777
-1	1	0	1.245	0.29	IPI:IPI00296337.2	473749	SPACER	SWISS-PROT:P78527-1|ENSEMBL:ENSP00000313420|REFSEQ:NP_008835|H-INV:HIT000220021|VEGA:OTTHUMP00000177651 Tax_Id=9606 Gene_Symbol=PRKDC Isoform 1 of DNA-dependent protein kinase catalytic subunit	SVGPDFGK	403.7058	805.3971	2	12	-777.777	-777.777	-777.777	-777.777	0	0	1690.5786	0	0	0	805.397	403.706029	805.3975325	0	FALSE			-777.777	-777.777	-777.777	1	2.6	M:\Monica\MSDATA\Holts\Solycomp\04252008\0X\J14\Holts_Solycomp_04252008_0X_J14_combo_mascot_results.html		1	-777.777	-777.777	M:\Monica\MSDATA\Holts\Solycomp\04252008\0X\J14\m05012008_holtholt_soly_12_0x_j14_6.raw		0	805.3969947		0	FALSE	0	-777.777
-1	1	0	1.245	0.29	IPI:IPI00296337.2	473749	SPACER	SWISS-PROT:P78527-1|ENSEMBL:ENSP00000313420|REFSEQ:NP_008835|H-INV:HIT000220021|VEGA:OTTHUMP00000177651 Tax_Id=9606 Gene_Symbol=PRKDC Isoform 1 of DNA-dependent protein kinase catalytic subunit	SVGPDFGK	403.7058	805.3971	2	11	-777.777	-777.777	-777.777	-777.777	0	0	1966.6094	0	0	0	805.397	403.706029	805.3975325	0	FALSE			-777.777	-777.777	-777.777	1	1.1	M:\Monica\MSDATA\Holts\Solycomp\04252008\0X\J14\Holts_Solycomp_04252008_0X_J14_combo_mascot_results.html		1	-777.777	-777.777	M:\Monica\MSDATA\Holts\Solycomp\04252008\0X\J14\m05012008_holtholt_soly_12_0x_j14_6.raw		0	805.3969947		0	FALSE	0	-777.777
-1	1	0	1.245	0.29	IPI:IPI00296337.2	473749	SPACER	SWISS-PROT:P78527-1|ENSEMBL:ENSP00000313420|REFSEQ:NP_008835|H-INV:HIT000220021|VEGA:OTTHUMP00000177651 Tax_Id=9606 Gene_Symbol=PRKDC Isoform 1 of DNA-dependent protein kinase catalytic subunit	SVGPDFGK	403.7059	805.3972	2	11	-777.777	-777.777	-777.777	-777.777	0	0	1843.6788	0	0	0	805.397	403.706129	805.3977325	0	FALSE			-777.777	-777.777	-777.777	1	4	M:\Monica\MSDATA\Holts\Solycomp\04252008\0X\J14\Holts_Solycomp_04252008_0X_J14_combo_mascot_results.html		1	-777.777	-777.777	M:\Monica\MSDATA\Holts\Solycomp\04252008\0X\J14\m05012008_holtholt_soly_12_0x_j14_6.raw		0	805.3969947		0	FALSE	0	-777.777
-1	1	0	1.245	0.29	IPI:IPI00296337.2	473749	SPACER	SWISS-PROT:P78527-1|ENSEMBL:ENSP00000313420|REFSEQ:NP_008835|H-INV:HIT000220021|VEGA:OTTHUMP00000177651 Tax_Id=9606 Gene_Symbol=PRKDC Isoform 1 of DNA-dependent protein kinase catalytic subunit	SVGPDFGK	407.7121	813.4096	2	11	-777.777	-777.777	-777.777	-777.777	0	0	1485.0233	0	0	0	813.4112	407.7123174	813.4101094	0	FALSE			-777.777	-777.777	-777.777	1	0	M:\Monica\MSDATA\Holts\Solycomp\04252008\0X\J14\Holts_Solycomp_04252008_0X_J14_combo_mascot_results.html	1Lys8	1	-777.777	-777.777	M:\Monica\MSDATA\Holts\Solycomp\04252008\0X\J14\m05012008_holtholt_soly_12_0x_j14_6.raw		0	805.3969947		0	FALSE	0	-777.777
-1	1	0	1.245	0.29	IPI:IPI00296337.2	473749	SPACER	SWISS-PROT:P78527-1|ENSEMBL:ENSP00000313420|REFSEQ:NP_008835|H-INV:HIT000220021|VEGA:OTTHUMP00000177651 Tax_Id=9606 Gene_Symbol=PRKDC Isoform 1 of DNA-dependent protein kinase catalytic subunit	SYVAWDR	451.7272	901.4399	2	32	-777.777	-777.777	-777.777	-777.777	2476.979645	10.18310484	2475.8358	2476.449558	2477.0714	22901.27334	901.4389	451.7272903	901.4400552	895.4190044	FALSE			-777.777	-777.777	-777.777	1	7.8	M:\Monica\MSDATA\Holts\Solycomp\04252008\0X\J14\Holts_Solycomp_04252008_0X_J14_combo_mascot_results.html	1Arg6	1	-777.777	-777.777	M:\Monica\MSDATA\Holts\Solycomp\04252008\0X\J14\m05012008_holtholt_soly_12_0x_j14_6.raw		13343258.69	895.4188047		451.7271326	TRUE	451.727223	-777.777
-1	1	0	1.245	0.29	IPI:IPI00296337.2	473749	SPACER	SWISS-PROT:P78527-1|ENSEMBL:ENSP00000313420|REFSEQ:NP_008835|H-INV:HIT000220021|VEGA:OTTHUMP00000177651 Tax_Id=9606 Gene_Symbol=PRKDC Isoform 1 of DNA-dependent protein kinase catalytic subunit	SYVAWDR	448.7172	895.4198	2	21	-777.777	-777.777	-777.777	-777.777	0	0	2474.0599	0	0	0	895.4188	448.717299	895.4200726	0	FALSE			-777.777	-777.777	-777.777	1	13.5	M:\Monica\MSDATA\Holts\Solycomp\04252008\0X\J14\Holts_Solycomp_04252008_0X_J14_combo_mascot_results.html		1	-777.777	-777.777	M:\Monica\MSDATA\Holts\Solycomp\04252008\0X\J14\m05012008_holtholt_soly_12_0x_j14_6.raw		0	895.4188047		0	FALSE	0	-777.777
-1	1	0	1.245	0.29	IPI:IPI00296337.2	473749	SPACER	SWISS-PROT:P78527-1|ENSEMBL:ENSP00000313420|REFSEQ:NP_008835|H-INV:HIT000220021|VEGA:OTTHUMP00000177651 Tax_Id=9606 Gene_Symbol=PRKDC Isoform 1 of DNA-dependent protein kinase catalytic subunit	TETVTSFR	470.7402	939.4658	2	30	-777.777	-777.777	-777.777	-777.777	2186.29855	12.36500587	2182.1704	2186.394726	2186.9936	28244.44854	939.4661	470.7402354	939.4659454	939.4661478	FALSE			-777.777	-777.777	-777.777	1	11.1	M:\Monica\MSDATA\Holts\Solycomp\04252008\0X\J14\Holts_Solycomp_04252008_0X_J14_combo_mascot_results.html		1	-777.777	-777.777	M:\Monica\MSDATA\Holts\Solycomp\04252008\0X\J14\m05012008_holtholt_soly_12_0x_j14_6.raw		15285007.56	939.4661547		470.7401502	TRUE	470.7401856	-777.777
-1	1	0	1.245	0.29	IPI:IPI00296337.2	473749	SPACER	SWISS-PROT:P78527-1|ENSEMBL:ENSP00000313420|REFSEQ:NP_008835|H-INV:HIT000220021|VEGA:OTTHUMP00000177651 Tax_Id=9606 Gene_Symbol=PRKDC Isoform 1 of DNA-dependent protein kinase catalytic subunit	TETVTSFR	473.7507	945.4868	2	27	-777.777	-777.777	-777.777	-777.777	0	0	2181.1392	0	0	0	945.4863	473.7507267	945.486928	0	FALSE			-777.777	-777.777	-777.777	1	14.9	M:\Monica\MSDATA\Holts\Solycomp\04252008\0X\J14\Holts_Solycomp_04252008_0X_J14_combo_mascot_results.html	1Arg6	1	-777.777	-777.777	M:\Monica\MSDATA\Holts\Solycomp\04252008\0X\J14\m05012008_holtholt_soly_12_0x_j14_6.raw		0	939.4661547		0	TRUE	0	-777.777
-1	1	0	1.245	0.29	IPI:IPI00296337.2	473749	SPACER	SWISS-PROT:P78527-1|ENSEMBL:ENSP00000313420|REFSEQ:NP_008835|H-INV:HIT000220021|VEGA:OTTHUMP00000177651 Tax_Id=9606 Gene_Symbol=PRKDC Isoform 1 of DNA-dependent protein kinase catalytic subunit	TFPVLLR	426.2773	850.54	2	20	-777.777	-777.777	-777.777	-777.777	0	0	2978.2364	0	0	0	850.5372	426.2774638	850.5404022	0	FALSE			-777.777	-777.777	-777.777	1	7.3	M:\Monica\MSDATA\Holts\Solycomp\04252008\0X\J14\Holts_Solycomp_04252008_0X_J14_combo_mascot_results.html	1Arg6	1	-777.777	-777.777	M:\Monica\MSDATA\Holts\Solycomp\04252008\0X\J14\m05012008_holtholt_soly_12_0x_j14_6.raw		0	844.5170547		0	FALSE	0	-777.777
-1	1	0	1.245	0.29	IPI:IPI00296337.2	473749	SPACER	SWISS-PROT:P78527-1|ENSEMBL:ENSP00000313420|REFSEQ:NP_008835|H-INV:HIT000220021|VEGA:OTTHUMP00000177651 Tax_Id=9606 Gene_Symbol=PRKDC Isoform 1 of DNA-dependent protein kinase catalytic subunit	TFPVLLR	426.2761	850.5377	2	16	-777.777	-777.777	-777.777	-777.777	0	0	2963.7871	0	0	0	850.5372	426.2762638	850.5380022	0	FALSE			-777.777	-777.777	-777.777	1	7.3	M:\Monica\MSDATA\Holts\Solycomp\04252008\0X\J14\Holts_Solycomp_04252008_0X_J14_combo_mascot_results.html	1Arg6	1	-777.777	-777.777	M:\Monica\MSDATA\Holts\Solycomp\04252008\0X\J14\m05012008_holtholt_soly_12_0x_j14_6.raw		0	844.5170547		0	FALSE	0	-777.777
-1	1	0	1.245	0.29	IPI:IPI00296337.2	473749	SPACER	SWISS-PROT:P78527-1|ENSEMBL:ENSP00000313420|REFSEQ:NP_008835|H-INV:HIT000220021|VEGA:OTTHUMP00000177651 Tax_Id=9606 Gene_Symbol=PRKDC Isoform 1 of DNA-dependent protein kinase catalytic subunit	TFPVLLR	423.2663	844.518	2	12	-777.777	-777.777	-777.777	-777.777	0	0	2980.9009	0	0	0	844.517	423.2664725	844.5184196	0	FALSE			-777.777	-777.777	-777.777	1	0.6	M:\Monica\MSDATA\Holts\Solycomp\04252008\0X\J14\Holts_Solycomp_04252008_0X_J14_combo_mascot_results.html		1	-777.777	-777.777	M:\Monica\MSDATA\Holts\Solycomp\04252008\0X\J14\m05012008_holtholt_soly_12_0x_j14_6.raw		0	844.5170547		0	FALSE	0	-777.777
-1	1	0	1.245	0.29	IPI:IPI00296337.2	473749	SPACER	SWISS-PROT:P78527-1|ENSEMBL:ENSP00000313420|REFSEQ:NP_008835|H-INV:HIT000220021|VEGA:OTTHUMP00000177651 Tax_Id=9606 Gene_Symbol=PRKDC Isoform 1 of DNA-dependent protein kinase catalytic subunit	TQEGSLSAR	477.75	953.4854	2	46	-777.777	-777.777	-777.777	-777.777	774.8533991	4.1202	774.5128	773.6765414	775.4451	3891.250482	953.4873	477.7500152	953.4855049	947.4661848	FALSE			-777.777	-777.777	-777.777	1	27.3	M:\Monica\MSDATA\Holts\Solycomp\04252008\0X\J14\Holts_Solycomp_04252008_0X_J14_combo_mascot_results.html	1Arg6	1	-777.777	-777.777	M:\Monica\MSDATA\Holts\Solycomp\04252008\0X\J14\m05012008_holtholt_soly_12_0x_j14_6.raw		2077779.855	947.4672147		477.7499441	TRUE	477.7499593	-777.777
-1	1	0	1.245	0.29	IPI:IPI00296337.2	473749	SPACER	SWISS-PROT:P78527-1|ENSEMBL:ENSP00000313420|REFSEQ:NP_008835|H-INV:HIT000220021|VEGA:OTTHUMP00000177651 Tax_Id=9606 Gene_Symbol=PRKDC Isoform 1 of DNA-dependent protein kinase catalytic subunit	TQEGSLSAR	474.7401	947.4657	2	42	-777.777	-777.777	-777.777	-777.777	0	0	776.4874	0	0	0	947.4672	474.7401239	947.4657223	0	FALSE			-777.777	-777.777	-777.777	1	21.2	M:\Monica\MSDATA\Holts\Solycomp\04252008\0X\J14\Holts_Solycomp_04252008_0X_J14_combo_mascot_results.html		1	-777.777	-777.777	M:\Monica\MSDATA\Holts\Solycomp\04252008\0X\J14\m05012008_holtholt_soly_12_0x_j14_6.raw		0	947.4672147		0	TRUE	0	-777.777
-1	1	0	1.245	0.29	IPI:IPI00296337.2	473749	SPACER	SWISS-PROT:P78527-1|ENSEMBL:ENSP00000313420|REFSEQ:NP_008835|H-INV:HIT000220021|VEGA:OTTHUMP00000177651 Tax_Id=9606 Gene_Symbol=PRKDC Isoform 1 of DNA-dependent protein kinase catalytic subunit	TSALSDETK	480.2421	958.4696	2	49	-777.777	-777.777	-777.777	-777.777	778.7416825	3.8662	778.4494	778.4634037	779.2855	3440.562438	958.4698	480.242108	958.4696905	950.4548897	FALSE			-777.777	-777.777	-777.777	1	28.6	M:\Monica\MSDATA\Holts\Solycomp\04252008\0X\J14\Holts_Solycomp_04252008_0X_J14_combo_mascot_results.html	1Lys8	1	-777.777	-777.777	M:\Monica\MSDATA\Holts\Solycomp\04252008\0X\J14\m05012008_holtholt_soly_12_0x_j14_6.raw		1831188.172	950.4556447		480.2413934	TRUE	480.2414014	-777.777
-1	1	0	1.245	0.29	IPI:IPI00296337.2	473749	SPACER	SWISS-PROT:P78527-1|ENSEMBL:ENSP00000313420|REFSEQ:NP_008835|H-INV:HIT000220021|VEGA:OTTHUMP00000177651 Tax_Id=9606 Gene_Symbol=PRKDC Isoform 1 of DNA-dependent protein kinase catalytic subunit	TSALSDETK	476.2346	950.4546	2	45	-777.777	-777.777	-777.777	-777.777	0	0	778.7114	0	0	0	950.4556	476.2346195	950.4547137	0	FALSE			-777.777	-777.777	-777.777	1	24.7	M:\Monica\MSDATA\Holts\Solycomp\04252008\0X\J14\Holts_Solycomp_04252008_0X_J14_combo_mascot_results.html		1	-777.777	-777.777	M:\Monica\MSDATA\Holts\Solycomp\04252008\0X\J14\m05012008_holtholt_soly_12_0x_j14_6.raw		0	950.4556447		0	TRUE	0	-777.777
-1	1	0	1.245	0.29	IPI:IPI00296337.2	473749	SPACER	SWISS-PROT:P78527-1|ENSEMBL:ENSP00000313420|REFSEQ:NP_008835|H-INV:HIT000220021|VEGA:OTTHUMP00000177651 Tax_Id=9606 Gene_Symbol=PRKDC Isoform 1 of DNA-dependent protein kinase catalytic subunit	TVGALQVLGTEAQSSLLK	912.022	1822.0294	2	111	-777.777	-777.777	-777.777	-777.777	3456.587425	6.742215578	3453.2536	3455.883918	3456.8231	345343.4458	1822.0291	912.0207613	1822.026997	1814.014628	FALSE			-777.777	-777.777	-777.777	1	80.7	M:\Monica\MSDATA\Holts\Solycomp\04252008\0X\J14\Holts_Solycomp_04252008_0X_J14_combo_mascot_results.html	1Lys8	1	-777.777	-777.777	M:\Monica\MSDATA\Holts\Solycomp\04252008\0X\J14\m05012008_holtholt_soly_12_0x_j14_6.raw		66951324.48	1814.014895		912.0220021	TRUE	912.0207633	-777.777
-1	1	0	1.245	0.29	IPI:IPI00296337.2	473749	SPACER	SWISS-PROT:P78527-1|ENSEMBL:ENSP00000313420|REFSEQ:NP_008835|H-INV:HIT000220021|VEGA:OTTHUMP00000177651 Tax_Id=9606 Gene_Symbol=PRKDC Isoform 1 of DNA-dependent protein kinase catalytic subunit	TVGALQVLGTEAQSSLLK	908.0171	1814.0196	2	95	-777.777	-777.777	-777.777	-777.777	0	0	3453.5271	0	0	0	1814.0149	908.0158728	1814.01722	0	FALSE			-777.777	-777.777	-777.777	1	83.4	M:\Monica\MSDATA\Holts\Solycomp\04252008\0X\J14\Holts_Solycomp_04252008_0X_J14_combo_mascot_results.html		1	-777.777	-777.777	M:\Monica\MSDATA\Holts\Solycomp\04252008\0X\J14\m05012008_holtholt_soly_12_0x_j14_6.raw		0	1814.014895		0	TRUE	0	-777.777
-1	1	0	1.245	0.29	IPI:IPI00296337.2	473749	SPACER	SWISS-PROT:P78527-1|ENSEMBL:ENSP00000313420|REFSEQ:NP_008835|H-INV:HIT000220021|VEGA:OTTHUMP00000177651 Tax_Id=9606 Gene_Symbol=PRKDC Isoform 1 of DNA-dependent protein kinase catalytic subunit	TVGALQVLGTEAQSSLLK	912.0214	1822.0282	2	70	-777.777	-777.777	-777.777	-777.777	0	0	3468.383	0	0	0	1822.0291	912.0201613	1822.025797	0	FALSE			-777.777	-777.777	-777.777	1	57.6	M:\Monica\MSDATA\Holts\Solycomp\04252008\0X\J14\Holts_Solycomp_04252008_0X_J14_combo_mascot_results.html	1Lys8	1	-777.777	-777.777	M:\Monica\MSDATA\Holts\Solycomp\04252008\0X\J14\m05012008_holtholt_soly_12_0x_j14_6.raw		0	1814.014895		0	TRUE	0	-777.777
-1	1	0	1.245	0.29	IPI:IPI00296337.2	473749	SPACER	SWISS-PROT:P78527-1|ENSEMBL:ENSP00000313420|REFSEQ:NP_008835|H-INV:HIT000220021|VEGA:OTTHUMP00000177651 Tax_Id=9606 Gene_Symbol=PRKDC Isoform 1 of DNA-dependent protein kinase catalytic subunit	TVGALQVLGTEAQSSLLK	605.68	1814.018	3	72	-777.777	-777.777	-777.777	-777.777	3456.672835	6.742215578	3457.723	3457.660169	3456.8231	14460.0283	1814.0149	605.6796458	1814.017149	1814.017289	FALSE			-777.777	-777.777	-777.777	1	61.6	M:\Monica\MSDATA\Holts\Solycomp\04252008\0X\J14\Holts_Solycomp_04252008_0X_J14_combo_mascot_results.html		1	-777.777	-777.777	M:\Monica\MSDATA\Holts\Solycomp\04252008\0X\J14\m05012008_holtholt_soly_12_0x_j14_6.raw		5147034.498	1814.014895		605.6799551	TRUE	605.6796009	-777.777
-1	1	0	1.245	0.29	IPI:IPI00296337.2	473749	SPACER	SWISS-PROT:P78527-1|ENSEMBL:ENSP00000313420|REFSEQ:NP_008835|H-INV:HIT000220021|VEGA:OTTHUMP00000177651 Tax_Id=9606 Gene_Symbol=PRKDC Isoform 1 of DNA-dependent protein kinase catalytic subunit	TVGALQVLGTEAQSSLLK	608.3512	1822.0317	3	65	-777.777	-777.777	-777.777	-777.777	0	0	3457.3467	0	0	0	1822.0291	608.3508381	1822.030726	0	FALSE			-777.777	-777.777	-777.777	1	48.2	M:\Monica\MSDATA\Holts\Solycomp\04252008\0X\J14\Holts_Solycomp_04252008_0X_J14_combo_mascot_results.html	1Lys8	1	-777.777	-777.777	M:\Monica\MSDATA\Holts\Solycomp\04252008\0X\J14\m05012008_holtholt_soly_12_0x_j14_6.raw		0	1814.014895		0	TRUE	0	-777.777
-1	1	0	1.245	0.29	IPI:IPI00296337.2	473749	SPACER	SWISS-PROT:P78527-1|ENSEMBL:ENSP00000313420|REFSEQ:NP_008835|H-INV:HIT000220021|VEGA:OTTHUMP00000177651 Tax_Id=9606 Gene_Symbol=PRKDC Isoform 1 of DNA-dependent protein kinase catalytic subunit	TVSLLDENNVSSYLSK	884.9531	1767.8917	2	130	-777.777	-777.777	-777.777	-777.777	3177.92187	3.887400003	3178.9481	3178.344157	3177.5449	107875.6147	1767.889	884.9519394	1767.889353	1767.888334	FALSE			-777.777	-777.777	-777.777	1	113.1	M:\Monica\MSDATA\Holts\Solycomp\04252008\0X\J14\Holts_Solycomp_04252008_0X_J14_combo_mascot_results.html		1	-777.777	-777.777	M:\Monica\MSDATA\Holts\Solycomp\04252008\0X\J14\m05012008_holtholt_soly_12_0x_j14_6.raw		21802190.9	1767.889045		884.9531037	TRUE	884.9519431	-777.777
-1	1	0	1.245	0.29	IPI:IPI00296337.2	473749	SPACER	SWISS-PROT:P78527-1|ENSEMBL:ENSP00000313420|REFSEQ:NP_008835|H-INV:HIT000220021|VEGA:OTTHUMP00000177651 Tax_Id=9606 Gene_Symbol=PRKDC Isoform 1 of DNA-dependent protein kinase catalytic subunit	TVSLLDENNVSSYLSK	888.9601	1775.9056	2	101	-777.777	-777.777	-777.777	-777.777	0	0	3178.3248	0	0	0	1775.9032	888.9589278	1775.90333	0	FALSE			-777.777	-777.777	-777.777	1	87.7	M:\Monica\MSDATA\Holts\Solycomp\04252008\0X\J14\Holts_Solycomp_04252008_0X_J14_combo_mascot_results.html	1Lys8	1	-777.777	-777.777	M:\Monica\MSDATA\Holts\Solycomp\04252008\0X\J14\m05012008_holtholt_soly_12_0x_j14_6.raw		0	1767.889045		0	TRUE	0	-777.777
-1	1	0	1.245	0.29	IPI:IPI00296337.2	473749	SPACER	SWISS-PROT:P78527-1|ENSEMBL:ENSP00000313420|REFSEQ:NP_008835|H-INV:HIT000220021|VEGA:OTTHUMP00000177651 Tax_Id=9606 Gene_Symbol=PRKDC Isoform 1 of DNA-dependent protein kinase catalytic subunit	TYSVVPMTSR	573.7996	1145.5846	2	28	-777.777	-777.777	-777.777	-777.777	2478.899991	12.36022622	2476.8293	2478.615637	2478.9018	12399.92664	1145.5846	573.7993378	1145.58415	1139.563654	FALSE			-777.777	-777.777	-777.777	1	15.5	M:\Monica\MSDATA\Holts\Solycomp\04252008\0X\J14\Holts_Solycomp_04252008_0X_J14_combo_mascot_results.html	1Arg6	1	-777.777	-777.777	M:\Monica\MSDATA\Holts\Solycomp\04252008\0X\J14\m05012008_holtholt_soly_12_0x_j14_6.raw		4933102.758	1139.564495		573.7992936	TRUE	573.7990314	-777.777
-1	1	0	1.245	0.29	IPI:IPI00296337.2	473749	SPACER	SWISS-PROT:P78527-1|ENSEMBL:ENSP00000313420|REFSEQ:NP_008835|H-INV:HIT000220021|VEGA:OTTHUMP00000177651 Tax_Id=9606 Gene_Symbol=PRKDC Isoform 1 of DNA-dependent protein kinase catalytic subunit	TYSVVPMTSR	578.7862	1155.5579	2	27	-777.777	-777.777	-777.777	-777.777	2257.666062	20.27122227	2251.1376	2257.70416	2255.1237	23786.42428	1155.5594	578.7859234	1155.557321	1155.558815	FALSE			-777.777	-777.777	-777.777	1	17.7	M:\Monica\MSDATA\Holts\Solycomp\04252008\0X\J14\Holts_Solycomp_04252008_0X_J14_combo_mascot_results.html	1Met(ox)	1	-777.777	-777.777	M:\Monica\MSDATA\Holts\Solycomp\04252008\0X\J14\m05012008_holtholt_soly_12_0x_j14_6.raw		9210991.719	1139.564495		578.7862932	TRUE	578.7860166	-777.777
-1	1	0	1.245	0.29	IPI:IPI00296337.2	473749	SPACER	SWISS-PROT:P78527-1|ENSEMBL:ENSP00000313420|REFSEQ:NP_008835|H-INV:HIT000220021|VEGA:OTTHUMP00000177651 Tax_Id=9606 Gene_Symbol=PRKDC Isoform 1 of DNA-dependent protein kinase catalytic subunit	TYSVVPMTSR	581.7966	1161.5787	2	27	-777.777	-777.777	-777.777	-777.777	2257.654134	20.27122227	2250.6485	2257.70416	2255.1237	23786.42428	1161.5795	581.7963147	1161.578104	1155.558815	FALSE			-777.777	-777.777	-777.777	1	13	M:\Monica\MSDATA\Holts\Solycomp\04252008\0X\J14\Holts_Solycomp_04252008_0X_J14_combo_mascot_results.html	1Arg6 1Met(ox)	1	-777.777	-777.777	M:\Monica\MSDATA\Holts\Solycomp\04252008\0X\J14\m05012008_holtholt_soly_12_0x_j14_6.raw		9210991.719	1139.564495		581.7965173	TRUE	581.796232	-777.777
-1	1	0	1.245	0.29	IPI:IPI00296337.2	473749	SPACER	SWISS-PROT:P78527-1|ENSEMBL:ENSP00000313420|REFSEQ:NP_008835|H-INV:HIT000220021|VEGA:OTTHUMP00000177651 Tax_Id=9606 Gene_Symbol=PRKDC Isoform 1 of DNA-dependent protein kinase catalytic subunit	TYSVVPMTSR	570.7891	1139.5636	2	14	-777.777	-777.777	-777.777	-777.777	0	0	2478.6602	0	0	0	1139.5645	570.7888465	1139.563168	0	FALSE			-777.777	-777.777	-777.777	1	4.1	M:\Monica\MSDATA\Holts\Solycomp\04252008\0X\J14\Holts_Solycomp_04252008_0X_J14_combo_mascot_results.html		1	-777.777	-777.777	M:\Monica\MSDATA\Holts\Solycomp\04252008\0X\J14\m05012008_holtholt_soly_12_0x_j14_6.raw		0	1139.564495		0	FALSE	0	-777.777
-1	1	0	1.245	0.29	IPI:IPI00296337.2	473749	SPACER	SWISS-PROT:P78527-1|ENSEMBL:ENSP00000313420|REFSEQ:NP_008835|H-INV:HIT000220021|VEGA:OTTHUMP00000177651 Tax_Id=9606 Gene_Symbol=PRKDC Isoform 1 of DNA-dependent protein kinase catalytic subunit	VCLDIIYK	516.2884	1030.5623	2	14	-777.777	-777.777	-777.777	-777.777	0	0	2896.5838	0	0	0	1030.5612	516.2883039	1030.562082	0	FALSE			-777.777	-777.777	-777.777	1	1.1	M:\Monica\MSDATA\Holts\Solycomp\04252008\0X\J14\Holts_Solycomp_04252008_0X_J14_combo_mascot_results.html	1Lys8	1	-777.777	-777.777	M:\Monica\MSDATA\Holts\Solycomp\04252008\0X\J14\m05012008_holtholt_soly_12_0x_j14_6.raw		0	965.5255701		0	FALSE	0	-777.777
-1	1	0	1.245	0.29	IPI:IPI00296337.2	473749	SPACER	SWISS-PROT:P78527-1|ENSEMBL:ENSP00000313420|REFSEQ:NP_008835|H-INV:HIT000220021|VEGA:OTTHUMP00000177651 Tax_Id=9606 Gene_Symbol=PRKDC Isoform 1 of DNA-dependent protein kinase catalytic subunit	VFLALAAK	420.7763	839.5381	2	35	-777.777	-777.777	-777.777	-777.777	2767.438289	14.65919067	2762.2042	2768.18736	2768.9942	30082.88085	839.536	420.7764797	839.538434	831.5233445	FALSE			-777.777	-777.777	-777.777	1	13.5	M:\Monica\MSDATA\Holts\Solycomp\04252008\0X\J14\Holts_Solycomp_04252008_0X_J14_combo_mascot_results.html	1Lys8	1	-777.777	-777.777	M:\Monica\MSDATA\Holts\Solycomp\04252008\0X\J14\m05012008_holtholt_soly_12_0x_j14_6.raw		19588633.72	831.5217947		420.7757746	TRUE	420.7759543	-777.777
-1	1	0	1.245	0.29	IPI:IPI00296337.2	473749	SPACER	SWISS-PROT:P78527-1|ENSEMBL:ENSP00000313420|REFSEQ:NP_008835|H-INV:HIT000220021|VEGA:OTTHUMP00000177651 Tax_Id=9606 Gene_Symbol=PRKDC Isoform 1 of DNA-dependent protein kinase catalytic subunit	VFLALAAK	416.7684	831.5222	2	34	-777.777	-777.777	-777.777	-777.777	0	0	2762.6938	0	0	0	831.5218	416.7685912	831.5226571	0	FALSE			-777.777	-777.777	-777.777	1	16.5	M:\Monica\MSDATA\Holts\Solycomp\04252008\0X\J14\Holts_Solycomp_04252008_0X_J14_combo_mascot_results.html		1	-777.777	-777.777	M:\Monica\MSDATA\Holts\Solycomp\04252008\0X\J14\m05012008_holtholt_soly_12_0x_j14_6.raw		0	831.5217947		0	TRUE	0	-777.777
-1	1	0	1.245	0.29	IPI:IPI00296337.2	473749	SPACER	SWISS-PROT:P78527-1|ENSEMBL:ENSP00000313420|REFSEQ:NP_008835|H-INV:HIT000220021|VEGA:OTTHUMP00000177651 Tax_Id=9606 Gene_Symbol=PRKDC Isoform 1 of DNA-dependent protein kinase catalytic subunit	VIAGLYQR	463.2811	924.5476	2	58	-777.777	-777.777	-777.777	-777.777	2369.468154	16.6734353	2367.0055	2369.565096	2370.0577	38580.84121	924.5488	463.2811569	924.5477885	918.5277664	FALSE			-777.777	-777.777	-777.777	1	29.6	M:\Monica\MSDATA\Holts\Solycomp\04252008\0X\J14\Holts_Solycomp_04252008_0X_J14_combo_mascot_results.html	1Arg6	1	-777.777	-777.777	M:\Monica\MSDATA\Holts\Solycomp\04252008\0X\J14\m05012008_holtholt_soly_12_0x_j14_6.raw		21593816.94	918.5286847		463.2816255	TRUE	463.2816825	-777.777
-1	1	0	1.245	0.29	IPI:IPI00296337.2	473749	SPACER	SWISS-PROT:P78527-1|ENSEMBL:ENSP00000313420|REFSEQ:NP_008835|H-INV:HIT000220021|VEGA:OTTHUMP00000177651 Tax_Id=9606 Gene_Symbol=PRKDC Isoform 1 of DNA-dependent protein kinase catalytic subunit	VIAGLYQR	460.2714	918.5283	2	50	-777.777	-777.777	-777.777	-777.777	0	0	2360.7086	0	0	0	918.5287	460.2714656	918.5284059	0	FALSE			-777.777	-777.777	-777.777	1	27.6	M:\Monica\MSDATA\Holts\Solycomp\04252008\0X\J14\Holts_Solycomp_04252008_0X_J14_combo_mascot_results.html		1	-777.777	-777.777	M:\Monica\MSDATA\Holts\Solycomp\04252008\0X\J14\m05012008_holtholt_soly_12_0x_j14_6.raw		0	918.5286847		0	TRUE	0	-777.777
-1	1	0	1.245	0.29	IPI:IPI00296337.2	473749	SPACER	SWISS-PROT:P78527-1|ENSEMBL:ENSP00000313420|REFSEQ:NP_008835|H-INV:HIT000220021|VEGA:OTTHUMP00000177651 Tax_Id=9606 Gene_Symbol=PRKDC Isoform 1 of DNA-dependent protein kinase catalytic subunit	VLEQLIVAHFPMQSR	895.4904	1788.9662	2	32	-777.777	-777.777	-777.777	-777.777	3139.389653	27.08238406	3136.367	3138.707972	3134.8603	12067.91984	1788.9652	895.489209	1788.963893	1782.947556	FALSE			-777.777	-777.777	-777.777	1	22.2	M:\Monica\MSDATA\Holts\Solycomp\04252008\0X\J14\Holts_Solycomp_04252008_0X_J14_combo_mascot_results.html	1Arg6 1Met(ox)	1	-777.777	-777.777	M:\Monica\MSDATA\Holts\Solycomp\04252008\0X\J14\m05012008_holtholt_soly_12_0x_j14_6.raw		2437855.813	1766.950135		895.4903535	TRUE	895.4891625	-777.777
-1	1	0	1.245	0.29	IPI:IPI00296337.2	473749	SPACER	SWISS-PROT:P78527-1|ENSEMBL:ENSP00000313420|REFSEQ:NP_008835|H-INV:HIT000220021|VEGA:OTTHUMP00000177651 Tax_Id=9606 Gene_Symbol=PRKDC Isoform 1 of DNA-dependent protein kinase catalytic subunit	VLEQLIVAHFPMQSR	892.4815	1782.9484	2	26	-777.777	-777.777	-777.777	-777.777	0	0	3135.6879	0	0	0	1782.945	892.4803177	1782.94611	0	FALSE			-777.777	-777.777	-777.777	1	22.5	M:\Monica\MSDATA\Holts\Solycomp\04252008\0X\J14\Holts_Solycomp_04252008_0X_J14_combo_mascot_results.html	1Met(ox)	1	-777.777	-777.777	M:\Monica\MSDATA\Holts\Solycomp\04252008\0X\J14\m05012008_holtholt_soly_12_0x_j14_6.raw		0	1766.950135		0	TRUE	0	-777.777
-1	1	0	1.245	0.29	IPI:IPI00296337.2	473749	SPACER	SWISS-PROT:P78527-1|ENSEMBL:ENSP00000313420|REFSEQ:NP_008835|H-INV:HIT000220021|VEGA:OTTHUMP00000177651 Tax_Id=9606 Gene_Symbol=PRKDC Isoform 1 of DNA-dependent protein kinase catalytic subunit	VLEQLIVAHFPMQSR	595.3226	1782.9459	3	79	-777.777	-777.777	-777.777	-777.777	3139.641773	33.51724822	3133.5507	3140.209308	3138.9826	29213.14754	1782.945	595.3222757	1782.945039	1782.946103	FALSE			-777.777	-777.777	-777.777	1	72.1	M:\Monica\MSDATA\Holts\Solycomp\04252008\0X\J14\Holts_Solycomp_04252008_0X_J14_combo_mascot_results.html	1Met(ox)	1	-777.777	-777.777	M:\Monica\MSDATA\Holts\Solycomp\04252008\0X\J14\m05012008_holtholt_soly_12_0x_j14_6.raw		10721258.56	1766.950135		595.3226826	TRUE	595.3223583	-777.777
-1	1	0	1.245	0.29	IPI:IPI00296337.2	473749	SPACER	SWISS-PROT:P78527-1|ENSEMBL:ENSP00000313420|REFSEQ:NP_008835|H-INV:HIT000220021|VEGA:OTTHUMP00000177651 Tax_Id=9606 Gene_Symbol=PRKDC Isoform 1 of DNA-dependent protein kinase catalytic subunit	VLEQLIVAHFPMQSR	595.3227	1782.9463	3	58	-777.777	-777.777	-777.777	-777.777	0	0	3152.285	0	0	0	1782.945	595.3223757	1782.945339	0	FALSE			-777.777	-777.777	-777.777	1	50.6	M:\Monica\MSDATA\Holts\Solycomp\04252008\0X\J14\Holts_Solycomp_04252008_0X_J14_combo_mascot_results.html	1Met(ox)	1	-777.777	-777.777	M:\Monica\MSDATA\Holts\Solycomp\04252008\0X\J14\m05012008_holtholt_soly_12_0x_j14_6.raw		0	1766.950135		0	TRUE	0	-777.777
[truncated: 16,564 more rows]
[truncated: 52 more columns]
