# Supplementary material for: Empirical Bayes Analysis of Quantitative Proteomics Experiments
Source: PLoS One. 2009 Oct 14;4(10):e7454. doi: 10.1371/journal.pone.0007454 (PMC2759080; doi:10.1371/journal.pone.0007454)
Supplement: Data Set S1 — MSQuant output files for small-molecule target identification experiments analyzed in this study. (38.94 MB ZIP) [file pone.0007454.s009.zip › Margolin_et_al_MSB_dataset/k252a/5x/k252a_5x_rep1.txt]

Calibration constants,
A:	0.999999058
B:	-0.00076731
Mode:	Arg13C6 and Lys13C615N2
Dishes:	2
Reserved - N	1/1	StDev	2/1	StDev	Accession number	Mass [Da]	Reserved	Description	Sequence	MCR (Mass charge ratio) [Th]	Measured mass [Da]	Charge	Score	*** Intensity wild	*** XIC wild [Da*secs]	*** Ratio (of intensity sums)	*** StDev	LC centroid [secs]	LC peak width [secs]	LC, MS/MS event [secs]	LC peak detection centroid [secs]	LC max time [secs]	LC max intensity [sumCounts]	Mascot calculated mass [Da]	Calibrated measured MCR [Th]	Calibrated measured mass [Da]	Neutral MS centroid for LC max [Da]	Bad peak	Bad peak text	Reserved	*** High ratio	*** High StDev	*** Ratios correlation	Peptide rank	Peptide delta score	Result file	Modifications	Mascot protein hit number	*** Isotope intensity	*** Higher isotope intensity	Raw file path	Naked seq	Max wild for checked	Peptide mass, no mods [Da]	Sequence with mods	Uncalibrated MS centroid MCR [Th]	Verified	Calibrated MS centroid mass [Da]	*** Isotope XIC [Da*secs]
-1	1	0	0.875	0.1	IPI:IPI00604620.3	76625	SPACER	SWISS-PROT:P19338-1|ENSEMBL:ENSP00000318195|REFSEQ:NP_005372 Tax_Id=9606 Gene_Symbol=NCL Isoform 1 of Nucleolin	AAVTPGKK	394.2538	786.493	2	28	-777.777	-777.777	-777.777	-777.777	706.8104157	3.414	707.367	704.9626694	707.6861	20.4832102	786.4934	394.2526613	786.4907971	770.4634021	FALSE			-777.777	-777.777	-777.777	1	18.1	O:\Shao-En\MSDATA\kinaseinhib\k252a\SC_07282008\5x\M7\kinaseinhib_k252a_SC_07282008_5x_M7_combo.mgf.html	2Lys8	1	-777.777	-777.777	O:\Shao-En\MSDATA\kinaseinhib\k252a\SC_07282008\5x\M7\d008012008_m7_6.raw		15528.57947	770.4650147		394.2543822	TRUE	394.2532435	-777.777
-1	1	0	0.875	0.1	IPI:IPI00604620.3	76625	SPACER	SWISS-PROT:P19338-1|ENSEMBL:ENSP00000318195|REFSEQ:NP_005372 Tax_Id=9606 Gene_Symbol=NCL Isoform 1 of Nucleolin	AAVTPGKK	386.2403	770.4661	2	23	-777.777	-777.777	-777.777	-777.777	0	0	719.5662	0	0	0	770.465	386.2391688	770.4638122	0	FALSE			-777.777	-777.777	-777.777	1	5.7	O:\Shao-En\MSDATA\kinaseinhib\k252a\SC_07282008\5x\M7\kinaseinhib_k252a_SC_07282008_5x_M7_combo.mgf.html		1	-777.777	-777.777	O:\Shao-En\MSDATA\kinaseinhib\k252a\SC_07282008\5x\M7\d008012008_m7_5.raw		0	770.4650147		0	FALSE	0	-777.777
-1	1	0	0.875	0.1	IPI:IPI00604620.3	76625	SPACER	SWISS-PROT:P19338-1|ENSEMBL:ENSP00000318195|REFSEQ:NP_005372 Tax_Id=9606 Gene_Symbol=NCL Isoform 1 of Nucleolin	AIRLELQGPR	576.8475	1151.6805	2	46	-777.777	-777.777	-777.777	-777.777	2224.14745	21.35761304	2215.3135	2224.781255	2222.2127	15071.59683	1151.6774	576.8461892	1151.677853	1151.677612	FALSE			-777.777	-777.777	-777.777	1	23.7	O:\Shao-En\MSDATA\kinaseinhib\k252a\SC_07282008\5x\M7\kinaseinhib_k252a_SC_07282008_5x_M7_combo.mgf.html		1	-777.777	-777.777	O:\Shao-En\MSDATA\kinaseinhib\k252a\SC_07282008\5x\M7\d008012008_m7_6.raw		5873096.883	1151.677465		576.8476244	TRUE	576.8463136	-777.777
-1	1	0	0.875	0.1	IPI:IPI00604620.3	76625	SPACER	SWISS-PROT:P19338-1|ENSEMBL:ENSP00000318195|REFSEQ:NP_005372 Tax_Id=9606 Gene_Symbol=NCL Isoform 1 of Nucleolin	AIRLELQGPR	576.8475	1151.6804	2	34	-777.777	-777.777	-777.777	-777.777	2194.995906	20.65063932	2188.3279	2194.528416	2191.881	4499.267874	1151.6774	576.8461892	1151.677853	1151.676971	FALSE			-777.777	-777.777	-777.777	1	26.4	O:\Shao-En\MSDATA\kinaseinhib\k252a\SC_07282008\5x\M7\kinaseinhib_k252a_SC_07282008_5x_M7_combo.mgf.html		1	-777.777	-777.777	O:\Shao-En\MSDATA\kinaseinhib\k252a\SC_07282008\5x\M7\d008012008_m7_5.raw		1749227.775	1151.677465		576.8475026	TRUE	576.8461918	-777.777
-1	1	0	0.875	0.1	IPI:IPI00604620.3	76625	SPACER	SWISS-PROT:P19338-1|ENSEMBL:ENSP00000318195|REFSEQ:NP_005372 Tax_Id=9606 Gene_Symbol=NCL Isoform 1 of Nucleolin	AIRLELQGPR	582.8667	1163.7189	2	24	-777.777	-777.777	-777.777	-777.777	0	0	2202.8677	0	0	0	1163.7177	582.8653836	1163.716242	0	FALSE			-777.777	-777.777	-777.777	1	22.2	O:\Shao-En\MSDATA\kinaseinhib\k252a\SC_07282008\5x\M7\kinaseinhib_k252a_SC_07282008_5x_M7_combo.mgf.html	2Arg6	1	-777.777	-777.777	O:\Shao-En\MSDATA\kinaseinhib\k252a\SC_07282008\5x\M7\d008012008_m7_5.raw		0	1151.677465		0	FALSE	0	-777.777
-1	1	0	0.875	0.1	IPI:IPI00604620.3	76625	SPACER	SWISS-PROT:P19338-1|ENSEMBL:ENSP00000318195|REFSEQ:NP_005372 Tax_Id=9606 Gene_Symbol=NCL Isoform 1 of Nucleolin	AIRLELQGPR	582.8668	1163.719	2	24	-777.777	-777.777	-777.777	-777.777	0	0	2212.6369	0	0	0	1163.7177	582.8654836	1163.716442	0	FALSE			-777.777	-777.777	-777.777	1	15.9	O:\Shao-En\MSDATA\kinaseinhib\k252a\SC_07282008\5x\M7\kinaseinhib_k252a_SC_07282008_5x_M7_combo.mgf.html	2Arg6	1	-777.777	-777.777	O:\Shao-En\MSDATA\kinaseinhib\k252a\SC_07282008\5x\M7\d008012008_m7_6.raw		0	1151.677465		0	FALSE	0	-777.777
-1	1	0	0.875	0.1	IPI:IPI00604620.3	76625	SPACER	SWISS-PROT:P19338-1|ENSEMBL:ENSP00000318195|REFSEQ:NP_005372 Tax_Id=9606 Gene_Symbol=NCL Isoform 1 of Nucleolin	AIRLELQGPR	384.9009	1151.6808	3	38	-777.777	-777.777	-777.777	-777.777	2194.102768	20.74073561	2188.9186	2194.857922	2195.9236	1535.66133	1151.6774	384.8997701	1151.677522	1151.677695	FALSE			-777.777	-777.777	-777.777	1	22.7	O:\Shao-En\MSDATA\kinaseinhib\k252a\SC_07282008\5x\M7\kinaseinhib_k252a_SC_07282008_5x_M7_combo.mgf.html		1	-777.777	-777.777	O:\Shao-En\MSDATA\kinaseinhib\k252a\SC_07282008\5x\M7\d008012008_m7_5.raw		1167998.742	1151.677465		384.9013481	TRUE	384.9002182	-777.777
-1	1	0	0.875	0.1	IPI:IPI00604620.3	76625	SPACER	SWISS-PROT:P19338-1|ENSEMBL:ENSP00000318195|REFSEQ:NP_005372 Tax_Id=9606 Gene_Symbol=NCL Isoform 1 of Nucleolin	AIRLELQGPR	384.9004	1151.6794	3	38	-777.777	-777.777	-777.777	-777.777	2224.348556	26.11099481	2214.7636	2224.422279	2224.1985	6672.682467	1151.6774	384.8992701	1151.676022	1151.677471	FALSE			-777.777	-777.777	-777.777	1	20	O:\Shao-En\MSDATA\kinaseinhib\k252a\SC_07282008\5x\M7\kinaseinhib_k252a_SC_07282008_5x_M7_combo.mgf.html		1	-777.777	-777.777	O:\Shao-En\MSDATA\kinaseinhib\k252a\SC_07282008\5x\M7\d008012008_m7_6.raw		5085242.156	1151.677465		384.9008812	TRUE	384.8997512	-777.777
-1	1	0	0.875	0.1	IPI:IPI00604620.3	76625	SPACER	SWISS-PROT:P19338-1|ENSEMBL:ENSP00000318195|REFSEQ:NP_005372 Tax_Id=9606 Gene_Symbol=NCL Isoform 1 of Nucleolin	AIRLELQGPR	388.9139	1163.7199	3	36	-777.777	-777.777	-777.777	-777.777	0	0	2190.8511	0	0	0	1163.7177	388.9127663	1163.716511	0	FALSE			-777.777	-777.777	-777.777	1	26.2	O:\Shao-En\MSDATA\kinaseinhib\k252a\SC_07282008\5x\M7\kinaseinhib_k252a_SC_07282008_5x_M7_combo.mgf.html	2Arg6	1	-777.777	-777.777	O:\Shao-En\MSDATA\kinaseinhib\k252a\SC_07282008\5x\M7\d008012008_m7_5.raw		0	1151.677465		0	TRUE	0	-777.777
-1	1	0	0.875	0.1	IPI:IPI00604620.3	76625	SPACER	SWISS-PROT:P19338-1|ENSEMBL:ENSP00000318195|REFSEQ:NP_005372 Tax_Id=9606 Gene_Symbol=NCL Isoform 1 of Nucleolin	AIRLELQGPR	388.9139	1163.7197	3	34	-777.777	-777.777	-777.777	-777.777	0	0	2215.0397	0	0	0	1163.7177	388.9127663	1163.716511	0	FALSE			-777.777	-777.777	-777.777	1	24.6	O:\Shao-En\MSDATA\kinaseinhib\k252a\SC_07282008\5x\M7\kinaseinhib_k252a_SC_07282008_5x_M7_combo.mgf.html	2Arg6	1	-777.777	-777.777	O:\Shao-En\MSDATA\kinaseinhib\k252a\SC_07282008\5x\M7\d008012008_m7_6.raw		0	1151.677465		0	TRUE	0	-777.777
-1	1	0	0.875	0.1	IPI:IPI00604620.3	76625	SPACER	SWISS-PROT:P19338-1|ENSEMBL:ENSP00000318195|REFSEQ:NP_005372 Tax_Id=9606 Gene_Symbol=NCL Isoform 1 of Nucleolin	ALELTGLK	426.7687	851.5228	2	44	-777.777	-777.777	-777.777	-777.777	2341.222831	24.57617258	2332.8863	2341.587195	2342.8925	2959.327246	851.5207	426.7675306	851.5205358	843.5067159	FALSE			-777.777	-777.777	-777.777	1	18.8	O:\Shao-En\MSDATA\kinaseinhib\k252a\SC_07282008\5x\M7\kinaseinhib_k252a_SC_07282008_5x_M7_combo.mgf.html	1Lys8	1	-777.777	-777.777	O:\Shao-En\MSDATA\kinaseinhib\k252a\SC_07282008\5x\M7\d008012008_m7_6.raw		1877216.887	843.5065447		426.7686082	TRUE	426.7674388	-777.777
-1	1	0	0.875	0.1	IPI:IPI00604620.3	76625	SPACER	SWISS-PROT:P19338-1|ENSEMBL:ENSP00000318195|REFSEQ:NP_005372 Tax_Id=9606 Gene_Symbol=NCL Isoform 1 of Nucleolin	ALELTGLK	426.7687	851.5228	2	37	-777.777	-777.777	-777.777	-777.777	2298.093931	18.34068725	2288.4509	2298.181097	2297.4489	20767.68357	851.5207	426.7675306	851.5205358	843.5064263	FALSE			-777.777	-777.777	-777.777	1	20.7	O:\Shao-En\MSDATA\kinaseinhib\k252a\SC_07282008\5x\M7\kinaseinhib_k252a_SC_07282008_5x_M7_combo.mgf.html	1Lys8	1	-777.777	-777.777	O:\Shao-En\MSDATA\kinaseinhib\k252a\SC_07282008\5x\M7\d008012008_m7_5.raw		13199816.72	843.5065447		426.7685287	TRUE	426.7673593	-777.777
-1	1	0	0.875	0.1	IPI:IPI00604620.3	76625	SPACER	SWISS-PROT:P19338-1|ENSEMBL:ENSP00000318195|REFSEQ:NP_005372 Tax_Id=9606 Gene_Symbol=NCL Isoform 1 of Nucleolin	ALELTGLK	422.7618	843.5091	2	19	-777.777	-777.777	-777.777	-777.777	0	0	2332.5657	0	0	0	843.5065	422.7606344	843.5067434	0	FALSE			-777.777	-777.777	-777.777	1	8.5	O:\Shao-En\MSDATA\kinaseinhib\k252a\SC_07282008\5x\M7\kinaseinhib_k252a_SC_07282008_5x_M7_combo.mgf.html		1	-777.777	-777.777	O:\Shao-En\MSDATA\kinaseinhib\k252a\SC_07282008\5x\M7\d008012008_m7_6.raw		0	843.5065447		0	FALSE	0	-777.777
-1	1	0	0.875	0.1	IPI:IPI00604620.3	76625	SPACER	SWISS-PROT:P19338-1|ENSEMBL:ENSP00000318195|REFSEQ:NP_005372 Tax_Id=9606 Gene_Symbol=NCL Isoform 1 of Nucleolin	ALELTGLK	422.7619	843.5092	2	18	-777.777	-777.777	-777.777	-777.777	0	0	2288.1915	0	0	0	843.5065	422.7607344	843.5069434	0	FALSE			-777.777	-777.777	-777.777	1	3.5	O:\Shao-En\MSDATA\kinaseinhib\k252a\SC_07282008\5x\M7\kinaseinhib_k252a_SC_07282008_5x_M7_combo.mgf.html		1	-777.777	-777.777	O:\Shao-En\MSDATA\kinaseinhib\k252a\SC_07282008\5x\M7\d008012008_m7_5.raw		0	843.5065447		0	FALSE	0	-777.777
-1	1	0	0.875	0.1	IPI:IPI00604620.3	76625	SPACER	SWISS-PROT:P19338-1|ENSEMBL:ENSP00000318195|REFSEQ:NP_005372 Tax_Id=9606 Gene_Symbol=NCL Isoform 1 of Nucleolin	ALELTGLKVFGNEIK	824.4869	1646.9593	2	59	-777.777	-777.777	-777.777	-777.777	3188.957539	20.69444173	3184.8117	3189.092645	3190.4194	1610.227166	1646.9577	824.4853559	1646.956186	1630.930014	FALSE			-777.777	-777.777	-777.777	1	49.3	O:\Shao-En\MSDATA\kinaseinhib\k252a\SC_07282008\5x\M7\kinaseinhib_k252a_SC_07282008_5x_M7_combo.mgf.html	2Lys8	1	-777.777	-777.777	O:\Shao-En\MSDATA\kinaseinhib\k252a\SC_07282008\5x\M7\d008012008_m7_6.raw		366765.6589	1630.929365		824.4870677	TRUE	824.4855236	-777.777
-1	1	0	0.875	0.1	IPI:IPI00604620.3	76625	SPACER	SWISS-PROT:P19338-1|ENSEMBL:ENSP00000318195|REFSEQ:NP_005372 Tax_Id=9606 Gene_Symbol=NCL Isoform 1 of Nucleolin	ALELTGLKVFGNEIK	816.4743	1630.9341	2	51	-777.777	-777.777	-777.777	-777.777	0	0	3184.0915	0	0	0	1630.9293	816.4727635	1630.931002	0	FALSE			-777.777	-777.777	-777.777	1	46.9	O:\Shao-En\MSDATA\kinaseinhib\k252a\SC_07282008\5x\M7\kinaseinhib_k252a_SC_07282008_5x_M7_combo.mgf.html		1	-777.777	-777.777	O:\Shao-En\MSDATA\kinaseinhib\k252a\SC_07282008\5x\M7\d008012008_m7_6.raw		0	1630.929365		0	TRUE	0	-777.777
-1	1	0	0.875	0.1	IPI:IPI00604620.3	76625	SPACER	SWISS-PROT:P19338-1|ENSEMBL:ENSP00000318195|REFSEQ:NP_005372 Tax_Id=9606 Gene_Symbol=NCL Isoform 1 of Nucleolin	ALELTGLKVFGNEIK	544.6527	1630.9361	3	48	-777.777	-777.777	-777.777	-777.777	3189.666905	23.27682625	3186.39	3190.112686	3188.1868	695.5415982	1630.9293	544.6514196	1630.932471	1630.930467	FALSE			-777.777	-777.777	-777.777	1	31	O:\Shao-En\MSDATA\kinaseinhib\k252a\SC_07282008\5x\M7\kinaseinhib_k252a_SC_07282008_5x_M7_combo.mgf.html		1	-777.777	-777.777	O:\Shao-En\MSDATA\kinaseinhib\k252a\SC_07282008\5x\M7\d008012008_m7_6.raw		299629.0459	1630.929365		544.6520219	TRUE	544.6507415	-777.777
-1	1	0	0.875	0.1	IPI:IPI00604620.3	76625	SPACER	SWISS-PROT:P19338-1|ENSEMBL:ENSP00000318195|REFSEQ:NP_005372 Tax_Id=9606 Gene_Symbol=NCL Isoform 1 of Nucleolin	ALELTGLKVFGNEIK	549.995	1646.9632	3	28	-777.777	-777.777	-777.777	-777.777	0	0	3187.8223	0	0	0	1646.9577	549.9937145	1646.959355	0	FALSE			-777.777	-777.777	-777.777	1	15.3	O:\Shao-En\MSDATA\kinaseinhib\k252a\SC_07282008\5x\M7\kinaseinhib_k252a_SC_07282008_5x_M7_combo.mgf.html	2Lys8	1	-777.777	-777.777	O:\Shao-En\MSDATA\kinaseinhib\k252a\SC_07282008\5x\M7\d008012008_m7_6.raw		0	1630.929365		0	TRUE	0	-777.777
-1	1	0	0.875	0.1	IPI:IPI00604620.3	76625	SPACER	SWISS-PROT:P19338-1|ENSEMBL:ENSP00000318195|REFSEQ:NP_005372 Tax_Id=9606 Gene_Symbol=NCL Isoform 1 of Nucleolin	ALVATPGK	378.735	755.4554	2	41	-777.777	-777.777	-777.777	-777.777	1188.951908	98.06277221	1212.5605	1186.402549	1166.8566	206.3284864	755.4541	378.7338759	755.4532263	755.4531573	FALSE			-777.777	-777.777	-777.777	1	23.1	O:\Shao-En\MSDATA\kinaseinhib\k252a\SC_07282008\5x\M7\kinaseinhib_k252a_SC_07282008_5x_M7_combo.mgf.html		1	-777.777	-777.777	O:\Shao-En\MSDATA\kinaseinhib\k252a\SC_07282008\5x\M7\d008012008_m7_5.raw		154500.644	755.4541147		378.7349659	TRUE	378.7338417	-777.777
-1	1	0	0.875	0.1	IPI:IPI00604620.3	76625	SPACER	SWISS-PROT:P19338-1|ENSEMBL:ENSP00000318195|REFSEQ:NP_005372 Tax_Id=9606 Gene_Symbol=NCL Isoform 1 of Nucleolin	ALVATPGK	378.735	755.4554	2	26	-777.777	-777.777	-777.777	-777.777	0	0	1180.5171	0	0	0	755.4541	378.7338759	755.4532263	0	FALSE			-777.777	-777.777	-777.777	1	5	O:\Shao-En\MSDATA\kinaseinhib\k252a\SC_07282008\5x\M7\kinaseinhib_k252a_SC_07282008_5x_M7_combo.mgf.html		1	-777.777	-777.777	O:\Shao-En\MSDATA\kinaseinhib\k252a\SC_07282008\5x\M7\d008012008_m7_5.raw		0	755.4541147		0	TRUE	0	-777.777
-1	1	0	0.875	0.1	IPI:IPI00604620.3	76625	SPACER	SWISS-PROT:P19338-1|ENSEMBL:ENSP00000318195|REFSEQ:NP_005372 Tax_Id=9606 Gene_Symbol=NCL Isoform 1 of Nucleolin	ALVATPGK	382.7424	763.4703	2	14	-777.777	-777.777	-777.777	-777.777	0	0	1108.6895	0	0	0	763.4683	382.7412721	763.4680188	0	FALSE			-777.777	-777.777	-777.777	1	3.5	O:\Shao-En\MSDATA\kinaseinhib\k252a\SC_07282008\5x\M7\kinaseinhib_k252a_SC_07282008_5x_M7_combo.mgf.html	1Lys8	1	-777.777	-777.777	O:\Shao-En\MSDATA\kinaseinhib\k252a\SC_07282008\5x\M7\d008012008_m7_5.raw		0	755.4541147		0	FALSE	0	-777.777
-1	1	0	0.875	0.1	IPI:IPI00604620.3	76625	SPACER	SWISS-PROT:P19338-1|ENSEMBL:ENSP00000318195|REFSEQ:NP_005372 Tax_Id=9606 Gene_Symbol=NCL Isoform 1 of Nucleolin	ALVATPGKK	442.782	883.5494	2	39	-777.777	-777.777	-777.777	-777.777	939.6624742	52.19192198	937.7659	939.5692095	939.409	310.9243515	883.5491	442.7808155	883.5471057	883.5475386	FALSE			-777.777	-777.777	-777.777	1	14.4	O:\Shao-En\MSDATA\kinaseinhib\k252a\SC_07282008\5x\M7\kinaseinhib_k252a_SC_07282008_5x_M7_combo.mgf.html		1	-777.777	-777.777	O:\Shao-En\MSDATA\kinaseinhib\k252a\SC_07282008\5x\M7\d008012008_m7_6.raw		186214.1909	883.5490747		442.7826552	TRUE	442.7814707	-777.777
-1	1	0	0.875	0.1	IPI:IPI00604620.3	76625	SPACER	SWISS-PROT:P19338-1|ENSEMBL:ENSP00000318195|REFSEQ:NP_005372 Tax_Id=9606 Gene_Symbol=NCL Isoform 1 of Nucleolin	ALVATPGKK	450.797	899.5795	2	35	-777.777	-777.777	-777.777	-777.777	845.4445115	26.69713044	837.1594	845.348078	844.7296	1071.430306	899.5775	450.795808	899.5770906	883.548291	FALSE			-777.777	-777.777	-777.777	1	25.8	O:\Shao-En\MSDATA\kinaseinhib\k252a\SC_07282008\5x\M7\kinaseinhib_k252a_SC_07282008_5x_M7_combo.mgf.html	2Lys8	1	-777.777	-777.777	O:\Shao-En\MSDATA\kinaseinhib\k252a\SC_07282008\5x\M7\d008012008_m7_5.raw		635486.5586	883.5490747		450.7969888	TRUE	450.7957967	-777.777
-1	1	0	0.875	0.1	IPI:IPI00604620.3	76625	SPACER	SWISS-PROT:P19338-1|ENSEMBL:ENSP00000318195|REFSEQ:NP_005372 Tax_Id=9606 Gene_Symbol=NCL Isoform 1 of Nucleolin	ALVATPGKK	442.7826	883.5506	2	34	-777.777	-777.777	-777.777	-777.777	811.2425819	15.81869686	810.6141	812.0234006	811.9414	478.0526289	883.5491	442.7814155	883.5483057	883.5479679	FALSE			-777.777	-777.777	-777.777	1	15.3	O:\Shao-En\MSDATA\kinaseinhib\k252a\SC_07282008\5x\M7\kinaseinhib_k252a_SC_07282008_5x_M7_combo.mgf.html		1	-777.777	-777.777	O:\Shao-En\MSDATA\kinaseinhib\k252a\SC_07282008\5x\M7\d008012008_m7_4.raw		283504.2227	883.5490747		442.7825966	TRUE	442.7814121	-777.777
-1	1	0	0.875	0.1	IPI:IPI00604620.3	76625	SPACER	SWISS-PROT:P19338-1|ENSEMBL:ENSP00000318195|REFSEQ:NP_005372 Tax_Id=9606 Gene_Symbol=NCL Isoform 1 of Nucleolin	ALVATPGKK	450.7965	899.5784	2	26	-777.777	-777.777	-777.777	-777.777	0	0	940.8108	0	0	0	899.5775	450.795308	899.5760906	0	FALSE			-777.777	-777.777	-777.777	1	15.5	O:\Shao-En\MSDATA\kinaseinhib\k252a\SC_07282008\5x\M7\kinaseinhib_k252a_SC_07282008_5x_M7_combo.mgf.html	2Lys8	1	-777.777	-777.777	O:\Shao-En\MSDATA\kinaseinhib\k252a\SC_07282008\5x\M7\d008012008_m7_6.raw		0	883.5490747		0	TRUE	0	-777.777
-1	1	0	0.875	0.1	IPI:IPI00604620.3	76625	SPACER	SWISS-PROT:P19338-1|ENSEMBL:ENSP00000318195|REFSEQ:NP_005372 Tax_Id=9606 Gene_Symbol=NCL Isoform 1 of Nucleolin	ALVATPGKK	442.7826	883.5507	2	23	-777.777	-777.777	-777.777	-777.777	0	0	834.2694	0	0	0	883.5491	442.7814155	883.5483057	0	FALSE			-777.777	-777.777	-777.777	1	12.1	O:\Shao-En\MSDATA\kinaseinhib\k252a\SC_07282008\5x\M7\kinaseinhib_k252a_SC_07282008_5x_M7_combo.mgf.html		1	-777.777	-777.777	O:\Shao-En\MSDATA\kinaseinhib\k252a\SC_07282008\5x\M7\d008012008_m7_5.raw		0	883.5490747		0	FALSE	0	-777.777
-1	1	0	0.875	0.1	IPI:IPI00604620.3	76625	SPACER	SWISS-PROT:P19338-1|ENSEMBL:ENSP00000318195|REFSEQ:NP_005372 Tax_Id=9606 Gene_Symbol=NCL Isoform 1 of Nucleolin	ALVATPGKK	450.797	899.5794	2	22	-777.777	-777.777	-777.777	-777.777	0	0	810.296	0	0	0	899.5775	450.795808	899.5770906	0	FALSE			-777.777	-777.777	-777.777	1	12.4	O:\Shao-En\MSDATA\kinaseinhib\k252a\SC_07282008\5x\M7\kinaseinhib_k252a_SC_07282008_5x_M7_combo.mgf.html	2Lys8	1	-777.777	-777.777	O:\Shao-En\MSDATA\kinaseinhib\k252a\SC_07282008\5x\M7\d008012008_m7_4.raw		0	883.5490747		0	FALSE	0	-777.777
-1	1	0	0.875	0.1	IPI:IPI00604620.3	76625	SPACER	SWISS-PROT:P19338-1|ENSEMBL:ENSP00000318195|REFSEQ:NP_005372 Tax_Id=9606 Gene_Symbol=NCL Isoform 1 of Nucleolin	ALVATPGKK	450.7963	899.5781	2	19	-777.777	-777.777	-777.777	-777.777	0	0	911.0498	0	0	0	899.5775	450.795108	899.5756906	0	FALSE			-777.777	-777.777	-777.777	1	10.6	O:\Shao-En\MSDATA\kinaseinhib\k252a\SC_07282008\5x\M7\kinaseinhib_k252a_SC_07282008_5x_M7_combo.mgf.html	2Lys8	1	-777.777	-777.777	O:\Shao-En\MSDATA\kinaseinhib\k252a\SC_07282008\5x\M7\d008012008_m7_6.raw		0	883.5490747		0	FALSE	0	-777.777
-1	1	0	0.875	0.1	IPI:IPI00604620.3	76625	SPACER	SWISS-PROT:P19338-1|ENSEMBL:ENSP00000318195|REFSEQ:NP_005372 Tax_Id=9606 Gene_Symbol=NCL Isoform 1 of Nucleolin	ALVATPGKK	450.7956	899.5766	2	17	-777.777	-777.777	-777.777	-777.777	0	0	973.4336	0	0	0	899.5775	450.794408	899.5742906	0	FALSE			-777.777	-777.777	-777.777	1	5.9	O:\Shao-En\MSDATA\kinaseinhib\k252a\SC_07282008\5x\M7\kinaseinhib_k252a_SC_07282008_5x_M7_combo.mgf.html	2Lys8	1	-777.777	-777.777	O:\Shao-En\MSDATA\kinaseinhib\k252a\SC_07282008\5x\M7\d008012008_m7_6.raw		0	883.5490747		0	FALSE	0	-777.777
-1	1	0	0.875	0.1	IPI:IPI00604620.3	76625	SPACER	SWISS-PROT:P19338-1|ENSEMBL:ENSP00000318195|REFSEQ:NP_005372 Tax_Id=9606 Gene_Symbol=NCL Isoform 1 of Nucleolin	ATFIKVPQNQNGK	730.9139	1459.8132	2	48	-777.777	-777.777	-777.777	-777.777	1988.273833	13.13393958	1984.1461	1988.101886	1987.2467	9406.75055	1459.8118	730.9124441	1459.810363	1443.782258	FALSE			-777.777	-777.777	-777.777	1	38.4	O:\Shao-En\MSDATA\kinaseinhib\k252a\SC_07282008\5x\M7\kinaseinhib_k252a_SC_07282008_5x_M7_combo.mgf.html	2Lys8	1	-777.777	-777.777	O:\Shao-En\MSDATA\kinaseinhib\k252a\SC_07282008\5x\M7\d008012008_m7_6.raw		2577883.583	1443.783395		730.9151737	TRUE	730.9137177	-777.777
-1	1	0	0.875	0.1	IPI:IPI00604620.3	76625	SPACER	SWISS-PROT:P19338-1|ENSEMBL:ENSP00000318195|REFSEQ:NP_005372 Tax_Id=9606 Gene_Symbol=NCL Isoform 1 of Nucleolin	ATFIKVPQNQNGK	730.9151	1459.8156	2	45	-777.777	-777.777	-777.777	-777.777	1959.483426	10.3338425	1959.745	1959.11945	1958.4197	3121.826526	1459.8118	730.9136441	1459.812763	1443.782435	FALSE			-777.777	-777.777	-777.777	1	35.3	O:\Shao-En\MSDATA\kinaseinhib\k252a\SC_07282008\5x\M7\kinaseinhib_k252a_SC_07282008_5x_M7_combo.mgf.html	2Lys8	1	-777.777	-777.777	O:\Shao-En\MSDATA\kinaseinhib\k252a\SC_07282008\5x\M7\d008012008_m7_5.raw		861385.2451	1443.783395		730.9150966	TRUE	730.9136407	-777.777
-1	1	0	0.875	0.1	IPI:IPI00604620.3	76625	SPACER	SWISS-PROT:P19338-1|ENSEMBL:ENSP00000318195|REFSEQ:NP_005372 Tax_Id=9606 Gene_Symbol=NCL Isoform 1 of Nucleolin	ATFIKVPQNQNGK	722.9007	1443.7868	2	27	-777.777	-777.777	-777.777	-777.777	0	0	1983.8436	0	0	0	1443.7834	722.8992516	1443.783978	0	FALSE			-777.777	-777.777	-777.777	1	19.5	O:\Shao-En\MSDATA\kinaseinhib\k252a\SC_07282008\5x\M7\kinaseinhib_k252a_SC_07282008_5x_M7_combo.mgf.html		1	-777.777	-777.777	O:\Shao-En\MSDATA\kinaseinhib\k252a\SC_07282008\5x\M7\d008012008_m7_6.raw		0	1443.783395		0	TRUE	0	-777.777
-1	1	0	0.875	0.1	IPI:IPI00604620.3	76625	SPACER	SWISS-PROT:P19338-1|ENSEMBL:ENSP00000318195|REFSEQ:NP_005372 Tax_Id=9606 Gene_Symbol=NCL Isoform 1 of Nucleolin	ATFIKVPQNQNGK	482.2699	1443.7878	3	16	-777.777	-777.777	-777.777	-777.777	0	0	1984.4793	0	0	0	1443.7834	482.2686783	1443.784247	0	FALSE			-777.777	-777.777	-777.777	1	5.1	O:\Shao-En\MSDATA\kinaseinhib\k252a\SC_07282008\5x\M7\kinaseinhib_k252a_SC_07282008_5x_M7_combo.mgf.html		1	-777.777	-777.777	O:\Shao-En\MSDATA\kinaseinhib\k252a\SC_07282008\5x\M7\d008012008_m7_6.raw		0	1443.783395		0	FALSE	0	-777.777
-1	1	0	0.875	0.1	IPI:IPI00604620.3	76625	SPACER	SWISS-PROT:P19338-1|ENSEMBL:ENSP00000318195|REFSEQ:NP_005372 Tax_Id=9606 Gene_Symbol=NCL Isoform 1 of Nucleolin	ATFIKVPQNQNGK	487.6118	1459.8136	3	15	-777.777	-777.777	-777.777	-777.777	0	0	1985.8172	0	0	0	1459.8118	487.6105733	1459.809932	0	FALSE			-777.777	-777.777	-777.777	1	4.4	O:\Shao-En\MSDATA\kinaseinhib\k252a\SC_07282008\5x\M7\kinaseinhib_k252a_SC_07282008_5x_M7_combo.mgf.html	2Lys8	1	-777.777	-777.777	O:\Shao-En\MSDATA\kinaseinhib\k252a\SC_07282008\5x\M7\d008012008_m7_6.raw		0	1443.783395		0	FALSE	0	-777.777
-1	1	0	0.875	0.1	IPI:IPI00604620.3	76625	SPACER	SWISS-PROT:P19338-1|ENSEMBL:ENSP00000318195|REFSEQ:NP_005372 Tax_Id=9606 Gene_Symbol=NCL Isoform 1 of Nucleolin	AVTTPGKK	409.26	816.5054	2	32	-777.777	-777.777	-777.777	-777.777	713.9655986	7.150977026	715.2002	714.0689938	713.704	23.51226672	816.504	409.2588471	816.5031688	800.4740257	FALSE			-777.777	-777.777	-777.777	1	15.3	O:\Shao-En\MSDATA\kinaseinhib\k252a\SC_07282008\5x\M7\kinaseinhib_k252a_SC_07282008_5x_M7_combo.mgf.html	2Lys8	1	-777.777	-777.777	O:\Shao-En\MSDATA\kinaseinhib\k252a\SC_07282008\5x\M7\d008012008_m7_6.raw		16769.22327	800.4755847		409.2599525	TRUE	409.2587996	-777.777
-1	1	0	0.875	0.1	IPI:IPI00604620.3	76625	SPACER	SWISS-PROT:P19338-1|ENSEMBL:ENSP00000318195|REFSEQ:NP_005372 Tax_Id=9606 Gene_Symbol=NCL Isoform 1 of Nucleolin	AVTTPGKK	401.2459	800.4772	2	17	-777.777	-777.777	-777.777	-777.777	0	0	715.5175	0	0	0	800.4756	401.2447547	800.4749839	0	FALSE			-777.777	-777.777	-777.777	1	5.4	O:\Shao-En\MSDATA\kinaseinhib\k252a\SC_07282008\5x\M7\kinaseinhib_k252a_SC_07282008_5x_M7_combo.mgf.html		1	-777.777	-777.777	O:\Shao-En\MSDATA\kinaseinhib\k252a\SC_07282008\5x\M7\d008012008_m7_6.raw		0	800.4755847		0	FALSE	0	-777.777
-1	1	0	0.875	0.1	IPI:IPI00604620.3	76625	SPACER	SWISS-PROT:P19338-1|ENSEMBL:ENSP00000318195|REFSEQ:NP_005372 Tax_Id=9606 Gene_Symbol=NCL Isoform 1 of Nucleolin	AVTTPGKK	401.2456	800.4766	2	13	-777.777	-777.777	-777.777	-777.777	0	0	726.6423	0	0	0	800.4756	401.2444547	800.4743839	0	FALSE			-777.777	-777.777	-777.777	1	1.5	O:\Shao-En\MSDATA\kinaseinhib\k252a\SC_07282008\5x\M7\kinaseinhib_k252a_SC_07282008_5x_M7_combo.mgf.html		1	-777.777	-777.777	O:\Shao-En\MSDATA\kinaseinhib\k252a\SC_07282008\5x\M7\d008012008_m7_5.raw		0	800.4755847		0	FALSE	0	-777.777
-1	1	0	0.875	0.1	IPI:IPI00604620.3	76625	SPACER	SWISS-PROT:P19338-1|ENSEMBL:ENSP00000318195|REFSEQ:NP_005372 Tax_Id=9606 Gene_Symbol=NCL Isoform 1 of Nucleolin	EAMEDGEIDGNKVTLDWAKPK	1181.5684	2361.1222	2	44	-777.777	-777.777	-777.777	-777.777	2505.163706	21.97942069	2503.3934	2505.390467	2502.2175	2457.627634	2361.1158	1181.566519	2361.118514	2361.116815	FALSE			-777.777	-777.777	-777.777	1	36.2	O:\Shao-En\MSDATA\kinaseinhib\k252a\SC_07282008\5x\M7\kinaseinhib_k252a_SC_07282008_5x_M7_combo.mgf.html	1Met(ox)	1	-777.777	-777.777	O:\Shao-En\MSDATA\kinaseinhib\k252a\SC_07282008\5x\M7\d008012008_m7_6.raw		323994.9805	2345.120875		1181.567941	TRUE	1181.566061	-777.777
-1	1	0	0.875	0.1	IPI:IPI00604620.3	76625	SPACER	SWISS-PROT:P19338-1|ENSEMBL:ENSP00000318195|REFSEQ:NP_005372 Tax_Id=9606 Gene_Symbol=NCL Isoform 1 of Nucleolin	EAMEDGEIDGNKVTLDWAKPK	1193.5858	2385.1571	2	39	-777.777	-777.777	-777.777	-777.777	2474.501271	19.24153768	2476.0486	2475.209787	2474.3378	4277.149282	2385.1584	1193.583908	2385.153291	2361.115494	FALSE			-777.777	-777.777	-777.777	1	33.4	O:\Shao-En\MSDATA\kinaseinhib\k252a\SC_07282008\5x\M7\kinaseinhib_k252a_SC_07282008_5x_M7_combo.mgf.html	1Met(ox) 3Lys8	1	-777.777	-777.777	O:\Shao-En\MSDATA\kinaseinhib\k252a\SC_07282008\5x\M7\d008012008_m7_5.raw		560435.1045	2345.120875		1193.585805	TRUE	1193.583913	-777.777
-1	1	0	0.875	0.1	IPI:IPI00604620.3	76625	SPACER	SWISS-PROT:P19338-1|ENSEMBL:ENSP00000318195|REFSEQ:NP_005372 Tax_Id=9606 Gene_Symbol=NCL Isoform 1 of Nucleolin	EAMEDGEIDGNKVTLDWAKPK	1181.5653	2361.116	2	21	-777.777	-777.777	-777.777	-777.777	0	0	2475.6887	0	0	0	2361.1158	1181.563419	2361.112314	0	FALSE			-777.777	-777.777	-777.777	1	15.2	O:\Shao-En\MSDATA\kinaseinhib\k252a\SC_07282008\5x\M7\kinaseinhib_k252a_SC_07282008_5x_M7_combo.mgf.html	1Met(ox)	1	-777.777	-777.777	O:\Shao-En\MSDATA\kinaseinhib\k252a\SC_07282008\5x\M7\d008012008_m7_5.raw		0	2345.120875		0	FALSE	0	-777.777
-1	1	0	0.875	0.1	IPI:IPI00604620.3	76625	SPACER	SWISS-PROT:P19338-1|ENSEMBL:ENSP00000318195|REFSEQ:NP_005372 Tax_Id=9606 Gene_Symbol=NCL Isoform 1 of Nucleolin	EAMEDGEIDGNKVTLDWAKPK	796.0611	2385.1616	3	62	-777.777	-777.777	-777.777	-777.777	2474.133965	21.69792007	2468.7601	2474.793535	2474.3378	7908.728879	2385.1584	796.0595827	2385.15696	2361.115211	FALSE			-777.777	-777.777	-777.777	1	54.8	O:\Shao-En\MSDATA\kinaseinhib\k252a\SC_07282008\5x\M7\kinaseinhib_k252a_SC_07282008_5x_M7_combo.mgf.html	1Met(ox) 3Lys8	1	-777.777	-777.777	O:\Shao-En\MSDATA\kinaseinhib\k252a\SC_07282008\5x\M7\d008012008_m7_5.raw		1896710.078	2345.120875		796.0607806	TRUE	796.0592633	-777.777
-1	1	0	0.875	0.1	IPI:IPI00604620.3	76625	SPACER	SWISS-PROT:P19338-1|ENSEMBL:ENSP00000318195|REFSEQ:NP_005372 Tax_Id=9606 Gene_Symbol=NCL Isoform 1 of Nucleolin	EAMEDGEIDGNKVTLDWAKPK	790.7304	2369.1693	3	55	-777.777	-777.777	-777.777	-777.777	2639.62632	15.1422838	2636.1904	2639.706795	2639.1739	3404.214635	2369.1635	790.7288877	2369.164875	2345.120862	FALSE			-777.777	-777.777	-777.777	1	46.2	O:\Shao-En\MSDATA\kinaseinhib\k252a\SC_07282008\5x\M7\kinaseinhib_k252a_SC_07282008_5x_M7_combo.mgf.html	3Lys8	1	-777.777	-777.777	O:\Shao-En\MSDATA\kinaseinhib\k252a\SC_07282008\5x\M7\d008012008_m7_6.raw		828706.6351	2345.120875		790.7295085	TRUE	790.7279963	-777.777
-1	1	0	0.875	0.1	IPI:IPI00604620.3	76625	SPACER	SWISS-PROT:P19338-1|ENSEMBL:ENSP00000318195|REFSEQ:NP_005372 Tax_Id=9606 Gene_Symbol=NCL Isoform 1 of Nucleolin	EAMEDGEIDGNKVTLDWAKPK	782.7149	2345.1229	3	53	-777.777	-777.777	-777.777	-777.777	0	0	2633.9335	0	0	0	2345.1208	782.7133953	2345.118398	0	FALSE			-777.777	-777.777	-777.777	1	41.8	O:\Shao-En\MSDATA\kinaseinhib\k252a\SC_07282008\5x\M7\kinaseinhib_k252a_SC_07282008_5x_M7_combo.mgf.html		1	-777.777	-777.777	O:\Shao-En\MSDATA\kinaseinhib\k252a\SC_07282008\5x\M7\d008012008_m7_6.raw		0	2345.120875		0	TRUE	0	-777.777
-1	1	0	0.875	0.1	IPI:IPI00604620.3	76625	SPACER	SWISS-PROT:P19338-1|ENSEMBL:ENSP00000318195|REFSEQ:NP_005372 Tax_Id=9606 Gene_Symbol=NCL Isoform 1 of Nucleolin	EAMEDGEIDGNKVTLDWAKPK	796.0614	2385.1624	3	49	-777.777	-777.777	-777.777	-777.777	2505.28537	21.97942069	2496.2594	2506.487892	2508.5493	6756.10662	2385.1584	796.0598827	2385.15786	2361.115558	FALSE			-777.777	-777.777	-777.777	1	48	O:\Shao-En\MSDATA\kinaseinhib\k252a\SC_07282008\5x\M7\kinaseinhib_k252a_SC_07282008_5x_M7_combo.mgf.html	1Met(ox) 3Lys8	1	-777.777	-777.777	O:\Shao-En\MSDATA\kinaseinhib\k252a\SC_07282008\5x\M7\d008012008_m7_6.raw		1625927.842	2345.120875		796.0609836	TRUE	796.0594663	-777.777
-1	1	0	0.875	0.1	IPI:IPI00604620.3	76625	SPACER	SWISS-PROT:P19338-1|ENSEMBL:ENSP00000318195|REFSEQ:NP_005372 Tax_Id=9606 Gene_Symbol=NCL Isoform 1 of Nucleolin	EAMEDGEIDGNKVTLDWAKPK	788.0478	2361.1215	3	39	-777.777	-777.777	-777.777	-777.777	2505.28537	21.97942069	2494.7649	2506.485561	2508.5493	6756.10662	2361.1158	788.0462902	2361.117083	2361.115558	FALSE			-777.777	-777.777	-777.777	1	34	O:\Shao-En\MSDATA\kinaseinhib\k252a\SC_07282008\5x\M7\kinaseinhib_k252a_SC_07282008_5x_M7_combo.mgf.html	1Met(ox)	1	-777.777	-777.777	O:\Shao-En\MSDATA\kinaseinhib\k252a\SC_07282008\5x\M7\d008012008_m7_6.raw		1625927.842	2345.120875		788.0478048	TRUE	788.046295	-777.777
-1	1	0	0.875	0.1	IPI:IPI00604620.3	76625	SPACER	SWISS-PROT:P19338-1|ENSEMBL:ENSP00000318195|REFSEQ:NP_005372 Tax_Id=9606 Gene_Symbol=NCL Isoform 1 of Nucleolin	EAMEDGEIDGNKVTLDWAKPK	790.7296	2369.1668	3	34	-777.777	-777.777	-777.777	-777.777	2611.46316	19.51079853	2605.3364	2611.321019	2613.361	4466.142162	2369.1635	790.7280877	2369.162475	2345.120009	FALSE			-777.777	-777.777	-777.777	1	28.3	O:\Shao-En\MSDATA\kinaseinhib\k252a\SC_07282008\5x\M7\kinaseinhib_k252a_SC_07282008_5x_M7_combo.mgf.html	3Lys8	1	-777.777	-777.777	O:\Shao-En\MSDATA\kinaseinhib\k252a\SC_07282008\5x\M7\d008012008_m7_5.raw		1083001.104	2345.120875		790.7293484	TRUE	790.7278361	-777.777
-1	1	0	0.875	0.1	IPI:IPI00604620.3	76625	SPACER	SWISS-PROT:P19338-1|ENSEMBL:ENSP00000318195|REFSEQ:NP_005372 Tax_Id=9606 Gene_Symbol=NCL Isoform 1 of Nucleolin	EAMEDGEIDGNKVTLDWAKPK	788.0478	2361.1215	3	33	-777.777	-777.777	-777.777	-777.777	0	0	2465.5033	0	0	0	2361.1158	788.0462902	2361.117083	0	FALSE			-777.777	-777.777	-777.777	1	21	O:\Shao-En\MSDATA\kinaseinhib\k252a\SC_07282008\5x\M7\kinaseinhib_k252a_SC_07282008_5x_M7_combo.mgf.html	1Met(ox)	1	-777.777	-777.777	O:\Shao-En\MSDATA\kinaseinhib\k252a\SC_07282008\5x\M7\d008012008_m7_5.raw		0	2345.120875		0	TRUE	0	-777.777
-1	1	0	0.875	0.1	IPI:IPI00604620.3	76625	SPACER	SWISS-PROT:P19338-1|ENSEMBL:ENSP00000318195|REFSEQ:NP_005372 Tax_Id=9606 Gene_Symbol=NCL Isoform 1 of Nucleolin	EAMEDGEIDGNKVTLDWAKPK	796.0619	2385.1638	3	31	-777.777	-777.777	-777.777	-777.777	0	0	2528.7233	0	0	0	2385.1584	796.0603827	2385.15936	0	FALSE			-777.777	-777.777	-777.777	1	25.4	O:\Shao-En\MSDATA\kinaseinhib\k252a\SC_07282008\5x\M7\kinaseinhib_k252a_SC_07282008_5x_M7_combo.mgf.html	1Met(ox) 3Lys8	1	-777.777	-777.777	O:\Shao-En\MSDATA\kinaseinhib\k252a\SC_07282008\5x\M7\d008012008_m7_6.raw		0	2345.120875		0	TRUE	0	-777.777
-1	1	0	0.875	0.1	IPI:IPI00604620.3	76625	SPACER	SWISS-PROT:P19338-1|ENSEMBL:ENSP00000318195|REFSEQ:NP_005372 Tax_Id=9606 Gene_Symbol=NCL Isoform 1 of Nucleolin	EAMEDGEIDGNKVTLDWAKPK	782.715	2345.1233	3	23	-777.777	-777.777	-777.777	-777.777	0	0	2605.707	0	0	0	2345.1208	782.7134953	2345.118698	0	FALSE			-777.777	-777.777	-777.777	1	15.2	O:\Shao-En\MSDATA\kinaseinhib\k252a\SC_07282008\5x\M7\kinaseinhib_k252a_SC_07282008_5x_M7_combo.mgf.html		1	-777.777	-777.777	O:\Shao-En\MSDATA\kinaseinhib\k252a\SC_07282008\5x\M7\d008012008_m7_5.raw		0	2345.120875		0	FALSE	0	-777.777
-1	1	0	0.875	0.1	IPI:IPI00604620.3	76625	SPACER	SWISS-PROT:P19338-1|ENSEMBL:ENSP00000318195|REFSEQ:NP_005372 Tax_Id=9606 Gene_Symbol=NCL Isoform 1 of Nucleolin	EAMEDGEIDGNKVTLDWAKPK	788.0476	2361.1211	3	16	-777.777	-777.777	-777.777	-777.777	0	0	2527.5291	0	0	0	2361.1158	788.0460902	2361.116483	0	FALSE			-777.777	-777.777	-777.777	1	14.3	O:\Shao-En\MSDATA\kinaseinhib\k252a\SC_07282008\5x\M7\kinaseinhib_k252a_SC_07282008_5x_M7_combo.mgf.html	1Met(ox)	1	-777.777	-777.777	O:\Shao-En\MSDATA\kinaseinhib\k252a\SC_07282008\5x\M7\d008012008_m7_6.raw		0	2345.120875		0	FALSE	0	-777.777
-1	1	0	0.875	0.1	IPI:IPI00604620.3	76625	SPACER	SWISS-PROT:P19338-1|ENSEMBL:ENSP00000318195|REFSEQ:NP_005372 Tax_Id=9606 Gene_Symbol=NCL Isoform 1 of Nucleolin	EVFEDAAEIR	592.7996	1183.5847	2	68	-777.777	-777.777	-777.777	-777.777	2283.084124	18.31454091	2276.1272	2283.591916	2283.7813	9746.277516	1183.5816	592.7982742	1183.582023	1177.561767	FALSE			-777.777	-777.777	-777.777	1	49.7	O:\Shao-En\MSDATA\kinaseinhib\k252a\SC_07282008\5x\M7\kinaseinhib_k252a_SC_07282008_5x_M7_combo.mgf.html	1Arg6	1	-777.777	-777.777	O:\Shao-En\MSDATA\kinaseinhib\k252a\SC_07282008\5x\M7\d008012008_m7_5.raw		3664400.059	1177.561485		592.7995673	TRUE	592.7982415	-777.777
-1	1	0	0.875	0.1	IPI:IPI00604620.3	76625	SPACER	SWISS-PROT:P19338-1|ENSEMBL:ENSP00000318195|REFSEQ:NP_005372 Tax_Id=9606 Gene_Symbol=NCL Isoform 1 of Nucleolin	EVFEDAAEIR	589.7901	1177.5657	2	58	-777.777	-777.777	-777.777	-777.777	2313.615376	20.00226871	2309.3603	2313.460349	2312.485	2274.380961	1177.5615	589.788777	1177.563029	1177.56137	FALSE			-777.777	-777.777	-777.777	1	37.6	O:\Shao-En\MSDATA\kinaseinhib\k252a\SC_07282008\5x\M7\kinaseinhib_k252a_SC_07282008_5x_M7_combo.mgf.html		1	-777.777	-777.777	O:\Shao-En\MSDATA\kinaseinhib\k252a\SC_07282008\5x\M7\d008012008_m7_6.raw		857076.7773	1177.561485		589.7899624	TRUE	589.7886394	-777.777
-1	1	0	0.875	0.1	IPI:IPI00604620.3	76625	SPACER	SWISS-PROT:P19338-1|ENSEMBL:ENSP00000318195|REFSEQ:NP_005372 Tax_Id=9606 Gene_Symbol=NCL Isoform 1 of Nucleolin	EVFEDAAEIR	592.7994	1183.5843	2	57	-777.777	-777.777	-777.777	-777.777	0	0	2312.9509	0	0	0	1183.5816	592.7980742	1183.581623	0	FALSE			-777.777	-777.777	-777.777	1	39.2	O:\Shao-En\MSDATA\kinaseinhib\k252a\SC_07282008\5x\M7\kinaseinhib_k252a_SC_07282008_5x_M7_combo.mgf.html	1Arg6	1	-777.777	-777.777	O:\Shao-En\MSDATA\kinaseinhib\k252a\SC_07282008\5x\M7\d008012008_m7_6.raw		0	1177.561485		0	TRUE	0	-777.777
-1	1	0	0.875	0.1	IPI:IPI00604620.3	76625	SPACER	SWISS-PROT:P19338-1|ENSEMBL:ENSP00000318195|REFSEQ:NP_005372 Tax_Id=9606 Gene_Symbol=NCL Isoform 1 of Nucleolin	EVFEDAAEIR	589.7902	1177.5658	2	53	-777.777	-777.777	-777.777	-777.777	0	0	2275.3469	0	0	0	1177.5615	589.788877	1177.563229	0	FALSE			-777.777	-777.777	-777.777	1	37.1	O:\Shao-En\MSDATA\kinaseinhib\k252a\SC_07282008\5x\M7\kinaseinhib_k252a_SC_07282008_5x_M7_combo.mgf.html		1	-777.777	-777.777	O:\Shao-En\MSDATA\kinaseinhib\k252a\SC_07282008\5x\M7\d008012008_m7_5.raw		0	1177.561485		0	TRUE	0	-777.777
-1	1	0	0.875	0.1	IPI:IPI00604620.3	76625	SPACER	SWISS-PROT:P19338-1|ENSEMBL:ENSP00000318195|REFSEQ:NP_005372 Tax_Id=9606 Gene_Symbol=NCL Isoform 1 of Nucleolin	EVFEDAAEIR	592.7997	1183.5848	2	50	-777.777	-777.777	-777.777	-777.777	0	0	2310.7716	0	0	0	1183.5816	592.7983742	1183.582223	0	FALSE			-777.777	-777.777	-777.777	1	34.7	O:\Shao-En\MSDATA\kinaseinhib\k252a\SC_07282008\5x\M7\kinaseinhib_k252a_SC_07282008_5x_M7_combo.mgf.html	1Arg6	1	-777.777	-777.777	O:\Shao-En\MSDATA\kinaseinhib\k252a\SC_07282008\5x\M7\d008012008_m7_6.raw		0	1177.561485		0	TRUE	0	-777.777
-1	1	0	0.875	0.1	IPI:IPI00604620.3	76625	SPACER	SWISS-PROT:P19338-1|ENSEMBL:ENSP00000318195|REFSEQ:NP_005372 Tax_Id=9606 Gene_Symbol=NCL Isoform 1 of Nucleolin	FGYVDFESAEDLEK	824.8749	1647.7352	2	96	-777.777	-777.777	-777.777	-777.777	3021.888872	19.72971169	3013.2224	3022.178588	3023.1439	22392.45552	1647.7304	824.8733555	1647.732186	1647.731197	FALSE			-777.777	-777.777	-777.777	1	85.4	O:\Shao-En\MSDATA\kinaseinhib\k252a\SC_07282008\5x\M7\kinaseinhib_k252a_SC_07282008_5x_M7_combo.mgf.html		1	-777.777	-777.777	O:\Shao-En\MSDATA\kinaseinhib\k252a\SC_07282008\5x\M7\d008012008_m7_5.raw		5032048.209	1647.730395		824.8751786	TRUE	824.8736342	-777.777
-1	1	0	0.875	0.1	IPI:IPI00604620.3	76625	SPACER	SWISS-PROT:P19338-1|ENSEMBL:ENSP00000318195|REFSEQ:NP_005372 Tax_Id=9606 Gene_Symbol=NCL Isoform 1 of Nucleolin	FGYVDFESAEDLEK	828.8817	1655.7489	2	83	-777.777	-777.777	-777.777	-777.777	3032.589652	20.27542812	3024.4116	3032.858858	3033.9366	5989.612645	1655.7446	828.8801518	1655.745778	1647.731174	FALSE			-777.777	-777.777	-777.777	1	80.1	O:\Shao-En\MSDATA\kinaseinhib\k252a\SC_07282008\5x\M7\kinaseinhib_k252a_SC_07282008_5x_M7_combo.mgf.html	1Lys8	1	-777.777	-777.777	O:\Shao-En\MSDATA\kinaseinhib\k252a\SC_07282008\5x\M7\d008012008_m7_6.raw		1339529.507	1647.730395		828.8817002	TRUE	828.880152	-777.777
-1	1	0	0.875	0.1	IPI:IPI00604620.3	76625	SPACER	SWISS-PROT:P19338-1|ENSEMBL:ENSP00000318195|REFSEQ:NP_005372 Tax_Id=9606 Gene_Symbol=NCL Isoform 1 of Nucleolin	FGYVDFESAEDLEK	824.8753	1647.736	2	74	-777.777	-777.777	-777.777	-777.777	0	0	3024.7639	0	0	0	1647.7304	824.8737555	1647.732986	0	FALSE			-777.777	-777.777	-777.777	1	72.4	O:\Shao-En\MSDATA\kinaseinhib\k252a\SC_07282008\5x\M7\kinaseinhib_k252a_SC_07282008_5x_M7_combo.mgf.html		1	-777.777	-777.777	O:\Shao-En\MSDATA\kinaseinhib\k252a\SC_07282008\5x\M7\d008012008_m7_6.raw		0	1647.730395		0	TRUE	0	-777.777
-1	1	0	0.875	0.1	IPI:IPI00604620.3	76625	SPACER	SWISS-PROT:P19338-1|ENSEMBL:ENSP00000318195|REFSEQ:NP_005372 Tax_Id=9606 Gene_Symbol=NCL Isoform 1 of Nucleolin	FGYVDFESAEDLEK	828.8816	1655.7487	2	60	-777.777	-777.777	-777.777	-777.777	0	0	3012.8972	0	0	0	1655.7446	828.8800518	1655.745578	0	FALSE			-777.777	-777.777	-777.777	1	55.3	O:\Shao-En\MSDATA\kinaseinhib\k252a\SC_07282008\5x\M7\kinaseinhib_k252a_SC_07282008_5x_M7_combo.mgf.html	1Lys8	1	-777.777	-777.777	O:\Shao-En\MSDATA\kinaseinhib\k252a\SC_07282008\5x\M7\d008012008_m7_5.raw		0	1647.730395		0	TRUE	0	-777.777
-1	1	0	0.875	0.1	IPI:IPI00604620.3	76625	SPACER	SWISS-PROT:P19338-1|ENSEMBL:ENSP00000318195|REFSEQ:NP_005372 Tax_Id=9606 Gene_Symbol=NCL Isoform 1 of Nucleolin	FGYVDFESAEDLEKALELTGLK	825.4168	2473.2284	3	37	-777.777	-777.777	-777.777	-777.777	4144.083406	21.89310318	4138.2639	4145.182135	4143.4476	452.9947385	2473.2263	825.415255	2473.223977	2473.222926	FALSE			-777.777	-777.777	-777.777	1	30.9	O:\Shao-En\MSDATA\kinaseinhib\k252a\SC_07282008\5x\M7\kinaseinhib_k252a_SC_07282008_5x_M7_combo.mgf.html		1	-777.777	-777.777	O:\Shao-En\MSDATA\kinaseinhib\k252a\SC_07282008\5x\M7\d008012008_m7_5.raw		102700.5126	2473.226375		825.4170039	TRUE	825.415459	-777.777
-1	1	0	0.875	0.1	IPI:IPI00604620.3	76625	SPACER	SWISS-PROT:P19338-1|ENSEMBL:ENSP00000318195|REFSEQ:NP_005372 Tax_Id=9606 Gene_Symbol=NCL Isoform 1 of Nucleolin	FGYVDFESAEDLEKALELTGLK	830.7601	2489.2585	3	31	-777.777	-777.777	-777.777	-777.777	0	0	4141.6812	0	0	0	2489.2547	830.75855	2489.253862	0	FALSE			-777.777	-777.777	-777.777	1	29.6	O:\Shao-En\MSDATA\kinaseinhib\k252a\SC_07282008\5x\M7\kinaseinhib_k252a_SC_07282008_5x_M7_combo.mgf.html	2Lys8	1	-777.777	-777.777	O:\Shao-En\MSDATA\kinaseinhib\k252a\SC_07282008\5x\M7\d008012008_m7_5.raw		0	2473.226375		0	TRUE	0	-777.777
-1	1	0	0.875	0.1	IPI:IPI00604620.3	76625	SPACER	SWISS-PROT:P19338-1|ENSEMBL:ENSP00000318195|REFSEQ:NP_005372 Tax_Id=9606 Gene_Symbol=NCL Isoform 1 of Nucleolin	FGYVDFESAEDLEKALELTGLK	825.4183	2473.2331	3	15	-777.777	-777.777	-777.777	-777.777	0	0	4192.204	0	0	0	2473.2263	825.416755	2473.228477	0	FALSE			-777.777	-777.777	-777.777	1	7.2	O:\Shao-En\MSDATA\kinaseinhib\k252a\SC_07282008\5x\M7\kinaseinhib_k252a_SC_07282008_5x_M7_combo.mgf.html		1	-777.777	-777.777	O:\Shao-En\MSDATA\kinaseinhib\k252a\SC_07282008\5x\M7\d008012008_m7_6.raw		0	2473.226375		0	FALSE	0	-777.777
-1	1	0	0.875	0.1	IPI:IPI00604620.3	76625	SPACER	SWISS-PROT:P19338-1|ENSEMBL:ENSP00000318195|REFSEQ:NP_005372 Tax_Id=9606 Gene_Symbol=NCL Isoform 1 of Nucleolin	FGYVDFESAEDLEKALELTGLK	830.7604	2489.2593	3	13	-777.777	-777.777	-777.777	-777.777	0	0	4192.5754	0	0	0	2489.2547	830.75885	2489.254762	0	FALSE			-777.777	-777.777	-777.777	1	7.2	O:\Shao-En\MSDATA\kinaseinhib\k252a\SC_07282008\5x\M7\kinaseinhib_k252a_SC_07282008_5x_M7_combo.mgf.html	2Lys8	1	-777.777	-777.777	O:\Shao-En\MSDATA\kinaseinhib\k252a\SC_07282008\5x\M7\d008012008_m7_6.raw		0	2473.226375		0	FALSE	0	-777.777
-1	1	0	0.875	0.1	IPI:IPI00604620.3	76625	SPACER	SWISS-PROT:P19338-1|ENSEMBL:ENSP00000318195|REFSEQ:NP_005372 Tax_Id=9606 Gene_Symbol=NCL Isoform 1 of Nucleolin	GFGFVDFNSEEDAK	785.3521	1568.6896	2	70	-777.777	-777.777	-777.777	-777.777	2933.215706	32.93866503	2918.717	2933.816362	2931.4432	42433.55122	1568.6874	785.3505928	1568.68666	1560.674087	FALSE			-777.777	-777.777	-777.777	1	57.3	O:\Shao-En\MSDATA\kinaseinhib\k252a\SC_07282008\5x\M7\kinaseinhib_k252a_SC_07282008_5x_M7_combo.mgf.html	1Lys8	1	-777.777	-777.777	O:\Shao-En\MSDATA\kinaseinhib\k252a\SC_07282008\5x\M7\d008012008_m7_5.raw		10297796.48	1560.673215		785.3519989	TRUE	785.3504916	-777.777
-1	1	0	0.875	0.1	IPI:IPI00604620.3	76625	SPACER	SWISS-PROT:P19338-1|ENSEMBL:ENSP00000318195|REFSEQ:NP_005372 Tax_Id=9606 Gene_Symbol=NCL Isoform 1 of Nucleolin	GFGFVDFNSEEDAK	781.3464	1560.6783	2	65	-777.777	-777.777	-777.777	-777.777	0	0	2947.3439	0	0	0	1560.6732	781.3448966	1560.675268	0	FALSE			-777.777	-777.777	-777.777	1	49.2	O:\Shao-En\MSDATA\kinaseinhib\k252a\SC_07282008\5x\M7\kinaseinhib_k252a_SC_07282008_5x_M7_combo.mgf.html		1	-777.777	-777.777	O:\Shao-En\MSDATA\kinaseinhib\k252a\SC_07282008\5x\M7\d008012008_m7_5.raw		0	1560.673215		0	TRUE	0	-777.777
-1	1	0	0.875	0.1	IPI:IPI00604620.3	76625	SPACER	SWISS-PROT:P19338-1|ENSEMBL:ENSP00000318195|REFSEQ:NP_005372 Tax_Id=9606 Gene_Symbol=NCL Isoform 1 of Nucleolin	GFGFVDFNSEEDAK	781.3463	1560.6781	2	64	-777.777	-777.777	-777.777	-777.777	2951.692191	25.49275998	2942.6987	2951.938494	2951.1044	42396.32138	1560.6732	781.3447966	1560.675068	1560.67411	FALSE			-777.777	-777.777	-777.777	1	58.6	O:\Shao-En\MSDATA\kinaseinhib\k252a\SC_07282008\5x\M7\kinaseinhib_k252a_SC_07282008_5x_M7_combo.mgf.html		1	-777.777	-777.777	O:\Shao-En\MSDATA\kinaseinhib\k252a\SC_07282008\5x\M7\d008012008_m7_6.raw		10338536.69	1560.673215		781.3464963	TRUE	781.3449929	-777.777
-1	1	0	0.875	0.1	IPI:IPI00604620.3	76625	SPACER	SWISS-PROT:P19338-1|ENSEMBL:ENSP00000318195|REFSEQ:NP_005372 Tax_Id=9606 Gene_Symbol=NCL Isoform 1 of Nucleolin	GFGFVDFNSEEDAK	781.3465	1560.6784	2	63	-777.777	-777.777	-777.777	-777.777	0	0	2917.9332	0	0	0	1560.6732	781.3449966	1560.675468	0	FALSE			-777.777	-777.777	-777.777	1	56	O:\Shao-En\MSDATA\kinaseinhib\k252a\SC_07282008\5x\M7\kinaseinhib_k252a_SC_07282008_5x_M7_combo.mgf.html		1	-777.777	-777.777	O:\Shao-En\MSDATA\kinaseinhib\k252a\SC_07282008\5x\M7\d008012008_m7_5.raw		0	1560.673215		0	TRUE	0	-777.777
-1	1	0	0.875	0.1	IPI:IPI00604620.3	76625	SPACER	SWISS-PROT:P19338-1|ENSEMBL:ENSP00000318195|REFSEQ:NP_005372 Tax_Id=9606 Gene_Symbol=NCL Isoform 1 of Nucleolin	GFGFVDFNSEEDAK	785.3519	1568.6892	2	61	-777.777	-777.777	-777.777	-777.777	0	0	2938.5063	0	0	0	1568.6874	785.3503928	1568.68626	0	FALSE			-777.777	-777.777	-777.777	1	52.6	O:\Shao-En\MSDATA\kinaseinhib\k252a\SC_07282008\5x\M7\kinaseinhib_k252a_SC_07282008_5x_M7_combo.mgf.html	1Lys8	1	-777.777	-777.777	O:\Shao-En\MSDATA\kinaseinhib\k252a\SC_07282008\5x\M7\d008012008_m7_6.raw		0	1560.673215		0	TRUE	0	-777.777
-1	1	0	0.875	0.1	IPI:IPI00604620.3	76625	SPACER	SWISS-PROT:P19338-1|ENSEMBL:ENSP00000318195|REFSEQ:NP_005372 Tax_Id=9606 Gene_Symbol=NCL Isoform 1 of Nucleolin	GFGFVDFNSEEDAK	785.3518	1568.689	2	53	-777.777	-777.777	-777.777	-777.777	0	0	2949.3971	0	0	0	1568.6874	785.3502928	1568.68606	0	FALSE			-777.777	-777.777	-777.777	1	50.3	O:\Shao-En\MSDATA\kinaseinhib\k252a\SC_07282008\5x\M7\kinaseinhib_k252a_SC_07282008_5x_M7_combo.mgf.html	1Lys8	1	-777.777	-777.777	O:\Shao-En\MSDATA\kinaseinhib\k252a\SC_07282008\5x\M7\d008012008_m7_5.raw		0	1560.673215		0	TRUE	0	-777.777
-1	1	0	0.875	0.1	IPI:IPI00604620.3	76625	SPACER	SWISS-PROT:P19338-1|ENSEMBL:ENSP00000318195|REFSEQ:NP_005372 Tax_Id=9606 Gene_Symbol=NCL Isoform 1 of Nucleolin	GFGFVDFNSEEDAK	785.3535	1568.6925	2	50	-777.777	-777.777	-777.777	-777.777	2922.647055	24.25656987	2914.5505	2922.324721	2918.4242	5192.809432	1568.6874	785.3519928	1568.68946	1560.675094	FALSE			-777.777	-777.777	-777.777	1	48.5	O:\Shao-En\MSDATA\kinaseinhib\k252a\SC_07282008\5x\M7\kinaseinhib_k252a_SC_07282008_5x_M7_combo.mgf.html	1Lys8	1	-777.777	-777.777	O:\Shao-En\MSDATA\kinaseinhib\k252a\SC_07282008\5x\M7\d008012008_m7_4.raw		1266251.392	1560.673215		785.3522616	TRUE	785.3507544	-777.777
-1	1	0	0.875	0.1	IPI:IPI00604620.3	76625	SPACER	SWISS-PROT:P19338-1|ENSEMBL:ENSP00000318195|REFSEQ:NP_005372 Tax_Id=9606 Gene_Symbol=NCL Isoform 1 of Nucleolin	GFGFVDFNSEEDAK	781.3468	1560.679	2	35	-777.777	-777.777	-777.777	-777.777	0	0	2914.8687	0	0	0	1560.6732	781.3452966	1560.676068	0	FALSE			-777.777	-777.777	-777.777	1	30.1	O:\Shao-En\MSDATA\kinaseinhib\k252a\SC_07282008\5x\M7\kinaseinhib_k252a_SC_07282008_5x_M7_combo.mgf.html		1	-777.777	-777.777	O:\Shao-En\MSDATA\kinaseinhib\k252a\SC_07282008\5x\M7\d008012008_m7_4.raw		0	1560.673215		0	TRUE	0	-777.777
-1	1	0	0.875	0.1	IPI:IPI00604620.3	76625	SPACER	SWISS-PROT:P19338-1|ENSEMBL:ENSP00000318195|REFSEQ:NP_005372 Tax_Id=9606 Gene_Symbol=NCL Isoform 1 of Nucleolin	GFGFVDFNSEEDAK	781.3463	1560.678	2	21	-777.777	-777.777	-777.777	-777.777	0	0	3993.3905	0	0	0	1560.6732	781.3447966	1560.675068	0	FALSE			-777.777	-777.777	-777.777	1	18.6	O:\Shao-En\MSDATA\kinaseinhib\k252a\SC_07282008\5x\M7\kinaseinhib_k252a_SC_07282008_5x_M7_combo.mgf.html		1	-777.777	-777.777	O:\Shao-En\MSDATA\kinaseinhib\k252a\SC_07282008\5x\M7\d008012008_m7_5.raw		0	1560.673215		0	FALSE	0	-777.777
-1	1	0	0.875	0.1	IPI:IPI00604620.3	76625	SPACER	SWISS-PROT:P19338-1|ENSEMBL:ENSP00000318195|REFSEQ:NP_005372 Tax_Id=9606 Gene_Symbol=NCL Isoform 1 of Nucleolin	GFGFVDFNSEEDAKAAK	924.4432	1846.8718	2	60	-777.777	-777.777	-777.777	-777.777	2741.914077	20.23912234	2734.9569	2742.105537	2743.1233	6737.722049	1846.8708	924.4415617	1846.868598	1830.84221	FALSE			-777.777	-777.777	-777.777	1	51.9	O:\Shao-En\MSDATA\kinaseinhib\k252a\SC_07282008\5x\M7\kinaseinhib_k252a_SC_07282008_5x_M7_combo.mgf.html	2Lys8	1	-777.777	-777.777	O:\Shao-En\MSDATA\kinaseinhib\k252a\SC_07282008\5x\M7\d008012008_m7_6.raw		1287867.945	1830.842395		924.4431494	TRUE	924.4415111	-777.777
-1	1	0	0.875	0.1	IPI:IPI00604620.3	76625	SPACER	SWISS-PROT:P19338-1|ENSEMBL:ENSP00000318195|REFSEQ:NP_005372 Tax_Id=9606 Gene_Symbol=NCL Isoform 1 of Nucleolin	GFGFVDFNSEEDAKAAK	916.4302	1830.8458	2	47	-777.777	-777.777	-777.777	-777.777	0	0	2734.602	0	0	0	1830.8423	916.4285693	1830.842613	0	FALSE			-777.777	-777.777	-777.777	1	43.5	O:\Shao-En\MSDATA\kinaseinhib\k252a\SC_07282008\5x\M7\kinaseinhib_k252a_SC_07282008_5x_M7_combo.mgf.html		1	-777.777	-777.777	O:\Shao-En\MSDATA\kinaseinhib\k252a\SC_07282008\5x\M7\d008012008_m7_6.raw		0	1830.842395		0	TRUE	0	-777.777
-1	1	0	0.875	0.1	IPI:IPI00604620.3	76625	SPACER	SWISS-PROT:P19338-1|ENSEMBL:ENSP00000318195|REFSEQ:NP_005372 Tax_Id=9606 Gene_Symbol=NCL Isoform 1 of Nucleolin	GFGFVDFNSEEDAKAAK	616.6328	1846.8766	3	19	-777.777	-777.777	-777.777	-777.777	0	0	2732.684	0	0	0	1846.8708	616.6314517	1846.872567	0	FALSE			-777.777	-777.777	-777.777	1	15.2	O:\Shao-En\MSDATA\kinaseinhib\k252a\SC_07282008\5x\M7\kinaseinhib_k252a_SC_07282008_5x_M7_combo.mgf.html	2Lys8	1	-777.777	-777.777	O:\Shao-En\MSDATA\kinaseinhib\k252a\SC_07282008\5x\M7\d008012008_m7_6.raw		0	1830.842395		0	FALSE	0	-777.777
-1	1	0	0.875	0.1	IPI:IPI00604620.3	76625	SPACER	SWISS-PROT:P19338-1|ENSEMBL:ENSP00000318195|REFSEQ:NP_005372 Tax_Id=9606 Gene_Symbol=NCL Isoform 1 of Nucleolin	GFGFVDFNSEEDAKAAK	611.2904	1830.8492	3	15	-777.777	-777.777	-777.777	-777.777	0	0	2732.3485	0	0	0	1830.8423	611.2890568	1830.845382	0	FALSE			-777.777	-777.777	-777.777	1	8.5	O:\Shao-En\MSDATA\kinaseinhib\k252a\SC_07282008\5x\M7\kinaseinhib_k252a_SC_07282008_5x_M7_combo.mgf.html		1	-777.777	-777.777	O:\Shao-En\MSDATA\kinaseinhib\k252a\SC_07282008\5x\M7\d008012008_m7_6.raw		0	1830.842395		0	FALSE	0	-777.777
-1	1	0	0.875	0.1	IPI:IPI00604620.3	76625	SPACER	SWISS-PROT:P19338-1|ENSEMBL:ENSP00000318195|REFSEQ:NP_005372 Tax_Id=9606 Gene_Symbol=NCL Isoform 1 of Nucleolin	GIAYIEFK	470.7616	939.5086	2	50	-777.777	-777.777	-777.777	-777.777	2626.633765	19.77532274	2619.9656	2626.687599	2625.9095	3426.722715	939.5065	470.7603892	939.5062529	939.5070277	FALSE			-777.777	-777.777	-777.777	1	21.4	O:\Shao-En\MSDATA\kinaseinhib\k252a\SC_07282008\5x\M7\kinaseinhib_k252a_SC_07282008_5x_M7_combo.mgf.html		1	-777.777	-777.777	O:\Shao-En\MSDATA\kinaseinhib\k252a\SC_07282008\5x\M7\d008012008_m7_6.raw		1856412.805	939.5065447		470.7616172	TRUE	470.7604063	-777.777
-1	1	0	0.875	0.1	IPI:IPI00604620.3	76625	SPACER	SWISS-PROT:P19338-1|ENSEMBL:ENSP00000318195|REFSEQ:NP_005372 Tax_Id=9606 Gene_Symbol=NCL Isoform 1 of Nucleolin	GIAYIEFK	474.7691	947.5236	2	32	-777.777	-777.777	-777.777	-777.777	2587.138554	26.58136018	2575.96	2587.495457	2589.5625	9054.865616	947.5207	474.7678854	947.5212454	939.5072088	FALSE			-777.777	-777.777	-777.777	1	19.6	O:\Shao-En\MSDATA\kinaseinhib\k252a\SC_07282008\5x\M7\kinaseinhib_k252a_SC_07282008_5x_M7_combo.mgf.html	1Lys8	1	-777.777	-777.777	O:\Shao-En\MSDATA\kinaseinhib\k252a\SC_07282008\5x\M7\d008012008_m7_5.raw		4910650.055	939.5065447		474.7689924	TRUE	474.7677778	-777.777
-1	1	0	0.875	0.1	IPI:IPI00604620.3	76625	SPACER	SWISS-PROT:P19338-1|ENSEMBL:ENSP00000318195|REFSEQ:NP_005372 Tax_Id=9606 Gene_Symbol=NCL Isoform 1 of Nucleolin	GIAYIEFK	470.7617	939.5089	2	19	-777.777	-777.777	-777.777	-777.777	0	0	2576.2627	0	0	0	939.5065	470.7604892	939.5064529	0	FALSE			-777.777	-777.777	-777.777	1	6.9	O:\Shao-En\MSDATA\kinaseinhib\k252a\SC_07282008\5x\M7\kinaseinhib_k252a_SC_07282008_5x_M7_combo.mgf.html		1	-777.777	-777.777	O:\Shao-En\MSDATA\kinaseinhib\k252a\SC_07282008\5x\M7\d008012008_m7_5.raw		0	939.5065447		0	FALSE	0	-777.777
-1	1	0	0.875	0.1	IPI:IPI00604620.3	76625	SPACER	SWISS-PROT:P19338-1|ENSEMBL:ENSP00000318195|REFSEQ:NP_005372 Tax_Id=9606 Gene_Symbol=NCL Isoform 1 of Nucleolin	GIAYIEFKTEADAEK	842.9272	1683.8398	2	66	-777.777	-777.777	-777.777	-777.777	2528.054493	22.7333267	2529.083	2529.036706	2528.2614	1118.838078	1683.8355	842.9256385	1683.836752	1683.835801	FALSE			-777.777	-777.777	-777.777	1	49.2	O:\Shao-En\MSDATA\kinaseinhib\k252a\SC_07282008\5x\M7\kinaseinhib_k252a_SC_07282008_5x_M7_combo.mgf.html		1	-777.777	-777.777	O:\Shao-En\MSDATA\kinaseinhib\k252a\SC_07282008\5x\M7\d008012008_m7_6.raw		242978.1138	1683.835525		842.9271868	TRUE	842.9256253	-777.777
-1	1	0	0.875	0.1	IPI:IPI00604620.3	76625	SPACER	SWISS-PROT:P19338-1|ENSEMBL:ENSP00000318195|REFSEQ:NP_005372 Tax_Id=9606 Gene_Symbol=NCL Isoform 1 of Nucleolin	GLSEDTTEETLKESFDGSVR	1107.536	2213.0574	2	109	-777.777	-777.777	-777.777	-777.777	2757.586929	26.70302164	2747.8784	2758.200706	2757.0892	32257.01264	2213.0522	1107.534189	2213.053853	2199.01828	FALSE			-777.777	-777.777	-777.777	1	99.6	O:\Shao-En\MSDATA\kinaseinhib\k252a\SC_07282008\5x\M7\kinaseinhib_k252a_SC_07282008_5x_M7_combo.mgf.html	1Arg6 1Lys8	1	-777.777	-777.777	O:\Shao-En\MSDATA\kinaseinhib\k252a\SC_07282008\5x\M7\d008012008_m7_5.raw		4682172.858	2199.017865		1107.535975	TRUE	1107.534164	-777.777
-1	1	0	0.875	0.1	IPI:IPI00604620.3	76625	SPACER	SWISS-PROT:P19338-1|ENSEMBL:ENSP00000318195|REFSEQ:NP_005372 Tax_Id=9606 Gene_Symbol=NCL Isoform 1 of Nucleolin	GLSEDTTEETLKESFDGSVR	1100.5187	2199.0229	2	104	-777.777	-777.777	-777.777	-777.777	2781.644797	22.70483959	2770.1375	2781.80056	2782.1814	35295.97259	2199.0178	1100.516896	2199.019266	2199.019535	FALSE			-777.777	-777.777	-777.777	1	98.1	O:\Shao-En\MSDATA\kinaseinhib\k252a\SC_07282008\5x\M7\kinaseinhib_k252a_SC_07282008_5x_M7_combo.mgf.html		1	-777.777	-777.777	O:\Shao-En\MSDATA\kinaseinhib\k252a\SC_07282008\5x\M7\d008012008_m7_6.raw		5122364.12	2199.017865		1100.517953	TRUE	1100.516148	-777.777
-1	1	0	0.875	0.1	IPI:IPI00604620.3	76625	SPACER	SWISS-PROT:P19338-1|ENSEMBL:ENSP00000318195|REFSEQ:NP_005372 Tax_Id=9606 Gene_Symbol=NCL Isoform 1 of Nucleolin	GLSEDTTEETLKESFDGSVR	1100.5189	2199.0233	2	96	-777.777	-777.777	-777.777	-777.777	2754.45435	21.83576487	2752.092	2753.155622	2753.1156	5346.727736	2199.0178	1100.517096	2199.019666	2199.016649	FALSE			-777.777	-777.777	-777.777	1	92.9	O:\Shao-En\MSDATA\kinaseinhib\k252a\SC_07282008\5x\M7\kinaseinhib_k252a_SC_07282008_5x_M7_combo.mgf.html		1	-777.777	-777.777	O:\Shao-En\MSDATA\kinaseinhib\k252a\SC_07282008\5x\M7\d008012008_m7_4.raw		775937.575	2199.017865		1100.517377	TRUE	1100.515573	-777.777
-1	1	0	0.875	0.1	IPI:IPI00604620.3	76625	SPACER	SWISS-PROT:P19338-1|ENSEMBL:ENSP00000318195|REFSEQ:NP_005372 Tax_Id=9606 Gene_Symbol=NCL Isoform 1 of Nucleolin	GLSEDTTEETLKESFDGSVR	1100.5189	2199.0232	2	91	-777.777	-777.777	-777.777	-777.777	0	0	2747.5129	0	0	0	2199.0178	1100.517096	2199.019666	0	FALSE			-777.777	-777.777	-777.777	1	87.6	O:\Shao-En\MSDATA\kinaseinhib\k252a\SC_07282008\5x\M7\kinaseinhib_k252a_SC_07282008_5x_M7_combo.mgf.html		1	-777.777	-777.777	O:\Shao-En\MSDATA\kinaseinhib\k252a\SC_07282008\5x\M7\d008012008_m7_5.raw		0	2199.017865		0	TRUE	0	-777.777
-1	1	0	0.875	0.1	IPI:IPI00604620.3	76625	SPACER	SWISS-PROT:P19338-1|ENSEMBL:ENSP00000318195|REFSEQ:NP_005372 Tax_Id=9606 Gene_Symbol=NCL Isoform 1 of Nucleolin	GLSEDTTEETLKESFDGSVR	1107.5358	2213.057	2	80	-777.777	-777.777	-777.777	-777.777	0	0	2770.5024	0	0	0	2213.0522	1107.533989	2213.053453	0	FALSE			-777.777	-777.777	-777.777	1	74.9	O:\Shao-En\MSDATA\kinaseinhib\k252a\SC_07282008\5x\M7\kinaseinhib_k252a_SC_07282008_5x_M7_combo.mgf.html	1Arg6 1Lys8	1	-777.777	-777.777	O:\Shao-En\MSDATA\kinaseinhib\k252a\SC_07282008\5x\M7\d008012008_m7_6.raw		0	2199.017865		0	TRUE	0	-777.777
-1	1	0	0.875	0.1	IPI:IPI00604620.3	76625	SPACER	SWISS-PROT:P19338-1|ENSEMBL:ENSP00000318195|REFSEQ:NP_005372 Tax_Id=9606 Gene_Symbol=NCL Isoform 1 of Nucleolin	GLSEDTTEETLKESFDGSVR	1107.5358	2213.0571	2	65	-777.777	-777.777	-777.777	-777.777	0	0	2601.7277	0	0	0	2213.0522	1107.533989	2213.053453	0	FALSE			-777.777	-777.777	-777.777	1	61.8	O:\Shao-En\MSDATA\kinaseinhib\k252a\SC_07282008\5x\M7\kinaseinhib_k252a_SC_07282008_5x_M7_combo.mgf.html	1Arg6 1Lys8	1	-777.777	-777.777	O:\Shao-En\MSDATA\kinaseinhib\k252a\SC_07282008\5x\M7\d008012008_m7_5.raw		0	2199.017865		0	TRUE	0	-777.777
-1	1	0	0.875	0.1	IPI:IPI00604620.3	76625	SPACER	SWISS-PROT:P19338-1|ENSEMBL:ENSP00000318195|REFSEQ:NP_005372 Tax_Id=9606 Gene_Symbol=NCL Isoform 1 of Nucleolin	GLSEDTTEETLKESFDGSVR	1100.5171	2199.0197	2	59	-777.777	-777.777	-777.777	-777.777	0	0	2780.2278	0	0	0	2199.0178	1100.515296	2199.016066	0	FALSE			-777.777	-777.777	-777.777	1	51.2	O:\Shao-En\MSDATA\kinaseinhib\k252a\SC_07282008\5x\M7\kinaseinhib_k252a_SC_07282008_5x_M7_combo.mgf.html		1	-777.777	-777.777	O:\Shao-En\MSDATA\kinaseinhib\k252a\SC_07282008\5x\M7\d008012008_m7_5.raw		0	2199.017865		0	TRUE	0	-777.777
-1	1	0	0.875	0.1	IPI:IPI00604620.3	76625	SPACER	SWISS-PROT:P19338-1|ENSEMBL:ENSP00000318195|REFSEQ:NP_005372 Tax_Id=9606 Gene_Symbol=NCL Isoform 1 of Nucleolin	GLSEDTTEETLKESFDGSVR	1100.5225	2199.0305	2	34	-777.777	-777.777	-777.777	-777.777	0	0	2596.9265	0	0	0	2199.0178	1100.520696	2199.026866	0	FALSE			-777.777	-777.777	-777.777	1	22.2	O:\Shao-En\MSDATA\kinaseinhib\k252a\SC_07282008\5x\M7\kinaseinhib_k252a_SC_07282008_5x_M7_combo.mgf.html		1	-777.777	-777.777	O:\Shao-En\MSDATA\kinaseinhib\k252a\SC_07282008\5x\M7\d008012008_m7_5.raw		0	2199.017865		0	TRUE	0	-777.777
-1	1	0	0.875	0.1	IPI:IPI00604620.3	76625	SPACER	SWISS-PROT:P19338-1|ENSEMBL:ENSP00000318195|REFSEQ:NP_005372 Tax_Id=9606 Gene_Symbol=NCL Isoform 1 of Nucleolin	GLSEDTTEETLKESFDGSVR	734.0157	2199.0253	3	55	-777.777	-777.777	-777.777	-777.777	2781.601509	27.86906418	2769.4962	2781.904989	2779.9471	25979.71199	2199.0178	734.0142411	2199.020935	2199.02032	FALSE			-777.777	-777.777	-777.777	1	51.5	O:\Shao-En\MSDATA\kinaseinhib\k252a\SC_07282008\5x\M7\kinaseinhib_k252a_SC_07282008_5x_M7_combo.mgf.html		1	-777.777	-777.777	O:\Shao-En\MSDATA\kinaseinhib\k252a\SC_07282008\5x\M7\d008012008_m7_6.raw		6946840.739	2199.017865		734.0158388	TRUE	734.01438	-777.777
-1	1	0	0.875	0.1	IPI:IPI00604620.3	76625	SPACER	SWISS-PROT:P19338-1|ENSEMBL:ENSP00000318195|REFSEQ:NP_005372 Tax_Id=9606 Gene_Symbol=NCL Isoform 1 of Nucleolin	GLSEDTTEETLKESFDGSVR	738.6927	2213.0563	3	54	-777.777	-777.777	-777.777	-777.777	2757.33409	26.70302164	2770.7792	2758.048698	2757.0892	19430.69461	2213.0522	738.6912367	2213.051922	2199.018645	FALSE			-777.777	-777.777	-777.777	1	45.3	O:\Shao-En\MSDATA\kinaseinhib\k252a\SC_07282008\5x\M7\kinaseinhib_k252a_SC_07282008_5x_M7_combo.mgf.html	1Arg6 1Lys8	1	-777.777	-777.777	O:\Shao-En\MSDATA\kinaseinhib\k252a\SC_07282008\5x\M7\d008012008_m7_5.raw		5205585.891	2199.017865		738.692633	TRUE	738.6911697	-777.777
-1	1	0	0.875	0.1	IPI:IPI00604620.3	76625	SPACER	SWISS-PROT:P19338-1|ENSEMBL:ENSP00000318195|REFSEQ:NP_005372 Tax_Id=9606 Gene_Symbol=NCL Isoform 1 of Nucleolin	GLSEDTTEETLKESFDGSVR	734.0155	2199.0248	3	52	-777.777	-777.777	-777.777	-777.777	0	0	2599.5047	0	0	0	2199.0178	734.0140411	2199.020335	0	FALSE			-777.777	-777.777	-777.777	1	48	O:\Shao-En\MSDATA\kinaseinhib\k252a\SC_07282008\5x\M7\kinaseinhib_k252a_SC_07282008_5x_M7_combo.mgf.html		1	-777.777	-777.777	O:\Shao-En\MSDATA\kinaseinhib\k252a\SC_07282008\5x\M7\d008012008_m7_5.raw		0	2199.017865		0	TRUE	0	-777.777
-1	1	0	0.875	0.1	IPI:IPI00604620.3	76625	SPACER	SWISS-PROT:P19338-1|ENSEMBL:ENSP00000318195|REFSEQ:NP_005372 Tax_Id=9606 Gene_Symbol=NCL Isoform 1 of Nucleolin	GLSEDTTEETLKESFDGSVR	734.0156	2199.025	3	51	-777.777	-777.777	-777.777	-777.777	0	0	2747.2185	0	0	0	2199.0178	734.0141411	2199.020635	0	FALSE			-777.777	-777.777	-777.777	1	47.5	O:\Shao-En\MSDATA\kinaseinhib\k252a\SC_07282008\5x\M7\kinaseinhib_k252a_SC_07282008_5x_M7_combo.mgf.html		1	-777.777	-777.777	O:\Shao-En\MSDATA\kinaseinhib\k252a\SC_07282008\5x\M7\d008012008_m7_5.raw		0	2199.017865		0	TRUE	0	-777.777
-1	1	0	0.875	0.1	IPI:IPI00604620.3	76625	SPACER	SWISS-PROT:P19338-1|ENSEMBL:ENSP00000318195|REFSEQ:NP_005372 Tax_Id=9606 Gene_Symbol=NCL Isoform 1 of Nucleolin	GLSEDTTEETLKESFDGSVR	738.6922	2213.0546	3	41	-777.777	-777.777	-777.777	-777.777	0	0	2599.8797	0	0	0	2213.0522	738.6907367	2213.050422	0	FALSE			-777.777	-777.777	-777.777	1	29.7	O:\Shao-En\MSDATA\kinaseinhib\k252a\SC_07282008\5x\M7\kinaseinhib_k252a_SC_07282008_5x_M7_combo.mgf.html	1Arg6 1Lys8	1	-777.777	-777.777	O:\Shao-En\MSDATA\kinaseinhib\k252a\SC_07282008\5x\M7\d008012008_m7_5.raw		0	2199.017865		0	TRUE	0	-777.777
-1	1	0	0.875	0.1	IPI:IPI00604620.3	76625	SPACER	SWISS-PROT:P19338-1|ENSEMBL:ENSP00000318195|REFSEQ:NP_005372 Tax_Id=9606 Gene_Symbol=NCL Isoform 1 of Nucleolin	GLSEDTTEETLKESFDGSVR	738.6927	2213.0563	3	28	-777.777	-777.777	-777.777	-777.777	0	0	2769.8201	0	0	0	2213.0522	738.6912367	2213.051922	0	FALSE			-777.777	-777.777	-777.777	1	26.3	O:\Shao-En\MSDATA\kinaseinhib\k252a\SC_07282008\5x\M7\kinaseinhib_k252a_SC_07282008_5x_M7_combo.mgf.html	1Arg6 1Lys8	1	-777.777	-777.777	O:\Shao-En\MSDATA\kinaseinhib\k252a\SC_07282008\5x\M7\d008012008_m7_6.raw		0	2199.017865		0	TRUE	0	-777.777
-1	1	0	0.875	0.1	IPI:IPI00604620.3	76625	SPACER	SWISS-PROT:P19338-1|ENSEMBL:ENSP00000318195|REFSEQ:NP_005372 Tax_Id=9606 Gene_Symbol=NCL Isoform 1 of Nucleolin	GLSEDTTEETLKESFDGSVR	738.6928	2213.0566	3	24	-777.777	-777.777	-777.777	-777.777	0	0	2749.9692	0	0	0	2213.0522	738.6913367	2213.052222	0	FALSE			-777.777	-777.777	-777.777	1	15.9	O:\Shao-En\MSDATA\kinaseinhib\k252a\SC_07282008\5x\M7\kinaseinhib_k252a_SC_07282008_5x_M7_combo.mgf.html	1Arg6 1Lys8	1	-777.777	-777.777	O:\Shao-En\MSDATA\kinaseinhib\k252a\SC_07282008\5x\M7\d008012008_m7_4.raw		0	2199.017865		0	FALSE	0	-777.777
-1	1	0	0.875	0.1	IPI:IPI00604620.3	76625	SPACER	SWISS-PROT:P19338-1|ENSEMBL:ENSP00000318195|REFSEQ:NP_005372 Tax_Id=9606 Gene_Symbol=NCL Isoform 1 of Nucleolin	GQNQDYRGGK	561.7684	1121.5223	2	26	-777.777	-777.777	-777.777	-777.777	718.1965	0	719.9574	660.8162	718.1965	7.310693313	1121.5213	561.7671034	1121.519681	1121.51943	FALSE			-777.777	-777.777	-777.777	1	13.6	O:\Shao-En\MSDATA\kinaseinhib\k252a\SC_07282008\5x\M7\kinaseinhib_k252a_SC_07282008_5x_M7_combo.mgf.html		1	-777.777	-777.777	O:\Shao-En\MSDATA\kinaseinhib\k252a\SC_07282008\5x\M7\d008012008_m7_6.raw		3019.595047	1121.521375		561.7684085	TRUE	561.7671119	-777.777
-1	1	0	0.875	0.1	IPI:IPI00604620.3	76625	SPACER	SWISS-PROT:P19338-1|ENSEMBL:ENSP00000318195|REFSEQ:NP_005372 Tax_Id=9606 Gene_Symbol=NCL Isoform 1 of Nucleolin	GYAFIEFASFEDAK	801.8836	1601.7526	2	85	-777.777	-777.777	-777.777	-777.777	3492.293755	23.77742498	3488.7273	3493.087253	3492.468	2168.431289	1601.7493	801.8820772	1601.749629	1593.736206	FALSE			-777.777	-777.777	-777.777	1	71.9	O:\Shao-En\MSDATA\kinaseinhib\k252a\SC_07282008\5x\M7\kinaseinhib_k252a_SC_07282008_5x_M7_combo.mgf.html	1Lys8	1	-777.777	-777.777	O:\Shao-En\MSDATA\kinaseinhib\k252a\SC_07282008\5x\M7\d008012008_m7_5.raw		510484.8716	1593.735085		801.8837067	TRUE	801.8821839	-777.777
-1	1	0	0.875	0.1	IPI:IPI00604620.3	76625	SPACER	SWISS-PROT:P19338-1|ENSEMBL:ENSP00000318195|REFSEQ:NP_005372 Tax_Id=9606 Gene_Symbol=NCL Isoform 1 of Nucleolin	GYAFIEFASFEDAK	797.876	1593.7374	2	82	-777.777	-777.777	-777.777	-777.777	0	0	3486.1126	0	0	0	1593.735	797.874481	1593.734437	0	FALSE			-777.777	-777.777	-777.777	1	70.3	O:\Shao-En\MSDATA\kinaseinhib\k252a\SC_07282008\5x\M7\kinaseinhib_k252a_SC_07282008_5x_M7_combo.mgf.html		1	-777.777	-777.777	O:\Shao-En\MSDATA\kinaseinhib\k252a\SC_07282008\5x\M7\d008012008_m7_5.raw		0	1593.735085		0	TRUE	0	-777.777
-1	1	0	0.875	0.1	IPI:IPI00604620.3	76625	SPACER	SWISS-PROT:P19338-1|ENSEMBL:ENSP00000318195|REFSEQ:NP_005372 Tax_Id=9606 Gene_Symbol=NCL Isoform 1 of Nucleolin	GYAFIEFASFEDAK	797.8759	1593.7372	2	67	-777.777	-777.777	-777.777	-777.777	3491.120155	18.73423343	3493.0865	3490.012226	3488.7788	513.1127283	1593.735	797.874381	1593.734237	1593.736042	FALSE			-777.777	-777.777	-777.777	1	57.8	O:\Shao-En\MSDATA\kinaseinhib\k252a\SC_07282008\5x\M7\kinaseinhib_k252a_SC_07282008_5x_M7_combo.mgf.html		1	-777.777	-777.777	O:\Shao-En\MSDATA\kinaseinhib\k252a\SC_07282008\5x\M7\d008012008_m7_6.raw		121815.2688	1593.735085		797.8759035	TRUE	797.8743844	-777.777
-1	1	0	0.875	0.1	IPI:IPI00604620.3	76625	SPACER	SWISS-PROT:P19338-1|ENSEMBL:ENSP00000318195|REFSEQ:NP_005372 Tax_Id=9606 Gene_Symbol=NCL Isoform 1 of Nucleolin	IVTDRETGSSK	596.8124	1191.6103	2	81	-777.777	-777.777	-777.777	-777.777	745.3044011	4.9014	744.9491	745.3219896	744.1015	2637.854677	1191.6095	596.8110704	1191.607615	1191.607782	FALSE			-777.777	-777.777	-777.777	1	67.2	O:\Shao-En\MSDATA\kinaseinhib\k252a\SC_07282008\5x\M7\kinaseinhib_k252a_SC_07282008_5x_M7_combo.mgf.html		1	-777.777	-777.777	O:\Shao-En\MSDATA\kinaseinhib\k252a\SC_07282008\5x\M7\d008012008_m7_5.raw		973816.4717	1191.609515		596.8124474	TRUE	596.8111178	-777.777
-1	1	0	0.875	0.1	IPI:IPI00604620.3	76625	SPACER	SWISS-PROT:P19338-1|ENSEMBL:ENSP00000318195|REFSEQ:NP_005372 Tax_Id=9606 Gene_Symbol=NCL Isoform 1 of Nucleolin	IVTDRETGSSK	603.8291	1205.6436	2	76	-777.777	-777.777	-777.777	-777.777	0	0	745.2504	0	0	0	1205.6438	603.8277638	1205.641002	0	FALSE			-777.777	-777.777	-777.777	1	59	O:\Shao-En\MSDATA\kinaseinhib\k252a\SC_07282008\5x\M7\kinaseinhib_k252a_SC_07282008_5x_M7_combo.mgf.html	1Arg6 1Lys8	1	-777.777	-777.777	O:\Shao-En\MSDATA\kinaseinhib\k252a\SC_07282008\5x\M7\d008012008_m7_5.raw		0	1191.609515		0	TRUE	0	-777.777
-1	1	0	0.875	0.1	IPI:IPI00604620.3	76625	SPACER	SWISS-PROT:P19338-1|ENSEMBL:ENSP00000318195|REFSEQ:NP_005372 Tax_Id=9606 Gene_Symbol=NCL Isoform 1 of Nucleolin	IVTDRETGSSK	596.8119	1191.6093	2	58	-777.777	-777.777	-777.777	-777.777	741.8626443	6.091	741.0389	741.4254925	742.681	325.8102502	1191.6095	596.8105704	1191.606615	1191.607262	FALSE			-777.777	-777.777	-777.777	1	45.9	O:\Shao-En\MSDATA\kinaseinhib\k252a\SC_07282008\5x\M7\kinaseinhib_k252a_SC_07282008_5x_M7_combo.mgf.html		1	-777.777	-777.777	O:\Shao-En\MSDATA\kinaseinhib\k252a\SC_07282008\5x\M7\d008012008_m7_6.raw		120846.5693	1191.609515		596.8119468	TRUE	596.8106172	-777.777
-1	1	0	0.875	0.1	IPI:IPI00604620.3	76625	SPACER	SWISS-PROT:P19338-1|ENSEMBL:ENSP00000318195|REFSEQ:NP_005372 Tax_Id=9606 Gene_Symbol=NCL Isoform 1 of Nucleolin	IVTDRETGSSK	603.8295	1205.6445	2	42	-777.777	-777.777	-777.777	-777.777	0	0	741.3681	0	0	0	1205.6438	603.8281638	1205.641802	0	FALSE			-777.777	-777.777	-777.777	1	29.6	O:\Shao-En\MSDATA\kinaseinhib\k252a\SC_07282008\5x\M7\kinaseinhib_k252a_SC_07282008_5x_M7_combo.mgf.html	1Arg6 1Lys8	1	-777.777	-777.777	O:\Shao-En\MSDATA\kinaseinhib\k252a\SC_07282008\5x\M7\d008012008_m7_6.raw		0	1191.609515		0	TRUE	0	-777.777
-1	1	0	0.875	0.1	IPI:IPI00604620.3	76625	SPACER	SWISS-PROT:P19338-1|ENSEMBL:ENSP00000318195|REFSEQ:NP_005372 Tax_Id=9606 Gene_Symbol=NCL Isoform 1 of Nucleolin	KFGYVDFESAEDLEK	888.9219	1775.8292	2	96	-777.777	-777.777	-777.777	-777.777	2788.64494	26.70383843	2777.0628	2787.830214	2787.3381	25863.21858	1775.8253	888.9202952	1775.826065	1775.825597	FALSE			-777.777	-777.777	-777.777	1	85	O:\Shao-En\MSDATA\kinaseinhib\k252a\SC_07282008\5x\M7\kinaseinhib_k252a_SC_07282008_5x_M7_combo.mgf.html		1	-777.777	-777.777	O:\Shao-En\MSDATA\kinaseinhib\k252a\SC_07282008\5x\M7\d008012008_m7_5.raw		5176217.457	1775.825355		888.9208004	TRUE	888.9191956	-777.777
-1	1	0	0.875	0.1	IPI:IPI00604620.3	76625	SPACER	SWISS-PROT:P19338-1|ENSEMBL:ENSP00000318195|REFSEQ:NP_005372 Tax_Id=9606 Gene_Symbol=NCL Isoform 1 of Nucleolin	KFGYVDFESAEDLEK	896.9346	1791.8546	2	80	-777.777	-777.777	-777.777	-777.777	2812.741661	17.78953697	2807.4615	2812.259932	2811.0217	7418.916979	1791.8537	896.9329877	1791.85145	1775.824839	FALSE			-777.777	-777.777	-777.777	1	70.3	O:\Shao-En\MSDATA\kinaseinhib\k252a\SC_07282008\5x\M7\kinaseinhib_k252a_SC_07282008_5x_M7_combo.mgf.html	2Lys8	1	-777.777	-777.777	O:\Shao-En\MSDATA\kinaseinhib\k252a\SC_07282008\5x\M7\d008012008_m7_6.raw		1482891.551	1775.825355		896.9344751	TRUE	896.9328627	-777.777
-1	1	0	0.875	0.1	IPI:IPI00604620.3	76625	SPACER	SWISS-PROT:P19338-1|ENSEMBL:ENSP00000318195|REFSEQ:NP_005372 Tax_Id=9606 Gene_Symbol=NCL Isoform 1 of Nucleolin	KFGYVDFESAEDLEK	888.9207	1775.8269	2	63	-777.777	-777.777	-777.777	-777.777	0	0	2805.9279	0	0	0	1775.8253	888.9190952	1775.823665	0	FALSE			-777.777	-777.777	-777.777	1	55.6	O:\Shao-En\MSDATA\kinaseinhib\k252a\SC_07282008\5x\M7\kinaseinhib_k252a_SC_07282008_5x_M7_combo.mgf.html		1	-777.777	-777.777	O:\Shao-En\MSDATA\kinaseinhib\k252a\SC_07282008\5x\M7\d008012008_m7_6.raw		0	1775.825355		0	TRUE	0	-777.777
-1	1	0	0.875	0.1	IPI:IPI00604620.3	76625	SPACER	SWISS-PROT:P19338-1|ENSEMBL:ENSP00000318195|REFSEQ:NP_005372 Tax_Id=9606 Gene_Symbol=NCL Isoform 1 of Nucleolin	KFGYVDFESAEDLEK	896.9467	1791.8789	2	31	-777.777	-777.777	-777.777	-777.777	0	0	2800.3786	0	0	0	1791.8537	896.9450876	1791.87565	0	FALSE			-777.777	-777.777	-777.777	1	19.9	O:\Shao-En\MSDATA\kinaseinhib\k252a\SC_07282008\5x\M7\kinaseinhib_k252a_SC_07282008_5x_M7_combo.mgf.html	2Lys8	1	-777.777	-777.777	O:\Shao-En\MSDATA\kinaseinhib\k252a\SC_07282008\5x\M7\d008012008_m7_5.raw		0	1775.825355		0	TRUE	0	-777.777
-1	1	0	0.875	0.1	IPI:IPI00604620.3	76625	SPACER	SWISS-PROT:P19338-1|ENSEMBL:ENSP00000318195|REFSEQ:NP_005372 Tax_Id=9606 Gene_Symbol=NCL Isoform 1 of Nucleolin	KFGYVDFESAEDLEK	896.9345	1791.8544	2	27	-777.777	-777.777	-777.777	-777.777	0	0	2777.3888	0	0	0	1791.8537	896.9328877	1791.85125	0	FALSE			-777.777	-777.777	-777.777	1	15.2	O:\Shao-En\MSDATA\kinaseinhib\k252a\SC_07282008\5x\M7\kinaseinhib_k252a_SC_07282008_5x_M7_combo.mgf.html	2Lys8	1	-777.777	-777.777	O:\Shao-En\MSDATA\kinaseinhib\k252a\SC_07282008\5x\M7\d008012008_m7_5.raw		0	1775.825355		0	TRUE	0	-777.777
-1	1	0	0.875	0.1	IPI:IPI00604620.3	76625	SPACER	SWISS-PROT:P19338-1|ENSEMBL:ENSP00000318195|REFSEQ:NP_005372 Tax_Id=9606 Gene_Symbol=NCL Isoform 1 of Nucleolin	KFGYVDFESAEDLEK	888.9207	1775.8269	2	26	-777.777	-777.777	-777.777	-777.777	0	0	2823.1183	0	0	0	1775.8253	888.9190952	1775.823665	0	FALSE			-777.777	-777.777	-777.777	1	18.3	O:\Shao-En\MSDATA\kinaseinhib\k252a\SC_07282008\5x\M7\kinaseinhib_k252a_SC_07282008_5x_M7_combo.mgf.html		1	-777.777	-777.777	O:\Shao-En\MSDATA\kinaseinhib\k252a\SC_07282008\5x\M7\d008012008_m7_6.raw		0	1775.825355		0	TRUE	0	-777.777
-1	1	0	0.875	0.1	IPI:IPI00604620.3	76625	SPACER	SWISS-PROT:P19338-1|ENSEMBL:ENSP00000318195|REFSEQ:NP_005372 Tax_Id=9606 Gene_Symbol=NCL Isoform 1 of Nucleolin	KFGYVDFESAEDLEK	598.2931	1791.8574	3	24	-777.777	-777.777	-777.777	-777.777	0	0	2809.2823	0	0	0	1791.8537	598.291769	1791.853519	0	FALSE			-777.777	-777.777	-777.777	1	18.1	O:\Shao-En\MSDATA\kinaseinhib\k252a\SC_07282008\5x\M7\kinaseinhib_k252a_SC_07282008_5x_M7_combo.mgf.html	2Lys8	1	-777.777	-777.777	O:\Shao-En\MSDATA\kinaseinhib\k252a\SC_07282008\5x\M7\d008012008_m7_6.raw		0	1775.825355		0	FALSE	0	-777.777
-1	1	0	0.875	0.1	IPI:IPI00604620.3	76625	SPACER	SWISS-PROT:P19338-1|ENSEMBL:ENSP00000318195|REFSEQ:NP_005372 Tax_Id=9606 Gene_Symbol=NCL Isoform 1 of Nucleolin	KFGYVDFESAEDLEK	592.951	1775.8312	3	22	-777.777	-777.777	-777.777	-777.777	0	0	2778.005	0	0	0	1775.8253	592.9496741	1775.827234	0	FALSE			-777.777	-777.777	-777.777	1	7.6	O:\Shao-En\MSDATA\kinaseinhib\k252a\SC_07282008\5x\M7\kinaseinhib_k252a_SC_07282008_5x_M7_combo.mgf.html		1	-777.777	-777.777	O:\Shao-En\MSDATA\kinaseinhib\k252a\SC_07282008\5x\M7\d008012008_m7_5.raw		0	1775.825355		0	FALSE	0	-777.777
-1	1	0	0.875	0.1	IPI:IPI00604620.3	76625	SPACER	SWISS-PROT:P19338-1|ENSEMBL:ENSP00000318195|REFSEQ:NP_005372 Tax_Id=9606 Gene_Symbol=NCL Isoform 1 of Nucleolin	LELQGPR	406.736	811.4575	2	29	-777.777	-777.777	-777.777	-777.777	1902.702056	16.15474797	1899.7265	1903.039868	1904.5219	14954.94136	811.4552	406.7348495	811.4551736	811.4544827	FALSE			-777.777	-777.777	-777.777	1	9.7	O:\Shao-En\MSDATA\kinaseinhib\k252a\SC_07282008\5x\M7\kinaseinhib_k252a_SC_07282008_5x_M7_combo.mgf.html		1	-777.777	-777.777	O:\Shao-En\MSDATA\kinaseinhib\k252a\SC_07282008\5x\M7\d008012008_m7_5.raw		10491083.19	811.4551847		406.7359842	TRUE	406.7348337	-777.777
-1	1	0	0.875	0.1	IPI:IPI00604620.3	76625	SPACER	SWISS-PROT:P19338-1|ENSEMBL:ENSP00000318195|REFSEQ:NP_005372 Tax_Id=9606 Gene_Symbol=NCL Isoform 1 of Nucleolin	LELQGPR	409.745	817.4755	2	28	-777.777	-777.777	-777.777	-777.777	1935.363628	18.86904112	1930.7574	1935.301587	1934.1188	2862.637346	817.4753	409.7438467	817.4731679	811.4547075	FALSE			-777.777	-777.777	-777.777	1	13.3	O:\Shao-En\MSDATA\kinaseinhib\k252a\SC_07282008\5x\M7\kinaseinhib_k252a_SC_07282008_5x_M7_combo.mgf.html	1Arg6	1	-777.777	-777.777	O:\Shao-En\MSDATA\kinaseinhib\k252a\SC_07282008\5x\M7\d008012008_m7_6.raw		1931142.871	811.4551847		409.7460857	TRUE	409.7449324	-777.777
-1	1	0	0.875	0.1	IPI:IPI00604620.3	76625	SPACER	SWISS-PROT:P19338-1|ENSEMBL:ENSP00000318195|REFSEQ:NP_005372 Tax_Id=9606 Gene_Symbol=NCL Isoform 1 of Nucleolin	LELQGPR	409.7461	817.4777	2	27	-777.777	-777.777	-777.777	-777.777	0	0	1899.9474	0	0	0	817.4753	409.7449467	817.4753679	0	FALSE			-777.777	-777.777	-777.777	1	14.7	O:\Shao-En\MSDATA\kinaseinhib\k252a\SC_07282008\5x\M7\kinaseinhib_k252a_SC_07282008_5x_M7_combo.mgf.html	1Arg6	1	-777.777	-777.777	O:\Shao-En\MSDATA\kinaseinhib\k252a\SC_07282008\5x\M7\d008012008_m7_5.raw		0	811.4551847		0	TRUE	0	-777.777
-1	1	0	0.875	0.1	IPI:IPI00604620.3	76625	SPACER	SWISS-PROT:P19338-1|ENSEMBL:ENSP00000318195|REFSEQ:NP_005372 Tax_Id=9606 Gene_Symbol=NCL Isoform 1 of Nucleolin	LVSKDGK	373.7239	745.4333	2	19	-777.777	-777.777	-777.777	-777.777	0	0	713.4844	0	0	0	745.4334	373.7227806	745.4310358	0	FALSE			-777.777	-777.777	-777.777	1	5.5	O:\Shao-En\MSDATA\kinaseinhib\k252a\SC_07282008\5x\M7\kinaseinhib_k252a_SC_07282008_5x_M7_combo.mgf.html		1	-777.777	-777.777	O:\Shao-En\MSDATA\kinaseinhib\k252a\SC_07282008\5x\M7\d008012008_m7_5.raw		0	745.4333847		0	FALSE	0	-777.777
-1	1	0	0.875	0.1	IPI:IPI00604620.3	76625	SPACER	SWISS-PROT:P19338-1|ENSEMBL:ENSP00000318195|REFSEQ:NP_005372 Tax_Id=9606 Gene_Symbol=NCL Isoform 1 of Nucleolin	NDLAVVDVR	503.7858	1005.557	2	70	-777.777	-777.777	-777.777	-777.777	2171.699731	21.05848414	2162.165	2172.437838	2171.5111	27581.71615	1005.555	503.7845581	1005.554591	999.5353371	FALSE			-777.777	-777.777	-777.777	1	51.8	O:\Shao-En\MSDATA\kinaseinhib\k252a\SC_07282008\5x\M7\kinaseinhib_k252a_SC_07282008_5x_M7_combo.mgf.html	1Arg6	1	-777.777	-777.777	O:\Shao-En\MSDATA\kinaseinhib\k252a\SC_07282008\5x\M7\d008012008_m7_5.raw		13263620.73	999.5348847		503.7857599	TRUE	503.7845179	-777.777
-1	1	0	0.875	0.1	IPI:IPI00604620.3	76625	SPACER	SWISS-PROT:P19338-1|ENSEMBL:ENSP00000318195|REFSEQ:NP_005372 Tax_Id=9606 Gene_Symbol=NCL Isoform 1 of Nucleolin	NDLAVVDVR	500.7751	999.5356	2	66	-777.777	-777.777	-777.777	-777.777	0	0	2160.8409	0	0	0	999.5349	500.7738609	999.5331964	0	FALSE			-777.777	-777.777	-777.777	1	49.2	O:\Shao-En\MSDATA\kinaseinhib\k252a\SC_07282008\5x\M7\kinaseinhib_k252a_SC_07282008_5x_M7_combo.mgf.html		1	-777.777	-777.777	O:\Shao-En\MSDATA\kinaseinhib\k252a\SC_07282008\5x\M7\d008012008_m7_5.raw		0	999.5348847		0	TRUE	0	-777.777
-1	1	0	0.875	0.1	IPI:IPI00604620.3	76625	SPACER	SWISS-PROT:P19338-1|ENSEMBL:ENSP00000318195|REFSEQ:NP_005372 Tax_Id=9606 Gene_Symbol=NCL Isoform 1 of Nucleolin	NDLAVVDVR	503.7866	1005.5586	2	64	-777.777	-777.777	-777.777	-777.777	2198.922162	19.22362982	2198.0932	2198.781578	2197.6487	18622.19377	1005.555	503.7853581	1005.556191	999.5362864	FALSE			-777.777	-777.777	-777.777	1	47.7	O:\Shao-En\MSDATA\kinaseinhib\k252a\SC_07282008\5x\M7\kinaseinhib_k252a_SC_07282008_5x_M7_combo.mgf.html	1Arg6	1	-777.777	-777.777	O:\Shao-En\MSDATA\kinaseinhib\k252a\SC_07282008\5x\M7\d008012008_m7_6.raw		9175901.969	999.5348847		503.7865677	TRUE	503.7853257	-777.777
-1	1	0	0.875	0.1	IPI:IPI00604620.3	76625	SPACER	SWISS-PROT:P19338-1|ENSEMBL:ENSP00000318195|REFSEQ:NP_005372 Tax_Id=9606 Gene_Symbol=NCL Isoform 1 of Nucleolin	NDLAVVDVR	500.7767	999.5388	2	63	-777.777	-777.777	-777.777	-777.777	0	0	2191.7909	0	0	0	999.5349	500.7754609	999.5363964	0	FALSE			-777.777	-777.777	-777.777	1	47.2	O:\Shao-En\MSDATA\kinaseinhib\k252a\SC_07282008\5x\M7\kinaseinhib_k252a_SC_07282008_5x_M7_combo.mgf.html		1	-777.777	-777.777	O:\Shao-En\MSDATA\kinaseinhib\k252a\SC_07282008\5x\M7\d008012008_m7_6.raw		0	999.5348847		0	TRUE	0	-777.777
-1	1	0	0.875	0.1	IPI:IPI00604620.3	76625	SPACER	SWISS-PROT:P19338-1|ENSEMBL:ENSP00000318195|REFSEQ:NP_005372 Tax_Id=9606 Gene_Symbol=NCL Isoform 1 of Nucleolin	NDLAVVDVR	500.7766	999.5386	2	53	-777.777	-777.777	-777.777	-777.777	2147.047463	22.41528667	2147.3845	2147.732031	2143.8407	1785.333234	999.5349	500.7753609	999.5361964	999.5356574	FALSE			-777.777	-777.777	-777.777	1	37.7	O:\Shao-En\MSDATA\kinaseinhib\k252a\SC_07282008\5x\M7\kinaseinhib_k252a_SC_07282008_5x_M7_combo.mgf.html		1	-777.777	-777.777	O:\Shao-En\MSDATA\kinaseinhib\k252a\SC_07282008\5x\M7\d008012008_m7_4.raw		881825.2188	999.5348847		500.7766428	TRUE	500.7754037	-777.777
-1	1	0	0.875	0.1	IPI:IPI00604620.3	76625	SPACER	SWISS-PROT:P19338-1|ENSEMBL:ENSP00000318195|REFSEQ:NP_005372 Tax_Id=9606 Gene_Symbol=NCL Isoform 1 of Nucleolin	QKVEGTEPTTAFNLFVGNLNFNK	1292.6754	2583.3363	2	34	-777.777	-777.777	-777.777	-777.777	3622.611782	35.61685487	3610.7402	3621.795032	3620.6845	2993.426009	2583.3303	1292.673415	2583.332304	2567.303365	FALSE			-777.777	-777.777	-777.777	1	31.6	O:\Shao-En\MSDATA\kinaseinhib\k252a\SC_07282008\5x\M7\kinaseinhib_k252a_SC_07282008_5x_M7_combo.mgf.html	2Lys8	1	-777.777	-777.777	O:\Shao-En\MSDATA\kinaseinhib\k252a\SC_07282008\5x\M7\d008012008_m7_6.raw		345487.4246	2567.301965		1292.676071	TRUE	1292.674086	-777.777
-1	1	0	0.875	0.1	IPI:IPI00604620.3	76625	SPACER	SWISS-PROT:P19338-1|ENSEMBL:ENSP00000318195|REFSEQ:NP_005372 Tax_Id=9606 Gene_Symbol=NCL Isoform 1 of Nucleolin	QKVEGTEPTTAFNLFVGNLNFNK	1284.6593	2567.3041	2	33	-777.777	-777.777	-777.777	-777.777	0	0	3609.2932	0	0	0	2567.3019	1284.657322	2567.300119	0	FALSE			-777.777	-777.777	-777.777	1	31.2	O:\Shao-En\MSDATA\kinaseinhib\k252a\SC_07282008\5x\M7\kinaseinhib_k252a_SC_07282008_5x_M7_combo.mgf.html		1	-777.777	-777.777	O:\Shao-En\MSDATA\kinaseinhib\k252a\SC_07282008\5x\M7\d008012008_m7_6.raw		0	2567.301965		0	TRUE	0	-777.777
-1	1	0	0.875	0.1	IPI:IPI00604620.3	76625	SPACER	SWISS-PROT:P19338-1|ENSEMBL:ENSP00000318195|REFSEQ:NP_005372 Tax_Id=9606 Gene_Symbol=NCL Isoform 1 of Nucleolin	QKVEGTEPTTAFNLFVGNLNFNK	1292.6756	2583.3367	2	33	-777.777	-777.777	-777.777	-777.777	3616.527588	29.59746488	3609.1978	3617.62219	3614.9567	2764.570113	2583.3303	1292.673615	2583.332704	2567.301868	FALSE			-777.777	-777.777	-777.777	1	27.7	O:\Shao-En\MSDATA\kinaseinhib\k252a\SC_07282008\5x\M7\kinaseinhib_k252a_SC_07282008_5x_M7_combo.mgf.html	2Lys8	1	-777.777	-777.777	O:\Shao-En\MSDATA\kinaseinhib\k252a\SC_07282008\5x\M7\d008012008_m7_5.raw		321187.8813	2567.301965		1292.676021	TRUE	1292.674036	-777.777
-1	1	0	0.875	0.1	IPI:IPI00604620.3	76625	SPACER	SWISS-PROT:P19338-1|ENSEMBL:ENSP00000318195|REFSEQ:NP_005372 Tax_Id=9606 Gene_Symbol=NCL Isoform 1 of Nucleolin	QKVEGTEPTTAFNLFVGNLNFNK	1284.6593	2567.3041	2	31	-777.777	-777.777	-777.777	-777.777	0	0	3607.6332	0	0	0	2567.3019	1284.657322	2567.300119	0	FALSE			-777.777	-777.777	-777.777	1	25.7	O:\Shao-En\MSDATA\kinaseinhib\k252a\SC_07282008\5x\M7\kinaseinhib_k252a_SC_07282008_5x_M7_combo.mgf.html		1	-777.777	-777.777	O:\Shao-En\MSDATA\kinaseinhib\k252a\SC_07282008\5x\M7\d008012008_m7_5.raw		0	2567.301965		0	TRUE	0	-777.777
-1	1	0	0.875	0.1	IPI:IPI00604620.3	76625	SPACER	SWISS-PROT:P19338-1|ENSEMBL:ENSP00000318195|REFSEQ:NP_005372 Tax_Id=9606 Gene_Symbol=NCL Isoform 1 of Nucleolin	QKVEGTEPTTAFNLFVGNLNFNK	1284.6595	2567.3044	2	19	-777.777	-777.777	-777.777	-777.777	0	0	3640.2823	0	0	0	2567.3019	1284.657522	2567.300519	0	FALSE			-777.777	-777.777	-777.777	1	16.6	O:\Shao-En\MSDATA\kinaseinhib\k252a\SC_07282008\5x\M7\kinaseinhib_k252a_SC_07282008_5x_M7_combo.mgf.html		1	-777.777	-777.777	O:\Shao-En\MSDATA\kinaseinhib\k252a\SC_07282008\5x\M7\d008012008_m7_6.raw		0	2567.301965		0	FALSE	0	-777.777
-1	1	0	0.875	0.1	IPI:IPI00604620.3	76625	SPACER	SWISS-PROT:P19338-1|ENSEMBL:ENSP00000318195|REFSEQ:NP_005372 Tax_Id=9606 Gene_Symbol=NCL Isoform 1 of Nucleolin	QKVEGTEPTTAFNLFVGNLNFNK	862.1193	2583.3361	3	55	-777.777	-777.777	-777.777	-777.777	3616.533147	29.59746488	3608.5045	3616.647142	3614.9567	8780.465809	2583.3303	862.1177205	2583.331373	2567.303952	FALSE			-777.777	-777.777	-777.777	1	53.6	O:\Shao-En\MSDATA\kinaseinhib\k252a\SC_07282008\5x\M7\kinaseinhib_k252a_SC_07282008_5x_M7_combo.mgf.html	2Lys8	1	-777.777	-777.777	O:\Shao-En\MSDATA\kinaseinhib\k252a\SC_07282008\5x\M7\d008012008_m7_5.raw		1856571.384	2567.301965		862.1189979	TRUE	862.1174184	-777.777
-1	1	0	0.875	0.1	IPI:IPI00604620.3	76625	SPACER	SWISS-PROT:P19338-1|ENSEMBL:ENSP00000318195|REFSEQ:NP_005372 Tax_Id=9606 Gene_Symbol=NCL Isoform 1 of Nucleolin	QKVEGTEPTTAFNLFVGNLNFNK	856.7762	2567.3067	3	52	-777.777	-777.777	-777.777	-777.777	3621.955489	32.86540378	3633.0632	3622.588123	3623.0399	8907.435604	2567.3019	856.7746255	2567.302088	2567.305951	FALSE			-777.777	-777.777	-777.777	1	43.9	O:\Shao-En\MSDATA\kinaseinhib\k252a\SC_07282008\5x\M7\kinaseinhib_k252a_SC_07282008_5x_M7_combo.mgf.html		1	-777.777	-777.777	O:\Shao-En\MSDATA\kinaseinhib\k252a\SC_07282008\5x\M7\d008012008_m7_6.raw		1882814.533	2567.301965		856.778393	TRUE	856.7768185	-777.777
-1	1	0	0.875	0.1	IPI:IPI00604620.3	76625	SPACER	SWISS-PROT:P19338-1|ENSEMBL:ENSP00000318195|REFSEQ:NP_005372 Tax_Id=9606 Gene_Symbol=NCL Isoform 1 of Nucleolin	QKVEGTEPTTAFNLFVGNLNFNK	862.1192	2583.3357	3	46	-777.777	-777.777	-777.777	-777.777	0	0	3637.8934	0	0	0	2583.3303	862.1176205	2583.331073	0	FALSE			-777.777	-777.777	-777.777	1	29.8	O:\Shao-En\MSDATA\kinaseinhib\k252a\SC_07282008\5x\M7\kinaseinhib_k252a_SC_07282008_5x_M7_combo.mgf.html	2Lys8	1	-777.777	-777.777	O:\Shao-En\MSDATA\kinaseinhib\k252a\SC_07282008\5x\M7\d008012008_m7_6.raw		0	2567.301965		0	TRUE	0	-777.777
-1	1	0	0.875	0.1	IPI:IPI00604620.3	76625	SPACER	SWISS-PROT:P19338-1|ENSEMBL:ENSP00000318195|REFSEQ:NP_005372 Tax_Id=9606 Gene_Symbol=NCL Isoform 1 of Nucleolin	QKVEGTEPTTAFNLFVGNLNFNK	862.1193	2583.336	3	43	-777.777	-777.777	-777.777	-777.777	0	0	3603.8951	0	0	0	2583.3303	862.1177205	2583.331373	0	FALSE			-777.777	-777.777	-777.777	1	39.1	O:\Shao-En\MSDATA\kinaseinhib\k252a\SC_07282008\5x\M7\kinaseinhib_k252a_SC_07282008_5x_M7_combo.mgf.html	2Lys8	1	-777.777	-777.777	O:\Shao-En\MSDATA\kinaseinhib\k252a\SC_07282008\5x\M7\d008012008_m7_5.raw		0	2567.301965		0	TRUE	0	-777.777
-1	1	0	0.875	0.1	IPI:IPI00604620.3	76625	SPACER	SWISS-PROT:P19338-1|ENSEMBL:ENSP00000318195|REFSEQ:NP_005372 Tax_Id=9606 Gene_Symbol=NCL Isoform 1 of Nucleolin	QKVEGTEPTTAFNLFVGNLNFNK	862.119	2583.335	3	43	-777.777	-777.777	-777.777	-777.777	3609.447871	29.27035017	3602.9632	3608.708711	3609.0188	1305.300302	2583.3303	862.1174205	2583.330473	2567.304251	FALSE			-777.777	-777.777	-777.777	1	36.5	O:\Shao-En\MSDATA\kinaseinhib\k252a\SC_07282008\5x\M7\kinaseinhib_k252a_SC_07282008_5x_M7_combo.mgf.html	2Lys8	1	-777.777	-777.777	O:\Shao-En\MSDATA\kinaseinhib\k252a\SC_07282008\5x\M7\d008012008_m7_4.raw		276953.6493	2567.301965		862.1191739	TRUE	862.1175943	-777.777
-1	1	0	0.875	0.1	IPI:IPI00604620.3	76625	SPACER	SWISS-PROT:P19338-1|ENSEMBL:ENSP00000318195|REFSEQ:NP_005372 Tax_Id=9606 Gene_Symbol=NCL Isoform 1 of Nucleolin	QKVEGTEPTTAFNLFVGNLNFNK	862.1191	2583.3354	3	42	-777.777	-777.777	-777.777	-777.777	0	0	3604.5901	0	0	0	2583.3303	862.1175205	2583.330773	0	FALSE			-777.777	-777.777	-777.777	1	38.7	O:\Shao-En\MSDATA\kinaseinhib\k252a\SC_07282008\5x\M7\kinaseinhib_k252a_SC_07282008_5x_M7_combo.mgf.html	2Lys8	1	-777.777	-777.777	O:\Shao-En\MSDATA\kinaseinhib\k252a\SC_07282008\5x\M7\d008012008_m7_6.raw		0	2567.301965		0	TRUE	0	-777.777
-1	1	0	0.875	0.1	IPI:IPI00604620.3	76625	SPACER	SWISS-PROT:P19338-1|ENSEMBL:ENSP00000318195|REFSEQ:NP_005372 Tax_Id=9606 Gene_Symbol=NCL Isoform 1 of Nucleolin	QKVEGTEPTTAFNLFVGNLNFNK	862.119	2583.335	3	30	-777.777	-777.777	-777.777	-777.777	0	0	3637.4603	0	0	0	2583.3303	862.1174205	2583.330473	0	FALSE			-777.777	-777.777	-777.777	1	25.7	O:\Shao-En\MSDATA\kinaseinhib\k252a\SC_07282008\5x\M7\kinaseinhib_k252a_SC_07282008_5x_M7_combo.mgf.html	2Lys8	1	-777.777	-777.777	O:\Shao-En\MSDATA\kinaseinhib\k252a\SC_07282008\5x\M7\d008012008_m7_5.raw		0	2567.301965		0	TRUE	0	-777.777
-1	1	0	0.875	0.1	IPI:IPI00604620.3	76625	SPACER	SWISS-PROT:P19338-1|ENSEMBL:ENSP00000318195|REFSEQ:NP_005372 Tax_Id=9606 Gene_Symbol=NCL Isoform 1 of Nucleolin	QKVEGTEPTTAFNLFVGNLNFNK	856.7763	2567.3071	3	28	-777.777	-777.777	-777.777	-777.777	0	0	3632.0715	0	0	0	2567.3019	856.7747255	2567.302388	0	FALSE			-777.777	-777.777	-777.777	1	15.4	O:\Shao-En\MSDATA\kinaseinhib\k252a\SC_07282008\5x\M7\kinaseinhib_k252a_SC_07282008_5x_M7_combo.mgf.html		1	-777.777	-777.777	O:\Shao-En\MSDATA\kinaseinhib\k252a\SC_07282008\5x\M7\d008012008_m7_5.raw		0	2567.301965		0	TRUE	0	-777.777
-1	1	0	0.875	0.1	IPI:IPI00604620.3	76625	SPACER	SWISS-PROT:P19338-1|ENSEMBL:ENSP00000318195|REFSEQ:NP_005372 Tax_Id=9606 Gene_Symbol=NCL Isoform 1 of Nucleolin	QKVEGTEPTTAFNLFVGNLNFNK	856.7762	2567.3068	3	26	-777.777	-777.777	-777.777	-777.777	0	0	3604.8792	0	0	0	2567.3019	856.7746255	2567.302088	0	FALSE			-777.777	-777.777	-777.777	1	15.7	O:\Shao-En\MSDATA\kinaseinhib\k252a\SC_07282008\5x\M7\kinaseinhib_k252a_SC_07282008_5x_M7_combo.mgf.html		1	-777.777	-777.777	O:\Shao-En\MSDATA\kinaseinhib\k252a\SC_07282008\5x\M7\d008012008_m7_4.raw		0	2567.301965		0	TRUE	0	-777.777
-1	1	0	0.875	0.1	IPI:IPI00604620.3	76625	SPACER	SWISS-PROT:P19338-1|ENSEMBL:ENSP00000318195|REFSEQ:NP_005372 Tax_Id=9606 Gene_Symbol=NCL Isoform 1 of Nucleolin	SISLYYTGEK	580.7963	1159.5781	2	46	-777.777	-777.777	-777.777	-777.777	2334.502887	24.80287795	2323.0993	2334.250398	2336.2957	15027.49799	1159.5761	580.7949855	1159.575446	1159.576539	FALSE			-777.777	-777.777	-777.777	1	31	O:\Shao-En\MSDATA\kinaseinhib\k252a\SC_07282008\5x\M7\kinaseinhib_k252a_SC_07282008_5x_M7_combo.mgf.html		1	-777.777	-777.777	O:\Shao-En\MSDATA\kinaseinhib\k252a\SC_07282008\5x\M7\d008012008_m7_6.raw		5787168.465	1159.576095		580.7963054	TRUE	580.7949909	-777.777
-1	1	0	0.875	0.1	IPI:IPI00604620.3	76625	SPACER	SWISS-PROT:P19338-1|ENSEMBL:ENSP00000318195|REFSEQ:NP_005372 Tax_Id=9606 Gene_Symbol=NCL Isoform 1 of Nucleolin	SISLYYTGEK	584.8038	1167.5931	2	45	-777.777	-777.777	-777.777	-777.777	0	0	2323.8707	0	0	0	1167.5903	584.8024817	1167.590438	0	FALSE			-777.777	-777.777	-777.777	1	31.5	O:\Shao-En\MSDATA\kinaseinhib\k252a\SC_07282008\5x\M7\kinaseinhib_k252a_SC_07282008_5x_M7_combo.mgf.html	1Lys8	1	-777.777	-777.777	O:\Shao-En\MSDATA\kinaseinhib\k252a\SC_07282008\5x\M7\d008012008_m7_6.raw		0	1159.576095		0	TRUE	0	-777.777
-1	1	0	0.875	0.1	IPI:IPI00604620.3	76625	SPACER	SWISS-PROT:P19338-1|ENSEMBL:ENSP00000318195|REFSEQ:NP_005372 Tax_Id=9606 Gene_Symbol=NCL Isoform 1 of Nucleolin	SISLYYTGEK	580.7964	1159.5782	2	39	-777.777	-777.777	-777.777	-777.777	2288.588667	12.97788584	2286.3171	2287.894807	2287.8135	3735.924446	1159.5761	580.7950855	1159.575646	1159.576648	FALSE			-777.777	-777.777	-777.777	1	26.7	O:\Shao-En\MSDATA\kinaseinhib\k252a\SC_07282008\5x\M7\kinaseinhib_k252a_SC_07282008_5x_M7_combo.mgf.html		1	-777.777	-777.777	O:\Shao-En\MSDATA\kinaseinhib\k252a\SC_07282008\5x\M7\d008012008_m7_4.raw		1437636.48	1159.576095		580.7963291	TRUE	580.7950146	-777.777
-1	1	0	0.875	0.1	IPI:IPI00604620.3	76625	SPACER	SWISS-PROT:P19338-1|ENSEMBL:ENSP00000318195|REFSEQ:NP_005372 Tax_Id=9606 Gene_Symbol=NCL Isoform 1 of Nucleolin	SISLYYTGEK	580.7963	1159.5781	2	34	-777.777	-777.777	-777.777	-777.777	2296.700088	22.72581183	2286.4477	2297.252003	2297.4489	29771.39172	1159.5761	580.7949855	1159.575446	1159.57613	FALSE			-777.777	-777.777	-777.777	1	17.2	O:\Shao-En\MSDATA\kinaseinhib\k252a\SC_07282008\5x\M7\kinaseinhib_k252a_SC_07282008_5x_M7_combo.mgf.html		1	-777.777	-777.777	O:\Shao-En\MSDATA\kinaseinhib\k252a\SC_07282008\5x\M7\d008012008_m7_5.raw		11476187.94	1159.576095		580.7962307	TRUE	580.7949162	-777.777
-1	1	0	0.875	0.1	IPI:IPI00604620.3	76625	SPACER	SWISS-PROT:P19338-1|ENSEMBL:ENSP00000318195|REFSEQ:NP_005372 Tax_Id=9606 Gene_Symbol=NCL Isoform 1 of Nucleolin	SISLYYTGEK	584.8037	1167.5928	2	34	-777.777	-777.777	-777.777	-777.777	0	0	2286.1751	0	0	0	1167.5903	584.8023817	1167.590238	0	FALSE			-777.777	-777.777	-777.777	1	20.7	O:\Shao-En\MSDATA\kinaseinhib\k252a\SC_07282008\5x\M7\kinaseinhib_k252a_SC_07282008_5x_M7_combo.mgf.html	1Lys8	1	-777.777	-777.777	O:\Shao-En\MSDATA\kinaseinhib\k252a\SC_07282008\5x\M7\d008012008_m7_5.raw		0	1159.576095		0	TRUE	0	-777.777
-1	1	0	0.875	0.1	IPI:IPI00604620.3	76625	SPACER	SWISS-PROT:P19338-1|ENSEMBL:ENSP00000318195|REFSEQ:NP_005372 Tax_Id=9606 Gene_Symbol=NCL Isoform 1 of Nucleolin	SISLYYTGEK	584.8037	1167.5929	2	23	-777.777	-777.777	-777.777	-777.777	0	0	2288.2579	0	0	0	1167.5903	584.8023817	1167.590238	0	FALSE			-777.777	-777.777	-777.777	1	14.3	O:\Shao-En\MSDATA\kinaseinhib\k252a\SC_07282008\5x\M7\kinaseinhib_k252a_SC_07282008_5x_M7_combo.mgf.html	1Lys8	1	-777.777	-777.777	O:\Shao-En\MSDATA\kinaseinhib\k252a\SC_07282008\5x\M7\d008012008_m7_4.raw		0	1159.576095		0	FALSE	0	-777.777
-1	1	0	0.875	0.1	IPI:IPI00604620.3	76625	SPACER	SWISS-PROT:P19338-1|ENSEMBL:ENSP00000318195|REFSEQ:NP_005372 Tax_Id=9606 Gene_Symbol=NCL Isoform 1 of Nucleolin	SISLYYTGEKGQNQDYR	1018.4992	2034.9839	2	83	-777.777	-777.777	-777.777	-777.777	2255.897023	15.98363236	2249.1078	2255.767425	2255.9728	10978.60412	2034.9833	1018.497473	2034.980421	2020.949054	FALSE			-777.777	-777.777	-777.777	1	76.6	O:\Shao-En\MSDATA\kinaseinhib\k252a\SC_07282008\5x\M7\kinaseinhib_k252a_SC_07282008_5x_M7_combo.mgf.html	1Arg6 1Lys8	1	-777.777	-777.777	O:\Shao-En\MSDATA\kinaseinhib\k252a\SC_07282008\5x\M7\d008012008_m7_6.raw		1814231.643	2020.949025		1018.501723	TRUE	1018.499996	-777.777
-1	1	0	0.875	0.1	IPI:IPI00604620.3	76625	SPACER	SWISS-PROT:P19338-1|ENSEMBL:ENSP00000318195|REFSEQ:NP_005372 Tax_Id=9606 Gene_Symbol=NCL Isoform 1 of Nucleolin	SISLYYTGEKGQNQDYR	1011.4821	2020.9497	2	66	-777.777	-777.777	-777.777	-777.777	0	0	2248.7427	0	0	0	2020.949	1011.48038	2020.946234	0	FALSE			-777.777	-777.777	-777.777	1	63.1	O:\Shao-En\MSDATA\kinaseinhib\k252a\SC_07282008\5x\M7\kinaseinhib_k252a_SC_07282008_5x_M7_combo.mgf.html		1	-777.777	-777.777	O:\Shao-En\MSDATA\kinaseinhib\k252a\SC_07282008\5x\M7\d008012008_m7_6.raw		0	2020.949025		0	TRUE	0	-777.777
-1	1	0	0.875	0.1	IPI:IPI00604620.3	76625	SPACER	SWISS-PROT:P19338-1|ENSEMBL:ENSP00000318195|REFSEQ:NP_005372 Tax_Id=9606 Gene_Symbol=NCL Isoform 1 of Nucleolin	SISLYYTGEKGQNQDYR	674.6585	2020.9537	3	43	-777.777	-777.777	-777.777	-777.777	2255.862999	15.98363236	2248.0973	2255.778897	2255.9728	6349.346447	2020.949	674.6570971	2020.949503	2020.949584	FALSE			-777.777	-777.777	-777.777	1	34.1	O:\Shao-En\MSDATA\kinaseinhib\k252a\SC_07282008\5x\M7\kinaseinhib_k252a_SC_07282008_5x_M7_combo.mgf.html		1	-777.777	-777.777	O:\Shao-En\MSDATA\kinaseinhib\k252a\SC_07282008\5x\M7\d008012008_m7_6.raw		1923365.156	2020.949025		674.6585487	TRUE	674.6571458	-777.777
-1	1	0	0.875	0.1	IPI:IPI00604620.3	76625	SPACER	SWISS-PROT:P19338-1|ENSEMBL:ENSP00000318195|REFSEQ:NP_005372 Tax_Id=9606 Gene_Symbol=NCL Isoform 1 of Nucleolin	SISLYYTGEKGQNQDYR	679.3366	2034.9879	3	25	-777.777	-777.777	-777.777	-777.777	0	0	2248.4288	0	0	0	2034.9833	679.3351927	2034.98379	0	FALSE			-777.777	-777.777	-777.777	1	18	O:\Shao-En\MSDATA\kinaseinhib\k252a\SC_07282008\5x\M7\kinaseinhib_k252a_SC_07282008_5x_M7_combo.mgf.html	1Arg6 1Lys8	1	-777.777	-777.777	O:\Shao-En\MSDATA\kinaseinhib\k252a\SC_07282008\5x\M7\d008012008_m7_6.raw		0	2020.949025		0	FALSE	0	-777.777
-1	1	0	0.875	0.1	IPI:IPI00604620.3	76625	SPACER	SWISS-PROT:P19338-1|ENSEMBL:ENSP00000318195|REFSEQ:NP_005372 Tax_Id=9606 Gene_Symbol=NCL Isoform 1 of Nucleolin	SKGIAYIEFK	578.3253	1154.6361	2	36	-777.777	-777.777	-777.777	-777.777	2309.806676	18.42468073	2303.9407	2309.666588	2309.2119	5935.146998	1154.6335	578.3239878	1154.63345	1154.633624	FALSE			-777.777	-777.777	-777.777	1	23.1	O:\Shao-En\MSDATA\kinaseinhib\k252a\SC_07282008\5x\M7\kinaseinhib_k252a_SC_07282008_5x_M7_combo.mgf.html		1	-777.777	-777.777	O:\Shao-En\MSDATA\kinaseinhib\k252a\SC_07282008\5x\M7\d008012008_m7_5.raw		2298003.84	1154.633535		578.3253395	TRUE	578.3240273	-777.777
-1	1	0	0.875	0.1	IPI:IPI00604620.3	76625	SPACER	SWISS-PROT:P19338-1|ENSEMBL:ENSP00000318195|REFSEQ:NP_005372 Tax_Id=9606 Gene_Symbol=NCL Isoform 1 of Nucleolin	SKGIAYIEFK	586.3399	1170.6652	2	26	-777.777	-777.777	-777.777	-777.777	2357.037003	19.48343558	2356.6136	2355.753295	2353.3806	2163.015027	1170.6619	586.3385803	1170.662635	1154.634812	TRUE	Higher peak to the left (C13?). Possible charge state:	2	-777.777	-777.777	-777.777	1	11.6	O:\Shao-En\MSDATA\kinaseinhib\k252a\SC_07282008\5x\M7\kinaseinhib_k252a_SC_07282008_5x_M7_combo.mgf.html	2Lys8	1	-777.777	-777.777	O:\Shao-En\MSDATA\kinaseinhib\k252a\SC_07282008\5x\M7\d008012008_m7_6.raw		841493.0195	1154.633535		586.3398693	TRUE	586.3385495	-777.777
-1	1	0	0.875	0.1	IPI:IPI00604620.3	76625	SPACER	SWISS-PROT:P19338-1|ENSEMBL:ENSP00000318195|REFSEQ:NP_005372 Tax_Id=9606 Gene_Symbol=NCL Isoform 1 of Nucleolin	SKGIAYIEFK	385.8862	1154.6368	3	22	-777.777	-777.777	-777.777	-777.777	0	0	2309.9132	0	0	0	1154.6335	385.8850691	1154.633419	0	FALSE			-777.777	-777.777	-777.777	1	4	O:\Shao-En\MSDATA\kinaseinhib\k252a\SC_07282008\5x\M7\kinaseinhib_k252a_SC_07282008_5x_M7_combo.mgf.html		1	-777.777	-777.777	O:\Shao-En\MSDATA\kinaseinhib\k252a\SC_07282008\5x\M7\d008012008_m7_5.raw		0	1154.633535		0	FALSE	0	-777.777
-1	1	0	0.875	0.1	IPI:IPI00604620.3	76625	SPACER	SWISS-PROT:P19338-1|ENSEMBL:ENSP00000318195|REFSEQ:NP_005372 Tax_Id=9606 Gene_Symbol=NCL Isoform 1 of Nucleolin	SKGYAFIEFASFEDAK	913.4552	1824.8958	2	65	-777.777	-777.777	-777.777	-777.777	3195.09006	20.65748044	3191.4087	3195.758736	3198.8604	2229.955847	1824.8904	913.4535721	1824.892619	1808.862096	FALSE			-777.777	-777.777	-777.777	1	52.9	O:\Shao-En\MSDATA\kinaseinhib\k252a\SC_07282008\5x\M7\kinaseinhib_k252a_SC_07282008_5x_M7_combo.mgf.html	2Lys8	1	-777.777	-777.777	O:\Shao-En\MSDATA\kinaseinhib\k252a\SC_07282008\5x\M7\d008012008_m7_5.raw		435859.0022	1808.862075		913.455096	TRUE	913.4534681	-777.777
-1	1	0	0.875	0.1	IPI:IPI00604620.3	76625	SPACER	SWISS-PROT:P19338-1|ENSEMBL:ENSP00000318195|REFSEQ:NP_005372 Tax_Id=9606 Gene_Symbol=NCL Isoform 1 of Nucleolin	SKGYAFIEFASFEDAK	905.4436	1808.8726	2	43	-777.777	-777.777	-777.777	-777.777	3200.504155	25.88534591	3202.4355	3201.914931	3206.1823	965.800524	1808.862	905.4419796	1808.869434	1808.879876	FALSE			-777.777	-777.777	-777.777	1	34.9	O:\Shao-En\MSDATA\kinaseinhib\k252a\SC_07282008\5x\M7\kinaseinhib_k252a_SC_07282008_5x_M7_combo.mgf.html		1	-777.777	-777.777	O:\Shao-En\MSDATA\kinaseinhib\k252a\SC_07282008\5x\M7\d008012008_m7_6.raw		188604.3481	1808.862075		905.4490719	TRUE	905.4474515	-777.777
-1	1	0	0.875	0.1	IPI:IPI00604620.3	76625	SPACER	SWISS-PROT:P19338-1|ENSEMBL:ENSP00000318195|REFSEQ:NP_005372 Tax_Id=9606 Gene_Symbol=NCL Isoform 1 of Nucleolin	SKGYAFIEFASFEDAK	609.306	1824.8962	3	50	-777.777	-777.777	-777.777	-777.777	3194.507298	23.24669789	3197.053	3194.234212	3192.1273	1259.71343	1824.8904	609.3046586	1824.892188	1808.864328	FALSE			-777.777	-777.777	-777.777	1	23.7	O:\Shao-En\MSDATA\kinaseinhib\k252a\SC_07282008\5x\M7\kinaseinhib_k252a_SC_07282008_5x_M7_combo.mgf.html	2Lys8	1	-777.777	-777.777	O:\Shao-En\MSDATA\kinaseinhib\k252a\SC_07282008\5x\M7\d008012008_m7_5.raw		457731.3578	1808.862075		609.3058868	TRUE	609.3045455	-777.777
-1	1	0	0.875	0.1	IPI:IPI00604620.3	76625	SPACER	SWISS-PROT:P19338-1|ENSEMBL:ENSP00000318195|REFSEQ:NP_005372 Tax_Id=9606 Gene_Symbol=NCL Isoform 1 of Nucleolin	SKGYAFIEFASFEDAK	603.9629	1808.8668	3	44	-777.777	-777.777	-777.777	-777.777	0	0	3189.4714	0	0	0	1808.862	603.9615637	1808.862903	0	FALSE			-777.777	-777.777	-777.777	1	24.7	O:\Shao-En\MSDATA\kinaseinhib\k252a\SC_07282008\5x\M7\kinaseinhib_k252a_SC_07282008_5x_M7_combo.mgf.html		1	-777.777	-777.777	O:\Shao-En\MSDATA\kinaseinhib\k252a\SC_07282008\5x\M7\d008012008_m7_5.raw		0	1808.862075		0	TRUE	0	-777.777
-1	1	0	0.875	0.1	IPI:IPI00604620.3	76625	SPACER	SWISS-PROT:P19338-1|ENSEMBL:ENSP00000318195|REFSEQ:NP_005372 Tax_Id=9606 Gene_Symbol=NCL Isoform 1 of Nucleolin	SKGYAFIEFASFEDAK	603.962	1808.8642	3	37	-777.777	-777.777	-777.777	-777.777	3201.164182	20.7048385	3201.2429	3202.188865	3199.3564	318.2356165	1808.862	603.9606637	1808.860203	1808.860384	FALSE			-777.777	-777.777	-777.777	1	24.1	O:\Shao-En\MSDATA\kinaseinhib\k252a\SC_07282008\5x\M7\kinaseinhib_k252a_SC_07282008_5x_M7_combo.mgf.html		1	-777.777	-777.777	O:\Shao-En\MSDATA\kinaseinhib\k252a\SC_07282008\5x\M7\d008012008_m7_6.raw		115479.8407	1808.862075		603.9619969	TRUE	603.9606606	-777.777
-1	1	0	0.875	0.1	IPI:IPI00604620.3	76625	SPACER	SWISS-PROT:P19338-1|ENSEMBL:ENSP00000318195|REFSEQ:NP_005372 Tax_Id=9606 Gene_Symbol=NCL Isoform 1 of Nucleolin	TEADAEKTFEEK	707.3408	1412.6671	2	76	-777.777	-777.777	-777.777	-777.777	1856.029964	7.424694303	1857.3696	1856.066068	1855.3276	43847.77878	1412.6642	707.3393663	1412.664207	1396.634385	FALSE			-777.777	-777.777	-777.777	1	54.4	O:\Shao-En\MSDATA\kinaseinhib\k252a\SC_07282008\5x\M7\kinaseinhib_k252a_SC_07282008_5x_M7_combo.mgf.html	2Lys8	1	-777.777	-777.777	O:\Shao-En\MSDATA\kinaseinhib\k252a\SC_07282008\5x\M7\d008012008_m7_5.raw		12601180.25	1396.635775		707.3407469	TRUE	707.3393132	-777.777
-1	1	0	0.875	0.1	IPI:IPI00604620.3	76625	SPACER	SWISS-PROT:P19338-1|ENSEMBL:ENSP00000318195|REFSEQ:NP_005372 Tax_Id=9606 Gene_Symbol=NCL Isoform 1 of Nucleolin	TEADAEKTFEEK	699.3259	1396.6372	2	75	-777.777	-777.777	-777.777	-777.777	0	0	1854.0327	0	0	0	1396.6358	699.3244738	1396.634422	0	FALSE			-777.777	-777.777	-777.777	1	59.6	O:\Shao-En\MSDATA\kinaseinhib\k252a\SC_07282008\5x\M7\kinaseinhib_k252a_SC_07282008_5x_M7_combo.mgf.html		1	-777.777	-777.777	O:\Shao-En\MSDATA\kinaseinhib\k252a\SC_07282008\5x\M7\d008012008_m7_5.raw		0	1396.635775		0	TRUE	0	-777.777
-1	1	0	0.875	0.1	IPI:IPI00604620.3	76625	SPACER	SWISS-PROT:P19338-1|ENSEMBL:ENSP00000318195|REFSEQ:NP_005372 Tax_Id=9606 Gene_Symbol=NCL Isoform 1 of Nucleolin	TEADAEKTFEEK	471.8961	1412.6663	3	39	-777.777	-777.777	-777.777	-777.777	1856.383253	9.478317169	1854.8161	1856.199011	1856.9592	13562.55306	1412.6642	471.8948881	1412.662876	1396.635501	FALSE			-777.777	-777.777	-777.777	1	28.6	O:\Shao-En\MSDATA\kinaseinhib\k252a\SC_07282008\5x\M7\kinaseinhib_k252a_SC_07282008_5x_M7_combo.mgf.html	2Lys8	1	-777.777	-777.777	O:\Shao-En\MSDATA\kinaseinhib\k252a\SC_07282008\5x\M7\d008012008_m7_5.raw		7451346.516	1396.635775		471.8961536	TRUE	471.8949417	-777.777
-1	1	0	0.875	0.1	IPI:IPI00604620.3	76625	SPACER	SWISS-PROT:P19338-1|ENSEMBL:ENSP00000318195|REFSEQ:NP_005372 Tax_Id=9606 Gene_Symbol=NCL Isoform 1 of Nucleolin	TEADAEKTFEEK	466.5532	1396.6377	3	36	-777.777	-777.777	-777.777	-777.777	0	0	1854.2925	0	0	0	1396.6358	466.5519931	1396.634191	0	FALSE			-777.777	-777.777	-777.777	1	22.6	O:\Shao-En\MSDATA\kinaseinhib\k252a\SC_07282008\5x\M7\kinaseinhib_k252a_SC_07282008_5x_M7_combo.mgf.html		1	-777.777	-777.777	O:\Shao-En\MSDATA\kinaseinhib\k252a\SC_07282008\5x\M7\d008012008_m7_5.raw		0	1396.635775		0	TRUE	0	-777.777
-1	1	0	0.875	0.1	IPI:IPI00604620.3	76625	SPACER	SWISS-PROT:P19338-1|ENSEMBL:ENSP00000318195|REFSEQ:NP_005372 Tax_Id=9606 Gene_Symbol=NCL Isoform 1 of Nucleolin	TFEEKQGTEIDGR	762.3804	1522.7463	2	83	-777.777	-777.777	-777.777	-777.777	1852.480767	3.5596	1852.2627	1852.672968	1851.8483	7034.481331	1522.745	762.3789144	1522.743303	1508.709166	FALSE			-777.777	-777.777	-777.777	1	68.7	O:\Shao-En\MSDATA\kinaseinhib\k252a\SC_07282008\5x\M7\kinaseinhib_k252a_SC_07282008_5x_M7_combo.mgf.html	1Arg6 1Lys8	1	-777.777	-777.777	O:\Shao-En\MSDATA\kinaseinhib\k252a\SC_07282008\5x\M7\d008012008_m7_5.raw		1797816.449	1508.710675		762.3804035	TRUE	762.378918	-777.777
-1	1	0	0.875	0.1	IPI:IPI00604620.3	76625	SPACER	SWISS-PROT:P19338-1|ENSEMBL:ENSP00000318195|REFSEQ:NP_005372 Tax_Id=9606 Gene_Symbol=NCL Isoform 1 of Nucleolin	TFEEKQGTEIDGR	755.3636	1508.7126	2	81	-777.777	-777.777	-777.777	-777.777	0	0	1852.5707	0	0	0	1508.7106	755.362121	1508.709717	0	FALSE			-777.777	-777.777	-777.777	1	55.2	O:\Shao-En\MSDATA\kinaseinhib\k252a\SC_07282008\5x\M7\kinaseinhib_k252a_SC_07282008_5x_M7_combo.mgf.html		1	-777.777	-777.777	O:\Shao-En\MSDATA\kinaseinhib\k252a\SC_07282008\5x\M7\d008012008_m7_5.raw		0	1508.710675		0	TRUE	0	-777.777
-1	1	0	0.875	0.1	IPI:IPI00604620.3	76625	SPACER	SWISS-PROT:P19338-1|ENSEMBL:ENSP00000318195|REFSEQ:NP_005372 Tax_Id=9606 Gene_Symbol=NCL Isoform 1 of Nucleolin	TFEEKQGTEIDGR	762.3802	1522.7459	2	74	-777.777	-777.777	-777.777	-777.777	1865.831856	3.415600001	1867.5294	1865.735058	1866.5525	5240.365101	1522.745	762.3787144	1522.742903	1508.708946	FALSE			-777.777	-777.777	-777.777	1	57.2	O:\Shao-En\MSDATA\kinaseinhib\k252a\SC_07282008\5x\M7\kinaseinhib_k252a_SC_07282008_5x_M7_combo.mgf.html	1Arg6 1Lys8	1	-777.777	-777.777	O:\Shao-En\MSDATA\kinaseinhib\k252a\SC_07282008\5x\M7\d008012008_m7_6.raw		1360986.065	1508.710675		762.3802234	TRUE	762.3787378	-777.777
-1	1	0	0.875	0.1	IPI:IPI00604620.3	76625	SPACER	SWISS-PROT:P19338-1|ENSEMBL:ENSP00000318195|REFSEQ:NP_005372 Tax_Id=9606 Gene_Symbol=NCL Isoform 1 of Nucleolin	TFEEKQGTEIDGR	508.59	1522.7482	3	22	-777.777	-777.777	-777.777	-777.777	0	0	1866.262	0	0	0	1522.745	508.5887535	1522.744472	0	FALSE			-777.777	-777.777	-777.777	1	13.7	O:\Shao-En\MSDATA\kinaseinhib\k252a\SC_07282008\5x\M7\kinaseinhib_k252a_SC_07282008_5x_M7_combo.mgf.html	1Arg6 1Lys8	1	-777.777	-777.777	O:\Shao-En\MSDATA\kinaseinhib\k252a\SC_07282008\5x\M7\d008012008_m7_6.raw		0	1508.710675		0	FALSE	0	-777.777
-1	1	0	0.875	0.1	IPI:IPI00604620.3	76625	SPACER	SWISS-PROT:P19338-1|ENSEMBL:ENSP00000318195|REFSEQ:NP_005372 Tax_Id=9606 Gene_Symbol=NCL Isoform 1 of Nucleolin	TGISDVFAK	945.5148	944.5075	1	19	-777.777	-777.777	-777.777	-777.777	0	0	2352.2746	0	0	0	944.5058	945.5131419	944.5058792	0	FALSE			-777.777	-777.777	-777.777	1	5.5	O:\Shao-En\MSDATA\kinaseinhib\k252a\SC_07282008\5x\M7\kinaseinhib_k252a_SC_07282008_5x_M7_combo.mgf.html	1Lys8	1	-777.777	-777.777	O:\Shao-En\MSDATA\kinaseinhib\k252a\SC_07282008\5x\M7\d008012008_m7_4.raw		0	936.4916247		0	FALSE	0	-777.777
-1	1	0	0.875	0.1	IPI:IPI00604620.3	76625	SPACER	SWISS-PROT:P19338-1|ENSEMBL:ENSP00000318195|REFSEQ:NP_005372 Tax_Id=9606 Gene_Symbol=NCL Isoform 1 of Nucleolin	TGISDVFAK	473.2619	944.5093	2	55	-777.777	-777.777	-777.777	-777.777	2348.370955	17.415029	2348.3252	2348.979016	2348.604	2909.975668	944.5058	473.2606868	944.5068482	936.4926831	FALSE			-777.777	-777.777	-777.777	1	26.2	O:\Shao-En\MSDATA\kinaseinhib\k252a\SC_07282008\5x\M7\kinaseinhib_k252a_SC_07282008_5x_M7_combo.mgf.html	1Lys8	1	-777.777	-777.777	O:\Shao-En\MSDATA\kinaseinhib\k252a\SC_07282008\5x\M7\d008012008_m7_4.raw		1580296.262	936.4916247		473.262023	TRUE	473.2608099	-777.777
-1	1	0	0.875	0.1	IPI:IPI00604620.3	76625	SPACER	SWISS-PROT:P19338-1|ENSEMBL:ENSP00000318195|REFSEQ:NP_005372 Tax_Id=9606 Gene_Symbol=NCL Isoform 1 of Nucleolin	TGISDVFAK	473.2619	944.5093	2	48	-777.777	-777.777	-777.777	-777.777	2393.057089	27.14139755	2381.7625	2393.21889	2391.4893	15101.25	944.5058	473.2606868	944.5068482	936.491679	FALSE			-777.777	-777.777	-777.777	1	13.3	O:\Shao-En\MSDATA\kinaseinhib\k252a\SC_07282008\5x\M7\kinaseinhib_k252a_SC_07282008_5x_M7_combo.mgf.html	1Lys8	1	-777.777	-777.777	O:\Shao-En\MSDATA\kinaseinhib\k252a\SC_07282008\5x\M7\d008012008_m7_6.raw		8202522.875	936.4916247		473.2617592	TRUE	473.260546	-777.777
-1	1	0	0.875	0.1	IPI:IPI00604620.3	76625	SPACER	SWISS-PROT:P19338-1|ENSEMBL:ENSP00000318195|REFSEQ:NP_005372 Tax_Id=9606 Gene_Symbol=NCL Isoform 1 of Nucleolin	TGISDVFAK	469.2544	936.4942	2	47	-777.777	-777.777	-777.777	-777.777	0	0	2381.4931	0	0	0	936.4916	469.2531906	936.4918558	0	FALSE			-777.777	-777.777	-777.777	1	15.9	O:\Shao-En\MSDATA\kinaseinhib\k252a\SC_07282008\5x\M7\kinaseinhib_k252a_SC_07282008_5x_M7_combo.mgf.html		1	-777.777	-777.777	O:\Shao-En\MSDATA\kinaseinhib\k252a\SC_07282008\5x\M7\d008012008_m7_6.raw		0	936.4916247		0	TRUE	0	-777.777
-1	1	0	0.875	0.1	IPI:IPI00604620.3	76625	SPACER	SWISS-PROT:P19338-1|ENSEMBL:ENSP00000318195|REFSEQ:NP_005372 Tax_Id=9606 Gene_Symbol=NCL Isoform 1 of Nucleolin	TGISDVFAK	469.2545	936.4944	2	46	-777.777	-777.777	-777.777	-777.777	2357.840612	22.85573435	2344.3394	2357.633823	2357.612	26445.90256	936.4916	469.2532906	936.4920558	936.4919305	FALSE			-777.777	-777.777	-777.777	1	15.9	O:\Shao-En\MSDATA\kinaseinhib\k252a\SC_07282008\5x\M7\kinaseinhib_k252a_SC_07282008_5x_M7_combo.mgf.html		1	-777.777	-777.777	O:\Shao-En\MSDATA\kinaseinhib\k252a\SC_07282008\5x\M7\d008012008_m7_5.raw		14371567.31	936.4916247		469.2544009	TRUE	469.2531915	-777.777
-1	1	0	0.875	0.1	IPI:IPI00604620.3	76625	SPACER	SWISS-PROT:P19338-1|ENSEMBL:ENSP00000318195|REFSEQ:NP_005372 Tax_Id=9606 Gene_Symbol=NCL Isoform 1 of Nucleolin	TGISDVFAK	469.2545	936.4945	2	33	-777.777	-777.777	-777.777	-777.777	0	0	2346.1915	0	0	0	936.4916	469.2532906	936.4920558	0	FALSE			-777.777	-777.777	-777.777	1	2.4	O:\Shao-En\MSDATA\kinaseinhib\k252a\SC_07282008\5x\M7\kinaseinhib_k252a_SC_07282008_5x_M7_combo.mgf.html		1	-777.777	-777.777	O:\Shao-En\MSDATA\kinaseinhib\k252a\SC_07282008\5x\M7\d008012008_m7_4.raw		0	936.4916247		0	TRUE	0	-777.777
-1	1	0	0.875	0.1	IPI:IPI00604620.3	76625	SPACER	SWISS-PROT:P19338-1|ENSEMBL:ENSP00000318195|REFSEQ:NP_005372 Tax_Id=9606 Gene_Symbol=NCL Isoform 1 of Nucleolin	TGISDVFAK	473.2619	944.5092	2	29	-777.777	-777.777	-777.777	-777.777	0	0	2345.8183	0	0	0	944.5058	473.2606868	944.5068482	0	FALSE			-777.777	-777.777	-777.777	1	9.5	O:\Shao-En\MSDATA\kinaseinhib\k252a\SC_07282008\5x\M7\kinaseinhib_k252a_SC_07282008_5x_M7_combo.mgf.html	1Lys8	1	-777.777	-777.777	O:\Shao-En\MSDATA\kinaseinhib\k252a\SC_07282008\5x\M7\d008012008_m7_5.raw		0	936.4916247		0	TRUE	0	-777.777
-1	1	0	0.875	0.1	IPI:IPI00604620.3	76625	SPACER	SWISS-PROT:P19338-1|ENSEMBL:ENSP00000318195|REFSEQ:NP_005372 Tax_Id=9606 Gene_Symbol=NCL Isoform 1 of Nucleolin	TGISDVFAKNDLAVVDVR	960.0196	1918.0246	2	86	-777.777	-777.777	-777.777	-777.777	3105.326664	20.96559645	3095.4869	3105.976683	3103.9983	20107.82776	1918.0159	960.0179282	1918.021331	1918.016941	FALSE			-777.777	-777.777	-777.777	1	79.7	O:\Shao-En\MSDATA\kinaseinhib\k252a\SC_07282008\5x\M7\kinaseinhib_k252a_SC_07282008_5x_M7_combo.mgf.html		1	-777.777	-777.777	O:\Shao-En\MSDATA\kinaseinhib\k252a\SC_07282008\5x\M7\d008012008_m7_6.raw		3582529.314	1918.015945		960.0162485	TRUE	960.0145768	-777.777
-1	1	0	0.875	0.1	IPI:IPI00604620.3	76625	SPACER	SWISS-PROT:P19338-1|ENSEMBL:ENSP00000318195|REFSEQ:NP_005372 Tax_Id=9606 Gene_Symbol=NCL Isoform 1 of Nucleolin	TGISDVFAKNDLAVVDVR	967.0359	1932.0573	2	80	-777.777	-777.777	-777.777	-777.777	0	0	3096.1806	0	0	0	1932.0502	967.0342216	1932.053918	0	FALSE			-777.777	-777.777	-777.777	1	74.1	O:\Shao-En\MSDATA\kinaseinhib\k252a\SC_07282008\5x\M7\kinaseinhib_k252a_SC_07282008_5x_M7_combo.mgf.html	1Arg6 1Lys8	1	-777.777	-777.777	O:\Shao-En\MSDATA\kinaseinhib\k252a\SC_07282008\5x\M7\d008012008_m7_6.raw		0	1918.015945		0	TRUE	0	-777.777
-1	1	0	0.875	0.1	IPI:IPI00604620.3	76625	SPACER	SWISS-PROT:P19338-1|ENSEMBL:ENSP00000318195|REFSEQ:NP_005372 Tax_Id=9606 Gene_Symbol=NCL Isoform 1 of Nucleolin	TGISDVFAKNDLAVVDVR	967.0367	1932.0588	2	71	-777.777	-777.777	-777.777	-777.777	3083.613301	17.35601621	3084.435	3083.260982	3082.5713	2853.162992	1932.0502	967.0350216	1932.055518	1918.017937	FALSE			-777.777	-777.777	-777.777	1	63	O:\Shao-En\MSDATA\kinaseinhib\k252a\SC_07282008\5x\M7\kinaseinhib_k252a_SC_07282008_5x_M7_combo.mgf.html	1Arg6 1Lys8	1	-777.777	-777.777	O:\Shao-En\MSDATA\kinaseinhib\k252a\SC_07282008\5x\M7\d008012008_m7_4.raw		512092.9102	1918.015945		967.036673	TRUE	967.0349946	-777.777
-1	1	0	0.875	0.1	IPI:IPI00604620.3	76625	SPACER	SWISS-PROT:P19338-1|ENSEMBL:ENSP00000318195|REFSEQ:NP_005372 Tax_Id=9606 Gene_Symbol=NCL Isoform 1 of Nucleolin	TGISDVFAKNDLAVVDVR	960.0165	1918.0184	2	66	-777.777	-777.777	-777.777	-777.777	0	0	3081.8674	0	0	0	1918.0159	960.0148282	1918.015131	0	FALSE			-777.777	-777.777	-777.777	1	61.5	O:\Shao-En\MSDATA\kinaseinhib\k252a\SC_07282008\5x\M7\kinaseinhib_k252a_SC_07282008_5x_M7_combo.mgf.html		1	-777.777	-777.777	O:\Shao-En\MSDATA\kinaseinhib\k252a\SC_07282008\5x\M7\d008012008_m7_4.raw		0	1918.015945		0	TRUE	0	-777.777
-1	1	0	0.875	0.1	IPI:IPI00604620.3	76625	SPACER	SWISS-PROT:P19338-1|ENSEMBL:ENSP00000318195|REFSEQ:NP_005372 Tax_Id=9606 Gene_Symbol=NCL Isoform 1 of Nucleolin	TGISDVFAKNDLAVVDVR	640.3475	1918.0205	3	53	-777.777	-777.777	-777.777	-777.777	3105.818103	23.5854867	3093.9623	3105.931596	3103.9983	13162.18529	1918.0159	640.3461294	1918.0166	1918.018682	FALSE			-777.777	-777.777	-777.777	1	38.8	O:\Shao-En\MSDATA\kinaseinhib\k252a\SC_07282008\5x\M7\kinaseinhib_k252a_SC_07282008_5x_M7_combo.mgf.html		1	-777.777	-777.777	O:\Shao-En\MSDATA\kinaseinhib\k252a\SC_07282008\5x\M7\d008012008_m7_6.raw		4375250.715	1918.015945		640.3473991	TRUE	640.3460285	-777.777
-1	1	0	0.875	0.1	IPI:IPI00604620.3	76625	SPACER	SWISS-PROT:P19338-1|ENSEMBL:ENSP00000318195|REFSEQ:NP_005372 Tax_Id=9606 Gene_Symbol=NCL Isoform 1 of Nucleolin	TGISDVFAKNDLAVVDVR	640.3503	1918.0291	3	41	-777.777	-777.777	-777.777	-777.777	3101.68045	20.12315307	3099.1067	3101.587713	3100.5242	903.0000956	1918.0159	640.3489294	1918.025	1918.017939	FALSE			-777.777	-777.777	-777.777	1	26.1	O:\Shao-En\MSDATA\kinaseinhib\k252a\SC_07282008\5x\M7\kinaseinhib_k252a_SC_07282008_5x_M7_combo.mgf.html		1	-777.777	-777.777	O:\Shao-En\MSDATA\kinaseinhib\k252a\SC_07282008\5x\M7\d008012008_m7_5.raw		299069.2155	1918.015945		640.3473205	TRUE	640.3459499	-777.777
-1	1	0	0.875	0.1	IPI:IPI00604620.3	76625	SPACER	SWISS-PROT:P19338-1|ENSEMBL:ENSP00000318195|REFSEQ:NP_005372 Tax_Id=9606 Gene_Symbol=NCL Isoform 1 of Nucleolin	TGISDVFAKNDLAVVDVR	645.0263	1932.0569	3	37	-777.777	-777.777	-777.777	-777.777	0	0	3093.5883	0	0	0	1932.0502	645.024925	1932.052987	0	FALSE			-777.777	-777.777	-777.777	1	35.2	O:\Shao-En\MSDATA\kinaseinhib\k252a\SC_07282008\5x\M7\kinaseinhib_k252a_SC_07282008_5x_M7_combo.mgf.html	1Arg6 1Lys8	1	-777.777	-777.777	O:\Shao-En\MSDATA\kinaseinhib\k252a\SC_07282008\5x\M7\d008012008_m7_6.raw		0	1918.015945		0	TRUE	0	-777.777
-1	1	0	0.875	0.1	IPI:IPI00604620.3	76625	SPACER	SWISS-PROT:P19338-1|ENSEMBL:ENSP00000318195|REFSEQ:NP_005372 Tax_Id=9606 Gene_Symbol=NCL Isoform 1 of Nucleolin	TLVLSNLSYSATEETLQEVFEK	1255.1444	2508.2743	2	135	-777.777	-777.777	-777.777	-777.777	4027.739914	24.41389569	4045.9819	4027.788374	4024.0296	20256.70055	2508.2726	1255.14245	2508.270375	2500.259965	FALSE			-777.777	-777.777	-777.777	1	127.2	O:\Shao-En\MSDATA\kinaseinhib\k252a\SC_07282008\5x\M7\kinaseinhib_k252a_SC_07282008_5x_M7_combo.mgf.html	1Lys8	1	-777.777	-777.777	O:\Shao-En\MSDATA\kinaseinhib\k252a\SC_07282008\5x\M7\d008012008_m7_5.raw		2426334.924	2500.258435		1255.14616	TRUE	1255.14421	-777.777
-1	1	0	0.875	0.1	IPI:IPI00604620.3	76625	SPACER	SWISS-PROT:P19338-1|ENSEMBL:ENSP00000318195|REFSEQ:NP_005372 Tax_Id=9606 Gene_Symbol=NCL Isoform 1 of Nucleolin	TLVLSNLSYSATEETLQEVFEK	1255.145	2508.2754	2	129	-777.777	-777.777	-777.777	-777.777	4076.503805	25.84956651	4076.374	4077.125016	4068.1959	2346.273369	2508.2726	1255.14305	2508.271575	2500.258344	FALSE			-777.777	-777.777	-777.777	1	126.1	O:\Shao-En\MSDATA\kinaseinhib\k252a\SC_07282008\5x\M7\kinaseinhib_k252a_SC_07282008_5x_M7_combo.mgf.html	1Lys8	1	-777.777	-777.777	O:\Shao-En\MSDATA\kinaseinhib\k252a\SC_07282008\5x\M7\d008012008_m7_6.raw		284747.6582	2500.258435		1255.143418	TRUE	1255.141469	-777.777
-1	1	0	0.875	0.1	IPI:IPI00604620.3	76625	SPACER	SWISS-PROT:P19338-1|ENSEMBL:ENSP00000318195|REFSEQ:NP_005372 Tax_Id=9606 Gene_Symbol=NCL Isoform 1 of Nucleolin	TLVLSNLSYSATEETLQEVFEK	1255.1448	2508.275	2	125	-777.777	-777.777	-777.777	-777.777	0	0	4044.5744	0	0	0	2508.2726	1255.14285	2508.271175	0	FALSE			-777.777	-777.777	-777.777	1	112.3	O:\Shao-En\MSDATA\kinaseinhib\k252a\SC_07282008\5x\M7\kinaseinhib_k252a_SC_07282008_5x_M7_combo.mgf.html	1Lys8	1	-777.777	-777.777	O:\Shao-En\MSDATA\kinaseinhib\k252a\SC_07282008\5x\M7\d008012008_m7_6.raw		0	2500.258435		0	TRUE	0	-777.777
-1	1	0	0.875	0.1	IPI:IPI00604620.3	76625	SPACER	SWISS-PROT:P19338-1|ENSEMBL:ENSP00000318195|REFSEQ:NP_005372 Tax_Id=9606 Gene_Symbol=NCL Isoform 1 of Nucleolin	TLVLSNLSYSATEETLQEVFEK	1251.1374	2500.2602	2	117	-777.777	-777.777	-777.777	-777.777	0	0	4042.2708	0	0	0	2500.2584	1251.135454	2500.256383	0	FALSE			-777.777	-777.777	-777.777	1	110.5	O:\Shao-En\MSDATA\kinaseinhib\k252a\SC_07282008\5x\M7\kinaseinhib_k252a_SC_07282008_5x_M7_combo.mgf.html		1	-777.777	-777.777	O:\Shao-En\MSDATA\kinaseinhib\k252a\SC_07282008\5x\M7\d008012008_m7_6.raw		0	2500.258435		0	TRUE	0	-777.777
-1	1	0	0.875	0.1	IPI:IPI00604620.3	76625	SPACER	SWISS-PROT:P19338-1|ENSEMBL:ENSP00000318195|REFSEQ:NP_005372 Tax_Id=9606 Gene_Symbol=NCL Isoform 1 of Nucleolin	TLVLSNLSYSATEETLQEVFEK	1251.1369	2500.2593	2	114	-777.777	-777.777	-777.777	-777.777	4049.089797	35.33466979	4045.5302	4049.312117	4054.4758	2107.553475	2500.2584	1251.134954	2500.255383	2500.259046	FALSE			-777.777	-777.777	-777.777	1	107.5	O:\Shao-En\MSDATA\kinaseinhib\k252a\SC_07282008\5x\M7\kinaseinhib_k252a_SC_07282008_5x_M7_combo.mgf.html		1	-777.777	-777.777	O:\Shao-En\MSDATA\kinaseinhib\k252a\SC_07282008\5x\M7\d008012008_m7_4.raw		253478.6069	2500.258435		1251.13762	TRUE	1251.135674	-777.777
-1	1	0	0.875	0.1	IPI:IPI00604620.3	76625	SPACER	SWISS-PROT:P19338-1|ENSEMBL:ENSP00000318195|REFSEQ:NP_005372 Tax_Id=9606 Gene_Symbol=NCL Isoform 1 of Nucleolin	TLVLSNLSYSATEETLQEVFEK	1255.1444	2508.2743	2	111	-777.777	-777.777	-777.777	-777.777	0	0	4012.384	0	0	0	2508.2726	1255.14245	2508.270375	0	FALSE			-777.777	-777.777	-777.777	1	104.7	O:\Shao-En\MSDATA\kinaseinhib\k252a\SC_07282008\5x\M7\kinaseinhib_k252a_SC_07282008_5x_M7_combo.mgf.html	1Lys8	1	-777.777	-777.777	O:\Shao-En\MSDATA\kinaseinhib\k252a\SC_07282008\5x\M7\d008012008_m7_5.raw		0	2500.258435		0	TRUE	0	-777.777
-1	1	0	0.875	0.1	IPI:IPI00604620.3	76625	SPACER	SWISS-PROT:P19338-1|ENSEMBL:ENSP00000318195|REFSEQ:NP_005372 Tax_Id=9606 Gene_Symbol=NCL Isoform 1 of Nucleolin	TLVLSNLSYSATEETLQEVFEK	1255.1447	2508.2749	2	109	-777.777	-777.777	-777.777	-777.777	0	0	4047.892	0	0	0	2508.2726	1255.14275	2508.270975	0	FALSE			-777.777	-777.777	-777.777	1	97.5	O:\Shao-En\MSDATA\kinaseinhib\k252a\SC_07282008\5x\M7\kinaseinhib_k252a_SC_07282008_5x_M7_combo.mgf.html	1Lys8	1	-777.777	-777.777	O:\Shao-En\MSDATA\kinaseinhib\k252a\SC_07282008\5x\M7\d008012008_m7_4.raw		0	2500.258435		0	TRUE	0	-777.777
-1	1	0	0.875	0.1	IPI:IPI00604620.3	76625	SPACER	SWISS-PROT:P19338-1|ENSEMBL:ENSP00000318195|REFSEQ:NP_005372 Tax_Id=9606 Gene_Symbol=NCL Isoform 1 of Nucleolin	TLVLSNLSYSATEETLQEVFEK	1251.1374	2500.2603	2	108	-777.777	-777.777	-777.777	-777.777	0	0	4015.3764	0	0	0	2500.2584	1251.135454	2500.256383	0	FALSE			-777.777	-777.777	-777.777	1	104.4	O:\Shao-En\MSDATA\kinaseinhib\k252a\SC_07282008\5x\M7\kinaseinhib_k252a_SC_07282008_5x_M7_combo.mgf.html		1	-777.777	-777.777	O:\Shao-En\MSDATA\kinaseinhib\k252a\SC_07282008\5x\M7\d008012008_m7_4.raw		0	2500.258435		0	TRUE	0	-777.777
-1	1	0	0.875	0.1	IPI:IPI00604620.3	76625	SPACER	SWISS-PROT:P19338-1|ENSEMBL:ENSP00000318195|REFSEQ:NP_005372 Tax_Id=9606 Gene_Symbol=NCL Isoform 1 of Nucleolin	TLVLSNLSYSATEETLQEVFEK	1255.1434	2508.2722	2	103	-777.777	-777.777	-777.777	-777.777	0	0	4018.0848	0	0	0	2508.2726	1255.14145	2508.268375	0	FALSE			-777.777	-777.777	-777.777	1	95.8	O:\Shao-En\MSDATA\kinaseinhib\k252a\SC_07282008\5x\M7\kinaseinhib_k252a_SC_07282008_5x_M7_combo.mgf.html	1Lys8	1	-777.777	-777.777	O:\Shao-En\MSDATA\kinaseinhib\k252a\SC_07282008\5x\M7\d008012008_m7_4.raw		0	2500.258435		0	TRUE	0	-777.777
-1	1	0	0.875	0.1	IPI:IPI00604620.3	76625	SPACER	SWISS-PROT:P19338-1|ENSEMBL:ENSP00000318195|REFSEQ:NP_005372 Tax_Id=9606 Gene_Symbol=NCL Isoform 1 of Nucleolin	TLVLSNLSYSATEETLQEVFEK	1251.1371	2500.2596	2	91	-777.777	-777.777	-777.777	-777.777	0	0	4011.0129	0	0	0	2500.2584	1251.135154	2500.255783	0	FALSE			-777.777	-777.777	-777.777	1	85.9	O:\Shao-En\MSDATA\kinaseinhib\k252a\SC_07282008\5x\M7\kinaseinhib_k252a_SC_07282008_5x_M7_combo.mgf.html		1	-777.777	-777.777	O:\Shao-En\MSDATA\kinaseinhib\k252a\SC_07282008\5x\M7\d008012008_m7_6.raw		0	2500.258435		0	TRUE	0	-777.777
-1	1	0	0.875	0.1	IPI:IPI00604620.3	76625	SPACER	SWISS-PROT:P19338-1|ENSEMBL:ENSP00000318195|REFSEQ:NP_005372 Tax_Id=9606 Gene_Symbol=NCL Isoform 1 of Nucleolin	TLVLSNLSYSATEETLQEVFEK	1251.1373	2500.2601	2	89	-777.777	-777.777	-777.777	-777.777	0	0	4041.1209	0	0	0	2500.2584	1251.135354	2500.256183	0	FALSE			-777.777	-777.777	-777.777	1	84.2	O:\Shao-En\MSDATA\kinaseinhib\k252a\SC_07282008\5x\M7\kinaseinhib_k252a_SC_07282008_5x_M7_combo.mgf.html		1	-777.777	-777.777	O:\Shao-En\MSDATA\kinaseinhib\k252a\SC_07282008\5x\M7\d008012008_m7_5.raw		0	2500.258435		0	TRUE	0	-777.777
-1	1	0	0.875	0.1	IPI:IPI00604620.3	76625	SPACER	SWISS-PROT:P19338-1|ENSEMBL:ENSP00000318195|REFSEQ:NP_005372 Tax_Id=9606 Gene_Symbol=NCL Isoform 1 of Nucleolin	TLVLSNLSYSATEETLQEVFEK	1251.1374	2500.2602	2	85	-777.777	-777.777	-777.777	-777.777	0	0	4073.8833	0	0	0	2500.2584	1251.135454	2500.256383	0	FALSE			-777.777	-777.777	-777.777	1	82.6	O:\Shao-En\MSDATA\kinaseinhib\k252a\SC_07282008\5x\M7\kinaseinhib_k252a_SC_07282008_5x_M7_combo.mgf.html		1	-777.777	-777.777	O:\Shao-En\MSDATA\kinaseinhib\k252a\SC_07282008\5x\M7\d008012008_m7_6.raw		0	2500.258435		0	TRUE	0	-777.777
-1	1	0	0.875	0.1	IPI:IPI00604620.3	76625	SPACER	SWISS-PROT:P19338-1|ENSEMBL:ENSP00000318195|REFSEQ:NP_005372 Tax_Id=9606 Gene_Symbol=NCL Isoform 1 of Nucleolin	TLVLSNLSYSATEETLQEVFEK	1251.1371	2500.2596	2	79	-777.777	-777.777	-777.777	-777.777	0	0	4073.1397	0	0	0	2500.2584	1251.135154	2500.255783	0	FALSE			-777.777	-777.777	-777.777	1	65.4	O:\Shao-En\MSDATA\kinaseinhib\k252a\SC_07282008\5x\M7\kinaseinhib_k252a_SC_07282008_5x_M7_combo.mgf.html		1	-777.777	-777.777	O:\Shao-En\MSDATA\kinaseinhib\k252a\SC_07282008\5x\M7\d008012008_m7_5.raw		0	2500.258435		0	TRUE	0	-777.777
-1	1	0	0.875	0.1	IPI:IPI00604620.3	76625	SPACER	SWISS-PROT:P19338-1|ENSEMBL:ENSP00000318195|REFSEQ:NP_005372 Tax_Id=9606 Gene_Symbol=NCL Isoform 1 of Nucleolin	TLVLSNLSYSATEETLQEVFEK	1255.1449	2508.2752	2	68	-777.777	-777.777	-777.777	-777.777	0	0	4010.6551	0	0	0	2508.2726	1255.14295	2508.271375	0	FALSE			-777.777	-777.777	-777.777	1	58	O:\Shao-En\MSDATA\kinaseinhib\k252a\SC_07282008\5x\M7\kinaseinhib_k252a_SC_07282008_5x_M7_combo.mgf.html	1Lys8	1	-777.777	-777.777	O:\Shao-En\MSDATA\kinaseinhib\k252a\SC_07282008\5x\M7\d008012008_m7_6.raw		0	2500.258435		0	TRUE	0	-777.777
-1	1	0	0.875	0.1	IPI:IPI00604620.3	76625	SPACER	SWISS-PROT:P19338-1|ENSEMBL:ENSP00000318195|REFSEQ:NP_005372 Tax_Id=9606 Gene_Symbol=NCL Isoform 1 of Nucleolin	TLVLSNLSYSATEETLQEVFEK	1251.1376	2500.2606	2	67	-777.777	-777.777	-777.777	-777.777	0	0	4106.8138	0	0	0	2500.2584	1251.135654	2500.256783	0	FALSE			-777.777	-777.777	-777.777	1	62.4	O:\Shao-En\MSDATA\kinaseinhib\k252a\SC_07282008\5x\M7\kinaseinhib_k252a_SC_07282008_5x_M7_combo.mgf.html		1	-777.777	-777.777	O:\Shao-En\MSDATA\kinaseinhib\k252a\SC_07282008\5x\M7\d008012008_m7_6.raw		0	2500.258435		0	TRUE	0	-777.777
-1	1	0	0.875	0.1	IPI:IPI00604620.3	76625	SPACER	SWISS-PROT:P19338-1|ENSEMBL:ENSP00000318195|REFSEQ:NP_005372 Tax_Id=9606 Gene_Symbol=NCL Isoform 1 of Nucleolin	TLVLSNLSYSATEETLQEVFEK	1255.1433	2508.272	2	53	-777.777	-777.777	-777.777	-777.777	0	0	4078.168	0	0	0	2508.2726	1255.14135	2508.268175	0	FALSE			-777.777	-777.777	-777.777	1	50	O:\Shao-En\MSDATA\kinaseinhib\k252a\SC_07282008\5x\M7\kinaseinhib_k252a_SC_07282008_5x_M7_combo.mgf.html	1Lys8	1	-777.777	-777.777	O:\Shao-En\MSDATA\kinaseinhib\k252a\SC_07282008\5x\M7\d008012008_m7_5.raw		0	2500.258435		0	TRUE	0	-777.777
-1	1	0	0.875	0.1	IPI:IPI00604620.3	76625	SPACER	SWISS-PROT:P19338-1|ENSEMBL:ENSP00000318195|REFSEQ:NP_005372 Tax_Id=9606 Gene_Symbol=NCL Isoform 1 of Nucleolin	TLVLSNLSYSATEETLQEVFEK	1251.1375	2500.2604	2	49	-777.777	-777.777	-777.777	-777.777	0	0	4136.8582	0	0	0	2500.2584	1251.135554	2500.256583	0	FALSE			-777.777	-777.777	-777.777	1	49.2	O:\Shao-En\MSDATA\kinaseinhib\k252a\SC_07282008\5x\M7\kinaseinhib_k252a_SC_07282008_5x_M7_combo.mgf.html		1	-777.777	-777.777	O:\Shao-En\MSDATA\kinaseinhib\k252a\SC_07282008\5x\M7\d008012008_m7_6.raw		0	2500.258435		0	TRUE	0	-777.777
-1	1	0	0.875	0.1	IPI:IPI00604620.3	76625	SPACER	SWISS-PROT:P19338-1|ENSEMBL:ENSP00000318195|REFSEQ:NP_005372 Tax_Id=9606 Gene_Symbol=NCL Isoform 1 of Nucleolin	TLVLSNLSYSATEETLQEVFEK	1251.1371	2500.2596	2	43	-777.777	-777.777	-777.777	-777.777	0	0	4010.6695	0	0	0	2500.2584	1251.135154	2500.255783	0	FALSE			-777.777	-777.777	-777.777	1	40.5	O:\Shao-En\MSDATA\kinaseinhib\k252a\SC_07282008\5x\M7\kinaseinhib_k252a_SC_07282008_5x_M7_combo.mgf.html		1	-777.777	-777.777	O:\Shao-En\MSDATA\kinaseinhib\k252a\SC_07282008\5x\M7\d008012008_m7_5.raw		0	2500.258435		0	TRUE	0	-777.777
-1	1	0	0.875	0.1	IPI:IPI00604620.3	76625	SPACER	SWISS-PROT:P19338-1|ENSEMBL:ENSP00000318195|REFSEQ:NP_005372 Tax_Id=9606 Gene_Symbol=NCL Isoform 1 of Nucleolin	TLVLSNLSYSATEETLQEVFEK	1251.1367	2500.2588	2	41	-777.777	-777.777	-777.777	-777.777	0	0	4103.8186	0	0	0	2500.2584	1251.134754	2500.254983	0	FALSE			-777.777	-777.777	-777.777	1	37.9	O:\Shao-En\MSDATA\kinaseinhib\k252a\SC_07282008\5x\M7\kinaseinhib_k252a_SC_07282008_5x_M7_combo.mgf.html		1	-777.777	-777.777	O:\Shao-En\MSDATA\kinaseinhib\k252a\SC_07282008\5x\M7\d008012008_m7_5.raw		0	2500.258435		0	TRUE	0	-777.777
-1	1	0	0.875	0.1	IPI:IPI00604620.3	76625	SPACER	SWISS-PROT:P19338-1|ENSEMBL:ENSP00000318195|REFSEQ:NP_005372 Tax_Id=9606 Gene_Symbol=NCL Isoform 1 of Nucleolin	TLVLSNLSYSATEETLQEVFEK	1251.1372	2500.2598	2	38	-777.777	-777.777	-777.777	-777.777	0	0	4070.6786	0	0	0	2500.2584	1251.135254	2500.255983	0	FALSE			-777.777	-777.777	-777.777	1	34.9	O:\Shao-En\MSDATA\kinaseinhib\k252a\SC_07282008\5x\M7\kinaseinhib_k252a_SC_07282008_5x_M7_combo.mgf.html		1	-777.777	-777.777	O:\Shao-En\MSDATA\kinaseinhib\k252a\SC_07282008\5x\M7\d008012008_m7_4.raw		0	2500.258435		0	TRUE	0	-777.777
-1	1	0	0.875	0.1	IPI:IPI00604620.3	76625	SPACER	SWISS-PROT:P19338-1|ENSEMBL:ENSP00000318195|REFSEQ:NP_005372 Tax_Id=9606 Gene_Symbol=NCL Isoform 1 of Nucleolin	TLVLSNLSYSATEETLQEVFEK	1255.1469	2508.2792	2	38	-777.777	-777.777	-777.777	-777.777	0	0	4158.5524	0	0	0	2508.2726	1255.14495	2508.275375	0	FALSE			-777.777	-777.777	-777.777	1	34.7	O:\Shao-En\MSDATA\kinaseinhib\k252a\SC_07282008\5x\M7\kinaseinhib_k252a_SC_07282008_5x_M7_combo.mgf.html	1Lys8	1	-777.777	-777.777	O:\Shao-En\MSDATA\kinaseinhib\k252a\SC_07282008\5x\M7\d008012008_m7_6.raw		0	2500.258435		0	TRUE	0	-777.777
-1	1	0	0.875	0.1	IPI:IPI00604620.3	76625	SPACER	SWISS-PROT:P19338-1|ENSEMBL:ENSP00000318195|REFSEQ:NP_005372 Tax_Id=9606 Gene_Symbol=NCL Isoform 1 of Nucleolin	TLVLSNLSYSATEETLQEVFEK	1251.1369	2500.2592	2	36	-777.777	-777.777	-777.777	-777.777	0	0	4167.6497	0	0	0	2500.2584	1251.134954	2500.255383	0	FALSE			-777.777	-777.777	-777.777	1	31.3	O:\Shao-En\MSDATA\kinaseinhib\k252a\SC_07282008\5x\M7\kinaseinhib_k252a_SC_07282008_5x_M7_combo.mgf.html		1	-777.777	-777.777	O:\Shao-En\MSDATA\kinaseinhib\k252a\SC_07282008\5x\M7\d008012008_m7_6.raw		0	2500.258435		0	TRUE	0	-777.777
-1	1	0	0.875	0.1	IPI:IPI00604620.3	76625	SPACER	SWISS-PROT:P19338-1|ENSEMBL:ENSP00000318195|REFSEQ:NP_005372 Tax_Id=9606 Gene_Symbol=NCL Isoform 1 of Nucleolin	TLVLSNLSYSATEETLQEVFEK	1251.1367	2500.2588	2	35	-777.777	-777.777	-777.777	-777.777	0	0	4417.4169	0	0	0	2500.2584	1251.134754	2500.254983	0	FALSE			-777.777	-777.777	-777.777	1	32.1	O:\Shao-En\MSDATA\kinaseinhib\k252a\SC_07282008\5x\M7\kinaseinhib_k252a_SC_07282008_5x_M7_combo.mgf.html		1	-777.777	-777.777	O:\Shao-En\MSDATA\kinaseinhib\k252a\SC_07282008\5x\M7\d008012008_m7_5.raw		0	2500.258435		0	TRUE	0	-777.777
-1	1	0	0.875	0.1	IPI:IPI00604620.3	76625	SPACER	SWISS-PROT:P19338-1|ENSEMBL:ENSP00000318195|REFSEQ:NP_005372 Tax_Id=9606 Gene_Symbol=NCL Isoform 1 of Nucleolin	TLVLSNLSYSATEETLQEVFEK	1251.1367	2500.2589	2	27	-777.777	-777.777	-777.777	-777.777	4039.174257	22.3504266	4038.0906	4039.117849	4036.3759	188.2229801	2500.2584	1251.134754	2500.254983	2500.257264	FALSE			-777.777	-777.777	-777.777	1	17.4	O:\Shao-En\MSDATA\kinaseinhib\k252a\SC_07282008\5x\M7\kinaseinhib_k252a_SC_07282008_5x_M7_combo.mgf.html		1	-777.777	-777.777	O:\Shao-En\MSDATA\kinaseinhib\k252a\SC_07282008\5x\M7\d008012008_m7_3.raw		23014.56744	2500.258435		1251.137216	TRUE	1251.13527	-777.777
-1	1	0	0.875	0.1	IPI:IPI00604620.3	76625	SPACER	SWISS-PROT:P19338-1|ENSEMBL:ENSP00000318195|REFSEQ:NP_005372 Tax_Id=9606 Gene_Symbol=NCL Isoform 1 of Nucleolin	TLVLSNLSYSATEETLQEVFEK	1255.1461	2508.2777	2	27	-777.777	-777.777	-777.777	-777.777	0	0	4151.857	0	0	0	2508.2726	1255.14415	2508.273775	0	FALSE			-777.777	-777.777	-777.777	1	23.3	O:\Shao-En\MSDATA\kinaseinhib\k252a\SC_07282008\5x\M7\kinaseinhib_k252a_SC_07282008_5x_M7_combo.mgf.html	1Lys8	1	-777.777	-777.777	O:\Shao-En\MSDATA\kinaseinhib\k252a\SC_07282008\5x\M7\d008012008_m7_5.raw		0	2500.258435		0	TRUE	0	-777.777
-1	1	0	0.875	0.1	IPI:IPI00604620.3	76625	SPACER	SWISS-PROT:P19338-1|ENSEMBL:ENSP00000318195|REFSEQ:NP_005372 Tax_Id=9606 Gene_Symbol=NCL Isoform 1 of Nucleolin	TLVLSNLSYSATEETLQEVFEK	1255.1451	2508.2756	2	27	-777.777	-777.777	-777.777	-777.777	0	0	4108.9103	0	0	0	2508.2726	1255.14315	2508.271775	0	FALSE			-777.777	-777.777	-777.777	1	27.3	O:\Shao-En\MSDATA\kinaseinhib\k252a\SC_07282008\5x\M7\kinaseinhib_k252a_SC_07282008_5x_M7_combo.mgf.html	1Lys8	1	-777.777	-777.777	O:\Shao-En\MSDATA\kinaseinhib\k252a\SC_07282008\5x\M7\d008012008_m7_6.raw		0	2500.258435		0	TRUE	0	-777.777
-1	1	0	0.875	0.1	IPI:IPI00604620.3	76625	SPACER	SWISS-PROT:P19338-1|ENSEMBL:ENSP00000318195|REFSEQ:NP_005372 Tax_Id=9606 Gene_Symbol=NCL Isoform 1 of Nucleolin	TLVLSNLSYSATEETLQEVFEK	1251.1368	2500.259	2	25	-777.777	-777.777	-777.777	-777.777	0	0	4139.633	0	0	0	2500.2584	1251.134854	2500.255183	0	FALSE			-777.777	-777.777	-777.777	1	19.6	O:\Shao-En\MSDATA\kinaseinhib\k252a\SC_07282008\5x\M7\kinaseinhib_k252a_SC_07282008_5x_M7_combo.mgf.html		1	-777.777	-777.777	O:\Shao-En\MSDATA\kinaseinhib\k252a\SC_07282008\5x\M7\d008012008_m7_5.raw		0	2500.258435		0	FALSE	0	-777.777
-1	1	0	0.875	0.1	IPI:IPI00604620.3	76625	SPACER	SWISS-PROT:P19338-1|ENSEMBL:ENSP00000318195|REFSEQ:NP_005372 Tax_Id=9606 Gene_Symbol=NCL Isoform 1 of Nucleolin	TLVLSNLSYSATEETLQEVFEK	1251.1371	2500.2597	2	24	-777.777	-777.777	-777.777	-777.777	0	0	4180.4037	0	0	0	2500.2584	1251.135154	2500.255783	0	FALSE			-777.777	-777.777	-777.777	1	21.4	O:\Shao-En\MSDATA\kinaseinhib\k252a\SC_07282008\5x\M7\kinaseinhib_k252a_SC_07282008_5x_M7_combo.mgf.html		1	-777.777	-777.777	O:\Shao-En\MSDATA\kinaseinhib\k252a\SC_07282008\5x\M7\d008012008_m7_5.raw		0	2500.258435		0	FALSE	0	-777.777
-1	1	0	0.875	0.1	IPI:IPI00604620.3	76625	SPACER	SWISS-PROT:P19338-1|ENSEMBL:ENSP00000318195|REFSEQ:NP_005372 Tax_Id=9606 Gene_Symbol=NCL Isoform 1 of Nucleolin	TLVLSNLSYSATEETLQEVFEK	1255.1421	2508.2696	2	19	-777.777	-777.777	-777.777	-777.777	0	0	4045.4895	0	0	0	2508.2726	1255.14015	2508.265775	0	FALSE			-777.777	-777.777	-777.777	1	17.3	O:\Shao-En\MSDATA\kinaseinhib\k252a\SC_07282008\5x\M7\kinaseinhib_k252a_SC_07282008_5x_M7_combo.mgf.html	1Lys8	1	-777.777	-777.777	O:\Shao-En\MSDATA\kinaseinhib\k252a\SC_07282008\5x\M7\d008012008_m7_3.raw		0	2500.258435		0	FALSE	0	-777.777
-1	1	0	0.875	0.1	IPI:IPI00604620.3	76625	SPACER	SWISS-PROT:P19338-1|ENSEMBL:ENSP00000318195|REFSEQ:NP_005372 Tax_Id=9606 Gene_Symbol=NCL Isoform 1 of Nucleolin	TLVLSNLSYSATEETLQEVFEK	1255.1381	2508.2616	2	11	-777.777	-777.777	-777.777	-777.777	0	0	4278.1423	0	0	0	2508.2726	1255.13615	2508.257775	0	FALSE			-777.777	-777.777	-777.777	1	10.6	O:\Shao-En\MSDATA\kinaseinhib\k252a\SC_07282008\5x\M7\kinaseinhib_k252a_SC_07282008_5x_M7_combo.mgf.html	1Lys8	1	-777.777	-777.777	O:\Shao-En\MSDATA\kinaseinhib\k252a\SC_07282008\5x\M7\d008012008_m7_6.raw		0	2500.258435		0	FALSE	0	-777.777
-1	1	0	0.875	0.1	IPI:IPI00604620.3	76625	SPACER	SWISS-PROT:P19338-1|ENSEMBL:ENSP00000318195|REFSEQ:NP_005372 Tax_Id=9606 Gene_Symbol=NCL Isoform 1 of Nucleolin	TLVLSNLSYSATEETLQEVFEK	1255.1444	2508.2742	2	10	-777.777	-777.777	-777.777	-777.777	0	0	4117.2482	0	0	0	2508.2726	1255.14245	2508.270375	0	FALSE			-777.777	-777.777	-777.777	1	8.2	O:\Shao-En\MSDATA\kinaseinhib\k252a\SC_07282008\5x\M7\kinaseinhib_k252a_SC_07282008_5x_M7_combo.mgf.html	1Lys8	1	-777.777	-777.777	O:\Shao-En\MSDATA\kinaseinhib\k252a\SC_07282008\5x\M7\d008012008_m7_5.raw		0	2500.258435		0	FALSE	0	-777.777
-1	1	0	0.875	0.1	IPI:IPI00604620.3	76625	SPACER	SWISS-PROT:P19338-1|ENSEMBL:ENSP00000318195|REFSEQ:NP_005372 Tax_Id=9606 Gene_Symbol=NCL Isoform 1 of Nucleolin	TLVLSNLSYSATEETLQEVFEK	834.4289	2500.2649	3	98	-777.777	-777.777	-777.777	-777.777	4048.620288	47.08780411	4042.5728	4047.572962	4041.7501	2118.406961	2500.2584	834.4273465	2500.260252	2500.259148	FALSE			-777.777	-777.777	-777.777	1	88.9	O:\Shao-En\MSDATA\kinaseinhib\k252a\SC_07282008\5x\M7\kinaseinhib_k252a_SC_07282008_5x_M7_combo.mgf.html		1	-777.777	-777.777	O:\Shao-En\MSDATA\kinaseinhib\k252a\SC_07282008\5x\M7\d008012008_m7_6.raw		466138.7137	2500.258435		834.4274321	TRUE	834.4258787	-777.777
-1	1	0	0.875	0.1	IPI:IPI00604620.3	76625	SPACER	SWISS-PROT:P19338-1|ENSEMBL:ENSP00000318195|REFSEQ:NP_005372 Tax_Id=9606 Gene_Symbol=NCL Isoform 1 of Nucleolin	TLVLSNLSYSATEETLQEVFEK	837.1003	2508.279	3	84	-777.777	-777.777	-777.777	-777.777	0	0	4042.9428	0	0	0	2508.2726	837.098744	2508.274444	0	FALSE			-777.777	-777.777	-777.777	1	73.4	O:\Shao-En\MSDATA\kinaseinhib\k252a\SC_07282008\5x\M7\kinaseinhib_k252a_SC_07282008_5x_M7_combo.mgf.html	1Lys8	1	-777.777	-777.777	O:\Shao-En\MSDATA\kinaseinhib\k252a\SC_07282008\5x\M7\d008012008_m7_6.raw		0	2500.258435		0	TRUE	0	-777.777
-1	1	0	0.875	0.1	IPI:IPI00604620.3	76625	SPACER	SWISS-PROT:P19338-1|ENSEMBL:ENSP00000318195|REFSEQ:NP_005372 Tax_Id=9606 Gene_Symbol=NCL Isoform 1 of Nucleolin	TLVLSNLSYSATEETLQEVFEK	834.4289	2500.2649	3	60	-777.777	-777.777	-777.777	-777.777	4057.345634	30.84270861	4043.9559	4055.925312	4057.3074	406.8108838	2500.2584	834.4273465	2500.260252	2500.25904	FALSE			-777.777	-777.777	-777.777	1	54	O:\Shao-En\MSDATA\kinaseinhib\k252a\SC_07282008\5x\M7\kinaseinhib_k252a_SC_07282008_5x_M7_combo.mgf.html		1	-777.777	-777.777	O:\Shao-En\MSDATA\kinaseinhib\k252a\SC_07282008\5x\M7\d008012008_m7_5.raw		89698.90594	2500.258435		834.4274174	TRUE	834.425864	-777.777
-1	1	0	0.875	0.1	IPI:IPI00604620.3	76625	SPACER	SWISS-PROT:P19338-1|ENSEMBL:ENSP00000318195|REFSEQ:NP_005372 Tax_Id=9606 Gene_Symbol=NCL Isoform 1 of Nucleolin	TLVLSNLSYSATEETLQEVFEK	837.1002	2508.2788	3	53	-777.777	-777.777	-777.777	-777.777	0	0	4013.1204	0	0	0	2508.2726	837.098644	2508.274144	0	FALSE			-777.777	-777.777	-777.777	1	47	O:\Shao-En\MSDATA\kinaseinhib\k252a\SC_07282008\5x\M7\kinaseinhib_k252a_SC_07282008_5x_M7_combo.mgf.html	1Lys8	1	-777.777	-777.777	O:\Shao-En\MSDATA\kinaseinhib\k252a\SC_07282008\5x\M7\d008012008_m7_5.raw		0	2500.258435		0	TRUE	0	-777.777
-1	1	0	0.875	0.1	IPI:IPI00604620.3	76625	SPACER	SWISS-PROT:P19338-1|ENSEMBL:ENSP00000318195|REFSEQ:NP_005372 Tax_Id=9606 Gene_Symbol=NCL Isoform 1 of Nucleolin	TLVLSNLSYSATEETLQEVFEK	834.4291	2500.2655	3	52	-777.777	-777.777	-777.777	-777.777	4052.582858	27.17619954	4050.2589	4051.275465	4049.6994	465.8281145	2500.2584	834.4275465	2500.260852	2500.261091	FALSE			-777.777	-777.777	-777.777	1	36	O:\Shao-En\MSDATA\kinaseinhib\k252a\SC_07282008\5x\M7\kinaseinhib_k252a_SC_07282008_5x_M7_combo.mgf.html		1	-777.777	-777.777	O:\Shao-En\MSDATA\kinaseinhib\k252a\SC_07282008\5x\M7\d008012008_m7_4.raw		103056.3647	2500.258435		834.4304752	TRUE	834.4289217	-777.777
-1	1	0	0.875	0.1	IPI:IPI00604620.3	76625	SPACER	SWISS-PROT:P19338-1|ENSEMBL:ENSP00000318195|REFSEQ:NP_005372 Tax_Id=9606 Gene_Symbol=NCL Isoform 1 of Nucleolin	TLVLSNLSYSATEETLQEVFEK	834.4286	2500.264	3	50	-777.777	-777.777	-777.777	-777.777	0	0	4012.7487	0	0	0	2500.2584	834.4270465	2500.259352	0	FALSE			-777.777	-777.777	-777.777	1	40.8	O:\Shao-En\MSDATA\kinaseinhib\k252a\SC_07282008\5x\M7\kinaseinhib_k252a_SC_07282008_5x_M7_combo.mgf.html		1	-777.777	-777.777	O:\Shao-En\MSDATA\kinaseinhib\k252a\SC_07282008\5x\M7\d008012008_m7_5.raw		0	2500.258435		0	TRUE	0	-777.777
-1	1	0	0.875	0.1	IPI:IPI00604620.3	76625	SPACER	SWISS-PROT:P19338-1|ENSEMBL:ENSP00000318195|REFSEQ:NP_005372 Tax_Id=9606 Gene_Symbol=NCL Isoform 1 of Nucleolin	TLVLSNLSYSATEETLQEVFEK	837.1005	2508.2797	3	42	-777.777	-777.777	-777.777	-777.777	0	0	4074.6129	0	0	0	2508.2726	837.098944	2508.275044	0	FALSE			-777.777	-777.777	-777.777	1	31.4	O:\Shao-En\MSDATA\kinaseinhib\k252a\SC_07282008\5x\M7\kinaseinhib_k252a_SC_07282008_5x_M7_combo.mgf.html	1Lys8	1	-777.777	-777.777	O:\Shao-En\MSDATA\kinaseinhib\k252a\SC_07282008\5x\M7\d008012008_m7_6.raw		0	2500.258435		0	TRUE	0	-777.777
-1	1	0	0.875	0.1	IPI:IPI00604620.3	76625	SPACER	SWISS-PROT:P19338-1|ENSEMBL:ENSP00000318195|REFSEQ:NP_005372 Tax_Id=9606 Gene_Symbol=NCL Isoform 1 of Nucleolin	TLVLSNLSYSATEETLQEVFEK	834.429	2500.2652	3	41	-777.777	-777.777	-777.777	-777.777	0	0	4074.2431	0	0	0	2500.2584	834.4274465	2500.260552	0	FALSE			-777.777	-777.777	-777.777	1	31.3	O:\Shao-En\MSDATA\kinaseinhib\k252a\SC_07282008\5x\M7\kinaseinhib_k252a_SC_07282008_5x_M7_combo.mgf.html		1	-777.777	-777.777	O:\Shao-En\MSDATA\kinaseinhib\k252a\SC_07282008\5x\M7\d008012008_m7_6.raw		0	2500.258435		0	TRUE	0	-777.777
-1	1	0	0.875	0.1	IPI:IPI00604620.3	76625	SPACER	SWISS-PROT:P19338-1|ENSEMBL:ENSP00000318195|REFSEQ:NP_005372 Tax_Id=9606 Gene_Symbol=NCL Isoform 1 of Nucleolin	TLVLSNLSYSATEETLQEVFEK	834.4289	2500.2649	3	37	-777.777	-777.777	-777.777	-777.777	0	0	4011.7304	0	0	0	2500.2584	834.4273465	2500.260252	0	FALSE			-777.777	-777.777	-777.777	1	27.4	O:\Shao-En\MSDATA\kinaseinhib\k252a\SC_07282008\5x\M7\kinaseinhib_k252a_SC_07282008_5x_M7_combo.mgf.html		1	-777.777	-777.777	O:\Shao-En\MSDATA\kinaseinhib\k252a\SC_07282008\5x\M7\d008012008_m7_6.raw		0	2500.258435		0	TRUE	0	-777.777
-1	1	0	0.875	0.1	IPI:IPI00604620.3	76625	SPACER	SWISS-PROT:P19338-1|ENSEMBL:ENSP00000318195|REFSEQ:NP_005372 Tax_Id=9606 Gene_Symbol=NCL Isoform 1 of Nucleolin	TLVLSNLSYSATEETLQEVFEK	837.1002	2508.2788	3	36	-777.777	-777.777	-777.777	-777.777	0	0	4012.1	0	0	0	2508.2726	837.098644	2508.274144	0	FALSE			-777.777	-777.777	-777.777	1	19.4	O:\Shao-En\MSDATA\kinaseinhib\k252a\SC_07282008\5x\M7\kinaseinhib_k252a_SC_07282008_5x_M7_combo.mgf.html	1Lys8	1	-777.777	-777.777	O:\Shao-En\MSDATA\kinaseinhib\k252a\SC_07282008\5x\M7\d008012008_m7_6.raw		0	2500.258435		0	TRUE	0	-777.777
-1	1	0	0.875	0.1	IPI:IPI00604620.3	76625	SPACER	SWISS-PROT:P19338-1|ENSEMBL:ENSP00000318195|REFSEQ:NP_005372 Tax_Id=9606 Gene_Symbol=NCL Isoform 1 of Nucleolin	TLVLSNLSYSATEETLQEVFEK	837.0989	2508.2747	3	27	-777.777	-777.777	-777.777	-777.777	0	0	4053.401	0	0	0	2508.2726	837.097344	2508.270244	0	FALSE			-777.777	-777.777	-777.777	1	23.7	O:\Shao-En\MSDATA\kinaseinhib\k252a\SC_07282008\5x\M7\kinaseinhib_k252a_SC_07282008_5x_M7_combo.mgf.html	1Lys8	1	-777.777	-777.777	O:\Shao-En\MSDATA\kinaseinhib\k252a\SC_07282008\5x\M7\d008012008_m7_5.raw		0	2500.258435		0	TRUE	0	-777.777
-1	1	0	0.875	0.1	IPI:IPI00604620.3	76625	SPACER	SWISS-PROT:P19338-1|ENSEMBL:ENSP00000318195|REFSEQ:NP_005372 Tax_Id=9606 Gene_Symbol=NCL Isoform 1 of Nucleolin	TLVLSNLSYSATEETLQEVFEK	834.4278	2500.2616	3	26	-777.777	-777.777	-777.777	-777.777	0	0	4020.4164	0	0	0	2500.2584	834.4262465	2500.256952	0	FALSE			-777.777	-777.777	-777.777	1	20.6	O:\Shao-En\MSDATA\kinaseinhib\k252a\SC_07282008\5x\M7\kinaseinhib_k252a_SC_07282008_5x_M7_combo.mgf.html		1	-777.777	-777.777	O:\Shao-En\MSDATA\kinaseinhib\k252a\SC_07282008\5x\M7\d008012008_m7_4.raw		0	2500.258435		0	TRUE	0	-777.777
-1	1	0	0.875	0.1	IPI:IPI00604620.3	76625	SPACER	SWISS-PROT:P19338-1|ENSEMBL:ENSP00000318195|REFSEQ:NP_005372 Tax_Id=9606 Gene_Symbol=NCL Isoform 1 of Nucleolin	TLVLSNLSYSATEETLQEVFEK	834.4289	2500.265	3	24	-777.777	-777.777	-777.777	-777.777	0	0	4075.9698	0	0	0	2500.2584	834.4273465	2500.260252	0	FALSE			-777.777	-777.777	-777.777	1	21.5	O:\Shao-En\MSDATA\kinaseinhib\k252a\SC_07282008\5x\M7\kinaseinhib_k252a_SC_07282008_5x_M7_combo.mgf.html		1	-777.777	-777.777	O:\Shao-En\MSDATA\kinaseinhib\k252a\SC_07282008\5x\M7\d008012008_m7_5.raw		0	2500.258435		0	FALSE	0	-777.777
-1	1	0	0.875	0.1	IPI:IPI00604620.3	76625	SPACER	SWISS-PROT:P19338-1|ENSEMBL:ENSP00000318195|REFSEQ:NP_005372 Tax_Id=9606 Gene_Symbol=NCL Isoform 1 of Nucleolin	TLVLSNLSYSATEETLQEVFEK	837.1008	2508.2806	3	20	-777.777	-777.777	-777.777	-777.777	0	0	4086.1028	0	0	0	2508.2726	837.099244	2508.275944	0	FALSE			-777.777	-777.777	-777.777	1	8.4	O:\Shao-En\MSDATA\kinaseinhib\k252a\SC_07282008\5x\M7\kinaseinhib_k252a_SC_07282008_5x_M7_combo.mgf.html	1Lys8	1	-777.777	-777.777	O:\Shao-En\MSDATA\kinaseinhib\k252a\SC_07282008\5x\M7\d008012008_m7_5.raw		0	2500.258435		0	FALSE	0	-777.777
-1	1	0	0.875	0.1	IPI:IPI00604620.3	76625	SPACER	SWISS-PROT:P19338-1|ENSEMBL:ENSP00000318195|REFSEQ:NP_005372 Tax_Id=9606 Gene_Symbol=NCL Isoform 1 of Nucleolin	TLVLSNLSYSATEETLQEVFEK	837.1027	2508.2863	3	17	-777.777	-777.777	-777.777	-777.777	0	0	4055.0435	0	0	0	2508.2726	837.101144	2508.281644	0	FALSE			-777.777	-777.777	-777.777	1	9.5	O:\Shao-En\MSDATA\kinaseinhib\k252a\SC_07282008\5x\M7\kinaseinhib_k252a_SC_07282008_5x_M7_combo.mgf.html	1Lys8	1	-777.777	-777.777	O:\Shao-En\MSDATA\kinaseinhib\k252a\SC_07282008\5x\M7\d008012008_m7_4.raw		0	2500.258435		0	FALSE	0	-777.777
-1	1	0	0.875	0.1	IPI:IPI00604620.3	76625	SPACER	SWISS-PROT:P19338-1|ENSEMBL:ENSP00000318195|REFSEQ:NP_005372 Tax_Id=9606 Gene_Symbol=NCL Isoform 1 of Nucleolin	TLVLSNLSYSATEETLQEVFEK	837.1005	2508.2796	3	16	-777.777	-777.777	-777.777	-777.777	0	0	4107.1736	0	0	0	2508.2726	837.098944	2508.275044	0	FALSE			-777.777	-777.777	-777.777	1	11.7	O:\Shao-En\MSDATA\kinaseinhib\k252a\SC_07282008\5x\M7\kinaseinhib_k252a_SC_07282008_5x_M7_combo.mgf.html	1Lys8	1	-777.777	-777.777	O:\Shao-En\MSDATA\kinaseinhib\k252a\SC_07282008\5x\M7\d008012008_m7_6.raw		0	2500.258435		0	FALSE	0	-777.777
-1	1	0	0.875	0.1	IPI:IPI00604620.3	76625	SPACER	SWISS-PROT:P19338-1|ENSEMBL:ENSP00000318195|REFSEQ:NP_005372 Tax_Id=9606 Gene_Symbol=NCL Isoform 1 of Nucleolin	TLVLSNLSYSATEETLQEVFEKATFIK	1021.2047	3060.5923	3	21	-777.777	-777.777	-777.777	-777.777	0	0	4426.7537	0	0	0	3060.5906	1021.202971	3060.587124	0	FALSE			-777.777	-777.777	-777.777	1	16.5	O:\Shao-En\MSDATA\kinaseinhib\k252a\SC_07282008\5x\M7\kinaseinhib_k252a_SC_07282008_5x_M7_combo.mgf.html		1	-777.777	-777.777	O:\Shao-En\MSDATA\kinaseinhib\k252a\SC_07282008\5x\M7\d008012008_m7_6.raw		0	3060.590655		0	FALSE	0	-777.777
-1	1	0	0.875	0.1	IPI:IPI00604620.3	76625	SPACER	SWISS-PROT:P19338-1|ENSEMBL:ENSP00000318195|REFSEQ:NP_005372 Tax_Id=9606 Gene_Symbol=NCL Isoform 1 of Nucleolin	TLVLSNLSYSATEETLQEVFEKATFIK	1026.5478	3076.6217	3	20	-777.777	-777.777	-777.777	-777.777	0	0	4423.7938	0	0	0	3076.619	1026.546066	3076.616409	0	FALSE			-777.777	-777.777	-777.777	1	15.9	O:\Shao-En\MSDATA\kinaseinhib\k252a\SC_07282008\5x\M7\kinaseinhib_k252a_SC_07282008_5x_M7_combo.mgf.html	2Lys8	1	-777.777	-777.777	O:\Shao-En\MSDATA\kinaseinhib\k252a\SC_07282008\5x\M7\d008012008_m7_6.raw		0	3060.590655		0	FALSE	0	-777.777
-1	1	0	0.875	0.1	IPI:IPI00604620.3	76625	SPACER	SWISS-PROT:P19338-1|ENSEMBL:ENSP00000318195|REFSEQ:NP_005372 Tax_Id=9606 Gene_Symbol=NCL Isoform 1 of Nucleolin	VAVATPAK	382.7421	763.4697	2	10	-777.777	-777.777	-777.777	-777.777	0	0	883.9751	0	0	0	763.4683	382.7409721	763.4674188	0	FALSE			-777.777	-777.777	-777.777	1	0.7	O:\Shao-En\MSDATA\kinaseinhib\k252a\SC_07282008\5x\M7\kinaseinhib_k252a_SC_07282008_5x_M7_combo.mgf.html	1Lys8	1	-777.777	-777.777	O:\Shao-En\MSDATA\kinaseinhib\k252a\SC_07282008\5x\M7\d008012008_m7_6.raw		0	755.4541147		0	FALSE	0	-777.777
-1	1	0	0.875	0.1	IPI:IPI00604620.3	76625	SPACER	SWISS-PROT:P19338-1|ENSEMBL:ENSP00000318195|REFSEQ:NP_005372 Tax_Id=9606 Gene_Symbol=NCL Isoform 1 of Nucleolin	VAVATPAKK	442.7816	883.5487	2	24	-777.777	-777.777	-777.777	-777.777	0	0	769.8744	0	0	0	883.5491	442.7804155	883.5463057	0	FALSE			-777.777	-777.777	-777.777	1	3	O:\Shao-En\MSDATA\kinaseinhib\k252a\SC_07282008\5x\M7\kinaseinhib_k252a_SC_07282008_5x_M7_combo.mgf.html		1	-777.777	-777.777	O:\Shao-En\MSDATA\kinaseinhib\k252a\SC_07282008\5x\M7\d008012008_m7_6.raw		0	883.5490747		0	FALSE	0	-777.777
-1	1	0	0.875	0.1	IPI:IPI00604620.3	76625	SPACER	SWISS-PROT:P19338-1|ENSEMBL:ENSP00000318195|REFSEQ:NP_005372 Tax_Id=9606 Gene_Symbol=NCL Isoform 1 of Nucleolin	VAVATPAKK	450.7961	899.5776	2	19	-777.777	-777.777	-777.777	-777.777	0	0	769.5556	0	0	0	899.5775	450.794908	899.5752906	0	FALSE			-777.777	-777.777	-777.777	1	8	O:\Shao-En\MSDATA\kinaseinhib\k252a\SC_07282008\5x\M7\kinaseinhib_k252a_SC_07282008_5x_M7_combo.mgf.html	2Lys8	1	-777.777	-777.777	O:\Shao-En\MSDATA\kinaseinhib\k252a\SC_07282008\5x\M7\d008012008_m7_6.raw		0	883.5490747		0	FALSE	0	-777.777
-1	1	0	0.875	0.1	IPI:IPI00604620.3	76625	SPACER	SWISS-PROT:P19338-1|ENSEMBL:ENSP00000318195|REFSEQ:NP_005372 Tax_Id=9606 Gene_Symbol=NCL Isoform 1 of Nucleolin	VEGTEPTTAFNLFVGNLNFNK	1156.5849	2311.1553	2	116	-777.777	-777.777	-777.777	-777.777	3862.711966	36.17704937	3873.1916	3861.359163	3860.7906	11817.38836	2311.1484	1156.583043	2311.151561	2311.148437	FALSE			-777.777	-777.777	-777.777	1	107	O:\Shao-En\MSDATA\kinaseinhib\k252a\SC_07282008\5x\M7\kinaseinhib_k252a_SC_07282008_5x_M7_combo.mgf.html		1	-777.777	-777.777	O:\Shao-En\MSDATA\kinaseinhib\k252a\SC_07282008\5x\M7\d008012008_m7_6.raw		1593239.752	2311.148425		1156.582527	TRUE	1156.58067	-777.777
-1	1	0	0.875	0.1	IPI:IPI00604620.3	76625	SPACER	SWISS-PROT:P19338-1|ENSEMBL:ENSP00000318195|REFSEQ:NP_005372 Tax_Id=9606 Gene_Symbol=NCL Isoform 1 of Nucleolin	VEGTEPTTAFNLFVGNLNFNK	1160.589	2319.1635	2	113	-777.777	-777.777	-777.777	-777.777	3860.705288	33.16389911	3861.8413	3861.00491	3856.3351	18692.72965	2319.1626	1160.587139	2319.159753	2311.149961	FALSE			-777.777	-777.777	-777.777	1	99.8	O:\Shao-En\MSDATA\kinaseinhib\k252a\SC_07282008\5x\M7\kinaseinhib_k252a_SC_07282008_5x_M7_combo.mgf.html	1Lys8	1	-777.777	-777.777	O:\Shao-En\MSDATA\kinaseinhib\k252a\SC_07282008\5x\M7\d008012008_m7_5.raw		2519134.428	2311.148425		1160.590102	TRUE	1160.588242	-777.777
-1	1	0	0.875	0.1	IPI:IPI00604620.3	76625	SPACER	SWISS-PROT:P19338-1|ENSEMBL:ENSP00000318195|REFSEQ:NP_005372 Tax_Id=9606 Gene_Symbol=NCL Isoform 1 of Nucleolin	VEGTEPTTAFNLFVGNLNFNK	1160.5894	2319.1642	2	92	-777.777	-777.777	-777.777	-777.777	0	0	3873.552	0	0	0	2319.1626	1160.587539	2319.160553	0	FALSE			-777.777	-777.777	-777.777	1	81.6	O:\Shao-En\MSDATA\kinaseinhib\k252a\SC_07282008\5x\M7\kinaseinhib_k252a_SC_07282008_5x_M7_combo.mgf.html	1Lys8	1	-777.777	-777.777	O:\Shao-En\MSDATA\kinaseinhib\k252a\SC_07282008\5x\M7\d008012008_m7_6.raw		0	2311.148425		0	TRUE	0	-777.777
-1	1	0	0.875	0.1	IPI:IPI00604620.3	76625	SPACER	SWISS-PROT:P19338-1|ENSEMBL:ENSP00000318195|REFSEQ:NP_005372 Tax_Id=9606 Gene_Symbol=NCL Isoform 1 of Nucleolin	VEGTEPTTAFNLFVGNLNFNK	1156.5847	2311.1549	2	86	-777.777	-777.777	-777.777	-777.777	0	0	3871.3896	0	0	0	2311.1484	1156.582843	2311.151161	0	FALSE			-777.777	-777.777	-777.777	1	74.7	O:\Shao-En\MSDATA\kinaseinhib\k252a\SC_07282008\5x\M7\kinaseinhib_k252a_SC_07282008_5x_M7_combo.mgf.html		1	-777.777	-777.777	O:\Shao-En\MSDATA\kinaseinhib\k252a\SC_07282008\5x\M7\d008012008_m7_5.raw		0	2311.148425		0	TRUE	0	-777.777
-1	1	0	0.875	0.1	IPI:IPI00604620.3	76625	SPACER	SWISS-PROT:P19338-1|ENSEMBL:ENSP00000318195|REFSEQ:NP_005372 Tax_Id=9606 Gene_Symbol=NCL Isoform 1 of Nucleolin	VEGTEPTTAFNLFVGNLNFNK	1156.5853	2311.156	2	77	-777.777	-777.777	-777.777	-777.777	3857.863345	32.32430004	3850.6827	3858.233356	3851.7554	1381.656082	2311.1484	1156.583443	2311.152361	2311.149778	FALSE			-777.777	-777.777	-777.777	1	68.3	O:\Shao-En\MSDATA\kinaseinhib\k252a\SC_07282008\5x\M7\kinaseinhib_k252a_SC_07282008_5x_M7_combo.mgf.html		1	-777.777	-777.777	O:\Shao-En\MSDATA\kinaseinhib\k252a\SC_07282008\5x\M7\d008012008_m7_4.raw		186720.4913	2311.148425		1156.582793	TRUE	1156.580936	-777.777
-1	1	0	0.875	0.1	IPI:IPI00604620.3	76625	SPACER	SWISS-PROT:P19338-1|ENSEMBL:ENSP00000318195|REFSEQ:NP_005372 Tax_Id=9606 Gene_Symbol=NCL Isoform 1 of Nucleolin	VEGTEPTTAFNLFVGNLNFNK	1156.5834	2311.1521	2	67	-777.777	-777.777	-777.777	-777.777	0	0	3842.8528	0	0	0	2311.1484	1156.581543	2311.148561	0	FALSE			-777.777	-777.777	-777.777	1	58.3	O:\Shao-En\MSDATA\kinaseinhib\k252a\SC_07282008\5x\M7\kinaseinhib_k252a_SC_07282008_5x_M7_combo.mgf.html		1	-777.777	-777.777	O:\Shao-En\MSDATA\kinaseinhib\k252a\SC_07282008\5x\M7\d008012008_m7_6.raw		0	2311.148425		0	TRUE	0	-777.777
-1	1	0	0.875	0.1	IPI:IPI00604620.3	76625	SPACER	SWISS-PROT:P19338-1|ENSEMBL:ENSP00000318195|REFSEQ:NP_005372 Tax_Id=9606 Gene_Symbol=NCL Isoform 1 of Nucleolin	VEGTEPTTAFNLFVGNLNFNK	1160.5921	2319.1696	2	58	-777.777	-777.777	-777.777	-777.777	0	0	3851.3905	0	0	0	2319.1626	1160.590239	2319.165953	0	FALSE			-777.777	-777.777	-777.777	1	52.7	O:\Shao-En\MSDATA\kinaseinhib\k252a\SC_07282008\5x\M7\kinaseinhib_k252a_SC_07282008_5x_M7_combo.mgf.html	1Lys8	1	-777.777	-777.777	O:\Shao-En\MSDATA\kinaseinhib\k252a\SC_07282008\5x\M7\d008012008_m7_4.raw		0	2311.148425		0	TRUE	0	-777.777
-1	1	0	0.875	0.1	IPI:IPI00604620.3	76625	SPACER	SWISS-PROT:P19338-1|ENSEMBL:ENSP00000318195|REFSEQ:NP_005372 Tax_Id=9606 Gene_Symbol=NCL Isoform 1 of Nucleolin	VEGTEPTTAFNLFVGNLNFNK	1160.5902	2319.1659	2	39	-777.777	-777.777	-777.777	-777.777	0	0	3841.7589	0	0	0	2319.1626	1160.588339	2319.162153	0	FALSE			-777.777	-777.777	-777.777	1	32.6	O:\Shao-En\MSDATA\kinaseinhib\k252a\SC_07282008\5x\M7\kinaseinhib_k252a_SC_07282008_5x_M7_combo.mgf.html	1Lys8	1	-777.777	-777.777	O:\Shao-En\MSDATA\kinaseinhib\k252a\SC_07282008\5x\M7\d008012008_m7_6.raw		0	2311.148425		0	TRUE	0	-777.777
-1	1	0	0.875	0.1	IPI:IPI00604620.3	76625	SPACER	SWISS-PROT:P19338-1|ENSEMBL:ENSP00000318195|REFSEQ:NP_005372 Tax_Id=9606 Gene_Symbol=NCL Isoform 1 of Nucleolin	VEGTEPTTAFNLFVGNLNFNK	1156.585	2311.1554	2	34	-777.777	-777.777	-777.777	-777.777	0	0	3841.6403	0	0	0	2311.1484	1156.583143	2311.151761	0	FALSE			-777.777	-777.777	-777.777	1	28.7	O:\Shao-En\MSDATA\kinaseinhib\k252a\SC_07282008\5x\M7\kinaseinhib_k252a_SC_07282008_5x_M7_combo.mgf.html		1	-777.777	-777.777	O:\Shao-En\MSDATA\kinaseinhib\k252a\SC_07282008\5x\M7\d008012008_m7_5.raw		0	2311.148425		0	TRUE	0	-777.777
-1	1	0	0.875	0.1	IPI:IPI00604620.3	76625	SPACER	SWISS-PROT:P19338-1|ENSEMBL:ENSP00000318195|REFSEQ:NP_005372 Tax_Id=9606 Gene_Symbol=NCL Isoform 1 of Nucleolin	VEGTEPTTAFNLFVGNLNFNK	1160.5881	2319.1617	2	24	-777.777	-777.777	-777.777	-777.777	0	0	3893.7498	0	0	0	2319.1626	1160.586239	2319.157953	0	FALSE			-777.777	-777.777	-777.777	1	23.8	O:\Shao-En\MSDATA\kinaseinhib\k252a\SC_07282008\5x\M7\kinaseinhib_k252a_SC_07282008_5x_M7_combo.mgf.html	1Lys8	1	-777.777	-777.777	O:\Shao-En\MSDATA\kinaseinhib\k252a\SC_07282008\5x\M7\d008012008_m7_6.raw		0	2311.148425		0	FALSE	0	-777.777
-1	1	0	0.875	0.1	IPI:IPI00604620.3	76625	SPACER	SWISS-PROT:P19338-1|ENSEMBL:ENSP00000318195|REFSEQ:NP_005372 Tax_Id=9606 Gene_Symbol=NCL Isoform 1 of Nucleolin	VEGTEPTTAFNLFVGNLNFNK	774.0628	2319.1667	3	66	-777.777	-777.777	-777.777	-777.777	3860.078344	33.16389911	3874.0833	3860.740379	3853.9196	3875.632782	2319.1626	774.0613034	2319.162122	2311.151631	FALSE			-777.777	-777.777	-777.777	1	54.9	O:\Shao-En\MSDATA\kinaseinhib\k252a\SC_07282008\5x\M7\kinaseinhib_k252a_SC_07282008_5x_M7_combo.mgf.html	1Lys8	1	-777.777	-777.777	O:\Shao-En\MSDATA\kinaseinhib\k252a\SC_07282008\5x\M7\d008012008_m7_5.raw		961486.1824	2311.148425		774.0634892	TRUE	774.0619926	-777.777
-1	1	0	0.875	0.1	IPI:IPI00604620.3	76625	SPACER	SWISS-PROT:P19338-1|ENSEMBL:ENSP00000318195|REFSEQ:NP_005372 Tax_Id=9606 Gene_Symbol=NCL Isoform 1 of Nucleolin	VEGTEPTTAFNLFVGNLNFNK	771.3913	2311.1521	3	59	-777.777	-777.777	-777.777	-777.777	0	0	3876.1382	0	0	0	2311.1484	771.3898059	2311.14763	0	FALSE			-777.777	-777.777	-777.777	1	47.6	O:\Shao-En\MSDATA\kinaseinhib\k252a\SC_07282008\5x\M7\kinaseinhib_k252a_SC_07282008_5x_M7_combo.mgf.html		1	-777.777	-777.777	O:\Shao-En\MSDATA\kinaseinhib\k252a\SC_07282008\5x\M7\d008012008_m7_5.raw		0	2311.148425		0	TRUE	0	-777.777
-1	1	0	0.875	0.1	IPI:IPI00604620.3	76625	SPACER	SWISS-PROT:P19338-1|ENSEMBL:ENSP00000318195|REFSEQ:NP_005372 Tax_Id=9606 Gene_Symbol=NCL Isoform 1 of Nucleolin	VEGTEPTTAFNLFVGNLNFNK	771.3916	2311.153	3	58	-777.777	-777.777	-777.777	-777.777	3862.008139	33.45888609	3844.5347	3862.742315	3860.7906	2194.664567	2311.1484	771.3901059	2311.14853	2311.149455	FALSE			-777.777	-777.777	-777.777	1	48.5	O:\Shao-En\MSDATA\kinaseinhib\k252a\SC_07282008\5x\M7\kinaseinhib_k252a_SC_07282008_5x_M7_combo.mgf.html		1	-777.777	-777.777	O:\Shao-En\MSDATA\kinaseinhib\k252a\SC_07282008\5x\M7\d008012008_m7_6.raw		542954.796	2311.148425		771.3928971	TRUE	771.391403	-777.777
-1	1	0	0.875	0.1	IPI:IPI00604620.3	76625	SPACER	SWISS-PROT:P19338-1|ENSEMBL:ENSP00000318195|REFSEQ:NP_005372 Tax_Id=9606 Gene_Symbol=NCL Isoform 1 of Nucleolin	VEGTEPTTAFNLFVGNLNFNK	771.3915	2311.1526	3	50	-777.777	-777.777	-777.777	-777.777	0	0	3844.9863	0	0	0	2311.1484	771.3900059	2311.14823	0	FALSE			-777.777	-777.777	-777.777	1	35.9	O:\Shao-En\MSDATA\kinaseinhib\k252a\SC_07282008\5x\M7\kinaseinhib_k252a_SC_07282008_5x_M7_combo.mgf.html		1	-777.777	-777.777	O:\Shao-En\MSDATA\kinaseinhib\k252a\SC_07282008\5x\M7\d008012008_m7_5.raw		0	2311.148425		0	TRUE	0	-777.777
-1	1	0	0.875	0.1	IPI:IPI00604620.3	76625	SPACER	SWISS-PROT:P19338-1|ENSEMBL:ENSP00000318195|REFSEQ:NP_005372 Tax_Id=9606 Gene_Symbol=NCL Isoform 1 of Nucleolin	VEGTEPTTAFNLFVGNLNFNK	774.063	2319.1671	3	43	-777.777	-777.777	-777.777	-777.777	0	0	3875.9566	0	0	0	2319.1626	774.0615034	2319.162722	0	FALSE			-777.777	-777.777	-777.777	1	32.6	O:\Shao-En\MSDATA\kinaseinhib\k252a\SC_07282008\5x\M7\kinaseinhib_k252a_SC_07282008_5x_M7_combo.mgf.html	1Lys8	1	-777.777	-777.777	O:\Shao-En\MSDATA\kinaseinhib\k252a\SC_07282008\5x\M7\d008012008_m7_6.raw		0	2311.148425		0	TRUE	0	-777.777
-1	1	0	0.875	0.1	IPI:IPI00604620.3	76625	SPACER	SWISS-PROT:P19338-1|ENSEMBL:ENSP00000318195|REFSEQ:NP_005372 Tax_Id=9606 Gene_Symbol=NCL Isoform 1 of Nucleolin	VEGTEPTTAFNLFVGNLNFNK	771.3915	2311.1525	3	35	-777.777	-777.777	-777.777	-777.777	0	0	3875.5854	0	0	0	2311.1484	771.3900059	2311.14823	0	FALSE			-777.777	-777.777	-777.777	1	28.5	O:\Shao-En\MSDATA\kinaseinhib\k252a\SC_07282008\5x\M7\kinaseinhib_k252a_SC_07282008_5x_M7_combo.mgf.html		1	-777.777	-777.777	O:\Shao-En\MSDATA\kinaseinhib\k252a\SC_07282008\5x\M7\d008012008_m7_6.raw		0	2311.148425		0	TRUE	0	-777.777
-1	1	0	0.875	0.1	IPI:IPI00604620.3	76625	SPACER	SWISS-PROT:P19338-1|ENSEMBL:ENSP00000318195|REFSEQ:NP_005372 Tax_Id=9606 Gene_Symbol=NCL Isoform 1 of Nucleolin	VEGTEPTTAFNLFVGNLNFNK	774.0627	2319.1661	3	31	-777.777	-777.777	-777.777	-777.777	0	0	3844.0419	0	0	0	2319.1626	774.0612034	2319.161822	0	FALSE			-777.777	-777.777	-777.777	1	19.2	O:\Shao-En\MSDATA\kinaseinhib\k252a\SC_07282008\5x\M7\kinaseinhib_k252a_SC_07282008_5x_M7_combo.mgf.html	1Lys8	1	-777.777	-777.777	O:\Shao-En\MSDATA\kinaseinhib\k252a\SC_07282008\5x\M7\d008012008_m7_5.raw		0	2311.148425		0	TRUE	0	-777.777
-1	1	0	0.875	0.1	IPI:IPI00604620.3	76625	SPACER	SWISS-PROT:P19338-1|ENSEMBL:ENSP00000318195|REFSEQ:NP_005372 Tax_Id=9606 Gene_Symbol=NCL Isoform 1 of Nucleolin	VEGTEPTTAFNLFVGNLNFNK	771.3915	2311.1527	3	30	-777.777	-777.777	-777.777	-777.777	3857.241612	27.05177314	3853.7642	3857.176776	3851.7554	301.8327704	2311.1484	771.3900059	2311.14823	2311.150766	FALSE			-777.777	-777.777	-777.777	1	23.7	O:\Shao-En\MSDATA\kinaseinhib\k252a\SC_07282008\5x\M7\kinaseinhib_k252a_SC_07282008_5x_M7_combo.mgf.html		1	-777.777	-777.777	O:\Shao-En\MSDATA\kinaseinhib\k252a\SC_07282008\5x\M7\d008012008_m7_4.raw		75238.76251	2311.148425		771.3929689	TRUE	771.3914749	-777.777
-1	1	0	0.875	0.1	IPI:IPI00604620.3	76625	SPACER	SWISS-PROT:P19338-1|ENSEMBL:ENSP00000318195|REFSEQ:NP_005372 Tax_Id=9606 Gene_Symbol=NCL Isoform 1 of Nucleolin	VEGTEPTTAFNLFVGNLNFNK	774.0632	2319.1679	3	17	-777.777	-777.777	-777.777	-777.777	0	0	3844.1639	0	0	0	2319.1626	774.0617034	2319.163322	0	FALSE			-777.777	-777.777	-777.777	1	9.2	O:\Shao-En\MSDATA\kinaseinhib\k252a\SC_07282008\5x\M7\kinaseinhib_k252a_SC_07282008_5x_M7_combo.mgf.html	1Lys8	1	-777.777	-777.777	O:\Shao-En\MSDATA\kinaseinhib\k252a\SC_07282008\5x\M7\d008012008_m7_6.raw		0	2311.148425		0	FALSE	0	-777.777
-1	1	0	0.875	0.1	IPI:IPI00604620.3	76625	SPACER	SWISS-PROT:P19338-1|ENSEMBL:ENSP00000318195|REFSEQ:NP_005372 Tax_Id=9606 Gene_Symbol=NCL Isoform 1 of Nucleolin	VFGNEIK	403.7252	805.4359	2	15	-777.777	-777.777	-777.777	-777.777	0	0	1900.169	0	0	0	805.4334	403.7240523	805.4335793	0	FALSE			-777.777	-777.777	-777.777	1	4.8	O:\Shao-En\MSDATA\kinaseinhib\k252a\SC_07282008\5x\M7\kinaseinhib_k252a_SC_07282008_5x_M7_combo.mgf.html		1	-777.777	-777.777	O:\Shao-En\MSDATA\kinaseinhib\k252a\SC_07282008\5x\M7\d008012008_m7_5.raw		0	805.4333847		0	FALSE	0	-777.777
-1	1	0	0.875	0.1	IPI:IPI00604620.3	76625	SPACER	SWISS-PROT:P19338-1|ENSEMBL:ENSP00000318195|REFSEQ:NP_005372 Tax_Id=9606 Gene_Symbol=NCL Isoform 1 of Nucleolin	VFGNEIKLEKPK	713.4313	1424.848	2	62	-777.777	-777.777	-777.777	-777.777	2060.12686	20.24998996	2053.5481	2060.667758	2060.3769	13574.97415	1424.8453	713.4298605	1424.845196	1400.802068	FALSE			-777.777	-777.777	-777.777	1	54.5	O:\Shao-En\MSDATA\kinaseinhib\k252a\SC_07282008\5x\M7\kinaseinhib_k252a_SC_07282008_5x_M7_combo.mgf.html	3Lys8	1	-777.777	-777.777	O:\Shao-En\MSDATA\kinaseinhib\k252a\SC_07282008\5x\M7\d008012008_m7_5.raw		3890060.135	1400.802715		713.4313547	TRUE	713.4299152	-777.777
-1	1	0	0.875	0.1	IPI:IPI00604620.3	76625	SPACER	SWISS-PROT:P19338-1|ENSEMBL:ENSP00000318195|REFSEQ:NP_005372 Tax_Id=9606 Gene_Symbol=NCL Isoform 1 of Nucleolin	VFGNEIKLEKPK	701.4091	1400.8037	2	45	-777.777	-777.777	-777.777	-777.777	0	0	2053.882	0	0	0	1400.8027	701.4076719	1400.800818	0	FALSE			-777.777	-777.777	-777.777	1	27.4	O:\Shao-En\MSDATA\kinaseinhib\k252a\SC_07282008\5x\M7\kinaseinhib_k252a_SC_07282008_5x_M7_combo.mgf.html		1	-777.777	-777.777	O:\Shao-En\MSDATA\kinaseinhib\k252a\SC_07282008\5x\M7\d008012008_m7_5.raw		0	1400.802715		0	TRUE	0	-777.777
-1	1	0	0.875	0.1	IPI:IPI00604620.3	76625	SPACER	SWISS-PROT:P19338-1|ENSEMBL:ENSP00000318195|REFSEQ:NP_005372 Tax_Id=9606 Gene_Symbol=NCL Isoform 1 of Nucleolin	VFGNEIKLEKPK	713.4313	1424.8481	2	41	-777.777	-777.777	-777.777	-777.777	2089.304971	19.05926906	2079.4556	2089.576842	2086.8477	7279.930399	1424.8453	713.4298605	1424.845196	1400.801875	FALSE			-777.777	-777.777	-777.777	1	21.9	O:\Shao-En\MSDATA\kinaseinhib\k252a\SC_07282008\5x\M7\kinaseinhib_k252a_SC_07282008_5x_M7_combo.mgf.html	3Lys8	1	-777.777	-777.777	O:\Shao-En\MSDATA\kinaseinhib\k252a\SC_07282008\5x\M7\d008012008_m7_6.raw		2084131.106	1400.802715		713.4313552	TRUE	713.4299157	-777.777
-1	1	0	0.875	0.1	IPI:IPI00604620.3	76625	SPACER	SWISS-PROT:P19338-1|ENSEMBL:ENSP00000318195|REFSEQ:NP_005372 Tax_Id=9606 Gene_Symbol=NCL Isoform 1 of Nucleolin	VFGNEIKLEKPK	467.9421	1400.8043	3	18	-777.777	-777.777	-777.777	-777.777	0	0	2077.0719	0	0	0	1400.8027	467.9408918	1400.800887	0	FALSE			-777.777	-777.777	-777.777	1	5.3	O:\Shao-En\MSDATA\kinaseinhib\k252a\SC_07282008\5x\M7\kinaseinhib_k252a_SC_07282008_5x_M7_combo.mgf.html		1	-777.777	-777.777	O:\Shao-En\MSDATA\kinaseinhib\k252a\SC_07282008\5x\M7\d008012008_m7_6.raw		0	1400.802715		0	FALSE	0	-777.777
-1	1	0	0.875	0.1	IPI:IPI00604620.3	76625	SPACER	SWISS-PROT:P19338-1|ENSEMBL:ENSP00000318195|REFSEQ:NP_005372 Tax_Id=9606 Gene_Symbol=NCL Isoform 1 of Nucleolin	VFGNEIKLEKPK	467.9421	1400.8046	3	17	-777.777	-777.777	-777.777	-777.777	0	0	2051.4016	0	0	0	1400.8027	467.9408918	1400.800887	0	FALSE			-777.777	-777.777	-777.777	1	10	O:\Shao-En\MSDATA\kinaseinhib\k252a\SC_07282008\5x\M7\kinaseinhib_k252a_SC_07282008_5x_M7_combo.mgf.html		1	-777.777	-777.777	O:\Shao-En\MSDATA\kinaseinhib\k252a\SC_07282008\5x\M7\d008012008_m7_5.raw		0	1400.802715		0	FALSE	0	-777.777
-1	1	0	0.875	0.1	IPI:IPI00604620.3	76625	SPACER	SWISS-PROT:P19338-1|ENSEMBL:ENSP00000318195|REFSEQ:NP_005372 Tax_Id=9606 Gene_Symbol=NCL Isoform 1 of Nucleolin	VFGNEIKLEKPK	351.2087	1400.8057	4	16	-777.777	-777.777	-777.777	-777.777	0	0	2056.2641	0	0	0	1400.8027	351.2076018	1400.801356	0	FALSE			-777.777	-777.777	-777.777	1	6.3	O:\Shao-En\MSDATA\kinaseinhib\k252a\SC_07282008\5x\M7\kinaseinhib_k252a_SC_07282008_5x_M7_combo.mgf.html		1	-777.777	-777.777	O:\Shao-En\MSDATA\kinaseinhib\k252a\SC_07282008\5x\M7\d008012008_m7_5.raw		0	1400.802715		0	FALSE	0	-777.777
-1	1	0	0.875	0.1	IPI:IPI00604620.3	76625	SPACER	SWISS-PROT:P19338-1|ENSEMBL:ENSP00000318195|REFSEQ:NP_005372 Tax_Id=9606 Gene_Symbol=NCL Isoform 1 of Nucleolin	VFGNEIKLEKPK	357.2198	1424.8501	4	11	-777.777	-777.777	-777.777	-777.777	0	0	2087.8354	0	0	0	1424.8453	357.2186961	1424.845734	0	FALSE			-777.777	-777.777	-777.777	1	0.8	O:\Shao-En\MSDATA\kinaseinhib\k252a\SC_07282008\5x\M7\kinaseinhib_k252a_SC_07282008_5x_M7_combo.mgf.html	3Lys8	1	-777.777	-777.777	O:\Shao-En\MSDATA\kinaseinhib\k252a\SC_07282008\5x\M7\d008012008_m7_6.raw		0	1400.802715		0	FALSE	0	-777.777
-1	1	0	0.875	0.1	IPI:IPI00604620.3	76625	SPACER	SWISS-PROT:P19338-1|ENSEMBL:ENSP00000318195|REFSEQ:NP_005372 Tax_Id=9606 Gene_Symbol=NCL Isoform 1 of Nucleolin	VTLDWAKPK	529.3062	1056.5978	2	47	-777.777	-777.777	-777.777	-777.777	2158.575964	23.73048391	2155.3355	2159.692306	2157.7418	1706.40861	1056.5968	529.304934	1056.595343	1056.595423	FALSE			-777.777	-777.777	-777.777	1	10.1	O:\Shao-En\MSDATA\kinaseinhib\k252a\SC_07282008\5x\M7\kinaseinhib_k252a_SC_07282008_5x_M7_combo.mgf.html		1	-777.777	-777.777	O:\Shao-En\MSDATA\kinaseinhib\k252a\SC_07282008\5x\M7\d008012008_m7_5.raw		771755.2305	1056.596755		529.3061049	TRUE	529.3048389	-777.777
-1	1	0	0.875	0.1	IPI:IPI00604620.3	76625	SPACER	SWISS-PROT:P19338-1|ENSEMBL:ENSP00000318195|REFSEQ:NP_005372 Tax_Id=9606 Gene_Symbol=NCL Isoform 1 of Nucleolin	VTLDWAKPK	537.3203	1072.626	2	15	-777.777	-777.777	-777.777	-777.777	0	0	2155.0418	0	0	0	1072.6252	537.3190265	1072.623528	0	FALSE			-777.777	-777.777	-777.777	1	7.1	O:\Shao-En\MSDATA\kinaseinhib\k252a\SC_07282008\5x\M7\kinaseinhib_k252a_SC_07282008_5x_M7_combo.mgf.html	2Lys8	1	-777.777	-777.777	O:\Shao-En\MSDATA\kinaseinhib\k252a\SC_07282008\5x\M7\d008012008_m7_5.raw		0	1056.596755		0	FALSE	0	-777.777
-1	1	0	0.875	0.1	IPI:IPI00604620.3	76625	SPACER	SWISS-PROT:P19338-1|ENSEMBL:ENSP00000318195|REFSEQ:NP_005372 Tax_Id=9606 Gene_Symbol=NCL Isoform 1 of Nucleolin	VTQDELKEVFEDAAEIR	996.5024	1990.9903	2	110	-777.777	-777.777	-777.777	-777.777	3487.105466	23.59460145	3475.8436	3486.749608	3485.6351	43960.82734	1990.9847	996.5006939	1990.986862	1990.98688	FALSE			-777.777	-777.777	-777.777	1	95	O:\Shao-En\MSDATA\kinaseinhib\k252a\SC_07282008\5x\M7\kinaseinhib_k252a_SC_07282008_5x_M7_combo.mgf.html		1	-777.777	-777.777	O:\Shao-En\MSDATA\kinaseinhib\k252a\SC_07282008\5x\M7\d008012008_m7_5.raw		7405289.492	1990.984705		996.5037856	TRUE	996.5020794	-777.777
-1	1	0	0.875	0.1	IPI:IPI00604620.3	76625	SPACER	SWISS-PROT:P19338-1|ENSEMBL:ENSP00000318195|REFSEQ:NP_005372 Tax_Id=9606 Gene_Symbol=NCL Isoform 1 of Nucleolin	VTQDELKEVFEDAAEIR	996.5022	1990.9898	2	104	-777.777	-777.777	-777.777	-777.777	3503.767424	4.598399997	3505.8965	3504.042791	3503.0435	5230.404632	1990.9847	996.5004939	1990.986462	1990.985494	FALSE			-777.777	-777.777	-777.777	1	90.8	O:\Shao-En\MSDATA\kinaseinhib\k252a\SC_07282008\5x\M7\kinaseinhib_k252a_SC_07282008_5x_M7_combo.mgf.html		1	-777.777	-777.777	O:\Shao-En\MSDATA\kinaseinhib\k252a\SC_07282008\5x\M7\d008012008_m7_6.raw		888747.8926	1990.984705		996.5017009	TRUE	996.4999947	-777.777
-1	1	0	0.875	0.1	IPI:IPI00604620.3	76625	SPACER	SWISS-PROT:P19338-1|ENSEMBL:ENSP00000318195|REFSEQ:NP_005372 Tax_Id=9606 Gene_Symbol=NCL Isoform 1 of Nucleolin	VTQDELKEVFEDAAEIR	1003.518	2005.0214	2	98	-777.777	-777.777	-777.777	-777.777	0	0	3475.7509	0	0	0	2005.019	1003.516287	2005.018049	0	FALSE			-777.777	-777.777	-777.777	1	87.9	O:\Shao-En\MSDATA\kinaseinhib\k252a\SC_07282008\5x\M7\kinaseinhib_k252a_SC_07282008_5x_M7_combo.mgf.html	1Arg6 1Lys8	1	-777.777	-777.777	O:\Shao-En\MSDATA\kinaseinhib\k252a\SC_07282008\5x\M7\d008012008_m7_6.raw		0	1990.984705		0	TRUE	0	-777.777
-1	1	0	0.875	0.1	IPI:IPI00604620.3	76625	SPACER	SWISS-PROT:P19338-1|ENSEMBL:ENSP00000318195|REFSEQ:NP_005372 Tax_Id=9606 Gene_Symbol=NCL Isoform 1 of Nucleolin	VTQDELKEVFEDAAEIR	996.502	1990.9894	2	97	-777.777	-777.777	-777.777	-777.777	0	0	3475.3857	0	0	0	1990.9847	996.5002939	1990.986062	0	FALSE			-777.777	-777.777	-777.777	1	87.7	O:\Shao-En\MSDATA\kinaseinhib\k252a\SC_07282008\5x\M7\kinaseinhib_k252a_SC_07282008_5x_M7_combo.mgf.html		1	-777.777	-777.777	O:\Shao-En\MSDATA\kinaseinhib\k252a\SC_07282008\5x\M7\d008012008_m7_6.raw		0	1990.984705		0	TRUE	0	-777.777
-1	1	0	0.875	0.1	IPI:IPI00604620.3	76625	SPACER	SWISS-PROT:P19338-1|ENSEMBL:ENSP00000318195|REFSEQ:NP_005372 Tax_Id=9606 Gene_Symbol=NCL Isoform 1 of Nucleolin	VTQDELKEVFEDAAEIR	1003.5182	2005.0218	2	97	-777.777	-777.777	-777.777	-777.777	0	0	3475.4788	0	0	0	2005.019	1003.516487	2005.018449	0	FALSE			-777.777	-777.777	-777.777	1	75.4	O:\Shao-En\MSDATA\kinaseinhib\k252a\SC_07282008\5x\M7\kinaseinhib_k252a_SC_07282008_5x_M7_combo.mgf.html	1Arg6 1Lys8	1	-777.777	-777.777	O:\Shao-En\MSDATA\kinaseinhib\k252a\SC_07282008\5x\M7\d008012008_m7_5.raw		0	1990.984705		0	TRUE	0	-777.777
-1	1	0	0.875	0.1	IPI:IPI00604620.3	76625	SPACER	SWISS-PROT:P19338-1|ENSEMBL:ENSP00000318195|REFSEQ:NP_005372 Tax_Id=9606 Gene_Symbol=NCL Isoform 1 of Nucleolin	VTQDELKEVFEDAAEIR	996.5068	1990.9991	2	91	-777.777	-777.777	-777.777	-777.777	3478.105241	23.26628007	3468.2098	3478.289208	3476.0927	4150.395843	1990.9847	996.5050938	1990.995662	1990.985338	FALSE			-777.777	-777.777	-777.777	1	79	O:\Shao-En\MSDATA\kinaseinhib\k252a\SC_07282008\5x\M7\kinaseinhib_k252a_SC_07282008_5x_M7_combo.mgf.html		1	-777.777	-777.777	O:\Shao-En\MSDATA\kinaseinhib\k252a\SC_07282008\5x\M7\d008012008_m7_4.raw		703007.98	1990.984705		996.5016604	TRUE	996.4999543	-777.777
-1	1	0	0.875	0.1	IPI:IPI00604620.3	76625	SPACER	SWISS-PROT:P19338-1|ENSEMBL:ENSP00000318195|REFSEQ:NP_005372 Tax_Id=9606 Gene_Symbol=NCL Isoform 1 of Nucleolin	VTQDELKEVFEDAAEIR	1003.5175	2005.0205	2	66	-777.777	-777.777	-777.777	-777.777	0	0	3507.6594	0	0	0	2005.019	1003.515787	2005.017049	0	FALSE			-777.777	-777.777	-777.777	1	58.7	O:\Shao-En\MSDATA\kinaseinhib\k252a\SC_07282008\5x\M7\kinaseinhib_k252a_SC_07282008_5x_M7_combo.mgf.html	1Arg6 1Lys8	1	-777.777	-777.777	O:\Shao-En\MSDATA\kinaseinhib\k252a\SC_07282008\5x\M7\d008012008_m7_5.raw		0	1990.984705		0	TRUE	0	-777.777
-1	1	0	0.875	0.1	IPI:IPI00604620.3	76625	SPACER	SWISS-PROT:P19338-1|ENSEMBL:ENSP00000318195|REFSEQ:NP_005372 Tax_Id=9606 Gene_Symbol=NCL Isoform 1 of Nucleolin	VTQDELKEVFEDAAEIR	1003.518	2005.0215	2	61	-777.777	-777.777	-777.777	-777.777	0	0	3506.2643	0	0	0	2005.019	1003.516287	2005.018049	0	FALSE			-777.777	-777.777	-777.777	1	54.7	O:\Shao-En\MSDATA\kinaseinhib\k252a\SC_07282008\5x\M7\kinaseinhib_k252a_SC_07282008_5x_M7_combo.mgf.html	1Arg6 1Lys8	1	-777.777	-777.777	O:\Shao-En\MSDATA\kinaseinhib\k252a\SC_07282008\5x\M7\d008012008_m7_6.raw		0	1990.984705		0	TRUE	0	-777.777
-1	1	0	0.875	0.1	IPI:IPI00604620.3	76625	SPACER	SWISS-PROT:P19338-1|ENSEMBL:ENSP00000318195|REFSEQ:NP_005372 Tax_Id=9606 Gene_Symbol=NCL Isoform 1 of Nucleolin	VTQDELKEVFEDAAEIR	996.5014	1990.9882	2	99	-777.777	-777.777	-777.777	-777.777	0	0	3507.2945	0	0	0	1990.9847	996.4996939	1990.984862	0	FALSE			-777.777	-777.777	-777.777	1	88.8	O:\Shao-En\MSDATA\kinaseinhib\k252a\SC_07282008\5x\M7\kinaseinhib_k252a_SC_07282008_5x_M7_combo.mgf.html		1	-777.777	-777.777	O:\Shao-En\MSDATA\kinaseinhib\k252a\SC_07282008\5x\M7\d008012008_m7_5.raw		0	1990.984705		0	TRUE	0	-777.777
-1	1	0	0.875	0.1	IPI:IPI00604620.3	76625	SPACER	SWISS-PROT:P19338-1|ENSEMBL:ENSP00000318195|REFSEQ:NP_005372 Tax_Id=9606 Gene_Symbol=NCL Isoform 1 of Nucleolin	VTQDELKEVFEDAAEIR	664.6717	1990.9934	3	53	-777.777	-777.777	-777.777	-777.777	3487.619707	24.15024774	3503.5726	3487.346216	3488.7788	25033.53122	1990.9847	664.6703065	1990.989131	1990.989326	FALSE			-777.777	-777.777	-777.777	1	35.8	O:\Shao-En\MSDATA\kinaseinhib\k252a\SC_07282008\5x\M7\kinaseinhib_k252a_SC_07282008_5x_M7_combo.mgf.html		1	-777.777	-777.777	O:\Shao-En\MSDATA\kinaseinhib\k252a\SC_07282008\5x\M7\d008012008_m7_6.raw		7765017.567	1990.984705		664.6719214	TRUE	664.6705279	-777.777
-1	1	0	0.875	0.1	IPI:IPI00604620.3	76625	SPACER	SWISS-PROT:P19338-1|ENSEMBL:ENSP00000318195|REFSEQ:NP_005372 Tax_Id=9606 Gene_Symbol=NCL Isoform 1 of Nucleolin	VTQDELKEVFEDAAEIR	664.6714	1990.9923	3	48	-777.777	-777.777	-777.777	-777.777	3488.379295	29.03092577	3474.7912	3487.968185	3485.6351	24059.58276	1990.9847	664.6700065	1990.988231	1990.989681	FALSE			-777.777	-777.777	-777.777	1	37.4	O:\Shao-En\MSDATA\kinaseinhib\k252a\SC_07282008\5x\M7\kinaseinhib_k252a_SC_07282008_5x_M7_combo.mgf.html		1	-777.777	-777.777	O:\Shao-En\MSDATA\kinaseinhib\k252a\SC_07282008\5x\M7\d008012008_m7_5.raw		7462224.886	1990.984705		664.6719588	TRUE	664.6705653	-777.777
-1	1	0	0.875	0.1	IPI:IPI00604620.3	76625	SPACER	SWISS-PROT:P19338-1|ENSEMBL:ENSP00000318195|REFSEQ:NP_005372 Tax_Id=9606 Gene_Symbol=NCL Isoform 1 of Nucleolin	VTQDELKEVFEDAAEIR	664.6708	1990.9905	3	46	-777.777	-777.777	-777.777	-777.777	0	0	3506.9291	0	0	0	1990.9847	664.6694065	1990.986431	0	FALSE			-777.777	-777.777	-777.777	1	29.5	O:\Shao-En\MSDATA\kinaseinhib\k252a\SC_07282008\5x\M7\kinaseinhib_k252a_SC_07282008_5x_M7_combo.mgf.html		1	-777.777	-777.777	O:\Shao-En\MSDATA\kinaseinhib\k252a\SC_07282008\5x\M7\d008012008_m7_5.raw		0	1990.984705		0	TRUE	0	-777.777
-1	1	0	0.875	0.1	IPI:IPI00604620.3	76625	SPACER	SWISS-PROT:P19338-1|ENSEMBL:ENSP00000318195|REFSEQ:NP_005372 Tax_Id=9606 Gene_Symbol=NCL Isoform 1 of Nucleolin	VTQDELKEVFEDAAEIR	664.6714	1990.9924	3	37	-777.777	-777.777	-777.777	-777.777	0	0	3473.0678	0	0	0	1990.9847	664.6700065	1990.988231	0	FALSE			-777.777	-777.777	-777.777	1	7.7	O:\Shao-En\MSDATA\kinaseinhib\k252a\SC_07282008\5x\M7\kinaseinhib_k252a_SC_07282008_5x_M7_combo.mgf.html		1	-777.777	-777.777	O:\Shao-En\MSDATA\kinaseinhib\k252a\SC_07282008\5x\M7\d008012008_m7_6.raw		0	1990.984705		0	TRUE	0	-777.777
-1	1	0	0.875	0.1	IPI:IPI00604620.3	76625	SPACER	SWISS-PROT:P19338-1|ENSEMBL:ENSP00000318195|REFSEQ:NP_005372 Tax_Id=9606 Gene_Symbol=NCL Isoform 1 of Nucleolin	VTQDELKEVFEDAAEIR	669.3502	2005.0288	3	37	-777.777	-777.777	-777.777	-777.777	0	0	3475.1452	0	0	0	2005.019	669.3488021	2005.024618	0	FALSE			-777.777	-777.777	-777.777	1	26.3	O:\Shao-En\MSDATA\kinaseinhib\k252a\SC_07282008\5x\M7\kinaseinhib_k252a_SC_07282008_5x_M7_combo.mgf.html	1Arg6 1Lys8	1	-777.777	-777.777	O:\Shao-En\MSDATA\kinaseinhib\k252a\SC_07282008\5x\M7\d008012008_m7_5.raw		0	1990.984705		0	TRUE	0	-777.777
-1	1	0	0.875	0.1	IPI:IPI00604620.3	76625	SPACER	SWISS-PROT:P19338-1|ENSEMBL:ENSP00000318195|REFSEQ:NP_005372 Tax_Id=9606 Gene_Symbol=NCL Isoform 1 of Nucleolin	VTQDELKEVFEDAAEIR	669.3499	2005.028	3	37	-777.777	-777.777	-777.777	-777.777	3477.670119	31.2548784	3468.5795	3477.677976	3482.9069	2131.145911	2005.019	669.3485021	2005.023718	1990.988455	FALSE			-777.777	-777.777	-777.777	1	26	O:\Shao-En\MSDATA\kinaseinhib\k252a\SC_07282008\5x\M7\kinaseinhib_k252a_SC_07282008_5x_M7_combo.mgf.html	1Arg6 1Lys8	1	-777.777	-777.777	O:\Shao-En\MSDATA\kinaseinhib\k252a\SC_07282008\5x\M7\d008012008_m7_4.raw		669748.1738	1990.984705		669.3494407	TRUE	669.3480428	-777.777
-1	1	0	0.875	0.1	IPI:IPI00604620.3	76625	SPACER	SWISS-PROT:P19338-1|ENSEMBL:ENSP00000318195|REFSEQ:NP_005372 Tax_Id=9606 Gene_Symbol=NCL Isoform 1 of Nucleolin	VTQDELKEVFEDAAEIR	669.3499	2005.0278	3	36	-777.777	-777.777	-777.777	-777.777	0	0	3509.661	0	0	0	2005.019	669.3485021	2005.023718	0	FALSE			-777.777	-777.777	-777.777	1	24.6	O:\Shao-En\MSDATA\kinaseinhib\k252a\SC_07282008\5x\M7\kinaseinhib_k252a_SC_07282008_5x_M7_combo.mgf.html	1Arg6 1Lys8	1	-777.777	-777.777	O:\Shao-En\MSDATA\kinaseinhib\k252a\SC_07282008\5x\M7\d008012008_m7_5.raw		0	1990.984705		0	TRUE	0	-777.777
-1	1	0	0.875	0.1	IPI:IPI00604620.3	76625	SPACER	SWISS-PROT:P19338-1|ENSEMBL:ENSP00000318195|REFSEQ:NP_005372 Tax_Id=9606 Gene_Symbol=NCL Isoform 1 of Nucleolin	VTQDELKEVFEDAAEIR	669.351	2005.031	3	33	-777.777	-777.777	-777.777	-777.777	0	0	3473.8077	0	0	0	2005.019	669.3496021	2005.027018	0	FALSE			-777.777	-777.777	-777.777	1	27.7	O:\Shao-En\MSDATA\kinaseinhib\k252a\SC_07282008\5x\M7\kinaseinhib_k252a_SC_07282008_5x_M7_combo.mgf.html	1Arg6 1Lys8	1	-777.777	-777.777	O:\Shao-En\MSDATA\kinaseinhib\k252a\SC_07282008\5x\M7\d008012008_m7_6.raw		0	1990.984705		0	TRUE	0	-777.777
-1	1	0	0.875	0.1	IPI:IPI00604620.3	76625	SPACER	SWISS-PROT:P19338-1|ENSEMBL:ENSP00000318195|REFSEQ:NP_005372 Tax_Id=9606 Gene_Symbol=NCL Isoform 1 of Nucleolin	VTQDELKEVFEDAAEIR	669.3506	2005.0299	3	30	-777.777	-777.777	-777.777	-777.777	0	0	3508.3155	0	0	0	2005.019	669.3492021	2005.025818	0	FALSE			-777.777	-777.777	-777.777	1	22.8	O:\Shao-En\MSDATA\kinaseinhib\k252a\SC_07282008\5x\M7\kinaseinhib_k252a_SC_07282008_5x_M7_combo.mgf.html	1Arg6 1Lys8	1	-777.777	-777.777	O:\Shao-En\MSDATA\kinaseinhib\k252a\SC_07282008\5x\M7\d008012008_m7_6.raw		0	1990.984705		0	TRUE	0	-777.777
-1	1	0	0.875	0.1	IPI:IPI00604620.3	76625	SPACER	SWISS-PROT:P19338-1|ENSEMBL:ENSP00000318195|REFSEQ:NP_005372 Tax_Id=9606 Gene_Symbol=NCL Isoform 1 of Nucleolin	VTQDELKEVFEDAAEIR	664.6723	1990.9949	3	23	-777.777	-777.777	-777.777	-777.777	0	0	3469.7842	0	0	0	1990.9847	664.6709065	1990.990931	0	FALSE			-777.777	-777.777	-777.777	1	16.1	O:\Shao-En\MSDATA\kinaseinhib\k252a\SC_07282008\5x\M7\kinaseinhib_k252a_SC_07282008_5x_M7_combo.mgf.html		1	-777.777	-777.777	O:\Shao-En\MSDATA\kinaseinhib\k252a\SC_07282008\5x\M7\d008012008_m7_4.raw		0	1990.984705		0	FALSE	0	-777.777
-1	1	0	0.915	0.13	IPI:IPI00215637.5	73597	SPACER	SWISS-PROT:O00571|TREMBL:Q59GX6;Q5JSI3;Q5S4N1|REFSEQ:NP_001347|H-INV:HIT000220175|VEGA:OTTHUMP00000023143 Tax_Id=9606 Gene_Symbol=DDX3X ATP-dependent RNA helicase DDX3X	DFLDEYIFLAVGR	779.4026	1556.7907	2	52	-777.777	-777.777	-777.777	-777.777	4273.715353	15.00369983	4270.5316	4274.976796	4273.5638	176.8698287	1556.7874	779.4010984	1556.787671	1556.785811	FALSE			-777.777	-777.777	-777.777	1	40	O:\Shao-En\MSDATA\kinaseinhib\k252a\SC_07282008\5x\M7\kinaseinhib_k252a_SC_07282008_5x_M7_combo.mgf.html		2	-777.777	-777.777	O:\Shao-En\MSDATA\kinaseinhib\k252a\SC_07282008\5x\M7\d008012008_m7_5.raw		43869.33881	1556.787455		779.4027187	TRUE	779.401217	-777.777
-1	1	0	0.915	0.13	IPI:IPI00215637.5	73597	SPACER	SWISS-PROT:O00571|TREMBL:Q59GX6;Q5JSI3;Q5S4N1|REFSEQ:NP_001347|H-INV:HIT000220175|VEGA:OTTHUMP00000023143 Tax_Id=9606 Gene_Symbol=DDX3X ATP-dependent RNA helicase DDX3X	DFLDEYIFLAVGR	782.4121	1562.8097	2	31	-777.777	-777.777	-777.777	-777.777	0	0	4269.1298	0	0	0	1562.8076	782.4105956	1562.806666	0	FALSE			-777.777	-777.777	-777.777	1	20	O:\Shao-En\MSDATA\kinaseinhib\k252a\SC_07282008\5x\M7\kinaseinhib_k252a_SC_07282008_5x_M7_combo.mgf.html	1Arg6	2	-777.777	-777.777	O:\Shao-En\MSDATA\kinaseinhib\k252a\SC_07282008\5x\M7\d008012008_m7_5.raw		0	1556.787455		0	TRUE	0	-777.777
-1	1	0	0.915	0.13	IPI:IPI00215637.5	73597	SPACER	SWISS-PROT:O00571|TREMBL:Q59GX6;Q5JSI3;Q5S4N1|REFSEQ:NP_001347|H-INV:HIT000220175|VEGA:OTTHUMP00000023143 Tax_Id=9606 Gene_Symbol=DDX3X ATP-dependent RNA helicase DDX3X	DKDAYSSFGSR	616.7826	1231.5506	2	57	-777.777	-777.777	-777.777	-777.777	1871.241098	7.634806258	1869.7601	1871.468328	1870.8231	23220.78298	1231.5469	616.7812516	1231.547978	1231.546879	FALSE			-777.777	-777.777	-777.777	1	40.8	O:\Shao-En\MSDATA\kinaseinhib\k252a\SC_07282008\5x\M7\kinaseinhib_k252a_SC_07282008_5x_M7_combo.mgf.html		2	-777.777	-777.777	O:\Shao-En\MSDATA\kinaseinhib\k252a\SC_07282008\5x\M7\d008012008_m7_5.raw		8151302.086	1231.546915		616.7826182	TRUE	616.7812698	-777.777
-1	1	0	0.915	0.13	IPI:IPI00215637.5	73597	SPACER	SWISS-PROT:O00571|TREMBL:Q59GX6;Q5JSI3;Q5S4N1|REFSEQ:NP_001347|H-INV:HIT000220175|VEGA:OTTHUMP00000023143 Tax_Id=9606 Gene_Symbol=DDX3X ATP-dependent RNA helicase DDX3X	DKDAYSSFGSR	623.7993	1245.584	2	46	-777.777	-777.777	-777.777	-777.777	0	0	1871.2397	0	0	0	1245.5812	623.797945	1245.581365	0	FALSE			-777.777	-777.777	-777.777	1	32.8	O:\Shao-En\MSDATA\kinaseinhib\k252a\SC_07282008\5x\M7\kinaseinhib_k252a_SC_07282008_5x_M7_combo.mgf.html	1Arg6 1Lys8	2	-777.777	-777.777	O:\Shao-En\MSDATA\kinaseinhib\k252a\SC_07282008\5x\M7\d008012008_m7_5.raw		0	1231.546915		0	TRUE	0	-777.777
-1	1	0	0.915	0.13	IPI:IPI00215637.5	73597	SPACER	SWISS-PROT:O00571|TREMBL:Q59GX6;Q5JSI3;Q5S4N1|REFSEQ:NP_001347|H-INV:HIT000220175|VEGA:OTTHUMP00000023143 Tax_Id=9606 Gene_Symbol=DDX3X ATP-dependent RNA helicase DDX3X	DKDAYSSFGSR	411.5241	1231.5504	3	25	-777.777	-777.777	-777.777	-777.777	0	0	1872.2789	0	0	0	1231.5469	411.522945	1231.547047	0	FALSE			-777.777	-777.777	-777.777	1	18.3	O:\Shao-En\MSDATA\kinaseinhib\k252a\SC_07282008\5x\M7\kinaseinhib_k252a_SC_07282008_5x_M7_combo.mgf.html		2	-777.777	-777.777	O:\Shao-En\MSDATA\kinaseinhib\k252a\SC_07282008\5x\M7\d008012008_m7_5.raw		0	1231.546915		0	FALSE	0	-777.777
-1	1	0	0.915	0.13	IPI:IPI00215637.5	73597	SPACER	SWISS-PROT:O00571|TREMBL:Q59GX6;Q5JSI3;Q5S4N1|REFSEQ:NP_001347|H-INV:HIT000220175|VEGA:OTTHUMP00000023143 Tax_Id=9606 Gene_Symbol=DDX3X ATP-dependent RNA helicase DDX3X	DLLDLLVEAK	568.8381	1135.6616	2	61	-777.777	-777.777	-777.777	-777.777	3832.092474	24.43783356	3848.1476	3831.723229	3832.4905	9209.93595	1135.658	568.8367968	1135.659068	1127.644297	FALSE			-777.777	-777.777	-777.777	1	46.2	O:\Shao-En\MSDATA\kinaseinhib\k252a\SC_07282008\5x\M7\kinaseinhib_k252a_SC_07282008_5x_M7_combo.mgf.html	1Lys8	2	-777.777	-777.777	O:\Shao-En\MSDATA\kinaseinhib\k252a\SC_07282008\5x\M7\d008012008_m7_5.raw		3722657.887	1127.643755		568.8378109	TRUE	568.8365076	-777.777
-1	1	0	0.915	0.13	IPI:IPI00215637.5	73597	SPACER	SWISS-PROT:O00571|TREMBL:Q59GX6;Q5JSI3;Q5S4N1|REFSEQ:NP_001347|H-INV:HIT000220175|VEGA:OTTHUMP00000023143 Tax_Id=9606 Gene_Symbol=DDX3X ATP-dependent RNA helicase DDX3X	DLLDLLVEAK	564.831	1127.6475	2	58	-777.777	-777.777	-777.777	-777.777	3826.564414	24.21588654	3820.3235	3827.213525	3830.3746	506.9712693	1127.6438	564.8297005	1127.644876	1127.645836	FALSE			-777.777	-777.777	-777.777	1	42.1	O:\Shao-En\MSDATA\kinaseinhib\k252a\SC_07282008\5x\M7\kinaseinhib_k252a_SC_07282008_5x_M7_combo.mgf.html		2	-777.777	-777.777	O:\Shao-En\MSDATA\kinaseinhib\k252a\SC_07282008\5x\M7\d008012008_m7_4.raw		203271.5598	1127.643755		564.8310844	TRUE	564.8297849	-777.777
-1	1	0	0.915	0.13	IPI:IPI00215637.5	73597	SPACER	SWISS-PROT:O00571|TREMBL:Q59GX6;Q5JSI3;Q5S4N1|REFSEQ:NP_001347|H-INV:HIT000220175|VEGA:OTTHUMP00000023143 Tax_Id=9606 Gene_Symbol=DDX3X ATP-dependent RNA helicase DDX3X	DLLDLLVEAK	568.8381	1135.6617	2	58	-777.777	-777.777	-777.777	-777.777	0	0	3820.6496	0	0	0	1135.658	568.8367968	1135.659068	0	FALSE			-777.777	-777.777	-777.777	1	33.8	O:\Shao-En\MSDATA\kinaseinhib\k252a\SC_07282008\5x\M7\kinaseinhib_k252a_SC_07282008_5x_M7_combo.mgf.html	1Lys8	2	-777.777	-777.777	O:\Shao-En\MSDATA\kinaseinhib\k252a\SC_07282008\5x\M7\d008012008_m7_4.raw		0	1127.643755		0	TRUE	0	-777.777
-1	1	0	0.915	0.13	IPI:IPI00215637.5	73597	SPACER	SWISS-PROT:O00571|TREMBL:Q59GX6;Q5JSI3;Q5S4N1|REFSEQ:NP_001347|H-INV:HIT000220175|VEGA:OTTHUMP00000023143 Tax_Id=9606 Gene_Symbol=DDX3X ATP-dependent RNA helicase DDX3X	DLLDLLVEAK	564.8309	1127.6473	2	54	-777.777	-777.777	-777.777	-777.777	0	0	3816.9538	0	0	0	1127.6438	564.8296005	1127.644676	0	FALSE			-777.777	-777.777	-777.777	1	38.5	O:\Shao-En\MSDATA\kinaseinhib\k252a\SC_07282008\5x\M7\kinaseinhib_k252a_SC_07282008_5x_M7_combo.mgf.html		2	-777.777	-777.777	O:\Shao-En\MSDATA\kinaseinhib\k252a\SC_07282008\5x\M7\d008012008_m7_5.raw		0	1127.643755		0	TRUE	0	-777.777
-1	1	0	0.915	0.13	IPI:IPI00215637.5	73597	SPACER	SWISS-PROT:O00571|TREMBL:Q59GX6;Q5JSI3;Q5S4N1|REFSEQ:NP_001347|H-INV:HIT000220175|VEGA:OTTHUMP00000023143 Tax_Id=9606 Gene_Symbol=DDX3X ATP-dependent RNA helicase DDX3X	DLLDLLVEAK	564.8309	1127.6473	2	54	-777.777	-777.777	-777.777	-777.777	0	0	3847.8202	0	0	0	1127.6438	564.8296005	1127.644676	0	FALSE			-777.777	-777.777	-777.777	1	34.9	O:\Shao-En\MSDATA\kinaseinhib\k252a\SC_07282008\5x\M7\kinaseinhib_k252a_SC_07282008_5x_M7_combo.mgf.html		2	-777.777	-777.777	O:\Shao-En\MSDATA\kinaseinhib\k252a\SC_07282008\5x\M7\d008012008_m7_5.raw		0	1127.643755		0	TRUE	0	-777.777
-1	1	0	0.915	0.13	IPI:IPI00215637.5	73597	SPACER	SWISS-PROT:O00571|TREMBL:Q59GX6;Q5JSI3;Q5S4N1|REFSEQ:NP_001347|H-INV:HIT000220175|VEGA:OTTHUMP00000023143 Tax_Id=9606 Gene_Symbol=DDX3X ATP-dependent RNA helicase DDX3X	DLLDLLVEAK	568.8381	1135.6616	2	51	-777.777	-777.777	-777.777	-777.777	0	0	3817.2799	0	0	0	1135.658	568.8367968	1135.659068	0	FALSE			-777.777	-777.777	-777.777	1	35.4	O:\Shao-En\MSDATA\kinaseinhib\k252a\SC_07282008\5x\M7\kinaseinhib_k252a_SC_07282008_5x_M7_combo.mgf.html	1Lys8	2	-777.777	-777.777	O:\Shao-En\MSDATA\kinaseinhib\k252a\SC_07282008\5x\M7\d008012008_m7_5.raw		0	1127.643755		0	TRUE	0	-777.777
-1	1	0	0.915	0.13	IPI:IPI00215637.5	73597	SPACER	SWISS-PROT:O00571|TREMBL:Q59GX6;Q5JSI3;Q5S4N1|REFSEQ:NP_001347|H-INV:HIT000220175|VEGA:OTTHUMP00000023143 Tax_Id=9606 Gene_Symbol=DDX3X ATP-dependent RNA helicase DDX3X	DLMACAQTGSGK	631.784	1261.5535	2	78	-777.777	-777.777	-777.777	-777.777	848.5532142	24.09097677	843.7495	849.0558963	844.7296	287.7408109	1261.5522	631.7826375	1261.55075	1253.537134	FALSE			-777.777	-777.777	-777.777	1	68.9	O:\Shao-En\MSDATA\kinaseinhib\k252a\SC_07282008\5x\M7\kinaseinhib_k252a_SC_07282008_5x_M7_combo.mgf.html	1Met(ox) 1Lys8	2	-777.777	-777.777	O:\Shao-En\MSDATA\kinaseinhib\k252a\SC_07282008\5x\M7\d008012008_m7_5.raw		98633.87689	1180.52163		631.7841824	TRUE	631.7828199	-777.777
-1	1	0	0.915	0.13	IPI:IPI00215637.5	73597	SPACER	SWISS-PROT:O00571|TREMBL:Q59GX6;Q5JSI3;Q5S4N1|REFSEQ:NP_001347|H-INV:HIT000220175|VEGA:OTTHUMP00000023143 Tax_Id=9606 Gene_Symbol=DDX3X ATP-dependent RNA helicase DDX3X	DLMACAQTGSGK	627.7754	1253.5362	2	66	-777.777	-777.777	-777.777	-777.777	0	0	844.0838	0	0	0	1253.538	627.7740412	1253.533557	0	FALSE			-777.777	-777.777	-777.777	1	62.4	O:\Shao-En\MSDATA\kinaseinhib\k252a\SC_07282008\5x\M7\kinaseinhib_k252a_SC_07282008_5x_M7_combo.mgf.html	1Met(ox)	2	-777.777	-777.777	O:\Shao-En\MSDATA\kinaseinhib\k252a\SC_07282008\5x\M7\d008012008_m7_5.raw		0	1180.52163		0	TRUE	0	-777.777
-1	1	0	0.915	0.13	IPI:IPI00215637.5	73597	SPACER	SWISS-PROT:O00571|TREMBL:Q59GX6;Q5JSI3;Q5S4N1|REFSEQ:NP_001347|H-INV:HIT000220175|VEGA:OTTHUMP00000023143 Tax_Id=9606 Gene_Symbol=DDX3X ATP-dependent RNA helicase DDX3X	DLMACAQTGSGK	623.7864	1245.5582	2	60	-777.777	-777.777	-777.777	-777.777	1925.491175	10.18186712	1922.5927	1925.62431	1924.073	5488.14984	1245.5573	623.785045	1245.555565	1237.542439	FALSE			-777.777	-777.777	-777.777	1	52.2	O:\Shao-En\MSDATA\kinaseinhib\k252a\SC_07282008\5x\M7\kinaseinhib_k252a_SC_07282008_5x_M7_combo.mgf.html	1Lys8	2	-777.777	-777.777	O:\Shao-En\MSDATA\kinaseinhib\k252a\SC_07282008\5x\M7\d008012008_m7_5.raw		1887047.48	1180.52163		623.7863941	TRUE	623.7850391	-777.777
-1	1	0	0.915	0.13	IPI:IPI00215637.5	73597	SPACER	SWISS-PROT:O00571|TREMBL:Q59GX6;Q5JSI3;Q5S4N1|REFSEQ:NP_001347|H-INV:HIT000220175|VEGA:OTTHUMP00000023143 Tax_Id=9606 Gene_Symbol=DDX3X ATP-dependent RNA helicase DDX3X	DLMACAQTGSGK	619.7798	1237.545	2	53	-777.777	-777.777	-777.777	-777.777	1925.493734	10.18186712	1923.1843	1925.62431	1924.073	5488.14984	1237.5431	619.7784488	1237.542372	1237.542439	FALSE			-777.777	-777.777	-777.777	1	42	O:\Shao-En\MSDATA\kinaseinhib\k252a\SC_07282008\5x\M7\kinaseinhib_k252a_SC_07282008_5x_M7_combo.mgf.html		2	-777.777	-777.777	O:\Shao-En\MSDATA\kinaseinhib\k252a\SC_07282008\5x\M7\d008012008_m7_5.raw		1887047.48	1180.52163		619.7798209	TRUE	619.7784696	-777.777
-1	1	0	0.915	0.13	IPI:IPI00215637.5	73597	SPACER	SWISS-PROT:O00571|TREMBL:Q59GX6;Q5JSI3;Q5S4N1|REFSEQ:NP_001347|H-INV:HIT000220175|VEGA:OTTHUMP00000023143 Tax_Id=9606 Gene_Symbol=DDX3X ATP-dependent RNA helicase DDX3X	DREEALHQFR	650.8249	1299.6353	2	44	-777.777	-777.777	-777.777	-777.777	1871.535656	7.634806258	1870.006	1871.563007	1870.8231	18645.42524	1299.632	650.8235195	1299.632514	1299.631716	FALSE			-777.777	-777.777	-777.777	1	22.4	O:\Shao-En\MSDATA\kinaseinhib\k252a\SC_07282008\5x\M7\kinaseinhib_k252a_SC_07282008_5x_M7_combo.mgf.html		2	-777.777	-777.777	O:\Shao-En\MSDATA\kinaseinhib\k252a\SC_07282008\5x\M7\d008012008_m7_5.raw		5968075.364	1299.631975		650.8249035	TRUE	650.823523	-777.777
-1	1	0	0.915	0.13	IPI:IPI00215637.5	73597	SPACER	SWISS-PROT:O00571|TREMBL:Q59GX6;Q5JSI3;Q5S4N1|REFSEQ:NP_001347|H-INV:HIT000220175|VEGA:OTTHUMP00000023143 Tax_Id=9606 Gene_Symbol=DDX3X ATP-dependent RNA helicase DDX3X	DREEALHQFR	656.8443	1311.674	2	44	-777.777	-777.777	-777.777	-777.777	0	0	1872.9475	0	0	0	1311.6722	656.8429139	1311.671302	0	FALSE			-777.777	-777.777	-777.777	1	34	O:\Shao-En\MSDATA\kinaseinhib\k252a\SC_07282008\5x\M7\kinaseinhib_k252a_SC_07282008_5x_M7_combo.mgf.html	2Arg6	2	-777.777	-777.777	O:\Shao-En\MSDATA\kinaseinhib\k252a\SC_07282008\5x\M7\d008012008_m7_5.raw		0	1299.631975		0	TRUE	0	-777.777
-1	1	0	0.915	0.13	IPI:IPI00215637.5	73597	SPACER	SWISS-PROT:O00571|TREMBL:Q59GX6;Q5JSI3;Q5S4N1|REFSEQ:NP_001347|H-INV:HIT000220175|VEGA:OTTHUMP00000023143 Tax_Id=9606 Gene_Symbol=DDX3X ATP-dependent RNA helicase DDX3X	DREEALHQFR	434.2186	1299.634	3	24	-777.777	-777.777	-777.777	-777.777	0	0	1868.058	0	0	0	1299.632	434.2174236	1299.630483	0	FALSE			-777.777	-777.777	-777.777	1	4.6	O:\Shao-En\MSDATA\kinaseinhib\k252a\SC_07282008\5x\M7\kinaseinhib_k252a_SC_07282008_5x_M7_combo.mgf.html		2	-777.777	-777.777	O:\Shao-En\MSDATA\kinaseinhib\k252a\SC_07282008\5x\M7\d008012008_m7_5.raw		0	1299.631975		0	FALSE	0	-777.777
-1	1	0	0.915	0.13	IPI:IPI00215637.5	73597	SPACER	SWISS-PROT:O00571|TREMBL:Q59GX6;Q5JSI3;Q5S4N1|REFSEQ:NP_001347|H-INV:HIT000220175|VEGA:OTTHUMP00000023143 Tax_Id=9606 Gene_Symbol=DDX3X ATP-dependent RNA helicase DDX3X	DREEALHQFR	438.232	1311.6743	3	20	-777.777	-777.777	-777.777	-777.777	0	0	1869.5121	0	0	0	1311.6722	438.2308198	1311.670671	0	FALSE			-777.777	-777.777	-777.777	1	6	O:\Shao-En\MSDATA\kinaseinhib\k252a\SC_07282008\5x\M7\kinaseinhib_k252a_SC_07282008_5x_M7_combo.mgf.html	2Arg6	2	-777.777	-777.777	O:\Shao-En\MSDATA\kinaseinhib\k252a\SC_07282008\5x\M7\d008012008_m7_5.raw		0	1299.631975		0	FALSE	0	-777.777
-1	1	0	0.915	0.13	IPI:IPI00215637.5	73597	SPACER	SWISS-PROT:O00571|TREMBL:Q59GX6;Q5JSI3;Q5S4N1|REFSEQ:NP_001347|H-INV:HIT000220175|VEGA:OTTHUMP00000023143 Tax_Id=9606 Gene_Symbol=DDX3X ATP-dependent RNA helicase DDX3X	DSLTLVFVETK	626.3479	1250.6812	2	59	-777.777	-777.777	-777.777	-777.777	3072.665374	30.785149	3070.2589	3072.777978	3076.0943	1288.843488	1250.6758	626.3465426	1250.67856	1250.677424	FALSE			-777.777	-777.777	-777.777	1	49.7	O:\Shao-En\MSDATA\kinaseinhib\k252a\SC_07282008\5x\M7\kinaseinhib_k252a_SC_07282008_5x_M7_combo.mgf.html		2	-777.777	-777.777	O:\Shao-En\MSDATA\kinaseinhib\k252a\SC_07282008\5x\M7\d008012008_m7_5.raw		442727.6357	1250.675795		626.3479097	TRUE	626.3465523	-777.777
-1	1	0	0.915	0.13	IPI:IPI00215637.5	73597	SPACER	SWISS-PROT:O00571|TREMBL:Q59GX6;Q5JSI3;Q5S4N1|REFSEQ:NP_001347|H-INV:HIT000220175|VEGA:OTTHUMP00000023143 Tax_Id=9606 Gene_Symbol=DDX3X ATP-dependent RNA helicase DDX3X	DSLTLVFVETK	630.3544	1258.6942	2	42	-777.777	-777.777	-777.777	-777.777	0	0	3081.783	0	0	0	1258.69	630.3530388	1258.691552	0	FALSE			-777.777	-777.777	-777.777	1	32.5	O:\Shao-En\MSDATA\kinaseinhib\k252a\SC_07282008\5x\M7\kinaseinhib_k252a_SC_07282008_5x_M7_combo.mgf.html	1Lys8	2	-777.777	-777.777	O:\Shao-En\MSDATA\kinaseinhib\k252a\SC_07282008\5x\M7\d008012008_m7_5.raw		0	1250.675795		0	TRUE	0	-777.777
-1	1	0	0.915	0.13	IPI:IPI00215637.5	73597	SPACER	SWISS-PROT:O00571|TREMBL:Q59GX6;Q5JSI3;Q5S4N1|REFSEQ:NP_001347|H-INV:HIT000220175|VEGA:OTTHUMP00000023143 Tax_Id=9606 Gene_Symbol=DDX3X ATP-dependent RNA helicase DDX3X	EIQMLAR	441.7443	881.4741	2	37	-777.777	-777.777	-777.777	-777.777	1626.952673	97.20804296	1654.0883	1626.654988	1624.1399	236.657202	881.4736	441.7431165	881.4717076	875.4512908	FALSE			-777.777	-777.777	-777.777	1	8.4	O:\Shao-En\MSDATA\kinaseinhib\k252a\SC_07282008\5x\M7\kinaseinhib_k252a_SC_07282008_5x_M7_combo.mgf.html	1Arg6 1Met(ox)	2	-777.777	-777.777	O:\Shao-En\MSDATA\kinaseinhib\k252a\SC_07282008\5x\M7\d008012008_m7_5.raw		142797.0774	859.4585647		441.7443551	TRUE	441.7431716	-777.777
-1	1	0	0.915	0.13	IPI:IPI00215637.5	73597	SPACER	SWISS-PROT:O00571|TREMBL:Q59GX6;Q5JSI3;Q5S4N1|REFSEQ:NP_001347|H-INV:HIT000220175|VEGA:OTTHUMP00000023143 Tax_Id=9606 Gene_Symbol=DDX3X ATP-dependent RNA helicase DDX3X	EIQMLAR	438.7345	875.4545	2	31	-777.777	-777.777	-777.777	-777.777	0	0	1667.363	0	0	0	875.4535	438.7333193	875.4521133	0	FALSE			-777.777	-777.777	-777.777	1	3.9	O:\Shao-En\MSDATA\kinaseinhib\k252a\SC_07282008\5x\M7\kinaseinhib_k252a_SC_07282008_5x_M7_combo.mgf.html	1Met(ox)	2	-777.777	-777.777	O:\Shao-En\MSDATA\kinaseinhib\k252a\SC_07282008\5x\M7\d008012008_m7_5.raw		0	859.4585647		0	TRUE	0	-777.777
-1	1	0	0.915	0.13	IPI:IPI00215637.5	73597	SPACER	SWISS-PROT:O00571|TREMBL:Q59GX6;Q5JSI3;Q5S4N1|REFSEQ:NP_001347|H-INV:HIT000220175|VEGA:OTTHUMP00000023143 Tax_Id=9606 Gene_Symbol=DDX3X ATP-dependent RNA helicase DDX3X	EIQMLAR	441.7444	881.4742	2	31	-777.777	-777.777	-777.777	-777.777	0	0	1622.4397	0	0	0	881.4736	441.7432165	881.4719076	0	FALSE			-777.777	-777.777	-777.777	1	0.9	O:\Shao-En\MSDATA\kinaseinhib\k252a\SC_07282008\5x\M7\kinaseinhib_k252a_SC_07282008_5x_M7_combo.mgf.html	1Arg6 1Met(ox)	2	-777.777	-777.777	O:\Shao-En\MSDATA\kinaseinhib\k252a\SC_07282008\5x\M7\d008012008_m7_5.raw		0	859.4585647		0	TRUE	0	-777.777
-1	1	0	0.915	0.13	IPI:IPI00215637.5	73597	SPACER	SWISS-PROT:O00571|TREMBL:Q59GX6;Q5JSI3;Q5S4N1|REFSEQ:NP_001347|H-INV:HIT000220175|VEGA:OTTHUMP00000023143 Tax_Id=9606 Gene_Symbol=DDX3X ATP-dependent RNA helicase DDX3X	EIQMLAR	433.7471	865.4797	2	29	-777.777	-777.777	-777.777	-777.777	2017.88001	17.31457371	2014.5538	2016.747858	2016.5116	2212.575362	865.4787	433.745924	865.4773227	859.4574256	FALSE			-777.777	-777.777	-777.777	1	8.7	O:\Shao-En\MSDATA\kinaseinhib\k252a\SC_07282008\5x\M7\kinaseinhib_k252a_SC_07282008_5x_M7_combo.mgf.html	1Arg6	2	-777.777	-777.777	O:\Shao-En\MSDATA\kinaseinhib\k252a\SC_07282008\5x\M7\d008012008_m7_5.raw		1368715.783	859.4585647		433.7472731	TRUE	433.7460971	-777.777
-1	1	0	0.915	0.13	IPI:IPI00215637.5	73597	SPACER	SWISS-PROT:O00571|TREMBL:Q59GX6;Q5JSI3;Q5S4N1|REFSEQ:NP_001347|H-INV:HIT000220175|VEGA:OTTHUMP00000023143 Tax_Id=9606 Gene_Symbol=DDX3X ATP-dependent RNA helicase DDX3X	EIQMLAR	438.7346	875.4546	2	29	-777.777	-777.777	-777.777	-777.777	0	0	1635.4268	0	0	0	875.4535	438.7334193	875.4523133	0	FALSE			-777.777	-777.777	-777.777	1	0.8	O:\Shao-En\MSDATA\kinaseinhib\k252a\SC_07282008\5x\M7\kinaseinhib_k252a_SC_07282008_5x_M7_combo.mgf.html	1Met(ox)	2	-777.777	-777.777	O:\Shao-En\MSDATA\kinaseinhib\k252a\SC_07282008\5x\M7\d008012008_m7_5.raw		0	859.4585647		0	TRUE	0	-777.777
-1	1	0	0.915	0.13	IPI:IPI00215637.5	73597	SPACER	SWISS-PROT:O00571|TREMBL:Q59GX6;Q5JSI3;Q5S4N1|REFSEQ:NP_001347|H-INV:HIT000220175|VEGA:OTTHUMP00000023143 Tax_Id=9606 Gene_Symbol=DDX3X ATP-dependent RNA helicase DDX3X	EIQMLAR	438.7345	875.4545	2	28	-777.777	-777.777	-777.777	-777.777	0	0	1376.5356	0	0	0	875.4535	438.7333193	875.4521133	0	FALSE			-777.777	-777.777	-777.777	1	8.4	O:\Shao-En\MSDATA\kinaseinhib\k252a\SC_07282008\5x\M7\kinaseinhib_k252a_SC_07282008_5x_M7_combo.mgf.html	1Met(ox)	2	-777.777	-777.777	O:\Shao-En\MSDATA\kinaseinhib\k252a\SC_07282008\5x\M7\d008012008_m7_5.raw		0	859.4585647		0	TRUE	0	-777.777
-1	1	0	0.915	0.13	IPI:IPI00215637.5	73597	SPACER	SWISS-PROT:O00571|TREMBL:Q59GX6;Q5JSI3;Q5S4N1|REFSEQ:NP_001347|H-INV:HIT000220175|VEGA:OTTHUMP00000023143 Tax_Id=9606 Gene_Symbol=DDX3X ATP-dependent RNA helicase DDX3X	EIQMLAR	441.7444	881.4742	2	28	-777.777	-777.777	-777.777	-777.777	0	0	1345.0192	0	0	0	881.4736	441.7432165	881.4719076	0	FALSE			-777.777	-777.777	-777.777	1	8.5	O:\Shao-En\MSDATA\kinaseinhib\k252a\SC_07282008\5x\M7\kinaseinhib_k252a_SC_07282008_5x_M7_combo.mgf.html	1Arg6 1Met(ox)	2	-777.777	-777.777	O:\Shao-En\MSDATA\kinaseinhib\k252a\SC_07282008\5x\M7\d008012008_m7_5.raw		0	859.4585647		0	TRUE	0	-777.777
-1	1	0	0.915	0.13	IPI:IPI00215637.5	73597	SPACER	SWISS-PROT:O00571|TREMBL:Q59GX6;Q5JSI3;Q5S4N1|REFSEQ:NP_001347|H-INV:HIT000220175|VEGA:OTTHUMP00000023143 Tax_Id=9606 Gene_Symbol=DDX3X ATP-dependent RNA helicase DDX3X	EIQMLAR	441.7444	881.4742	2	28	-777.777	-777.777	-777.777	-777.777	0	0	1408.3218	0	0	0	881.4736	441.7432165	881.4719076	0	FALSE			-777.777	-777.777	-777.777	1	2.5	O:\Shao-En\MSDATA\kinaseinhib\k252a\SC_07282008\5x\M7\kinaseinhib_k252a_SC_07282008_5x_M7_combo.mgf.html	1Arg6 1Met(ox)	2	-777.777	-777.777	O:\Shao-En\MSDATA\kinaseinhib\k252a\SC_07282008\5x\M7\d008012008_m7_5.raw		0	859.4585647		0	TRUE	0	-777.777
-1	1	0	0.915	0.13	IPI:IPI00215637.5	73597	SPACER	SWISS-PROT:O00571|TREMBL:Q59GX6;Q5JSI3;Q5S4N1|REFSEQ:NP_001347|H-INV:HIT000220175|VEGA:OTTHUMP00000023143 Tax_Id=9606 Gene_Symbol=DDX3X ATP-dependent RNA helicase DDX3X	EIQMLAR	441.7443	881.474	2	27	-777.777	-777.777	-777.777	-777.777	0	0	1439.2994	0	0	0	881.4736	441.7431165	881.4717076	0	FALSE			-777.777	-777.777	-777.777	1	1.2	O:\Shao-En\MSDATA\kinaseinhib\k252a\SC_07282008\5x\M7\kinaseinhib_k252a_SC_07282008_5x_M7_combo.mgf.html	1Arg6 1Met(ox)	2	-777.777	-777.777	O:\Shao-En\MSDATA\kinaseinhib\k252a\SC_07282008\5x\M7\d008012008_m7_5.raw		0	859.4585647		0	TRUE	0	-777.777
-1	1	0	0.915	0.13	IPI:IPI00215637.5	73597	SPACER	SWISS-PROT:O00571|TREMBL:Q59GX6;Q5JSI3;Q5S4N1|REFSEQ:NP_001347|H-INV:HIT000220175|VEGA:OTTHUMP00000023143 Tax_Id=9606 Gene_Symbol=DDX3X ATP-dependent RNA helicase DDX3X	EIQMLAR	441.7445	881.4745	2	25	-777.777	-777.777	-777.777	-777.777	0	0	1472.0912	0	0	0	881.4736	441.7433165	881.4721076	0	FALSE			-777.777	-777.777	-777.777	1	3.1	O:\Shao-En\MSDATA\kinaseinhib\k252a\SC_07282008\5x\M7\kinaseinhib_k252a_SC_07282008_5x_M7_combo.mgf.html	1Arg6 1Met(ox)	2	-777.777	-777.777	O:\Shao-En\MSDATA\kinaseinhib\k252a\SC_07282008\5x\M7\d008012008_m7_5.raw		0	859.4585647		0	FALSE	0	-777.777
-1	1	0	0.915	0.13	IPI:IPI00215637.5	73597	SPACER	SWISS-PROT:O00571|TREMBL:Q59GX6;Q5JSI3;Q5S4N1|REFSEQ:NP_001347|H-INV:HIT000220175|VEGA:OTTHUMP00000023143 Tax_Id=9606 Gene_Symbol=DDX3X ATP-dependent RNA helicase DDX3X	EIQMLAR	438.7347	875.4548	2	24	-777.777	-777.777	-777.777	-777.777	0	0	1471.7724	0	0	0	875.4535	438.7335193	875.4525133	0	FALSE			-777.777	-777.777	-777.777	1	7.1	O:\Shao-En\MSDATA\kinaseinhib\k252a\SC_07282008\5x\M7\kinaseinhib_k252a_SC_07282008_5x_M7_combo.mgf.html	1Met(ox)	2	-777.777	-777.777	O:\Shao-En\MSDATA\kinaseinhib\k252a\SC_07282008\5x\M7\d008012008_m7_5.raw		0	859.4585647		0	FALSE	0	-777.777
-1	1	0	0.915	0.13	IPI:IPI00215637.5	73597	SPACER	SWISS-PROT:O00571|TREMBL:Q59GX6;Q5JSI3;Q5S4N1|REFSEQ:NP_001347|H-INV:HIT000220175|VEGA:OTTHUMP00000023143 Tax_Id=9606 Gene_Symbol=DDX3X ATP-dependent RNA helicase DDX3X	EIQMLAR	438.7344	875.4543	2	23	-777.777	-777.777	-777.777	-777.777	0	0	1438.9811	0	0	0	875.4535	438.7332193	875.4519133	0	FALSE			-777.777	-777.777	-777.777	1	0.7	O:\Shao-En\MSDATA\kinaseinhib\k252a\SC_07282008\5x\M7\kinaseinhib_k252a_SC_07282008_5x_M7_combo.mgf.html	1Met(ox)	2	-777.777	-777.777	O:\Shao-En\MSDATA\kinaseinhib\k252a\SC_07282008\5x\M7\d008012008_m7_5.raw		0	859.4585647		0	FALSE	0	-777.777
-1	1	0	0.915	0.13	IPI:IPI00215637.5	73597	SPACER	SWISS-PROT:O00571|TREMBL:Q59GX6;Q5JSI3;Q5S4N1|REFSEQ:NP_001347|H-INV:HIT000220175|VEGA:OTTHUMP00000023143 Tax_Id=9606 Gene_Symbol=DDX3X ATP-dependent RNA helicase DDX3X	EIQMLAR	438.7345	875.4545	2	22	-777.777	-777.777	-777.777	-777.777	0	0	1604.2734	0	0	0	875.4535	438.7333193	875.4521133	0	FALSE			-777.777	-777.777	-777.777	1	0.5	O:\Shao-En\MSDATA\kinaseinhib\k252a\SC_07282008\5x\M7\kinaseinhib_k252a_SC_07282008_5x_M7_combo.mgf.html	1Met(ox)	2	-777.777	-777.777	O:\Shao-En\MSDATA\kinaseinhib\k252a\SC_07282008\5x\M7\d008012008_m7_5.raw		0	859.4585647		0	FALSE	0	-777.777
-1	1	0	0.915	0.13	IPI:IPI00215637.5	73597	SPACER	SWISS-PROT:O00571|TREMBL:Q59GX6;Q5JSI3;Q5S4N1|REFSEQ:NP_001347|H-INV:HIT000220175|VEGA:OTTHUMP00000023143 Tax_Id=9606 Gene_Symbol=DDX3X ATP-dependent RNA helicase DDX3X	ELAVQIYEEAR	663.8555	1325.6965	2	69	-777.777	-777.777	-777.777	-777.777	2646.689366	24.32183996	2637.4367	2647.127072	2644.9579	9966.775538	1325.6922	663.8541072	1325.693689	1319.672358	FALSE			-777.777	-777.777	-777.777	1	60.8	O:\Shao-En\MSDATA\kinaseinhib\k252a\SC_07282008\5x\M7\kinaseinhib_k252a_SC_07282008_5x_M7_combo.mgf.html	1Arg6	2	-777.777	-777.777	O:\Shao-En\MSDATA\kinaseinhib\k252a\SC_07282008\5x\M7\d008012008_m7_5.raw		3157237.672	1319.672105		663.8542219	TRUE	663.8528291	-777.777
-1	1	0	0.915	0.13	IPI:IPI00215637.5	73597	SPACER	SWISS-PROT:O00571|TREMBL:Q59GX6;Q5JSI3;Q5S4N1|REFSEQ:NP_001347|H-INV:HIT000220175|VEGA:OTTHUMP00000023143 Tax_Id=9606 Gene_Symbol=DDX3X ATP-dependent RNA helicase DDX3X	ELAVQIYEEAR	660.8461	1319.6776	2	39	-777.777	-777.777	-777.777	-777.777	0	0	2637.1283	0	0	0	1319.6721	660.8447101	1319.674895	0	FALSE			-777.777	-777.777	-777.777	1	35.5	O:\Shao-En\MSDATA\kinaseinhib\k252a\SC_07282008\5x\M7\kinaseinhib_k252a_SC_07282008_5x_M7_combo.mgf.html		2	-777.777	-777.777	O:\Shao-En\MSDATA\kinaseinhib\k252a\SC_07282008\5x\M7\d008012008_m7_5.raw		0	1319.672105		0	TRUE	0	-777.777
-1	1	0	0.915	0.13	IPI:IPI00215637.5	73597	SPACER	SWISS-PROT:O00571|TREMBL:Q59GX6;Q5JSI3;Q5S4N1|REFSEQ:NP_001347|H-INV:HIT000220175|VEGA:OTTHUMP00000023143 Tax_Id=9606 Gene_Symbol=DDX3X ATP-dependent RNA helicase DDX3X	ELAVQIYEEARK	731.9095	1461.8045	2	57	-777.777	-777.777	-777.777	-777.777	2497.6898	18.05670132	2492.123	2498.470102	2499.046	5365.391842	1461.8014	731.9080431	1461.801561	1447.766359	FALSE			-777.777	-777.777	-777.777	1	43.5	O:\Shao-En\MSDATA\kinaseinhib\k252a\SC_07282008\5x\M7\kinaseinhib_k252a_SC_07282008_5x_M7_combo.mgf.html	1Arg6 1Lys8	2	-777.777	-777.777	O:\Shao-En\MSDATA\kinaseinhib\k252a\SC_07282008\5x\M7\d008012008_m7_5.raw		1462292.156	1447.767065		731.9094888	TRUE	731.9080319	-777.777
-1	1	0	0.915	0.13	IPI:IPI00215637.5	73597	SPACER	SWISS-PROT:O00571|TREMBL:Q59GX6;Q5JSI3;Q5S4N1|REFSEQ:NP_001347|H-INV:HIT000220175|VEGA:OTTHUMP00000023143 Tax_Id=9606 Gene_Symbol=DDX3X ATP-dependent RNA helicase DDX3X	ELAVQIYEEARK	724.8919	1447.7692	2	47	-777.777	-777.777	-777.777	-777.777	0	0	2492.9979	0	0	0	1447.767	724.8904497	1447.766374	0	FALSE			-777.777	-777.777	-777.777	1	33.9	O:\Shao-En\MSDATA\kinaseinhib\k252a\SC_07282008\5x\M7\kinaseinhib_k252a_SC_07282008_5x_M7_combo.mgf.html		2	-777.777	-777.777	O:\Shao-En\MSDATA\kinaseinhib\k252a\SC_07282008\5x\M7\d008012008_m7_5.raw		0	1447.767065		0	TRUE	0	-777.777
-1	1	0	0.915	0.13	IPI:IPI00215637.5	73597	SPACER	SWISS-PROT:O00571|TREMBL:Q59GX6;Q5JSI3;Q5S4N1|REFSEQ:NP_001347|H-INV:HIT000220175|VEGA:OTTHUMP00000023143 Tax_Id=9606 Gene_Symbol=DDX3X ATP-dependent RNA helicase DDX3X	ELAVQIYEEARK	488.2762	1461.8067	3	18	-777.777	-777.777	-777.777	-777.777	0	0	2492.6955	0	0	0	1461.8014	488.2749727	1461.80313	0	FALSE			-777.777	-777.777	-777.777	1	5.6	O:\Shao-En\MSDATA\kinaseinhib\k252a\SC_07282008\5x\M7\kinaseinhib_k252a_SC_07282008_5x_M7_combo.mgf.html	1Arg6 1Lys8	2	-777.777	-777.777	O:\Shao-En\MSDATA\kinaseinhib\k252a\SC_07282008\5x\M7\d008012008_m7_5.raw		0	1447.767065		0	FALSE	0	-777.777
-1	1	0	0.915	0.13	IPI:IPI00215637.5	73597	SPACER	SWISS-PROT:O00571|TREMBL:Q59GX6;Q5JSI3;Q5S4N1|REFSEQ:NP_001347|H-INV:HIT000220175|VEGA:OTTHUMP00000023143 Tax_Id=9606 Gene_Symbol=DDX3X ATP-dependent RNA helicase DDX3X	FSGGFGAR	399.6991	797.3837	2	36	-777.777	-777.777	-777.777	-777.777	1890.171886	11.6422725	1889.5842	1890.212362	1890.8843	12762.94904	797.382	399.6979561	797.3813868	797.3821063	FALSE			-777.777	-777.777	-777.777	1	13.4	O:\Shao-En\MSDATA\kinaseinhib\k252a\SC_07282008\5x\M7\kinaseinhib_k252a_SC_07282008_5x_M7_combo.mgf.html		2	-777.777	-777.777	O:\Shao-En\MSDATA\kinaseinhib\k252a\SC_07282008\5x\M7\d008012008_m7_5.raw		8828789.125	797.3820147		399.6997154	TRUE	399.6985715	-777.777
-1	1	0	0.915	0.13	IPI:IPI00215637.5	73597	SPACER	SWISS-PROT:O00571|TREMBL:Q59GX6;Q5JSI3;Q5S4N1|REFSEQ:NP_001347|H-INV:HIT000220175|VEGA:OTTHUMP00000023143 Tax_Id=9606 Gene_Symbol=DDX3X ATP-dependent RNA helicase DDX3X	FSGGFGAR	402.7087	803.4028	2	33	-777.777	-777.777	-777.777	-777.777	0	0	1886.2469	0	0	0	803.4021	402.7075533	803.4005812	0	FALSE			-777.777	-777.777	-777.777	1	14.2	O:\Shao-En\MSDATA\kinaseinhib\k252a\SC_07282008\5x\M7\kinaseinhib_k252a_SC_07282008_5x_M7_combo.mgf.html	1Arg6	2	-777.777	-777.777	O:\Shao-En\MSDATA\kinaseinhib\k252a\SC_07282008\5x\M7\d008012008_m7_5.raw		0	797.3820147		0	TRUE	0	-777.777
-1	1	0	0.915	0.13	IPI:IPI00215637.5	73597	SPACER	SWISS-PROT:O00571|TREMBL:Q59GX6;Q5JSI3;Q5S4N1|REFSEQ:NP_001347|H-INV:HIT000220175|VEGA:OTTHUMP00000023143 Tax_Id=9606 Gene_Symbol=DDX3X ATP-dependent RNA helicase DDX3X	GADSLEDFLYHEGYACTSIHGDR	871.7149	2612.123	3	31	-777.777	-777.777	-777.777	-777.777	3194.641125	31.02590453	3191.7666	3194.412993	3192.1273	958.8785877	2612.1237	871.7133114	2612.118146	2612.124169	FALSE			-777.777	-777.777	-777.777	1	31	O:\Shao-En\MSDATA\kinaseinhib\k252a\SC_07282008\5x\M7\kinaseinhib_k252a_SC_07282008_5x_M7_combo.mgf.html		2	-777.777	-777.777	O:\Shao-En\MSDATA\kinaseinhib\k252a\SC_07282008\5x\M7\d008012008_m7_5.raw		200196.6943	2555.10227		871.7175002	TRUE	871.7159116	-777.777
-1	1	0	0.915	0.13	IPI:IPI00215637.5	73597	SPACER	SWISS-PROT:O00571|TREMBL:Q59GX6;Q5JSI3;Q5S4N1|REFSEQ:NP_001347|H-INV:HIT000220175|VEGA:OTTHUMP00000023143 Tax_Id=9606 Gene_Symbol=DDX3X ATP-dependent RNA helicase DDX3X	GADSLEDFLYHEGYACTSIHGDR	873.7239	2618.1499	3	19	-777.777	-777.777	-777.777	-777.777	0	0	3199.3414	0	0	0	2618.1438	873.7223095	2618.14514	0	FALSE			-777.777	-777.777	-777.777	1	14.3	O:\Shao-En\MSDATA\kinaseinhib\k252a\SC_07282008\5x\M7\kinaseinhib_k252a_SC_07282008_5x_M7_combo.mgf.html	1Arg6	2	-777.777	-777.777	O:\Shao-En\MSDATA\kinaseinhib\k252a\SC_07282008\5x\M7\d008012008_m7_5.raw		0	2555.10227		0	FALSE	0	-777.777
-1	1	0	0.915	0.13	IPI:IPI00215637.5	73597	SPACER	SWISS-PROT:O00571|TREMBL:Q59GX6;Q5JSI3;Q5S4N1|REFSEQ:NP_001347|H-INV:HIT000220175|VEGA:OTTHUMP00000023143 Tax_Id=9606 Gene_Symbol=DDX3X ATP-dependent RNA helicase DDX3X	GCHLLVATPGR	590.8173	1179.62	2	60	-777.777	-777.777	-777.777	-777.777	1955.00539	14.82981104	1949.6771	1955.215374	1956.6605	12231.32503	1179.6182	590.8159761	1179.617427	1179.61784	FALSE			-777.777	-777.777	-777.777	1	37.3	O:\Shao-En\MSDATA\kinaseinhib\k252a\SC_07282008\5x\M7\kinaseinhib_k252a_SC_07282008_5x_M7_combo.mgf.html		2	-777.777	-777.777	O:\Shao-En\MSDATA\kinaseinhib\k252a\SC_07282008\5x\M7\d008012008_m7_5.raw		4601848.453	1122.59677		590.8172808	TRUE	590.8159569	-777.777
-1	1	0	0.915	0.13	IPI:IPI00215637.5	73597	SPACER	SWISS-PROT:O00571|TREMBL:Q59GX6;Q5JSI3;Q5S4N1|REFSEQ:NP_001347|H-INV:HIT000220175|VEGA:OTTHUMP00000023143 Tax_Id=9606 Gene_Symbol=DDX3X ATP-dependent RNA helicase DDX3X	GCHLLVATPGR	593.8283	1185.642	2	59	-777.777	-777.777	-777.777	-777.777	0	0	1950.231	0	0	0	1185.6384	593.8269732	1185.639421	0	FALSE			-777.777	-777.777	-777.777	1	39.7	O:\Shao-En\MSDATA\kinaseinhib\k252a\SC_07282008\5x\M7\kinaseinhib_k252a_SC_07282008_5x_M7_combo.mgf.html	1Arg6	2	-777.777	-777.777	O:\Shao-En\MSDATA\kinaseinhib\k252a\SC_07282008\5x\M7\d008012008_m7_5.raw		0	1122.59677		0	TRUE	0	-777.777
-1	1	0	0.915	0.13	IPI:IPI00215637.5	73597	SPACER	SWISS-PROT:O00571|TREMBL:Q59GX6;Q5JSI3;Q5S4N1|REFSEQ:NP_001347|H-INV:HIT000220175|VEGA:OTTHUMP00000023143 Tax_Id=9606 Gene_Symbol=DDX3X ATP-dependent RNA helicase DDX3X	GCHLLVATPGR	394.2143	1179.6211	3	24	-777.777	-777.777	-777.777	-777.777	0	0	1951.5659	0	0	0	1179.6182	394.2131613	1179.617696	0	FALSE			-777.777	-777.777	-777.777	1	9.5	O:\Shao-En\MSDATA\kinaseinhib\k252a\SC_07282008\5x\M7\kinaseinhib_k252a_SC_07282008_5x_M7_combo.mgf.html		2	-777.777	-777.777	O:\Shao-En\MSDATA\kinaseinhib\k252a\SC_07282008\5x\M7\d008012008_m7_5.raw		0	1122.59677		0	FALSE	0	-777.777
-1	1	0	0.915	0.13	IPI:IPI00215637.5	73597	SPACER	SWISS-PROT:O00571|TREMBL:Q59GX6;Q5JSI3;Q5S4N1|REFSEQ:NP_001347|H-INV:HIT000220175|VEGA:OTTHUMP00000023143 Tax_Id=9606 Gene_Symbol=DDX3X ATP-dependent RNA helicase DDX3X	GCHLLVATPGR	396.221	1185.6411	3	21	-777.777	-777.777	-777.777	-777.777	0	0	1957.0889	0	0	0	1185.6384	396.2198594	1185.63779	0	FALSE			-777.777	-777.777	-777.777	1	11.8	O:\Shao-En\MSDATA\kinaseinhib\k252a\SC_07282008\5x\M7\kinaseinhib_k252a_SC_07282008_5x_M7_combo.mgf.html	1Arg6	2	-777.777	-777.777	O:\Shao-En\MSDATA\kinaseinhib\k252a\SC_07282008\5x\M7\d008012008_m7_5.raw		0	1122.59677		0	FALSE	0	-777.777
-1	1	0	0.915	0.13	IPI:IPI00215637.5	73597	SPACER	SWISS-PROT:O00571|TREMBL:Q59GX6;Q5JSI3;Q5S4N1|REFSEQ:NP_001347|H-INV:HIT000220175|VEGA:OTTHUMP00000023143 Tax_Id=9606 Gene_Symbol=DDX3X ATP-dependent RNA helicase DDX3X	GFYDKDSSGWSSSK	783.8567	1565.6989	2	69	-777.777	-777.777	-777.777	-777.777	2007.945658	17.53353538	2003.8668	2007.47292	2008.8146	5654.250943	1565.6969	783.8551942	1565.695863	1549.66648	FALSE			-777.777	-777.777	-777.777	1	61.2	O:\Shao-En\MSDATA\kinaseinhib\k252a\SC_07282008\5x\M7\kinaseinhib_k252a_SC_07282008_5x_M7_combo.mgf.html	2Lys8	2	-777.777	-777.777	O:\Shao-En\MSDATA\kinaseinhib\k252a\SC_07282008\5x\M7\d008012008_m7_5.raw		1388840.919	1549.668485		783.8567359	TRUE	783.8552301	-777.777
-1	1	0	0.915	0.13	IPI:IPI00215637.5	73597	SPACER	SWISS-PROT:O00571|TREMBL:Q59GX6;Q5JSI3;Q5S4N1|REFSEQ:NP_001347|H-INV:HIT000220175|VEGA:OTTHUMP00000023143 Tax_Id=9606 Gene_Symbol=DDX3X ATP-dependent RNA helicase DDX3X	GFYDKDSSGWSSSK	775.8434	1549.6722	2	51	-777.777	-777.777	-777.777	-777.777	0	0	2004.1743	0	0	0	1549.6685	775.8419017	1549.669278	0	FALSE			-777.777	-777.777	-777.777	1	45.4	O:\Shao-En\MSDATA\kinaseinhib\k252a\SC_07282008\5x\M7\kinaseinhib_k252a_SC_07282008_5x_M7_combo.mgf.html		2	-777.777	-777.777	O:\Shao-En\MSDATA\kinaseinhib\k252a\SC_07282008\5x\M7\d008012008_m7_5.raw		0	1549.668485		0	TRUE	0	-777.777
-1	1	0	0.915	0.13	IPI:IPI00215637.5	73597	SPACER	SWISS-PROT:O00571|TREMBL:Q59GX6;Q5JSI3;Q5S4N1|REFSEQ:NP_001347|H-INV:HIT000220175|VEGA:OTTHUMP00000023143 Tax_Id=9606 Gene_Symbol=DDX3X ATP-dependent RNA helicase DDX3X	GKIGLDFCK	519.277	1036.5395	2	33	-777.777	-777.777	-777.777	-777.777	2114.92279	13.26999679	2112.2209	2115.315878	2113.3754	6040.393479	1036.5375	519.2757435	1036.536962	1036.537697	FALSE			-777.777	-777.777	-777.777	1	19.2	O:\Shao-En\MSDATA\kinaseinhib\k252a\SC_07282008\5x\M7\kinaseinhib_k252a_SC_07282008_5x_M7_combo.mgf.html		2	-777.777	-777.777	O:\Shao-En\MSDATA\kinaseinhib\k252a\SC_07282008\5x\M7\d008012008_m7_5.raw		2820846.789	979.5160601		519.2771959	TRUE	519.2759393	-777.777
-1	1	0	0.915	0.13	IPI:IPI00215637.5	73597	SPACER	SWISS-PROT:O00571|TREMBL:Q59GX6;Q5JSI3;Q5S4N1|REFSEQ:NP_001347|H-INV:HIT000220175|VEGA:OTTHUMP00000023143 Tax_Id=9606 Gene_Symbol=DDX3X ATP-dependent RNA helicase DDX3X	GKIGLDFCK	527.292	1052.5695	2	18	-777.777	-777.777	-777.777	-777.777	0	0	2108.8311	0	0	0	1052.5659	527.2907359	1052.566946	0	FALSE			-777.777	-777.777	-777.777	1	11.8	O:\Shao-En\MSDATA\kinaseinhib\k252a\SC_07282008\5x\M7\kinaseinhib_k252a_SC_07282008_5x_M7_combo.mgf.html	2Lys8	2	-777.777	-777.777	O:\Shao-En\MSDATA\kinaseinhib\k252a\SC_07282008\5x\M7\d008012008_m7_5.raw		0	979.5160601		0	FALSE	0	-777.777
-1	1	0	0.915	0.13	IPI:IPI00215637.5	73597	SPACER	SWISS-PROT:O00571|TREMBL:Q59GX6;Q5JSI3;Q5S4N1|REFSEQ:NP_001347|H-INV:HIT000220175|VEGA:OTTHUMP00000023143 Tax_Id=9606 Gene_Symbol=DDX3X ATP-dependent RNA helicase DDX3X	GLDISNVK	427.2484	852.4822	2	24	-777.777	-777.777	-777.777	-777.777	0	0	1977.5064	0	0	0	852.4796	427.2472302	852.4799349	0	FALSE			-777.777	-777.777	-777.777	1	2.8	O:\Shao-En\MSDATA\kinaseinhib\k252a\SC_07282008\5x\M7\kinaseinhib_k252a_SC_07282008_5x_M7_combo.mgf.html	1Lys8	2	-777.777	-777.777	O:\Shao-En\MSDATA\kinaseinhib\k252a\SC_07282008\5x\M7\d008012008_m7_5.raw		0	844.4654147		0	FALSE	0	-777.777
-1	1	0	0.915	0.13	IPI:IPI00215637.5	73597	SPACER	SWISS-PROT:O00571|TREMBL:Q59GX6;Q5JSI3;Q5S4N1|REFSEQ:NP_001347|H-INV:HIT000220175|VEGA:OTTHUMP00000023143 Tax_Id=9606 Gene_Symbol=DDX3X ATP-dependent RNA helicase DDX3X	GRSDYDGIGSR	591.7784	1181.5423	2	50	-777.777	-777.777	-777.777	-777.777	1659.865686	145.8860667	1662.3935	1659.889997	1624.1399	296.1069453	1181.5425	591.7770752	1181.539625	1181.539639	FALSE			-777.777	-777.777	-777.777	1	41.5	O:\Shao-En\MSDATA\kinaseinhib\k252a\SC_07282008\5x\M7\kinaseinhib_k252a_SC_07282008_5x_M7_combo.mgf.html		2	-777.777	-777.777	O:\Shao-En\MSDATA\kinaseinhib\k252a\SC_07282008\5x\M7\d008012008_m7_5.raw		110938.6448	1181.542495		591.7784593	TRUE	591.7771344	-777.777
-1	1	0	0.915	0.13	IPI:IPI00215637.5	73597	SPACER	SWISS-PROT:O00571|TREMBL:Q59GX6;Q5JSI3;Q5S4N1|REFSEQ:NP_001347|H-INV:HIT000220175|VEGA:OTTHUMP00000023143 Tax_Id=9606 Gene_Symbol=DDX3X ATP-dependent RNA helicase DDX3X	GRSDYDGIGSR	591.7786	1181.5426	2	48	-777.777	-777.777	-777.777	-777.777	0	0	1694.3332	0	0	0	1181.5425	591.7772752	1181.540025	0	FALSE			-777.777	-777.777	-777.777	1	41.9	O:\Shao-En\MSDATA\kinaseinhib\k252a\SC_07282008\5x\M7\kinaseinhib_k252a_SC_07282008_5x_M7_combo.mgf.html		2	-777.777	-777.777	O:\Shao-En\MSDATA\kinaseinhib\k252a\SC_07282008\5x\M7\d008012008_m7_5.raw		0	1181.542495		0	TRUE	0	-777.777
-1	1	0	0.915	0.13	IPI:IPI00215637.5	73597	SPACER	SWISS-PROT:O00571|TREMBL:Q59GX6;Q5JSI3;Q5S4N1|REFSEQ:NP_001347|H-INV:HIT000220175|VEGA:OTTHUMP00000023143 Tax_Id=9606 Gene_Symbol=DDX3X ATP-dependent RNA helicase DDX3X	GRSDYDGIGSR	597.7984	1193.5822	2	46	-777.777	-777.777	-777.777	-777.777	0	0	1692.1234	0	0	0	1193.5827	597.7970695	1193.579614	0	FALSE			-777.777	-777.777	-777.777	1	28.5	O:\Shao-En\MSDATA\kinaseinhib\k252a\SC_07282008\5x\M7\kinaseinhib_k252a_SC_07282008_5x_M7_combo.mgf.html	2Arg6	2	-777.777	-777.777	O:\Shao-En\MSDATA\kinaseinhib\k252a\SC_07282008\5x\M7\d008012008_m7_5.raw		0	1181.542495		0	TRUE	0	-777.777
-1	1	0	0.915	0.13	IPI:IPI00215637.5	73597	SPACER	SWISS-PROT:O00571|TREMBL:Q59GX6;Q5JSI3;Q5S4N1|REFSEQ:NP_001347|H-INV:HIT000220175|VEGA:OTTHUMP00000023143 Tax_Id=9606 Gene_Symbol=DDX3X ATP-dependent RNA helicase DDX3X	GRSDYDGIGSR	597.7984	1193.5822	2	42	-777.777	-777.777	-777.777	-777.777	0	0	1659.3648	0	0	0	1193.5827	597.7970695	1193.579614	0	FALSE			-777.777	-777.777	-777.777	1	15.7	O:\Shao-En\MSDATA\kinaseinhib\k252a\SC_07282008\5x\M7\kinaseinhib_k252a_SC_07282008_5x_M7_combo.mgf.html	2Arg6	2	-777.777	-777.777	O:\Shao-En\MSDATA\kinaseinhib\k252a\SC_07282008\5x\M7\d008012008_m7_5.raw		0	1181.542495		0	TRUE	0	-777.777
-1	1	0	0.915	0.13	IPI:IPI00215637.5	73597	SPACER	SWISS-PROT:O00571|TREMBL:Q59GX6;Q5JSI3;Q5S4N1|REFSEQ:NP_001347|H-INV:HIT000220175|VEGA:OTTHUMP00000023143 Tax_Id=9606 Gene_Symbol=DDX3X ATP-dependent RNA helicase DDX3X	GRSDYDGIGSR	591.7784	1181.5423	2	41	-777.777	-777.777	-777.777	-777.777	0	0	1630.5667	0	0	0	1181.5425	591.7770752	1181.539625	0	FALSE			-777.777	-777.777	-777.777	1	26.6	O:\Shao-En\MSDATA\kinaseinhib\k252a\SC_07282008\5x\M7\kinaseinhib_k252a_SC_07282008_5x_M7_combo.mgf.html		2	-777.777	-777.777	O:\Shao-En\MSDATA\kinaseinhib\k252a\SC_07282008\5x\M7\d008012008_m7_5.raw		0	1181.542495		0	TRUE	0	-777.777
-1	1	0	0.915	0.13	IPI:IPI00215637.5	73597	SPACER	SWISS-PROT:O00571|TREMBL:Q59GX6;Q5JSI3;Q5S4N1|REFSEQ:NP_001347|H-INV:HIT000220175|VEGA:OTTHUMP00000023143 Tax_Id=9606 Gene_Symbol=DDX3X ATP-dependent RNA helicase DDX3X	GRSDYDGIGSR	597.7983	1193.5821	2	33	-777.777	-777.777	-777.777	-777.777	0	0	1627.5865	0	0	0	1193.5827	597.7969695	1193.579414	0	FALSE			-777.777	-777.777	-777.777	1	23.8	O:\Shao-En\MSDATA\kinaseinhib\k252a\SC_07282008\5x\M7\kinaseinhib_k252a_SC_07282008_5x_M7_combo.mgf.html	2Arg6	2	-777.777	-777.777	O:\Shao-En\MSDATA\kinaseinhib\k252a\SC_07282008\5x\M7\d008012008_m7_5.raw		0	1181.542495		0	TRUE	0	-777.777
-1	1	0	0.915	0.13	IPI:IPI00215637.5	73597	SPACER	SWISS-PROT:O00571|TREMBL:Q59GX6;Q5JSI3;Q5S4N1|REFSEQ:NP_001347|H-INV:HIT000220175|VEGA:OTTHUMP00000023143 Tax_Id=9606 Gene_Symbol=DDX3X ATP-dependent RNA helicase DDX3X	GRSDYDGIGSR	597.7984	1193.5822	2	31	-777.777	-777.777	-777.777	-777.777	0	0	1596.2198	0	0	0	1193.5827	597.7970695	1193.579614	0	FALSE			-777.777	-777.777	-777.777	1	20.5	O:\Shao-En\MSDATA\kinaseinhib\k252a\SC_07282008\5x\M7\kinaseinhib_k252a_SC_07282008_5x_M7_combo.mgf.html	2Arg6	2	-777.777	-777.777	O:\Shao-En\MSDATA\kinaseinhib\k252a\SC_07282008\5x\M7\d008012008_m7_5.raw		0	1181.542495		0	TRUE	0	-777.777
-1	1	0	0.915	0.13	IPI:IPI00215637.5	73597	SPACER	SWISS-PROT:O00571|TREMBL:Q59GX6;Q5JSI3;Q5S4N1|REFSEQ:NP_001347|H-INV:HIT000220175|VEGA:OTTHUMP00000023143 Tax_Id=9606 Gene_Symbol=DDX3X ATP-dependent RNA helicase DDX3X	GRSDYDGIGSR	591.7785	1181.5424	2	23	-777.777	-777.777	-777.777	-777.777	0	0	1566.8043	0	0	0	1181.5425	591.7771752	1181.539825	0	FALSE			-777.777	-777.777	-777.777	1	11.8	O:\Shao-En\MSDATA\kinaseinhib\k252a\SC_07282008\5x\M7\kinaseinhib_k252a_SC_07282008_5x_M7_combo.mgf.html		2	-777.777	-777.777	O:\Shao-En\MSDATA\kinaseinhib\k252a\SC_07282008\5x\M7\d008012008_m7_5.raw		0	1181.542495		0	FALSE	0	-777.777
-1	1	0	0.915	0.13	IPI:IPI00215637.5	73597	SPACER	SWISS-PROT:O00571|TREMBL:Q59GX6;Q5JSI3;Q5S4N1|REFSEQ:NP_001347|H-INV:HIT000220175|VEGA:OTTHUMP00000023143 Tax_Id=9606 Gene_Symbol=DDX3X ATP-dependent RNA helicase DDX3X	GRSDYDGIGSR	591.7788	1181.543	2	23	-777.777	-777.777	-777.777	-777.777	0	0	1729.6351	0	0	0	1181.5425	591.7774752	1181.540425	0	FALSE			-777.777	-777.777	-777.777	1	19.8	O:\Shao-En\MSDATA\kinaseinhib\k252a\SC_07282008\5x\M7\kinaseinhib_k252a_SC_07282008_5x_M7_combo.mgf.html		2	-777.777	-777.777	O:\Shao-En\MSDATA\kinaseinhib\k252a\SC_07282008\5x\M7\d008012008_m7_5.raw		0	1181.542495		0	FALSE	0	-777.777
-1	1	0	0.915	0.13	IPI:IPI00215637.5	73597	SPACER	SWISS-PROT:O00571|TREMBL:Q59GX6;Q5JSI3;Q5S4N1|REFSEQ:NP_001347|H-INV:HIT000220175|VEGA:OTTHUMP00000023143 Tax_Id=9606 Gene_Symbol=DDX3X ATP-dependent RNA helicase DDX3X	GRSDYDGIGSR	591.7785	1181.5424	2	16	-777.777	-777.777	-777.777	-777.777	0	0	1598.9489	0	0	0	1181.5425	591.7771752	1181.539825	0	FALSE			-777.777	-777.777	-777.777	1	11.9	O:\Shao-En\MSDATA\kinaseinhib\k252a\SC_07282008\5x\M7\kinaseinhib_k252a_SC_07282008_5x_M7_combo.mgf.html		2	-777.777	-777.777	O:\Shao-En\MSDATA\kinaseinhib\k252a\SC_07282008\5x\M7\d008012008_m7_5.raw		0	1181.542495		0	FALSE	0	-777.777
-1	1	0	0.915	0.13	IPI:IPI00215637.5	73597	SPACER	SWISS-PROT:O00571|TREMBL:Q59GX6;Q5JSI3;Q5S4N1|REFSEQ:NP_001347|H-INV:HIT000220175|VEGA:OTTHUMP00000023143 Tax_Id=9606 Gene_Symbol=DDX3X ATP-dependent RNA helicase DDX3X	HAIPIIK	396.2612	790.5079	2	30	-777.777	-777.777	-777.777	-777.777	1885.863751	13.37016633	1881.2835	1886.457553	1885.8285	15545.88781	790.5065	396.2600594	790.5055933	790.505737	FALSE			-777.777	-777.777	-777.777	1	12.7	O:\Shao-En\MSDATA\kinaseinhib\k252a\SC_07282008\5x\M7\kinaseinhib_k252a_SC_07282008_5x_M7_combo.mgf.html		2	-777.777	-777.777	O:\Shao-En\MSDATA\kinaseinhib\k252a\SC_07282008\5x\M7\d008012008_m7_5.raw		10875911.13	790.5064847		396.261223	TRUE	396.2600824	-777.777
-1	1	0	0.915	0.13	IPI:IPI00215637.5	73597	SPACER	SWISS-PROT:O00571|TREMBL:Q59GX6;Q5JSI3;Q5S4N1|REFSEQ:NP_001347|H-INV:HIT000220175|VEGA:OTTHUMP00000023143 Tax_Id=9606 Gene_Symbol=DDX3X ATP-dependent RNA helicase DDX3X	HTMMFSATFPK	661.3124	1320.6101	2	28	-777.777	-777.777	-777.777	-777.777	2285.447493	24.90269011	2281.2296	2284.670057	2283.7813	4232.495254	1320.6086	661.3110096	1320.607494	1312.600492	FALSE			-777.777	-777.777	-777.777	1	10.6	O:\Shao-En\MSDATA\kinaseinhib\k252a\SC_07282008\5x\M7\kinaseinhib_k252a_SC_07282008_5x_M7_combo.mgf.html	1Met(ox) 1Lys8	2	-777.777	-777.777	O:\Shao-En\MSDATA\kinaseinhib\k252a\SC_07282008\5x\M7\d008012008_m7_5.raw		1398533.41	1296.599495		661.3122754	TRUE	661.310885	-777.777
-1	1	0	0.915	0.13	IPI:IPI00215637.5	73597	SPACER	SWISS-PROT:O00571|TREMBL:Q59GX6;Q5JSI3;Q5S4N1|REFSEQ:NP_001347|H-INV:HIT000220175|VEGA:OTTHUMP00000023143 Tax_Id=9606 Gene_Symbol=DDX3X ATP-dependent RNA helicase DDX3X	HTMMFSATFPK	669.3113	1336.6081	2	24	-777.777	-777.777	-777.777	-777.777	0	0	2067.5846	0	0	0	1336.6035	669.3099021	1336.605279	0	FALSE			-777.777	-777.777	-777.777	1	15.6	O:\Shao-En\MSDATA\kinaseinhib\k252a\SC_07282008\5x\M7\kinaseinhib_k252a_SC_07282008_5x_M7_combo.mgf.html	2Met(ox) 1Lys8	2	-777.777	-777.777	O:\Shao-En\MSDATA\kinaseinhib\k252a\SC_07282008\5x\M7\d008012008_m7_5.raw		0	1296.599495		0	FALSE	0	-777.777
-1	1	0	0.915	0.13	IPI:IPI00215637.5	73597	SPACER	SWISS-PROT:O00571|TREMBL:Q59GX6;Q5JSI3;Q5S4N1|REFSEQ:NP_001347|H-INV:HIT000220175|VEGA:OTTHUMP00000023143 Tax_Id=9606 Gene_Symbol=DDX3X ATP-dependent RNA helicase DDX3X	HTMMFSATFPK	665.3035	1328.5925	2	20	-777.777	-777.777	-777.777	-777.777	0	0	2067.2877	0	0	0	1328.5893	665.3021059	1328.589686	0	FALSE			-777.777	-777.777	-777.777	1	13.7	O:\Shao-En\MSDATA\kinaseinhib\k252a\SC_07282008\5x\M7\kinaseinhib_k252a_SC_07282008_5x_M7_combo.mgf.html	2Met(ox)	2	-777.777	-777.777	O:\Shao-En\MSDATA\kinaseinhib\k252a\SC_07282008\5x\M7\d008012008_m7_5.raw		0	1296.599495		0	FALSE	0	-777.777
-1	1	0	0.915	0.13	IPI:IPI00215637.5	73597	SPACER	SWISS-PROT:O00571|TREMBL:Q59GX6;Q5JSI3;Q5S4N1|REFSEQ:NP_001347|H-INV:HIT000220175|VEGA:OTTHUMP00000023143 Tax_Id=9606 Gene_Symbol=DDX3X ATP-dependent RNA helicase DDX3X	HTMMFSATFPK	657.3094	1312.6042	2	13	-777.777	-777.777	-777.777	-777.777	0	0	2277.3651	0	0	0	1312.5944	657.3080134	1312.601501	0	FALSE			-777.777	-777.777	-777.777	1	0.7	O:\Shao-En\MSDATA\kinaseinhib\k252a\SC_07282008\5x\M7\kinaseinhib_k252a_SC_07282008_5x_M7_combo.mgf.html	1Met(ox)	2	-777.777	-777.777	O:\Shao-En\MSDATA\kinaseinhib\k252a\SC_07282008\5x\M7\d008012008_m7_5.raw		0	1296.599495		0	FALSE	0	-777.777
-1	1	0	0.915	0.13	IPI:IPI00215637.5	73597	SPACER	SWISS-PROT:O00571|TREMBL:Q59GX6;Q5JSI3;Q5S4N1|REFSEQ:NP_001347|H-INV:HIT000220175|VEGA:OTTHUMP00000023143 Tax_Id=9606 Gene_Symbol=DDX3X ATP-dependent RNA helicase DDX3X	HTMMFSATFPK	657.3137	1312.6128	2	12	-777.777	-777.777	-777.777	-777.777	0	0	2289.3162	0	0	0	1312.5944	657.3123134	1312.610101	0	FALSE			-777.777	-777.777	-777.777	1	2.1	O:\Shao-En\MSDATA\kinaseinhib\k252a\SC_07282008\5x\M7\kinaseinhib_k252a_SC_07282008_5x_M7_combo.mgf.html	1Met(ox)	2	-777.777	-777.777	O:\Shao-En\MSDATA\kinaseinhib\k252a\SC_07282008\5x\M7\d008012008_m7_5.raw		0	1296.599495		0	FALSE	0	-777.777
-1	1	0	0.915	0.13	IPI:IPI00215637.5	73597	SPACER	SWISS-PROT:O00571|TREMBL:Q59GX6;Q5JSI3;Q5S4N1|REFSEQ:NP_001347|H-INV:HIT000220175|VEGA:OTTHUMP00000023143 Tax_Id=9606 Gene_Symbol=DDX3X ATP-dependent RNA helicase DDX3X	HVINFDLPSDIEEYVHR	1045.0246	2088.0346	2	60	-777.777	-777.777	-777.777	-777.777	3351.801406	23.7373755	3353.5487	3355.131146	3355.3424	3290.005868	2088.0371	1045.022848	2088.031171	2082.019657	FALSE			-777.777	-777.777	-777.777	1	51.6	O:\Shao-En\MSDATA\kinaseinhib\k252a\SC_07282008\5x\M7\kinaseinhib_k252a_SC_07282008_5x_M7_combo.mgf.html	1Arg6	2	-777.777	-777.777	O:\Shao-En\MSDATA\kinaseinhib\k252a\SC_07282008\5x\M7\d008012008_m7_5.raw		519269.0157	2082.017015		1045.029288	TRUE	1045.027536	-777.777
-1	1	0	0.915	0.13	IPI:IPI00215637.5	73597	SPACER	SWISS-PROT:O00571|TREMBL:Q59GX6;Q5JSI3;Q5S4N1|REFSEQ:NP_001347|H-INV:HIT000220175|VEGA:OTTHUMP00000023143 Tax_Id=9606 Gene_Symbol=DDX3X ATP-dependent RNA helicase DDX3X	HVINFDLPSDIEEYVHR	1045.0292	2088.0438	2	52	-777.777	-777.777	-777.777	-777.777	0	0	3360.4798	0	0	0	2088.0371	1045.027448	2088.040371	0	FALSE			-777.777	-777.777	-777.777	1	40.3	O:\Shao-En\MSDATA\kinaseinhib\k252a\SC_07282008\5x\M7\kinaseinhib_k252a_SC_07282008_5x_M7_combo.mgf.html	1Arg6	2	-777.777	-777.777	O:\Shao-En\MSDATA\kinaseinhib\k252a\SC_07282008\5x\M7\d008012008_m7_5.raw		0	2082.017015		0	TRUE	0	-777.777
-1	1	0	0.915	0.13	IPI:IPI00215637.5	73597	SPACER	SWISS-PROT:O00571|TREMBL:Q59GX6;Q5JSI3;Q5S4N1|REFSEQ:NP_001347|H-INV:HIT000220175|VEGA:OTTHUMP00000023143 Tax_Id=9606 Gene_Symbol=DDX3X ATP-dependent RNA helicase DDX3X	HVINFDLPSDIEEYVHR	1042.0183	2082.0221	2	47	-777.777	-777.777	-777.777	-777.777	0	0	3348.1138	0	0	0	2082.017	1042.016551	2082.018577	0	FALSE			-777.777	-777.777	-777.777	1	46.7	O:\Shao-En\MSDATA\kinaseinhib\k252a\SC_07282008\5x\M7\kinaseinhib_k252a_SC_07282008_5x_M7_combo.mgf.html		2	-777.777	-777.777	O:\Shao-En\MSDATA\kinaseinhib\k252a\SC_07282008\5x\M7\d008012008_m7_5.raw		0	2082.017015		0	TRUE	0	-777.777
-1	1	0	0.915	0.13	IPI:IPI00215637.5	73597	SPACER	SWISS-PROT:O00571|TREMBL:Q59GX6;Q5JSI3;Q5S4N1|REFSEQ:NP_001347|H-INV:HIT000220175|VEGA:OTTHUMP00000023143 Tax_Id=9606 Gene_Symbol=DDX3X ATP-dependent RNA helicase DDX3X	HVINFDLPSDIEEYVHR	695.0155	2082.0247	3	83	-777.777	-777.777	-777.777	-777.777	3355.203606	23.81120427	3342.8434	3355.39476	3357.6699	11183.48141	2082.017	695.0140779	2082.020446	2082.020984	FALSE			-777.777	-777.777	-777.777	1	63.5	O:\Shao-En\MSDATA\kinaseinhib\k252a\SC_07282008\5x\M7\kinaseinhib_k252a_SC_07282008_5x_M7_combo.mgf.html		2	-777.777	-777.777	O:\Shao-En\MSDATA\kinaseinhib\k252a\SC_07282008\5x\M7\d008012008_m7_5.raw		3255556.669	2082.017015		695.0148482	TRUE	695.0134261	-777.777
-1	1	0	0.915	0.13	IPI:IPI00215637.5	73597	SPACER	SWISS-PROT:O00571|TREMBL:Q59GX6;Q5JSI3;Q5S4N1|REFSEQ:NP_001347|H-INV:HIT000220175|VEGA:OTTHUMP00000023143 Tax_Id=9606 Gene_Symbol=DDX3X ATP-dependent RNA helicase DDX3X	HVINFDLPSDIEEYVHR	697.0218	2088.0436	3	47	-777.777	-777.777	-777.777	-777.777	3342.687436	26.04466862	3345.4448	3343.072873	3339.9842	2060.352551	2088.0371	697.020376	2088.03934	2082.01962	FALSE			-777.777	-777.777	-777.777	1	38.4	O:\Shao-En\MSDATA\kinaseinhib\k252a\SC_07282008\5x\M7\kinaseinhib_k252a_SC_07282008_5x_M7_combo.mgf.html	1Arg6	2	-777.777	-777.777	O:\Shao-En\MSDATA\kinaseinhib\k252a\SC_07282008\5x\M7\d008012008_m7_4.raw		605746.4304	2082.017015		697.0223967	TRUE	697.0209727	-777.777
-1	1	0	0.915	0.13	IPI:IPI00215637.5	73597	SPACER	SWISS-PROT:O00571|TREMBL:Q59GX6;Q5JSI3;Q5S4N1|REFSEQ:NP_001347|H-INV:HIT000220175|VEGA:OTTHUMP00000023143 Tax_Id=9606 Gene_Symbol=DDX3X ATP-dependent RNA helicase DDX3X	HVINFDLPSDIEEYVHR	697.0222	2088.0447	3	44	-777.777	-777.777	-777.777	-777.777	0	0	3344.4028	0	0	0	2088.0371	697.020776	2088.04054	0	FALSE			-777.777	-777.777	-777.777	1	38.7	O:\Shao-En\MSDATA\kinaseinhib\k252a\SC_07282008\5x\M7\kinaseinhib_k252a_SC_07282008_5x_M7_combo.mgf.html	1Arg6	2	-777.777	-777.777	O:\Shao-En\MSDATA\kinaseinhib\k252a\SC_07282008\5x\M7\d008012008_m7_5.raw		0	2082.017015		0	TRUE	0	-777.777
-1	1	0	0.915	0.13	IPI:IPI00215637.5	73597	SPACER	SWISS-PROT:O00571|TREMBL:Q59GX6;Q5JSI3;Q5S4N1|REFSEQ:NP_001347|H-INV:HIT000220175|VEGA:OTTHUMP00000023143 Tax_Id=9606 Gene_Symbol=DDX3X ATP-dependent RNA helicase DDX3X	IGLDFCK	430.726	859.4375	2	32	-777.777	-777.777	-777.777	-777.777	2342.756533	21.81717882	2341.626	2342.48441	2345.3505	4090.489572	859.4353	430.7248269	859.4351284	851.4212762	FALSE			-777.777	-777.777	-777.777	1	12.6	O:\Shao-En\MSDATA\kinaseinhib\k252a\SC_07282008\5x\M7\kinaseinhib_k252a_SC_07282008_5x_M7_combo.mgf.html	1Lys8	2	-777.777	-777.777	O:\Shao-En\MSDATA\kinaseinhib\k252a\SC_07282008\5x\M7\d008012008_m7_5.raw		2568591.031	794.3996401		430.7259662	TRUE	430.724793	-777.777
-1	1	0	0.915	0.13	IPI:IPI00215637.5	73597	SPACER	SWISS-PROT:O00571|TREMBL:Q59GX6;Q5JSI3;Q5S4N1|REFSEQ:NP_001347|H-INV:HIT000220175|VEGA:OTTHUMP00000023143 Tax_Id=9606 Gene_Symbol=DDX3X ATP-dependent RNA helicase DDX3X	IGLDFCK	426.7187	851.4228	2	19	-777.777	-777.777	-777.777	-777.777	0	0	2333.0104	0	0	0	851.4211	426.7175307	851.4205359	0	FALSE			-777.777	-777.777	-777.777	1	14.9	O:\Shao-En\MSDATA\kinaseinhib\k252a\SC_07282008\5x\M7\kinaseinhib_k252a_SC_07282008_5x_M7_combo.mgf.html		2	-777.777	-777.777	O:\Shao-En\MSDATA\kinaseinhib\k252a\SC_07282008\5x\M7\d008012008_m7_5.raw		0	794.3996401		0	FALSE	0	-777.777
-1	1	0	0.915	0.13	IPI:IPI00215637.5	73597	SPACER	SWISS-PROT:O00571|TREMBL:Q59GX6;Q5JSI3;Q5S4N1|REFSEQ:NP_001347|H-INV:HIT000220175|VEGA:OTTHUMP00000023143 Tax_Id=9606 Gene_Symbol=DDX3X ATP-dependent RNA helicase DDX3X	IGLDFCK	426.7193	851.4241	2	19	-777.777	-777.777	-777.777	-777.777	0	0	2334.1925	0	0	0	851.4211	426.7181307	851.4217359	0	FALSE			-777.777	-777.777	-777.777	1	4.2	O:\Shao-En\MSDATA\kinaseinhib\k252a\SC_07282008\5x\M7\kinaseinhib_k252a_SC_07282008_5x_M7_combo.mgf.html		2	-777.777	-777.777	O:\Shao-En\MSDATA\kinaseinhib\k252a\SC_07282008\5x\M7\d008012008_m7_4.raw		0	794.3996401		0	FALSE	0	-777.777
-1	1	0	0.915	0.13	IPI:IPI00215637.5	73597	SPACER	SWISS-PROT:O00571|TREMBL:Q59GX6;Q5JSI3;Q5S4N1|REFSEQ:NP_001347|H-INV:HIT000220175|VEGA:OTTHUMP00000023143 Tax_Id=9606 Gene_Symbol=DDX3X ATP-dependent RNA helicase DDX3X	IVEQDTMPPK	591.3027	1180.5908	2	12	-777.777	-777.777	-777.777	-777.777	0	0	964.1444	0	0	0	1180.5889	591.3013756	1180.588226	0	FALSE			-777.777	-777.777	-777.777	1	1.4	O:\Shao-En\MSDATA\kinaseinhib\k252a\SC_07282008\5x\M7\kinaseinhib_k252a_SC_07282008_5x_M7_combo.mgf.html	1Met(ox) 1Lys8	2	-777.777	-777.777	O:\Shao-En\MSDATA\kinaseinhib\k252a\SC_07282008\5x\M7\d008012008_m7_5.raw		0	1156.579795		0	FALSE	0	-777.777
-1	1	0	0.915	0.13	IPI:IPI00215637.5	73597	SPACER	SWISS-PROT:O00571|TREMBL:Q59GX6;Q5JSI3;Q5S4N1|REFSEQ:NP_001347|H-INV:HIT000220175|VEGA:OTTHUMP00000023143 Tax_Id=9606 Gene_Symbol=DDX3X ATP-dependent RNA helicase DDX3X	KFSYR	350.6933	699.372	2	20	-777.777	-777.777	-777.777	-777.777	0	0	878.7415	0	0	0	699.3704	350.6922023	699.3698792	0	FALSE			-777.777	-777.777	-777.777	1	6.1	O:\Shao-En\MSDATA\kinaseinhib\k252a\SC_07282008\5x\M7\kinaseinhib_k252a_SC_07282008_5x_M7_combo.mgf.html		2	-777.777	-777.777	O:\Shao-En\MSDATA\kinaseinhib\k252a\SC_07282008\5x\M7\d008012008_m7_5.raw		0	699.3704047		0	FALSE	0	-777.777
-1	1	0	0.915	0.13	IPI:IPI00215637.5	73597	SPACER	SWISS-PROT:O00571|TREMBL:Q59GX6;Q5JSI3;Q5S4N1|REFSEQ:NP_001347|H-INV:HIT000220175|VEGA:OTTHUMP00000023143 Tax_Id=9606 Gene_Symbol=DDX3X ATP-dependent RNA helicase DDX3X	KGADSLEDFLYHEGYACTSIHGDR	919.0929	2754.257	3	72	-777.777	-777.777	-777.777	-777.777	3018.231771	19.63840826	3020.545	3018.377794	3020.9157	2812.089653	2754.253	919.0912668	2754.252012	2740.221359	FALSE			-777.777	-777.777	-777.777	1	71.5	O:\Shao-En\MSDATA\kinaseinhib\k252a\SC_07282008\5x\M7\kinaseinhib_k252a_SC_07282008_5x_M7_combo.mgf.html	1Arg6 1Lys8	2	-777.777	-777.777	O:\Shao-En\MSDATA\kinaseinhib\k252a\SC_07282008\5x\M7\d008012008_m7_5.raw		540994.79	2683.19723		919.0931852	TRUE	919.091552	-777.777
-1	1	0	0.915	0.13	IPI:IPI00215637.5	73597	SPACER	SWISS-PROT:O00571|TREMBL:Q59GX6;Q5JSI3;Q5S4N1|REFSEQ:NP_001347|H-INV:HIT000220175|VEGA:OTTHUMP00000023143 Tax_Id=9606 Gene_Symbol=DDX3X ATP-dependent RNA helicase DDX3X	KGADSLEDFLYHEGYACTSIHGDR	914.4156	2740.2249	3	51	-777.777	-777.777	-777.777	-777.777	0	0	3015.1089	0	0	0	2740.2187	914.4139712	2740.220125	0	FALSE			-777.777	-777.777	-777.777	1	43.3	O:\Shao-En\MSDATA\kinaseinhib\k252a\SC_07282008\5x\M7\kinaseinhib_k252a_SC_07282008_5x_M7_combo.mgf.html		2	-777.777	-777.777	O:\Shao-En\MSDATA\kinaseinhib\k252a\SC_07282008\5x\M7\d008012008_m7_5.raw		0	2683.19723		0	TRUE	0	-777.777
-1	1	0	0.915	0.13	IPI:IPI00215637.5	73597	SPACER	SWISS-PROT:O00571|TREMBL:Q59GX6;Q5JSI3;Q5S4N1|REFSEQ:NP_001347|H-INV:HIT000220175|VEGA:OTTHUMP00000023143 Tax_Id=9606 Gene_Symbol=DDX3X ATP-dependent RNA helicase DDX3X	KQYPISLVLAPTR	743.4443	1484.874	2	52	-777.777	-777.777	-777.777	-777.777	2711.5775	19.09056667	2707.0858	2711.33692	2712.9241	6002.038909	1484.8715	743.4428323	1484.871139	1484.871713	FALSE			-777.777	-777.777	-777.777	1	39.6	O:\Shao-En\MSDATA\kinaseinhib\k252a\SC_07282008\5x\M7\kinaseinhib_k252a_SC_07282008_5x_M7_combo.mgf.html		2	-777.777	-777.777	O:\Shao-En\MSDATA\kinaseinhib\k252a\SC_07282008\5x\M7\d008012008_m7_5.raw		1574556.417	1484.871475		743.4443123	TRUE	743.4428445	-777.777
-1	1	0	0.915	0.13	IPI:IPI00215637.5	73597	SPACER	SWISS-PROT:O00571|TREMBL:Q59GX6;Q5JSI3;Q5S4N1|REFSEQ:NP_001347|H-INV:HIT000220175|VEGA:OTTHUMP00000023143 Tax_Id=9606 Gene_Symbol=DDX3X ATP-dependent RNA helicase DDX3X	KQYPISLVLAPTR	750.462	1498.9094	2	50	-777.777	-777.777	-777.777	-777.777	0	0	2706.0204	0	0	0	1498.9058	750.4605257	1498.906526	0	FALSE			-777.777	-777.777	-777.777	1	48.9	O:\Shao-En\MSDATA\kinaseinhib\k252a\SC_07282008\5x\M7\kinaseinhib_k252a_SC_07282008_5x_M7_combo.mgf.html	1Arg6 1Lys8	2	-777.777	-777.777	O:\Shao-En\MSDATA\kinaseinhib\k252a\SC_07282008\5x\M7\d008012008_m7_5.raw		0	1484.871475		0	TRUE	0	-777.777
-1	1	0	0.915	0.13	IPI:IPI00215637.5	73597	SPACER	SWISS-PROT:O00571|TREMBL:Q59GX6;Q5JSI3;Q5S4N1|REFSEQ:NP_001347|H-INV:HIT000220175|VEGA:OTTHUMP00000023143 Tax_Id=9606 Gene_Symbol=DDX3X ATP-dependent RNA helicase DDX3X	LEQELFSGGNTGINFEK	945.9718	1889.9291	2	116	-777.777	-777.777	-777.777	-777.777	2895.930155	24.53083883	2886.9675	2895.48714	2894.8629	7058.486916	1889.925	945.9701415	1889.925758	1881.909684	FALSE			-777.777	-777.777	-777.777	1	102	O:\Shao-En\MSDATA\kinaseinhib\k252a\SC_07282008\5x\M7\kinaseinhib_k252a_SC_07282008_5x_M7_combo.mgf.html	1Lys8	2	-777.777	-777.777	O:\Shao-En\MSDATA\kinaseinhib\k252a\SC_07282008\5x\M7\d008012008_m7_5.raw		1297642.647	1881.910825		945.9726708	TRUE	945.9710123	-777.777
-1	1	0	0.915	0.13	IPI:IPI00215637.5	73597	SPACER	SWISS-PROT:O00571|TREMBL:Q59GX6;Q5JSI3;Q5S4N1|REFSEQ:NP_001347|H-INV:HIT000220175|VEGA:OTTHUMP00000023143 Tax_Id=9606 Gene_Symbol=DDX3X ATP-dependent RNA helicase DDX3X	LEQELFSGGNTGINFEK	941.9639	1881.9132	2	97	-777.777	-777.777	-777.777	-777.777	0	0	2886.6068	0	0	0	1881.9108	941.9622452	1881.909965	0	FALSE			-777.777	-777.777	-777.777	1	92.2	O:\Shao-En\MSDATA\kinaseinhib\k252a\SC_07282008\5x\M7\kinaseinhib_k252a_SC_07282008_5x_M7_combo.mgf.html		2	-777.777	-777.777	O:\Shao-En\MSDATA\kinaseinhib\k252a\SC_07282008\5x\M7\d008012008_m7_5.raw		0	1881.910825		0	TRUE	0	-777.777
-1	1	0	0.915	0.13	IPI:IPI00215637.5	73597	SPACER	SWISS-PROT:O00571|TREMBL:Q59GX6;Q5JSI3;Q5S4N1|REFSEQ:NP_001347|H-INV:HIT000220175|VEGA:OTTHUMP00000023143 Tax_Id=9606 Gene_Symbol=DDX3X ATP-dependent RNA helicase DDX3X	LVDMMER	463.2097	924.4049	2	20	-777.777	-777.777	-777.777	-777.777	0	0	772.4899	0	0	0	924.4045	463.2084963	924.4024672	0	FALSE			-777.777	-777.777	-777.777	1	8	O:\Shao-En\MSDATA\kinaseinhib\k252a\SC_07282008\5x\M7\kinaseinhib_k252a_SC_07282008_5x_M7_combo.mgf.html	2Met(ox)	2	-777.777	-777.777	O:\Shao-En\MSDATA\kinaseinhib\k252a\SC_07282008\5x\M7\d008012008_m7_5.raw		0	892.4146547		0	FALSE	0	-777.777
-1	1	0	0.915	0.13	IPI:IPI00215637.5	73597	SPACER	SWISS-PROT:O00571|TREMBL:Q59GX6;Q5JSI3;Q5S4N1|REFSEQ:NP_001347|H-INV:HIT000220175|VEGA:OTTHUMP00000023143 Tax_Id=9606 Gene_Symbol=DDX3X ATP-dependent RNA helicase DDX3X	LVDMMER	447.2154	892.4163	2	14	-777.777	-777.777	-777.777	-777.777	0	0	2031.2712	0	0	0	892.4146	447.2142114	892.4138973	0	FALSE			-777.777	-777.777	-777.777	1	11	O:\Shao-En\MSDATA\kinaseinhib\k252a\SC_07282008\5x\M7\kinaseinhib_k252a_SC_07282008_5x_M7_combo.mgf.html		2	-777.777	-777.777	O:\Shao-En\MSDATA\kinaseinhib\k252a\SC_07282008\5x\M7\d008012008_m7_5.raw		0	892.4146547		0	FALSE	0	-777.777
-1	1	0	0.915	0.13	IPI:IPI00215637.5	73597	SPACER	SWISS-PROT:O00571|TREMBL:Q59GX6;Q5JSI3;Q5S4N1|REFSEQ:NP_001347|H-INV:HIT000220175|VEGA:OTTHUMP00000023143 Tax_Id=9606 Gene_Symbol=DDX3X ATP-dependent RNA helicase DDX3X	LVDMMER	458.2224	914.4302	2	12	-777.777	-777.777	-777.777	-777.777	0	0	1738.4914	0	0	0	914.4297	458.221201	914.4278766	0	FALSE			-777.777	-777.777	-777.777	1	0	O:\Shao-En\MSDATA\kinaseinhib\k252a\SC_07282008\5x\M7\kinaseinhib_k252a_SC_07282008_5x_M7_combo.mgf.html	1Arg6 1Met(ox)	2	-777.777	-777.777	O:\Shao-En\MSDATA\kinaseinhib\k252a\SC_07282008\5x\M7\d008012008_m7_5.raw		0	892.4146547		0	FALSE	0	-777.777
-1	1	0	0.915	0.13	IPI:IPI00215637.5	73597	SPACER	SWISS-PROT:O00571|TREMBL:Q59GX6;Q5JSI3;Q5S4N1|REFSEQ:NP_001347|H-INV:HIT000220175|VEGA:OTTHUMP00000023143 Tax_Id=9606 Gene_Symbol=DDX3X ATP-dependent RNA helicase DDX3X	LVDMMER	455.2118	908.4091	2	10	-777.777	-777.777	-777.777	-777.777	0	0	1724.4187	0	0	0	908.4096	455.2106038	908.4066822	0	FALSE			-777.777	-777.777	-777.777	1	0	O:\Shao-En\MSDATA\kinaseinhib\k252a\SC_07282008\5x\M7\kinaseinhib_k252a_SC_07282008_5x_M7_combo.mgf.html	1Met(ox)	2	-777.777	-777.777	O:\Shao-En\MSDATA\kinaseinhib\k252a\SC_07282008\5x\M7\d008012008_m7_5.raw		0	892.4146547		0	FALSE	0	-777.777
-1	1	0	0.915	0.13	IPI:IPI00215637.5	73597	SPACER	SWISS-PROT:O00571|TREMBL:Q59GX6;Q5JSI3;Q5S4N1|REFSEQ:NP_001347|H-INV:HIT000220175|VEGA:OTTHUMP00000023143 Tax_Id=9606 Gene_Symbol=DDX3X ATP-dependent RNA helicase DDX3X	MLDMGFEPQIR	671.8345	1341.6544	2	52	-777.777	-777.777	-777.777	-777.777	2888.042391	22.27036747	2881.2607	2888.012481	2886.1357	4465.200754	1341.6516	671.8330997	1341.651674	1335.632407	FALSE			-777.777	-777.777	-777.777	1	40.9	O:\Shao-En\MSDATA\kinaseinhib\k252a\SC_07282008\5x\M7\kinaseinhib_k252a_SC_07282008_5x_M7_combo.mgf.html	1Arg6	2	-777.777	-777.777	O:\Shao-En\MSDATA\kinaseinhib\k252a\SC_07282008\5x\M7\d008012008_m7_5.raw		1369027.48	1335.631515		671.834429	TRUE	671.8330287	-777.777
-1	1	0	0.915	0.13	IPI:IPI00215637.5	73597	SPACER	SWISS-PROT:O00571|TREMBL:Q59GX6;Q5JSI3;Q5S4N1|REFSEQ:NP_001347|H-INV:HIT000220175|VEGA:OTTHUMP00000023143 Tax_Id=9606 Gene_Symbol=DDX3X ATP-dependent RNA helicase DDX3X	MLDMGFEPQIR	687.8298	1373.6451	2	51	-777.777	-777.777	-777.777	-777.777	2359.87597	15.96320997	2354.9164	2359.780882	2359.5719	5784.390318	1373.6415	687.8283847	1373.642244	1367.620998	FALSE			-777.777	-777.777	-777.777	1	35.7	O:\Shao-En\MSDATA\kinaseinhib\k252a\SC_07282008\5x\M7\kinaseinhib_k252a_SC_07282008_5x_M7_combo.mgf.html	1Arg6 2Met(ox)	2	-777.777	-777.777	O:\Shao-En\MSDATA\kinaseinhib\k252a\SC_07282008\5x\M7\d008012008_m7_5.raw		1737773.318	1335.631515		687.8298606	TRUE	687.8284452	-777.777
-1	1	0	0.915	0.13	IPI:IPI00215637.5	73597	SPACER	SWISS-PROT:O00571|TREMBL:Q59GX6;Q5JSI3;Q5S4N1|REFSEQ:NP_001347|H-INV:HIT000220175|VEGA:OTTHUMP00000023143 Tax_Id=9606 Gene_Symbol=DDX3X ATP-dependent RNA helicase DDX3X	MLDMGFEPQIR	668.8246	1335.6347	2	48	-777.777	-777.777	-777.777	-777.777	0	0	2880.9185	0	0	0	1335.6315	668.8232026	1335.63188	0	FALSE			-777.777	-777.777	-777.777	1	42.8	O:\Shao-En\MSDATA\kinaseinhib\k252a\SC_07282008\5x\M7\kinaseinhib_k252a_SC_07282008_5x_M7_combo.mgf.html		2	-777.777	-777.777	O:\Shao-En\MSDATA\kinaseinhib\k252a\SC_07282008\5x\M7\d008012008_m7_5.raw		0	1335.631515		0	TRUE	0	-777.777
-1	1	0	0.915	0.13	IPI:IPI00215637.5	73597	SPACER	SWISS-PROT:O00571|TREMBL:Q59GX6;Q5JSI3;Q5S4N1|REFSEQ:NP_001347|H-INV:HIT000220175|VEGA:OTTHUMP00000023143 Tax_Id=9606 Gene_Symbol=DDX3X ATP-dependent RNA helicase DDX3X	MLDMGFEPQIR	679.8321	1357.6497	2	43	-777.777	-777.777	-777.777	-777.777	2710.984416	16.65476921	2710.505	2710.766119	2708.773	2527.733559	1357.6465	679.8306922	1357.646859	1351.626736	FALSE			-777.777	-777.777	-777.777	1	21.5	O:\Shao-En\MSDATA\kinaseinhib\k252a\SC_07282008\5x\M7\kinaseinhib_k252a_SC_07282008_5x_M7_combo.mgf.html	1Arg6 1Met(ox)	2	-777.777	-777.777	O:\Shao-En\MSDATA\kinaseinhib\k252a\SC_07282008\5x\M7\d008012008_m7_5.raw		769238.8351	1335.631515		679.8321453	TRUE	679.8307375	-777.777
-1	1	0	0.915	0.13	IPI:IPI00215637.5	73597	SPACER	SWISS-PROT:O00571|TREMBL:Q59GX6;Q5JSI3;Q5S4N1|REFSEQ:NP_001347|H-INV:HIT000220175|VEGA:OTTHUMP00000023143 Tax_Id=9606 Gene_Symbol=DDX3X ATP-dependent RNA helicase DDX3X	MLDMGFEPQIR	684.8206	1367.6266	2	37	-777.777	-777.777	-777.777	-777.777	2359.872321	15.96320997	2354.607	2359.777782	2359.5719	5784.390318	1367.6214	684.8191875	1367.62385	1367.620998	FALSE			-777.777	-777.777	-777.777	1	23.2	O:\Shao-En\MSDATA\kinaseinhib\k252a\SC_07282008\5x\M7\kinaseinhib_k252a_SC_07282008_5x_M7_combo.mgf.html	2Met(ox)	2	-777.777	-777.777	O:\Shao-En\MSDATA\kinaseinhib\k252a\SC_07282008\5x\M7\d008012008_m7_5.raw		1737773.318	1335.631515		684.8183233	TRUE	684.8169108	-777.777
-1	1	0	0.915	0.13	IPI:IPI00215637.5	73597	SPACER	SWISS-PROT:O00571|TREMBL:Q59GX6;Q5JSI3;Q5S4N1|REFSEQ:NP_001347|H-INV:HIT000220175|VEGA:OTTHUMP00000023143 Tax_Id=9606 Gene_Symbol=DDX3X ATP-dependent RNA helicase DDX3X	MLDMGFEPQIR	676.822	1351.6294	2	35	-777.777	-777.777	-777.777	-777.777	2710.984416	16.65476921	2710.2058	2710.766119	2708.773	2527.733559	1351.6264	676.820595	1351.626665	1351.626736	FALSE			-777.777	-777.777	-777.777	1	19.2	O:\Shao-En\MSDATA\kinaseinhib\k252a\SC_07282008\5x\M7\kinaseinhib_k252a_SC_07282008_5x_M7_combo.mgf.html	1Met(ox)	2	-777.777	-777.777	O:\Shao-En\MSDATA\kinaseinhib\k252a\SC_07282008\5x\M7\d008012008_m7_5.raw		769238.8351	1335.631515		676.8219792	TRUE	676.8205742	-777.777
-1	1	0	0.915	0.13	IPI:IPI00215637.5	73597	SPACER	SWISS-PROT:O00571|TREMBL:Q59GX6;Q5JSI3;Q5S4N1|REFSEQ:NP_001347|H-INV:HIT000220175|VEGA:OTTHUMP00000023143 Tax_Id=9606 Gene_Symbol=DDX3X ATP-dependent RNA helicase DDX3X	MLDMGFEPQIR	679.832	1357.6494	2	34	-777.777	-777.777	-777.777	-777.777	0	0	2512.1977	0	0	0	1357.6465	679.8305922	1357.646659	0	FALSE			-777.777	-777.777	-777.777	1	16.6	O:\Shao-En\MSDATA\kinaseinhib\k252a\SC_07282008\5x\M7\kinaseinhib_k252a_SC_07282008_5x_M7_combo.mgf.html	1Arg6 1Met(ox)	2	-777.777	-777.777	O:\Shao-En\MSDATA\kinaseinhib\k252a\SC_07282008\5x\M7\d008012008_m7_5.raw		0	1335.631515		0	TRUE	0	-777.777
-1	1	0	0.915	0.13	IPI:IPI00215637.5	73597	SPACER	SWISS-PROT:O00571|TREMBL:Q59GX6;Q5JSI3;Q5S4N1|REFSEQ:NP_001347|H-INV:HIT000220175|VEGA:OTTHUMP00000023143 Tax_Id=9606 Gene_Symbol=DDX3X ATP-dependent RNA helicase DDX3X	NINITK	351.7114	701.4083	2	26	-777.777	-777.777	-777.777	-777.777	942.173432	29.38234836	937.3799	941.4549271	938.6278	290.9923113	701.4072	351.7103013	701.4060773	701.4062755	FALSE			-777.777	-777.777	-777.777	1	3.2	O:\Shao-En\MSDATA\kinaseinhib\k252a\SC_07282008\5x\M7\kinaseinhib_k252a_SC_07282008_5x_M7_combo.mgf.html		2	-777.777	-777.777	O:\Shao-En\MSDATA\kinaseinhib\k252a\SC_07282008\5x\M7\d008012008_m7_5.raw		243639.0732	701.4071847		351.7114975	TRUE	351.7103988	-777.777
-1	1	0	0.915	0.13	IPI:IPI00215637.5	73597	SPACER	SWISS-PROT:O00571|TREMBL:Q59GX6;Q5JSI3;Q5S4N1|REFSEQ:NP_001347|H-INV:HIT000220175|VEGA:OTTHUMP00000023143 Tax_Id=9606 Gene_Symbol=DDX3X ATP-dependent RNA helicase DDX3X	NINITK	355.7186	709.4226	2	24	-777.777	-777.777	-777.777	-777.777	0	0	932.7164	0	0	0	709.4214	355.7174976	709.4204697	0	FALSE			-777.777	-777.777	-777.777	1	2.5	O:\Shao-En\MSDATA\kinaseinhib\k252a\SC_07282008\5x\M7\kinaseinhib_k252a_SC_07282008_5x_M7_combo.mgf.html	1Lys8	2	-777.777	-777.777	O:\Shao-En\MSDATA\kinaseinhib\k252a\SC_07282008\5x\M7\d008012008_m7_5.raw		0	701.4071847		0	FALSE	0	-777.777
-1	1	0	0.915	0.13	IPI:IPI00215637.5	73597	SPACER	SWISS-PROT:O00571|TREMBL:Q59GX6;Q5JSI3;Q5S4N1|REFSEQ:NP_001347|H-INV:HIT000220175|VEGA:OTTHUMP00000023143 Tax_Id=9606 Gene_Symbol=DDX3X ATP-dependent RNA helicase DDX3X	NINITKDLLDLLVEAK	906.5284	1811.0423	2	33	-777.777	-777.777	-777.777	-777.777	4211.910932	20.50717813	4207.9894	4211.230174	4214.5501	164.0083617	1811.0404	906.5267786	1811.039032	1811.038684	FALSE			-777.777	-777.777	-777.777	1	33.1	O:\Shao-En\MSDATA\kinaseinhib\k252a\SC_07282008\5x\M7\kinaseinhib_k252a_SC_07282008_5x_M7_combo.mgf.html		2	-777.777	-777.777	O:\Shao-En\MSDATA\kinaseinhib\k252a\SC_07282008\5x\M7\d008012008_m7_5.raw		32047.94135	1811.040375		906.5284816	TRUE	906.5268603	-777.777
-1	1	0	0.915	0.13	IPI:IPI00215637.5	73597	SPACER	SWISS-PROT:O00571|TREMBL:Q59GX6;Q5JSI3;Q5S4N1|REFSEQ:NP_001347|H-INV:HIT000220175|VEGA:OTTHUMP00000023143 Tax_Id=9606 Gene_Symbol=DDX3X ATP-dependent RNA helicase DDX3X	NINITKDLLDLLVEAK	914.5418	1827.0691	2	15	-777.777	-777.777	-777.777	-777.777	0	0	4207.6304	0	0	0	1827.0688	914.5401711	1827.065817	0	FALSE			-777.777	-777.777	-777.777	1	6.2	O:\Shao-En\MSDATA\kinaseinhib\k252a\SC_07282008\5x\M7\kinaseinhib_k252a_SC_07282008_5x_M7_combo.mgf.html	2Lys8	2	-777.777	-777.777	O:\Shao-En\MSDATA\kinaseinhib\k252a\SC_07282008\5x\M7\d008012008_m7_5.raw		0	1811.040375		0	FALSE	0	-777.777
-1	1	0	0.915	0.13	IPI:IPI00215637.5	73597	SPACER	SWISS-PROT:O00571|TREMBL:Q59GX6;Q5JSI3;Q5S4N1|REFSEQ:NP_001347|H-INV:HIT000220175|VEGA:OTTHUMP00000023143 Tax_Id=9606 Gene_Symbol=DDX3X ATP-dependent RNA helicase DDX3X	QSSGASSSSFSSSR	681.3006	1360.5867	2	85	-777.777	-777.777	-777.777	-777.777	810.1148731	13.02722364	811.3299	809.9373204	809.748	299.5046855	1360.5855	681.2991908	1360.583856	1360.583599	FALSE			-777.777	-777.777	-777.777	1	74.3	O:\Shao-En\MSDATA\kinaseinhib\k252a\SC_07282008\5x\M7\kinaseinhib_k252a_SC_07282008_5x_M7_combo.mgf.html		2	-777.777	-777.777	O:\Shao-En\MSDATA\kinaseinhib\k252a\SC_07282008\5x\M7\d008012008_m7_5.raw		89414.82413	1360.585505		681.3006427	TRUE	681.2992336	-777.777
-1	1	0	0.915	0.13	IPI:IPI00215637.5	73597	SPACER	SWISS-PROT:O00571|TREMBL:Q59GX6;Q5JSI3;Q5S4N1|REFSEQ:NP_001347|H-INV:HIT000220175|VEGA:OTTHUMP00000023143 Tax_Id=9606 Gene_Symbol=DDX3X ATP-dependent RNA helicase DDX3X	QYPISLVLAPTR	682.4075	1362.8005	2	41	-777.777	-777.777	-777.777	-777.777	3091.095483	25.35191038	3079.2127	3091.621454	3093.8856	12126.94693	1362.7966	682.4060898	1362.797654	1356.777618	FALSE			-777.777	-777.777	-777.777	1	28.4	O:\Shao-En\MSDATA\kinaseinhib\k252a\SC_07282008\5x\M7\kinaseinhib_k252a_SC_07282008_5x_M7_combo.mgf.html	1Arg6	2	-777.777	-777.777	O:\Shao-En\MSDATA\kinaseinhib\k252a\SC_07282008\5x\M7\d008012008_m7_5.raw		3638924.273	1356.776515		682.4073583	TRUE	682.4059481	-777.777
-1	1	0	0.915	0.13	IPI:IPI00215637.5	73597	SPACER	SWISS-PROT:O00571|TREMBL:Q59GX6;Q5JSI3;Q5S4N1|REFSEQ:NP_001347|H-INV:HIT000220175|VEGA:OTTHUMP00000023143 Tax_Id=9606 Gene_Symbol=DDX3X ATP-dependent RNA helicase DDX3X	QYPISLVLAPTR	679.3972	1356.7799	2	29	-777.777	-777.777	-777.777	-777.777	0	0	3081.131	0	0	0	1356.7765	679.3957926	1356.77706	0	FALSE			-777.777	-777.777	-777.777	1	13.2	O:\Shao-En\MSDATA\kinaseinhib\k252a\SC_07282008\5x\M7\kinaseinhib_k252a_SC_07282008_5x_M7_combo.mgf.html		2	-777.777	-777.777	O:\Shao-En\MSDATA\kinaseinhib\k252a\SC_07282008\5x\M7\d008012008_m7_5.raw		0	1356.776515		0	TRUE	0	-777.777
-1	1	0	0.915	0.13	IPI:IPI00215637.5	73597	SPACER	SWISS-PROT:O00571|TREMBL:Q59GX6;Q5JSI3;Q5S4N1|REFSEQ:NP_001347|H-INV:HIT000220175|VEGA:OTTHUMP00000023143 Tax_Id=9606 Gene_Symbol=DDX3X ATP-dependent RNA helicase DDX3X	QYPISLVLAPTR	682.4077	1362.8008	2	15	-777.777	-777.777	-777.777	-777.777	0	0	3073.3855	0	0	0	1362.7966	682.4062898	1362.798054	0	FALSE			-777.777	-777.777	-777.777	1	10.4	O:\Shao-En\MSDATA\kinaseinhib\k252a\SC_07282008\5x\M7\kinaseinhib_k252a_SC_07282008_5x_M7_combo.mgf.html	1Arg6	2	-777.777	-777.777	O:\Shao-En\MSDATA\kinaseinhib\k252a\SC_07282008\5x\M7\d008012008_m7_4.raw		0	1356.776515		0	FALSE	0	-777.777
-1	1	0	0.915	0.13	IPI:IPI00215637.5	73597	SPACER	SWISS-PROT:O00571|TREMBL:Q59GX6;Q5JSI3;Q5S4N1|REFSEQ:NP_001347|H-INV:HIT000220175|VEGA:OTTHUMP00000023143 Tax_Id=9606 Gene_Symbol=DDX3X ATP-dependent RNA helicase DDX3X	RIVEQDTMPPK	672.3636	1342.7126	2	19	-777.777	-777.777	-777.777	-777.777	0	0	1154.305	0	0	0	1342.7102	672.3621992	1342.709873	0	FALSE			-777.777	-777.777	-777.777	1	9.3	O:\Shao-En\MSDATA\kinaseinhib\k252a\SC_07282008\5x\M7\kinaseinhib_k252a_SC_07282008_5x_M7_combo.mgf.html	1Arg6 1Met(ox) 1Lys8	2	-777.777	-777.777	O:\Shao-En\MSDATA\kinaseinhib\k252a\SC_07282008\5x\M7\d008012008_m7_5.raw		0	1312.680905		0	FALSE	0	-777.777
-1	1	0	0.915	0.13	IPI:IPI00215637.5	73597	SPACER	SWISS-PROT:O00571|TREMBL:Q59GX6;Q5JSI3;Q5S4N1|REFSEQ:NP_001347|H-INV:HIT000220175|VEGA:OTTHUMP00000023143 Tax_Id=9606 Gene_Symbol=DDX3X ATP-dependent RNA helicase DDX3X	RIVEQDTMPPK	665.3455	1328.6764	2	18	-777.777	-777.777	-777.777	-777.777	0	0	1216.4171	0	0	0	1328.6758	665.3441058	1328.673686	0	FALSE			-777.777	-777.777	-777.777	1	11.6	O:\Shao-En\MSDATA\kinaseinhib\k252a\SC_07282008\5x\M7\kinaseinhib_k252a_SC_07282008_5x_M7_combo.mgf.html	1Met(ox)	2	-777.777	-777.777	O:\Shao-En\MSDATA\kinaseinhib\k252a\SC_07282008\5x\M7\d008012008_m7_5.raw		0	1312.680905		0	FALSE	0	-777.777
-1	1	0	0.915	0.13	IPI:IPI00215637.5	73597	SPACER	SWISS-PROT:O00571|TREMBL:Q59GX6;Q5JSI3;Q5S4N1|REFSEQ:NP_001347|H-INV:HIT000220175|VEGA:OTTHUMP00000023143 Tax_Id=9606 Gene_Symbol=DDX3X ATP-dependent RNA helicase DDX3X	RIVEQDTMPPK	672.3624	1342.7102	2	17	-777.777	-777.777	-777.777	-777.777	0	0	1089.0185	0	0	0	1342.7102	672.3609992	1342.707473	0	FALSE			-777.777	-777.777	-777.777	1	9.2	O:\Shao-En\MSDATA\kinaseinhib\k252a\SC_07282008\5x\M7\kinaseinhib_k252a_SC_07282008_5x_M7_combo.mgf.html	1Arg6 1Met(ox) 1Lys8	2	-777.777	-777.777	O:\Shao-En\MSDATA\kinaseinhib\k252a\SC_07282008\5x\M7\d008012008_m7_5.raw		0	1312.680905		0	FALSE	0	-777.777
-1	1	0	0.915	0.13	IPI:IPI00215637.5	73597	SPACER	SWISS-PROT:O00571|TREMBL:Q59GX6;Q5JSI3;Q5S4N1|REFSEQ:NP_001347|H-INV:HIT000220175|VEGA:OTTHUMP00000023143 Tax_Id=9606 Gene_Symbol=DDX3X ATP-dependent RNA helicase DDX3X	RIVEQDTMPPK	665.346	1328.6774	2	11	-777.777	-777.777	-777.777	-777.777	0	0	1048.6827	0	0	0	1328.6758	665.3446058	1328.674686	0	FALSE			-777.777	-777.777	-777.777	1	8.3	O:\Shao-En\MSDATA\kinaseinhib\k252a\SC_07282008\5x\M7\kinaseinhib_k252a_SC_07282008_5x_M7_combo.mgf.html	1Met(ox)	2	-777.777	-777.777	O:\Shao-En\MSDATA\kinaseinhib\k252a\SC_07282008\5x\M7\d008012008_m7_5.raw		0	1312.680905		0	FALSE	0	-777.777
-1	1	0	0.915	0.13	IPI:IPI00215637.5	73597	SPACER	SWISS-PROT:O00571|TREMBL:Q59GX6;Q5JSI3;Q5S4N1|REFSEQ:NP_001347|H-INV:HIT000220175|VEGA:OTTHUMP00000023143 Tax_Id=9606 Gene_Symbol=DDX3X ATP-dependent RNA helicase DDX3X	RIVEQDTMPPK	672.3635	1342.7125	2	11	-777.777	-777.777	-777.777	-777.777	0	0	1119.5785	0	0	0	1342.7102	672.3620992	1342.709673	0	FALSE			-777.777	-777.777	-777.777	1	10.3	O:\Shao-En\MSDATA\kinaseinhib\k252a\SC_07282008\5x\M7\kinaseinhib_k252a_SC_07282008_5x_M7_combo.mgf.html	1Arg6 1Met(ox) 1Lys8	2	-777.777	-777.777	O:\Shao-En\MSDATA\kinaseinhib\k252a\SC_07282008\5x\M7\d008012008_m7_5.raw		0	1312.680905		0	FALSE	0	-777.777
-1	1	0	0.915	0.13	IPI:IPI00215637.5	73597	SPACER	SWISS-PROT:O00571|TREMBL:Q59GX6;Q5JSI3;Q5S4N1|REFSEQ:NP_001347|H-INV:HIT000220175|VEGA:OTTHUMP00000023143 Tax_Id=9606 Gene_Symbol=DDX3X ATP-dependent RNA helicase DDX3X	RIVEQDTMPPK	665.3457	1328.6769	2	10	-777.777	-777.777	-777.777	-777.777	0	0	1110.2119	0	0	0	1328.6758	665.3443058	1328.674086	0	FALSE			-777.777	-777.777	-777.777	1	1.5	O:\Shao-En\MSDATA\kinaseinhib\k252a\SC_07282008\5x\M7\kinaseinhib_k252a_SC_07282008_5x_M7_combo.mgf.html	1Met(ox)	2	-777.777	-777.777	O:\Shao-En\MSDATA\kinaseinhib\k252a\SC_07282008\5x\M7\d008012008_m7_5.raw		0	1312.680905		0	FALSE	0	-777.777
-1	1	0	0.915	0.13	IPI:IPI00215637.5	73597	SPACER	SWISS-PROT:O00571|TREMBL:Q59GX6;Q5JSI3;Q5S4N1|REFSEQ:NP_001347|H-INV:HIT000220175|VEGA:OTTHUMP00000023143 Tax_Id=9606 Gene_Symbol=DDX3X ATP-dependent RNA helicase DDX3X	SDYDGIGSR	485.2184	968.4222	2	49	-777.777	-777.777	-777.777	-777.777	1829.332826	14.08901224	1830.599	1829.4525	1829.1673	4103.908385	968.4199	485.2171755	968.4198257	968.4197685	FALSE			-777.777	-777.777	-777.777	1	31.4	O:\Shao-En\MSDATA\kinaseinhib\k252a\SC_07282008\5x\M7\kinaseinhib_k252a_SC_07282008_5x_M7_combo.mgf.html		2	-777.777	-777.777	O:\Shao-En\MSDATA\kinaseinhib\k252a\SC_07282008\5x\M7\d008012008_m7_5.raw		2114225.664	968.4199247		485.2183705	TRUE	485.2171461	-777.777
-1	1	0	0.915	0.13	IPI:IPI00215637.5	73597	SPACER	SWISS-PROT:O00571|TREMBL:Q59GX6;Q5JSI3;Q5S4N1|REFSEQ:NP_001347|H-INV:HIT000220175|VEGA:OTTHUMP00000023143 Tax_Id=9606 Gene_Symbol=DDX3X ATP-dependent RNA helicase DDX3X	SDYDGIGSR	488.2283	974.442	2	17	-777.777	-777.777	-777.777	-777.777	0	0	1832.4819	0	0	0	974.44	488.2270727	974.43962	0	FALSE			-777.777	-777.777	-777.777	1	6.1	O:\Shao-En\MSDATA\kinaseinhib\k252a\SC_07282008\5x\M7\kinaseinhib_k252a_SC_07282008_5x_M7_combo.mgf.html	1Arg6	2	-777.777	-777.777	O:\Shao-En\MSDATA\kinaseinhib\k252a\SC_07282008\5x\M7\d008012008_m7_5.raw		0	968.4199247		0	FALSE	0	-777.777
-1	1	0	0.915	0.13	IPI:IPI00215637.5	73597	SPACER	SWISS-PROT:O00571|TREMBL:Q59GX6;Q5JSI3;Q5S4N1|REFSEQ:NP_001347|H-INV:HIT000220175|VEGA:OTTHUMP00000023143 Tax_Id=9606 Gene_Symbol=DDX3X ATP-dependent RNA helicase DDX3X	SFLLDLLNATGK	646.3693	1290.724	2	91	-777.777	-777.777	-777.777	-777.777	3883.551522	27.95624578	3900.4685	3883.800647	3882.8413	5682.977877	1290.7183	646.3679237	1290.721322	1290.719315	FALSE			-777.777	-777.777	-777.777	1	77.7	O:\Shao-En\MSDATA\kinaseinhib\k252a\SC_07282008\5x\M7\kinaseinhib_k252a_SC_07282008_5x_M7_combo.mgf.html		2	-777.777	-777.777	O:\Shao-En\MSDATA\kinaseinhib\k252a\SC_07282008\5x\M7\d008012008_m7_5.raw		1861929.465	1290.718325		646.3682506	TRUE	646.3668743	-777.777
-1	1	0	0.915	0.13	IPI:IPI00215637.5	73597	SPACER	SWISS-PROT:O00571|TREMBL:Q59GX6;Q5JSI3;Q5S4N1|REFSEQ:NP_001347|H-INV:HIT000220175|VEGA:OTTHUMP00000023143 Tax_Id=9606 Gene_Symbol=DDX3X ATP-dependent RNA helicase DDX3X	SFLLDLLNATGK	650.3763	1298.7381	2	85	-777.777	-777.777	-777.777	-777.777	3875.011863	23.76196061	3872.0405	3874.864332	3870.5314	323.0340422	1298.7325	650.3749199	1298.735314	1290.719094	FALSE			-777.777	-777.777	-777.777	1	70.9	O:\Shao-En\MSDATA\kinaseinhib\k252a\SC_07282008\5x\M7\kinaseinhib_k252a_SC_07282008_5x_M7_combo.mgf.html	1Lys8	2	-777.777	-777.777	O:\Shao-En\MSDATA\kinaseinhib\k252a\SC_07282008\5x\M7\d008012008_m7_4.raw		106004.5009	1290.718325		650.3763159	TRUE	650.3749359	-777.777
-1	1	0	0.915	0.13	IPI:IPI00215637.5	73597	SPACER	SWISS-PROT:O00571|TREMBL:Q59GX6;Q5JSI3;Q5S4N1|REFSEQ:NP_001347|H-INV:HIT000220175|VEGA:OTTHUMP00000023143 Tax_Id=9606 Gene_Symbol=DDX3X ATP-dependent RNA helicase DDX3X	SFLLDLLNATGK	646.3693	1290.7241	2	74	-777.777	-777.777	-777.777	-777.777	0	0	3869.7463	0	0	0	1290.7183	646.3679237	1290.721322	0	FALSE			-777.777	-777.777	-777.777	1	63	O:\Shao-En\MSDATA\kinaseinhib\k252a\SC_07282008\5x\M7\kinaseinhib_k252a_SC_07282008_5x_M7_combo.mgf.html		2	-777.777	-777.777	O:\Shao-En\MSDATA\kinaseinhib\k252a\SC_07282008\5x\M7\d008012008_m7_5.raw		0	1290.718325		0	TRUE	0	-777.777
-1	1	0	0.915	0.13	IPI:IPI00215637.5	73597	SPACER	SWISS-PROT:O00571|TREMBL:Q59GX6;Q5JSI3;Q5S4N1|REFSEQ:NP_001347|H-INV:HIT000220175|VEGA:OTTHUMP00000023143 Tax_Id=9606 Gene_Symbol=DDX3X ATP-dependent RNA helicase DDX3X	SFLLDLLNATGK	650.3754	1298.7363	2	74	-777.777	-777.777	-777.777	-777.777	0	0	3869.4122	0	0	0	1298.7325	650.3740199	1298.733514	0	FALSE			-777.777	-777.777	-777.777	1	63.1	O:\Shao-En\MSDATA\kinaseinhib\k252a\SC_07282008\5x\M7\kinaseinhib_k252a_SC_07282008_5x_M7_combo.mgf.html	1Lys8	2	-777.777	-777.777	O:\Shao-En\MSDATA\kinaseinhib\k252a\SC_07282008\5x\M7\d008012008_m7_5.raw		0	1290.718325		0	TRUE	0	-777.777
-1	1	0	0.915	0.13	IPI:IPI00215637.5	73597	SPACER	SWISS-PROT:O00571|TREMBL:Q59GX6;Q5JSI3;Q5S4N1|REFSEQ:NP_001347|H-INV:HIT000220175|VEGA:OTTHUMP00000023143 Tax_Id=9606 Gene_Symbol=DDX3X ATP-dependent RNA helicase DDX3X	SFLLDLLNATGK	646.3672	1290.7199	2	73	-777.777	-777.777	-777.777	-777.777	0	0	3872.3749	0	0	0	1290.7183	646.3658237	1290.717122	0	FALSE			-777.777	-777.777	-777.777	1	53.5	O:\Shao-En\MSDATA\kinaseinhib\k252a\SC_07282008\5x\M7\kinaseinhib_k252a_SC_07282008_5x_M7_combo.mgf.html		2	-777.777	-777.777	O:\Shao-En\MSDATA\kinaseinhib\k252a\SC_07282008\5x\M7\d008012008_m7_4.raw		0	1290.718325		0	TRUE	0	-777.777
-1	1	0	0.915	0.13	IPI:IPI00215637.5	73597	SPACER	SWISS-PROT:O00571|TREMBL:Q59GX6;Q5JSI3;Q5S4N1|REFSEQ:NP_001347|H-INV:HIT000220175|VEGA:OTTHUMP00000023143 Tax_Id=9606 Gene_Symbol=DDX3X ATP-dependent RNA helicase DDX3X	SFLLDLLNATGK	650.3765	1298.7384	2	60	-777.777	-777.777	-777.777	-777.777	0	0	3901.5302	0	0	0	1298.7325	650.3751199	1298.735714	0	FALSE			-777.777	-777.777	-777.777	1	45.9	O:\Shao-En\MSDATA\kinaseinhib\k252a\SC_07282008\5x\M7\kinaseinhib_k252a_SC_07282008_5x_M7_combo.mgf.html	1Lys8	2	-777.777	-777.777	O:\Shao-En\MSDATA\kinaseinhib\k252a\SC_07282008\5x\M7\d008012008_m7_5.raw		0	1290.718325		0	TRUE	0	-777.777
-1	1	0	0.915	0.13	IPI:IPI00215637.5	73597	SPACER	SWISS-PROT:O00571|TREMBL:Q59GX6;Q5JSI3;Q5S4N1|REFSEQ:NP_001347|H-INV:HIT000220175|VEGA:OTTHUMP00000023143 Tax_Id=9606 Gene_Symbol=DDX3X ATP-dependent RNA helicase DDX3X	SGFGKFER	464.2391	926.4637	2	48	-777.777	-777.777	-777.777	-777.777	1881.009146	9.300920802	1879.6478	1880.964547	1882.4829	7452.612906	926.461	464.2378953	926.4612652	926.4610241	FALSE			-777.777	-777.777	-777.777	1	29.4	O:\Shao-En\MSDATA\kinaseinhib\k252a\SC_07282008\5x\M7\kinaseinhib_k252a_SC_07282008_5x_M7_combo.mgf.html		2	-777.777	-777.777	O:\Shao-En\MSDATA\kinaseinhib\k252a\SC_07282008\5x\M7\d008012008_m7_5.raw		4118170.828	926.4609947		464.2392242	TRUE	464.2380195	-777.777
-1	1	0	0.915	0.13	IPI:IPI00215637.5	73597	SPACER	SWISS-PROT:O00571|TREMBL:Q59GX6;Q5JSI3;Q5S4N1|REFSEQ:NP_001347|H-INV:HIT000220175|VEGA:OTTHUMP00000023143 Tax_Id=9606 Gene_Symbol=DDX3X ATP-dependent RNA helicase DDX3X	SGFGKFER	471.2557	940.4969	2	46	-777.777	-777.777	-777.777	-777.777	0	0	1879.8845	0	0	0	940.4953	471.2544887	940.494452	0	FALSE			-777.777	-777.777	-777.777	1	25.3	O:\Shao-En\MSDATA\kinaseinhib\k252a\SC_07282008\5x\M7\kinaseinhib_k252a_SC_07282008_5x_M7_combo.mgf.html	1Arg6 1Lys8	2	-777.777	-777.777	O:\Shao-En\MSDATA\kinaseinhib\k252a\SC_07282008\5x\M7\d008012008_m7_5.raw		0	926.4609947		0	TRUE	0	-777.777
-1	1	0	0.915	0.13	IPI:IPI00215637.5	73597	SPACER	SWISS-PROT:O00571|TREMBL:Q59GX6;Q5JSI3;Q5S4N1|REFSEQ:NP_001347|H-INV:HIT000220175|VEGA:OTTHUMP00000023143 Tax_Id=9606 Gene_Symbol=DDX3X ATP-dependent RNA helicase DDX3X	SGKSPILVATAVAAR	727.9493	1453.884	2	36	-777.777	-777.777	-777.777	-777.777	2303.198997	31.94515384	2304.2209	2303.276531	2305.4431	2402.475082	1453.8803	727.9478469	1453.881168	1439.844949	FALSE			-777.777	-777.777	-777.777	1	36	O:\Shao-En\MSDATA\kinaseinhib\k252a\SC_07282008\5x\M7\kinaseinhib_k252a_SC_07282008_5x_M7_combo.mgf.html	1Arg6 1Lys8	2	-777.777	-777.777	O:\Shao-En\MSDATA\kinaseinhib\k252a\SC_07282008\5x\M7\d008012008_m7_5.raw		658499.2703	1439.845975		727.9493529	TRUE	727.9478998	-777.777
-1	1	0	0.915	0.13	IPI:IPI00215637.5	73597	SPACER	SWISS-PROT:O00571|TREMBL:Q59GX6;Q5JSI3;Q5S4N1|REFSEQ:NP_001347|H-INV:HIT000220175|VEGA:OTTHUMP00000023143 Tax_Id=9606 Gene_Symbol=DDX3X ATP-dependent RNA helicase DDX3X	SPILVATAVAAR	587.8675	1173.7204	2	120	-777.777	-777.777	-777.777	-777.777	2450.057368	28.91402065	2447.4824	2450.727336	2451.0972	20868.88378	1173.7176	587.8661788	1173.717832	1167.698259	FALSE			-777.777	-777.777	-777.777	1	102.8	O:\Shao-En\MSDATA\kinaseinhib\k252a\SC_07282008\5x\M7\kinaseinhib_k252a_SC_07282008_5x_M7_combo.mgf.html	1Arg6	2	-777.777	-777.777	O:\Shao-En\MSDATA\kinaseinhib\k252a\SC_07282008\5x\M7\d008012008_m7_5.raw		7957696.898	1167.697525		587.8683772	TRUE	587.8670561	-777.777
-1	1	0	0.915	0.13	IPI:IPI00215637.5	73597	SPACER	SWISS-PROT:O00571|TREMBL:Q59GX6;Q5JSI3;Q5S4N1|REFSEQ:NP_001347|H-INV:HIT000220175|VEGA:OTTHUMP00000023143 Tax_Id=9606 Gene_Symbol=DDX3X ATP-dependent RNA helicase DDX3X	SPILVATAVAAR	584.8573	1167.7	2	81	-777.777	-777.777	-777.777	-777.777	2436.793222	22.90997235	2432.7346	2436.839576	2436.0189	3366.080629	1167.6975	584.8559817	1167.697438	1167.69949	FALSE			-777.777	-777.777	-777.777	1	74.9	O:\Shao-En\MSDATA\kinaseinhib\k252a\SC_07282008\5x\M7\kinaseinhib_k252a_SC_07282008_5x_M7_combo.mgf.html		2	-777.777	-777.777	O:\Shao-En\MSDATA\kinaseinhib\k252a\SC_07282008\5x\M7\d008012008_m7_4.raw		1280512.09	1167.697525		584.8583169	TRUE	584.8569986	-777.777
-1	1	0	0.915	0.13	IPI:IPI00215637.5	73597	SPACER	SWISS-PROT:O00571|TREMBL:Q59GX6;Q5JSI3;Q5S4N1|REFSEQ:NP_001347|H-INV:HIT000220175|VEGA:OTTHUMP00000023143 Tax_Id=9606 Gene_Symbol=DDX3X ATP-dependent RNA helicase DDX3X	SPILVATAVAAR	584.8572	1167.6999	2	80	-777.777	-777.777	-777.777	-777.777	0	0	2437.3954	0	0	0	1167.6975	584.8558817	1167.697238	0	FALSE			-777.777	-777.777	-777.777	1	73.5	O:\Shao-En\MSDATA\kinaseinhib\k252a\SC_07282008\5x\M7\kinaseinhib_k252a_SC_07282008_5x_M7_combo.mgf.html		2	-777.777	-777.777	O:\Shao-En\MSDATA\kinaseinhib\k252a\SC_07282008\5x\M7\d008012008_m7_5.raw		0	1167.697525		0	TRUE	0	-777.777
-1	1	0	0.915	0.13	IPI:IPI00215637.5	73597	SPACER	SWISS-PROT:O00571|TREMBL:Q59GX6;Q5JSI3;Q5S4N1|REFSEQ:NP_001347|H-INV:HIT000220175|VEGA:OTTHUMP00000023143 Tax_Id=9606 Gene_Symbol=DDX3X ATP-dependent RNA helicase DDX3X	SPILVATAVAAR	584.8574	1167.7002	2	71	-777.777	-777.777	-777.777	-777.777	0	0	3996.086	0	0	0	1167.6975	584.8560817	1167.697638	0	FALSE			-777.777	-777.777	-777.777	1	65.3	O:\Shao-En\MSDATA\kinaseinhib\k252a\SC_07282008\5x\M7\kinaseinhib_k252a_SC_07282008_5x_M7_combo.mgf.html		2	-777.777	-777.777	O:\Shao-En\MSDATA\kinaseinhib\k252a\SC_07282008\5x\M7\d008012008_m7_5.raw		0	1167.697525		0	TRUE	0	-777.777
-1	1	0	0.915	0.13	IPI:IPI00215637.5	73597	SPACER	SWISS-PROT:O00571|TREMBL:Q59GX6;Q5JSI3;Q5S4N1|REFSEQ:NP_001347|H-INV:HIT000220175|VEGA:OTTHUMP00000023143 Tax_Id=9606 Gene_Symbol=DDX3X ATP-dependent RNA helicase DDX3X	SPILVATAVAAR	584.8569	1167.6992	2	60	-777.777	-777.777	-777.777	-777.777	0	0	4831.7268	0	0	0	1167.6975	584.8555817	1167.696638	0	FALSE			-777.777	-777.777	-777.777	1	53.6	O:\Shao-En\MSDATA\kinaseinhib\k252a\SC_07282008\5x\M7\kinaseinhib_k252a_SC_07282008_5x_M7_combo.mgf.html		2	-777.777	-777.777	O:\Shao-En\MSDATA\kinaseinhib\k252a\SC_07282008\5x\M7\d008012008_m7_5.raw		0	1167.697525		0	TRUE	0	-777.777
-1	1	0	0.915	0.13	IPI:IPI00215637.5	73597	SPACER	SWISS-PROT:O00571|TREMBL:Q59GX6;Q5JSI3;Q5S4N1|REFSEQ:NP_001347|H-INV:HIT000220175|VEGA:OTTHUMP00000023143 Tax_Id=9606 Gene_Symbol=DDX3X ATP-dependent RNA helicase DDX3X	SPILVATAVAAR	587.8667	1173.7188	2	58	-777.777	-777.777	-777.777	-777.777	0	0	4830.1852	0	0	0	1173.7176	587.8653788	1173.716232	0	FALSE			-777.777	-777.777	-777.777	1	50.5	O:\Shao-En\MSDATA\kinaseinhib\k252a\SC_07282008\5x\M7\kinaseinhib_k252a_SC_07282008_5x_M7_combo.mgf.html	1Arg6	2	-777.777	-777.777	O:\Shao-En\MSDATA\kinaseinhib\k252a\SC_07282008\5x\M7\d008012008_m7_5.raw		0	1167.697525		0	TRUE	0	-777.777
-1	1	0	0.915	0.13	IPI:IPI00215637.5	73597	SPACER	SWISS-PROT:O00571|TREMBL:Q59GX6;Q5JSI3;Q5S4N1|REFSEQ:NP_001347|H-INV:HIT000220175|VEGA:OTTHUMP00000023143 Tax_Id=9606 Gene_Symbol=DDX3X ATP-dependent RNA helicase DDX3X	SPILVATAVAAR	587.8685	1173.7224	2	58	-777.777	-777.777	-777.777	-777.777	0	0	3996.4135	0	0	0	1173.7176	587.8671788	1173.719832	0	FALSE			-777.777	-777.777	-777.777	1	48.4	O:\Shao-En\MSDATA\kinaseinhib\k252a\SC_07282008\5x\M7\kinaseinhib_k252a_SC_07282008_5x_M7_combo.mgf.html	1Arg6	2	-777.777	-777.777	O:\Shao-En\MSDATA\kinaseinhib\k252a\SC_07282008\5x\M7\d008012008_m7_5.raw		0	1167.697525		0	TRUE	0	-777.777
-1	1	0	0.915	0.13	IPI:IPI00215637.5	73597	SPACER	SWISS-PROT:O00571|TREMBL:Q59GX6;Q5JSI3;Q5S4N1|REFSEQ:NP_001347|H-INV:HIT000220175|VEGA:OTTHUMP00000023143 Tax_Id=9606 Gene_Symbol=DDX3X ATP-dependent RNA helicase DDX3X	SPILVATAVAAR	587.8684	1173.7223	2	39	-777.777	-777.777	-777.777	-777.777	0	0	2433.0145	0	0	0	1173.7176	587.8670788	1173.719632	0	FALSE			-777.777	-777.777	-777.777	1	36.4	O:\Shao-En\MSDATA\kinaseinhib\k252a\SC_07282008\5x\M7\kinaseinhib_k252a_SC_07282008_5x_M7_combo.mgf.html	1Arg6	2	-777.777	-777.777	O:\Shao-En\MSDATA\kinaseinhib\k252a\SC_07282008\5x\M7\d008012008_m7_4.raw		0	1167.697525		0	TRUE	0	-777.777
-1	1	0	0.915	0.13	IPI:IPI00215637.5	73597	SPACER	SWISS-PROT:O00571|TREMBL:Q59GX6;Q5JSI3;Q5S4N1|REFSEQ:NP_001347|H-INV:HIT000220175|VEGA:OTTHUMP00000023143 Tax_Id=9606 Gene_Symbol=DDX3X ATP-dependent RNA helicase DDX3X	SPILVATAVAAR	584.8572	1167.6998	2	19	-777.777	-777.777	-777.777	-777.777	0	0	2478.3735	0	0	0	1167.6975	584.8558817	1167.697238	0	FALSE			-777.777	-777.777	-777.777	1	11.1	O:\Shao-En\MSDATA\kinaseinhib\k252a\SC_07282008\5x\M7\kinaseinhib_k252a_SC_07282008_5x_M7_combo.mgf.html		2	-777.777	-777.777	O:\Shao-En\MSDATA\kinaseinhib\k252a\SC_07282008\5x\M7\d008012008_m7_3.raw		0	1167.697525		0	FALSE	0	-777.777
-1	1	0	0.915	0.13	IPI:IPI00215637.5	73597	SPACER	SWISS-PROT:O00571|TREMBL:Q59GX6;Q5JSI3;Q5S4N1|REFSEQ:NP_001347|H-INV:HIT000220175|VEGA:OTTHUMP00000023143 Tax_Id=9606 Gene_Symbol=DDX3X ATP-dependent RNA helicase DDX3X	SSFFSDR	426.2044	850.3943	2	43	-777.777	-777.777	-777.777	-777.777	2047.731683	17.73853684	2042.0265	2048.181735	2046.6877	7192.962903	850.3916	426.2032311	850.3919369	844.3714195	FALSE			-777.777	-777.777	-777.777	1	13.1	O:\Shao-En\MSDATA\kinaseinhib\k252a\SC_07282008\5x\M7\kinaseinhib_k252a_SC_07282008_5x_M7_combo.mgf.html	1Arg6	2	-777.777	-777.777	O:\Shao-En\MSDATA\kinaseinhib\k252a\SC_07282008\5x\M7\d008012008_m7_5.raw		4559889.547	844.3715247		426.2043811	TRUE	426.2032122	-777.777
-1	1	0	0.915	0.13	IPI:IPI00215637.5	73597	SPACER	SWISS-PROT:O00571|TREMBL:Q59GX6;Q5JSI3;Q5S4N1|REFSEQ:NP_001347|H-INV:HIT000220175|VEGA:OTTHUMP00000023143 Tax_Id=9606 Gene_Symbol=DDX3X ATP-dependent RNA helicase DDX3X	SSFFSDR	423.1941	844.3736	2	42	-777.777	-777.777	-777.777	-777.777	0	0	2042.287	0	0	0	844.3715	423.192934	844.3713426	0	FALSE			-777.777	-777.777	-777.777	1	12.4	O:\Shao-En\MSDATA\kinaseinhib\k252a\SC_07282008\5x\M7\kinaseinhib_k252a_SC_07282008_5x_M7_combo.mgf.html		2	-777.777	-777.777	O:\Shao-En\MSDATA\kinaseinhib\k252a\SC_07282008\5x\M7\d008012008_m7_5.raw		0	844.3715247		0	TRUE	0	-777.777
-1	1	0	0.915	0.13	IPI:IPI00215637.5	73597	SPACER	SWISS-PROT:O00571|TREMBL:Q59GX6;Q5JSI3;Q5S4N1|REFSEQ:NP_001347|H-INV:HIT000220175|VEGA:OTTHUMP00000023143 Tax_Id=9606 Gene_Symbol=DDX3X ATP-dependent RNA helicase DDX3X	TAAFLLPILSQIYSDGPGEALR	1166.6317	2331.2489	2	116	-777.777	-777.777	-777.777	-777.777	4454.047113	34.35472438	4462.7976	4454.498372	4453.6296	2993.554878	2331.2474	1166.629834	2331.245142	2331.2466	FALSE			-777.777	-777.777	-777.777	1	107.5	O:\Shao-En\MSDATA\kinaseinhib\k252a\SC_07282008\5x\M7\kinaseinhib_k252a_SC_07282008_5x_M7_combo.mgf.html		2	-777.777	-777.777	O:\Shao-En\MSDATA\kinaseinhib\k252a\SC_07282008\5x\M7\d008012008_m7_5.raw		398337.7251	2331.247395		1166.632439	TRUE	1166.630572	-777.777
-1	1	0	0.915	0.13	IPI:IPI00215637.5	73597	SPACER	SWISS-PROT:O00571|TREMBL:Q59GX6;Q5JSI3;Q5S4N1|REFSEQ:NP_001347|H-INV:HIT000220175|VEGA:OTTHUMP00000023143 Tax_Id=9606 Gene_Symbol=DDX3X ATP-dependent RNA helicase DDX3X	TAAFLLPILSQIYSDGPGEALR	1169.6398	2337.2651	2	115	-777.777	-777.777	-777.777	-777.777	0	0	4463.1593	0	0	0	2337.2675	1169.637931	2337.261336	0	FALSE			-777.777	-777.777	-777.777	1	107.2	O:\Shao-En\MSDATA\kinaseinhib\k252a\SC_07282008\5x\M7\kinaseinhib_k252a_SC_07282008_5x_M7_combo.mgf.html	1Arg6	2	-777.777	-777.777	O:\Shao-En\MSDATA\kinaseinhib\k252a\SC_07282008\5x\M7\d008012008_m7_5.raw		0	2331.247395		0	TRUE	0	-777.777
-1	1	0	0.915	0.13	IPI:IPI00215637.5	73597	SPACER	SWISS-PROT:O00571|TREMBL:Q59GX6;Q5JSI3;Q5S4N1|REFSEQ:NP_001347|H-INV:HIT000220175|VEGA:OTTHUMP00000023143 Tax_Id=9606 Gene_Symbol=DDX3X ATP-dependent RNA helicase DDX3X	TAAFLLPILSQIYSDGPGEALR	1169.6395	2337.2644	2	72	-777.777	-777.777	-777.777	-777.777	0	0	4472.4084	0	0	0	2337.2675	1169.637631	2337.260736	0	FALSE			-777.777	-777.777	-777.777	1	68.8	O:\Shao-En\MSDATA\kinaseinhib\k252a\SC_07282008\5x\M7\kinaseinhib_k252a_SC_07282008_5x_M7_combo.mgf.html	1Arg6	2	-777.777	-777.777	O:\Shao-En\MSDATA\kinaseinhib\k252a\SC_07282008\5x\M7\d008012008_m7_5.raw		0	2331.247395		0	TRUE	0	-777.777
-1	1	0	0.915	0.13	IPI:IPI00215637.5	73597	SPACER	SWISS-PROT:O00571|TREMBL:Q59GX6;Q5JSI3;Q5S4N1|REFSEQ:NP_001347|H-INV:HIT000220175|VEGA:OTTHUMP00000023143 Tax_Id=9606 Gene_Symbol=DDX3X ATP-dependent RNA helicase DDX3X	TAAFLLPILSQIYSDGPGEALR	1166.6316	2331.2486	2	67	-777.777	-777.777	-777.777	-777.777	0	0	4431.0697	0	0	0	2331.2474	1166.629734	2331.244942	0	FALSE			-777.777	-777.777	-777.777	1	60.8	O:\Shao-En\MSDATA\kinaseinhib\k252a\SC_07282008\5x\M7\kinaseinhib_k252a_SC_07282008_5x_M7_combo.mgf.html		2	-777.777	-777.777	O:\Shao-En\MSDATA\kinaseinhib\k252a\SC_07282008\5x\M7\d008012008_m7_5.raw		0	2331.247395		0	TRUE	0	-777.777
-1	1	0	0.915	0.13	IPI:IPI00215637.5	73597	SPACER	SWISS-PROT:O00571|TREMBL:Q59GX6;Q5JSI3;Q5S4N1|REFSEQ:NP_001347|H-INV:HIT000220175|VEGA:OTTHUMP00000023143 Tax_Id=9606 Gene_Symbol=DDX3X ATP-dependent RNA helicase DDX3X	TAAFLLPILSQIYSDGPGEALR	1169.6395	2337.2645	2	53	-777.777	-777.777	-777.777	-777.777	0	0	4436.4875	0	0	0	2337.2675	1169.637631	2337.260736	0	FALSE			-777.777	-777.777	-777.777	1	48.8	O:\Shao-En\MSDATA\kinaseinhib\k252a\SC_07282008\5x\M7\kinaseinhib_k252a_SC_07282008_5x_M7_combo.mgf.html	1Arg6	2	-777.777	-777.777	O:\Shao-En\MSDATA\kinaseinhib\k252a\SC_07282008\5x\M7\d008012008_m7_5.raw		0	2331.247395		0	TRUE	0	-777.777
-1	1	0	0.915	0.13	IPI:IPI00215637.5	73597	SPACER	SWISS-PROT:O00571|TREMBL:Q59GX6;Q5JSI3;Q5S4N1|REFSEQ:NP_001347|H-INV:HIT000220175|VEGA:OTTHUMP00000023143 Tax_Id=9606 Gene_Symbol=DDX3X ATP-dependent RNA helicase DDX3X	TAAFLLPILSQIYSDGPGEALR	1169.6423	2337.27	2	49	-777.777	-777.777	-777.777	-777.777	0	0	4300.4848	0	0	0	2337.2675	1169.640431	2337.266336	0	FALSE			-777.777	-777.777	-777.777	1	45.3	O:\Shao-En\MSDATA\kinaseinhib\k252a\SC_07282008\5x\M7\kinaseinhib_k252a_SC_07282008_5x_M7_combo.mgf.html	1Arg6	2	-777.777	-777.777	O:\Shao-En\MSDATA\kinaseinhib\k252a\SC_07282008\5x\M7\d008012008_m7_5.raw		0	2331.247395		0	TRUE	0	-777.777
-1	1	0	0.915	0.13	IPI:IPI00215637.5	73597	SPACER	SWISS-PROT:O00571|TREMBL:Q59GX6;Q5JSI3;Q5S4N1|REFSEQ:NP_001347|H-INV:HIT000220175|VEGA:OTTHUMP00000023143 Tax_Id=9606 Gene_Symbol=DDX3X ATP-dependent RNA helicase DDX3X	TAAFLLPILSQIYSDGPGEALR	1166.6288	2331.2431	2	41	-777.777	-777.777	-777.777	-777.777	4485.390248	12.81442025	4486.2918	4486.340198	4485.2617	77.23391179	2331.2474	1166.626934	2331.239342	2331.240298	FALSE			-777.777	-777.777	-777.777	1	36.9	O:\Shao-En\MSDATA\kinaseinhib\k252a\SC_07282008\5x\M7\kinaseinhib_k252a_SC_07282008_5x_M7_combo.mgf.html		2	-777.777	-777.777	O:\Shao-En\MSDATA\kinaseinhib\k252a\SC_07282008\5x\M7\d008012008_m7_3.raw		10937.79846	2331.247395		1166.628833	TRUE	1166.626966	-777.777
-1	1	0	0.915	0.13	IPI:IPI00215637.5	73597	SPACER	SWISS-PROT:O00571|TREMBL:Q59GX6;Q5JSI3;Q5S4N1|REFSEQ:NP_001347|H-INV:HIT000220175|VEGA:OTTHUMP00000023143 Tax_Id=9606 Gene_Symbol=DDX3X ATP-dependent RNA helicase DDX3X	TAAFLLPILSQIYSDGPGEALR	1169.6409	2337.2673	2	38	-777.777	-777.777	-777.777	-777.777	0	0	4431.4293	0	0	0	2337.2675	1169.639031	2337.263536	0	FALSE			-777.777	-777.777	-777.777	1	35	O:\Shao-En\MSDATA\kinaseinhib\k252a\SC_07282008\5x\M7\kinaseinhib_k252a_SC_07282008_5x_M7_combo.mgf.html	1Arg6	2	-777.777	-777.777	O:\Shao-En\MSDATA\kinaseinhib\k252a\SC_07282008\5x\M7\d008012008_m7_5.raw		0	2331.247395		0	TRUE	0	-777.777
-1	1	0	0.915	0.13	IPI:IPI00215637.5	73597	SPACER	SWISS-PROT:O00571|TREMBL:Q59GX6;Q5JSI3;Q5S4N1|REFSEQ:NP_001347|H-INV:HIT000220175|VEGA:OTTHUMP00000023143 Tax_Id=9606 Gene_Symbol=DDX3X ATP-dependent RNA helicase DDX3X	TAAFLLPILSQIYSDGPGEALR	1166.6289	2331.2433	2	33	-777.777	-777.777	-777.777	-777.777	4495.344722	33.94585679	4481.5869	4496.14462	4497.281	991.6113545	2331.2474	1166.627034	2331.239542	2331.246487	FALSE			-777.777	-777.777	-777.777	1	33.4	O:\Shao-En\MSDATA\kinaseinhib\k252a\SC_07282008\5x\M7\kinaseinhib_k252a_SC_07282008_5x_M7_combo.mgf.html		2	-777.777	-777.777	O:\Shao-En\MSDATA\kinaseinhib\k252a\SC_07282008\5x\M7\d008012008_m7_4.raw		132014.0217	2331.247395		1166.632397	TRUE	1166.630531	-777.777
-1	1	0	0.915	0.13	IPI:IPI00215637.5	73597	SPACER	SWISS-PROT:O00571|TREMBL:Q59GX6;Q5JSI3;Q5S4N1|REFSEQ:NP_001347|H-INV:HIT000220175|VEGA:OTTHUMP00000023143 Tax_Id=9606 Gene_Symbol=DDX3X ATP-dependent RNA helicase DDX3X	TAAFLLPILSQIYSDGPGEALR	1166.6288	2331.243	2	33	-777.777	-777.777	-777.777	-777.777	4498.98457	21.44448333	4493.6028	4497.852052	4496.3256	193.2342946	2331.2474	1166.626934	2331.239342	2331.243308	FALSE			-777.777	-777.777	-777.777	1	32.7	O:\Shao-En\MSDATA\kinaseinhib\k252a\SC_07282008\5x\M7\kinaseinhib_k252a_SC_07282008_5x_M7_combo.mgf.html		2	-777.777	-777.777	O:\Shao-En\MSDATA\kinaseinhib\k252a\SC_07282008\5x\M7\d008012008_m7_6.raw		26542.27319	2331.247395		1166.631877	TRUE	1166.630011	-777.777
-1	1	0	0.915	0.13	IPI:IPI00215637.5	73597	SPACER	SWISS-PROT:O00571|TREMBL:Q59GX6;Q5JSI3;Q5S4N1|REFSEQ:NP_001347|H-INV:HIT000220175|VEGA:OTTHUMP00000023143 Tax_Id=9606 Gene_Symbol=DDX3X ATP-dependent RNA helicase DDX3X	TAAFLLPILSQIYSDGPGEALR	1169.64	2337.2655	2	33	-777.777	-777.777	-777.777	-777.777	0	0	4316.4316	0	0	0	2337.2675	1169.638131	2337.261736	0	FALSE			-777.777	-777.777	-777.777	1	31.9	O:\Shao-En\MSDATA\kinaseinhib\k252a\SC_07282008\5x\M7\kinaseinhib_k252a_SC_07282008_5x_M7_combo.mgf.html	1Arg6	2	-777.777	-777.777	O:\Shao-En\MSDATA\kinaseinhib\k252a\SC_07282008\5x\M7\d008012008_m7_5.raw		0	2331.247395		0	TRUE	0	-777.777
-1	1	0	0.915	0.13	IPI:IPI00215637.5	73597	SPACER	SWISS-PROT:O00571|TREMBL:Q59GX6;Q5JSI3;Q5S4N1|REFSEQ:NP_001347|H-INV:HIT000220175|VEGA:OTTHUMP00000023143 Tax_Id=9606 Gene_Symbol=DDX3X ATP-dependent RNA helicase DDX3X	TAAFLLPILSQIYSDGPGEALR	1169.6396	2337.2646	2	33	-777.777	-777.777	-777.777	-777.777	0	0	4483.2429	0	0	0	2337.2675	1169.637731	2337.260936	0	FALSE			-777.777	-777.777	-777.777	1	30.4	O:\Shao-En\MSDATA\kinaseinhib\k252a\SC_07282008\5x\M7\kinaseinhib_k252a_SC_07282008_5x_M7_combo.mgf.html	1Arg6	2	-777.777	-777.777	O:\Shao-En\MSDATA\kinaseinhib\k252a\SC_07282008\5x\M7\d008012008_m7_4.raw		0	2331.247395		0	TRUE	0	-777.777
-1	1	0	0.915	0.13	IPI:IPI00215637.5	73597	SPACER	SWISS-PROT:O00571|TREMBL:Q59GX6;Q5JSI3;Q5S4N1|REFSEQ:NP_001347|H-INV:HIT000220175|VEGA:OTTHUMP00000023143 Tax_Id=9606 Gene_Symbol=DDX3X ATP-dependent RNA helicase DDX3X	TAAFLLPILSQIYSDGPGEALR	1169.6399	2337.2652	2	30	-777.777	-777.777	-777.777	-777.777	0	0	4511.2809	0	0	0	2337.2675	1169.638031	2337.261536	0	FALSE			-777.777	-777.777	-777.777	1	26.8	O:\Shao-En\MSDATA\kinaseinhib\k252a\SC_07282008\5x\M7\kinaseinhib_k252a_SC_07282008_5x_M7_combo.mgf.html	1Arg6	2	-777.777	-777.777	O:\Shao-En\MSDATA\kinaseinhib\k252a\SC_07282008\5x\M7\d008012008_m7_4.raw		0	2331.247395		0	TRUE	0	-777.777
-1	1	0	0.915	0.13	IPI:IPI00215637.5	73597	SPACER	SWISS-PROT:O00571|TREMBL:Q59GX6;Q5JSI3;Q5S4N1|REFSEQ:NP_001347|H-INV:HIT000220175|VEGA:OTTHUMP00000023143 Tax_Id=9606 Gene_Symbol=DDX3X ATP-dependent RNA helicase DDX3X	TAAFLLPILSQIYSDGPGEALR	1166.6342	2331.2539	2	26	-777.777	-777.777	-777.777	-777.777	0	0	4513.5604	0	0	0	2331.2474	1166.632334	2331.250142	0	FALSE			-777.777	-777.777	-777.777	1	20.1	O:\Shao-En\MSDATA\kinaseinhib\k252a\SC_07282008\5x\M7\kinaseinhib_k252a_SC_07282008_5x_M7_combo.mgf.html		2	-777.777	-777.777	O:\Shao-En\MSDATA\kinaseinhib\k252a\SC_07282008\5x\M7\d008012008_m7_4.raw		0	2331.247395		0	TRUE	0	-777.777
-1	1	0	0.915	0.13	IPI:IPI00215637.5	73597	SPACER	SWISS-PROT:O00571|TREMBL:Q59GX6;Q5JSI3;Q5S4N1|REFSEQ:NP_001347|H-INV:HIT000220175|VEGA:OTTHUMP00000023143 Tax_Id=9606 Gene_Symbol=DDX3X ATP-dependent RNA helicase DDX3X	TAAFLLPILSQIYSDGPGEALR	1166.6315	2331.2484	2	23	-777.777	-777.777	-777.777	-777.777	0	0	4298.5948	0	0	0	2331.2474	1166.629634	2331.244742	0	FALSE			-777.777	-777.777	-777.777	1	18.3	O:\Shao-En\MSDATA\kinaseinhib\k252a\SC_07282008\5x\M7\kinaseinhib_k252a_SC_07282008_5x_M7_combo.mgf.html		2	-777.777	-777.777	O:\Shao-En\MSDATA\kinaseinhib\k252a\SC_07282008\5x\M7\d008012008_m7_5.raw		0	2331.247395		0	FALSE	0	-777.777
-1	1	0	0.915	0.13	IPI:IPI00215637.5	73597	SPACER	SWISS-PROT:O00571|TREMBL:Q59GX6;Q5JSI3;Q5S4N1|REFSEQ:NP_001347|H-INV:HIT000220175|VEGA:OTTHUMP00000023143 Tax_Id=9606 Gene_Symbol=DDX3X ATP-dependent RNA helicase DDX3X	TAAFLLPILSQIYSDGPGEALR	1169.6398	2337.265	2	20	-777.777	-777.777	-777.777	-777.777	0	0	4486.6514	0	0	0	2337.2675	1169.637931	2337.261336	0	FALSE			-777.777	-777.777	-777.777	1	20.1	O:\Shao-En\MSDATA\kinaseinhib\k252a\SC_07282008\5x\M7\kinaseinhib_k252a_SC_07282008_5x_M7_combo.mgf.html	1Arg6	2	-777.777	-777.777	O:\Shao-En\MSDATA\kinaseinhib\k252a\SC_07282008\5x\M7\d008012008_m7_3.raw		0	2331.247395		0	FALSE	0	-777.777
-1	1	0	0.915	0.13	IPI:IPI00215637.5	73597	SPACER	SWISS-PROT:O00571|TREMBL:Q59GX6;Q5JSI3;Q5S4N1|REFSEQ:NP_001347|H-INV:HIT000220175|VEGA:OTTHUMP00000023143 Tax_Id=9606 Gene_Symbol=DDX3X ATP-dependent RNA helicase DDX3X	TAAFLLPILSQIYSDGPGEALR	1166.6318	2331.2491	2	18	-777.777	-777.777	-777.777	-777.777	0	0	4501.8049	0	0	0	2331.2474	1166.629934	2331.245342	0	FALSE			-777.777	-777.777	-777.777	1	17.5	O:\Shao-En\MSDATA\kinaseinhib\k252a\SC_07282008\5x\M7\kinaseinhib_k252a_SC_07282008_5x_M7_combo.mgf.html		2	-777.777	-777.777	O:\Shao-En\MSDATA\kinaseinhib\k252a\SC_07282008\5x\M7\d008012008_m7_6.raw		0	2331.247395		0	FALSE	0	-777.777
-1	1	0	0.915	0.13	IPI:IPI00215637.5	73597	SPACER	SWISS-PROT:O00571|TREMBL:Q59GX6;Q5JSI3;Q5S4N1|REFSEQ:NP_001347|H-INV:HIT000220175|VEGA:OTTHUMP00000023143 Tax_Id=9606 Gene_Symbol=DDX3X ATP-dependent RNA helicase DDX3X	TAAFLLPILSQIYSDGPGEALR	1166.6314	2331.2482	2	13	-777.777	-777.777	-777.777	-777.777	0	0	4428.7989	0	0	0	2331.2474	1166.629534	2331.244542	0	FALSE			-777.777	-777.777	-777.777	1	10.5	O:\Shao-En\MSDATA\kinaseinhib\k252a\SC_07282008\5x\M7\kinaseinhib_k252a_SC_07282008_5x_M7_combo.mgf.html		2	-777.777	-777.777	O:\Shao-En\MSDATA\kinaseinhib\k252a\SC_07282008\5x\M7\d008012008_m7_5.raw		0	2331.247395		0	FALSE	0	-777.777
-1	1	0	0.915	0.13	IPI:IPI00215637.5	73597	SPACER	SWISS-PROT:O00571|TREMBL:Q59GX6;Q5JSI3;Q5S4N1|REFSEQ:NP_001347|H-INV:HIT000220175|VEGA:OTTHUMP00000023143 Tax_Id=9606 Gene_Symbol=DDX3X ATP-dependent RNA helicase DDX3X	TAAFLLPILSQIYSDGPGEALR	1166.6341	2331.2537	2	12	-777.777	-777.777	-777.777	-777.777	0	0	4357.3511	0	0	0	2331.2474	1166.632234	2331.249942	0	FALSE			-777.777	-777.777	-777.777	1	11.8	O:\Shao-En\MSDATA\kinaseinhib\k252a\SC_07282008\5x\M7\kinaseinhib_k252a_SC_07282008_5x_M7_combo.mgf.html		2	-777.777	-777.777	O:\Shao-En\MSDATA\kinaseinhib\k252a\SC_07282008\5x\M7\d008012008_m7_4.raw		0	2331.247395		0	FALSE	0	-777.777
-1	1	0	0.915	0.13	IPI:IPI00215637.5	73597	SPACER	SWISS-PROT:O00571|TREMBL:Q59GX6;Q5JSI3;Q5S4N1|REFSEQ:NP_001347|H-INV:HIT000220175|VEGA:OTTHUMP00000023143 Tax_Id=9606 Gene_Symbol=DDX3X ATP-dependent RNA helicase DDX3X	TAAFLLPILSQIYSDGPGEALR	778.0913	2331.2519	3	63	-777.777	-777.777	-777.777	-777.777	4453.719631	34.35472438	4463.5207	4454.249047	4459.3751	682.3393999	2331.2474	778.0897996	2331.247611	2331.246223	FALSE			-777.777	-777.777	-777.777	1	52.1	O:\Shao-En\MSDATA\kinaseinhib\k252a\SC_07282008\5x\M7\kinaseinhib_k252a_SC_07282008_5x_M7_combo.mgf.html		2	-777.777	-777.777	O:\Shao-En\MSDATA\kinaseinhib\k252a\SC_07282008\5x\M7\d008012008_m7_5.raw		169310.4774	2331.247395		778.0902201	TRUE	778.0887197	-777.777
-1	1	0	0.915	0.13	IPI:IPI00215637.5	73597	SPACER	SWISS-PROT:O00571|TREMBL:Q59GX6;Q5JSI3;Q5S4N1|REFSEQ:NP_001347|H-INV:HIT000220175|VEGA:OTTHUMP00000023143 Tax_Id=9606 Gene_Symbol=DDX3X ATP-dependent RNA helicase DDX3X	TAAFLLPILSQIYSDGPGEALR	780.0972	2337.2699	3	48	-777.777	-777.777	-777.777	-777.777	0	0	4470.2973	0	0	0	2337.2675	780.0956977	2337.265305	0	FALSE			-777.777	-777.777	-777.777	1	38.9	O:\Shao-En\MSDATA\kinaseinhib\k252a\SC_07282008\5x\M7\kinaseinhib_k252a_SC_07282008_5x_M7_combo.mgf.html	1Arg6	2	-777.777	-777.777	O:\Shao-En\MSDATA\kinaseinhib\k252a\SC_07282008\5x\M7\d008012008_m7_5.raw		0	2331.247395		0	TRUE	0	-777.777
-1	1	0	0.915	0.13	IPI:IPI00215637.5	73597	SPACER	SWISS-PROT:O00571|TREMBL:Q59GX6;Q5JSI3;Q5S4N1|REFSEQ:NP_001347|H-INV:HIT000220175|VEGA:OTTHUMP00000023143 Tax_Id=9606 Gene_Symbol=DDX3X ATP-dependent RNA helicase DDX3X	TAAFLLPILSQIYSDGPGEALR	778.0913	2331.252	3	44	-777.777	-777.777	-777.777	-777.777	0	0	4306.5608	0	0	0	2331.2474	778.0897996	2331.247611	0	FALSE			-777.777	-777.777	-777.777	1	25.9	O:\Shao-En\MSDATA\kinaseinhib\k252a\SC_07282008\5x\M7\kinaseinhib_k252a_SC_07282008_5x_M7_combo.mgf.html		2	-777.777	-777.777	O:\Shao-En\MSDATA\kinaseinhib\k252a\SC_07282008\5x\M7\d008012008_m7_5.raw		0	2331.247395		0	TRUE	0	-777.777
-1	1	0	0.915	0.13	IPI:IPI00215637.5	73597	SPACER	SWISS-PROT:O00571|TREMBL:Q59GX6;Q5JSI3;Q5S4N1|REFSEQ:NP_001347|H-INV:HIT000220175|VEGA:OTTHUMP00000023143 Tax_Id=9606 Gene_Symbol=DDX3X ATP-dependent RNA helicase DDX3X	TAAFLLPILSQIYSDGPGEALR	778.0899	2331.248	3	36	-777.777	-777.777	-777.777	-777.777	0	0	4432.1489	0	0	0	2331.2474	778.0883996	2331.243411	0	FALSE			-777.777	-777.777	-777.777	1	25.4	O:\Shao-En\MSDATA\kinaseinhib\k252a\SC_07282008\5x\M7\kinaseinhib_k252a_SC_07282008_5x_M7_combo.mgf.html		2	-777.777	-777.777	O:\Shao-En\MSDATA\kinaseinhib\k252a\SC_07282008\5x\M7\d008012008_m7_5.raw		0	2331.247395		0	TRUE	0	-777.777
-1	1	0	0.915	0.13	IPI:IPI00215637.5	73597	SPACER	SWISS-PROT:O00571|TREMBL:Q59GX6;Q5JSI3;Q5S4N1|REFSEQ:NP_001347|H-INV:HIT000220175|VEGA:OTTHUMP00000023143 Tax_Id=9606 Gene_Symbol=DDX3X ATP-dependent RNA helicase DDX3X	TAAFLLPILSQIYSDGPGEALR	780.0993	2337.276	3	26	-777.777	-777.777	-777.777	-777.777	0	0	4303.215	0	0	0	2337.2675	780.0977977	2337.271605	0	FALSE			-777.777	-777.777	-777.777	1	12.6	O:\Shao-En\MSDATA\kinaseinhib\k252a\SC_07282008\5x\M7\kinaseinhib_k252a_SC_07282008_5x_M7_combo.mgf.html	1Arg6	2	-777.777	-777.777	O:\Shao-En\MSDATA\kinaseinhib\k252a\SC_07282008\5x\M7\d008012008_m7_5.raw		0	2331.247395		0	TRUE	0	-777.777
-1	1	0	0.915	0.13	IPI:IPI00215637.5	73597	SPACER	SWISS-PROT:O00571|TREMBL:Q59GX6;Q5JSI3;Q5S4N1|REFSEQ:NP_001347|H-INV:HIT000220175|VEGA:OTTHUMP00000023143 Tax_Id=9606 Gene_Symbol=DDX3X ATP-dependent RNA helicase DDX3X	VGNLGLATSFFNER	762.8969	1523.7792	2	80	-777.777	-777.777	-777.777	-777.777	3252.65523	23.42047144	3241.1765	3253.23515	3250.5094	37549.33322	1523.7732	762.8954139	1523.776302	1523.775327	FALSE			-777.777	-777.777	-777.777	1	70.7	O:\Shao-En\MSDATA\kinaseinhib\k252a\SC_07282008\5x\M7\kinaseinhib_k252a_SC_07282008_5x_M7_combo.mgf.html		2	-777.777	-777.777	O:\Shao-En\MSDATA\kinaseinhib\k252a\SC_07282008\5x\M7\d008012008_m7_5.raw		9479456.428	1523.773215		762.8968772	TRUE	762.8953912	-777.777
-1	1	0	0.915	0.13	IPI:IPI00215637.5	73597	SPACER	SWISS-PROT:O00571|TREMBL:Q59GX6;Q5JSI3;Q5S4N1|REFSEQ:NP_001347|H-INV:HIT000220175|VEGA:OTTHUMP00000023143 Tax_Id=9606 Gene_Symbol=DDX3X ATP-dependent RNA helicase DDX3X	VGNLGLATSFFNER	762.8971	1523.7797	2	78	-777.777	-777.777	-777.777	-777.777	3235.533483	23.21317072	3227.0285	3236.891796	3235.1693	7631.769257	1523.7732	762.8956139	1523.776702	1523.77545	FALSE			-777.777	-777.777	-777.777	1	72	O:\Shao-En\MSDATA\kinaseinhib\k252a\SC_07282008\5x\M7\kinaseinhib_k252a_SC_07282008_5x_M7_combo.mgf.html		2	-777.777	-777.777	O:\Shao-En\MSDATA\kinaseinhib\k252a\SC_07282008\5x\M7\d008012008_m7_4.raw		1952576.658	1523.773215		762.896891	TRUE	762.8954049	-777.777
-1	1	0	0.915	0.13	IPI:IPI00215637.5	73597	SPACER	SWISS-PROT:O00571|TREMBL:Q59GX6;Q5JSI3;Q5S4N1|REFSEQ:NP_001347|H-INV:HIT000220175|VEGA:OTTHUMP00000023143 Tax_Id=9606 Gene_Symbol=DDX3X ATP-dependent RNA helicase DDX3X	VGNLGLATSFFNER	765.9072	1529.7998	2	75	-777.777	-777.777	-777.777	-777.777	0	0	3226.7101	0	0	0	1529.7933	765.9057111	1529.796897	0	FALSE			-777.777	-777.777	-777.777	1	66.9	O:\Shao-En\MSDATA\kinaseinhib\k252a\SC_07282008\5x\M7\kinaseinhib_k252a_SC_07282008_5x_M7_combo.mgf.html	1Arg6	2	-777.777	-777.777	O:\Shao-En\MSDATA\kinaseinhib\k252a\SC_07282008\5x\M7\d008012008_m7_4.raw		0	1523.773215		0	TRUE	0	-777.777
-1	1	0	0.915	0.13	IPI:IPI00215637.5	73597	SPACER	SWISS-PROT:O00571|TREMBL:Q59GX6;Q5JSI3;Q5S4N1|REFSEQ:NP_001347|H-INV:HIT000220175|VEGA:OTTHUMP00000023143 Tax_Id=9606 Gene_Symbol=DDX3X ATP-dependent RNA helicase DDX3X	VGNLGLATSFFNER	765.9058	1529.797	2	73	-777.777	-777.777	-777.777	-777.777	0	0	3240.4666	0	0	0	1529.7933	765.9043111	1529.794097	0	FALSE			-777.777	-777.777	-777.777	1	59.1	O:\Shao-En\MSDATA\kinaseinhib\k252a\SC_07282008\5x\M7\kinaseinhib_k252a_SC_07282008_5x_M7_combo.mgf.html	1Arg6	2	-777.777	-777.777	O:\Shao-En\MSDATA\kinaseinhib\k252a\SC_07282008\5x\M7\d008012008_m7_5.raw		0	1523.773215		0	TRUE	0	-777.777
-1	1	0	0.915	0.13	IPI:IPI00215637.5	73597	SPACER	SWISS-PROT:O00571|TREMBL:Q59GX6;Q5JSI3;Q5S4N1|REFSEQ:NP_001347|H-INV:HIT000220175|VEGA:OTTHUMP00000023143 Tax_Id=9606 Gene_Symbol=DDX3X ATP-dependent RNA helicase DDX3X	VGNLGLATSFFNER	762.8953	1523.7761	2	48	-777.777	-777.777	-777.777	-777.777	3259.380608	15.69530245	3260.087	3259.578265	3260.7973	886.2868343	1523.7732	762.8938139	1523.773102	1523.773713	FALSE			-777.777	-777.777	-777.777	1	38.2	O:\Shao-En\MSDATA\kinaseinhib\k252a\SC_07282008\5x\M7\kinaseinhib_k252a_SC_07282008_5x_M7_combo.mgf.html		2	-777.777	-777.777	O:\Shao-En\MSDATA\kinaseinhib\k252a\SC_07282008\5x\M7\d008012008_m7_6.raw		224643.967	1523.773215		762.8953801	TRUE	762.893894	-777.777
-1	1	0	0.915	0.13	IPI:IPI00215637.5	73597	SPACER	SWISS-PROT:O00571|TREMBL:Q59GX6;Q5JSI3;Q5S4N1|REFSEQ:NP_001347|H-INV:HIT000220175|VEGA:OTTHUMP00000023143 Tax_Id=9606 Gene_Symbol=DDX3X ATP-dependent RNA helicase DDX3X	VGNLGLATSFFNER	765.9051	1529.7956	2	33	-777.777	-777.777	-777.777	-777.777	0	0	3262.7388	0	0	0	1529.7933	765.9036111	1529.792697	0	FALSE			-777.777	-777.777	-777.777	1	24.1	O:\Shao-En\MSDATA\kinaseinhib\k252a\SC_07282008\5x\M7\kinaseinhib_k252a_SC_07282008_5x_M7_combo.mgf.html	1Arg6	2	-777.777	-777.777	O:\Shao-En\MSDATA\kinaseinhib\k252a\SC_07282008\5x\M7\d008012008_m7_6.raw		0	1523.773215		0	TRUE	0	-777.777
-1	1	0	0.915	0.13	IPI:IPI00215637.5	73597	SPACER	SWISS-PROT:O00571|TREMBL:Q59GX6;Q5JSI3;Q5S4N1|REFSEQ:NP_001347|H-INV:HIT000220175|VEGA:OTTHUMP00000023143 Tax_Id=9606 Gene_Symbol=DDX3X ATP-dependent RNA helicase DDX3X	VGSTSENITQK	582.2993	1162.584	2	63	-777.777	-777.777	-777.777	-777.777	820.5164591	16.32032465	815.3827	820.7276588	821.4298	1105.025172	1162.5829	582.2979841	1162.581443	1162.581967	FALSE			-777.777	-777.777	-777.777	1	50.8	O:\Shao-En\MSDATA\kinaseinhib\k252a\SC_07282008\5x\M7\kinaseinhib_k252a_SC_07282008_5x_M7_combo.mgf.html		2	-777.777	-777.777	O:\Shao-En\MSDATA\kinaseinhib\k252a\SC_07282008\5x\M7\d008012008_m7_5.raw		423396.1714	1162.582975		582.3002023	TRUE	582.2988864	-777.777
-1	1	0	0.915	0.13	IPI:IPI00215637.5	73597	SPACER	SWISS-PROT:O00571|TREMBL:Q59GX6;Q5JSI3;Q5S4N1|REFSEQ:NP_001347|H-INV:HIT000220175|VEGA:OTTHUMP00000023143 Tax_Id=9606 Gene_Symbol=DDX3X ATP-dependent RNA helicase DDX3X	VGSTSENITQK	586.3064	1170.5982	2	63	-777.777	-777.777	-777.777	-777.777	0	0	815.0543	0	0	0	1170.5972	586.3050803	1170.595635	0	FALSE			-777.777	-777.777	-777.777	1	48.2	O:\Shao-En\MSDATA\kinaseinhib\k252a\SC_07282008\5x\M7\kinaseinhib_k252a_SC_07282008_5x_M7_combo.mgf.html	1Lys8	2	-777.777	-777.777	O:\Shao-En\MSDATA\kinaseinhib\k252a\SC_07282008\5x\M7\d008012008_m7_5.raw		0	1162.582975		0	TRUE	0	-777.777
-1	1	0	0.915	0.13	IPI:IPI00215637.5	73597	SPACER	SWISS-PROT:O00571|TREMBL:Q59GX6;Q5JSI3;Q5S4N1|REFSEQ:NP_001347|H-INV:HIT000220175|VEGA:OTTHUMP00000023143 Tax_Id=9606 Gene_Symbol=DDX3X ATP-dependent RNA helicase DDX3X	VRPCVVYGGADIGQQIR	950.5182	1899.0219	2	48	-777.777	-777.777	-777.777	-777.777	2356.503666	18.28718851	2348.858	2356.510097	2359.5719	16405.19938	1899.0187	950.5165372	1899.018549	1886.976907	FALSE			-777.777	-777.777	-777.777	1	40.2	O:\Shao-En\MSDATA\kinaseinhib\k252a\SC_07282008\5x\M7\kinaseinhib_k252a_SC_07282008_5x_M7_combo.mgf.html	2Arg6	2	-777.777	-777.777	O:\Shao-En\MSDATA\kinaseinhib\k252a\SC_07282008\5x\M7\d008012008_m7_5.raw		3009773.518	1829.957		950.518066	TRUE	950.5164032	-777.777
-1	1	0	0.915	0.13	IPI:IPI00215637.5	73597	SPACER	SWISS-PROT:O00571|TREMBL:Q59GX6;Q5JSI3;Q5S4N1|REFSEQ:NP_001347|H-INV:HIT000220175|VEGA:OTTHUMP00000023143 Tax_Id=9606 Gene_Symbol=DDX3X ATP-dependent RNA helicase DDX3X	VRPCVVYGGADIGQQIR	634.0154	1899.0243	3	51	-777.777	-777.777	-777.777	-777.777	2356.415003	18.28718851	2348.5275	2356.39148	2359.5719	6659.414541	1899.0187	634.0140354	1899.020318	1886.979327	FALSE			-777.777	-777.777	-777.777	1	37.5	O:\Shao-En\MSDATA\kinaseinhib\k252a\SC_07282008\5x\M7\kinaseinhib_k252a_SC_07282008_5x_M7_combo.mgf.html	2Arg6	2	-777.777	-777.777	O:\Shao-En\MSDATA\kinaseinhib\k252a\SC_07282008\5x\M7\d008012008_m7_5.raw		2279012.234	1829.957		634.0154458	TRUE	634.0140812	-777.777
-1	1	0	0.915	0.13	IPI:IPI00215637.5	73597	SPACER	SWISS-PROT:O00571|TREMBL:Q59GX6;Q5JSI3;Q5S4N1|REFSEQ:NP_001347|H-INV:HIT000220175|VEGA:OTTHUMP00000023143 Tax_Id=9606 Gene_Symbol=DDX3X ATP-dependent RNA helicase DDX3X	VRPCVVYGGADIGQQIRDLER	801.0865	2400.2376	3	10	-777.777	-777.777	-777.777	-777.777	0	0	2889.2924	0	0	0	2400.2331	801.084978	2400.233146	0	FALSE			-777.777	-777.777	-777.777	1	5.8	O:\Shao-En\MSDATA\kinaseinhib\k252a\SC_07282008\5x\M7\kinaseinhib_k252a_SC_07282008_5x_M7_combo.mgf.html		2	-777.777	-777.777	O:\Shao-En\MSDATA\kinaseinhib\k252a\SC_07282008\5x\M7\d008012008_m7_4.raw		0	2343.2117		0	FALSE	0	-777.777
-1	1	0	0.915	0.13	IPI:IPI00215637.5	73597	SPACER	SWISS-PROT:O00571|TREMBL:Q59GX6;Q5JSI3;Q5S4N1|REFSEQ:NP_001347|H-INV:HIT000220175|VEGA:OTTHUMP00000023143 Tax_Id=9606 Gene_Symbol=DDX3X ATP-dependent RNA helicase DDX3X	VVWVEESDKR	623.8269	1245.6393	2	46	-777.777	-777.777	-777.777	-777.777	1947.058283	14.23595188	1943.7805	1946.861748	1947.4372	11396.06344	1245.6353	623.825545	1245.636565	1245.63455	FALSE			-777.777	-777.777	-777.777	1	33.7	O:\Shao-En\MSDATA\kinaseinhib\k252a\SC_07282008\5x\M7\kinaseinhib_k252a_SC_07282008_5x_M7_combo.mgf.html		2	-777.777	-777.777	O:\Shao-En\MSDATA\kinaseinhib\k252a\SC_07282008\5x\M7\d008012008_m7_5.raw		3934272.684	1245.635325		623.8258678	TRUE	623.8245128	-777.777
-1	1	0	0.915	0.13	IPI:IPI00215637.5	73597	SPACER	SWISS-PROT:O00571|TREMBL:Q59GX6;Q5JSI3;Q5S4N1|REFSEQ:NP_001347|H-INV:HIT000220175|VEGA:OTTHUMP00000023143 Tax_Id=9606 Gene_Symbol=DDX3X ATP-dependent RNA helicase DDX3X	VVWVEESDKR	630.8434	1259.6722	2	41	-777.777	-777.777	-777.777	-777.777	0	0	1943.1381	0	0	0	1259.6696	630.8420384	1259.669551	0	FALSE			-777.777	-777.777	-777.777	1	28.2	O:\Shao-En\MSDATA\kinaseinhib\k252a\SC_07282008\5x\M7\kinaseinhib_k252a_SC_07282008_5x_M7_combo.mgf.html	1Arg6 1Lys8	2	-777.777	-777.777	O:\Shao-En\MSDATA\kinaseinhib\k252a\SC_07282008\5x\M7\d008012008_m7_5.raw		0	1245.635325		0	TRUE	0	-777.777
-1	1	0	0.915	0.13	IPI:IPI00215637.5	73597	SPACER	SWISS-PROT:O00571|TREMBL:Q59GX6;Q5JSI3;Q5S4N1|REFSEQ:NP_001347|H-INV:HIT000220175|VEGA:OTTHUMP00000023143 Tax_Id=9606 Gene_Symbol=DDX3X ATP-dependent RNA helicase DDX3X	VVWVEESDKR	416.2203	1245.639	3	26	-777.777	-777.777	-777.777	-777.777	1947.344131	14.23595188	1944.9678	1947.577412	1947.4372	4746.630986	1245.6353	416.2191406	1245.635634	1245.63484	FALSE			-777.777	-777.777	-777.777	1	11.4	O:\Shao-En\MSDATA\kinaseinhib\k252a\SC_07282008\5x\M7\kinaseinhib_k252a_SC_07282008_5x_M7_combo.mgf.html		2	-777.777	-777.777	O:\Shao-En\MSDATA\kinaseinhib\k252a\SC_07282008\5x\M7\d008012008_m7_5.raw		3087400.422	1245.635325		416.2201737	TRUE	416.2190142	-777.777
-1	1	0	0.915	0.13	IPI:IPI00215637.5	73597	SPACER	SWISS-PROT:O00571|TREMBL:Q59GX6;Q5JSI3;Q5S4N1|REFSEQ:NP_001347|H-INV:HIT000220175|VEGA:OTTHUMP00000023143 Tax_Id=9606 Gene_Symbol=DDX3X ATP-dependent RNA helicase DDX3X	WCDKSDEDDWSKPLPPSER	783.0167	2346.0283	3	48	-777.777	-777.777	-777.777	-777.777	2185.287256	20.62845643	2181.3694	2185.376477	2184.1072	2561.682309	2346.0223	783.015195	2346.023797	2346.022409	FALSE			-777.777	-777.777	-777.777	1	42.4	O:\Shao-En\MSDATA\kinaseinhib\k252a\SC_07282008\5x\M7\kinaseinhib_k252a_SC_07282008_5x_M7_combo.mgf.html		2	-777.777	-777.777	O:\Shao-En\MSDATA\kinaseinhib\k252a\SC_07282008\5x\M7\d008012008_m7_5.raw		622018.5974	2289.00077		783.0162495	TRUE	783.0147445	-777.777
-1	1	0	0.915	0.13	IPI:IPI00215637.5	73597	SPACER	SWISS-PROT:O00571|TREMBL:Q59GX6;Q5JSI3;Q5S4N1|REFSEQ:NP_001347|H-INV:HIT000220175|VEGA:OTTHUMP00000023143 Tax_Id=9606 Gene_Symbol=DDX3X ATP-dependent RNA helicase DDX3X	WCDKSDEDDWSKPLPPSER	790.3654	2368.0743	3	43	-777.777	-777.777	-777.777	-777.777	0	0	2183.406	0	0	0	2368.0708	790.3638881	2368.069876	0	FALSE			-777.777	-777.777	-777.777	1	43.3	O:\Shao-En\MSDATA\kinaseinhib\k252a\SC_07282008\5x\M7\kinaseinhib_k252a_SC_07282008_5x_M7_combo.mgf.html	1Arg6 2Lys8	2	-777.777	-777.777	O:\Shao-En\MSDATA\kinaseinhib\k252a\SC_07282008\5x\M7\d008012008_m7_5.raw		0	2289.00077		0	TRUE	0	-777.777
-1	1	0	0.915	0.13	IPI:IPI00215637.5	73597	SPACER	SWISS-PROT:O00571|TREMBL:Q59GX6;Q5JSI3;Q5S4N1|REFSEQ:NP_001347|H-INV:HIT000220175|VEGA:OTTHUMP00000023143 Tax_Id=9606 Gene_Symbol=DDX3X ATP-dependent RNA helicase DDX3X	YIPPHLR	448.2623	894.5101	2	18	-777.777	-777.777	-777.777	-777.777	0	0	1877.0078	0	0	0	894.5076	448.2611104	894.5076953	0	FALSE			-777.777	-777.777	-777.777	1	5.7	O:\Shao-En\MSDATA\kinaseinhib\k252a\SC_07282008\5x\M7\kinaseinhib_k252a_SC_07282008_5x_M7_combo.mgf.html		2	-777.777	-777.777	O:\Shao-En\MSDATA\kinaseinhib\k252a\SC_07282008\5x\M7\d008012008_m7_5.raw		0	894.5075547		0	FALSE	0	-777.777
-1	1	0	0.915	0.13	IPI:IPI00215637.5	73597	SPACER	SWISS-PROT:O00571|TREMBL:Q59GX6;Q5JSI3;Q5S4N1|REFSEQ:NP_001347|H-INV:HIT000220175|VEGA:OTTHUMP00000023143 Tax_Id=9606 Gene_Symbol=DDX3X ATP-dependent RNA helicase DDX3X	YLVLDEADR	550.2918	1098.5691	2	62	-777.777	-777.777	-777.777	-777.777	2272.192098	18.37019179	2267.3484	2272.635362	2273.5614	5245.026213	1098.5652	550.2905142	1098.566503	1092.545783	FALSE			-777.777	-777.777	-777.777	1	43.2	O:\Shao-En\MSDATA\kinaseinhib\k252a\SC_07282008\5x\M7\kinaseinhib_k252a_SC_07282008_5x_M7_combo.mgf.html	1Arg6	2	-777.777	-777.777	O:\Shao-En\MSDATA\kinaseinhib\k252a\SC_07282008\5x\M7\d008012008_m7_5.raw		2213681.063	1092.545115		550.2917825	TRUE	550.2904967	-777.777
-1	1	0	0.915	0.13	IPI:IPI00215637.5	73597	SPACER	SWISS-PROT:O00571|TREMBL:Q59GX6;Q5JSI3;Q5S4N1|REFSEQ:NP_001347|H-INV:HIT000220175|VEGA:OTTHUMP00000023143 Tax_Id=9606 Gene_Symbol=DDX3X ATP-dependent RNA helicase DDX3X	YLVLDEADR	547.281	1092.5475	2	34	-777.777	-777.777	-777.777	-777.777	0	0	2270.0965	0	0	0	1092.5451	547.2797171	1092.544909	0	FALSE			-777.777	-777.777	-777.777	1	17.5	O:\Shao-En\MSDATA\kinaseinhib\k252a\SC_07282008\5x\M7\kinaseinhib_k252a_SC_07282008_5x_M7_combo.mgf.html		2	-777.777	-777.777	O:\Shao-En\MSDATA\kinaseinhib\k252a\SC_07282008\5x\M7\d008012008_m7_5.raw		0	1092.545115		0	TRUE	0	-777.777
-1	1	0	0.915	0.13	IPI:IPI00215637.5	73597	SPACER	SWISS-PROT:O00571|TREMBL:Q59GX6;Q5JSI3;Q5S4N1|REFSEQ:NP_001347|H-INV:HIT000220175|VEGA:OTTHUMP00000023143 Tax_Id=9606 Gene_Symbol=DDX3X ATP-dependent RNA helicase DDX3X	YLVLDEADRMLDMGFEPQIR	815.0609	2442.1609	3	46	-777.777	-777.777	-777.777	-777.777	3150.338998	15.26692205	3147.9551	3151.287255	3151.5484	2470.640901	2442.1559	815.0593648	2442.156306	2442.157183	FALSE			-777.777	-777.777	-777.777	1	43.1	O:\Shao-En\MSDATA\kinaseinhib\k252a\SC_07282008\5x\M7\kinaseinhib_k252a_SC_07282008_5x_M7_combo.mgf.html	2Met(ox)	2	-777.777	-777.777	O:\Shao-En\MSDATA\kinaseinhib\k252a\SC_07282008\5x\M7\d008012008_m7_5.raw		563680.3107	2410.166065		815.0611718	TRUE	815.0596366	-777.777
-1	1	0	0.915	0.13	IPI:IPI00215637.5	73597	SPACER	SWISS-PROT:O00571|TREMBL:Q59GX6;Q5JSI3;Q5S4N1|REFSEQ:NP_001347|H-INV:HIT000220175|VEGA:OTTHUMP00000023143 Tax_Id=9606 Gene_Symbol=DDX3X ATP-dependent RNA helicase DDX3X	YLVLDEADRMLDMGFEPQIR	819.0738	2454.1994	3	24	-777.777	-777.777	-777.777	-777.777	0	0	3147.5835	0	0	0	2454.1962	819.072261	2454.194995	0	FALSE			-777.777	-777.777	-777.777	1	22.4	O:\Shao-En\MSDATA\kinaseinhib\k252a\SC_07282008\5x\M7\kinaseinhib_k252a_SC_07282008_5x_M7_combo.mgf.html	2Arg6 2Met(ox)	2	-777.777	-777.777	O:\Shao-En\MSDATA\kinaseinhib\k252a\SC_07282008\5x\M7\d008012008_m7_5.raw		0	2410.166065		0	FALSE	0	-777.777
-1	1	0	0.915	0.13	IPI:IPI00215637.5	73597	SPACER	SWISS-PROT:O00571|TREMBL:Q59GX6;Q5JSI3;Q5S4N1|REFSEQ:NP_001347|H-INV:HIT000220175|VEGA:OTTHUMP00000023143 Tax_Id=9606 Gene_Symbol=DDX3X ATP-dependent RNA helicase DDX3X	YTRPTPVQK	552.3239	1102.6332	2	38	-777.777	-777.777	-777.777	-777.777	838.708366	18.51728291	828.1993	839.1480014	840.1979	2222.344433	1102.6322	552.3226123	1102.630699	1088.596574	FALSE			-777.777	-777.777	-777.777	1	20.1	O:\Shao-En\MSDATA\kinaseinhib\k252a\SC_07282008\5x\M7\kinaseinhib_k252a_SC_07282008_5x_M7_combo.mgf.html	1Arg6 1Lys8	2	-777.777	-777.777	O:\Shao-En\MSDATA\kinaseinhib\k252a\SC_07282008\5x\M7\d008012008_m7_5.raw		940673.8809	1088.597835		552.3238671	TRUE	552.3225794	-777.777
-1	1	0	0.915	0.13	IPI:IPI00215637.5	73597	SPACER	SWISS-PROT:O00571|TREMBL:Q59GX6;Q5JSI3;Q5S4N1|REFSEQ:NP_001347|H-INV:HIT000220175|VEGA:OTTHUMP00000023143 Tax_Id=9606 Gene_Symbol=DDX3X ATP-dependent RNA helicase DDX3X	YTRPTPVQK	545.3069	1088.5992	2	21	-777.777	-777.777	-777.777	-777.777	0	0	827.8746	0	0	0	1088.5978	545.3056189	1088.596712	0	FALSE			-777.777	-777.777	-777.777	1	6.6	O:\Shao-En\MSDATA\kinaseinhib\k252a\SC_07282008\5x\M7\kinaseinhib_k252a_SC_07282008_5x_M7_combo.mgf.html		2	-777.777	-777.777	O:\Shao-En\MSDATA\kinaseinhib\k252a\SC_07282008\5x\M7\d008012008_m7_5.raw		0	1088.597835		0	FALSE	0	-777.777
-1	1	0	0.915	0.13	IPI:IPI00215637.5	73597	SPACER	SWISS-PROT:O00571|TREMBL:Q59GX6;Q5JSI3;Q5S4N1|REFSEQ:NP_001347|H-INV:HIT000220175|VEGA:OTTHUMP00000023143 Tax_Id=9606 Gene_Symbol=DDX3X ATP-dependent RNA helicase DDX3X	YTRPTPVQK	363.8741	1088.6005	3	15	-777.777	-777.777	-777.777	-777.777	0	0	839.5547	0	0	0	1088.5978	363.8729899	1088.597182	0	FALSE			-777.777	-777.777	-777.777	1	0.1	O:\Shao-En\MSDATA\kinaseinhib\k252a\SC_07282008\5x\M7\kinaseinhib_k252a_SC_07282008_5x_M7_combo.mgf.html		2	-777.777	-777.777	O:\Shao-En\MSDATA\kinaseinhib\k252a\SC_07282008\5x\M7\d008012008_m7_5.raw		0	1088.597835		0	FALSE	0	-777.777
-1	1	0	0.992	0.08	IPI:IPI00465430.5	70111	SPACER	ENSEMBL:ENSP00000352257 Tax_Id=9606 Gene_Symbol=XRCC6 70 kDa protein	AGDLRDTGIFLDLMHLK	649.0196	1944.037	3	32	-777.777	-777.777	-777.777	-777.777	3240.991464	28.60764295	3230.5934	3241.197743	3239.3058	2344.403585	1944.0325	649.0182212	1944.032876	1930.001058	FALSE			-777.777	-777.777	-777.777	1	25	O:\Shao-En\MSDATA\kinaseinhib\k252a\SC_07282008\5x\M7\kinaseinhib_k252a_SC_07282008_5x_M7_combo.mgf.html	1Arg6 1Met(ox) 1Lys8	3	-777.777	-777.777	O:\Shao-En\MSDATA\kinaseinhib\k252a\SC_07282008\5x\M7\d008012008_m7_5.raw		769873.584	1914.003275		649.0197501	TRUE	649.0183713	-777.777
-1	1	0	0.992	0.08	IPI:IPI00465430.5	70111	SPACER	ENSEMBL:ENSP00000352257 Tax_Id=9606 Gene_Symbol=XRCC6 70 kDa protein	AGDLRDTGIFLDLMHLK	643.6886	1928.0438	3	30	-777.777	-777.777	-777.777	-777.777	3627.242748	19.06769254	3623.2826	3627.49462	3626.7362	306.213359	1928.0376	643.6872262	1928.039891	1914.004264	FALSE			-777.777	-777.777	-777.777	1	20.1	O:\Shao-En\MSDATA\kinaseinhib\k252a\SC_07282008\5x\M7\kinaseinhib_k252a_SC_07282008_5x_M7_combo.mgf.html	1Arg6 1Lys8	3	-777.777	-777.777	O:\Shao-En\MSDATA\kinaseinhib\k252a\SC_07282008\5x\M7\d008012008_m7_5.raw		102063.1499	1914.003275		643.6884513	TRUE	643.6870776	-777.777
-1	1	0	0.992	0.08	IPI:IPI00465430.5	70111	SPACER	ENSEMBL:ENSP00000352257 Tax_Id=9606 Gene_Symbol=XRCC6 70 kDa protein	AGDLRDTGIFLDLMHLK	639.0111	1914.0115	3	28	-777.777	-777.777	-777.777	-777.777	3627.6001	16.25340145	3626.3634	3627.487565	3629.1068	311.7590147	1914.0033	639.0097307	1914.007404	1914.007201	FALSE			-777.777	-777.777	-777.777	1	19.1	O:\Shao-En\MSDATA\kinaseinhib\k252a\SC_07282008\5x\M7\kinaseinhib_k252a_SC_07282008_5x_M7_combo.mgf.html		3	-777.777	-777.777	O:\Shao-En\MSDATA\kinaseinhib\k252a\SC_07282008\5x\M7\d008012008_m7_5.raw		102966.3062	1914.003275		639.0112972	TRUE	639.0099278	-777.777
-1	1	0	0.992	0.08	IPI:IPI00465430.5	70111	SPACER	ENSEMBL:ENSP00000352257 Tax_Id=9606 Gene_Symbol=XRCC6 70 kDa protein	AGDLRDTGIFLDLMHLK	649.0199	1944.0379	3	27	-777.777	-777.777	-777.777	-777.777	3216.914287	23.04293741	3215.9168	3217.308116	3221.739	1126.765753	1944.0325	649.0185212	1944.033776	1930.00083	FALSE			-777.777	-777.777	-777.777	1	20	O:\Shao-En\MSDATA\kinaseinhib\k252a\SC_07282008\5x\M7\kinaseinhib_k252a_SC_07282008_5x_M7_combo.mgf.html	1Arg6 1Met(ox) 1Lys8	3	-777.777	-777.777	O:\Shao-En\MSDATA\kinaseinhib\k252a\SC_07282008\5x\M7\d008012008_m7_4.raw		366244.4735	1914.003275		649.019709	TRUE	649.0183303	-777.777
-1	1	0	0.992	0.08	IPI:IPI00465430.5	70111	SPACER	ENSEMBL:ENSP00000352257 Tax_Id=9606 Gene_Symbol=XRCC6 70 kDa protein	ALKPPPIK	440.3046	878.5946	2	15	-777.777	-777.777	-777.777	-777.777	0	0	1844.6155	0	0	0	878.5924	440.3034179	878.5923103	0	FALSE			-777.777	-777.777	-777.777	1	11.4	O:\Shao-En\MSDATA\kinaseinhib\k252a\SC_07282008\5x\M7\kinaseinhib_k252a_SC_07282008_5x_M7_combo.mgf.html	2Lys8	3	-777.777	-777.777	O:\Shao-En\MSDATA\kinaseinhib\k252a\SC_07282008\5x\M7\d008012008_m7_5.raw		0	862.5639947		0	FALSE	0	-777.777
-1	1	0	0.992	0.08	IPI:IPI00465430.5	70111	SPACER	ENSEMBL:ENSP00000352257 Tax_Id=9606 Gene_Symbol=XRCC6 70 kDa protein	ALKPPPIK	432.2903	862.566	2	12	-777.777	-777.777	-777.777	-777.777	0	0	1844.1314	0	0	0	862.564	432.2891254	862.5637254	0	FALSE			-777.777	-777.777	-777.777	1	1.3	O:\Shao-En\MSDATA\kinaseinhib\k252a\SC_07282008\5x\M7\kinaseinhib_k252a_SC_07282008_5x_M7_combo.mgf.html		3	-777.777	-777.777	O:\Shao-En\MSDATA\kinaseinhib\k252a\SC_07282008\5x\M7\d008012008_m7_5.raw		0	862.5639947		0	FALSE	0	-777.777
-1	1	0	0.992	0.08	IPI:IPI00465430.5	70111	SPACER	ENSEMBL:ENSP00000352257 Tax_Id=9606 Gene_Symbol=XRCC6 70 kDa protein	AMFESQSEDELTPFDMSIQCIQSVYISK	1108.5044	3322.4914	3	28	-777.777	-777.777	-777.777	-777.777	3709.937396	24.83799479	3713.633	3710.692232	3714.3702	818.4021113	3322.4811	1108.502588	3322.485977	3314.471123	TRUE	Charge state is not the expected. Detected:	2. Expected: 3 Deci charge: 1.52	-777.777	-777.777	-777.777	1	22.4	O:\Shao-En\MSDATA\kinaseinhib\k252a\SC_07282008\5x\M7\kinaseinhib_k252a_SC_07282008_5x_M7_combo.mgf.html	2Met(ox) 1Lys8	3	-777.777	-777.777	O:\Shao-En\MSDATA\kinaseinhib\k252a\SC_07282008\5x\M7\d008012008_m7_5.raw		120014.6136	3225.45558		1108.504419	TRUE	1108.502607	-777.777
-1	1	0	0.992	0.08	IPI:IPI00465430.5	70111	SPACER	ENSEMBL:ENSP00000352257 Tax_Id=9606 Gene_Symbol=XRCC6 70 kDa protein	CLEKEVAALCR	681.8583	1361.702	2	74	-777.777	-777.777	-777.777	-777.777	2222.216597	15.45757789	2216.0861	2222.79435	2223.3729	13353.46005	1361.6982	681.8568903	1361.699255	1347.663959	FALSE			-777.777	-777.777	-777.777	1	56	O:\Shao-En\MSDATA\kinaseinhib\k252a\SC_07282008\5x\M7\kinaseinhib_k252a_SC_07282008_5x_M7_combo.mgf.html	1Arg6 1Lys8	3	-777.777	-777.777	O:\Shao-En\MSDATA\kinaseinhib\k252a\SC_07282008\5x\M7\d008012008_m7_5.raw		4046262.262	1233.620936		681.8583703	TRUE	681.8569606	-777.777
-1	1	0	0.992	0.08	IPI:IPI00465430.5	70111	SPACER	ENSEMBL:ENSP00000352257 Tax_Id=9606 Gene_Symbol=XRCC6 70 kDa protein	CLEKEVAALCR	674.8405	1347.6665	2	51	-777.777	-777.777	-777.777	-777.777	0	0	2216.3883	0	0	0	1347.6638	674.8390969	1347.663668	0	FALSE			-777.777	-777.777	-777.777	1	46.1	O:\Shao-En\MSDATA\kinaseinhib\k252a\SC_07282008\5x\M7\kinaseinhib_k252a_SC_07282008_5x_M7_combo.mgf.html		3	-777.777	-777.777	O:\Shao-En\MSDATA\kinaseinhib\k252a\SC_07282008\5x\M7\d008012008_m7_5.raw		0	1233.620936		0	TRUE	0	-777.777
-1	1	0	0.992	0.08	IPI:IPI00465430.5	70111	SPACER	ENSEMBL:ENSP00000352257 Tax_Id=9606 Gene_Symbol=XRCC6 70 kDa protein	CLEKEVAALCR	681.8583	1361.702	2	44	-777.777	-777.777	-777.777	-777.777	2213.944913	12.89767276	2211.4017	2213.411716	2211.959	3970.262171	1361.6982	681.8568903	1361.699255	1347.663482	FALSE			-777.777	-777.777	-777.777	1	33.7	O:\Shao-En\MSDATA\kinaseinhib\k252a\SC_07282008\5x\M7\kinaseinhib_k252a_SC_07282008_5x_M7_combo.mgf.html	1Arg6 1Lys8	3	-777.777	-777.777	O:\Shao-En\MSDATA\kinaseinhib\k252a\SC_07282008\5x\M7\d008012008_m7_4.raw		1222450.662	1233.620936		681.8582286	TRUE	681.8568188	-777.777
-1	1	0	0.992	0.08	IPI:IPI00465430.5	70111	SPACER	ENSEMBL:ENSP00000352257 Tax_Id=9606 Gene_Symbol=XRCC6 70 kDa protein	CLEKEVAALCR	674.8406	1347.6666	2	40	-777.777	-777.777	-777.777	-777.777	0	0	2212.3911	0	0	0	1347.6638	674.8391969	1347.663868	0	FALSE			-777.777	-777.777	-777.777	1	30.6	O:\Shao-En\MSDATA\kinaseinhib\k252a\SC_07282008\5x\M7\kinaseinhib_k252a_SC_07282008_5x_M7_combo.mgf.html		3	-777.777	-777.777	O:\Shao-En\MSDATA\kinaseinhib\k252a\SC_07282008\5x\M7\d008012008_m7_4.raw		0	1233.620936		0	TRUE	0	-777.777
-1	1	0	0.992	0.08	IPI:IPI00465430.5	70111	SPACER	ENSEMBL:ENSP00000352257 Tax_Id=9606 Gene_Symbol=XRCC6 70 kDa protein	CLEKEVAALCR	450.2298	1347.6677	3	32	-777.777	-777.777	-777.777	-777.777	2222.389928	17.6743144	2220.5792	2223.263866	2223.3729	2546.193607	1347.6638	450.2286085	1347.664037	1347.664687	FALSE			-777.777	-777.777	-777.777	1	23	O:\Shao-En\MSDATA\kinaseinhib\k252a\SC_07282008\5x\M7\kinaseinhib_k252a_SC_07282008_5x_M7_combo.mgf.html		3	-777.777	-777.777	O:\Shao-En\MSDATA\kinaseinhib\k252a\SC_07282008\5x\M7\d008012008_m7_5.raw		1469234.629	1233.620936		450.2300143	TRUE	450.2288228	-777.777
-1	1	0	0.992	0.08	IPI:IPI00465430.5	70111	SPACER	ENSEMBL:ENSP00000352257 Tax_Id=9606 Gene_Symbol=XRCC6 70 kDa protein	CLEKEVAALCR	454.9075	1361.7008	3	31	-777.777	-777.777	-777.777	-777.777	2213.33661	12.84115359	2217.2486	2213.710493	2215.6539	799.7721687	1361.6982	454.9063041	1361.697124	1347.663898	FALSE			-777.777	-777.777	-777.777	1	11.9	O:\Shao-En\MSDATA\kinaseinhib\k252a\SC_07282008\5x\M7\kinaseinhib_k252a_SC_07282008_5x_M7_combo.mgf.html	1Arg6 1Lys8	3	-777.777	-777.777	O:\Shao-En\MSDATA\kinaseinhib\k252a\SC_07282008\5x\M7\d008012008_m7_4.raw		462914.1934	1233.620936		454.9075468	TRUE	454.9063509	-777.777
-1	1	0	0.992	0.08	IPI:IPI00465430.5	70111	SPACER	ENSEMBL:ENSP00000352257 Tax_Id=9606 Gene_Symbol=XRCC6 70 kDa protein	CLEKEVAALCR	454.9076	1361.7009	3	26	-777.777	-777.777	-777.777	-777.777	0	0	2224.3635	0	0	0	1361.6982	454.9064041	1361.697424	0	FALSE			-777.777	-777.777	-777.777	1	14	O:\Shao-En\MSDATA\kinaseinhib\k252a\SC_07282008\5x\M7\kinaseinhib_k252a_SC_07282008_5x_M7_combo.mgf.html	1Arg6 1Lys8	3	-777.777	-777.777	O:\Shao-En\MSDATA\kinaseinhib\k252a\SC_07282008\5x\M7\d008012008_m7_5.raw		0	1233.620936		0	TRUE	0	-777.777
-1	1	0	0.992	0.08	IPI:IPI00465430.5	70111	SPACER	ENSEMBL:ENSP00000352257 Tax_Id=9606 Gene_Symbol=XRCC6 70 kDa protein	CLEKEVAALCR	454.9074	1361.7005	3	19	-777.777	-777.777	-777.777	-777.777	0	0	2220.0565	0	0	0	1361.6982	454.9062041	1361.696824	0	FALSE			-777.777	-777.777	-777.777	1	3	O:\Shao-En\MSDATA\kinaseinhib\k252a\SC_07282008\5x\M7\kinaseinhib_k252a_SC_07282008_5x_M7_combo.mgf.html	1Arg6 1Lys8	3	-777.777	-777.777	O:\Shao-En\MSDATA\kinaseinhib\k252a\SC_07282008\5x\M7\d008012008_m7_5.raw		0	1233.620936		0	FALSE	0	-777.777
-1	1	0	0.992	0.08	IPI:IPI00465430.5	70111	SPACER	ENSEMBL:ENSP00000352257 Tax_Id=9606 Gene_Symbol=XRCC6 70 kDa protein	DIISIAEDEDLR	694.85	1387.6854	2	48	-777.777	-777.777	-777.777	-777.777	2994.616688	22.74085758	2988.9574	2995.482389	2996.9941	5728.870286	1387.6831	694.848578	1387.682631	1387.683854	FALSE			-777.777	-777.777	-777.777	1	35.3	O:\Shao-En\MSDATA\kinaseinhib\k252a\SC_07282008\5x\M7\kinaseinhib_k252a_SC_07282008_5x_M7_combo.mgf.html		3	-777.777	-777.777	O:\Shao-En\MSDATA\kinaseinhib\k252a\SC_07282008\5x\M7\d008012008_m7_5.raw		1684729.078	1387.683055		694.8512798	TRUE	694.8498578	-777.777
-1	1	0	0.992	0.08	IPI:IPI00465430.5	70111	SPACER	ENSEMBL:ENSP00000352257 Tax_Id=9606 Gene_Symbol=XRCC6 70 kDa protein	DKNSVNFK	484.263	966.5115	2	31	-777.777	-777.777	-777.777	-777.777	836.2833055	10.44297571	836.1907	836.3629797	835.566	601.7596514	966.5105	484.2617764	966.5090275	950.4813692	FALSE			-777.777	-777.777	-777.777	1	10.8	O:\Shao-En\MSDATA\kinaseinhib\k252a\SC_07282008\5x\M7\kinaseinhib_k252a_SC_07282008_5x_M7_combo.mgf.html	2Lys8	3	-777.777	-777.777	O:\Shao-En\MSDATA\kinaseinhib\k252a\SC_07282008\5x\M7\d008012008_m7_5.raw		311924.8979	950.4821347		484.2630261	TRUE	484.2618026	-777.777
-1	1	0	0.992	0.08	IPI:IPI00465430.5	70111	SPACER	ENSEMBL:ENSP00000352257 Tax_Id=9606 Gene_Symbol=XRCC6 70 kDa protein	DKNSVNFK	476.2495	950.4844	2	25	-777.777	-777.777	-777.777	-777.777	0	0	833.9493	0	0	0	950.4821	476.248284	950.4820426	0	FALSE			-777.777	-777.777	-777.777	1	8.2	O:\Shao-En\MSDATA\kinaseinhib\k252a\SC_07282008\5x\M7\kinaseinhib_k252a_SC_07282008_5x_M7_combo.mgf.html		3	-777.777	-777.777	O:\Shao-En\MSDATA\kinaseinhib\k252a\SC_07282008\5x\M7\d008012008_m7_5.raw		0	950.4821347		0	FALSE	0	-777.777
-1	1	0	0.992	0.08	IPI:IPI00465430.5	70111	SPACER	ENSEMBL:ENSP00000352257 Tax_Id=9606 Gene_Symbol=XRCC6 70 kDa protein	DLLAVVFYGTEK	681.8758	1361.7371	2	65	-777.777	-777.777	-777.777	-777.777	3709.378275	24.83799479	3709.1589	3709.062993	3712.0078	242.4016428	1361.7322	681.8743903	1361.734255	1353.719924	FALSE			-777.777	-777.777	-777.777	1	55.8	O:\Shao-En\MSDATA\kinaseinhib\k252a\SC_07282008\5x\M7\kinaseinhib_k252a_SC_07282008_5x_M7_combo.mgf.html	1Lys8	3	-777.777	-777.777	O:\Shao-En\MSDATA\kinaseinhib\k252a\SC_07282008\5x\M7\d008012008_m7_5.raw		74549.53687	1353.717985		681.8756714	TRUE	681.8742617	-777.777
-1	1	0	0.992	0.08	IPI:IPI00465430.5	70111	SPACER	ENSEMBL:ENSP00000352257 Tax_Id=9606 Gene_Symbol=XRCC6 70 kDa protein	DSLIFLVDASK	608.3412	1214.6679	2	71	-777.777	-777.777	-777.777	-777.777	3224.37901	26.13431751	3211.4884	3224.965975	3223.2004	16140.7976	1214.6638	608.3398596	1214.665194	1206.651323	FALSE			-777.777	-777.777	-777.777	1	46.1	O:\Shao-En\MSDATA\kinaseinhib\k252a\SC_07282008\5x\M7\kinaseinhib_k252a_SC_07282008_5x_M7_combo.mgf.html	1Lys8	3	-777.777	-777.777	O:\Shao-En\MSDATA\kinaseinhib\k252a\SC_07282008\5x\M7\d008012008_m7_5.raw		5859345.98	1206.649575		608.3411152	TRUE	608.3397748	-777.777
-1	1	0	0.992	0.08	IPI:IPI00465430.5	70111	SPACER	ENSEMBL:ENSP00000352257 Tax_Id=9606 Gene_Symbol=XRCC6 70 kDa protein	DSLIFLVDASK	604.334	1206.6535	2	58	-777.777	-777.777	-777.777	-777.777	0	0	3211.1573	0	0	0	1206.6496	604.3326633	1206.650801	0	FALSE			-777.777	-777.777	-777.777	1	31.6	O:\Shao-En\MSDATA\kinaseinhib\k252a\SC_07282008\5x\M7\kinaseinhib_k252a_SC_07282008_5x_M7_combo.mgf.html		3	-777.777	-777.777	O:\Shao-En\MSDATA\kinaseinhib\k252a\SC_07282008\5x\M7\d008012008_m7_5.raw		0	1206.649575		0	TRUE	0	-777.777
-1	1	0	0.992	0.08	IPI:IPI00465430.5	70111	SPACER	ENSEMBL:ENSP00000352257 Tax_Id=9606 Gene_Symbol=XRCC6 70 kDa protein	DSLIFLVDASK	604.334	1206.6535	2	56	-777.777	-777.777	-777.777	-777.777	0	0	3242.0173	0	0	0	1206.6496	604.3326633	1206.650801	0	FALSE			-777.777	-777.777	-777.777	1	40.1	O:\Shao-En\MSDATA\kinaseinhib\k252a\SC_07282008\5x\M7\kinaseinhib_k252a_SC_07282008_5x_M7_combo.mgf.html		3	-777.777	-777.777	O:\Shao-En\MSDATA\kinaseinhib\k252a\SC_07282008\5x\M7\d008012008_m7_5.raw		0	1206.649575		0	TRUE	0	-777.777
-1	1	0	0.992	0.08	IPI:IPI00465430.5	70111	SPACER	ENSEMBL:ENSP00000352257 Tax_Id=9606 Gene_Symbol=XRCC6 70 kDa protein	DSLIFLVDASK	608.3413	1214.6681	2	45	-777.777	-777.777	-777.777	-777.777	0	0	3242.3484	0	0	0	1214.6638	608.3399596	1214.665394	0	FALSE			-777.777	-777.777	-777.777	1	27.8	O:\Shao-En\MSDATA\kinaseinhib\k252a\SC_07282008\5x\M7\kinaseinhib_k252a_SC_07282008_5x_M7_combo.mgf.html	1Lys8	3	-777.777	-777.777	O:\Shao-En\MSDATA\kinaseinhib\k252a\SC_07282008\5x\M7\d008012008_m7_5.raw		0	1206.649575		0	TRUE	0	-777.777
-1	1	0	0.992	0.08	IPI:IPI00465430.5	70111	SPACER	ENSEMBL:ENSP00000352257 Tax_Id=9606 Gene_Symbol=XRCC6 70 kDa protein	DSLIFLVDASK	604.3339	1206.6533	2	19	-777.777	-777.777	-777.777	-777.777	0	0	3200.5829	0	0	0	1206.6496	604.3325633	1206.650601	0	FALSE			-777.777	-777.777	-777.777	1	11	O:\Shao-En\MSDATA\kinaseinhib\k252a\SC_07282008\5x\M7\kinaseinhib_k252a_SC_07282008_5x_M7_combo.mgf.html		3	-777.777	-777.777	O:\Shao-En\MSDATA\kinaseinhib\k252a\SC_07282008\5x\M7\d008012008_m7_4.raw		0	1206.649575		0	FALSE	0	-777.777
-1	1	0	0.992	0.08	IPI:IPI00465430.5	70111	SPACER	ENSEMBL:ENSP00000352257 Tax_Id=9606 Gene_Symbol=XRCC6 70 kDa protein	DSLIFLVDASK	604.3244	1206.6343	2	15	-777.777	-777.777	-777.777	-777.777	0	0	3229.6175	0	0	0	1206.6496	604.3230633	1206.631601	0	FALSE			-777.777	-777.777	-777.777	1	10.6	O:\Shao-En\MSDATA\kinaseinhib\k252a\SC_07282008\5x\M7\kinaseinhib_k252a_SC_07282008_5x_M7_combo.mgf.html		3	-777.777	-777.777	O:\Shao-En\MSDATA\kinaseinhib\k252a\SC_07282008\5x\M7\d008012008_m7_6.raw		0	1206.649575		0	FALSE	0	-777.777
-1	1	0	0.992	0.08	IPI:IPI00465430.5	70111	SPACER	ENSEMBL:ENSP00000352257 Tax_Id=9606 Gene_Symbol=XRCC6 70 kDa protein	DSLIFLVDASK	608.3411	1214.6677	2	14	-777.777	-777.777	-777.777	-777.777	0	0	3200.253	0	0	0	1214.6638	608.3397596	1214.664994	0	FALSE			-777.777	-777.777	-777.777	1	5.3	O:\Shao-En\MSDATA\kinaseinhib\k252a\SC_07282008\5x\M7\kinaseinhib_k252a_SC_07282008_5x_M7_combo.mgf.html	1Lys8	3	-777.777	-777.777	O:\Shao-En\MSDATA\kinaseinhib\k252a\SC_07282008\5x\M7\d008012008_m7_4.raw		0	1206.649575		0	FALSE	0	-777.777
-1	1	0	0.992	0.08	IPI:IPI00465430.5	70111	SPACER	ENSEMBL:ENSP00000352257 Tax_Id=9606 Gene_Symbol=XRCC6 70 kDa protein	DTGIFLDLMHLK	701.8757	1401.7368	2	69	-777.777	-777.777	-777.777	-777.777	3664.991067	21.69228152	3656.2546	3665.105083	3664.3373	5790.342201	1401.7326	701.8742714	1401.734017	1401.734336	FALSE			-777.777	-777.777	-777.777	1	53.6	O:\Shao-En\MSDATA\kinaseinhib\k252a\SC_07282008\5x\M7\kinaseinhib_k252a_SC_07282008_5x_M7_combo.mgf.html		3	-777.777	-777.777	O:\Shao-En\MSDATA\kinaseinhib\k252a\SC_07282008\5x\M7\d008012008_m7_5.raw		1653842.534	1401.732595		701.8758532	TRUE	701.8744246	-777.777
-1	1	0	0.992	0.08	IPI:IPI00465430.5	70111	SPACER	ENSEMBL:ENSP00000352257 Tax_Id=9606 Gene_Symbol=XRCC6 70 kDa protein	DTGIFLDLMHLK	709.8739	1417.7333	2	64	-777.777	-777.777	-777.777	-777.777	3200.103125	36.02285121	3212.6582	3200.576918	3207.8227	14339.55624	1417.7275	709.8724639	1417.730402	1417.728024	FALSE			-777.777	-777.777	-777.777	1	50.2	O:\Shao-En\MSDATA\kinaseinhib\k252a\SC_07282008\5x\M7\kinaseinhib_k252a_SC_07282008_5x_M7_combo.mgf.html	1Met(ox)	3	-777.777	-777.777	O:\Shao-En\MSDATA\kinaseinhib\k252a\SC_07282008\5x\M7\d008012008_m7_5.raw		4082400.5	1401.732595		709.8726445	TRUE	709.8712084	-777.777
-1	1	0	0.992	0.08	IPI:IPI00465430.5	70111	SPACER	ENSEMBL:ENSP00000352257 Tax_Id=9606 Gene_Symbol=XRCC6 70 kDa protein	DTGIFLDLMHLK	713.8811	1425.7477	2	63	-777.777	-777.777	-777.777	-777.777	3200.099199	36.02285121	3212.928	3200.578465	3205.6691	14440.91969	1425.7417	713.8796601	1425.744795	1417.728357	FALSE			-777.777	-777.777	-777.777	1	49.6	O:\Shao-En\MSDATA\kinaseinhib\k252a\SC_07282008\5x\M7\kinaseinhib_k252a_SC_07282008_5x_M7_combo.mgf.html	1Met(ox) 1Lys8	3	-777.777	-777.777	O:\Shao-En\MSDATA\kinaseinhib\k252a\SC_07282008\5x\M7\d008012008_m7_5.raw		4082400.5	1401.732595		713.8799748	TRUE	713.8785349	-777.777
-1	1	0	0.992	0.08	IPI:IPI00465430.5	70111	SPACER	ENSEMBL:ENSP00000352257 Tax_Id=9606 Gene_Symbol=XRCC6 70 kDa protein	DTGIFLDLMHLK	713.8788	1425.7431	2	59	-777.777	-777.777	-777.777	-777.777	0	0	3181.8072	0	0	0	1425.7417	713.8773601	1425.740195	0	FALSE			-777.777	-777.777	-777.777	1	44.2	O:\Shao-En\MSDATA\kinaseinhib\k252a\SC_07282008\5x\M7\kinaseinhib_k252a_SC_07282008_5x_M7_combo.mgf.html	1Met(ox) 1Lys8	3	-777.777	-777.777	O:\Shao-En\MSDATA\kinaseinhib\k252a\SC_07282008\5x\M7\d008012008_m7_5.raw		0	1401.732595		0	TRUE	0	-777.777
-1	1	0	0.992	0.08	IPI:IPI00465430.5	70111	SPACER	ENSEMBL:ENSP00000352257 Tax_Id=9606 Gene_Symbol=XRCC6 70 kDa protein	DTGIFLDLMHLK	705.8828	1409.7511	2	58	-777.777	-777.777	-777.777	-777.777	0	0	3654.2103	0	0	0	1409.7468	705.8813677	1409.74821	0	FALSE			-777.777	-777.777	-777.777	1	48	O:\Shao-En\MSDATA\kinaseinhib\k252a\SC_07282008\5x\M7\kinaseinhib_k252a_SC_07282008_5x_M7_combo.mgf.html	1Lys8	3	-777.777	-777.777	O:\Shao-En\MSDATA\kinaseinhib\k252a\SC_07282008\5x\M7\d008012008_m7_5.raw		0	1401.732595		0	TRUE	0	-777.777
-1	1	0	0.992	0.08	IPI:IPI00465430.5	70111	SPACER	ENSEMBL:ENSP00000352257 Tax_Id=9606 Gene_Symbol=XRCC6 70 kDa protein	DTGIFLDLMHLK	713.8812	1425.7479	2	55	-777.777	-777.777	-777.777	-777.777	3180.680687	35.50689372	3183.2382	3180.500273	3183.8929	2046.709998	1425.7417	713.8797601	1425.744995	1417.728692	FALSE			-777.777	-777.777	-777.777	1	44.7	O:\Shao-En\MSDATA\kinaseinhib\k252a\SC_07282008\5x\M7\kinaseinhib_k252a_SC_07282008_5x_M7_combo.mgf.html	1Met(ox) 1Lys8	3	-777.777	-777.777	O:\Shao-En\MSDATA\kinaseinhib\k252a\SC_07282008\5x\M7\d008012008_m7_4.raw		576060.1313	1401.732595		713.881095	TRUE	713.8796551	-777.777
-1	1	0	0.992	0.08	IPI:IPI00465430.5	70111	SPACER	ENSEMBL:ENSP00000352257 Tax_Id=9606 Gene_Symbol=XRCC6 70 kDa protein	DTGIFLDLMHLK	701.8761	1401.7376	2	49	-777.777	-777.777	-777.777	-777.777	3653.194343	21.1469411	3651.9132	3653.803818	3652.9516	610.4580381	1401.7326	701.8746714	1401.734817	1401.73546	FALSE			-777.777	-777.777	-777.777	1	38	O:\Shao-En\MSDATA\kinaseinhib\k252a\SC_07282008\5x\M7\kinaseinhib_k252a_SC_07282008_5x_M7_combo.mgf.html		3	-777.777	-777.777	O:\Shao-En\MSDATA\kinaseinhib\k252a\SC_07282008\5x\M7\d008012008_m7_4.raw		174294.978	1401.732595		701.8760618	TRUE	701.8746332	-777.777
-1	1	0	0.992	0.08	IPI:IPI00465430.5	70111	SPACER	ENSEMBL:ENSP00000352257 Tax_Id=9606 Gene_Symbol=XRCC6 70 kDa protein	DTGIFLDLMHLK	709.8738	1417.733	2	37	-777.777	-777.777	-777.777	-777.777	0	0	3182.5053	0	0	0	1417.7275	709.8723639	1417.730202	0	FALSE			-777.777	-777.777	-777.777	1	22	O:\Shao-En\MSDATA\kinaseinhib\k252a\SC_07282008\5x\M7\kinaseinhib_k252a_SC_07282008_5x_M7_combo.mgf.html	1Met(ox)	3	-777.777	-777.777	O:\Shao-En\MSDATA\kinaseinhib\k252a\SC_07282008\5x\M7\d008012008_m7_5.raw		0	1401.732595		0	TRUE	0	-777.777
-1	1	0	0.992	0.08	IPI:IPI00465430.5	70111	SPACER	ENSEMBL:ENSP00000352257 Tax_Id=9606 Gene_Symbol=XRCC6 70 kDa protein	DTGIFLDLMHLK	709.8731	1417.7317	2	33	-777.777	-777.777	-777.777	-777.777	0	0	3181.4136	0	0	0	1417.7275	709.8716639	1417.728802	0	FALSE			-777.777	-777.777	-777.777	1	23.3	O:\Shao-En\MSDATA\kinaseinhib\k252a\SC_07282008\5x\M7\kinaseinhib_k252a_SC_07282008_5x_M7_combo.mgf.html	1Met(ox)	3	-777.777	-777.777	O:\Shao-En\MSDATA\kinaseinhib\k252a\SC_07282008\5x\M7\d008012008_m7_4.raw		0	1401.732595		0	TRUE	0	-777.777
-1	1	0	0.992	0.08	IPI:IPI00465430.5	70111	SPACER	ENSEMBL:ENSP00000352257 Tax_Id=9606 Gene_Symbol=XRCC6 70 kDa protein	DTGIFLDLMHLK	705.8832	1409.7519	2	22	-777.777	-777.777	-777.777	-777.777	0	0	3652.2514	0	0	0	1409.7468	705.8817677	1409.74901	0	FALSE			-777.777	-777.777	-777.777	1	14.9	O:\Shao-En\MSDATA\kinaseinhib\k252a\SC_07282008\5x\M7\kinaseinhib_k252a_SC_07282008_5x_M7_combo.mgf.html	1Lys8	3	-777.777	-777.777	O:\Shao-En\MSDATA\kinaseinhib\k252a\SC_07282008\5x\M7\d008012008_m7_4.raw		0	1401.732595		0	FALSE	0	-777.777
-1	1	0	0.992	0.08	IPI:IPI00465430.5	70111	SPACER	ENSEMBL:ENSP00000352257 Tax_Id=9606 Gene_Symbol=XRCC6 70 kDa protein	DTGIFLDLMHLK	468.2535	1401.7388	3	45	-777.777	-777.777	-777.777	-777.777	3665.656453	21.69228152	3658.9481	3664.728574	3666.7096	434.528314	1401.7326	468.2522915	1401.735086	1401.735272	FALSE			-777.777	-777.777	-777.777	1	33.3	O:\Shao-En\MSDATA\kinaseinhib\k252a\SC_07282008\5x\M7\kinaseinhib_k252a_SC_07282008_5x_M7_combo.mgf.html		3	-777.777	-777.777	O:\Shao-En\MSDATA\kinaseinhib\k252a\SC_07282008\5x\M7\d008012008_m7_5.raw		236755.7461	1401.732595		468.253622	TRUE	468.2524135	-777.777
-1	1	0	0.992	0.08	IPI:IPI00465430.5	70111	SPACER	ENSEMBL:ENSP00000352257 Tax_Id=9606 Gene_Symbol=XRCC6 70 kDa protein	DTGIFLDLMHLK	470.9252	1409.7538	3	38	-777.777	-777.777	-777.777	-777.777	0	0	3659.2948	0	0	0	1409.7468	470.923989	1409.750179	0	FALSE			-777.777	-777.777	-777.777	1	20.6	O:\Shao-En\MSDATA\kinaseinhib\k252a\SC_07282008\5x\M7\kinaseinhib_k252a_SC_07282008_5x_M7_combo.mgf.html	1Lys8	3	-777.777	-777.777	O:\Shao-En\MSDATA\kinaseinhib\k252a\SC_07282008\5x\M7\d008012008_m7_5.raw		0	1401.732595		0	TRUE	0	-777.777
-1	1	0	0.992	0.08	IPI:IPI00465430.5	70111	SPACER	ENSEMBL:ENSP00000352257 Tax_Id=9606 Gene_Symbol=XRCC6 70 kDa protein	DTGIFLDLMHLK	476.2557	1425.7453	3	29	-777.777	-777.777	-777.777	-777.777	3198.961814	30.93200158	3188.0952	3199.02738	3194.3667	1613.913737	1425.7417	476.254484	1425.741664	1417.728144	FALSE			-777.777	-777.777	-777.777	1	20.4	O:\Shao-En\MSDATA\kinaseinhib\k252a\SC_07282008\5x\M7\kinaseinhib_k252a_SC_07282008_5x_M7_combo.mgf.html	1Met(ox) 1Lys8	3	-777.777	-777.777	O:\Shao-En\MSDATA\kinaseinhib\k252a\SC_07282008\5x\M7\d008012008_m7_5.raw		841708.3706	1401.732595		476.2556336	TRUE	476.2544176	-777.777
-1	1	0	0.992	0.08	IPI:IPI00465430.5	70111	SPACER	ENSEMBL:ENSP00000352257 Tax_Id=9606 Gene_Symbol=XRCC6 70 kDa protein	ELVYPPDYNPEGK	764.8755	1527.7364	2	30	-777.777	-777.777	-777.777	-777.777	2361.25428	25.06138394	2352.336	2360.66048	2359.5719	6977.449246	1527.7336	764.8740121	1527.733499	1519.719612	FALSE			-777.777	-777.777	-777.777	1	23.8	O:\Shao-En\MSDATA\kinaseinhib\k252a\SC_07282008\5x\M7\kinaseinhib_k252a_SC_07282008_5x_M7_combo.mgf.html	1Lys8	3	-777.777	-777.777	O:\Shao-En\MSDATA\kinaseinhib\k252a\SC_07282008\5x\M7\d008012008_m7_5.raw		1791154.912	1519.719445		764.8753462	TRUE	764.8738582	-777.777
-1	1	0	0.992	0.08	IPI:IPI00465430.5	70111	SPACER	ENSEMBL:ENSP00000352257 Tax_Id=9606 Gene_Symbol=XRCC6 70 kDa protein	ELVYPPDYNPEGK	760.8679	1519.7213	2	29	-777.777	-777.777	-777.777	-777.777	0	0	2352.6723	0	0	0	1519.7194	760.8664159	1519.718306	0	FALSE			-777.777	-777.777	-777.777	1	17.2	O:\Shao-En\MSDATA\kinaseinhib\k252a\SC_07282008\5x\M7\kinaseinhib_k252a_SC_07282008_5x_M7_combo.mgf.html		3	-777.777	-777.777	O:\Shao-En\MSDATA\kinaseinhib\k252a\SC_07282008\5x\M7\d008012008_m7_5.raw		0	1519.719445		0	TRUE	0	-777.777
-1	1	0	0.992	0.08	IPI:IPI00465430.5	70111	SPACER	ENSEMBL:ENSP00000352257 Tax_Id=9606 Gene_Symbol=XRCC6 70 kDa protein	EVAALCR	412.7235	823.4325	2	33	-777.777	-777.777	-777.777	-777.777	1149.436166	88.17869249	1170.2242	1148.82524	1147.9988	757.6279423	823.4317	412.7223438	823.4301623	817.4105249	FALSE			-777.777	-777.777	-777.777	1	17.5	O:\Shao-En\MSDATA\kinaseinhib\k252a\SC_07282008\5x\M7\kinaseinhib_k252a_SC_07282008_5x_M7_combo.mgf.html	1Arg6	3	-777.777	-777.777	O:\Shao-En\MSDATA\kinaseinhib\k252a\SC_07282008\5x\M7\d008012008_m7_5.raw		504267.1445	760.3901401		412.7235166	TRUE	412.7223605	-777.777
-1	1	0	0.992	0.08	IPI:IPI00465430.5	70111	SPACER	ENSEMBL:ENSP00000352257 Tax_Id=9606 Gene_Symbol=XRCC6 70 kDa protein	EVAALCR	409.7135	817.4124	2	30	-777.777	-777.777	-777.777	-777.777	0	0	1105.2554	0	0	0	817.4116	409.7123467	817.410168	0	FALSE			-777.777	-777.777	-777.777	1	8.6	O:\Shao-En\MSDATA\kinaseinhib\k252a\SC_07282008\5x\M7\kinaseinhib_k252a_SC_07282008_5x_M7_combo.mgf.html		3	-777.777	-777.777	O:\Shao-En\MSDATA\kinaseinhib\k252a\SC_07282008\5x\M7\d008012008_m7_5.raw		0	760.3901401		0	TRUE	0	-777.777
-1	1	0	0.992	0.08	IPI:IPI00465430.5	70111	SPACER	ENSEMBL:ENSP00000352257 Tax_Id=9606 Gene_Symbol=XRCC6 70 kDa protein	EVAALCR	409.7134	817.4123	2	29	-777.777	-777.777	-777.777	-777.777	0	0	1136.8454	0	0	0	817.4116	409.7122467	817.409968	0	FALSE			-777.777	-777.777	-777.777	1	12.4	O:\Shao-En\MSDATA\kinaseinhib\k252a\SC_07282008\5x\M7\kinaseinhib_k252a_SC_07282008_5x_M7_combo.mgf.html		3	-777.777	-777.777	O:\Shao-En\MSDATA\kinaseinhib\k252a\SC_07282008\5x\M7\d008012008_m7_5.raw		0	760.3901401		0	TRUE	0	-777.777
-1	1	0	0.992	0.08	IPI:IPI00465430.5	70111	SPACER	ENSEMBL:ENSP00000352257 Tax_Id=9606 Gene_Symbol=XRCC6 70 kDa protein	EVAALCR	412.7235	823.4325	2	29	-777.777	-777.777	-777.777	-777.777	0	0	1107.4115	0	0	0	823.4317	412.7223438	823.4301623	0	FALSE			-777.777	-777.777	-777.777	1	17.4	O:\Shao-En\MSDATA\kinaseinhib\k252a\SC_07282008\5x\M7\kinaseinhib_k252a_SC_07282008_5x_M7_combo.mgf.html	1Arg6	3	-777.777	-777.777	O:\Shao-En\MSDATA\kinaseinhib\k252a\SC_07282008\5x\M7\d008012008_m7_5.raw		0	760.3901401		0	TRUE	0	-777.777
-1	1	0	0.992	0.08	IPI:IPI00465430.5	70111	SPACER	ENSEMBL:ENSP00000352257 Tax_Id=9606 Gene_Symbol=XRCC6 70 kDa protein	EVAALCR	409.7135	817.4124	2	28	-777.777	-777.777	-777.777	-777.777	0	0	1167.5813	0	0	0	817.4116	409.7123467	817.410168	0	FALSE			-777.777	-777.777	-777.777	1	7.6	O:\Shao-En\MSDATA\kinaseinhib\k252a\SC_07282008\5x\M7\kinaseinhib_k252a_SC_07282008_5x_M7_combo.mgf.html		3	-777.777	-777.777	O:\Shao-En\MSDATA\kinaseinhib\k252a\SC_07282008\5x\M7\d008012008_m7_5.raw		0	760.3901401		0	TRUE	0	-777.777
-1	1	0	0.992	0.08	IPI:IPI00465430.5	70111	SPACER	ENSEMBL:ENSP00000352257 Tax_Id=9606 Gene_Symbol=XRCC6 70 kDa protein	EVAALCR	409.7135	817.4124	2	27	-777.777	-777.777	-777.777	-777.777	0	0	1199.1233	0	0	0	817.4116	409.7123467	817.410168	0	FALSE			-777.777	-777.777	-777.777	1	11.2	O:\Shao-En\MSDATA\kinaseinhib\k252a\SC_07282008\5x\M7\kinaseinhib_k252a_SC_07282008_5x_M7_combo.mgf.html		3	-777.777	-777.777	O:\Shao-En\MSDATA\kinaseinhib\k252a\SC_07282008\5x\M7\d008012008_m7_5.raw		0	760.3901401		0	TRUE	0	-777.777
-1	1	0	0.992	0.08	IPI:IPI00465430.5	70111	SPACER	ENSEMBL:ENSP00000352257 Tax_Id=9606 Gene_Symbol=XRCC6 70 kDa protein	EVAALCR	412.7235	823.4325	2	23	-777.777	-777.777	-777.777	-777.777	0	0	1139.2765	0	0	0	823.4317	412.7223438	823.4301623	0	FALSE			-777.777	-777.777	-777.777	1	0.7	O:\Shao-En\MSDATA\kinaseinhib\k252a\SC_07282008\5x\M7\kinaseinhib_k252a_SC_07282008_5x_M7_combo.mgf.html	1Arg6	3	-777.777	-777.777	O:\Shao-En\MSDATA\kinaseinhib\k252a\SC_07282008\5x\M7\d008012008_m7_5.raw		0	760.3901401		0	FALSE	0	-777.777
-1	1	0	0.992	0.08	IPI:IPI00465430.5	70111	SPACER	ENSEMBL:ENSP00000352257 Tax_Id=9606 Gene_Symbol=XRCC6 70 kDa protein	EVAALCR	412.7235	823.4325	2	21	-777.777	-777.777	-777.777	-777.777	0	0	1202.1838	0	0	0	823.4317	412.7223438	823.4301623	0	FALSE			-777.777	-777.777	-777.777	1	4.6	O:\Shao-En\MSDATA\kinaseinhib\k252a\SC_07282008\5x\M7\kinaseinhib_k252a_SC_07282008_5x_M7_combo.mgf.html	1Arg6	3	-777.777	-777.777	O:\Shao-En\MSDATA\kinaseinhib\k252a\SC_07282008\5x\M7\d008012008_m7_5.raw		0	760.3901401		0	FALSE	0	-777.777
-1	1	0	0.992	0.08	IPI:IPI00465430.5	70111	SPACER	ENSEMBL:ENSP00000352257 Tax_Id=9606 Gene_Symbol=XRCC6 70 kDa protein	FDDPGLMLMGFKPLVLLK	1041.5734	2081.1322	2	11	-777.777	-777.777	-777.777	-777.777	0	0	3620.5135	0	0	0	2081.1276	1041.571651	2081.128777	0	FALSE			-777.777	-777.777	-777.777	1	8.3	O:\Shao-En\MSDATA\kinaseinhib\k252a\SC_07282008\5x\M7\kinaseinhib_k252a_SC_07282008_5x_M7_combo.mgf.html	2Met(ox) 2Lys8	3	-777.777	-777.777	O:\Shao-En\MSDATA\kinaseinhib\k252a\SC_07282008\5x\M7\d008012008_m7_5.raw		0	2033.109315		0	FALSE	0	-777.777
-1	1	0	0.992	0.08	IPI:IPI00465430.5	70111	SPACER	ENSEMBL:ENSP00000352257 Tax_Id=9606 Gene_Symbol=XRCC6 70 kDa protein	FDDPGLMLMGFKPLVLLK	694.7196	2081.1371	3	30	-777.777	-777.777	-777.777	-777.777	3628.585081	24.55667867	3616.1437	3629.663517	3629.1068	4391.026858	2081.1276	694.7181782	2081.132746	2065.10233	FALSE			-777.777	-777.777	-777.777	1	16.8	O:\Shao-En\MSDATA\kinaseinhib\k252a\SC_07282008\5x\M7\kinaseinhib_k252a_SC_07282008_5x_M7_combo.mgf.html	2Met(ox) 2Lys8	3	-777.777	-777.777	O:\Shao-En\MSDATA\kinaseinhib\k252a\SC_07282008\5x\M7\d008012008_m7_5.raw		1289034.153	2033.109315		694.7196746	TRUE	694.7182528	-777.777
-1	1	0	0.992	0.08	IPI:IPI00465430.5	70111	SPACER	ENSEMBL:ENSP00000352257 Tax_Id=9606 Gene_Symbol=XRCC6 70 kDa protein	FDDPGLMLMGFKPLVLLK	689.3741	2065.1006	3	29	-777.777	-777.777	-777.777	-777.777	0	0	3617.7533	0	0	0	2065.0992	689.3726832	2065.096262	0	FALSE			-777.777	-777.777	-777.777	1	24.3	O:\Shao-En\MSDATA\kinaseinhib\k252a\SC_07282008\5x\M7\kinaseinhib_k252a_SC_07282008_5x_M7_combo.mgf.html	2Met(ox)	3	-777.777	-777.777	O:\Shao-En\MSDATA\kinaseinhib\k252a\SC_07282008\5x\M7\d008012008_m7_5.raw		0	2033.109315		0	TRUE	0	-777.777
-1	1	0	0.992	0.08	IPI:IPI00465430.5	70111	SPACER	ENSEMBL:ENSP00000352257 Tax_Id=9606 Gene_Symbol=XRCC6 70 kDa protein	FDDPGLMLMGFKPLVLLK	694.7198	2081.1375	3	29	-777.777	-777.777	-777.777	-777.777	3618.439427	18.66959325	3617.5381	3619.067501	3618.2769	668.9957094	2081.1276	694.7183782	2081.133346	2065.103359	FALSE			-777.777	-777.777	-777.777	1	24.8	O:\Shao-En\MSDATA\kinaseinhib\k252a\SC_07282008\5x\M7\kinaseinhib_k252a_SC_07282008_5x_M7_combo.mgf.html	2Met(ox) 2Lys8	3	-777.777	-777.777	O:\Shao-En\MSDATA\kinaseinhib\k252a\SC_07282008\5x\M7\d008012008_m7_4.raw		196724.4731	2033.109315		694.7201012	TRUE	694.7186793	-777.777
-1	1	0	0.992	0.08	IPI:IPI00465430.5	70111	SPACER	ENSEMBL:ENSP00000352257 Tax_Id=9606 Gene_Symbol=XRCC6 70 kDa protein	FDDPGLMLMGFKPLVLLK	684.0433	2049.1081	3	27	-777.777	-777.777	-777.777	-777.777	3894.805656	19.39814844	3886.9199	3895.726916	3895.0267	917.8815592	2049.1042	684.0418882	2049.103877	2049.105983	FALSE			-777.777	-777.777	-777.777	1	3.4	O:\Shao-En\MSDATA\kinaseinhib\k252a\SC_07282008\5x\M7\kinaseinhib_k252a_SC_07282008_5x_M7_combo.mgf.html	1Met(ox)	3	-777.777	-777.777	O:\Shao-En\MSDATA\kinaseinhib\k252a\SC_07282008\5x\M7\d008012008_m7_5.raw		276699.8464	2033.109315		684.0435606	TRUE	684.0421488	-777.777
-1	1	0	0.992	0.08	IPI:IPI00465430.5	70111	SPACER	ENSEMBL:ENSP00000352257 Tax_Id=9606 Gene_Symbol=XRCC6 70 kDa protein	FDDPGLMLMGFKPLVLLK	694.7076	2081.1009	3	23	-777.777	-777.777	-777.777	-777.777	0	0	3680.5357	0	0	0	2081.1276	694.7061782	2081.096746	0	FALSE			-777.777	-777.777	-777.777	1	16.2	O:\Shao-En\MSDATA\kinaseinhib\k252a\SC_07282008\5x\M7\kinaseinhib_k252a_SC_07282008_5x_M7_combo.mgf.html	2Met(ox) 2Lys8	3	-777.777	-777.777	O:\Shao-En\MSDATA\kinaseinhib\k252a\SC_07282008\5x\M7\d008012008_m7_5.raw		0	2033.109315		0	FALSE	0	-777.777
-1	1	0	0.992	0.08	IPI:IPI00465430.5	70111	SPACER	ENSEMBL:ENSP00000352257 Tax_Id=9606 Gene_Symbol=XRCC6 70 kDa protein	FDDPGLMLMGFKPLVLLK	689.3764	2065.1075	3	17	-777.777	-777.777	-777.777	-777.777	0	0	3618.8184	0	0	0	2065.0992	689.3749832	2065.103162	0	FALSE			-777.777	-777.777	-777.777	1	3.9	O:\Shao-En\MSDATA\kinaseinhib\k252a\SC_07282008\5x\M7\kinaseinhib_k252a_SC_07282008_5x_M7_combo.mgf.html	2Met(ox)	3	-777.777	-777.777	O:\Shao-En\MSDATA\kinaseinhib\k252a\SC_07282008\5x\M7\d008012008_m7_4.raw		0	2033.109315		0	FALSE	0	-777.777
-1	1	0	0.992	0.08	IPI:IPI00465430.5	70111	SPACER	ENSEMBL:ENSP00000352257 Tax_Id=9606 Gene_Symbol=XRCC6 70 kDa protein	FDDPGLMLMGFKPLVLLK	689.3866	2065.1378	3	17	-777.777	-777.777	-777.777	-777.777	0	0	3881.7225	0	0	0	2065.1326	689.3851832	2065.133761	0	FALSE			-777.777	-777.777	-777.777	1	0	O:\Shao-En\MSDATA\kinaseinhib\k252a\SC_07282008\5x\M7\kinaseinhib_k252a_SC_07282008_5x_M7_combo.mgf.html	1Met(ox) 2Lys8	3	-777.777	-777.777	O:\Shao-En\MSDATA\kinaseinhib\k252a\SC_07282008\5x\M7\d008012008_m7_5.raw		0	2033.109315		0	FALSE	0	-777.777
-1	1	0	0.992	0.08	IPI:IPI00465430.5	70111	SPACER	ENSEMBL:ENSP00000352257 Tax_Id=9606 Gene_Symbol=XRCC6 70 kDa protein	FDDPGLMLMGFKPLVLLKK	732.0747	2193.2022	3	23	-777.777	-777.777	-777.777	-777.777	0	0	3365.1245	0	0	0	2193.1941	732.073243	2193.197941	0	FALSE			-777.777	-777.777	-777.777	1	12.2	O:\Shao-En\MSDATA\kinaseinhib\k252a\SC_07282008\5x\M7\kinaseinhib_k252a_SC_07282008_5x_M7_combo.mgf.html	2Met(ox)	3	-777.777	-777.777	O:\Shao-En\MSDATA\kinaseinhib\k252a\SC_07282008\5x\M7\d008012008_m7_5.raw		0	2161.204275		0	FALSE	0	-777.777
-1	1	0	0.992	0.08	IPI:IPI00465430.5	70111	SPACER	ENSEMBL:ENSP00000352257 Tax_Id=9606 Gene_Symbol=XRCC6 70 kDa protein	FDDPGLMLMGFKPLVLLKK	555.3178	2217.2421	4	31	-777.777	-777.777	-777.777	-777.777	3370.445451	23.68072471	3362.7743	3371.000415	3371.5197	1356.517312	2217.2367	555.3165095	2217.236987	2193.196134	FALSE			-777.777	-777.777	-777.777	1	22.9	O:\Shao-En\MSDATA\kinaseinhib\k252a\SC_07282008\5x\M7\kinaseinhib_k252a_SC_07282008_5x_M7_combo.mgf.html	2Met(ox) 3Lys8	3	-777.777	-777.777	O:\Shao-En\MSDATA\kinaseinhib\k252a\SC_07282008\5x\M7\d008012008_m7_5.raw		567671.7871	2161.204275		555.317794	TRUE	555.3165035	-777.777
-1	1	0	0.992	0.08	IPI:IPI00465430.5	70111	SPACER	ENSEMBL:ENSP00000352257 Tax_Id=9606 Gene_Symbol=XRCC6 70 kDa protein	FTVPMLK	418.2422	834.4697	2	32	-777.777	-777.777	-777.777	-777.777	2685.981979	49.76645737	2700.8326	2687.137158	2682.9462	2853.435215	834.4673	418.2410386	834.4675519	834.4678669	FALSE			-777.777	-777.777	-777.777	1	11.7	O:\Shao-En\MSDATA\kinaseinhib\k252a\SC_07282008\5x\M7\kinaseinhib_k252a_SC_07282008_5x_M7_combo.mgf.html		3	-777.777	-777.777	O:\Shao-En\MSDATA\kinaseinhib\k252a\SC_07282008\5x\M7\d008012008_m7_5.raw		1841909.57	834.4673347		418.2422437	TRUE	418.2410824	-777.777
-1	1	0	0.992	0.08	IPI:IPI00465430.5	70111	SPACER	ENSEMBL:ENSP00000352257 Tax_Id=9606 Gene_Symbol=XRCC6 70 kDa protein	FTVPMLK	422.2498	842.485	2	26	-777.777	-777.777	-777.777	-777.777	0	0	2697.3998	0	0	0	842.4815	422.2486349	842.4827443	0	FALSE			-777.777	-777.777	-777.777	1	6.5	O:\Shao-En\MSDATA\kinaseinhib\k252a\SC_07282008\5x\M7\kinaseinhib_k252a_SC_07282008_5x_M7_combo.mgf.html	1Lys8	3	-777.777	-777.777	O:\Shao-En\MSDATA\kinaseinhib\k252a\SC_07282008\5x\M7\d008012008_m7_5.raw		0	834.4673347		0	TRUE	0	-777.777
-1	1	0	0.992	0.08	IPI:IPI00465430.5	70111	SPACER	ENSEMBL:ENSP00000352257 Tax_Id=9606 Gene_Symbol=XRCC6 70 kDa protein	FTVPMLK	426.2394	850.4643	2	20	-777.777	-777.777	-777.777	-777.777	0	0	2417.4052	0	0	0	850.4623	426.2382311	850.4619368	0	FALSE			-777.777	-777.777	-777.777	1	7.1	O:\Shao-En\MSDATA\kinaseinhib\k252a\SC_07282008\5x\M7\kinaseinhib_k252a_SC_07282008_5x_M7_combo.mgf.html	1Met(ox)	3	-777.777	-777.777	O:\Shao-En\MSDATA\kinaseinhib\k252a\SC_07282008\5x\M7\d008012008_m7_5.raw		0	834.4673347		0	FALSE	0	-777.777
-1	1	0	0.992	0.08	IPI:IPI00465430.5	70111	SPACER	ENSEMBL:ENSP00000352257 Tax_Id=9606 Gene_Symbol=XRCC6 70 kDa protein	FTVPMLK	430.2467	858.4789	2	20	-777.777	-777.777	-777.777	-777.777	0	0	2427.8594	0	0	0	858.4765	430.2455273	858.4765293	0	FALSE			-777.777	-777.777	-777.777	1	0.5	O:\Shao-En\MSDATA\kinaseinhib\k252a\SC_07282008\5x\M7\kinaseinhib_k252a_SC_07282008_5x_M7_combo.mgf.html	1Met(ox) 1Lys8	3	-777.777	-777.777	O:\Shao-En\MSDATA\kinaseinhib\k252a\SC_07282008\5x\M7\d008012008_m7_5.raw		0	834.4673347		0	FALSE	0	-777.777
-1	1	0	0.992	0.08	IPI:IPI00465430.5	70111	SPACER	ENSEMBL:ENSP00000352257 Tax_Id=9606 Gene_Symbol=XRCC6 70 kDa protein	FTVPMLK	426.2394	850.4643	2	18	-777.777	-777.777	-777.777	-777.777	0	0	2478.9624	0	0	0	850.4623	426.2382311	850.4619368	0	FALSE			-777.777	-777.777	-777.777	1	4.9	O:\Shao-En\MSDATA\kinaseinhib\k252a\SC_07282008\5x\M7\kinaseinhib_k252a_SC_07282008_5x_M7_combo.mgf.html	1Met(ox)	3	-777.777	-777.777	O:\Shao-En\MSDATA\kinaseinhib\k252a\SC_07282008\5x\M7\d008012008_m7_5.raw		0	834.4673347		0	FALSE	0	-777.777
-1	1	0	0.992	0.08	IPI:IPI00465430.5	70111	SPACER	ENSEMBL:ENSP00000352257 Tax_Id=9606 Gene_Symbol=XRCC6 70 kDa protein	FTVPMLK	422.2499	842.4852	2	17	-777.777	-777.777	-777.777	-777.777	0	0	2667.4105	0	0	0	842.4815	422.2487349	842.4829443	0	FALSE			-777.777	-777.777	-777.777	1	0	O:\Shao-En\MSDATA\kinaseinhib\k252a\SC_07282008\5x\M7\kinaseinhib_k252a_SC_07282008_5x_M7_combo.mgf.html	1Lys8	3	-777.777	-777.777	O:\Shao-En\MSDATA\kinaseinhib\k252a\SC_07282008\5x\M7\d008012008_m7_5.raw		0	834.4673347		0	FALSE	0	-777.777
-1	1	0	0.992	0.08	IPI:IPI00465430.5	70111	SPACER	ENSEMBL:ENSP00000352257 Tax_Id=9606 Gene_Symbol=XRCC6 70 kDa protein	FTVPMLK	430.2467	858.4788	2	14	-777.777	-777.777	-777.777	-777.777	0	0	2457.957	0	0	0	858.4765	430.2455273	858.4765293	0	FALSE			-777.777	-777.777	-777.777	1	0.8	O:\Shao-En\MSDATA\kinaseinhib\k252a\SC_07282008\5x\M7\kinaseinhib_k252a_SC_07282008_5x_M7_combo.mgf.html	1Met(ox) 1Lys8	3	-777.777	-777.777	O:\Shao-En\MSDATA\kinaseinhib\k252a\SC_07282008\5x\M7\d008012008_m7_5.raw		0	834.4673347		0	FALSE	0	-777.777
-1	1	0	0.992	0.08	IPI:IPI00465430.5	70111	SPACER	ENSEMBL:ENSP00000352257 Tax_Id=9606 Gene_Symbol=XRCC6 70 kDa protein	FTVPMLK	418.2424	834.4702	2	12	-777.777	-777.777	-777.777	-777.777	0	0	2668.5702	0	0	0	834.4673	418.2412386	834.4679519	0	FALSE			-777.777	-777.777	-777.777	1	5.4	O:\Shao-En\MSDATA\kinaseinhib\k252a\SC_07282008\5x\M7\kinaseinhib_k252a_SC_07282008_5x_M7_combo.mgf.html		3	-777.777	-777.777	O:\Shao-En\MSDATA\kinaseinhib\k252a\SC_07282008\5x\M7\d008012008_m7_5.raw		0	834.4673347		0	FALSE	0	-777.777
-1	1	0	0.992	0.08	IPI:IPI00465430.5	70111	SPACER	ENSEMBL:ENSP00000352257 Tax_Id=9606 Gene_Symbol=XRCC6 70 kDa protein	IISSDRDLLAVVFYGTEK	1020.5677	2039.1209	2	58	-777.777	-777.777	-777.777	-777.777	3599.320197	21.2018241	3592.3301	3599.503991	3598.7383	8480.641719	2039.1125	1020.565971	2039.117417	2025.079007	FALSE			-777.777	-777.777	-777.777	1	49.7	O:\Shao-En\MSDATA\kinaseinhib\k252a\SC_07282008\5x\M7\kinaseinhib_k252a_SC_07282008_5x_M7_combo.mgf.html	1Arg6 1Lys8	3	-777.777	-777.777	O:\Shao-En\MSDATA\kinaseinhib\k252a\SC_07282008\5x\M7\d008012008_m7_5.raw		1394189.46	2025.078215		1020.565562	TRUE	1020.563833	-777.777
-1	1	0	0.992	0.08	IPI:IPI00465430.5	70111	SPACER	ENSEMBL:ENSP00000352257 Tax_Id=9606 Gene_Symbol=XRCC6 70 kDa protein	IISSDRDLLAVVFYGTEK	1013.5505	2025.0864	2	56	-777.777	-777.777	-777.777	-777.777	0	0	3590.3663	0	0	0	2025.0782	1013.548778	2025.08303	0	FALSE			-777.777	-777.777	-777.777	1	44.8	O:\Shao-En\MSDATA\kinaseinhib\k252a\SC_07282008\5x\M7\kinaseinhib_k252a_SC_07282008_5x_M7_combo.mgf.html		3	-777.777	-777.777	O:\Shao-En\MSDATA\kinaseinhib\k252a\SC_07282008\5x\M7\d008012008_m7_5.raw		0	2025.078215		0	TRUE	0	-777.777
-1	1	0	0.992	0.08	IPI:IPI00465430.5	70111	SPACER	ENSEMBL:ENSP00000352257 Tax_Id=9606 Gene_Symbol=XRCC6 70 kDa protein	IISSDRDLLAVVFYGTEK	676.0354	2025.0842	3	49	-777.777	-777.777	-777.777	-777.777	3599.05589	23.89718033	3586.8199	3599.470988	3598.7383	7561.728589	2025.0782	676.0339958	2025.080199	2025.081322	FALSE			-777.777	-777.777	-777.777	1	37.2	O:\Shao-En\MSDATA\kinaseinhib\k252a\SC_07282008\5x\M7\kinaseinhib_k252a_SC_07282008_5x_M7_combo.mgf.html		3	-777.777	-777.777	O:\Shao-En\MSDATA\kinaseinhib\k252a\SC_07282008\5x\M7\d008012008_m7_5.raw		2313461.771	2025.078215		676.0349155	TRUE	676.0335113	-777.777
-1	1	0	0.992	0.08	IPI:IPI00465430.5	70111	SPACER	ENSEMBL:ENSP00000352257 Tax_Id=9606 Gene_Symbol=XRCC6 70 kDa protein	IISSDRDLLAVVFYGTEK	680.7143	2039.1209	3	40	-777.777	-777.777	-777.777	-777.777	0	0	3590.0506	0	0	0	2039.1125	680.7128914	2039.116886	0	FALSE			-777.777	-777.777	-777.777	1	35.4	O:\Shao-En\MSDATA\kinaseinhib\k252a\SC_07282008\5x\M7\kinaseinhib_k252a_SC_07282008_5x_M7_combo.mgf.html	1Arg6 1Lys8	3	-777.777	-777.777	O:\Shao-En\MSDATA\kinaseinhib\k252a\SC_07282008\5x\M7\d008012008_m7_5.raw		0	2025.078215		0	TRUE	0	-777.777
-1	1	0	0.992	0.08	IPI:IPI00465430.5	70111	SPACER	ENSEMBL:ENSP00000352257 Tax_Id=9606 Gene_Symbol=XRCC6 70 kDa protein	IISSDRDLLAVVFYGTEK	680.7134	2039.1185	3	29	-777.777	-777.777	-777.777	-777.777	0	0	3588.4019	0	0	0	2039.1125	680.7119914	2039.114186	0	FALSE			-777.777	-777.777	-777.777	1	17	O:\Shao-En\MSDATA\kinaseinhib\k252a\SC_07282008\5x\M7\kinaseinhib_k252a_SC_07282008_5x_M7_combo.mgf.html	1Arg6 1Lys8	3	-777.777	-777.777	O:\Shao-En\MSDATA\kinaseinhib\k252a\SC_07282008\5x\M7\d008012008_m7_5.raw		0	2025.078215		0	TRUE	0	-777.777
-1	1	0	0.992	0.08	IPI:IPI00465430.5	70111	SPACER	ENSEMBL:ENSP00000352257 Tax_Id=9606 Gene_Symbol=XRCC6 70 kDa protein	ILELDQFK	503.2861	1004.5576	2	46	-777.777	-777.777	-777.777	-777.777	2684.469112	28.07994212	2674.8712	2684.405277	2680.7129	9210.540442	1004.5542	503.2848585	1004.555192	1004.5553	FALSE			-777.777	-777.777	-777.777	1	11	O:\Shao-En\MSDATA\kinaseinhib\k252a\SC_07282008\5x\M7\kinaseinhib_k252a_SC_07282008_5x_M7_combo.mgf.html		3	-777.777	-777.777	O:\Shao-En\MSDATA\kinaseinhib\k252a\SC_07282008\5x\M7\d008012008_m7_5.raw		4502397.016	1004.554225		503.286143	TRUE	503.2849016	-777.777
-1	1	0	0.992	0.08	IPI:IPI00465430.5	70111	SPACER	ENSEMBL:ENSP00000352257 Tax_Id=9606 Gene_Symbol=XRCC6 70 kDa protein	ILELDQFK	507.2935	1012.5725	2	29	-777.777	-777.777	-777.777	-777.777	0	0	2676.9835	0	0	0	1012.5684	507.2922548	1012.569984	0	FALSE			-777.777	-777.777	-777.777	1	8.7	O:\Shao-En\MSDATA\kinaseinhib\k252a\SC_07282008\5x\M7\kinaseinhib_k252a_SC_07282008_5x_M7_combo.mgf.html	1Lys8	3	-777.777	-777.777	O:\Shao-En\MSDATA\kinaseinhib\k252a\SC_07282008\5x\M7\d008012008_m7_5.raw		0	1004.554225		0	TRUE	0	-777.777
-1	1	0	0.992	0.08	IPI:IPI00465430.5	70111	SPACER	ENSEMBL:ENSP00000352257 Tax_Id=9606 Gene_Symbol=XRCC6 70 kDa protein	ILELDQFKGQQGQK	816.4425	1630.8705	2	84	-777.777	-777.777	-777.777	-777.777	2308.543876	18.09797962	2302.8619	2309.169727	2307.3088	12429.93668	1630.8678	816.4409635	1630.867402	1630.866478	FALSE			-777.777	-777.777	-777.777	1	71.6	O:\Shao-En\MSDATA\kinaseinhib\k252a\SC_07282008\5x\M7\kinaseinhib_k252a_SC_07282008_5x_M7_combo.mgf.html		3	-777.777	-777.777	O:\Shao-En\MSDATA\kinaseinhib\k252a\SC_07282008\5x\M7\d008012008_m7_5.raw		2835813.429	1630.867845		816.4426338	TRUE	816.4410973	-777.777
-1	1	0	0.992	0.08	IPI:IPI00465430.5	70111	SPACER	ENSEMBL:ENSP00000352257 Tax_Id=9606 Gene_Symbol=XRCC6 70 kDa protein	ILELDQFKGQQGQK	824.4573	1646.9	2	79	-777.777	-777.777	-777.777	-777.777	0	0	2300.4804	0	0	0	1646.8962	824.4557559	1646.896986	0	FALSE			-777.777	-777.777	-777.777	1	66.1	O:\Shao-En\MSDATA\kinaseinhib\k252a\SC_07282008\5x\M7\kinaseinhib_k252a_SC_07282008_5x_M7_combo.mgf.html	2Lys8	3	-777.777	-777.777	O:\Shao-En\MSDATA\kinaseinhib\k252a\SC_07282008\5x\M7\d008012008_m7_5.raw		0	1630.867845		0	TRUE	0	-777.777
-1	1	0	0.992	0.08	IPI:IPI00465430.5	70111	SPACER	ENSEMBL:ENSP00000352257 Tax_Id=9606 Gene_Symbol=XRCC6 70 kDa protein	ILELDQFKGQQGQK	549.9731	1646.8975	3	41	-777.777	-777.777	-777.777	-777.777	2308.437269	18.09797962	2302.2574	2309.156676	2309.2119	6456.311151	1646.8962	549.9718145	1646.893656	1630.867904	FALSE			-777.777	-777.777	-777.777	1	24.4	O:\Shao-En\MSDATA\kinaseinhib\k252a\SC_07282008\5x\M7\kinaseinhib_k252a_SC_07282008_5x_M7_combo.mgf.html	2Lys8	3	-777.777	-777.777	O:\Shao-En\MSDATA\kinaseinhib\k252a\SC_07282008\5x\M7\d008012008_m7_5.raw		2739186.25	1630.867845		549.9739458	TRUE	549.9726603	-777.777
-1	1	0	0.992	0.08	IPI:IPI00465430.5	70111	SPACER	ENSEMBL:ENSP00000352257 Tax_Id=9606 Gene_Symbol=XRCC6 70 kDa protein	ILELDQFKGQQGQK	544.6305	1630.8698	3	26	-777.777	-777.777	-777.777	-777.777	0	0	2302.5668	0	0	0	1630.8678	544.6292196	1630.865871	0	FALSE			-777.777	-777.777	-777.777	1	12.2	O:\Shao-En\MSDATA\kinaseinhib\k252a\SC_07282008\5x\M7\kinaseinhib_k252a_SC_07282008_5x_M7_combo.mgf.html		3	-777.777	-777.777	O:\Shao-En\MSDATA\kinaseinhib\k252a\SC_07282008\5x\M7\d008012008_m7_5.raw		0	1630.867845		0	TRUE	0	-777.777
-1	1	0	0.992	0.08	IPI:IPI00465430.5	70111	SPACER	ENSEMBL:ENSP00000352257 Tax_Id=9606 Gene_Symbol=XRCC6 70 kDa protein	IMATPEQVGK	549.2914	1096.5683	2	66	-777.777	-777.777	-777.777	-777.777	1789.708734	37.18352075	1792.6515	1789.798761	1795.9151	10651.75935	1096.5678	549.2901152	1096.565705	1088.55289	FALSE			-777.777	-777.777	-777.777	1	47.9	O:\Shao-En\MSDATA\kinaseinhib\k252a\SC_07282008\5x\M7\kinaseinhib_k252a_SC_07282008_5x_M7_combo.mgf.html	1Met(ox) 1Lys8	3	-777.777	-777.777	O:\Shao-En\MSDATA\kinaseinhib\k252a\SC_07282008\5x\M7\d008012008_m7_5.raw		4505073.855	1072.558665		549.2915311	TRUE	549.2902463	-777.777
-1	1	0	0.992	0.08	IPI:IPI00465430.5	70111	SPACER	ENSEMBL:ENSP00000352257 Tax_Id=9606 Gene_Symbol=XRCC6 70 kDa protein	IMATPEQVGK	549.2913	1096.5681	2	50	-777.777	-777.777	-777.777	-777.777	0	0	1761.5552	0	0	0	1096.5678	549.2900152	1096.565505	0	FALSE			-777.777	-777.777	-777.777	1	36.5	O:\Shao-En\MSDATA\kinaseinhib\k252a\SC_07282008\5x\M7\kinaseinhib_k252a_SC_07282008_5x_M7_combo.mgf.html	1Met(ox) 1Lys8	3	-777.777	-777.777	O:\Shao-En\MSDATA\kinaseinhib\k252a\SC_07282008\5x\M7\d008012008_m7_5.raw		0	1072.558665		0	TRUE	0	-777.777
-1	1	0	0.992	0.08	IPI:IPI00465430.5	70111	SPACER	ENSEMBL:ENSP00000352257 Tax_Id=9606 Gene_Symbol=XRCC6 70 kDa protein	IMATPEQVGK	545.2843	1088.554	2	46	-777.777	-777.777	-777.777	-777.777	0	0	1792.4098	0	0	0	1088.5536	545.283019	1088.551513	0	FALSE			-777.777	-777.777	-777.777	1	31.4	O:\Shao-En\MSDATA\kinaseinhib\k252a\SC_07282008\5x\M7\kinaseinhib_k252a_SC_07282008_5x_M7_combo.mgf.html	1Met(ox)	3	-777.777	-777.777	O:\Shao-En\MSDATA\kinaseinhib\k252a\SC_07282008\5x\M7\d008012008_m7_5.raw		0	1072.558665		0	TRUE	0	-777.777
-1	1	0	0.992	0.08	IPI:IPI00465430.5	70111	SPACER	ENSEMBL:ENSP00000352257 Tax_Id=9606 Gene_Symbol=XRCC6 70 kDa protein	IMATPEQVGK	537.2872	1072.5598	2	37	-777.777	-777.777	-777.777	-777.777	1890.148934	11.6422725	1885.0205	1890.190004	1890.8843	18546.88147	1072.5586	537.2859265	1072.557328	1072.558716	FALSE			-777.777	-777.777	-777.777	1	23.6	O:\Shao-En\MSDATA\kinaseinhib\k252a\SC_07282008\5x\M7\kinaseinhib_k252a_SC_07282008_5x_M7_combo.mgf.html		3	-777.777	-777.777	O:\Shao-En\MSDATA\kinaseinhib\k252a\SC_07282008\5x\M7\d008012008_m7_5.raw		8023906.109	1072.558665		537.2873734	TRUE	537.2860999	-777.777
-1	1	0	0.992	0.08	IPI:IPI00465430.5	70111	SPACER	ENSEMBL:ENSP00000352257 Tax_Id=9606 Gene_Symbol=XRCC6 70 kDa protein	IMATPEQVGK	541.2944	1080.5742	2	37	-777.777	-777.777	-777.777	-777.777	1890.134063	11.6422725	1884.5364	1890.173141	1890.8843	18546.88147	1080.5728	541.2931227	1080.57172	1072.558716	FALSE			-777.777	-777.777	-777.777	1	25.2	O:\Shao-En\MSDATA\kinaseinhib\k252a\SC_07282008\5x\M7\kinaseinhib_k252a_SC_07282008_5x_M7_combo.mgf.html	1Lys8	3	-777.777	-777.777	O:\Shao-En\MSDATA\kinaseinhib\k252a\SC_07282008\5x\M7\d008012008_m7_5.raw		8023906.109	1072.558665		541.2945794	TRUE	541.2933021	-777.777
-1	1	0	0.992	0.08	IPI:IPI00465430.5	70111	SPACER	ENSEMBL:ENSP00000352257 Tax_Id=9606 Gene_Symbol=XRCC6 70 kDa protein	IMATPEQVGK	545.2842	1088.5538	2	24	-777.777	-777.777	-777.777	-777.777	0	0	975.0245	0	0	0	1088.5536	545.282919	1088.551313	0	FALSE			-777.777	-777.777	-777.777	1	10	O:\Shao-En\MSDATA\kinaseinhib\k252a\SC_07282008\5x\M7\kinaseinhib_k252a_SC_07282008_5x_M7_combo.mgf.html	1Met(ox)	3	-777.777	-777.777	O:\Shao-En\MSDATA\kinaseinhib\k252a\SC_07282008\5x\M7\d008012008_m7_4.raw		0	1072.558665		0	FALSE	0	-777.777
-1	1	0	0.992	0.08	IPI:IPI00465430.5	70111	SPACER	ENSEMBL:ENSP00000352257 Tax_Id=9606 Gene_Symbol=XRCC6 70 kDa protein	IMATPEQVGK	549.2911	1096.5676	2	24	-777.777	-777.777	-777.777	-777.777	0	0	1034.8065	0	0	0	1096.5678	549.2898152	1096.565105	0	FALSE			-777.777	-777.777	-777.777	1	12.7	O:\Shao-En\MSDATA\kinaseinhib\k252a\SC_07282008\5x\M7\kinaseinhib_k252a_SC_07282008_5x_M7_combo.mgf.html	1Met(ox) 1Lys8	3	-777.777	-777.777	O:\Shao-En\MSDATA\kinaseinhib\k252a\SC_07282008\5x\M7\d008012008_m7_4.raw		0	1072.558665		0	FALSE	0	-777.777
-1	1	0	0.992	0.08	IPI:IPI00465430.5	70111	SPACER	ENSEMBL:ENSP00000352257 Tax_Id=9606 Gene_Symbol=XRCC6 70 kDa protein	IMATPEQVGK	549.2913	1096.5681	2	23	-777.777	-777.777	-777.777	-777.777	0	0	965.8822	0	0	0	1096.5678	549.2900152	1096.565505	0	FALSE			-777.777	-777.777	-777.777	1	0.9	O:\Shao-En\MSDATA\kinaseinhib\k252a\SC_07282008\5x\M7\kinaseinhib_k252a_SC_07282008_5x_M7_combo.mgf.html	1Met(ox) 1Lys8	3	-777.777	-777.777	O:\Shao-En\MSDATA\kinaseinhib\k252a\SC_07282008\5x\M7\d008012008_m7_4.raw		0	1072.558665		0	FALSE	0	-777.777
-1	1	0	0.992	0.08	IPI:IPI00465430.5	70111	SPACER	ENSEMBL:ENSP00000352257 Tax_Id=9606 Gene_Symbol=XRCC6 70 kDa protein	IMATPEQVGK	545.2842	1088.5538	2	21	-777.777	-777.777	-777.777	-777.777	0	0	999.218	0	0	0	1088.5536	545.282919	1088.551313	0	FALSE			-777.777	-777.777	-777.777	1	3.9	O:\Shao-En\MSDATA\kinaseinhib\k252a\SC_07282008\5x\M7\kinaseinhib_k252a_SC_07282008_5x_M7_combo.mgf.html	1Met(ox)	3	-777.777	-777.777	O:\Shao-En\MSDATA\kinaseinhib\k252a\SC_07282008\5x\M7\d008012008_m7_4.raw		0	1072.558665		0	FALSE	0	-777.777
-1	1	0	0.992	0.08	IPI:IPI00465430.5	70111	SPACER	ENSEMBL:ENSP00000352257 Tax_Id=9606 Gene_Symbol=XRCC6 70 kDa protein	IMATPEQVGK	549.2913	1096.568	2	17	-777.777	-777.777	-777.777	-777.777	0	0	1004.2637	0	0	0	1096.5678	549.2900152	1096.565505	0	FALSE			-777.777	-777.777	-777.777	1	10.4	O:\Shao-En\MSDATA\kinaseinhib\k252a\SC_07282008\5x\M7\kinaseinhib_k252a_SC_07282008_5x_M7_combo.mgf.html	1Met(ox) 1Lys8	3	-777.777	-777.777	O:\Shao-En\MSDATA\kinaseinhib\k252a\SC_07282008\5x\M7\d008012008_m7_4.raw		0	1072.558665		0	FALSE	0	-777.777
-1	1	0	0.992	0.08	IPI:IPI00465430.5	70111	SPACER	ENSEMBL:ENSP00000352257 Tax_Id=9606 Gene_Symbol=XRCC6 70 kDa protein	IMLFTNEDNPHGNDSAK	955.9442	1909.8738	2	109	-777.777	-777.777	-777.777	-777.777	2245.967122	16.28329059	2240.7956	2245.792296	2245.5384	9994.291686	1909.8719	955.9425321	1909.870539	1901.856883	FALSE			-777.777	-777.777	-777.777	1	99.2	O:\Shao-En\MSDATA\kinaseinhib\k252a\SC_07282008\5x\M7\kinaseinhib_k252a_SC_07282008_5x_M7_combo.mgf.html	1Lys8	3	-777.777	-777.777	O:\Shao-En\MSDATA\kinaseinhib\k252a\SC_07282008\5x\M7\d008012008_m7_5.raw		1803104.14	1901.857755		955.9442363	TRUE	955.9425684	-777.777
-1	1	0	0.992	0.08	IPI:IPI00465430.5	70111	SPACER	ENSEMBL:ENSP00000352257 Tax_Id=9606 Gene_Symbol=XRCC6 70 kDa protein	IMLFTNEDNPHGNDSAK	963.9406	1925.8666	2	108	-777.777	-777.777	-777.777	-777.777	2118.472552	3.815199996	2119.9745	2118.326084	2119.1995	2179.478345	1925.8669	963.9389245	1925.863324	1917.852626	FALSE			-777.777	-777.777	-777.777	1	100.3	O:\Shao-En\MSDATA\kinaseinhib\k252a\SC_07282008\5x\M7\kinaseinhib_k252a_SC_07282008_5x_M7_combo.mgf.html	1Met(ox) 1Lys8	3	-777.777	-777.777	O:\Shao-En\MSDATA\kinaseinhib\k252a\SC_07282008\5x\M7\d008012008_m7_5.raw		388754.1558	1901.857755		963.9430731	TRUE	963.9413976	-777.777
-1	1	0	0.992	0.08	IPI:IPI00465430.5	70111	SPACER	ENSEMBL:ENSP00000352257 Tax_Id=9606 Gene_Symbol=XRCC6 70 kDa protein	IMLFTNEDNPHGNDSAK	951.9371	1901.8596	2	104	-777.777	-777.777	-777.777	-777.777	0	0	2240.4317	0	0	0	1901.8577	951.9354358	1901.856346	0	FALSE			-777.777	-777.777	-777.777	1	95.7	O:\Shao-En\MSDATA\kinaseinhib\k252a\SC_07282008\5x\M7\kinaseinhib_k252a_SC_07282008_5x_M7_combo.mgf.html		3	-777.777	-777.777	O:\Shao-En\MSDATA\kinaseinhib\k252a\SC_07282008\5x\M7\d008012008_m7_5.raw		0	1901.857755		0	TRUE	0	-777.777
-1	1	0	0.992	0.08	IPI:IPI00465430.5	70111	SPACER	ENSEMBL:ENSP00000352257 Tax_Id=9606 Gene_Symbol=XRCC6 70 kDa protein	IMLFTNEDNPHGNDSAK	959.9362	1917.8579	2	97	-777.777	-777.777	-777.777	-777.777	0	0	2120.3397	0	0	0	1917.8527	959.9345283	1917.854531	0	FALSE			-777.777	-777.777	-777.777	1	94.5	O:\Shao-En\MSDATA\kinaseinhib\k252a\SC_07282008\5x\M7\kinaseinhib_k252a_SC_07282008_5x_M7_combo.mgf.html	1Met(ox)	3	-777.777	-777.777	O:\Shao-En\MSDATA\kinaseinhib\k252a\SC_07282008\5x\M7\d008012008_m7_5.raw		0	1901.857755		0	TRUE	0	-777.777
-1	1	0	0.992	0.08	IPI:IPI00465430.5	70111	SPACER	ENSEMBL:ENSP00000352257 Tax_Id=9606 Gene_Symbol=XRCC6 70 kDa protein	IMLFTNEDNPHGNDSAK	642.9641	1925.8703	3	35	-777.777	-777.777	-777.777	-777.777	2126.47727	13.06281752	2119.6499	2126.544686	2128.931	9644.282128	1925.8669	642.9627269	1925.866393	1917.853277	FALSE			-777.777	-777.777	-777.777	1	22.5	O:\Shao-En\MSDATA\kinaseinhib\k252a\SC_07282008\5x\M7\kinaseinhib_k252a_SC_07282008_5x_M7_combo.mgf.html	1Met(ox) 1Lys8	3	-777.777	-777.777	O:\Shao-En\MSDATA\kinaseinhib\k252a\SC_07282008\5x\M7\d008012008_m7_5.raw		3204739.129	1901.857755		642.9642532	TRUE	642.9628801	-777.777
-1	1	0	0.992	0.08	IPI:IPI00465430.5	70111	SPACER	ENSEMBL:ENSP00000352257 Tax_Id=9606 Gene_Symbol=XRCC6 70 kDa protein	IMLFTNEDNPHGNDSAK	634.9609	1901.8608	3	29	-777.777	-777.777	-777.777	-777.777	2245.30285	18.76828161	2237.9922	2245.575705	2247.5784	7103.720514	1901.8577	634.9595345	1901.856815	1901.857367	FALSE			-777.777	-777.777	-777.777	1	22.7	O:\Shao-En\MSDATA\kinaseinhib\k252a\SC_07282008\5x\M7\kinaseinhib_k252a_SC_07282008_5x_M7_combo.mgf.html		3	-777.777	-777.777	O:\Shao-En\MSDATA\kinaseinhib\k252a\SC_07282008\5x\M7\d008012008_m7_5.raw		2358477.685	1901.857755		634.9607804	TRUE	634.9594149	-777.777
-1	1	0	0.992	0.08	IPI:IPI00465430.5	70111	SPACER	ENSEMBL:ENSP00000352257 Tax_Id=9606 Gene_Symbol=XRCC6 70 kDa protein	IMLFTNEDNPHGNDSAK	637.6318	1909.8737	3	22	-777.777	-777.777	-777.777	-777.777	0	0	2239.8146	0	0	0	1909.8719	637.630432	1909.869508	0	FALSE			-777.777	-777.777	-777.777	1	18.7	O:\Shao-En\MSDATA\kinaseinhib\k252a\SC_07282008\5x\M7\kinaseinhib_k252a_SC_07282008_5x_M7_combo.mgf.html	1Lys8	3	-777.777	-777.777	O:\Shao-En\MSDATA\kinaseinhib\k252a\SC_07282008\5x\M7\d008012008_m7_5.raw		0	1901.857755		0	FALSE	0	-777.777
-1	1	0	0.992	0.08	IPI:IPI00465430.5	70111	SPACER	ENSEMBL:ENSP00000352257 Tax_Id=9606 Gene_Symbol=XRCC6 70 kDa protein	IMLFTNEDNPHGNDSAK	640.2921	1917.8545	3	21	-777.777	-777.777	-777.777	-777.777	0	0	2121.7264	0	0	0	1917.8527	640.2907294	1917.8504	0	FALSE			-777.777	-777.777	-777.777	1	12	O:\Shao-En\MSDATA\kinaseinhib\k252a\SC_07282008\5x\M7\kinaseinhib_k252a_SC_07282008_5x_M7_combo.mgf.html	1Met(ox)	3	-777.777	-777.777	O:\Shao-En\MSDATA\kinaseinhib\k252a\SC_07282008\5x\M7\d008012008_m7_5.raw		0	1901.857755		0	FALSE	0	-777.777
-1	1	0	0.992	0.08	IPI:IPI00465430.5	70111	SPACER	ENSEMBL:ENSP00000352257 Tax_Id=9606 Gene_Symbol=XRCC6 70 kDa protein	IQVTPPGFQLVFLPFADDK	1070.5811	2139.1477	2	17	-777.777	-777.777	-777.777	-777.777	0	0	4176.3629	0	0	0	2139.1495	1070.579324	2139.144123	0	FALSE			-777.777	-777.777	-777.777	1	15.9	O:\Shao-En\MSDATA\kinaseinhib\k252a\SC_07282008\5x\M7\kinaseinhib_k252a_SC_07282008_5x_M7_combo.mgf.html	1Lys8	3	-777.777	-777.777	O:\Shao-En\MSDATA\kinaseinhib\k252a\SC_07282008\5x\M7\d008012008_m7_5.raw		0	2131.135325		0	FALSE	0	-777.777
-1	1	0	0.992	0.08	IPI:IPI00465430.5	70111	SPACER	ENSEMBL:ENSP00000352257 Tax_Id=9606 Gene_Symbol=XRCC6 70 kDa protein	IQVTPPGFQLVFLPFADDK	1066.575	2131.1355	2	14	-777.777	-777.777	-777.777	-777.777	0	0	4176.7263	0	0	0	2131.1353	1066.573228	2131.13193	0	FALSE			-777.777	-777.777	-777.777	1	6.6	O:\Shao-En\MSDATA\kinaseinhib\k252a\SC_07282008\5x\M7\kinaseinhib_k252a_SC_07282008_5x_M7_combo.mgf.html		3	-777.777	-777.777	O:\Shao-En\MSDATA\kinaseinhib\k252a\SC_07282008\5x\M7\d008012008_m7_5.raw		0	2131.135325		0	FALSE	0	-777.777
-1	1	0	0.992	0.08	IPI:IPI00465430.5	70111	SPACER	ENSEMBL:ENSP00000352257 Tax_Id=9606 Gene_Symbol=XRCC6 70 kDa protein	IQVTPPGFQLVFLPFADDKR	1151.6429	2301.2713	2	25	-777.777	-777.777	-777.777	-777.777	0	0	3940.2902	0	0	0	2301.2708	1151.641048	2301.26757	0	FALSE			-777.777	-777.777	-777.777	1	24.9	O:\Shao-En\MSDATA\kinaseinhib\k252a\SC_07282008\5x\M7\kinaseinhib_k252a_SC_07282008_5x_M7_combo.mgf.html	1Arg6 1Lys8	3	-777.777	-777.777	O:\Shao-En\MSDATA\kinaseinhib\k252a\SC_07282008\5x\M7\d008012008_m7_5.raw		0	2287.236435		0	FALSE	0	-777.777
-1	1	0	0.992	0.08	IPI:IPI00465430.5	70111	SPACER	ENSEMBL:ENSP00000352257 Tax_Id=9606 Gene_Symbol=XRCC6 70 kDa protein	IQVTPPGFQLVFLPFADDKR	768.1008	2301.2805	3	13	-777.777	-777.777	-777.777	-777.777	0	0	3932.0568	0	0	0	2301.2708	768.099309	2301.276139	0	FALSE			-777.777	-777.777	-777.777	1	6.6	O:\Shao-En\MSDATA\kinaseinhib\k252a\SC_07282008\5x\M7\kinaseinhib_k252a_SC_07282008_5x_M7_combo.mgf.html	1Arg6 1Lys8	3	-777.777	-777.777	O:\Shao-En\MSDATA\kinaseinhib\k252a\SC_07282008\5x\M7\d008012008_m7_5.raw		0	2287.236435		0	FALSE	0	-777.777
-1	1	0	0.992	0.08	IPI:IPI00465430.5	70111	SPACER	ENSEMBL:ENSP00000352257 Tax_Id=9606 Gene_Symbol=XRCC6 70 kDa protein	KMPFTEK	456.7457	911.4769	2	27	-777.777	-777.777	-777.777	-777.777	800.5626065	7.325048317	799.0059	800.6029464	800.6255	776.2426916	911.4757	456.7445024	911.4744793	895.4470199	FALSE			-777.777	-777.777	-777.777	1	13.5	O:\Shao-En\MSDATA\kinaseinhib\k252a\SC_07282008\5x\M7\kinaseinhib_k252a_SC_07282008_5x_M7_combo.mgf.html	1Met(ox) 2Lys8	3	-777.777	-777.777	O:\Shao-En\MSDATA\kinaseinhib\k252a\SC_07282008\5x\M7\d008012008_m7_5.raw		451654.0938	879.4524147		456.7457444	TRUE	456.7445468	-777.777
-1	1	0	0.992	0.08	IPI:IPI00465430.5	70111	SPACER	ENSEMBL:ENSP00000352257 Tax_Id=9606 Gene_Symbol=XRCC6 70 kDa protein	KMPFTEK	448.7322	895.4499	2	24	-777.777	-777.777	-777.777	-777.777	0	0	799.3258	0	0	0	895.4473	448.7310099	895.4474944	0	FALSE			-777.777	-777.777	-777.777	1	4.2	O:\Shao-En\MSDATA\kinaseinhib\k252a\SC_07282008\5x\M7\kinaseinhib_k252a_SC_07282008_5x_M7_combo.mgf.html	1Met(ox)	3	-777.777	-777.777	O:\Shao-En\MSDATA\kinaseinhib\k252a\SC_07282008\5x\M7\d008012008_m7_5.raw		0	879.4524147		0	FALSE	0	-777.777
-1	1	0	0.992	0.08	IPI:IPI00465430.5	70111	SPACER	ENSEMBL:ENSP00000352257 Tax_Id=9606 Gene_Symbol=XRCC6 70 kDa protein	KPGGFDISLFYR	707.391	1412.7674	2	79	-777.777	-777.777	-777.777	-777.777	3113.109503	22.69316082	3103.4799	3112.852057	3111.4908	20172.65939	1412.7639	707.3895662	1412.764607	1398.730223	FALSE			-777.777	-777.777	-777.777	1	51.2	O:\Shao-En\MSDATA\kinaseinhib\k252a\SC_07282008\5x\M7\kinaseinhib_k252a_SC_07282008_5x_M7_combo.mgf.html	1Arg6 1Lys8	3	-777.777	-777.777	O:\Shao-En\MSDATA\kinaseinhib\k252a\SC_07282008\5x\M7\d008012008_m7_5.raw		5803441.243	1398.729555		707.3908382	TRUE	707.3894044	-777.777
-1	1	0	0.992	0.08	IPI:IPI00465430.5	70111	SPACER	ENSEMBL:ENSP00000352257 Tax_Id=9606 Gene_Symbol=XRCC6 70 kDa protein	KPGGFDISLFYR	700.3745	1398.7344	2	77	-777.777	-777.777	-777.777	-777.777	0	0	3131.9975	0	0	0	1398.7295	700.3730728	1398.73162	0	FALSE			-777.777	-777.777	-777.777	1	63.9	O:\Shao-En\MSDATA\kinaseinhib\k252a\SC_07282008\5x\M7\kinaseinhib_k252a_SC_07282008_5x_M7_combo.mgf.html		3	-777.777	-777.777	O:\Shao-En\MSDATA\kinaseinhib\k252a\SC_07282008\5x\M7\d008012008_m7_5.raw		0	1398.729555		0	TRUE	0	-777.777
-1	1	0	0.992	0.08	IPI:IPI00465430.5	70111	SPACER	ENSEMBL:ENSP00000352257 Tax_Id=9606 Gene_Symbol=XRCC6 70 kDa protein	KPGGFDISLFYR	707.391	1412.7674	2	57	-777.777	-777.777	-777.777	-777.777	0	0	3137.1335	0	0	0	1412.7639	707.3895662	1412.764607	0	FALSE			-777.777	-777.777	-777.777	1	45.1	O:\Shao-En\MSDATA\kinaseinhib\k252a\SC_07282008\5x\M7\kinaseinhib_k252a_SC_07282008_5x_M7_combo.mgf.html	1Arg6 1Lys8	3	-777.777	-777.777	O:\Shao-En\MSDATA\kinaseinhib\k252a\SC_07282008\5x\M7\d008012008_m7_5.raw		0	1398.729555		0	TRUE	0	-777.777
-1	1	0	0.992	0.08	IPI:IPI00465430.5	70111	SPACER	ENSEMBL:ENSP00000352257 Tax_Id=9606 Gene_Symbol=XRCC6 70 kDa protein	KPGGFDISLFYR	700.3745	1398.7343	2	51	-777.777	-777.777	-777.777	-777.777	0	0	3101.6497	0	0	0	1398.7295	700.3730728	1398.73162	0	FALSE			-777.777	-777.777	-777.777	1	40.8	O:\Shao-En\MSDATA\kinaseinhib\k252a\SC_07282008\5x\M7\kinaseinhib_k252a_SC_07282008_5x_M7_combo.mgf.html		3	-777.777	-777.777	O:\Shao-En\MSDATA\kinaseinhib\k252a\SC_07282008\5x\M7\d008012008_m7_5.raw		0	1398.729555		0	TRUE	0	-777.777
-1	1	0	0.992	0.08	IPI:IPI00465430.5	70111	SPACER	ENSEMBL:ENSP00000352257 Tax_Id=9606 Gene_Symbol=XRCC6 70 kDa protein	KPGGFDISLFYR	700.3746	1398.7346	2	44	-777.777	-777.777	-777.777	-777.777	3093.804381	19.73702169	3087.6127	3094.166859	3091.2712	4616.766826	1398.7295	700.3731728	1398.73182	1398.730221	FALSE			-777.777	-777.777	-777.777	1	35.2	O:\Shao-En\MSDATA\kinaseinhib\k252a\SC_07282008\5x\M7\kinaseinhib_k252a_SC_07282008_5x_M7_combo.mgf.html		3	-777.777	-777.777	O:\Shao-En\MSDATA\kinaseinhib\k252a\SC_07282008\5x\M7\d008012008_m7_4.raw		1339109.951	1398.729555		700.3745113	TRUE	700.3730842	-777.777
-1	1	0	0.992	0.08	IPI:IPI00465430.5	70111	SPACER	ENSEMBL:ENSP00000352257 Tax_Id=9606 Gene_Symbol=XRCC6 70 kDa protein	KPGGFDISLFYR	471.9306	1412.77	3	27	-777.777	-777.777	-777.777	-777.777	3114.3733	27.87416235	3104.1289	3114.134398	3115.927	4516.166013	1412.7639	471.9293881	1412.766376	1398.731401	FALSE			-777.777	-777.777	-777.777	1	3.6	O:\Shao-En\MSDATA\kinaseinhib\k252a\SC_07282008\5x\M7\kinaseinhib_k252a_SC_07282008_5x_M7_combo.mgf.html	1Arg6 1Lys8	3	-777.777	-777.777	O:\Shao-En\MSDATA\kinaseinhib\k252a\SC_07282008\5x\M7\d008012008_m7_5.raw		2466945.5	1398.729555		471.9306032	TRUE	471.9293912	-777.777
-1	1	0	0.992	0.08	IPI:IPI00465430.5	70111	SPACER	ENSEMBL:ENSP00000352257 Tax_Id=9606 Gene_Symbol=XRCC6 70 kDa protein	KPGGFDISLFYR	467.2523	1398.735	3	23	-777.777	-777.777	-777.777	-777.777	0	0	3103.8218	0	0	0	1398.7295	467.2510925	1398.731489	0	FALSE			-777.777	-777.777	-777.777	1	8.3	O:\Shao-En\MSDATA\kinaseinhib\k252a\SC_07282008\5x\M7\kinaseinhib_k252a_SC_07282008_5x_M7_combo.mgf.html		3	-777.777	-777.777	O:\Shao-En\MSDATA\kinaseinhib\k252a\SC_07282008\5x\M7\d008012008_m7_5.raw		0	1398.729555		0	FALSE	0	-777.777
-1	1	0	0.992	0.08	IPI:IPI00465430.5	70111	SPACER	ENSEMBL:ENSP00000352257 Tax_Id=9606 Gene_Symbol=XRCC6 70 kDa protein	KPGGFDISLFYR	467.2523	1398.735	3	20	-777.777	-777.777	-777.777	-777.777	0	0	3092.7053	0	0	0	1398.7295	467.2510925	1398.731489	0	FALSE			-777.777	-777.777	-777.777	1	6.6	O:\Shao-En\MSDATA\kinaseinhib\k252a\SC_07282008\5x\M7\kinaseinhib_k252a_SC_07282008_5x_M7_combo.mgf.html		3	-777.777	-777.777	O:\Shao-En\MSDATA\kinaseinhib\k252a\SC_07282008\5x\M7\d008012008_m7_4.raw		0	1398.729555		0	FALSE	0	-777.777
-1	1	0	0.992	0.08	IPI:IPI00465430.5	70111	SPACER	ENSEMBL:ENSP00000352257 Tax_Id=9606 Gene_Symbol=XRCC6 70 kDa protein	KQELLEALTK	586.8495	1171.6844	2	54	-777.777	-777.777	-777.777	-777.777	2311.307362	20.9514254	2305.8863	2312.037847	2311.1877	25729.67436	1171.6812	586.8481798	1171.681834	1171.681332	FALSE			-777.777	-777.777	-777.777	1	39.6	O:\Shao-En\MSDATA\kinaseinhib\k252a\SC_07282008\5x\M7\kinaseinhib_k252a_SC_07282008_5x_M7_combo.mgf.html		3	-777.777	-777.777	O:\Shao-En\MSDATA\kinaseinhib\k252a\SC_07282008\5x\M7\d008012008_m7_5.raw		9743350.324	1171.681215		586.8495144	TRUE	586.8481942	-777.777
-1	1	0	0.992	0.08	IPI:IPI00465430.5	70111	SPACER	ENSEMBL:ENSP00000352257 Tax_Id=9606 Gene_Symbol=XRCC6 70 kDa protein	KQELLEALTK	594.8632	1187.7118	2	54	-777.777	-777.777	-777.777	-777.777	2300.872671	17.45646513	2299.556	2301.164022	2298.8598	2940.414068	1187.7096	594.8618722	1187.709219	1171.680784	FALSE			-777.777	-777.777	-777.777	1	45.2	O:\Shao-En\MSDATA\kinaseinhib\k252a\SC_07282008\5x\M7\kinaseinhib_k252a_SC_07282008_5x_M7_combo.mgf.html	2Lys8	3	-777.777	-777.777	O:\Shao-En\MSDATA\kinaseinhib\k252a\SC_07282008\5x\M7\d008012008_m7_4.raw		1123759.322	1171.681215		594.8631958	TRUE	594.861868	-777.777
-1	1	0	0.992	0.08	IPI:IPI00465430.5	70111	SPACER	ENSEMBL:ENSP00000352257 Tax_Id=9606 Gene_Symbol=XRCC6 70 kDa protein	KQELLEALTK	586.8495	1171.6844	2	48	-777.777	-777.777	-777.777	-777.777	0	0	2299.8221	0	0	0	1171.6812	586.8481798	1171.681834	0	FALSE			-777.777	-777.777	-777.777	1	32.9	O:\Shao-En\MSDATA\kinaseinhib\k252a\SC_07282008\5x\M7\kinaseinhib_k252a_SC_07282008_5x_M7_combo.mgf.html		3	-777.777	-777.777	O:\Shao-En\MSDATA\kinaseinhib\k252a\SC_07282008\5x\M7\d008012008_m7_4.raw		0	1171.681215		0	TRUE	0	-777.777
-1	1	0	0.992	0.08	IPI:IPI00465430.5	70111	SPACER	ENSEMBL:ENSP00000352257 Tax_Id=9606 Gene_Symbol=XRCC6 70 kDa protein	KQELLEALTK	594.863	1187.7115	2	37	-777.777	-777.777	-777.777	-777.777	0	0	2301.995	0	0	0	1187.7096	594.8616722	1187.708819	0	FALSE			-777.777	-777.777	-777.777	1	21.8	O:\Shao-En\MSDATA\kinaseinhib\k252a\SC_07282008\5x\M7\kinaseinhib_k252a_SC_07282008_5x_M7_combo.mgf.html	2Lys8	3	-777.777	-777.777	O:\Shao-En\MSDATA\kinaseinhib\k252a\SC_07282008\5x\M7\d008012008_m7_5.raw		0	1171.681215		0	TRUE	0	-777.777
-1	1	0	0.992	0.08	IPI:IPI00465430.5	70111	SPACER	ENSEMBL:ENSP00000352257 Tax_Id=9606 Gene_Symbol=XRCC6 70 kDa protein	KQELLEALTK	396.9116	1187.713	3	34	-777.777	-777.777	-777.777	-777.777	2312.190692	23.40181947	2304.5369	2313.164895	2309.2119	2773.337229	1187.7096	396.9104587	1187.709588	1171.680703	FALSE			-777.777	-777.777	-777.777	1	20.7	O:\Shao-En\MSDATA\kinaseinhib\k252a\SC_07282008\5x\M7\kinaseinhib_k252a_SC_07282008_5x_M7_combo.mgf.html	2Lys8	3	-777.777	-777.777	O:\Shao-En\MSDATA\kinaseinhib\k252a\SC_07282008\5x\M7\d008012008_m7_5.raw		2077512.688	1171.681215		396.9115658	TRUE	396.9104245	-777.777
-1	1	0	0.992	0.08	IPI:IPI00465430.5	70111	SPACER	ENSEMBL:ENSP00000352257 Tax_Id=9606 Gene_Symbol=XRCC6 70 kDa protein	LEDLLR	382.7349	763.4552	2	36	-777.777	-777.777	-777.777	-777.777	2139.481067	17.52887611	2141.4819	2140.112048	2138.6159	773.5893852	763.4535	382.7337721	763.4530188	757.4334419	FALSE			-777.777	-777.777	-777.777	1	0	O:\Shao-En\MSDATA\kinaseinhib\k252a\SC_07282008\5x\M7\kinaseinhib_k252a_SC_07282008_5x_M7_combo.mgf.html	1Arg6	3	-777.777	-777.777	O:\Shao-En\MSDATA\kinaseinhib\k252a\SC_07282008\5x\M7\d008012008_m7_5.raw		576848.002	757.4333847		382.735443	TRUE	382.7343151	-777.777
-1	1	0	0.992	0.08	IPI:IPI00465430.5	70111	SPACER	ENSEMBL:ENSP00000352257 Tax_Id=9606 Gene_Symbol=XRCC6 70 kDa protein	LGSLVDEFK	504.2751	1006.5357	2	42	-777.777	-777.777	-777.777	-777.777	2592.951788	24.81049765	2584.8437	2593.295151	2591.6843	4497.954154	1006.5335	504.2738576	1006.53319	1006.533549	FALSE			-777.777	-777.777	-777.777	1	26.9	O:\Shao-En\MSDATA\kinaseinhib\k252a\SC_07282008\5x\M7\kinaseinhib_k252a_SC_07282008_5x_M7_combo.mgf.html		3	-777.777	-777.777	O:\Shao-En\MSDATA\kinaseinhib\k252a\SC_07282008\5x\M7\d008012008_m7_5.raw		2196509.57	1006.533485		504.2751095	TRUE	504.2738671	-777.777
-1	1	0	0.992	0.08	IPI:IPI00465430.5	70111	SPACER	ENSEMBL:ENSP00000352257 Tax_Id=9606 Gene_Symbol=XRCC6 70 kDa protein	LGSLVDEFKELVYPPDYNPEGK	1255.1285	2508.2425	2	48	-777.777	-777.777	-777.777	-777.777	3757.977422	32.51467629	3769.1063	3757.454781	3759.1228	4112.630133	2508.2423	1255.12655	2508.238575	2508.24375	FALSE			-777.777	-777.777	-777.777	1	42.7	O:\Shao-En\MSDATA\kinaseinhib\k252a\SC_07282008\5x\M7\kinaseinhib_k252a_SC_07282008_5x_M7_combo.mgf.html		3	-777.777	-777.777	O:\Shao-En\MSDATA\kinaseinhib\k252a\SC_07282008\5x\M7\d008012008_m7_5.raw		490472.3687	2508.242365		1255.132696	TRUE	1255.130746	-777.777
-1	1	0	0.992	0.08	IPI:IPI00465430.5	70111	SPACER	ENSEMBL:ENSP00000352257 Tax_Id=9606 Gene_Symbol=XRCC6 70 kDa protein	LGSLVDEFKELVYPPDYNPEGK	1255.1284	2508.2423	2	26	-777.777	-777.777	-777.777	-777.777	0	0	3738.9693	0	0	0	2508.2423	1255.12645	2508.238375	0	FALSE			-777.777	-777.777	-777.777	1	24.3	O:\Shao-En\MSDATA\kinaseinhib\k252a\SC_07282008\5x\M7\kinaseinhib_k252a_SC_07282008_5x_M7_combo.mgf.html		3	-777.777	-777.777	O:\Shao-En\MSDATA\kinaseinhib\k252a\SC_07282008\5x\M7\d008012008_m7_5.raw		0	2508.242365		0	TRUE	0	-777.777
-1	1	0	0.992	0.08	IPI:IPI00465430.5	70111	SPACER	ENSEMBL:ENSP00000352257 Tax_Id=9606 Gene_Symbol=XRCC6 70 kDa protein	LGSLVDEFKELVYPPDYNPEGK	1263.1458	2524.2771	2	26	-777.777	-777.777	-777.777	-777.777	0	0	3739.3269	0	0	0	2524.2707	1263.143843	2524.27316	0	FALSE			-777.777	-777.777	-777.777	1	17.2	O:\Shao-En\MSDATA\kinaseinhib\k252a\SC_07282008\5x\M7\kinaseinhib_k252a_SC_07282008_5x_M7_combo.mgf.html	2Lys8	3	-777.777	-777.777	O:\Shao-En\MSDATA\kinaseinhib\k252a\SC_07282008\5x\M7\d008012008_m7_5.raw		0	2508.242365		0	TRUE	0	-777.777
-1	1	0	0.992	0.08	IPI:IPI00465430.5	70111	SPACER	ENSEMBL:ENSP00000352257 Tax_Id=9606 Gene_Symbol=XRCC6 70 kDa protein	LGSLVDEFKELVYPPDYNPEGK	1255.1279	2508.2412	2	12	-777.777	-777.777	-777.777	-777.777	0	0	3752.1864	0	0	0	2508.2423	1255.12595	2508.237375	0	FALSE			-777.777	-777.777	-777.777	1	8.5	O:\Shao-En\MSDATA\kinaseinhib\k252a\SC_07282008\5x\M7\kinaseinhib_k252a_SC_07282008_5x_M7_combo.mgf.html		3	-777.777	-777.777	O:\Shao-En\MSDATA\kinaseinhib\k252a\SC_07282008\5x\M7\d008012008_m7_4.raw		0	2508.242365		0	FALSE	0	-777.777
-1	1	0	0.992	0.08	IPI:IPI00465430.5	70111	SPACER	ENSEMBL:ENSP00000352257 Tax_Id=9606 Gene_Symbol=XRCC6 70 kDa protein	LGSLVDEFKELVYPPDYNPEGK	837.091	2508.2512	3	46	-777.777	-777.777	-777.777	-777.777	3756.824193	37.85491674	3762.0525	3758.648083	3763.8294	6851.360489	2508.2423	837.089444	2508.246544	2508.24501	FALSE			-777.777	-777.777	-777.777	1	38	O:\Shao-En\MSDATA\kinaseinhib\k252a\SC_07282008\5x\M7\kinaseinhib_k252a_SC_07282008_5x_M7_combo.mgf.html		3	-777.777	-777.777	O:\Shao-En\MSDATA\kinaseinhib\k252a\SC_07282008\5x\M7\d008012008_m7_5.raw		1502089.243	2508.242365		837.0914073	TRUE	837.0898514	-777.777
-1	1	0	0.992	0.08	IPI:IPI00465430.5	70111	SPACER	ENSEMBL:ENSP00000352257 Tax_Id=9606 Gene_Symbol=XRCC6 70 kDa protein	LGSLVDEFKELVYPPDYNPEGK	842.432	2524.2741	3	27	-777.777	-777.777	-777.777	-777.777	0	0	3771.4455	0	0	0	2524.2707	842.430439	2524.269529	0	FALSE			-777.777	-777.777	-777.777	1	15.7	O:\Shao-En\MSDATA\kinaseinhib\k252a\SC_07282008\5x\M7\kinaseinhib_k252a_SC_07282008_5x_M7_combo.mgf.html	2Lys8	3	-777.777	-777.777	O:\Shao-En\MSDATA\kinaseinhib\k252a\SC_07282008\5x\M7\d008012008_m7_5.raw		0	2508.242365		0	TRUE	0	-777.777
-1	1	0	0.992	0.08	IPI:IPI00465430.5	70111	SPACER	ENSEMBL:ENSP00000352257 Tax_Id=9606 Gene_Symbol=XRCC6 70 kDa protein	LGSLVDEFKELVYPPDYNPEGK	837.0907	2508.2501	3	23	-777.777	-777.777	-777.777	-777.777	0	0	3732.2845	0	0	0	2508.2423	837.089144	2508.245644	0	FALSE			-777.777	-777.777	-777.777	1	15.1	O:\Shao-En\MSDATA\kinaseinhib\k252a\SC_07282008\5x\M7\kinaseinhib_k252a_SC_07282008_5x_M7_combo.mgf.html		3	-777.777	-777.777	O:\Shao-En\MSDATA\kinaseinhib\k252a\SC_07282008\5x\M7\d008012008_m7_5.raw		0	2508.242365		0	FALSE	0	-777.777
-1	1	0	0.992	0.08	IPI:IPI00465430.5	70111	SPACER	ENSEMBL:ENSP00000352257 Tax_Id=9606 Gene_Symbol=XRCC6 70 kDa protein	LGSLVDEFKELVYPPDYNPEGK	842.4354	2524.2845	3	23	-777.777	-777.777	-777.777	-777.777	0	0	3757.7056	0	0	0	2524.2707	842.433839	2524.279729	0	FALSE			-777.777	-777.777	-777.777	1	16.7	O:\Shao-En\MSDATA\kinaseinhib\k252a\SC_07282008\5x\M7\kinaseinhib_k252a_SC_07282008_5x_M7_combo.mgf.html	2Lys8	3	-777.777	-777.777	O:\Shao-En\MSDATA\kinaseinhib\k252a\SC_07282008\5x\M7\d008012008_m7_4.raw		0	2508.242365		0	FALSE	0	-777.777
-1	1	0	0.992	0.08	IPI:IPI00465430.5	70111	SPACER	ENSEMBL:ENSP00000352257 Tax_Id=9606 Gene_Symbol=XRCC6 70 kDa protein	LGSLVDEFKELVYPPDYNPEGK	837.0914	2508.2525	3	18	-777.777	-777.777	-777.777	-777.777	0	0	3737.463	0	0	0	2508.2423	837.089844	2508.247744	0	FALSE			-777.777	-777.777	-777.777	1	12.8	O:\Shao-En\MSDATA\kinaseinhib\k252a\SC_07282008\5x\M7\kinaseinhib_k252a_SC_07282008_5x_M7_combo.mgf.html		3	-777.777	-777.777	O:\Shao-En\MSDATA\kinaseinhib\k252a\SC_07282008\5x\M7\d008012008_m7_4.raw		0	2508.242365		0	FALSE	0	-777.777
-1	1	0	0.992	0.08	IPI:IPI00465430.5	70111	SPACER	ENSEMBL:ENSP00000352257 Tax_Id=9606 Gene_Symbol=XRCC6 70 kDa protein	LGSLVDEFKELVYPPDYNPEGK	842.4342	2524.2808	3	17	-777.777	-777.777	-777.777	-777.777	0	0	3747.7697	0	0	0	2524.2707	842.432639	2524.276129	0	FALSE			-777.777	-777.777	-777.777	1	9.2	O:\Shao-En\MSDATA\kinaseinhib\k252a\SC_07282008\5x\M7\kinaseinhib_k252a_SC_07282008_5x_M7_combo.mgf.html	2Lys8	3	-777.777	-777.777	O:\Shao-En\MSDATA\kinaseinhib\k252a\SC_07282008\5x\M7\d008012008_m7_3.raw		0	2508.242365		0	FALSE	0	-777.777
-1	1	0	0.992	0.08	IPI:IPI00465430.5	70111	SPACER	ENSEMBL:ENSP00000352257 Tax_Id=9606 Gene_Symbol=XRCC6 70 kDa protein	LGSLVDEFKELVYPPDYNPEGK	837.0889	2508.2449	3	16	-777.777	-777.777	-777.777	-777.777	0	0	3748.4838	0	0	0	2508.2423	837.087344	2508.240244	0	FALSE			-777.777	-777.777	-777.777	1	9.5	O:\Shao-En\MSDATA\kinaseinhib\k252a\SC_07282008\5x\M7\kinaseinhib_k252a_SC_07282008_5x_M7_combo.mgf.html		3	-777.777	-777.777	O:\Shao-En\MSDATA\kinaseinhib\k252a\SC_07282008\5x\M7\d008012008_m7_3.raw		0	2508.242365		0	FALSE	0	-777.777
-1	1	0	0.992	0.08	IPI:IPI00465430.5	70111	SPACER	ENSEMBL:ENSP00000352257 Tax_Id=9606 Gene_Symbol=XRCC6 70 kDa protein	LGSLVDEFKELVYPPDYNPEGK	842.4353	2524.284	3	16	-777.777	-777.777	-777.777	-777.777	0	0	3715.299	0	0	0	2524.2707	842.433739	2524.279429	0	FALSE			-777.777	-777.777	-777.777	1	9.8	O:\Shao-En\MSDATA\kinaseinhib\k252a\SC_07282008\5x\M7\kinaseinhib_k252a_SC_07282008_5x_M7_combo.mgf.html	2Lys8	3	-777.777	-777.777	O:\Shao-En\MSDATA\kinaseinhib\k252a\SC_07282008\5x\M7\d008012008_m7_5.raw		0	2508.242365		0	FALSE	0	-777.777
-1	1	0	0.992	0.08	IPI:IPI00465430.5	70111	SPACER	ENSEMBL:ENSP00000352257 Tax_Id=9606 Gene_Symbol=XRCC6 70 kDa protein	LGSLVDEFKELVYPPDYNPEGK	842.4336	2524.279	3	12	-777.777	-777.777	-777.777	-777.777	0	0	3684.902	0	0	0	2524.2707	842.432039	2524.274329	0	FALSE			-777.777	-777.777	-777.777	1	6	O:\Shao-En\MSDATA\kinaseinhib\k252a\SC_07282008\5x\M7\kinaseinhib_k252a_SC_07282008_5x_M7_combo.mgf.html	2Lys8	3	-777.777	-777.777	O:\Shao-En\MSDATA\kinaseinhib\k252a\SC_07282008\5x\M7\d008012008_m7_5.raw		0	2508.242365		0	FALSE	0	-777.777
-1	1	0	0.992	0.08	IPI:IPI00465430.5	70111	SPACER	ENSEMBL:ENSP00000352257 Tax_Id=9606 Gene_Symbol=XRCC6 70 kDa protein	LYRETNEPVK	624.8324	1247.6502	2	39	-777.777	-777.777	-777.777	-777.777	1213.615758	117.9659599	1226.9393	1215.062822	1237.1579	172.102211	1247.651	624.831044	1247.647563	1247.649555	FALSE			-777.777	-777.777	-777.777	1	27.6	O:\Shao-En\MSDATA\kinaseinhib\k252a\SC_07282008\5x\M7\kinaseinhib_k252a_SC_07282008_5x_M7_combo.mgf.html		3	-777.777	-777.777	O:\Shao-En\MSDATA\kinaseinhib\k252a\SC_07282008\5x\M7\d008012008_m7_5.raw		59638.58557	1247.650985		624.8334705	TRUE	624.8321145	-777.777
-1	1	0	0.992	0.08	IPI:IPI00465430.5	70111	SPACER	ENSEMBL:ENSP00000352257 Tax_Id=9606 Gene_Symbol=XRCC6 70 kDa protein	LYRETNEPVK	631.8503	1261.6861	2	28	-777.777	-777.777	-777.777	-777.777	0	0	1186.6291	0	0	0	1261.6853	631.8489374	1261.683349	0	FALSE			-777.777	-777.777	-777.777	1	12.1	O:\Shao-En\MSDATA\kinaseinhib\k252a\SC_07282008\5x\M7\kinaseinhib_k252a_SC_07282008_5x_M7_combo.mgf.html	1Arg6 1Lys8	3	-777.777	-777.777	O:\Shao-En\MSDATA\kinaseinhib\k252a\SC_07282008\5x\M7\d008012008_m7_5.raw		0	1247.650985		0	TRUE	0	-777.777
-1	1	0	0.992	0.08	IPI:IPI00465430.5	70111	SPACER	ENSEMBL:ENSP00000352257 Tax_Id=9606 Gene_Symbol=XRCC6 70 kDa protein	LYRETNEPVK	624.8325	1247.6505	2	25	-777.777	-777.777	-777.777	-777.777	0	0	1194.7322	0	0	0	1247.651	624.831144	1247.647763	0	FALSE			-777.777	-777.777	-777.777	1	6.9	O:\Shao-En\MSDATA\kinaseinhib\k252a\SC_07282008\5x\M7\kinaseinhib_k252a_SC_07282008_5x_M7_combo.mgf.html		3	-777.777	-777.777	O:\Shao-En\MSDATA\kinaseinhib\k252a\SC_07282008\5x\M7\d008012008_m7_5.raw		0	1247.650985		0	FALSE	0	-777.777
-1	1	0	0.992	0.08	IPI:IPI00465430.5	70111	SPACER	ENSEMBL:ENSP00000352257 Tax_Id=9606 Gene_Symbol=XRCC6 70 kDa protein	LYRETNEPVK	631.8487	1261.6829	2	13	-777.777	-777.777	-777.777	-777.777	0	0	1282.5665	0	0	0	1261.6853	631.8473374	1261.680149	0	FALSE			-777.777	-777.777	-777.777	1	9.4	O:\Shao-En\MSDATA\kinaseinhib\k252a\SC_07282008\5x\M7\kinaseinhib_k252a_SC_07282008_5x_M7_combo.mgf.html	1Arg6 1Lys8	3	-777.777	-777.777	O:\Shao-En\MSDATA\kinaseinhib\k252a\SC_07282008\5x\M7\d008012008_m7_5.raw		0	1247.650985		0	FALSE	0	-777.777
-1	1	0	0.992	0.08	IPI:IPI00465430.5	70111	SPACER	ENSEMBL:ENSP00000352257 Tax_Id=9606 Gene_Symbol=XRCC6 70 kDa protein	NIPPYFVALVPQEEELDDQK	1172.5929	2343.1712	2	33	-777.777	-777.777	-777.777	-777.777	3573.927088	34.52258517	3561.084	3574.002857	3573.343	4828.764438	2343.1634	1172.591028	2343.167531	2343.163344	FALSE			-777.777	-777.777	-777.777	1	28.3	O:\Shao-En\MSDATA\kinaseinhib\k252a\SC_07282008\5x\M7\kinaseinhib_k252a_SC_07282008_5x_M7_combo.mgf.html		3	-777.777	-777.777	O:\Shao-En\MSDATA\kinaseinhib\k252a\SC_07282008\5x\M7\d008012008_m7_5.raw		637415.7756	2343.163395		1172.592631	TRUE	1172.590759	-777.777
-1	1	0	0.992	0.08	IPI:IPI00465430.5	70111	SPACER	ENSEMBL:ENSP00000352257 Tax_Id=9606 Gene_Symbol=XRCC6 70 kDa protein	NIPPYFVALVPQEEELDDQK	1176.5988	2351.183	2	30	-777.777	-777.777	-777.777	-777.777	0	0	3562.6772	0	0	0	2351.1776	1176.596924	2351.179323	0	FALSE			-777.777	-777.777	-777.777	1	22.7	O:\Shao-En\MSDATA\kinaseinhib\k252a\SC_07282008\5x\M7\kinaseinhib_k252a_SC_07282008_5x_M7_combo.mgf.html	1Lys8	3	-777.777	-777.777	O:\Shao-En\MSDATA\kinaseinhib\k252a\SC_07282008\5x\M7\d008012008_m7_5.raw		0	2343.163395		0	TRUE	0	-777.777
-1	1	0	0.992	0.08	IPI:IPI00465430.5	70111	SPACER	ENSEMBL:ENSP00000352257 Tax_Id=9606 Gene_Symbol=XRCC6 70 kDa protein	NIPPYFVALVPQEEELDDQK	782.065	2343.1731	3	10	-777.777	-777.777	-777.777	-777.777	0	0	3568.0084	0	0	0	2343.1634	782.0634959	2343.1687	0	FALSE			-777.777	-777.777	-777.777	1	3.5	O:\Shao-En\MSDATA\kinaseinhib\k252a\SC_07282008\5x\M7\kinaseinhib_k252a_SC_07282008_5x_M7_combo.mgf.html		3	-777.777	-777.777	O:\Shao-En\MSDATA\kinaseinhib\k252a\SC_07282008\5x\M7\d008012008_m7_5.raw		0	2343.163395		0	FALSE	0	-777.777
-1	1	0	0.992	0.08	IPI:IPI00465430.5	70111	SPACER	ENSEMBL:ENSP00000352257 Tax_Id=9606 Gene_Symbol=XRCC6 70 kDa protein	NIYVLQELDNPGAK	791.423	1580.8315	2	78	-777.777	-777.777	-777.777	-777.777	2984.259918	24.94244718	2973.5301	2984.429008	2983.8818	35768.12553	1580.8289	791.4214871	1580.828449	1572.815924	FALSE			-777.777	-777.777	-777.777	1	67	O:\Shao-En\MSDATA\kinaseinhib\k252a\SC_07282008\5x\M7\kinaseinhib_k252a_SC_07282008_5x_M7_combo.mgf.html	1Lys8	3	-777.777	-777.777	O:\Shao-En\MSDATA\kinaseinhib\k252a\SC_07282008\5x\M7\d008012008_m7_5.raw		8574653.294	1572.814745		791.4230818	TRUE	791.4215689	-777.777
-1	1	0	0.992	0.08	IPI:IPI00465430.5	70111	SPACER	ENSEMBL:ENSP00000352257 Tax_Id=9606 Gene_Symbol=XRCC6 70 kDa protein	NIYVLQELDNPGAK	787.4171	1572.8197	2	74	-777.777	-777.777	-777.777	-777.777	0	0	2974.1833	0	0	0	1572.8147	787.4155908	1572.816656	0	FALSE			-777.777	-777.777	-777.777	1	59.5	O:\Shao-En\MSDATA\kinaseinhib\k252a\SC_07282008\5x\M7\kinaseinhib_k252a_SC_07282008_5x_M7_combo.mgf.html		3	-777.777	-777.777	O:\Shao-En\MSDATA\kinaseinhib\k252a\SC_07282008\5x\M7\d008012008_m7_5.raw		0	1572.814745		0	TRUE	0	-777.777
-1	1	0	0.992	0.08	IPI:IPI00465430.5	70111	SPACER	ENSEMBL:ENSP00000352257 Tax_Id=9606 Gene_Symbol=XRCC6 70 kDa protein	NIYVLQELDNPGAK	787.4175	1572.8205	2	42	-777.777	-777.777	-777.777	-777.777	2974.472205	19.9243385	2970.8027	2974.204834	2976.2513	4094.99132	1572.8147	787.4159908	1572.817456	1572.817619	FALSE			-777.777	-777.777	-777.777	1	25.8	O:\Shao-En\MSDATA\kinaseinhib\k252a\SC_07282008\5x\M7\kinaseinhib_k252a_SC_07282008_5x_M7_combo.mgf.html		3	-777.777	-777.777	O:\Shao-En\MSDATA\kinaseinhib\k252a\SC_07282008\5x\M7\d008012008_m7_4.raw		986740.6479	1572.814745		787.4175798	TRUE	787.4160707	-777.777
-1	1	0	0.992	0.08	IPI:IPI00465430.5	70111	SPACER	ENSEMBL:ENSP00000352257 Tax_Id=9606 Gene_Symbol=XRCC6 70 kDa protein	NIYVLQELDNPGAK	791.4262	1580.8379	2	39	-777.777	-777.777	-777.777	-777.777	0	0	2971.1382	0	0	0	1580.8289	791.4246871	1580.834849	0	FALSE			-777.777	-777.777	-777.777	1	31.2	O:\Shao-En\MSDATA\kinaseinhib\k252a\SC_07282008\5x\M7\kinaseinhib_k252a_SC_07282008_5x_M7_combo.mgf.html	1Lys8	3	-777.777	-777.777	O:\Shao-En\MSDATA\kinaseinhib\k252a\SC_07282008\5x\M7\d008012008_m7_4.raw		0	1572.814745		0	TRUE	0	-777.777
-1	1	0	0.992	0.08	IPI:IPI00465430.5	70111	SPACER	ENSEMBL:ENSP00000352257 Tax_Id=9606 Gene_Symbol=XRCC6 70 kDa protein	NIYVLQELDNPGAK	787.4171	1572.8196	2	15	-777.777	-777.777	-777.777	-777.777	0	0	3002.9465	0	0	0	1572.8147	787.4155908	1572.816656	0	FALSE			-777.777	-777.777	-777.777	1	10.2	O:\Shao-En\MSDATA\kinaseinhib\k252a\SC_07282008\5x\M7\kinaseinhib_k252a_SC_07282008_5x_M7_combo.mgf.html		3	-777.777	-777.777	O:\Shao-En\MSDATA\kinaseinhib\k252a\SC_07282008\5x\M7\d008012008_m7_5.raw		0	1572.814745		0	FALSE	0	-777.777
-1	1	0	0.992	0.08	IPI:IPI00465430.5	70111	SPACER	ENSEMBL:ENSP00000352257 Tax_Id=9606 Gene_Symbol=XRCC6 70 kDa protein	NIYVLQELDNPGAKR	865.4663	1728.918	2	90	-777.777	-777.777	-777.777	-777.777	2757.984837	26.70302164	2748.2416	2758.005841	2757.0892	10114.61406	1728.9158	865.4647173	1728.914909	1728.915999	FALSE			-777.777	-777.777	-777.777	1	76	O:\Shao-En\MSDATA\kinaseinhib\k252a\SC_07282008\5x\M7\kinaseinhib_k252a_SC_07282008_5x_M7_combo.mgf.html		3	-777.777	-777.777	O:\Shao-En\MSDATA\kinaseinhib\k252a\SC_07282008\5x\M7\d008012008_m7_5.raw		2110551.443	1728.915855		865.4662475	TRUE	865.4646648	-777.777
-1	1	0	0.992	0.08	IPI:IPI00465430.5	70111	SPACER	ENSEMBL:ENSP00000352257 Tax_Id=9606 Gene_Symbol=XRCC6 70 kDa protein	NIYVLQELDNPGAKR	872.484	1742.9534	2	86	-777.777	-777.777	-777.777	-777.777	2756.364651	19.33244468	2754.5455	2757.310247	2757.3514	3210.891922	1742.9501	872.4824107	1742.950296	1728.917291	FALSE			-777.777	-777.777	-777.777	1	79.6	O:\Shao-En\MSDATA\kinaseinhib\k252a\SC_07282008\5x\M7\kinaseinhib_k252a_SC_07282008_5x_M7_combo.mgf.html	1Arg6 1Lys8	3	-777.777	-777.777	O:\Shao-En\MSDATA\kinaseinhib\k252a\SC_07282008\5x\M7\d008012008_m7_4.raw		672784.2712	1728.915855		872.485913	TRUE	872.4843237	-777.777
-1	1	0	0.992	0.08	IPI:IPI00465430.5	70111	SPACER	ENSEMBL:ENSP00000352257 Tax_Id=9606 Gene_Symbol=XRCC6 70 kDa protein	NIYVLQELDNPGAKR	872.4857	1742.9568	2	84	-777.777	-777.777	-777.777	-777.777	0	0	2749.697	0	0	0	1742.9501	872.4841107	1742.953696	0	FALSE			-777.777	-777.777	-777.777	1	76	O:\Shao-En\MSDATA\kinaseinhib\k252a\SC_07282008\5x\M7\kinaseinhib_k252a_SC_07282008_5x_M7_combo.mgf.html	1Arg6 1Lys8	3	-777.777	-777.777	O:\Shao-En\MSDATA\kinaseinhib\k252a\SC_07282008\5x\M7\d008012008_m7_5.raw		0	1728.915855		0	TRUE	0	-777.777
-1	1	0	0.992	0.08	IPI:IPI00465430.5	70111	SPACER	ENSEMBL:ENSP00000352257 Tax_Id=9606 Gene_Symbol=XRCC6 70 kDa protein	NIYVLQELDNPGAKR	865.4665	1728.9184	2	69	-777.777	-777.777	-777.777	-777.777	0	0	2758.7495	0	0	0	1728.9158	865.4649173	1728.915309	0	FALSE			-777.777	-777.777	-777.777	1	55.8	O:\Shao-En\MSDATA\kinaseinhib\k252a\SC_07282008\5x\M7\kinaseinhib_k252a_SC_07282008_5x_M7_combo.mgf.html		3	-777.777	-777.777	O:\Shao-En\MSDATA\kinaseinhib\k252a\SC_07282008\5x\M7\d008012008_m7_4.raw		0	1728.915855		0	TRUE	0	-777.777
-1	1	0	0.992	0.08	IPI:IPI00465430.5	70111	SPACER	ENSEMBL:ENSP00000352257 Tax_Id=9606 Gene_Symbol=XRCC6 70 kDa protein	NIYVLQELDNPGAKR	581.9926	1742.9561	3	37	-777.777	-777.777	-777.777	-777.777	2758.192308	26.83152528	2759.7666	2758.681726	2759.3052	4718.984276	1742.9501	581.9912844	1742.952065	1728.916161	FALSE			-777.777	-777.777	-777.777	1	27.1	O:\Shao-En\MSDATA\kinaseinhib\k252a\SC_07282008\5x\M7\kinaseinhib_k252a_SC_07282008_5x_M7_combo.mgf.html	1Arg6 1Lys8	3	-777.777	-777.777	O:\Shao-En\MSDATA\kinaseinhib\k252a\SC_07282008\5x\M7\d008012008_m7_5.raw		1826667.981	1728.915855		581.992645	TRUE	581.9913294	-777.777
-1	1	0	0.992	0.08	IPI:IPI00465430.5	70111	SPACER	ENSEMBL:ENSP00000352257 Tax_Id=9606 Gene_Symbol=XRCC6 70 kDa protein	NIYVLQELDNPGAKR	577.3141	1728.9204	3	19	-777.777	-777.777	-777.777	-777.777	0	0	2751.9575	0	0	0	1728.9158	577.3127888	1728.916578	0	FALSE			-777.777	-777.777	-777.777	1	11	O:\Shao-En\MSDATA\kinaseinhib\k252a\SC_07282008\5x\M7\kinaseinhib_k252a_SC_07282008_5x_M7_combo.mgf.html		3	-777.777	-777.777	O:\Shao-En\MSDATA\kinaseinhib\k252a\SC_07282008\5x\M7\d008012008_m7_5.raw		0	1728.915855		0	FALSE	0	-777.777
-1	1	0	0.992	0.08	IPI:IPI00465430.5	70111	SPACER	ENSEMBL:ENSP00000352257 Tax_Id=9606 Gene_Symbol=XRCC6 70 kDa protein	NLEALALDLMEPEQAVDLTLPK	1220.1409	2438.2673	2	107	-777.777	-777.777	-777.777	-777.777	3907.185745	46.18267952	3920.5958	3907.456665	3898.451	2223.442065	2438.2614	1220.138983	2438.263441	2438.262727	FALSE			-777.777	-777.777	-777.777	1	103	O:\Shao-En\MSDATA\kinaseinhib\k252a\SC_07282008\5x\M7\kinaseinhib_k252a_SC_07282008_5x_M7_combo.mgf.html	1Met(ox)	3	-777.777	-777.777	O:\Shao-En\MSDATA\kinaseinhib\k252a\SC_07282008\5x\M7\d008012008_m7_4.raw		276681.2501	2422.266475		1220.142725	TRUE	1220.140808	-777.777
-1	1	0	0.992	0.08	IPI:IPI00465430.5	70111	SPACER	ENSEMBL:ENSP00000352257 Tax_Id=9606 Gene_Symbol=XRCC6 70 kDa protein	NLEALALDLMEPEQAVDLTLPK	1224.147	2446.2794	2	92	-777.777	-777.777	-777.777	-777.777	3912.098016	52.69313343	3914.8485	3912.831792	3923.8604	12538.49622	2446.2756	1224.145079	2446.275633	2438.264086	FALSE			-777.777	-777.777	-777.777	1	75.1	O:\Shao-En\MSDATA\kinaseinhib\k252a\SC_07282008\5x\M7\kinaseinhib_k252a_SC_07282008_5x_M7_combo.mgf.html	1Met(ox) 1Lys8	3	-777.777	-777.777	O:\Shao-En\MSDATA\kinaseinhib\k252a\SC_07282008\5x\M7\d008012008_m7_5.raw		1559233.208	2422.266475		1224.147359	TRUE	1224.145438	-777.777
-1	1	0	0.992	0.08	IPI:IPI00465430.5	70111	SPACER	ENSEMBL:ENSP00000352257 Tax_Id=9606 Gene_Symbol=XRCC6 70 kDa protein	NLEALALDLMEPEQAVDLTLPK	1224.1472	2446.2798	2	74	-777.777	-777.777	-777.777	-777.777	0	0	3920.9545	0	0	0	2446.2756	1224.145279	2446.276033	0	FALSE			-777.777	-777.777	-777.777	1	69	O:\Shao-En\MSDATA\kinaseinhib\k252a\SC_07282008\5x\M7\kinaseinhib_k252a_SC_07282008_5x_M7_combo.mgf.html	1Met(ox) 1Lys8	3	-777.777	-777.777	O:\Shao-En\MSDATA\kinaseinhib\k252a\SC_07282008\5x\M7\d008012008_m7_4.raw		0	2422.266475		0	TRUE	0	-777.777
-1	1	0	0.992	0.08	IPI:IPI00465430.5	70111	SPACER	ENSEMBL:ENSP00000352257 Tax_Id=9606 Gene_Symbol=XRCC6 70 kDa protein	NLEALALDLMEPEQAVDLTLPK	1220.1414	2438.2683	2	66	-777.777	-777.777	-777.777	-777.777	0	0	3891.0578	0	0	0	2438.2614	1220.139483	2438.264441	0	FALSE			-777.777	-777.777	-777.777	1	58.2	O:\Shao-En\MSDATA\kinaseinhib\k252a\SC_07282008\5x\M7\kinaseinhib_k252a_SC_07282008_5x_M7_combo.mgf.html	1Met(ox)	3	-777.777	-777.777	O:\Shao-En\MSDATA\kinaseinhib\k252a\SC_07282008\5x\M7\d008012008_m7_4.raw		0	2422.266475		0	TRUE	0	-777.777
-1	1	0	0.992	0.08	IPI:IPI00465430.5	70111	SPACER	ENSEMBL:ENSP00000352257 Tax_Id=9606 Gene_Symbol=XRCC6 70 kDa protein	NLEALALDLMEPEQAVDLTLPK	1212.1417	2422.2688	2	64	-777.777	-777.777	-777.777	-777.777	4336.79129	20.74493616	4345.9078	4337.143112	4337.0683	2843.333985	2422.2665	1212.139791	2422.265056	2422.26557	FALSE			-777.777	-777.777	-777.777	1	53.3	O:\Shao-En\MSDATA\kinaseinhib\k252a\SC_07282008\5x\M7\kinaseinhib_k252a_SC_07282008_5x_M7_combo.mgf.html		3	-777.777	-777.777	O:\Shao-En\MSDATA\kinaseinhib\k252a\SC_07282008\5x\M7\d008012008_m7_5.raw		357310.2702	2422.266475		1212.141635	TRUE	1212.139726	-777.777
-1	1	0	0.992	0.08	IPI:IPI00465430.5	70111	SPACER	ENSEMBL:ENSP00000352257 Tax_Id=9606 Gene_Symbol=XRCC6 70 kDa protein	NLEALALDLMEPEQAVDLTLPK	1224.1466	2446.2786	2	64	-777.777	-777.777	-777.777	-777.777	3914.347829	52.925636	3920.8938	3913.546332	3924.055	532.1629435	2446.2756	1224.144679	2446.274833	2438.262033	FALSE			-777.777	-777.777	-777.777	1	62.8	O:\Shao-En\MSDATA\kinaseinhib\k252a\SC_07282008\5x\M7\kinaseinhib_k252a_SC_07282008_5x_M7_combo.mgf.html	1Met(ox) 1Lys8	3	-777.777	-777.777	O:\Shao-En\MSDATA\kinaseinhib\k252a\SC_07282008\5x\M7\d008012008_m7_3.raw		66554.03171	2422.266475		1224.147127	TRUE	1224.145207	-777.777
-1	1	0	0.992	0.08	IPI:IPI00465430.5	70111	SPACER	ENSEMBL:ENSP00000352257 Tax_Id=9606 Gene_Symbol=XRCC6 70 kDa protein	NLEALALDLMEPEQAVDLTLPK	1224.147	2446.2795	2	60	-777.777	-777.777	-777.777	-777.777	0	0	3884.1394	0	0	0	2446.2756	1224.145079	2446.275633	0	FALSE			-777.777	-777.777	-777.777	1	51	O:\Shao-En\MSDATA\kinaseinhib\k252a\SC_07282008\5x\M7\kinaseinhib_k252a_SC_07282008_5x_M7_combo.mgf.html	1Met(ox) 1Lys8	3	-777.777	-777.777	O:\Shao-En\MSDATA\kinaseinhib\k252a\SC_07282008\5x\M7\d008012008_m7_5.raw		0	2422.266475		0	TRUE	0	-777.777
-1	1	0	0.992	0.08	IPI:IPI00465430.5	70111	SPACER	ENSEMBL:ENSP00000352257 Tax_Id=9606 Gene_Symbol=XRCC6 70 kDa protein	NLEALALDLMEPEQAVDLTLPK	1224.1478	2446.281	2	48	-777.777	-777.777	-777.777	-777.777	0	0	3889.9805	0	0	0	2446.2756	1224.145879	2446.277233	0	FALSE			-777.777	-777.777	-777.777	1	48	O:\Shao-En\MSDATA\kinaseinhib\k252a\SC_07282008\5x\M7\kinaseinhib_k252a_SC_07282008_5x_M7_combo.mgf.html	1Met(ox) 1Lys8	3	-777.777	-777.777	O:\Shao-En\MSDATA\kinaseinhib\k252a\SC_07282008\5x\M7\d008012008_m7_4.raw		0	2422.266475		0	TRUE	0	-777.777
-1	1	0	0.992	0.08	IPI:IPI00465430.5	70111	SPACER	ENSEMBL:ENSP00000352257 Tax_Id=9606 Gene_Symbol=XRCC6 70 kDa protein	NLEALALDLMEPEQAVDLTLPK	1216.1483	2430.2821	2	47	-777.777	-777.777	-777.777	-777.777	4336.79129	20.74493616	4345.5491	4337.143112	4337.0683	2843.333985	2430.2807	1216.146387	2430.278248	2422.26557	FALSE			-777.777	-777.777	-777.777	1	43.4	O:\Shao-En\MSDATA\kinaseinhib\k252a\SC_07282008\5x\M7\kinaseinhib_k252a_SC_07282008_5x_M7_combo.mgf.html	1Lys8	3	-777.777	-777.777	O:\Shao-En\MSDATA\kinaseinhib\k252a\SC_07282008\5x\M7\d008012008_m7_5.raw		357310.2702	2422.266475		1216.151475	TRUE	1216.149562	-777.777
-1	1	0	0.992	0.08	IPI:IPI00465430.5	70111	SPACER	ENSEMBL:ENSP00000352257 Tax_Id=9606 Gene_Symbol=XRCC6 70 kDa protein	NLEALALDLMEPEQAVDLTLPK	1220.1341	2438.2536	2	47	-777.777	-777.777	-777.777	-777.777	0	0	3912.9755	0	0	0	2438.2614	1220.132183	2438.249841	0	FALSE			-777.777	-777.777	-777.777	1	47	O:\Shao-En\MSDATA\kinaseinhib\k252a\SC_07282008\5x\M7\kinaseinhib_k252a_SC_07282008_5x_M7_combo.mgf.html	1Met(ox)	3	-777.777	-777.777	O:\Shao-En\MSDATA\kinaseinhib\k252a\SC_07282008\5x\M7\d008012008_m7_3.raw		0	2422.266475		0	TRUE	0	-777.777
-1	1	0	0.992	0.08	IPI:IPI00465430.5	70111	SPACER	ENSEMBL:ENSP00000352257 Tax_Id=9606 Gene_Symbol=XRCC6 70 kDa protein	NLEALALDLMEPEQAVDLTLPK	1220.1288	2438.2431	2	46	-777.777	-777.777	-777.777	-777.777	0	0	3892.1979	0	0	0	2438.2614	1220.126883	2438.239241	0	FALSE			-777.777	-777.777	-777.777	1	42.3	O:\Shao-En\MSDATA\kinaseinhib\k252a\SC_07282008\5x\M7\kinaseinhib_k252a_SC_07282008_5x_M7_combo.mgf.html	1Met(ox)	3	-777.777	-777.777	O:\Shao-En\MSDATA\kinaseinhib\k252a\SC_07282008\5x\M7\d008012008_m7_3.raw		0	2422.266475		0	TRUE	0	-777.777
-1	1	0	0.992	0.08	IPI:IPI00465430.5	70111	SPACER	ENSEMBL:ENSP00000352257 Tax_Id=9606 Gene_Symbol=XRCC6 70 kDa protein	NLEALALDLMEPEQAVDLTLPK	1212.1422	2422.2699	2	33	-777.777	-777.777	-777.777	-777.777	4375.602756	29.67051537	4364.7171	4375.130687	4381.3136	296.1165074	2422.2665	1212.140291	2422.266056	2422.265226	FALSE			-777.777	-777.777	-777.777	1	29.9	O:\Shao-En\MSDATA\kinaseinhib\k252a\SC_07282008\5x\M7\kinaseinhib_k252a_SC_07282008_5x_M7_combo.mgf.html		3	-777.777	-777.777	O:\Shao-En\MSDATA\kinaseinhib\k252a\SC_07282008\5x\M7\d008012008_m7_4.raw		38457.52234	2422.266475		1212.141665	TRUE	1212.139756	-777.777
-1	1	0	0.992	0.08	IPI:IPI00465430.5	70111	SPACER	ENSEMBL:ENSP00000352257 Tax_Id=9606 Gene_Symbol=XRCC6 70 kDa protein	NLEALALDLMEPEQAVDLTLPK	1220.1401	2438.2656	2	33	-777.777	-777.777	-777.777	-777.777	0	0	3881.3611	0	0	0	2438.2614	1220.138183	2438.261841	0	FALSE			-777.777	-777.777	-777.777	1	32.9	O:\Shao-En\MSDATA\kinaseinhib\k252a\SC_07282008\5x\M7\kinaseinhib_k252a_SC_07282008_5x_M7_combo.mgf.html	1Met(ox)	3	-777.777	-777.777	O:\Shao-En\MSDATA\kinaseinhib\k252a\SC_07282008\5x\M7\d008012008_m7_5.raw		0	2422.266475		0	TRUE	0	-777.777
-1	1	0	0.992	0.08	IPI:IPI00465430.5	70111	SPACER	ENSEMBL:ENSP00000352257 Tax_Id=9606 Gene_Symbol=XRCC6 70 kDa protein	NLEALALDLMEPEQAVDLTLPK	1216.1479	2430.2813	2	27	-777.777	-777.777	-777.777	-777.777	0	0	4367.2288	0	0	0	2430.2807	1216.145987	2430.277448	0	FALSE			-777.777	-777.777	-777.777	1	25.8	O:\Shao-En\MSDATA\kinaseinhib\k252a\SC_07282008\5x\M7\kinaseinhib_k252a_SC_07282008_5x_M7_combo.mgf.html	1Lys8	3	-777.777	-777.777	O:\Shao-En\MSDATA\kinaseinhib\k252a\SC_07282008\5x\M7\d008012008_m7_4.raw		0	2422.266475		0	TRUE	0	-777.777
-1	1	0	0.992	0.08	IPI:IPI00465430.5	70111	SPACER	ENSEMBL:ENSP00000352257 Tax_Id=9606 Gene_Symbol=XRCC6 70 kDa protein	NLEALALDLMEPEQAVDLTLPK	1216.1483	2430.2821	2	23	-777.777	-777.777	-777.777	-777.777	0	0	4315.1288	0	0	0	2430.2807	1216.146387	2430.278248	0	FALSE			-777.777	-777.777	-777.777	1	17	O:\Shao-En\MSDATA\kinaseinhib\k252a\SC_07282008\5x\M7\kinaseinhib_k252a_SC_07282008_5x_M7_combo.mgf.html	1Lys8	3	-777.777	-777.777	O:\Shao-En\MSDATA\kinaseinhib\k252a\SC_07282008\5x\M7\d008012008_m7_5.raw		0	2422.266475		0	FALSE	0	-777.777
-1	1	0	0.992	0.08	IPI:IPI00465430.5	70111	SPACER	ENSEMBL:ENSP00000352257 Tax_Id=9606 Gene_Symbol=XRCC6 70 kDa protein	NLEALALDLMEPEQAVDLTLPK	1216.1478	2430.2811	2	16	-777.777	-777.777	-777.777	-777.777	0	0	4360.1977	0	0	0	2430.2807	1216.145887	2430.277248	0	FALSE			-777.777	-777.777	-777.777	1	11.1	O:\Shao-En\MSDATA\kinaseinhib\k252a\SC_07282008\5x\M7\kinaseinhib_k252a_SC_07282008_5x_M7_combo.mgf.html	1Lys8	3	-777.777	-777.777	O:\Shao-En\MSDATA\kinaseinhib\k252a\SC_07282008\5x\M7\d008012008_m7_3.raw		0	2422.266475		0	FALSE	0	-777.777
-1	1	0	0.992	0.08	IPI:IPI00465430.5	70111	SPACER	ENSEMBL:ENSP00000352257 Tax_Id=9606 Gene_Symbol=XRCC6 70 kDa protein	NLEALALDLMEPEQAVDLTLPK	1212.1412	2422.2679	2	14	-777.777	-777.777	-777.777	-777.777	0	0	4361.2517	0	0	0	2422.2665	1212.139291	2422.264056	0	FALSE			-777.777	-777.777	-777.777	1	7.3	O:\Shao-En\MSDATA\kinaseinhib\k252a\SC_07282008\5x\M7\kinaseinhib_k252a_SC_07282008_5x_M7_combo.mgf.html		3	-777.777	-777.777	O:\Shao-En\MSDATA\kinaseinhib\k252a\SC_07282008\5x\M7\d008012008_m7_3.raw		0	2422.266475		0	FALSE	0	-777.777
-1	1	0	0.992	0.08	IPI:IPI00465430.5	70111	SPACER	ENSEMBL:ENSP00000352257 Tax_Id=9606 Gene_Symbol=XRCC6 70 kDa protein	NLEALALDLMEPEQAVDLTLPK	1212.1418	2422.269	2	14	-777.777	-777.777	-777.777	-777.777	0	0	4366.8686	0	0	0	2422.2665	1212.139891	2422.265256	0	FALSE			-777.777	-777.777	-777.777	1	12.4	O:\Shao-En\MSDATA\kinaseinhib\k252a\SC_07282008\5x\M7\kinaseinhib_k252a_SC_07282008_5x_M7_combo.mgf.html		3	-777.777	-777.777	O:\Shao-En\MSDATA\kinaseinhib\k252a\SC_07282008\5x\M7\d008012008_m7_4.raw		0	2422.266475		0	FALSE	0	-777.777
-1	1	0	0.992	0.08	IPI:IPI00465430.5	70111	SPACER	ENSEMBL:ENSP00000352257 Tax_Id=9606 Gene_Symbol=XRCC6 70 kDa protein	NLEALALDLMEPEQAVDLTLPK	1220.1413	2438.268	2	99	-777.777	-777.777	-777.777	-777.777	0	0	3912.4461	0	0	0	2438.2614	1220.139383	2438.264241	0	FALSE			-777.777	-777.777	-777.777	1	89.6	O:\Shao-En\MSDATA\kinaseinhib\k252a\SC_07282008\5x\M7\kinaseinhib_k252a_SC_07282008_5x_M7_combo.mgf.html	1Met(ox)	3	-777.777	-777.777	O:\Shao-En\MSDATA\kinaseinhib\k252a\SC_07282008\5x\M7\d008012008_m7_5.raw		0	2422.266475		0	TRUE	0	-777.777
-1	1	0	0.992	0.08	IPI:IPI00465430.5	70111	SPACER	ENSEMBL:ENSP00000352257 Tax_Id=9606 Gene_Symbol=XRCC6 70 kDa protein	NLEALALDLMEPEQAVDLTLPK	816.4346	2446.2819	3	69	-777.777	-777.777	-777.777	-777.777	3913.309375	52.68600403	3917.9729	3912.607638	3926.277	2344.74909	2446.2756	816.4330635	2446.277402	2438.262289	FALSE			-777.777	-777.777	-777.777	1	62.2	O:\Shao-En\MSDATA\kinaseinhib\k252a\SC_07282008\5x\M7\kinaseinhib_k252a_SC_07282008_5x_M7_combo.mgf.html	1Met(ox) 1Lys8	3	-777.777	-777.777	O:\Shao-En\MSDATA\kinaseinhib\k252a\SC_07282008\5x\M7\d008012008_m7_5.raw		542000.0251	2422.266475		816.4342484	TRUE	816.4327119	-777.777
-1	1	0	0.992	0.08	IPI:IPI00465430.5	70111	SPACER	ENSEMBL:ENSP00000352257 Tax_Id=9606 Gene_Symbol=XRCC6 70 kDa protein	NLEALALDLMEPEQAVDLTLPK	813.7642	2438.2707	3	62	-777.777	-777.777	-777.777	-777.777	0	0	3917.2294	0	0	0	2438.2614	813.762666	2438.26621	0	FALSE			-777.777	-777.777	-777.777	1	54.4	O:\Shao-En\MSDATA\kinaseinhib\k252a\SC_07282008\5x\M7\kinaseinhib_k252a_SC_07282008_5x_M7_combo.mgf.html	1Met(ox)	3	-777.777	-777.777	O:\Shao-En\MSDATA\kinaseinhib\k252a\SC_07282008\5x\M7\d008012008_m7_5.raw		0	2422.266475		0	TRUE	0	-777.777
-1	1	0	0.992	0.08	IPI:IPI00465430.5	70111	SPACER	ENSEMBL:ENSP00000352257 Tax_Id=9606 Gene_Symbol=XRCC6 70 kDa protein	NLEALALDLMEPEQAVDLTLPK	808.4298	2422.2677	3	59	-777.777	-777.777	-777.777	-777.777	4321.041046	8.327294349	4318.9699	4321.185477	4323.3434	173.9737099	2422.2665	808.428271	2422.263025	2422.264449	FALSE			-777.777	-777.777	-777.777	1	47.6	O:\Shao-En\MSDATA\kinaseinhib\k252a\SC_07282008\5x\M7\kinaseinhib_k252a_SC_07282008_5x_M7_combo.mgf.html		3	-777.777	-777.777	O:\Shao-En\MSDATA\kinaseinhib\k252a\SC_07282008\5x\M7\d008012008_m7_5.raw		40319.85316	2422.266475		808.430033	TRUE	808.428504	-777.777
-1	1	0	0.992	0.08	IPI:IPI00465430.5	70111	SPACER	ENSEMBL:ENSP00000352257 Tax_Id=9606 Gene_Symbol=XRCC6 70 kDa protein	NLEALALDLMEPEQAVDLTLPK	808.43	2422.2683	3	52	-777.777	-777.777	-777.777	-777.777	0	0	4324.2391	0	0	0	2422.2665	808.428471	2422.263625	0	FALSE			-777.777	-777.777	-777.777	1	44.9	O:\Shao-En\MSDATA\kinaseinhib\k252a\SC_07282008\5x\M7\kinaseinhib_k252a_SC_07282008_5x_M7_combo.mgf.html		3	-777.777	-777.777	O:\Shao-En\MSDATA\kinaseinhib\k252a\SC_07282008\5x\M7\d008012008_m7_5.raw		0	2422.266475		0	TRUE	0	-777.777
-1	1	0	0.992	0.08	IPI:IPI00465430.5	70111	SPACER	ENSEMBL:ENSP00000352257 Tax_Id=9606 Gene_Symbol=XRCC6 70 kDa protein	NLEALALDLMEPEQAVDLTLPK	816.4345	2446.2816	3	39	-777.777	-777.777	-777.777	-777.777	3898.926221	18.82492344	3897.708	3898.60179	3898.451	607.5012005	2446.2756	816.4329635	2446.277102	2438.263598	FALSE			-777.777	-777.777	-777.777	1	30.1	O:\Shao-En\MSDATA\kinaseinhib\k252a\SC_07282008\5x\M7\kinaseinhib_k252a_SC_07282008_5x_M7_combo.mgf.html	1Met(ox) 1Lys8	3	-777.777	-777.777	O:\Shao-En\MSDATA\kinaseinhib\k252a\SC_07282008\5x\M7\d008012008_m7_4.raw		138942.7905	2422.266475		816.43474	TRUE	816.4332035	-777.777
-1	1	0	0.992	0.08	IPI:IPI00465430.5	70111	SPACER	ENSEMBL:ENSP00000352257 Tax_Id=9606 Gene_Symbol=XRCC6 70 kDa protein	NLEALALDLMEPEQAVDLTLPK	816.4346	2446.2819	3	34	-777.777	-777.777	-777.777	-777.777	0	0	3916.9639	0	0	0	2446.2756	816.4330635	2446.277402	0	FALSE			-777.777	-777.777	-777.777	1	32.3	O:\Shao-En\MSDATA\kinaseinhib\k252a\SC_07282008\5x\M7\kinaseinhib_k252a_SC_07282008_5x_M7_combo.mgf.html	1Met(ox) 1Lys8	3	-777.777	-777.777	O:\Shao-En\MSDATA\kinaseinhib\k252a\SC_07282008\5x\M7\d008012008_m7_4.raw		0	2422.266475		0	TRUE	0	-777.777
-1	1	0	0.992	0.08	IPI:IPI00465430.5	70111	SPACER	ENSEMBL:ENSP00000352257 Tax_Id=9606 Gene_Symbol=XRCC6 70 kDa protein	NLEALALDLMEPEQAVDLTLPK	813.7644	2438.2713	3	32	-777.777	-777.777	-777.777	-777.777	0	0	3893.4001	0	0	0	2438.2614	813.762866	2438.26681	0	FALSE			-777.777	-777.777	-777.777	1	29.1	O:\Shao-En\MSDATA\kinaseinhib\k252a\SC_07282008\5x\M7\kinaseinhib_k252a_SC_07282008_5x_M7_combo.mgf.html	1Met(ox)	3	-777.777	-777.777	O:\Shao-En\MSDATA\kinaseinhib\k252a\SC_07282008\5x\M7\d008012008_m7_4.raw		0	2422.266475		0	TRUE	0	-777.777
-1	1	0	0.992	0.08	IPI:IPI00465430.5	70111	SPACER	ENSEMBL:ENSP00000352257 Tax_Id=9606 Gene_Symbol=XRCC6 70 kDa protein	NLEALALDLMEPEQAVDLTLPK	816.4347	2446.2823	3	30	-777.777	-777.777	-777.777	-777.777	0	0	3933.4891	0	0	0	2446.2756	816.4331635	2446.277702	0	FALSE			-777.777	-777.777	-777.777	1	25.4	O:\Shao-En\MSDATA\kinaseinhib\k252a\SC_07282008\5x\M7\kinaseinhib_k252a_SC_07282008_5x_M7_combo.mgf.html	1Met(ox) 1Lys8	3	-777.777	-777.777	O:\Shao-En\MSDATA\kinaseinhib\k252a\SC_07282008\5x\M7\d008012008_m7_4.raw		0	2422.266475		0	TRUE	0	-777.777
-1	1	0	0.992	0.08	IPI:IPI00465430.5	70111	SPACER	ENSEMBL:ENSP00000352257 Tax_Id=9606 Gene_Symbol=XRCC6 70 kDa protein	NLEALALDLMEPEQAVDLTLPK	816.4362	2446.2867	3	27	-777.777	-777.777	-777.777	-777.777	0	0	3886.1992	0	0	0	2446.2756	816.4346635	2446.282202	0	FALSE			-777.777	-777.777	-777.777	1	20.7	O:\Shao-En\MSDATA\kinaseinhib\k252a\SC_07282008\5x\M7\kinaseinhib_k252a_SC_07282008_5x_M7_combo.mgf.html	1Met(ox) 1Lys8	3	-777.777	-777.777	O:\Shao-En\MSDATA\kinaseinhib\k252a\SC_07282008\5x\M7\d008012008_m7_5.raw		0	2422.266475		0	TRUE	0	-777.777
-1	1	0	0.992	0.08	IPI:IPI00465430.5	70111	SPACER	ENSEMBL:ENSP00000352257 Tax_Id=9606 Gene_Symbol=XRCC6 70 kDa protein	NLEALALDLMEPEQAVDLTLPK	811.102	2430.2843	3	22	-777.777	-777.777	-777.777	-777.777	0	0	4319.7089	0	0	0	2430.2807	811.1004685	2430.279617	0	FALSE			-777.777	-777.777	-777.777	1	14.2	O:\Shao-En\MSDATA\kinaseinhib\k252a\SC_07282008\5x\M7\kinaseinhib_k252a_SC_07282008_5x_M7_combo.mgf.html	1Lys8	3	-777.777	-777.777	O:\Shao-En\MSDATA\kinaseinhib\k252a\SC_07282008\5x\M7\d008012008_m7_5.raw		0	2422.266475		0	FALSE	0	-777.777
-1	1	0	0.992	0.08	IPI:IPI00465430.5	70111	SPACER	ENSEMBL:ENSP00000352257 Tax_Id=9606 Gene_Symbol=XRCC6 70 kDa protein	NLEALALDLMEPEQAVDLTLPK	811.0937	2430.2593	3	17	-777.777	-777.777	-777.777	-777.777	0	0	4373.182	0	0	0	2430.2807	811.0921685	2430.254717	0	FALSE			-777.777	-777.777	-777.777	1	8.5	O:\Shao-En\MSDATA\kinaseinhib\k252a\SC_07282008\5x\M7\kinaseinhib_k252a_SC_07282008_5x_M7_combo.mgf.html	1Lys8	3	-777.777	-777.777	O:\Shao-En\MSDATA\kinaseinhib\k252a\SC_07282008\5x\M7\d008012008_m7_4.raw		0	2422.266475		0	FALSE	0	-777.777
-1	1	0	0.992	0.08	IPI:IPI00465430.5	70111	SPACER	ENSEMBL:ENSP00000352257 Tax_Id=9606 Gene_Symbol=XRCC6 70 kDa protein	QELLEALTK	526.8096	1051.6046	2	56	-777.777	-777.777	-777.777	-777.777	2647.105109	21.94745893	2647.6548	2647.42657	2649.2865	3893.529294	1051.6004	526.8083364	1051.602147	1043.587193	FALSE			-777.777	-777.777	-777.777	1	35.6	O:\Shao-En\MSDATA\kinaseinhib\k252a\SC_07282008\5x\M7\kinaseinhib_k252a_SC_07282008_5x_M7_combo.mgf.html	1Lys8	3	-777.777	-777.777	O:\Shao-En\MSDATA\kinaseinhib\k252a\SC_07282008\5x\M7\d008012008_m7_5.raw		1759450.99	1043.586255		526.8096458	TRUE	526.8083822	-777.777
-1	1	0	0.992	0.08	IPI:IPI00465430.5	70111	SPACER	ENSEMBL:ENSP00000352257 Tax_Id=9606 Gene_Symbol=XRCC6 70 kDa protein	QELLEALTK	522.802	1043.5895	2	25	-777.777	-777.777	-777.777	-777.777	0	0	2639.7883	0	0	0	1043.5862	522.8007401	1043.586955	0	FALSE			-777.777	-777.777	-777.777	1	10.7	O:\Shao-En\MSDATA\kinaseinhib\k252a\SC_07282008\5x\M7\kinaseinhib_k252a_SC_07282008_5x_M7_combo.mgf.html		3	-777.777	-777.777	O:\Shao-En\MSDATA\kinaseinhib\k252a\SC_07282008\5x\M7\d008012008_m7_5.raw		0	1043.586255		0	FALSE	0	-777.777
-1	1	0	0.992	0.08	IPI:IPI00465430.5	70111	SPACER	ENSEMBL:ENSP00000352257 Tax_Id=9606 Gene_Symbol=XRCC6 70 kDa protein	QIILEKEETEELK	801.4369	1600.8592	2	76	-777.777	-777.777	-777.777	-777.777	2188.923181	18.09071713	2189.1983	2188.613994	2189.9036	2915.733718	1600.8559	801.4353776	1600.85623	1600.854992	FALSE			-777.777	-777.777	-777.777	1	53	O:\Shao-En\MSDATA\kinaseinhib\k252a\SC_07282008\5x\M7\kinaseinhib_k252a_SC_07282008_5x_M7_combo.mgf.html		3	-777.777	-777.777	O:\Shao-En\MSDATA\kinaseinhib\k252a\SC_07282008\5x\M7\d008012008_m7_5.raw		685277.7708	1600.855935		801.4370276	TRUE	801.4355052	-777.777
-1	1	0	0.992	0.08	IPI:IPI00465430.5	70111	SPACER	ENSEMBL:ENSP00000352257 Tax_Id=9606 Gene_Symbol=XRCC6 70 kDa protein	RFDDPGLMLMGFKPLVLLK	748.7589	2243.255	3	18	-777.777	-777.777	-777.777	-777.777	0	0	3450.9405	0	0	0	2243.2488	748.7574273	2243.250494	0	FALSE			-777.777	-777.777	-777.777	1	14.7	O:\Shao-En\MSDATA\kinaseinhib\k252a\SC_07282008\5x\M7\kinaseinhib_k252a_SC_07282008_5x_M7_combo.mgf.html	1Arg6 2Met(ox) 2Lys8	3	-777.777	-777.777	O:\Shao-En\MSDATA\kinaseinhib\k252a\SC_07282008\5x\M7\d008012008_m7_5.raw		0	2189.210425		0	FALSE	0	-777.777
-1	1	0	0.992	0.08	IPI:IPI00465430.5	70111	SPACER	ENSEMBL:ENSP00000352257 Tax_Id=9606 Gene_Symbol=XRCC6 70 kDa protein	RILELDQFK	581.3358	1160.6571	2	25	-777.777	-777.777	-777.777	-777.777	0	0	2439.1195	0	0	0	1160.6553	581.334485	1160.654445	0	FALSE			-777.777	-777.777	-777.777	1	14.8	O:\Shao-En\MSDATA\kinaseinhib\k252a\SC_07282008\5x\M7\kinaseinhib_k252a_SC_07282008_5x_M7_combo.mgf.html		3	-777.777	-777.777	O:\Shao-En\MSDATA\kinaseinhib\k252a\SC_07282008\5x\M7\d008012008_m7_5.raw		0	1160.655335		0	FALSE	0	-777.777
-1	1	0	0.992	0.08	IPI:IPI00465430.5	70111	SPACER	ENSEMBL:ENSP00000352257 Tax_Id=9606 Gene_Symbol=XRCC6 70 kDa protein	RNIPPYFVALVPQEEELDDQK	834.0971	2499.2694	3	29	-777.777	-777.777	-777.777	-777.777	3253.050824	36.45936851	3259.2521	3254.628001	3248.2688	619.4807121	2499.2645	834.0955469	2499.264852	2499.268208	TRUE	Charge state is not the expected. Detected:	2. Expected: 3 Deci charge: 1.51	-777.777	-777.777	-777.777	1	14.3	O:\Shao-En\MSDATA\kinaseinhib\k252a\SC_07282008\5x\M7\kinaseinhib_k252a_SC_07282008_5x_M7_combo.mgf.html		3	-777.777	-777.777	O:\Shao-En\MSDATA\kinaseinhib\k252a\SC_07282008\5x\M7\d008012008_m7_5.raw		139182.3672	2499.264505		834.0986985	TRUE	834.0971454	-777.777
-1	1	0	0.992	0.08	IPI:IPI00465430.5	70111	SPACER	ENSEMBL:ENSP00000352257 Tax_Id=9606 Gene_Symbol=XRCC6 70 kDa protein	SDSFENPVLQQHFR	852.4116	1702.8087	2	72	-777.777	-777.777	-777.777	-777.777	2528.104084	23.64617262	2514.7597	2528.278007	2525.3265	45678.64677	1702.8063	852.4100296	1702.805534	1702.806867	FALSE			-777.777	-777.777	-777.777	1	56.7	O:\Shao-En\MSDATA\kinaseinhib\k252a\SC_07282008\5x\M7\kinaseinhib_k252a_SC_07282008_5x_M7_combo.mgf.html		3	-777.777	-777.777	O:\Shao-En\MSDATA\kinaseinhib\k252a\SC_07282008\5x\M7\d008012008_m7_5.raw		9728285.115	1702.806315		852.4133127	TRUE	852.4117423	-777.777
-1	1	0	0.992	0.08	IPI:IPI00465430.5	70111	SPACER	ENSEMBL:ENSP00000352257 Tax_Id=9606 Gene_Symbol=XRCC6 70 kDa protein	SDSFENPVLQQHFR	852.4116	1702.8086	2	64	-777.777	-777.777	-777.777	-777.777	2517.79748	24.62725241	2511.3559	2518.277252	2518.6798	5388.680479	1702.8063	852.4100296	1702.805534	1702.806474	FALSE			-777.777	-777.777	-777.777	1	50.1	O:\Shao-En\MSDATA\kinaseinhib\k252a\SC_07282008\5x\M7\kinaseinhib_k252a_SC_07282008_5x_M7_combo.mgf.html		3	-777.777	-777.777	O:\Shao-En\MSDATA\kinaseinhib\k252a\SC_07282008\5x\M7\d008012008_m7_4.raw		1159296.916	1702.806315		852.4132622	TRUE	852.4116918	-777.777
-1	1	0	0.992	0.08	IPI:IPI00465430.5	70111	SPACER	ENSEMBL:ENSP00000352257 Tax_Id=9606 Gene_Symbol=XRCC6 70 kDa protein	SDSFENPVLQQHFR	855.4215	1708.8284	2	55	-777.777	-777.777	-777.777	-777.777	0	0	2515.8336	0	0	0	1708.8264	855.4199268	1708.825328	0	FALSE			-777.777	-777.777	-777.777	1	47.9	O:\Shao-En\MSDATA\kinaseinhib\k252a\SC_07282008\5x\M7\kinaseinhib_k252a_SC_07282008_5x_M7_combo.mgf.html	1Arg6	3	-777.777	-777.777	O:\Shao-En\MSDATA\kinaseinhib\k252a\SC_07282008\5x\M7\d008012008_m7_5.raw		0	1702.806315		0	TRUE	0	-777.777
-1	1	0	0.992	0.08	IPI:IPI00465430.5	70111	SPACER	ENSEMBL:ENSP00000352257 Tax_Id=9606 Gene_Symbol=XRCC6 70 kDa protein	SDSFENPVLQQHFR	855.4215	1708.8285	2	46	-777.777	-777.777	-777.777	-777.777	0	0	2513.5741	0	0	0	1708.8264	855.4199268	1708.825328	0	FALSE			-777.777	-777.777	-777.777	1	37.2	O:\Shao-En\MSDATA\kinaseinhib\k252a\SC_07282008\5x\M7\kinaseinhib_k252a_SC_07282008_5x_M7_combo.mgf.html	1Arg6	3	-777.777	-777.777	O:\Shao-En\MSDATA\kinaseinhib\k252a\SC_07282008\5x\M7\d008012008_m7_4.raw		0	1702.806315		0	TRUE	0	-777.777
-1	1	0	0.992	0.08	IPI:IPI00465430.5	70111	SPACER	ENSEMBL:ENSP00000352257 Tax_Id=9606 Gene_Symbol=XRCC6 70 kDa protein	SDSFENPVLQQHFR	570.6181	1708.8325	3	40	-777.777	-777.777	-777.777	-777.777	2528.751436	26.03221478	2517.5089	2528.537995	2529.3329	20970.77218	1708.8264	570.6167951	1708.828597	1702.807215	FALSE			-777.777	-777.777	-777.777	1	35.1	O:\Shao-En\MSDATA\kinaseinhib\k252a\SC_07282008\5x\M7\kinaseinhib_k252a_SC_07282008_5x_M7_combo.mgf.html	1Arg6	3	-777.777	-777.777	O:\Shao-En\MSDATA\kinaseinhib\k252a\SC_07282008\5x\M7\d008012008_m7_5.raw		8326484.375	1702.806315		570.6178202	TRUE	570.6165153	-777.777
-1	1	0	0.992	0.08	IPI:IPI00465430.5	70111	SPACER	ENSEMBL:ENSP00000352257 Tax_Id=9606 Gene_Symbol=XRCC6 70 kDa protein	SDSFENPVLQQHFR	568.6122	1702.8148	3	25	-777.777	-777.777	-777.777	-777.777	0	0	2512.5499	0	0	0	1702.8063	568.610897	1702.810903	0	FALSE			-777.777	-777.777	-777.777	1	18.5	O:\Shao-En\MSDATA\kinaseinhib\k252a\SC_07282008\5x\M7\kinaseinhib_k252a_SC_07282008_5x_M7_combo.mgf.html		3	-777.777	-777.777	O:\Shao-En\MSDATA\kinaseinhib\k252a\SC_07282008\5x\M7\d008012008_m7_4.raw		0	1702.806315		0	FALSE	0	-777.777
-1	1	0	0.992	0.08	IPI:IPI00465430.5	70111	SPACER	ENSEMBL:ENSP00000352257 Tax_Id=9606 Gene_Symbol=XRCC6 70 kDa protein	SDSFENPVLQQHFR	570.6179	1708.8319	3	15	-777.777	-777.777	-777.777	-777.777	0	0	2511.0467	0	0	0	1708.8264	570.6165951	1708.827997	0	FALSE			-777.777	-777.777	-777.777	1	9	O:\Shao-En\MSDATA\kinaseinhib\k252a\SC_07282008\5x\M7\kinaseinhib_k252a_SC_07282008_5x_M7_combo.mgf.html	1Arg6	3	-777.777	-777.777	O:\Shao-En\MSDATA\kinaseinhib\k252a\SC_07282008\5x\M7\d008012008_m7_4.raw		0	1702.806315		0	FALSE	0	-777.777
-1	1	0	0.992	0.08	IPI:IPI00465430.5	70111	SPACER	ENSEMBL:ENSP00000352257 Tax_Id=9606 Gene_Symbol=XRCC6 70 kDa protein	TEGDEEAEEEQEENLEASGDYK	1255.009	2508.0035	2	116	-777.777	-777.777	-777.777	-777.777	2223.625216	15.21541098	2222.7564	2223.454246	2223.3729	10350.23749	2508.0026	1255.00705	2507.999575	2499.989025	FALSE			-777.777	-777.777	-777.777	1	116.1	O:\Shao-En\MSDATA\kinaseinhib\k252a\SC_07282008\5x\M7\kinaseinhib_k252a_SC_07282008_5x_M7_combo.mgf.html	1Lys8	3	-777.777	-777.777	O:\Shao-En\MSDATA\kinaseinhib\k252a\SC_07282008\5x\M7\d008012008_m7_5.raw		1240026.229	2499.988465		1255.009141	TRUE	1255.007191	-777.777
-1	1	0	0.992	0.08	IPI:IPI00465430.5	70111	SPACER	ENSEMBL:ENSP00000352257 Tax_Id=9606 Gene_Symbol=XRCC6 70 kDa protein	TEGDEEAEEEQEENLEASGDYK	1251.0033	2499.992	2	98	-777.777	-777.777	-777.777	-777.777	0	0	2222.3975	0	0	0	2499.9884	1251.001354	2499.988183	0	FALSE			-777.777	-777.777	-777.777	1	97.7	O:\Shao-En\MSDATA\kinaseinhib\k252a\SC_07282008\5x\M7\kinaseinhib_k252a_SC_07282008_5x_M7_combo.mgf.html		3	-777.777	-777.777	O:\Shao-En\MSDATA\kinaseinhib\k252a\SC_07282008\5x\M7\d008012008_m7_5.raw		0	2499.988465		0	TRUE	0	-777.777
-1	1	0	0.992	0.08	IPI:IPI00465430.5	70111	SPACER	ENSEMBL:ENSP00000352257 Tax_Id=9606 Gene_Symbol=XRCC6 70 kDa protein	TFNTSTGGLLLPSDTK	830.4393	1658.864	2	63	-777.777	-777.777	-777.777	-777.777	2672.250288	21.57402076	2667.0725	2672.791048	2672.3756	8365.03267	1658.8606	830.4377503	1658.860975	1650.847618	FALSE			-777.777	-777.777	-777.777	1	48.3	O:\Shao-En\MSDATA\kinaseinhib\k252a\SC_07282008\5x\M7\kinaseinhib_k252a_SC_07282008_5x_M7_combo.mgf.html	1Lys8	3	-777.777	-777.777	O:\Shao-En\MSDATA\kinaseinhib\k252a\SC_07282008\5x\M7\d008012008_m7_5.raw		1896636.559	1650.846445		830.4393122	TRUE	830.4377625	-777.777
-1	1	0	0.992	0.08	IPI:IPI00465430.5	70111	SPACER	ENSEMBL:ENSP00000352257 Tax_Id=9606 Gene_Symbol=XRCC6 70 kDa protein	TFNTSTGGLLLPSDTK	826.4313	1650.8481	2	48	-777.777	-777.777	-777.777	-777.777	0	0	2666.7229	0	0	0	1650.8464	826.4297541	1650.844983	0	FALSE			-777.777	-777.777	-777.777	1	33.8	O:\Shao-En\MSDATA\kinaseinhib\k252a\SC_07282008\5x\M7\kinaseinhib_k252a_SC_07282008_5x_M7_combo.mgf.html		3	-777.777	-777.777	O:\Shao-En\MSDATA\kinaseinhib\k252a\SC_07282008\5x\M7\d008012008_m7_5.raw		0	1650.846445		0	TRUE	0	-777.777
-1	1	0	0.992	0.08	IPI:IPI00465430.5	70111	SPACER	ENSEMBL:ENSP00000352257 Tax_Id=9606 Gene_Symbol=XRCC6 70 kDa protein	TFNTSTGGLLLPSDTKR	904.4811	1806.9477	2	89	-777.777	-777.777	-777.777	-777.777	2471.169114	31.48002531	2489.6173	2471.400752	2470.0333	30699.52498	1806.9475	904.4794805	1806.944436	1806.947106	FALSE			-777.777	-777.777	-777.777	1	81.9	O:\Shao-En\MSDATA\kinaseinhib\k252a\SC_07282008\5x\M7\kinaseinhib_k252a_SC_07282008_5x_M7_combo.mgf.html		3	-777.777	-777.777	O:\Shao-En\MSDATA\kinaseinhib\k252a\SC_07282008\5x\M7\d008012008_m7_5.raw		5985721.835	1806.947555		904.4810782	TRUE	904.4794588	-777.777
[truncated: 19,565 more rows]
[truncated: 52 more columns]
