# Supplementary material for: Empirical Bayes Analysis of Quantitative Proteomics Experiments
Source: PLoS One. 2009 Oct 14;4(10):e7454. doi: 10.1371/journal.pone.0007454 (PMC2759080; doi:10.1371/journal.pone.0007454)
Supplement: Data Set S1 — MSQuant output files for small-molecule target identification experiments analyzed in this study. (38.94 MB ZIP) [file pone.0007454.s009.zip › Margolin_et_al_MSB_dataset/k252a/5x/k252a_5x_rep2.txt]

Calibration constants,
A:	0.999999113
B:	-0.000939002
Mode:	Arg13C6 and Lys13C615N2
Dishes:	2
Reserved - N	1/1	StDev	2/1	StDev	Accession number	Mass [Da]	Reserved	Description	Sequence	MCR (Mass charge ratio) [Th]	Measured mass [Da]	Charge	Score	*** Intensity wild	*** XIC wild [Da*secs]	*** Ratio (of intensity sums)	*** StDev	LC centroid [secs]	LC peak width [secs]	LC, MS/MS event [secs]	LC peak detection centroid [secs]	LC max time [secs]	LC max intensity [sumCounts]	Mascot calculated mass [Da]	Calibrated measured MCR [Th]	Calibrated measured mass [Da]	Neutral MS centroid for LC max [Da]	Bad peak	Bad peak text	Reserved	*** High ratio	*** High StDev	*** Ratios correlation	Peptide rank	Peptide delta score	Result file	Modifications	Mascot protein hit number	*** Isotope intensity	*** Higher isotope intensity	Raw file path	Naked seq	Max wild for checked	Peptide mass, no mods [Da]	Sequence with mods	Uncalibrated MS centroid MCR [Th]	Verified	Calibrated MS centroid mass [Da]	*** Isotope XIC [Da*secs]
-1	1	0	0.876	0.09	IPI:IPI00604620.3	76625	SPACER	SWISS-PROT:P19338-1|ENSEMBL:ENSP00000318195|REFSEQ:NP_005372 Tax_Id=9606 Gene_Symbol=NCL Isoform 1 of Nucleolin	AAVTPGKK	386.24	770.4654	2	15	-777.777	-777.777	-777.777	-777.777	0	0	575.4352	0	0	0	770.465	386.2387184	770.4629115	0	FALSE			-777.777	-777.777	-777.777	1	6.4	O:\Shao-En\MSDATA\kinaseinhib\k252a\SC_07282008\5x\M8\kinaseinhib_k252a_SC_07282008_5x_M8_combo.mgf.html		1	-777.777	-777.777	O:\Shao-En\MSDATA\kinaseinhib\k252a\SC_07282008\5x\M8\d008012008_m8_6.raw		0	770.4650147		0	FALSE	0	-777.777
-1	1	0	0.876	0.09	IPI:IPI00604620.3	76625	SPACER	SWISS-PROT:P19338-1|ENSEMBL:ENSP00000318195|REFSEQ:NP_005372 Tax_Id=9606 Gene_Symbol=NCL Isoform 1 of Nucleolin	AIRLELQGPR	582.8667	1163.7189	2	56	-777.777	-777.777	-777.777	-777.777	2237.800485	21.24611868	2233.8615	2238.617274	2237.4569	9473.637147	1163.7177	582.8652441	1163.715963	1151.677295	FALSE			-777.777	-777.777	-777.777	1	46.8	O:\Shao-En\MSDATA\kinaseinhib\k252a\SC_07282008\5x\M8\kinaseinhib_k252a_SC_07282008_5x_M8_combo.mgf.html	2Arg6	1	-777.777	-777.777	O:\Shao-En\MSDATA\kinaseinhib\k252a\SC_07282008\5x\M8\d008012008_m8_6.raw		3692510.408	1151.677465		582.8667385	TRUE	582.8652825	-777.777
-1	1	0	0.876	0.09	IPI:IPI00604620.3	76625	SPACER	SWISS-PROT:P19338-1|ENSEMBL:ENSP00000318195|REFSEQ:NP_005372 Tax_Id=9606 Gene_Symbol=NCL Isoform 1 of Nucleolin	AIRLELQGPR	576.8475	1151.6804	2	53	-777.777	-777.777	-777.777	-777.777	2228.976517	20.86550601	2221.4497	2229.208248	2228.8593	16278.91334	1151.6774	576.8460494	1151.677573	1151.676806	FALSE			-777.777	-777.777	-777.777	1	42.3	O:\Shao-En\MSDATA\kinaseinhib\k252a\SC_07282008\5x\M8\kinaseinhib_k252a_SC_07282008_5x_M8_combo.mgf.html		1	-777.777	-777.777	O:\Shao-En\MSDATA\kinaseinhib\k252a\SC_07282008\5x\M8\d008012008_m8_5.raw		6334565.223	1151.677465		576.8475284	TRUE	576.8460778	-777.777
-1	1	0	0.876	0.09	IPI:IPI00604620.3	76625	SPACER	SWISS-PROT:P19338-1|ENSEMBL:ENSP00000318195|REFSEQ:NP_005372 Tax_Id=9606 Gene_Symbol=NCL Isoform 1 of Nucleolin	AIRLELQGPR	582.8666	1163.7186	2	53	-777.777	-777.777	-777.777	-777.777	0	0	2225.3929	0	0	0	1163.7177	582.8651441	1163.715763	0	FALSE			-777.777	-777.777	-777.777	1	44	O:\Shao-En\MSDATA\kinaseinhib\k252a\SC_07282008\5x\M8\kinaseinhib_k252a_SC_07282008_5x_M8_combo.mgf.html	2Arg6	1	-777.777	-777.777	O:\Shao-En\MSDATA\kinaseinhib\k252a\SC_07282008\5x\M8\d008012008_m8_5.raw		0	1151.677465		0	TRUE	0	-777.777
-1	1	0	0.876	0.09	IPI:IPI00604620.3	76625	SPACER	SWISS-PROT:P19338-1|ENSEMBL:ENSP00000318195|REFSEQ:NP_005372 Tax_Id=9606 Gene_Symbol=NCL Isoform 1 of Nucleolin	AIRLELQGPR	576.8476	1151.6807	2	40	-777.777	-777.777	-777.777	-777.777	0	0	2230.7959	0	0	0	1151.6774	576.8461494	1151.677773	0	FALSE			-777.777	-777.777	-777.777	1	29.8	O:\Shao-En\MSDATA\kinaseinhib\k252a\SC_07282008\5x\M8\kinaseinhib_k252a_SC_07282008_5x_M8_combo.mgf.html		1	-777.777	-777.777	O:\Shao-En\MSDATA\kinaseinhib\k252a\SC_07282008\5x\M8\d008012008_m8_6.raw		0	1151.677465		0	TRUE	0	-777.777
-1	1	0	0.876	0.09	IPI:IPI00604620.3	76625	SPACER	SWISS-PROT:P19338-1|ENSEMBL:ENSP00000318195|REFSEQ:NP_005372 Tax_Id=9606 Gene_Symbol=NCL Isoform 1 of Nucleolin	AIRLELQGPR	384.9004	1151.6794	3	41	-777.777	-777.777	-777.777	-777.777	2229.099542	23.33980304	2221.7257	2230.187305	2228.8593	5089.976836	1151.6774	384.8991196	1151.675571	1151.676611	FALSE			-777.777	-777.777	-777.777	1	20.9	O:\Shao-En\MSDATA\kinaseinhib\k252a\SC_07282008\5x\M8\kinaseinhib_k252a_SC_07282008_5x_M8_combo.mgf.html		1	-777.777	-777.777	O:\Shao-En\MSDATA\kinaseinhib\k252a\SC_07282008\5x\M8\d008012008_m8_5.raw		3872810.875	1151.677465		384.9003897	TRUE	384.8991094	-777.777
-1	1	0	0.876	0.09	IPI:IPI00604620.3	76625	SPACER	SWISS-PROT:P19338-1|ENSEMBL:ENSP00000318195|REFSEQ:NP_005372 Tax_Id=9606 Gene_Symbol=NCL Isoform 1 of Nucleolin	AIRLELQGPR	388.9138	1163.7197	3	34	-777.777	-777.777	-777.777	-777.777	0	0	2222.2966	0	0	0	1163.7177	388.9125161	1163.71576	0	FALSE			-777.777	-777.777	-777.777	1	25.6	O:\Shao-En\MSDATA\kinaseinhib\k252a\SC_07282008\5x\M8\kinaseinhib_k252a_SC_07282008_5x_M8_combo.mgf.html	2Arg6	1	-777.777	-777.777	O:\Shao-En\MSDATA\kinaseinhib\k252a\SC_07282008\5x\M8\d008012008_m8_5.raw		0	1151.677465		0	TRUE	0	-777.777
-1	1	0	0.876	0.09	IPI:IPI00604620.3	76625	SPACER	SWISS-PROT:P19338-1|ENSEMBL:ENSP00000318195|REFSEQ:NP_005372 Tax_Id=9606 Gene_Symbol=NCL Isoform 1 of Nucleolin	AIRLELQGPR	384.9013	1151.6822	3	33	-777.777	-777.777	-777.777	-777.777	2238.576294	23.79383134	2228.8081	2238.79574	2239.4248	4096.745941	1151.6774	384.9000196	1151.678271	1151.67678	FALSE			-777.777	-777.777	-777.777	1	14.3	O:\Shao-En\MSDATA\kinaseinhib\k252a\SC_07282008\5x\M8\kinaseinhib_k252a_SC_07282008_5x_M8_combo.mgf.html		1	-777.777	-777.777	O:\Shao-En\MSDATA\kinaseinhib\k252a\SC_07282008\5x\M8\d008012008_m8_6.raw		3117726.281	1151.677465		384.9004118	TRUE	384.8991314	-777.777
-1	1	0	0.876	0.09	IPI:IPI00604620.3	76625	SPACER	SWISS-PROT:P19338-1|ENSEMBL:ENSP00000318195|REFSEQ:NP_005372 Tax_Id=9606 Gene_Symbol=NCL Isoform 1 of Nucleolin	ALELTGLK	422.7617	843.5089	2	44	-777.777	-777.777	-777.777	-777.777	2342.155362	15.68796798	2338.4308	2342.582581	2344.5163	4090.984726	843.5065	422.7603861	843.5062467	843.5061169	FALSE			-777.777	-777.777	-777.777	1	23.9	O:\Shao-En\MSDATA\kinaseinhib\k252a\SC_07282008\5x\M8\kinaseinhib_k252a_SC_07282008_5x_M8_combo.mgf.html		1	-777.777	-777.777	O:\Shao-En\MSDATA\kinaseinhib\k252a\SC_07282008\5x\M8\d008012008_m8_5.raw		2596329.07	843.5065447		422.7617692	TRUE	422.7604552	-777.777
-1	1	0	0.876	0.09	IPI:IPI00604620.3	76625	SPACER	SWISS-PROT:P19338-1|ENSEMBL:ENSP00000318195|REFSEQ:NP_005372 Tax_Id=9606 Gene_Symbol=NCL Isoform 1 of Nucleolin	ALELTGLK	422.762	843.5094	2	39	-777.777	-777.777	-777.777	-777.777	2303.559223	15.58288722	2302.28	2302.629365	2302.5443	1782.431106	843.5065	422.7606861	843.5068467	843.5065873	FALSE			-777.777	-777.777	-777.777	1	16.5	O:\Shao-En\MSDATA\kinaseinhib\k252a\SC_07282008\5x\M8\kinaseinhib_k252a_SC_07282008_5x_M8_combo.mgf.html		1	-777.777	-777.777	O:\Shao-En\MSDATA\kinaseinhib\k252a\SC_07282008\5x\M8\d008012008_m8_4.raw		1127764.828	843.5065447		422.7618707	TRUE	422.7605567	-777.777
-1	1	0	0.876	0.09	IPI:IPI00604620.3	76625	SPACER	SWISS-PROT:P19338-1|ENSEMBL:ENSP00000318195|REFSEQ:NP_005372 Tax_Id=9606 Gene_Symbol=NCL Isoform 1 of Nucleolin	ALELTGLK	426.7685	851.5224	2	36	-777.777	-777.777	-777.777	-777.777	0	0	2338.1306	0	0	0	851.5207	426.7671825	851.5198396	0	FALSE			-777.777	-777.777	-777.777	1	17.3	O:\Shao-En\MSDATA\kinaseinhib\k252a\SC_07282008\5x\M8\kinaseinhib_k252a_SC_07282008_5x_M8_combo.mgf.html	1Lys8	1	-777.777	-777.777	O:\Shao-En\MSDATA\kinaseinhib\k252a\SC_07282008\5x\M8\d008012008_m8_5.raw		0	843.5065447		0	TRUE	0	-777.777
-1	1	0	0.876	0.09	IPI:IPI00604620.3	76625	SPACER	SWISS-PROT:P19338-1|ENSEMBL:ENSP00000318195|REFSEQ:NP_005372 Tax_Id=9606 Gene_Symbol=NCL Isoform 1 of Nucleolin	ALELTGLK	426.7686	851.5227	2	36	-777.777	-777.777	-777.777	-777.777	0	0	2303.323	0	0	0	851.5207	426.7672825	851.5200396	0	FALSE			-777.777	-777.777	-777.777	1	14.8	O:\Shao-En\MSDATA\kinaseinhib\k252a\SC_07282008\5x\M8\kinaseinhib_k252a_SC_07282008_5x_M8_combo.mgf.html	1Lys8	1	-777.777	-777.777	O:\Shao-En\MSDATA\kinaseinhib\k252a\SC_07282008\5x\M8\d008012008_m8_4.raw		0	843.5065447		0	TRUE	0	-777.777
-1	1	0	0.876	0.09	IPI:IPI00604620.3	76625	SPACER	SWISS-PROT:P19338-1|ENSEMBL:ENSP00000318195|REFSEQ:NP_005372 Tax_Id=9606 Gene_Symbol=NCL Isoform 1 of Nucleolin	ALELTGLK	426.7699	851.5252	2	33	-777.777	-777.777	-777.777	-777.777	2355.465922	22.0967607	2345.6966	2355.47248	2356.4612	8834.615091	851.5207	426.7685825	851.5226396	843.506607	FALSE			-777.777	-777.777	-777.777	1	10.3	O:\Shao-En\MSDATA\kinaseinhib\k252a\SC_07282008\5x\M8\kinaseinhib_k252a_SC_07282008_5x_M8_combo.mgf.html	1Lys8	1	-777.777	-777.777	O:\Shao-En\MSDATA\kinaseinhib\k252a\SC_07282008\5x\M8\d008012008_m8_6.raw		5612528.141	843.5065447		426.7686467	TRUE	426.7673292	-777.777
-1	1	0	0.876	0.09	IPI:IPI00604620.3	76625	SPACER	SWISS-PROT:P19338-1|ENSEMBL:ENSP00000318195|REFSEQ:NP_005372 Tax_Id=9606 Gene_Symbol=NCL Isoform 1 of Nucleolin	ALELTGLKVFGNEIK	824.4887	1646.9629	2	62	-777.777	-777.777	-777.777	-777.777	3199.972125	15.60561361	3198.363	3200.287789	3198.7155	1380.040132	1646.9577	824.4870298	1646.959534	1630.929882	FALSE			-777.777	-777.777	-777.777	1	55.8	O:\Shao-En\MSDATA\kinaseinhib\k252a\SC_07282008\5x\M8\kinaseinhib_k252a_SC_07282008_5x_M8_combo.mgf.html	2Lys8	1	-777.777	-777.777	O:\Shao-En\MSDATA\kinaseinhib\k252a\SC_07282008\5x\M8\d008012008_m8_5.raw		313866.5933	1630.929365		824.4870292	TRUE	824.485359	-777.777
-1	1	0	0.876	0.09	IPI:IPI00604620.3	76625	SPACER	SWISS-PROT:P19338-1|ENSEMBL:ENSP00000318195|REFSEQ:NP_005372 Tax_Id=9606 Gene_Symbol=NCL Isoform 1 of Nucleolin	ALELTGLKVFGNEIK	816.4739	1630.9332	2	51	-777.777	-777.777	-777.777	-777.777	3198.273031	4.727399995	3200.7705	3198.125258	3199.1363	414.1694615	1630.9293	816.4722369	1630.929948	1630.929876	FALSE			-777.777	-777.777	-777.777	1	48.7	O:\Shao-En\MSDATA\kinaseinhib\k252a\SC_07282008\5x\M8\kinaseinhib_k252a_SC_07282008_5x_M8_combo.mgf.html		1	-777.777	-777.777	O:\Shao-En\MSDATA\kinaseinhib\k252a\SC_07282008\5x\M8\d008012008_m8_6.raw		94455.32547	1630.929365		816.4738801	TRUE	816.4722169	-777.777
-1	1	0	0.876	0.09	IPI:IPI00604620.3	76625	SPACER	SWISS-PROT:P19338-1|ENSEMBL:ENSP00000318195|REFSEQ:NP_005372 Tax_Id=9606 Gene_Symbol=NCL Isoform 1 of Nucleolin	ALELTGLKVFGNEIK	824.4873	1646.96	2	37	-777.777	-777.777	-777.777	-777.777	0	0	3201.1218	0	0	0	1646.9577	824.4856298	1646.956734	0	FALSE			-777.777	-777.777	-777.777	1	27.4	O:\Shao-En\MSDATA\kinaseinhib\k252a\SC_07282008\5x\M8\kinaseinhib_k252a_SC_07282008_5x_M8_combo.mgf.html	2Lys8	1	-777.777	-777.777	O:\Shao-En\MSDATA\kinaseinhib\k252a\SC_07282008\5x\M8\d008012008_m8_6.raw		0	1630.929365		0	TRUE	0	-777.777
-1	1	0	0.876	0.09	IPI:IPI00604620.3	76625	SPACER	SWISS-PROT:P19338-1|ENSEMBL:ENSP00000318195|REFSEQ:NP_005372 Tax_Id=9606 Gene_Symbol=NCL Isoform 1 of Nucleolin	ALELTGLKVFGNEIK	544.6523	1630.9351	3	38	-777.777	-777.777	-777.777	-777.777	3200.576282	18.21154172	3198.008	3201.003739	3205.545	632.170744	1630.9293	544.6508779	1630.930846	1630.930752	FALSE			-777.777	-777.777	-777.777	1	28.9	O:\Shao-En\MSDATA\kinaseinhib\k252a\SC_07282008\5x\M8\kinaseinhib_k252a_SC_07282008_5x_M8_combo.mgf.html		1	-777.777	-777.777	O:\Shao-En\MSDATA\kinaseinhib\k252a\SC_07282008\5x\M8\d008012008_m8_5.raw		274481.0674	1630.929365		544.6521213	TRUE	544.6506992	-777.777
-1	1	0	0.876	0.09	IPI:IPI00604620.3	76625	SPACER	SWISS-PROT:P19338-1|ENSEMBL:ENSP00000318195|REFSEQ:NP_005372 Tax_Id=9606 Gene_Symbol=NCL Isoform 1 of Nucleolin	ALELTGLKVFGNEIK	544.6518	1630.9335	3	36	-777.777	-777.777	-777.777	-777.777	3206.940694	15.92196468	3202.4382	3207.303246	3206.2747	758.5825202	1630.9293	544.6503779	1630.929346	1630.931965	FALSE			-777.777	-777.777	-777.777	1	27.3	O:\Shao-En\MSDATA\kinaseinhib\k252a\SC_07282008\5x\M8\kinaseinhib_k252a_SC_07282008_5x_M8_combo.mgf.html		1	-777.777	-777.777	O:\Shao-En\MSDATA\kinaseinhib\k252a\SC_07282008\5x\M8\d008012008_m8_6.raw		321825.0005	1630.929365		544.6522656	TRUE	544.6508435	-777.777
-1	1	0	0.876	0.09	IPI:IPI00604620.3	76625	SPACER	SWISS-PROT:P19338-1|ENSEMBL:ENSP00000318195|REFSEQ:NP_005372 Tax_Id=9606 Gene_Symbol=NCL Isoform 1 of Nucleolin	ALELTGLKVFGNEIK	549.9964	1646.9674	3	34	-777.777	-777.777	-777.777	-777.777	0	0	3204.8173	0	0	0	1646.9577	549.9949732	1646.963132	0	FALSE			-777.777	-777.777	-777.777	1	23.3	O:\Shao-En\MSDATA\kinaseinhib\k252a\SC_07282008\5x\M8\kinaseinhib_k252a_SC_07282008_5x_M8_combo.mgf.html	2Lys8	1	-777.777	-777.777	O:\Shao-En\MSDATA\kinaseinhib\k252a\SC_07282008\5x\M8\d008012008_m8_5.raw		0	1630.929365		0	TRUE	0	-777.777
-1	1	0	0.876	0.09	IPI:IPI00604620.3	76625	SPACER	SWISS-PROT:P19338-1|ENSEMBL:ENSP00000318195|REFSEQ:NP_005372 Tax_Id=9606 Gene_Symbol=NCL Isoform 1 of Nucleolin	ALELTGLKVFGNEIK	549.995	1646.9631	3	21	-777.777	-777.777	-777.777	-777.777	0	0	3204.8484	0	0	0	1646.9577	549.9935732	1646.958932	0	FALSE			-777.777	-777.777	-777.777	1	13.9	O:\Shao-En\MSDATA\kinaseinhib\k252a\SC_07282008\5x\M8\kinaseinhib_k252a_SC_07282008_5x_M8_combo.mgf.html	2Lys8	1	-777.777	-777.777	O:\Shao-En\MSDATA\kinaseinhib\k252a\SC_07282008\5x\M8\d008012008_m8_6.raw		0	1630.929365		0	FALSE	0	-777.777
-1	1	0	0.876	0.09	IPI:IPI00604620.3	76625	SPACER	SWISS-PROT:P19338-1|ENSEMBL:ENSP00000318195|REFSEQ:NP_005372 Tax_Id=9606 Gene_Symbol=NCL Isoform 1 of Nucleolin	ALVATPGK	378.7351	755.4557	2	19	-777.777	-777.777	-777.777	-777.777	0	0	1823.0552	0	0	0	755.4541	378.7338251	755.4531248	0	FALSE			-777.777	-777.777	-777.777	1	8.4	O:\Shao-En\MSDATA\kinaseinhib\k252a\SC_07282008\5x\M8\kinaseinhib_k252a_SC_07282008_5x_M8_combo.mgf.html		1	-777.777	-777.777	O:\Shao-En\MSDATA\kinaseinhib\k252a\SC_07282008\5x\M8\d008012008_m8_6.raw		0	755.4541147		0	FALSE	0	-777.777
-1	1	0	0.876	0.09	IPI:IPI00604620.3	76625	SPACER	SWISS-PROT:P19338-1|ENSEMBL:ENSP00000318195|REFSEQ:NP_005372 Tax_Id=9606 Gene_Symbol=NCL Isoform 1 of Nucleolin	ALVATPGKK	450.7956	899.5766	2	53	-777.777	-777.777	-777.777	-777.777	968.3410446	104.9179098	939.102	969.0712735	965.3465	533.9466855	899.5775	450.7942612	899.573997	883.546829	FALSE			-777.777	-777.777	-777.777	1	32.9	O:\Shao-En\MSDATA\kinaseinhib\k252a\SC_07282008\5x\M8\kinaseinhib_k252a_SC_07282008_5x_M8_combo.mgf.html	2Lys8	1	-777.777	-777.777	O:\Shao-En\MSDATA\kinaseinhib\k252a\SC_07282008\5x\M8\d008012008_m8_6.raw		308887.3721	883.5490747		450.7956418	TRUE	450.794303	-777.777
-1	1	0	0.876	0.09	IPI:IPI00604620.3	76625	SPACER	SWISS-PROT:P19338-1|ENSEMBL:ENSP00000318195|REFSEQ:NP_005372 Tax_Id=9606 Gene_Symbol=NCL Isoform 1 of Nucleolin	ALVATPGKK	442.7819	883.5492	2	42	-777.777	-777.777	-777.777	-777.777	1592.264676	96.15598273	1569.0214	1594.330527	1602.3551	445.0797374	883.5491	442.7805683	883.5466112	883.5471974	FALSE			-777.777	-777.777	-777.777	1	19.5	O:\Shao-En\MSDATA\kinaseinhib\k252a\SC_07282008\5x\M8\kinaseinhib_k252a_SC_07282008_5x_M8_combo.mgf.html		1	-777.777	-777.777	O:\Shao-En\MSDATA\kinaseinhib\k252a\SC_07282008\5x\M8\d008012008_m8_5.raw		264401.1733	883.5490747		442.7825122	TRUE	442.7811805	-777.777
-1	1	0	0.876	0.09	IPI:IPI00604620.3	76625	SPACER	SWISS-PROT:P19338-1|ENSEMBL:ENSP00000318195|REFSEQ:NP_005372 Tax_Id=9606 Gene_Symbol=NCL Isoform 1 of Nucleolin	ALVATPGKK	450.7957	899.5768	2	42	-777.777	-777.777	-777.777	-777.777	0	0	1614.7869	0	0	0	899.5775	450.7943612	899.574197	0	FALSE			-777.777	-777.777	-777.777	1	33.3	O:\Shao-En\MSDATA\kinaseinhib\k252a\SC_07282008\5x\M8\kinaseinhib_k252a_SC_07282008_5x_M8_combo.mgf.html	2Lys8	1	-777.777	-777.777	O:\Shao-En\MSDATA\kinaseinhib\k252a\SC_07282008\5x\M8\d008012008_m8_5.raw		0	883.5490747		0	TRUE	0	-777.777
-1	1	0	0.876	0.09	IPI:IPI00604620.3	76625	SPACER	SWISS-PROT:P19338-1|ENSEMBL:ENSP00000318195|REFSEQ:NP_005372 Tax_Id=9606 Gene_Symbol=NCL Isoform 1 of Nucleolin	ALVATPGKK	450.7956	899.5765	2	38	-777.777	-777.777	-777.777	-777.777	0	0	969.8141	0	0	0	899.5775	450.7942612	899.573997	0	FALSE			-777.777	-777.777	-777.777	1	26.6	O:\Shao-En\MSDATA\kinaseinhib\k252a\SC_07282008\5x\M8\kinaseinhib_k252a_SC_07282008_5x_M8_combo.mgf.html	2Lys8	1	-777.777	-777.777	O:\Shao-En\MSDATA\kinaseinhib\k252a\SC_07282008\5x\M8\d008012008_m8_6.raw		0	883.5490747		0	TRUE	0	-777.777
-1	1	0	0.876	0.09	IPI:IPI00604620.3	76625	SPACER	SWISS-PROT:P19338-1|ENSEMBL:ENSP00000318195|REFSEQ:NP_005372 Tax_Id=9606 Gene_Symbol=NCL Isoform 1 of Nucleolin	ALVATPGKK	442.7825	883.5504	2	36	-777.777	-777.777	-777.777	-777.777	0	0	1600.6719	0	0	0	883.5491	442.7811683	883.5478112	0	FALSE			-777.777	-777.777	-777.777	1	25.2	O:\Shao-En\MSDATA\kinaseinhib\k252a\SC_07282008\5x\M8\kinaseinhib_k252a_SC_07282008_5x_M8_combo.mgf.html		1	-777.777	-777.777	O:\Shao-En\MSDATA\kinaseinhib\k252a\SC_07282008\5x\M8\d008012008_m8_5.raw		0	883.5490747		0	TRUE	0	-777.777
-1	1	0	0.876	0.09	IPI:IPI00604620.3	76625	SPACER	SWISS-PROT:P19338-1|ENSEMBL:ENSP00000318195|REFSEQ:NP_005372 Tax_Id=9606 Gene_Symbol=NCL Isoform 1 of Nucleolin	ALVATPGKK	442.7824	883.5503	2	36	-777.777	-777.777	-777.777	-777.777	0	0	966.7269	0	0	0	883.5491	442.7810683	883.5476112	0	FALSE			-777.777	-777.777	-777.777	1	15	O:\Shao-En\MSDATA\kinaseinhib\k252a\SC_07282008\5x\M8\kinaseinhib_k252a_SC_07282008_5x_M8_combo.mgf.html		1	-777.777	-777.777	O:\Shao-En\MSDATA\kinaseinhib\k252a\SC_07282008\5x\M8\d008012008_m8_6.raw		0	883.5490747		0	TRUE	0	-777.777
-1	1	0	0.876	0.09	IPI:IPI00604620.3	76625	SPACER	SWISS-PROT:P19338-1|ENSEMBL:ENSP00000318195|REFSEQ:NP_005372 Tax_Id=9606 Gene_Symbol=NCL Isoform 1 of Nucleolin	ALVATPGKK	442.7813	883.548	2	34	-777.777	-777.777	-777.777	-777.777	0	0	936.08	0	0	0	883.5491	442.7799683	883.5454112	0	FALSE			-777.777	-777.777	-777.777	1	13	O:\Shao-En\MSDATA\kinaseinhib\k252a\SC_07282008\5x\M8\kinaseinhib_k252a_SC_07282008_5x_M8_combo.mgf.html		1	-777.777	-777.777	O:\Shao-En\MSDATA\kinaseinhib\k252a\SC_07282008\5x\M8\d008012008_m8_6.raw		0	883.5490747		0	TRUE	0	-777.777
-1	1	0	0.876	0.09	IPI:IPI00604620.3	76625	SPACER	SWISS-PROT:P19338-1|ENSEMBL:ENSP00000318195|REFSEQ:NP_005372 Tax_Id=9606 Gene_Symbol=NCL Isoform 1 of Nucleolin	ALVATPGKK	442.7821	883.5496	2	34	-777.777	-777.777	-777.777	-777.777	0	0	998.3292	0	0	0	883.5491	442.7807683	883.5470112	0	FALSE			-777.777	-777.777	-777.777	1	16.1	O:\Shao-En\MSDATA\kinaseinhib\k252a\SC_07282008\5x\M8\kinaseinhib_k252a_SC_07282008_5x_M8_combo.mgf.html		1	-777.777	-777.777	O:\Shao-En\MSDATA\kinaseinhib\k252a\SC_07282008\5x\M8\d008012008_m8_6.raw		0	883.5490747		0	TRUE	0	-777.777
-1	1	0	0.876	0.09	IPI:IPI00604620.3	76625	SPACER	SWISS-PROT:P19338-1|ENSEMBL:ENSP00000318195|REFSEQ:NP_005372 Tax_Id=9606 Gene_Symbol=NCL Isoform 1 of Nucleolin	ALVATPGKK	450.7959	899.5772	2	34	-777.777	-777.777	-777.777	-777.777	0	0	1000.6996	0	0	0	899.5775	450.7945612	899.574597	0	FALSE			-777.777	-777.777	-777.777	1	24.3	O:\Shao-En\MSDATA\kinaseinhib\k252a\SC_07282008\5x\M8\kinaseinhib_k252a_SC_07282008_5x_M8_combo.mgf.html	2Lys8	1	-777.777	-777.777	O:\Shao-En\MSDATA\kinaseinhib\k252a\SC_07282008\5x\M8\d008012008_m8_6.raw		0	883.5490747		0	TRUE	0	-777.777
-1	1	0	0.876	0.09	IPI:IPI00604620.3	76625	SPACER	SWISS-PROT:P19338-1|ENSEMBL:ENSP00000318195|REFSEQ:NP_005372 Tax_Id=9606 Gene_Symbol=NCL Isoform 1 of Nucleolin	ALVATPGKK	450.7962	899.5779	2	33	-777.777	-777.777	-777.777	-777.777	0	0	1583.7534	0	0	0	899.5775	450.7948612	899.575197	0	FALSE			-777.777	-777.777	-777.777	1	21.3	O:\Shao-En\MSDATA\kinaseinhib\k252a\SC_07282008\5x\M8\kinaseinhib_k252a_SC_07282008_5x_M8_combo.mgf.html	2Lys8	1	-777.777	-777.777	O:\Shao-En\MSDATA\kinaseinhib\k252a\SC_07282008\5x\M8\d008012008_m8_5.raw		0	883.5490747		0	TRUE	0	-777.777
-1	1	0	0.876	0.09	IPI:IPI00604620.3	76625	SPACER	SWISS-PROT:P19338-1|ENSEMBL:ENSP00000318195|REFSEQ:NP_005372 Tax_Id=9606 Gene_Symbol=NCL Isoform 1 of Nucleolin	ALVATPGKK	450.797	899.5794	2	31	-777.777	-777.777	-777.777	-777.777	933.5109714	41.20168188	916.265	933.728541	933.4069	558.1833463	899.5775	450.7956612	899.576797	883.547256	FALSE			-777.777	-777.777	-777.777	1	16.9	O:\Shao-En\MSDATA\kinaseinhib\k252a\SC_07282008\5x\M8\kinaseinhib_k252a_SC_07282008_5x_M8_combo.mgf.html	2Lys8	1	-777.777	-777.777	O:\Shao-En\MSDATA\kinaseinhib\k252a\SC_07282008\5x\M8\d008012008_m8_4.raw		331454.9756	883.5490747		450.796891	TRUE	450.7955521	-777.777
-1	1	0	0.876	0.09	IPI:IPI00604620.3	76625	SPACER	SWISS-PROT:P19338-1|ENSEMBL:ENSP00000318195|REFSEQ:NP_005372 Tax_Id=9606 Gene_Symbol=NCL Isoform 1 of Nucleolin	ALVATPGKK	442.7814	883.5482	2	30	-777.777	-777.777	-777.777	-777.777	0	0	1029.8161	0	0	0	883.5491	442.7800683	883.5456112	0	FALSE			-777.777	-777.777	-777.777	1	13.8	O:\Shao-En\MSDATA\kinaseinhib\k252a\SC_07282008\5x\M8\kinaseinhib_k252a_SC_07282008_5x_M8_combo.mgf.html		1	-777.777	-777.777	O:\Shao-En\MSDATA\kinaseinhib\k252a\SC_07282008\5x\M8\d008012008_m8_6.raw		0	883.5490747		0	TRUE	0	-777.777
-1	1	0	0.876	0.09	IPI:IPI00604620.3	76625	SPACER	SWISS-PROT:P19338-1|ENSEMBL:ENSP00000318195|REFSEQ:NP_005372 Tax_Id=9606 Gene_Symbol=NCL Isoform 1 of Nucleolin	ALVATPGKK	450.7969	899.5793	2	29	-777.777	-777.777	-777.777	-777.777	0	0	946.4466	0	0	0	899.5775	450.7955612	899.576597	0	FALSE			-777.777	-777.777	-777.777	1	21.5	O:\Shao-En\MSDATA\kinaseinhib\k252a\SC_07282008\5x\M8\kinaseinhib_k252a_SC_07282008_5x_M8_combo.mgf.html	2Lys8	1	-777.777	-777.777	O:\Shao-En\MSDATA\kinaseinhib\k252a\SC_07282008\5x\M8\d008012008_m8_4.raw		0	883.5490747		0	TRUE	0	-777.777
-1	1	0	0.876	0.09	IPI:IPI00604620.3	76625	SPACER	SWISS-PROT:P19338-1|ENSEMBL:ENSP00000318195|REFSEQ:NP_005372 Tax_Id=9606 Gene_Symbol=NCL Isoform 1 of Nucleolin	ALVATPGKK	442.7818	883.5491	2	24	-777.777	-777.777	-777.777	-777.777	0	0	1632.8474	0	0	0	883.5491	442.7804683	883.5464112	0	FALSE			-777.777	-777.777	-777.777	1	9.8	O:\Shao-En\MSDATA\kinaseinhib\k252a\SC_07282008\5x\M8\kinaseinhib_k252a_SC_07282008_5x_M8_combo.mgf.html		1	-777.777	-777.777	O:\Shao-En\MSDATA\kinaseinhib\k252a\SC_07282008\5x\M8\d008012008_m8_5.raw		0	883.5490747		0	FALSE	0	-777.777
-1	1	0	0.876	0.09	IPI:IPI00604620.3	76625	SPACER	SWISS-PROT:P19338-1|ENSEMBL:ENSP00000318195|REFSEQ:NP_005372 Tax_Id=9606 Gene_Symbol=NCL Isoform 1 of Nucleolin	ALVATPGKK	442.7826	883.5506	2	23	-777.777	-777.777	-777.777	-777.777	0	0	946.1283	0	0	0	883.5491	442.7812683	883.5480112	0	FALSE			-777.777	-777.777	-777.777	1	11.4	O:\Shao-En\MSDATA\kinaseinhib\k252a\SC_07282008\5x\M8\kinaseinhib_k252a_SC_07282008_5x_M8_combo.mgf.html		1	-777.777	-777.777	O:\Shao-En\MSDATA\kinaseinhib\k252a\SC_07282008\5x\M8\d008012008_m8_4.raw		0	883.5490747		0	FALSE	0	-777.777
-1	1	0	0.876	0.09	IPI:IPI00604620.3	76625	SPACER	SWISS-PROT:P19338-1|ENSEMBL:ENSP00000318195|REFSEQ:NP_005372 Tax_Id=9606 Gene_Symbol=NCL Isoform 1 of Nucleolin	ALVATPGKK	450.7956	899.5767	2	23	-777.777	-777.777	-777.777	-777.777	0	0	1552.5965	0	0	0	899.5775	450.7942612	899.573997	0	FALSE			-777.777	-777.777	-777.777	1	15.1	O:\Shao-En\MSDATA\kinaseinhib\k252a\SC_07282008\5x\M8\kinaseinhib_k252a_SC_07282008_5x_M8_combo.mgf.html	2Lys8	1	-777.777	-777.777	O:\Shao-En\MSDATA\kinaseinhib\k252a\SC_07282008\5x\M8\d008012008_m8_5.raw		0	883.5490747		0	FALSE	0	-777.777
-1	1	0	0.876	0.09	IPI:IPI00604620.3	76625	SPACER	SWISS-PROT:P19338-1|ENSEMBL:ENSP00000318195|REFSEQ:NP_005372 Tax_Id=9606 Gene_Symbol=NCL Isoform 1 of Nucleolin	ALVATPGKK	442.7826	883.5506	2	22	-777.777	-777.777	-777.777	-777.777	0	0	1537.4147	0	0	0	883.5491	442.7812683	883.5480112	0	FALSE			-777.777	-777.777	-777.777	1	13.3	O:\Shao-En\MSDATA\kinaseinhib\k252a\SC_07282008\5x\M8\kinaseinhib_k252a_SC_07282008_5x_M8_combo.mgf.html		1	-777.777	-777.777	O:\Shao-En\MSDATA\kinaseinhib\k252a\SC_07282008\5x\M8\d008012008_m8_5.raw		0	883.5490747		0	FALSE	0	-777.777
-1	1	0	0.876	0.09	IPI:IPI00604620.3	76625	SPACER	SWISS-PROT:P19338-1|ENSEMBL:ENSP00000318195|REFSEQ:NP_005372 Tax_Id=9606 Gene_Symbol=NCL Isoform 1 of Nucleolin	ALVATPGKK	450.7962	899.5779	2	22	-777.777	-777.777	-777.777	-777.777	0	0	1096.0723	0	0	0	899.5775	450.7948612	899.575197	0	FALSE			-777.777	-777.777	-777.777	1	11.9	O:\Shao-En\MSDATA\kinaseinhib\k252a\SC_07282008\5x\M8\kinaseinhib_k252a_SC_07282008_5x_M8_combo.mgf.html	2Lys8	1	-777.777	-777.777	O:\Shao-En\MSDATA\kinaseinhib\k252a\SC_07282008\5x\M8\d008012008_m8_6.raw		0	883.5490747		0	FALSE	0	-777.777
-1	1	0	0.876	0.09	IPI:IPI00604620.3	76625	SPACER	SWISS-PROT:P19338-1|ENSEMBL:ENSP00000318195|REFSEQ:NP_005372 Tax_Id=9606 Gene_Symbol=NCL Isoform 1 of Nucleolin	ALVATPGKK	450.7955	899.5765	2	17	-777.777	-777.777	-777.777	-777.777	0	0	1647.3076	0	0	0	899.5775	450.7941612	899.573797	0	FALSE			-777.777	-777.777	-777.777	1	9.7	O:\Shao-En\MSDATA\kinaseinhib\k252a\SC_07282008\5x\M8\kinaseinhib_k252a_SC_07282008_5x_M8_combo.mgf.html	2Lys8	1	-777.777	-777.777	O:\Shao-En\MSDATA\kinaseinhib\k252a\SC_07282008\5x\M8\d008012008_m8_5.raw		0	883.5490747		0	FALSE	0	-777.777
-1	1	0	0.876	0.09	IPI:IPI00604620.3	76625	SPACER	SWISS-PROT:P19338-1|ENSEMBL:ENSP00000318195|REFSEQ:NP_005372 Tax_Id=9606 Gene_Symbol=NCL Isoform 1 of Nucleolin	ALVATPGKK	442.7826	883.5506	2	14	-777.777	-777.777	-777.777	-777.777	0	0	1505.3408	0	0	0	883.5491	442.7812683	883.5480112	0	FALSE			-777.777	-777.777	-777.777	1	1.5	O:\Shao-En\MSDATA\kinaseinhib\k252a\SC_07282008\5x\M8\kinaseinhib_k252a_SC_07282008_5x_M8_combo.mgf.html		1	-777.777	-777.777	O:\Shao-En\MSDATA\kinaseinhib\k252a\SC_07282008\5x\M8\d008012008_m8_5.raw		0	883.5490747		0	FALSE	0	-777.777
-1	1	0	0.876	0.09	IPI:IPI00604620.3	76625	SPACER	SWISS-PROT:P19338-1|ENSEMBL:ENSP00000318195|REFSEQ:NP_005372 Tax_Id=9606 Gene_Symbol=NCL Isoform 1 of Nucleolin	ALVATPGKK	450.7959	899.5772	2	13	-777.777	-777.777	-777.777	-777.777	0	0	1032.8573	0	0	0	899.5775	450.7945612	899.574597	0	FALSE			-777.777	-777.777	-777.777	1	8.9	O:\Shao-En\MSDATA\kinaseinhib\k252a\SC_07282008\5x\M8\kinaseinhib_k252a_SC_07282008_5x_M8_combo.mgf.html	2Lys8	1	-777.777	-777.777	O:\Shao-En\MSDATA\kinaseinhib\k252a\SC_07282008\5x\M8\d008012008_m8_6.raw		0	883.5490747		0	FALSE	0	-777.777
-1	1	0	0.876	0.09	IPI:IPI00604620.3	76625	SPACER	SWISS-PROT:P19338-1|ENSEMBL:ENSP00000318195|REFSEQ:NP_005372 Tax_Id=9606 Gene_Symbol=NCL Isoform 1 of Nucleolin	ALVATPGKK	442.7813	883.548	2	12	-777.777	-777.777	-777.777	-777.777	0	0	904.8333	0	0	0	883.5491	442.7799683	883.5454112	0	FALSE			-777.777	-777.777	-777.777	1	2.3	O:\Shao-En\MSDATA\kinaseinhib\k252a\SC_07282008\5x\M8\kinaseinhib_k252a_SC_07282008_5x_M8_combo.mgf.html		1	-777.777	-777.777	O:\Shao-En\MSDATA\kinaseinhib\k252a\SC_07282008\5x\M8\d008012008_m8_6.raw		0	883.5490747		0	FALSE	0	-777.777
-1	1	0	0.876	0.09	IPI:IPI00604620.3	76625	SPACER	SWISS-PROT:P19338-1|ENSEMBL:ENSP00000318195|REFSEQ:NP_005372 Tax_Id=9606 Gene_Symbol=NCL Isoform 1 of Nucleolin	ALVATPGKK	450.796	899.5775	2	11	-777.777	-777.777	-777.777	-777.777	0	0	907.8587	0	0	0	899.5775	450.7946612	899.574797	0	FALSE			-777.777	-777.777	-777.777	1	3.4	O:\Shao-En\MSDATA\kinaseinhib\k252a\SC_07282008\5x\M8\kinaseinhib_k252a_SC_07282008_5x_M8_combo.mgf.html	2Lys8	1	-777.777	-777.777	O:\Shao-En\MSDATA\kinaseinhib\k252a\SC_07282008\5x\M8\d008012008_m8_6.raw		0	883.5490747		0	FALSE	0	-777.777
-1	1	0	0.876	0.09	IPI:IPI00604620.3	76625	SPACER	SWISS-PROT:P19338-1|ENSEMBL:ENSP00000318195|REFSEQ:NP_005372 Tax_Id=9606 Gene_Symbol=NCL Isoform 1 of Nucleolin	ATFIKVPQNQNGK	722.9006	1443.7867	2	54	-777.777	-777.777	-777.777	-777.777	1995.74411	13.25513261	1994.1902	1995.877229	1996.6823	3913.972903	1443.7834	722.8990199	1443.783514	1443.781068	FALSE			-777.777	-777.777	-777.777	1	42.9	O:\Shao-En\MSDATA\kinaseinhib\k252a\SC_07282008\5x\M8\kinaseinhib_k252a_SC_07282008_5x_M8_combo.mgf.html		1	-777.777	-777.777	O:\Shao-En\MSDATA\kinaseinhib\k252a\SC_07282008\5x\M8\d008012008_m8_6.raw		1082531.036	1443.783395		722.8983063	TRUE	722.8967261	-777.777
-1	1	0	0.876	0.09	IPI:IPI00604620.3	76625	SPACER	SWISS-PROT:P19338-1|ENSEMBL:ENSP00000318195|REFSEQ:NP_005372 Tax_Id=9606 Gene_Symbol=NCL Isoform 1 of Nucleolin	ATFIKVPQNQNGK	730.9151	1459.8157	2	40	-777.777	-777.777	-777.777	-777.777	1991.26849	13.22171897	1989.593	1991.825926	1990.2354	6959.383959	1459.8118	730.9135128	1459.8125	1443.782072	FALSE			-777.777	-777.777	-777.777	1	33	O:\Shao-En\MSDATA\kinaseinhib\k252a\SC_07282008\5x\M8\kinaseinhib_k252a_SC_07282008_5x_M8_combo.mgf.html	2Lys8	1	-777.777	-777.777	O:\Shao-En\MSDATA\kinaseinhib\k252a\SC_07282008\5x\M8\d008012008_m8_5.raw		1910612.639	1443.783395		730.9151255	TRUE	730.9135382	-777.777
-1	1	0	0.876	0.09	IPI:IPI00604620.3	76625	SPACER	SWISS-PROT:P19338-1|ENSEMBL:ENSP00000318195|REFSEQ:NP_005372 Tax_Id=9606 Gene_Symbol=NCL Isoform 1 of Nucleolin	ATFIKVPQNQNGK	730.9127	1459.8108	2	38	-777.777	-777.777	-777.777	-777.777	0	0	1992.5907	0	0	0	1459.8118	730.9111128	1459.8077	0	FALSE			-777.777	-777.777	-777.777	1	29.7	O:\Shao-En\MSDATA\kinaseinhib\k252a\SC_07282008\5x\M8\kinaseinhib_k252a_SC_07282008_5x_M8_combo.mgf.html	2Lys8	1	-777.777	-777.777	O:\Shao-En\MSDATA\kinaseinhib\k252a\SC_07282008\5x\M8\d008012008_m8_6.raw		0	1443.783395		0	TRUE	0	-777.777
-1	1	0	0.876	0.09	IPI:IPI00604620.3	76625	SPACER	SWISS-PROT:P19338-1|ENSEMBL:ENSP00000318195|REFSEQ:NP_005372 Tax_Id=9606 Gene_Symbol=NCL Isoform 1 of Nucleolin	ATFIKVPQNQNGK	722.9008	1443.7871	2	35	-777.777	-777.777	-777.777	-777.777	0	0	1988.993	0	0	0	1443.7834	722.8992199	1443.783914	0	FALSE			-777.777	-777.777	-777.777	1	16.6	O:\Shao-En\MSDATA\kinaseinhib\k252a\SC_07282008\5x\M8\kinaseinhib_k252a_SC_07282008_5x_M8_combo.mgf.html		1	-777.777	-777.777	O:\Shao-En\MSDATA\kinaseinhib\k252a\SC_07282008\5x\M8\d008012008_m8_5.raw		0	1443.783395		0	TRUE	0	-777.777
-1	1	0	0.876	0.09	IPI:IPI00604620.3	76625	SPACER	SWISS-PROT:P19338-1|ENSEMBL:ENSP00000318195|REFSEQ:NP_005372 Tax_Id=9606 Gene_Symbol=NCL Isoform 1 of Nucleolin	ATFIKVPQNQNGK	482.27	1443.7881	3	15	-777.777	-777.777	-777.777	-777.777	0	0	1991.9999	0	0	0	1443.7834	482.2686333	1443.784112	0	FALSE			-777.777	-777.777	-777.777	1	7.7	O:\Shao-En\MSDATA\kinaseinhib\k252a\SC_07282008\5x\M8\kinaseinhib_k252a_SC_07282008_5x_M8_combo.mgf.html		1	-777.777	-777.777	O:\Shao-En\MSDATA\kinaseinhib\k252a\SC_07282008\5x\M8\d008012008_m8_6.raw		0	1443.783395		0	FALSE	0	-777.777
-1	1	0	0.876	0.09	IPI:IPI00604620.3	76625	SPACER	SWISS-PROT:P19338-1|ENSEMBL:ENSP00000318195|REFSEQ:NP_005372 Tax_Id=9606 Gene_Symbol=NCL Isoform 1 of Nucleolin	EALNSCNKR	553.2844	1104.5542	2	12	-777.777	-777.777	-777.777	-777.777	0	0	611.5268	0	0	0	1104.5532	553.2829703	1104.551415	0	FALSE			-777.777	-777.777	-777.777	1	2.5	O:\Shao-En\MSDATA\kinaseinhib\k252a\SC_07282008\5x\M8\kinaseinhib_k252a_SC_07282008_5x_M8_combo.mgf.html	1Arg6 1Lys8	1	-777.777	-777.777	O:\Shao-En\MSDATA\kinaseinhib\k252a\SC_07282008\5x\M8\d008012008_m8_6.raw		0	1033.49747		0	FALSE	0	-777.777
-1	1	0	0.876	0.09	IPI:IPI00604620.3	76625	SPACER	SWISS-PROT:P19338-1|ENSEMBL:ENSP00000318195|REFSEQ:NP_005372 Tax_Id=9606 Gene_Symbol=NCL Isoform 1 of Nucleolin	EAMEDGEIDGNKVTLDWAKPK	1193.5885	2385.1625	2	44	-777.777	-777.777	-777.777	-777.777	2518.978515	17.27601734	2518.7328	2519.105267	2519.0968	2213.647702	2385.1584	1193.586502	2385.158479	2361.115337	FALSE			-777.777	-777.777	-777.777	1	43.1	O:\Shao-En\MSDATA\kinaseinhib\k252a\SC_07282008\5x\M8\kinaseinhib_k252a_SC_07282008_5x_M8_combo.mgf.html	1Met(ox) 3Lys8	1	-777.777	-777.777	O:\Shao-En\MSDATA\kinaseinhib\k252a\SC_07282008\5x\M8\d008012008_m8_6.raw		290243.4169	2345.120875		1193.58867	TRUE	1193.586672	-777.777
-1	1	0	0.876	0.09	IPI:IPI00604620.3	76625	SPACER	SWISS-PROT:P19338-1|ENSEMBL:ENSP00000318195|REFSEQ:NP_005372 Tax_Id=9606 Gene_Symbol=NCL Isoform 1 of Nucleolin	EAMEDGEIDGNKVTLDWAKPK	1181.5689	2361.1232	2	35	-777.777	-777.777	-777.777	-777.777	0	0	2518.3734	0	0	0	2361.1158	1181.566913	2361.119301	0	FALSE			-777.777	-777.777	-777.777	1	27	O:\Shao-En\MSDATA\kinaseinhib\k252a\SC_07282008\5x\M8\kinaseinhib_k252a_SC_07282008_5x_M8_combo.mgf.html	1Met(ox)	1	-777.777	-777.777	O:\Shao-En\MSDATA\kinaseinhib\k252a\SC_07282008\5x\M8\d008012008_m8_6.raw		0	2345.120875		0	TRUE	0	-777.777
-1	1	0	0.876	0.09	IPI:IPI00604620.3	76625	SPACER	SWISS-PROT:P19338-1|ENSEMBL:ENSP00000318195|REFSEQ:NP_005372 Tax_Id=9606 Gene_Symbol=NCL Isoform 1 of Nucleolin	EAMEDGEIDGNKVTLDWAKPK	790.7305	2369.1697	3	59	-777.777	-777.777	-777.777	-777.777	2654.972768	17.95662831	2655.287	2654.646191	2652.5806	2157.698646	2369.1635	790.7288597	2369.164791	2345.121296	FALSE			-777.777	-777.777	-777.777	1	52.8	O:\Shao-En\MSDATA\kinaseinhib\k252a\SC_07282008\5x\M8\kinaseinhib_k252a_SC_07282008_5x_M8_combo.mgf.html	3Lys8	1	-777.777	-777.777	O:\Shao-En\MSDATA\kinaseinhib\k252a\SC_07282008\5x\M8\d008012008_m8_6.raw		522148.1215	2345.120875		790.7298194	TRUE	790.7281791	-777.777
-1	1	0	0.876	0.09	IPI:IPI00604620.3	76625	SPACER	SWISS-PROT:P19338-1|ENSEMBL:ENSP00000318195|REFSEQ:NP_005372 Tax_Id=9606 Gene_Symbol=NCL Isoform 1 of Nucleolin	EAMEDGEIDGNKVTLDWAKPK	790.7297	2369.1673	3	53	-777.777	-777.777	-777.777	-777.777	2632.208134	17.21257811	2629.5768	2632.844903	2630.2742	3818.668164	2369.1635	790.7280597	2369.162391	2345.120666	FALSE			-777.777	-777.777	-777.777	1	40.9	O:\Shao-En\MSDATA\kinaseinhib\k252a\SC_07282008\5x\M8\kinaseinhib_k252a_SC_07282008_5x_M8_combo.mgf.html	3Lys8	1	-777.777	-777.777	O:\Shao-En\MSDATA\kinaseinhib\k252a\SC_07282008\5x\M8\d008012008_m8_5.raw		924528.2693	2345.120875		790.7295561	TRUE	790.7279158	-777.777
-1	1	0	0.876	0.09	IPI:IPI00604620.3	76625	SPACER	SWISS-PROT:P19338-1|ENSEMBL:ENSP00000318195|REFSEQ:NP_005372 Tax_Id=9606 Gene_Symbol=NCL Isoform 1 of Nucleolin	EAMEDGEIDGNKVTLDWAKPK	782.7153	2345.124	3	47	-777.777	-777.777	-777.777	-777.777	0	0	2651.136	0	0	0	2345.1208	782.7136668	2345.119212	0	FALSE			-777.777	-777.777	-777.777	1	32.1	O:\Shao-En\MSDATA\kinaseinhib\k252a\SC_07282008\5x\M8\kinaseinhib_k252a_SC_07282008_5x_M8_combo.mgf.html		1	-777.777	-777.777	O:\Shao-En\MSDATA\kinaseinhib\k252a\SC_07282008\5x\M8\d008012008_m8_6.raw		0	2345.120875		0	TRUE	0	-777.777
-1	1	0	0.876	0.09	IPI:IPI00604620.3	76625	SPACER	SWISS-PROT:P19338-1|ENSEMBL:ENSP00000318195|REFSEQ:NP_005372 Tax_Id=9606 Gene_Symbol=NCL Isoform 1 of Nucleolin	EAMEDGEIDGNKVTLDWAKPK	796.0617	2385.1634	3	46	-777.777	-777.777	-777.777	-777.777	2517.93579	19.78378166	2507.5278	2518.358342	2519.0968	7487.541517	2385.1584	796.060055	2385.158377	2361.115967	FALSE			-777.777	-777.777	-777.777	1	39.1	O:\Shao-En\MSDATA\kinaseinhib\k252a\SC_07282008\5x\M8\kinaseinhib_k252a_SC_07282008_5x_M8_combo.mgf.html	1Met(ox) 3Lys8	1	-777.777	-777.777	O:\Shao-En\MSDATA\kinaseinhib\k252a\SC_07282008\5x\M8\d008012008_m8_6.raw		1800027.992	2345.120875		796.061041	TRUE	796.0593959	-777.777
-1	1	0	0.876	0.09	IPI:IPI00604620.3	76625	SPACER	SWISS-PROT:P19338-1|ENSEMBL:ENSP00000318195|REFSEQ:NP_005372 Tax_Id=9606 Gene_Symbol=NCL Isoform 1 of Nucleolin	EAMEDGEIDGNKVTLDWAKPK	796.0608	2385.1607	3	45	-777.777	-777.777	-777.777	-777.777	2496.720711	24.33091846	2491.4513	2496.648632	2492.879	4991.488781	2385.1584	796.059155	2385.155677	2361.115557	FALSE			-777.777	-777.777	-777.777	1	42	O:\Shao-En\MSDATA\kinaseinhib\k252a\SC_07282008\5x\M8\kinaseinhib_k252a_SC_07282008_5x_M8_combo.mgf.html	1Met(ox) 3Lys8	1	-777.777	-777.777	O:\Shao-En\MSDATA\kinaseinhib\k252a\SC_07282008\5x\M8\d008012008_m8_5.raw		1198563.701	2345.120875		796.0610119	TRUE	796.0593669	-777.777
-1	1	0	0.876	0.09	IPI:IPI00604620.3	76625	SPACER	SWISS-PROT:P19338-1|ENSEMBL:ENSP00000318195|REFSEQ:NP_005372 Tax_Id=9606 Gene_Symbol=NCL Isoform 1 of Nucleolin	EAMEDGEIDGNKVTLDWAKPK	782.7152	2345.1238	3	41	-777.777	-777.777	-777.777	-777.777	0	0	2628.8548	0	0	0	2345.1208	782.7135668	2345.118912	0	FALSE			-777.777	-777.777	-777.777	1	23.1	O:\Shao-En\MSDATA\kinaseinhib\k252a\SC_07282008\5x\M8\kinaseinhib_k252a_SC_07282008_5x_M8_combo.mgf.html		1	-777.777	-777.777	O:\Shao-En\MSDATA\kinaseinhib\k252a\SC_07282008\5x\M8\d008012008_m8_5.raw		0	2345.120875		0	TRUE	0	-777.777
-1	1	0	0.876	0.09	IPI:IPI00604620.3	76625	SPACER	SWISS-PROT:P19338-1|ENSEMBL:ENSP00000318195|REFSEQ:NP_005372 Tax_Id=9606 Gene_Symbol=NCL Isoform 1 of Nucleolin	EAMEDGEIDGNKVTLDWAKPK	788.0482	2361.1228	3	27	-777.777	-777.777	-777.777	-777.777	2547.169325	17.44574611	2543.8728	2547.474228	2549.6976	710.0151629	2361.1158	788.0465621	2361.117898	2361.117127	FALSE			-777.777	-777.777	-777.777	1	22.1	O:\Shao-En\MSDATA\kinaseinhib\k252a\SC_07282008\5x\M8\kinaseinhib_k252a_SC_07282008_5x_M8_combo.mgf.html	1Met(ox)	1	-777.777	-777.777	O:\Shao-En\MSDATA\kinaseinhib\k252a\SC_07282008\5x\M8\d008012008_m8_6.raw		170524.9752	2345.120875		788.0480097	TRUE	788.0463718	-777.777
-1	1	0	0.876	0.09	IPI:IPI00604620.3	76625	SPACER	SWISS-PROT:P19338-1|ENSEMBL:ENSP00000318195|REFSEQ:NP_005372 Tax_Id=9606 Gene_Symbol=NCL Isoform 1 of Nucleolin	EAMEDGEIDGNKVTLDWAKPK	796.0605	2385.1597	3	24	-777.777	-777.777	-777.777	-777.777	0	0	2544.968	0	0	0	2385.1584	796.058855	2385.154777	0	FALSE			-777.777	-777.777	-777.777	1	21.3	O:\Shao-En\MSDATA\kinaseinhib\k252a\SC_07282008\5x\M8\kinaseinhib_k252a_SC_07282008_5x_M8_combo.mgf.html	1Met(ox) 3Lys8	1	-777.777	-777.777	O:\Shao-En\MSDATA\kinaseinhib\k252a\SC_07282008\5x\M8\d008012008_m8_6.raw		0	2345.120875		0	FALSE	0	-777.777
-1	1	0	0.876	0.09	IPI:IPI00604620.3	76625	SPACER	SWISS-PROT:P19338-1|ENSEMBL:ENSP00000318195|REFSEQ:NP_005372 Tax_Id=9606 Gene_Symbol=NCL Isoform 1 of Nucleolin	EAMEDGEIDGNKVTLDWAKPK	788.0479	2361.1219	3	19	-777.777	-777.777	-777.777	-777.777	0	0	2506.5032	0	0	0	2361.1158	788.0462621	2361.116998	0	FALSE			-777.777	-777.777	-777.777	1	12.1	O:\Shao-En\MSDATA\kinaseinhib\k252a\SC_07282008\5x\M8\kinaseinhib_k252a_SC_07282008_5x_M8_combo.mgf.html	1Met(ox)	1	-777.777	-777.777	O:\Shao-En\MSDATA\kinaseinhib\k252a\SC_07282008\5x\M8\d008012008_m8_6.raw		0	2345.120875		0	FALSE	0	-777.777
-1	1	0	0.876	0.09	IPI:IPI00604620.3	76625	SPACER	SWISS-PROT:P19338-1|ENSEMBL:ENSP00000318195|REFSEQ:NP_005372 Tax_Id=9606 Gene_Symbol=NCL Isoform 1 of Nucleolin	EAMEDGEIDGNKVTLDWAKPK	788.0476	2361.121	3	15	-777.777	-777.777	-777.777	-777.777	0	0	2489.939	0	0	0	2361.1158	788.0459621	2361.116098	0	FALSE			-777.777	-777.777	-777.777	1	13.8	O:\Shao-En\MSDATA\kinaseinhib\k252a\SC_07282008\5x\M8\kinaseinhib_k252a_SC_07282008_5x_M8_combo.mgf.html	1Met(ox)	1	-777.777	-777.777	O:\Shao-En\MSDATA\kinaseinhib\k252a\SC_07282008\5x\M8\d008012008_m8_5.raw		0	2345.120875		0	FALSE	0	-777.777
-1	1	0	0.876	0.09	IPI:IPI00604620.3	76625	SPACER	SWISS-PROT:P19338-1|ENSEMBL:ENSP00000318195|REFSEQ:NP_005372 Tax_Id=9606 Gene_Symbol=NCL Isoform 1 of Nucleolin	EVFEDAAEIR	589.7902	1177.5658	2	60	-777.777	-777.777	-777.777	-777.777	2328.824483	17.65301749	2322.715	2328.83333	2328.9152	4026.667407	1177.5615	589.7887379	1177.56295	1177.561968	FALSE			-777.777	-777.777	-777.777	1	37.3	O:\Shao-En\MSDATA\kinaseinhib\k252a\SC_07282008\5x\M8\kinaseinhib_k252a_SC_07282008_5x_M8_combo.mgf.html		1	-777.777	-777.777	O:\Shao-En\MSDATA\kinaseinhib\k252a\SC_07282008\5x\M8\d008012008_m8_6.raw		1520306	1177.561485		589.7901379	TRUE	589.7886758	-777.777
-1	1	0	0.876	0.09	IPI:IPI00604620.3	76625	SPACER	SWISS-PROT:P19338-1|ENSEMBL:ENSP00000318195|REFSEQ:NP_005372 Tax_Id=9606 Gene_Symbol=NCL Isoform 1 of Nucleolin	EVFEDAAEIR	592.7997	1183.5848	2	60	-777.777	-777.777	-777.777	-777.777	2313.735596	16.77931241	2312.9206	2314.368347	2313.5552	2180.515166	1183.5816	592.7982352	1183.581945	1177.562685	FALSE			-777.777	-777.777	-777.777	1	45.9	O:\Shao-En\MSDATA\kinaseinhib\k252a\SC_07282008\5x\M8\kinaseinhib_k252a_SC_07282008_5x_M8_combo.mgf.html	1Arg6	1	-777.777	-777.777	O:\Shao-En\MSDATA\kinaseinhib\k252a\SC_07282008\5x\M8\d008012008_m8_5.raw		818882.6658	1177.561485		592.7998031	TRUE	592.7983383	-777.777
-1	1	0	0.876	0.09	IPI:IPI00604620.3	76625	SPACER	SWISS-PROT:P19338-1|ENSEMBL:ENSP00000318195|REFSEQ:NP_005372 Tax_Id=9606 Gene_Symbol=NCL Isoform 1 of Nucleolin	EVFEDAAEIR	592.7997	1183.5849	2	54	-777.777	-777.777	-777.777	-777.777	0	0	2323.0256	0	0	0	1183.5816	592.7982352	1183.581945	0	FALSE			-777.777	-777.777	-777.777	1	37.6	O:\Shao-En\MSDATA\kinaseinhib\k252a\SC_07282008\5x\M8\kinaseinhib_k252a_SC_07282008_5x_M8_combo.mgf.html	1Arg6	1	-777.777	-777.777	O:\Shao-En\MSDATA\kinaseinhib\k252a\SC_07282008\5x\M8\d008012008_m8_6.raw		0	1177.561485		0	TRUE	0	-777.777
-1	1	0	0.876	0.09	IPI:IPI00604620.3	76625	SPACER	SWISS-PROT:P19338-1|ENSEMBL:ENSP00000318195|REFSEQ:NP_005372 Tax_Id=9606 Gene_Symbol=NCL Isoform 1 of Nucleolin	EVFEDAAEIR	589.7901	1177.5657	2	20	-777.777	-777.777	-777.777	-777.777	0	0	2312.5925	0	0	0	1177.5615	589.7886379	1177.56275	0	FALSE			-777.777	-777.777	-777.777	1	7.6	O:\Shao-En\MSDATA\kinaseinhib\k252a\SC_07282008\5x\M8\kinaseinhib_k252a_SC_07282008_5x_M8_combo.mgf.html		1	-777.777	-777.777	O:\Shao-En\MSDATA\kinaseinhib\k252a\SC_07282008\5x\M8\d008012008_m8_5.raw		0	1177.561485		0	FALSE	0	-777.777
-1	1	0	0.876	0.09	IPI:IPI00604620.3	76625	SPACER	SWISS-PROT:P19338-1|ENSEMBL:ENSP00000318195|REFSEQ:NP_005372 Tax_Id=9606 Gene_Symbol=NCL Isoform 1 of Nucleolin	FGYVDFESAEDLEK	828.8811	1655.7477	2	92	-777.777	-777.777	-777.777	-777.777	3049.615648	20.57388874	3040.4486	3050.208196	3052.0427	10797.73031	1655.7446	828.8794259	1655.744326	1647.732142	FALSE			-777.777	-777.777	-777.777	1	84.3	O:\Shao-En\MSDATA\kinaseinhib\k252a\SC_07282008\5x\M8\kinaseinhib_k252a_SC_07282008_5x_M8_combo.mgf.html	1Lys8	1	-777.777	-777.777	O:\Shao-En\MSDATA\kinaseinhib\k252a\SC_07282008\5x\M8\d008012008_m8_6.raw		2417519.182	1647.730395		828.8819192	TRUE	828.880245	-777.777
-1	1	0	0.876	0.09	IPI:IPI00604620.3	76625	SPACER	SWISS-PROT:P19338-1|ENSEMBL:ENSP00000318195|REFSEQ:NP_005372 Tax_Id=9606 Gene_Symbol=NCL Isoform 1 of Nucleolin	FGYVDFESAEDLEK	824.8752	1647.7358	2	83	-777.777	-777.777	-777.777	-777.777	0	0	3040.0994	0	0	0	1647.7304	824.8735294	1647.732533	0	FALSE			-777.777	-777.777	-777.777	1	73.6	O:\Shao-En\MSDATA\kinaseinhib\k252a\SC_07282008\5x\M8\kinaseinhib_k252a_SC_07282008_5x_M8_combo.mgf.html		1	-777.777	-777.777	O:\Shao-En\MSDATA\kinaseinhib\k252a\SC_07282008\5x\M8\d008012008_m8_6.raw		0	1647.730395		0	TRUE	0	-777.777
-1	1	0	0.876	0.09	IPI:IPI00604620.3	76625	SPACER	SWISS-PROT:P19338-1|ENSEMBL:ENSP00000318195|REFSEQ:NP_005372 Tax_Id=9606 Gene_Symbol=NCL Isoform 1 of Nucleolin	FGYVDFESAEDLEK	828.8817	1655.7489	2	82	-777.777	-777.777	-777.777	-777.777	3041.390071	19.99727016	3035.6141	3042.249436	3042.5907	6042.894862	1655.7446	828.8800259	1655.745526	1647.729531	FALSE			-777.777	-777.777	-777.777	1	71.9	O:\Shao-En\MSDATA\kinaseinhib\k252a\SC_07282008\5x\M8\kinaseinhib_k252a_SC_07282008_5x_M8_combo.mgf.html	1Lys8	1	-777.777	-777.777	O:\Shao-En\MSDATA\kinaseinhib\k252a\SC_07282008\5x\M8\d008012008_m8_5.raw		1351016.181	1647.730395		828.8815627	TRUE	828.8798886	-777.777
-1	1	0	0.876	0.09	IPI:IPI00604620.3	76625	SPACER	SWISS-PROT:P19338-1|ENSEMBL:ENSP00000318195|REFSEQ:NP_005372 Tax_Id=9606 Gene_Symbol=NCL Isoform 1 of Nucleolin	FGYVDFESAEDLEK	824.8749	1647.7353	2	59	-777.777	-777.777	-777.777	-777.777	0	0	3036.4261	0	0	0	1647.7304	824.8732294	1647.731933	0	FALSE			-777.777	-777.777	-777.777	1	59	O:\Shao-En\MSDATA\kinaseinhib\k252a\SC_07282008\5x\M8\kinaseinhib_k252a_SC_07282008_5x_M8_combo.mgf.html		1	-777.777	-777.777	O:\Shao-En\MSDATA\kinaseinhib\k252a\SC_07282008\5x\M8\d008012008_m8_5.raw		0	1647.730395		0	TRUE	0	-777.777
-1	1	0	0.876	0.09	IPI:IPI00604620.3	76625	SPACER	SWISS-PROT:P19338-1|ENSEMBL:ENSP00000318195|REFSEQ:NP_005372 Tax_Id=9606 Gene_Symbol=NCL Isoform 1 of Nucleolin	FGYVDFESAEDLEK	824.8752	1647.7358	2	99	-777.777	-777.777	-777.777	-777.777	3007.244507	17.17440976	3006.6347	3007.219231	3007.3147	1771.152886	1647.7304	824.8735294	1647.732533	1647.731505	FALSE			-777.777	-777.777	-777.777	1	91.4	O:\Shao-En\MSDATA\kinaseinhib\k252a\SC_07282008\5x\M8\kinaseinhib_k252a_SC_07282008_5x_M8_combo.mgf.html		1	-777.777	-777.777	O:\Shao-En\MSDATA\kinaseinhib\k252a\SC_07282008\5x\M8\d008012008_m8_4.raw		398323.6477	1647.730395		824.8752925	TRUE	824.8736219	-777.777
-1	1	0	0.876	0.09	IPI:IPI00604620.3	76625	SPACER	SWISS-PROT:P19338-1|ENSEMBL:ENSP00000318195|REFSEQ:NP_005372 Tax_Id=9606 Gene_Symbol=NCL Isoform 1 of Nucleolin	FGYVDFESAEDLEKALELTGLK	1245.6356	2489.2567	2	25	-777.777	-777.777	-777.777	-777.777	0	0	4279.4511	0	0	0	2489.2547	1245.633556	2489.252587	0	FALSE			-777.777	-777.777	-777.777	1	25.4	O:\Shao-En\MSDATA\kinaseinhib\k252a\SC_07282008\5x\M8\kinaseinhib_k252a_SC_07282008_5x_M8_combo.mgf.html	2Lys8	1	-777.777	-777.777	O:\Shao-En\MSDATA\kinaseinhib\k252a\SC_07282008\5x\M8\d008012008_m8_6.raw		0	2473.226375		0	FALSE	0	-777.777
-1	1	0	0.876	0.09	IPI:IPI00604620.3	76625	SPACER	SWISS-PROT:P19338-1|ENSEMBL:ENSP00000318195|REFSEQ:NP_005372 Tax_Id=9606 Gene_Symbol=NCL Isoform 1 of Nucleolin	FGYVDFESAEDLEKALELTGLK	1245.635	2489.2555	2	22	-777.777	-777.777	-777.777	-777.777	0	0	4150.1298	0	0	0	2489.2547	1245.632956	2489.251387	0	FALSE			-777.777	-777.777	-777.777	1	21.7	O:\Shao-En\MSDATA\kinaseinhib\k252a\SC_07282008\5x\M8\kinaseinhib_k252a_SC_07282008_5x_M8_combo.mgf.html	2Lys8	1	-777.777	-777.777	O:\Shao-En\MSDATA\kinaseinhib\k252a\SC_07282008\5x\M8\d008012008_m8_5.raw		0	2473.226375		0	FALSE	0	-777.777
-1	1	0	0.876	0.09	IPI:IPI00604620.3	76625	SPACER	SWISS-PROT:P19338-1|ENSEMBL:ENSP00000318195|REFSEQ:NP_005372 Tax_Id=9606 Gene_Symbol=NCL Isoform 1 of Nucleolin	FGYVDFESAEDLEKALELTGLK	830.7602	2489.2588	3	41	-777.777	-777.777	-777.777	-777.777	4152.867753	17.97630532	4151.9137	4152.524317	4153.7341	423.1995459	2489.2547	830.7585242	2489.253784	2473.225122	FALSE			-777.777	-777.777	-777.777	1	34.4	O:\Shao-En\MSDATA\kinaseinhib\k252a\SC_07282008\5x\M8\kinaseinhib_k252a_SC_07282008_5x_M8_combo.mgf.html	2Lys8	1	-777.777	-777.777	O:\Shao-En\MSDATA\kinaseinhib\k252a\SC_07282008\5x\M8\d008012008_m8_5.raw		95349.82422	2473.226375		830.7601664	TRUE	830.7584905	-777.777
-1	1	0	0.876	0.09	IPI:IPI00604620.3	76625	SPACER	SWISS-PROT:P19338-1|ENSEMBL:ENSP00000318195|REFSEQ:NP_005372 Tax_Id=9606 Gene_Symbol=NCL Isoform 1 of Nucleolin	FGYVDFESAEDLEKALELTGLK	825.4185	2473.2336	3	30	-777.777	-777.777	-777.777	-777.777	0	0	4146.6995	0	0	0	2473.2263	825.4168289	2473.228699	0	FALSE			-777.777	-777.777	-777.777	1	6.6	O:\Shao-En\MSDATA\kinaseinhib\k252a\SC_07282008\5x\M8\kinaseinhib_k252a_SC_07282008_5x_M8_combo.mgf.html		1	-777.777	-777.777	O:\Shao-En\MSDATA\kinaseinhib\k252a\SC_07282008\5x\M8\d008012008_m8_5.raw		0	2473.226375		0	TRUE	0	-777.777
-1	1	0	0.876	0.09	IPI:IPI00604620.3	76625	SPACER	SWISS-PROT:P19338-1|ENSEMBL:ENSP00000318195|REFSEQ:NP_005372 Tax_Id=9606 Gene_Symbol=NCL Isoform 1 of Nucleolin	FGYVDFESAEDLEKALELTGLK	825.412	2473.2141	3	20	-777.777	-777.777	-777.777	-777.777	0	0	4300.9206	0	0	0	2473.2263	825.4103289	2473.209199	0	FALSE			-777.777	-777.777	-777.777	1	12.9	O:\Shao-En\MSDATA\kinaseinhib\k252a\SC_07282008\5x\M8\kinaseinhib_k252a_SC_07282008_5x_M8_combo.mgf.html		1	-777.777	-777.777	O:\Shao-En\MSDATA\kinaseinhib\k252a\SC_07282008\5x\M8\d008012008_m8_6.raw		0	2473.226375		0	FALSE	0	-777.777
-1	1	0	0.876	0.09	IPI:IPI00604620.3	76625	SPACER	SWISS-PROT:P19338-1|ENSEMBL:ENSP00000318195|REFSEQ:NP_005372 Tax_Id=9606 Gene_Symbol=NCL Isoform 1 of Nucleolin	FGYVDFESAEDLEKALELTGLK	830.7605	2489.2595	3	15	-777.777	-777.777	-777.777	-777.777	0	0	4274.225	0	0	0	2489.2547	830.7588242	2489.254684	0	FALSE			-777.777	-777.777	-777.777	1	9.4	O:\Shao-En\MSDATA\kinaseinhib\k252a\SC_07282008\5x\M8\kinaseinhib_k252a_SC_07282008_5x_M8_combo.mgf.html	2Lys8	1	-777.777	-777.777	O:\Shao-En\MSDATA\kinaseinhib\k252a\SC_07282008\5x\M8\d008012008_m8_6.raw		0	2473.226375		0	FALSE	0	-777.777
-1	1	0	0.876	0.09	IPI:IPI00604620.3	76625	SPACER	SWISS-PROT:P19338-1|ENSEMBL:ENSP00000318195|REFSEQ:NP_005372 Tax_Id=9606 Gene_Symbol=NCL Isoform 1 of Nucleolin	GFGFVDFNSEEDAK	785.3522	1568.6898	2	85	-777.777	-777.777	-777.777	-777.777	2971.434196	26.08318771	2958.7678	2971.114951	2971.035	39611.76403	1568.6874	785.3505645	1568.686604	1560.67521	FALSE			-777.777	-777.777	-777.777	1	79.7	O:\Shao-En\MSDATA\kinaseinhib\k252a\SC_07282008\5x\M8\kinaseinhib_k252a_SC_07282008_5x_M8_combo.mgf.html	1Lys8	1	-777.777	-777.777	O:\Shao-En\MSDATA\kinaseinhib\k252a\SC_07282008\5x\M8\d008012008_m8_6.raw		9638024.323	1560.673215		785.3521629	TRUE	785.3505273	-777.777
-1	1	0	0.876	0.09	IPI:IPI00604620.3	76625	SPACER	SWISS-PROT:P19338-1|ENSEMBL:ENSP00000318195|REFSEQ:NP_005372 Tax_Id=9606 Gene_Symbol=NCL Isoform 1 of Nucleolin	GFGFVDFNSEEDAK	781.3465	1560.6785	2	75	-777.777	-777.777	-777.777	-777.777	0	0	2967.0835	0	0	0	1560.6732	781.344868	1560.675211	0	FALSE			-777.777	-777.777	-777.777	1	65.3	O:\Shao-En\MSDATA\kinaseinhib\k252a\SC_07282008\5x\M8\kinaseinhib_k252a_SC_07282008_5x_M8_combo.mgf.html		1	-777.777	-777.777	O:\Shao-En\MSDATA\kinaseinhib\k252a\SC_07282008\5x\M8\d008012008_m8_6.raw		0	1560.673215		0	TRUE	0	-777.777
-1	1	0	0.876	0.09	IPI:IPI00604620.3	76625	SPACER	SWISS-PROT:P19338-1|ENSEMBL:ENSP00000318195|REFSEQ:NP_005372 Tax_Id=9606 Gene_Symbol=NCL Isoform 1 of Nucleolin	GFGFVDFNSEEDAK	785.3521	1568.6896	2	70	-777.777	-777.777	-777.777	-777.777	2957.729646	30.24945471	2944.3211	2958.216556	2959.0372	26057.80621	1568.6874	785.3504645	1568.686404	1560.674162	FALSE			-777.777	-777.777	-777.777	1	62.2	O:\Shao-En\MSDATA\kinaseinhib\k252a\SC_07282008\5x\M8\kinaseinhib_k252a_SC_07282008_5x_M8_combo.mgf.html	1Lys8	1	-777.777	-777.777	O:\Shao-En\MSDATA\kinaseinhib\k252a\SC_07282008\5x\M8\d008012008_m8_5.raw		6347584.885	1560.673215		785.3520571	TRUE	785.3504216	-777.777
-1	1	0	0.876	0.09	IPI:IPI00604620.3	76625	SPACER	SWISS-PROT:P19338-1|ENSEMBL:ENSP00000318195|REFSEQ:NP_005372 Tax_Id=9606 Gene_Symbol=NCL Isoform 1 of Nucleolin	GFGFVDFNSEEDAK	785.355	1568.6954	2	64	-777.777	-777.777	-777.777	-777.777	2923.793509	22.78172456	2918.697	2924.038775	2924.4845	5604.572412	1568.6874	785.3533645	1568.692204	1560.675159	FALSE			-777.777	-777.777	-777.777	1	58.8	O:\Shao-En\MSDATA\kinaseinhib\k252a\SC_07282008\5x\M8\kinaseinhib_k252a_SC_07282008_5x_M8_combo.mgf.html	1Lys8	1	-777.777	-777.777	O:\Shao-En\MSDATA\kinaseinhib\k252a\SC_07282008\5x\M8\d008012008_m8_4.raw		1365384.469	1560.673215		785.3521916	TRUE	785.3505561	-777.777
-1	1	0	0.876	0.09	IPI:IPI00604620.3	76625	SPACER	SWISS-PROT:P19338-1|ENSEMBL:ENSP00000318195|REFSEQ:NP_005372 Tax_Id=9606 Gene_Symbol=NCL Isoform 1 of Nucleolin	GFGFVDFNSEEDAK	781.3466	1560.6787	2	54	-777.777	-777.777	-777.777	-777.777	0	0	2917.2073	0	0	0	1560.6732	781.344968	1560.675411	0	FALSE			-777.777	-777.777	-777.777	1	48.9	O:\Shao-En\MSDATA\kinaseinhib\k252a\SC_07282008\5x\M8\kinaseinhib_k252a_SC_07282008_5x_M8_combo.mgf.html		1	-777.777	-777.777	O:\Shao-En\MSDATA\kinaseinhib\k252a\SC_07282008\5x\M8\d008012008_m8_4.raw		0	1560.673215		0	TRUE	0	-777.777
-1	1	0	0.876	0.09	IPI:IPI00604620.3	76625	SPACER	SWISS-PROT:P19338-1|ENSEMBL:ENSP00000318195|REFSEQ:NP_005372 Tax_Id=9606 Gene_Symbol=NCL Isoform 1 of Nucleolin	GFGFVDFNSEEDAK	781.3466	1560.6787	2	48	-777.777	-777.777	-777.777	-777.777	0	0	2943.9998	0	0	0	1560.6732	781.344968	1560.675411	0	FALSE			-777.777	-777.777	-777.777	1	45.9	O:\Shao-En\MSDATA\kinaseinhib\k252a\SC_07282008\5x\M8\kinaseinhib_k252a_SC_07282008_5x_M8_combo.mgf.html		1	-777.777	-777.777	O:\Shao-En\MSDATA\kinaseinhib\k252a\SC_07282008\5x\M8\d008012008_m8_5.raw		0	1560.673215		0	TRUE	0	-777.777
-1	1	0	0.876	0.09	IPI:IPI00604620.3	76625	SPACER	SWISS-PROT:P19338-1|ENSEMBL:ENSP00000318195|REFSEQ:NP_005372 Tax_Id=9606 Gene_Symbol=NCL Isoform 1 of Nucleolin	GFGFVDFNSEEDAK	781.3463	1560.6781	2	45	-777.777	-777.777	-777.777	-777.777	0	0	2936.955	0	0	0	1560.6732	781.344668	1560.674811	0	FALSE			-777.777	-777.777	-777.777	1	41	O:\Shao-En\MSDATA\kinaseinhib\k252a\SC_07282008\5x\M8\kinaseinhib_k252a_SC_07282008_5x_M8_combo.mgf.html		1	-777.777	-777.777	O:\Shao-En\MSDATA\kinaseinhib\k252a\SC_07282008\5x\M8\d008012008_m8_6.raw		0	1560.673215		0	TRUE	0	-777.777
-1	1	0	0.876	0.09	IPI:IPI00604620.3	76625	SPACER	SWISS-PROT:P19338-1|ENSEMBL:ENSP00000318195|REFSEQ:NP_005372 Tax_Id=9606 Gene_Symbol=NCL Isoform 1 of Nucleolin	GFGFVDFNSEEDAK	785.3521	1568.6897	2	19	-777.777	-777.777	-777.777	-777.777	0	0	2990.0037	0	0	0	1568.6874	785.3504645	1568.686404	0	FALSE			-777.777	-777.777	-777.777	1	19.2	O:\Shao-En\MSDATA\kinaseinhib\k252a\SC_07282008\5x\M8\kinaseinhib_k252a_SC_07282008_5x_M8_combo.mgf.html	1Lys8	1	-777.777	-777.777	O:\Shao-En\MSDATA\kinaseinhib\k252a\SC_07282008\5x\M8\d008012008_m8_6.raw		0	1560.673215		0	FALSE	0	-777.777
-1	1	0	0.876	0.09	IPI:IPI00604620.3	76625	SPACER	SWISS-PROT:P19338-1|ENSEMBL:ENSP00000318195|REFSEQ:NP_005372 Tax_Id=9606 Gene_Symbol=NCL Isoform 1 of Nucleolin	GFGFVDFNSEEDAKAAK	924.445	1846.8755	2	56	-777.777	-777.777	-777.777	-777.777	2758.392465	17.65097992	2755.4877	2758.147296	2759.2696	2854.082665	1846.8708	924.4432411	1846.871957	1830.842826	FALSE			-777.777	-777.777	-777.777	1	50.8	O:\Shao-En\MSDATA\kinaseinhib\k252a\SC_07282008\5x\M8\kinaseinhib_k252a_SC_07282008_5x_M8_combo.mgf.html	2Lys8	1	-777.777	-777.777	O:\Shao-En\MSDATA\kinaseinhib\k252a\SC_07282008\5x\M8\d008012008_m8_6.raw		554860.5896	1830.842395		924.4432169	TRUE	924.441458	-777.777
-1	1	0	0.876	0.09	IPI:IPI00604620.3	76625	SPACER	SWISS-PROT:P19338-1|ENSEMBL:ENSP00000318195|REFSEQ:NP_005372 Tax_Id=9606 Gene_Symbol=NCL Isoform 1 of Nucleolin	GFGFVDFNSEEDAKAAK	924.4432	1846.8718	2	50	-777.777	-777.777	-777.777	-777.777	2736.241858	21.78928067	2730.2803	2732.805937	2735.5849	5138.028437	1846.8708	924.4414411	1846.868357	1830.842705	FALSE			-777.777	-777.777	-777.777	1	42.9	O:\Shao-En\MSDATA\kinaseinhib\k252a\SC_07282008\5x\M8\kinaseinhib_k252a_SC_07282008_5x_M8_combo.mgf.html	2Lys8	1	-777.777	-777.777	O:\Shao-En\MSDATA\kinaseinhib\k252a\SC_07282008\5x\M8\d008012008_m8_5.raw		990186.4502	1830.842395		924.4450587	TRUE	924.4432998	-777.777
-1	1	0	0.876	0.09	IPI:IPI00604620.3	76625	SPACER	SWISS-PROT:P19338-1|ENSEMBL:ENSP00000318195|REFSEQ:NP_005372 Tax_Id=9606 Gene_Symbol=NCL Isoform 1 of Nucleolin	GFGFVDFNSEEDAKAAK	916.4291	1830.8436	2	42	-777.777	-777.777	-777.777	-777.777	0	0	2733.9085	0	0	0	1830.8423	916.4273482	1830.840171	0	FALSE			-777.777	-777.777	-777.777	1	38.5	O:\Shao-En\MSDATA\kinaseinhib\k252a\SC_07282008\5x\M8\kinaseinhib_k252a_SC_07282008_5x_M8_combo.mgf.html		1	-777.777	-777.777	O:\Shao-En\MSDATA\kinaseinhib\k252a\SC_07282008\5x\M8\d008012008_m8_5.raw		0	1830.842395		0	TRUE	0	-777.777
-1	1	0	0.876	0.09	IPI:IPI00604620.3	76625	SPACER	SWISS-PROT:P19338-1|ENSEMBL:ENSP00000318195|REFSEQ:NP_005372 Tax_Id=9606 Gene_Symbol=NCL Isoform 1 of Nucleolin	GFGFVDFNSEEDAKAAK	916.4314	1830.8482	2	39	-777.777	-777.777	-777.777	-777.777	0	0	2754.6637	0	0	0	1830.8423	916.4296482	1830.844771	0	FALSE			-777.777	-777.777	-777.777	1	39.4	O:\Shao-En\MSDATA\kinaseinhib\k252a\SC_07282008\5x\M8\kinaseinhib_k252a_SC_07282008_5x_M8_combo.mgf.html		1	-777.777	-777.777	O:\Shao-En\MSDATA\kinaseinhib\k252a\SC_07282008\5x\M8\d008012008_m8_6.raw		0	1830.842395		0	TRUE	0	-777.777
-1	1	0	0.876	0.09	IPI:IPI00604620.3	76625	SPACER	SWISS-PROT:P19338-1|ENSEMBL:ENSP00000318195|REFSEQ:NP_005372 Tax_Id=9606 Gene_Symbol=NCL Isoform 1 of Nucleolin	GFGFVDFNSEEDAKAAK	616.6326	1846.8761	3	24	-777.777	-777.777	-777.777	-777.777	0	0	2729.9134	0	0	0	1846.8708	616.6311141	1846.871554	0	FALSE			-777.777	-777.777	-777.777	1	19	O:\Shao-En\MSDATA\kinaseinhib\k252a\SC_07282008\5x\M8\kinaseinhib_k252a_SC_07282008_5x_M8_combo.mgf.html	2Lys8	1	-777.777	-777.777	O:\Shao-En\MSDATA\kinaseinhib\k252a\SC_07282008\5x\M8\d008012008_m8_5.raw		0	1830.842395		0	FALSE	0	-777.777
-1	1	0	0.876	0.09	IPI:IPI00604620.3	76625	SPACER	SWISS-PROT:P19338-1|ENSEMBL:ENSP00000318195|REFSEQ:NP_005372 Tax_Id=9606 Gene_Symbol=NCL Isoform 1 of Nucleolin	GFGFVDFNSEEDAKAAK	616.6329	1846.8768	3	14	-777.777	-777.777	-777.777	-777.777	0	0	2753.5859	0	0	0	1846.8708	616.6314141	1846.872454	0	FALSE			-777.777	-777.777	-777.777	1	10	O:\Shao-En\MSDATA\kinaseinhib\k252a\SC_07282008\5x\M8\kinaseinhib_k252a_SC_07282008_5x_M8_combo.mgf.html	2Lys8	1	-777.777	-777.777	O:\Shao-En\MSDATA\kinaseinhib\k252a\SC_07282008\5x\M8\d008012008_m8_6.raw		0	1830.842395		0	FALSE	0	-777.777
-1	1	0	0.876	0.09	IPI:IPI00604620.3	76625	SPACER	SWISS-PROT:P19338-1|ENSEMBL:ENSP00000318195|REFSEQ:NP_005372 Tax_Id=9606 Gene_Symbol=NCL Isoform 1 of Nucleolin	GFGFVDFNSEEDAKAAK	611.2902	1830.8487	3	12	-777.777	-777.777	-777.777	-777.777	0	0	2727.8357	0	0	0	1830.8423	611.2887188	1830.844368	0	FALSE			-777.777	-777.777	-777.777	1	3.7	O:\Shao-En\MSDATA\kinaseinhib\k252a\SC_07282008\5x\M8\kinaseinhib_k252a_SC_07282008_5x_M8_combo.mgf.html		1	-777.777	-777.777	O:\Shao-En\MSDATA\kinaseinhib\k252a\SC_07282008\5x\M8\d008012008_m8_5.raw		0	1830.842395		0	FALSE	0	-777.777
-1	1	0	0.876	0.09	IPI:IPI00604620.3	76625	SPACER	SWISS-PROT:P19338-1|ENSEMBL:ENSP00000318195|REFSEQ:NP_005372 Tax_Id=9606 Gene_Symbol=NCL Isoform 1 of Nucleolin	GIAYIEFK	474.769	947.5235	2	55	-777.777	-777.777	-777.777	-777.777	2619.624677	21.68975319	2616.7282	2619.689033	2619.4673	2839.968813	947.5207	474.7676399	947.5207545	939.5073454	FALSE			-777.777	-777.777	-777.777	1	34.7	O:\Shao-En\MSDATA\kinaseinhib\k252a\SC_07282008\5x\M8\kinaseinhib_k252a_SC_07282008_5x_M8_combo.mgf.html	1Lys8	1	-777.777	-777.777	O:\Shao-En\MSDATA\kinaseinhib\k252a\SC_07282008\5x\M8\d008012008_m8_5.raw		1496898.08	939.5065447		474.7691321	TRUE	474.767772	-777.777
-1	1	0	0.876	0.09	IPI:IPI00604620.3	76625	SPACER	SWISS-PROT:P19338-1|ENSEMBL:ENSP00000318195|REFSEQ:NP_005372 Tax_Id=9606 Gene_Symbol=NCL Isoform 1 of Nucleolin	GIAYIEFK	474.7691	947.5237	2	52	-777.777	-777.777	-777.777	-777.777	2643.178312	22.83065723	2634.2336	2643.539806	2641.4211	4300.60178	947.5207	474.7677399	947.5209545	939.5080815	FALSE			-777.777	-777.777	-777.777	1	35.8	O:\Shao-En\MSDATA\kinaseinhib\k252a\SC_07282008\5x\M8\kinaseinhib_k252a_SC_07282008_5x_M8_combo.mgf.html	1Lys8	1	-777.777	-777.777	O:\Shao-En\MSDATA\kinaseinhib\k252a\SC_07282008\5x\M8\d008012008_m8_6.raw		2331829.145	939.5065447		474.7692255	TRUE	474.7678654	-777.777
-1	1	0	0.876	0.09	IPI:IPI00604620.3	76625	SPACER	SWISS-PROT:P19338-1|ENSEMBL:ENSP00000318195|REFSEQ:NP_005372 Tax_Id=9606 Gene_Symbol=NCL Isoform 1 of Nucleolin	GIAYIEFK	470.7617	939.5089	2	42	-777.777	-777.777	-777.777	-777.777	0	0	2633.289	0	0	0	939.5065	470.7603435	939.5061616	0	FALSE			-777.777	-777.777	-777.777	1	21.5	O:\Shao-En\MSDATA\kinaseinhib\k252a\SC_07282008\5x\M8\kinaseinhib_k252a_SC_07282008_5x_M8_combo.mgf.html		1	-777.777	-777.777	O:\Shao-En\MSDATA\kinaseinhib\k252a\SC_07282008\5x\M8\d008012008_m8_6.raw		0	939.5065447		0	TRUE	0	-777.777
-1	1	0	0.876	0.09	IPI:IPI00604620.3	76625	SPACER	SWISS-PROT:P19338-1|ENSEMBL:ENSP00000318195|REFSEQ:NP_005372 Tax_Id=9606 Gene_Symbol=NCL Isoform 1 of Nucleolin	GIAYIEFK	470.7617	939.5088	2	40	-777.777	-777.777	-777.777	-777.777	0	0	2616.1099	0	0	0	939.5065	470.7603435	939.5061616	0	FALSE			-777.777	-777.777	-777.777	1	21.3	O:\Shao-En\MSDATA\kinaseinhib\k252a\SC_07282008\5x\M8\kinaseinhib_k252a_SC_07282008_5x_M8_combo.mgf.html		1	-777.777	-777.777	O:\Shao-En\MSDATA\kinaseinhib\k252a\SC_07282008\5x\M8\d008012008_m8_5.raw		0	939.5065447		0	TRUE	0	-777.777
-1	1	0	0.876	0.09	IPI:IPI00604620.3	76625	SPACER	SWISS-PROT:P19338-1|ENSEMBL:ENSP00000318195|REFSEQ:NP_005372 Tax_Id=9606 Gene_Symbol=NCL Isoform 1 of Nucleolin	GIAYIEFKTEADAEK	850.9403	1699.866	2	47	-777.777	-777.777	-777.777	-777.777	2543.336955	31.92138273	2551.558	2543.836068	2534.1789	678.969013	1699.8639	850.9386063	1699.862687	1683.835783	TRUE	Higher peak to the left (C13?). Possible charge state:	5	-777.777	-777.777	-777.777	1	39.3	O:\Shao-En\MSDATA\kinaseinhib\k252a\SC_07282008\5x\M8\kinaseinhib_k252a_SC_07282008_5x_M8_combo.mgf.html	2Lys8	1	-777.777	-777.777	O:\Shao-En\MSDATA\kinaseinhib\k252a\SC_07282008\5x\M8\d008012008_m8_6.raw		148204.1371	1683.835525		850.9405787	TRUE	850.938885	-777.777
-1	1	0	0.876	0.09	IPI:IPI00604620.3	76625	SPACER	SWISS-PROT:P19338-1|ENSEMBL:ENSP00000318195|REFSEQ:NP_005372 Tax_Id=9606 Gene_Symbol=NCL Isoform 1 of Nucleolin	GLSEDTTEETLK	665.8288	1329.643	2	57	-777.777	-777.777	-777.777	-777.777	1991.37734	13.39503513	1989.6011	1991.737697	1990.9618	1602.79819	1329.6391	665.8272705	1329.640016	1321.623743	FALSE			-777.777	-777.777	-777.777	1	40.6	O:\Shao-En\MSDATA\kinaseinhib\k252a\SC_07282008\5x\M8\kinaseinhib_k252a_SC_07282008_5x_M8_combo.mgf.html	1Lys8	1	-777.777	-777.777	O:\Shao-En\MSDATA\kinaseinhib\k252a\SC_07282008\5x\M8\d008012008_m8_6.raw		500524.7402	1321.624885		665.8285346	TRUE	665.827005	-777.777
-1	1	0	0.876	0.09	IPI:IPI00604620.3	76625	SPACER	SWISS-PROT:P19338-1|ENSEMBL:ENSP00000318195|REFSEQ:NP_005372 Tax_Id=9606 Gene_Symbol=NCL Isoform 1 of Nucleolin	GLSEDTTEETLK	661.8203	1321.6261	2	48	-777.777	-777.777	-777.777	-777.777	0	0	1989.2773	0	0	0	1321.6249	661.818774	1321.623023	0	FALSE			-777.777	-777.777	-777.777	1	33.8	O:\Shao-En\MSDATA\kinaseinhib\k252a\SC_07282008\5x\M8\kinaseinhib_k252a_SC_07282008_5x_M8_combo.mgf.html		1	-777.777	-777.777	O:\Shao-En\MSDATA\kinaseinhib\k252a\SC_07282008\5x\M8\d008012008_m8_6.raw		0	1321.624885		0	TRUE	0	-777.777
-1	1	0	0.876	0.09	IPI:IPI00604620.3	76625	SPACER	SWISS-PROT:P19338-1|ENSEMBL:ENSP00000318195|REFSEQ:NP_005372 Tax_Id=9606 Gene_Symbol=NCL Isoform 1 of Nucleolin	GLSEDTTEETLKESFDGSVR	1107.536	2213.0575	2	136	-777.777	-777.777	-777.777	-777.777	2776.644338	24.32845389	2767.0201	2776.744258	2776.2748	38725.64758	2213.0522	1107.534079	2213.053632	2199.02034	FALSE			-777.777	-777.777	-777.777	1	130	O:\Shao-En\MSDATA\kinaseinhib\k252a\SC_07282008\5x\M8\kinaseinhib_k252a_SC_07282008_5x_M8_combo.mgf.html	1Arg6 1Lys8	1	-777.777	-777.777	O:\Shao-En\MSDATA\kinaseinhib\k252a\SC_07282008\5x\M8\d008012008_m8_5.raw		5621998.852	2199.017865		1107.536425	TRUE	1107.534503	-777.777
-1	1	0	0.876	0.09	IPI:IPI00604620.3	76625	SPACER	SWISS-PROT:P19338-1|ENSEMBL:ENSP00000318195|REFSEQ:NP_005372 Tax_Id=9606 Gene_Symbol=NCL Isoform 1 of Nucleolin	GLSEDTTEETLKESFDGSVR	1107.5358	2213.057	2	123	-777.777	-777.777	-777.777	-777.777	2751.187885	17.25601123	2750.0335	2752.100907	2753.3087	6036.521261	2213.0522	1107.533879	2213.053232	2199.01858	FALSE			-777.777	-777.777	-777.777	1	116.7	O:\Shao-En\MSDATA\kinaseinhib\k252a\SC_07282008\5x\M8\kinaseinhib_k252a_SC_07282008_5x_M8_combo.mgf.html	1Arg6 1Lys8	1	-777.777	-777.777	O:\Shao-En\MSDATA\kinaseinhib\k252a\SC_07282008\5x\M8\d008012008_m8_4.raw		877237.3988	2199.017865		1107.536361	TRUE	1107.534439	-777.777
-1	1	0	0.876	0.09	IPI:IPI00604620.3	76625	SPACER	SWISS-PROT:P19338-1|ENSEMBL:ENSP00000318195|REFSEQ:NP_005372 Tax_Id=9606 Gene_Symbol=NCL Isoform 1 of Nucleolin	GLSEDTTEETLKESFDGSVR	1107.5363	2213.058	2	113	-777.777	-777.777	-777.777	-777.777	2794.005568	17.28593755	2785.2244	2794.138168	2792.4832	35431.85772	2213.0522	1107.534379	2213.054232	2199.019612	FALSE			-777.777	-777.777	-777.777	1	106.6	O:\Shao-En\MSDATA\kinaseinhib\k252a\SC_07282008\5x\M8\kinaseinhib_k252a_SC_07282008_5x_M8_combo.mgf.html	1Arg6 1Lys8	1	-777.777	-777.777	O:\Shao-En\MSDATA\kinaseinhib\k252a\SC_07282008\5x\M8\d008012008_m8_6.raw		5145711.09	2199.017865		1107.536316	TRUE	1107.534395	-777.777
-1	1	0	0.876	0.09	IPI:IPI00604620.3	76625	SPACER	SWISS-PROT:P19338-1|ENSEMBL:ENSP00000318195|REFSEQ:NP_005372 Tax_Id=9606 Gene_Symbol=NCL Isoform 1 of Nucleolin	GLSEDTTEETLKESFDGSVR	1100.5187	2199.0228	2	106	-777.777	-777.777	-777.777	-777.777	0	0	2748.5208	0	0	0	2199.0178	1100.516785	2199.019044	0	FALSE			-777.777	-777.777	-777.777	1	97.3	O:\Shao-En\MSDATA\kinaseinhib\k252a\SC_07282008\5x\M8\kinaseinhib_k252a_SC_07282008_5x_M8_combo.mgf.html		1	-777.777	-777.777	O:\Shao-En\MSDATA\kinaseinhib\k252a\SC_07282008\5x\M8\d008012008_m8_4.raw		0	2199.017865		0	TRUE	0	-777.777
-1	1	0	0.876	0.09	IPI:IPI00604620.3	76625	SPACER	SWISS-PROT:P19338-1|ENSEMBL:ENSP00000318195|REFSEQ:NP_005372 Tax_Id=9606 Gene_Symbol=NCL Isoform 1 of Nucleolin	GLSEDTTEETLKESFDGSVR	1100.5189	2199.0233	2	96	-777.777	-777.777	-777.777	-777.777	0	0	2766.6523	0	0	0	2199.0178	1100.516985	2199.019444	0	FALSE			-777.777	-777.777	-777.777	1	91.8	O:\Shao-En\MSDATA\kinaseinhib\k252a\SC_07282008\5x\M8\kinaseinhib_k252a_SC_07282008_5x_M8_combo.mgf.html		1	-777.777	-777.777	O:\Shao-En\MSDATA\kinaseinhib\k252a\SC_07282008\5x\M8\d008012008_m8_5.raw		0	2199.017865		0	TRUE	0	-777.777
-1	1	0	0.876	0.09	IPI:IPI00604620.3	76625	SPACER	SWISS-PROT:P19338-1|ENSEMBL:ENSP00000318195|REFSEQ:NP_005372 Tax_Id=9606 Gene_Symbol=NCL Isoform 1 of Nucleolin	GLSEDTTEETLKESFDGSVR	1100.519	2199.0234	2	91	-777.777	-777.777	-777.777	-777.777	0	0	2784.8607	0	0	0	2199.0178	1100.517085	2199.019644	0	FALSE			-777.777	-777.777	-777.777	1	87.5	O:\Shao-En\MSDATA\kinaseinhib\k252a\SC_07282008\5x\M8\kinaseinhib_k252a_SC_07282008_5x_M8_combo.mgf.html		1	-777.777	-777.777	O:\Shao-En\MSDATA\kinaseinhib\k252a\SC_07282008\5x\M8\d008012008_m8_6.raw		0	2199.017865		0	TRUE	0	-777.777
-1	1	0	0.876	0.09	IPI:IPI00604620.3	76625	SPACER	SWISS-PROT:P19338-1|ENSEMBL:ENSP00000318195|REFSEQ:NP_005372 Tax_Id=9606 Gene_Symbol=NCL Isoform 1 of Nucleolin	GLSEDTTEETLKESFDGSVR	1100.52	2199.0254	2	67	-777.777	-777.777	-777.777	-777.777	0	0	2619.1009	0	0	0	2199.0178	1100.518085	2199.021644	0	FALSE			-777.777	-777.777	-777.777	1	62.1	O:\Shao-En\MSDATA\kinaseinhib\k252a\SC_07282008\5x\M8\kinaseinhib_k252a_SC_07282008_5x_M8_combo.mgf.html		1	-777.777	-777.777	O:\Shao-En\MSDATA\kinaseinhib\k252a\SC_07282008\5x\M8\d008012008_m8_5.raw		0	2199.017865		0	TRUE	0	-777.777
-1	1	0	0.876	0.09	IPI:IPI00604620.3	76625	SPACER	SWISS-PROT:P19338-1|ENSEMBL:ENSP00000318195|REFSEQ:NP_005372 Tax_Id=9606 Gene_Symbol=NCL Isoform 1 of Nucleolin	GLSEDTTEETLKESFDGSVR	738.6929	2213.0568	3	57	-777.777	-777.777	-777.777	-777.777	2776.495163	24.32845389	2787.2391	2776.026734	2776.2748	25463.95905	2213.0522	738.6913059	2213.052129	2199.021249	FALSE			-777.777	-777.777	-777.777	1	56.9	O:\Shao-En\MSDATA\kinaseinhib\k252a\SC_07282008\5x\M8\kinaseinhib_k252a_SC_07282008_5x_M8_combo.mgf.html	1Arg6 1Lys8	1	-777.777	-777.777	O:\Shao-En\MSDATA\kinaseinhib\k252a\SC_07282008\5x\M8\d008012008_m8_5.raw		6809207.252	2199.017865		738.6930096	TRUE	738.6914154	-777.777
-1	1	0	0.876	0.09	IPI:IPI00604620.3	76625	SPACER	SWISS-PROT:P19338-1|ENSEMBL:ENSP00000318195|REFSEQ:NP_005372 Tax_Id=9606 Gene_Symbol=NCL Isoform 1 of Nucleolin	GLSEDTTEETLKESFDGSVR	734.0156	2199.0249	3	51	-777.777	-777.777	-777.777	-777.777	2794.432064	22.47137394	2784.2006	2794.956096	2792.4832	23814.15618	2199.0178	734.01401	2199.020242	2199.021376	FALSE			-777.777	-777.777	-777.777	1	49.3	O:\Shao-En\MSDATA\kinaseinhib\k252a\SC_07282008\5x\M8\kinaseinhib_k252a_SC_07282008_5x_M8_combo.mgf.html		1	-777.777	-777.777	O:\Shao-En\MSDATA\kinaseinhib\k252a\SC_07282008\5x\M8\d008012008_m8_6.raw		6369111.291	2199.017865		734.0160075	TRUE	734.0144175	-777.777
-1	1	0	0.876	0.09	IPI:IPI00604620.3	76625	SPACER	SWISS-PROT:P19338-1|ENSEMBL:ENSP00000318195|REFSEQ:NP_005372 Tax_Id=9606 Gene_Symbol=NCL Isoform 1 of Nucleolin	GLSEDTTEETLKESFDGSVR	738.6928	2213.0566	3	51	-777.777	-777.777	-777.777	-777.777	2751.801841	19.80924353	2746.0469	2752.486666	2753.3087	3568.292052	2213.0522	738.6912059	2213.051829	2199.020482	FALSE			-777.777	-777.777	-777.777	1	47.9	O:\Shao-En\MSDATA\kinaseinhib\k252a\SC_07282008\5x\M8\kinaseinhib_k252a_SC_07282008_5x_M8_combo.mgf.html	1Arg6 1Lys8	1	-777.777	-777.777	O:\Shao-En\MSDATA\kinaseinhib\k252a\SC_07282008\5x\M8\d008012008_m8_4.raw		956953.7354	2199.017865		738.6928725	TRUE	738.6912784	-777.777
-1	1	0	0.876	0.09	IPI:IPI00604620.3	76625	SPACER	SWISS-PROT:P19338-1|ENSEMBL:ENSP00000318195|REFSEQ:NP_005372 Tax_Id=9606 Gene_Symbol=NCL Isoform 1 of Nucleolin	GLSEDTTEETLKESFDGSVR	734.0159	2199.026	3	38	-777.777	-777.777	-777.777	-777.777	0	0	2766.3342	0	0	0	2199.0178	734.01431	2199.021142	0	FALSE			-777.777	-777.777	-777.777	1	35.6	O:\Shao-En\MSDATA\kinaseinhib\k252a\SC_07282008\5x\M8\kinaseinhib_k252a_SC_07282008_5x_M8_combo.mgf.html		1	-777.777	-777.777	O:\Shao-En\MSDATA\kinaseinhib\k252a\SC_07282008\5x\M8\d008012008_m8_5.raw		0	2199.017865		0	TRUE	0	-777.777
-1	1	0	0.876	0.09	IPI:IPI00604620.3	76625	SPACER	SWISS-PROT:P19338-1|ENSEMBL:ENSP00000318195|REFSEQ:NP_005372 Tax_Id=9606 Gene_Symbol=NCL Isoform 1 of Nucleolin	GLSEDTTEETLKESFDGSVR	738.6927	2213.0562	3	27	-777.777	-777.777	-777.777	-777.777	0	0	2784.5395	0	0	0	2213.0522	738.6911059	2213.051529	0	FALSE			-777.777	-777.777	-777.777	1	17.3	O:\Shao-En\MSDATA\kinaseinhib\k252a\SC_07282008\5x\M8\kinaseinhib_k252a_SC_07282008_5x_M8_combo.mgf.html	1Arg6 1Lys8	1	-777.777	-777.777	O:\Shao-En\MSDATA\kinaseinhib\k252a\SC_07282008\5x\M8\d008012008_m8_6.raw		0	2199.017865		0	TRUE	0	-777.777
-1	1	0	0.876	0.09	IPI:IPI00604620.3	76625	SPACER	SWISS-PROT:P19338-1|ENSEMBL:ENSP00000318195|REFSEQ:NP_005372 Tax_Id=9606 Gene_Symbol=NCL Isoform 1 of Nucleolin	GLSEDTTEETLKESFDGSVR	734.0157	2199.0254	3	18	-777.777	-777.777	-777.777	-777.777	0	0	2817.5071	0	0	0	2199.0178	734.01411	2199.020542	0	FALSE			-777.777	-777.777	-777.777	1	12.8	O:\Shao-En\MSDATA\kinaseinhib\k252a\SC_07282008\5x\M8\kinaseinhib_k252a_SC_07282008_5x_M8_combo.mgf.html		1	-777.777	-777.777	O:\Shao-En\MSDATA\kinaseinhib\k252a\SC_07282008\5x\M8\d008012008_m8_6.raw		0	2199.017865		0	FALSE	0	-777.777
-1	1	0	0.876	0.09	IPI:IPI00604620.3	76625	SPACER	SWISS-PROT:P19338-1|ENSEMBL:ENSP00000318195|REFSEQ:NP_005372 Tax_Id=9606 Gene_Symbol=NCL Isoform 1 of Nucleolin	GLSEDTTEETLKESFDGSVR	734.0156	2199.0249	3	15	-777.777	-777.777	-777.777	-777.777	0	0	2747.497	0	0	0	2199.0178	734.01401	2199.020242	0	FALSE			-777.777	-777.777	-777.777	1	9.7	O:\Shao-En\MSDATA\kinaseinhib\k252a\SC_07282008\5x\M8\kinaseinhib_k252a_SC_07282008_5x_M8_combo.mgf.html		1	-777.777	-777.777	O:\Shao-En\MSDATA\kinaseinhib\k252a\SC_07282008\5x\M8\d008012008_m8_4.raw		0	2199.017865		0	FALSE	0	-777.777
-1	1	0	0.876	0.09	IPI:IPI00604620.3	76625	SPACER	SWISS-PROT:P19338-1|ENSEMBL:ENSP00000318195|REFSEQ:NP_005372 Tax_Id=9606 Gene_Symbol=NCL Isoform 1 of Nucleolin	GLSEDTTEETLKESFDGSVR	738.6928	2213.0564	3	15	-777.777	-777.777	-777.777	-777.777	0	0	2636.0683	0	0	0	2213.0522	738.6912059	2213.051829	0	FALSE			-777.777	-777.777	-777.777	1	14.4	O:\Shao-En\MSDATA\kinaseinhib\k252a\SC_07282008\5x\M8\kinaseinhib_k252a_SC_07282008_5x_M8_combo.mgf.html	1Arg6 1Lys8	1	-777.777	-777.777	O:\Shao-En\MSDATA\kinaseinhib\k252a\SC_07282008\5x\M8\d008012008_m8_6.raw		0	2199.017865		0	FALSE	0	-777.777
-1	1	0	0.876	0.09	IPI:IPI00604620.3	76625	SPACER	SWISS-PROT:P19338-1|ENSEMBL:ENSP00000318195|REFSEQ:NP_005372 Tax_Id=9606 Gene_Symbol=NCL Isoform 1 of Nucleolin	GLSEDTTEETLKESFDGSVR	734.0158	2199.0255	3	11	-777.777	-777.777	-777.777	-777.777	0	0	2635.6954	0	0	0	2199.0178	734.01421	2199.020842	0	FALSE			-777.777	-777.777	-777.777	1	11.4	O:\Shao-En\MSDATA\kinaseinhib\k252a\SC_07282008\5x\M8\kinaseinhib_k252a_SC_07282008_5x_M8_combo.mgf.html		1	-777.777	-777.777	O:\Shao-En\MSDATA\kinaseinhib\k252a\SC_07282008\5x\M8\d008012008_m8_6.raw		0	2199.017865		0	FALSE	0	-777.777
-1	1	0	0.876	0.09	IPI:IPI00604620.3	76625	SPACER	SWISS-PROT:P19338-1|ENSEMBL:ENSP00000318195|REFSEQ:NP_005372 Tax_Id=9606 Gene_Symbol=NCL Isoform 1 of Nucleolin	GYAFIEFASFEDAK	797.8756	1593.7366	2	80	-777.777	-777.777	-777.777	-777.777	3511.222088	24.44297199	3509.3946	3511.357253	3510.1088	361.2531894	1593.735	797.8739534	1593.733381	1593.736537	FALSE			-777.777	-777.777	-777.777	1	68.8	O:\Shao-En\MSDATA\kinaseinhib\k252a\SC_07282008\5x\M8\kinaseinhib_k252a_SC_07282008_5x_M8_combo.mgf.html		1	-777.777	-777.777	O:\Shao-En\MSDATA\kinaseinhib\k252a\SC_07282008\5x\M8\d008012008_m8_6.raw		85637.04803	1593.735085		797.8760253	TRUE	797.8743787	-777.777
-1	1	0	0.876	0.09	IPI:IPI00604620.3	76625	SPACER	SWISS-PROT:P19338-1|ENSEMBL:ENSP00000318195|REFSEQ:NP_005372 Tax_Id=9606 Gene_Symbol=NCL Isoform 1 of Nucleolin	GYAFIEFASFEDAK	801.8837	1601.7529	2	56	-777.777	-777.777	-777.777	-777.777	0	0	3513.8051	0	0	0	1601.7493	801.8820498	1601.749574	0	FALSE			-777.777	-777.777	-777.777	1	46.9	O:\Shao-En\MSDATA\kinaseinhib\k252a\SC_07282008\5x\M8\kinaseinhib_k252a_SC_07282008_5x_M8_combo.mgf.html	1Lys8	1	-777.777	-777.777	O:\Shao-En\MSDATA\kinaseinhib\k252a\SC_07282008\5x\M8\d008012008_m8_6.raw		0	1593.735085		0	TRUE	0	-777.777
-1	1	0	0.876	0.09	IPI:IPI00604620.3	76625	SPACER	SWISS-PROT:P19338-1|ENSEMBL:ENSP00000318195|REFSEQ:NP_005372 Tax_Id=9606 Gene_Symbol=NCL Isoform 1 of Nucleolin	IVTDRETGSSK	596.8119	1191.6093	2	58	-777.777	-777.777	-777.777	-777.777	627.8302558	6.127	627.6254	627.8037496	629.2905	362.6174976	1191.6095	596.8104317	1191.606338	1191.606502	FALSE			-777.777	-777.777	-777.777	1	42.3	O:\Shao-En\MSDATA\kinaseinhib\k252a\SC_07282008\5x\M8\kinaseinhib_k252a_SC_07282008_5x_M8_combo.mgf.html		1	-777.777	-777.777	O:\Shao-En\MSDATA\kinaseinhib\k252a\SC_07282008\5x\M8\d008012008_m8_6.raw		134434.2079	1191.609515		596.8118622	TRUE	596.8103938	-777.777
-1	1	0	0.876	0.09	IPI:IPI00604620.3	76625	SPACER	SWISS-PROT:P19338-1|ENSEMBL:ENSP00000318195|REFSEQ:NP_005372 Tax_Id=9606 Gene_Symbol=NCL Isoform 1 of Nucleolin	IVTDRETGSSK	603.8296	1205.6446	2	50	-777.777	-777.777	-777.777	-777.777	0	0	625.5826	0	0	0	1205.6438	603.8281255	1205.641726	0	FALSE			-777.777	-777.777	-777.777	1	34.1	O:\Shao-En\MSDATA\kinaseinhib\k252a\SC_07282008\5x\M8\kinaseinhib_k252a_SC_07282008_5x_M8_combo.mgf.html	1Arg6 1Lys8	1	-777.777	-777.777	O:\Shao-En\MSDATA\kinaseinhib\k252a\SC_07282008\5x\M8\d008012008_m8_6.raw		0	1191.609515		0	TRUE	0	-777.777
-1	1	0	0.876	0.09	IPI:IPI00604620.3	76625	SPACER	SWISS-PROT:P19338-1|ENSEMBL:ENSP00000318195|REFSEQ:NP_005372 Tax_Id=9606 Gene_Symbol=NCL Isoform 1 of Nucleolin	IVTDRETGSSK	603.8288	1205.6431	2	48	-777.777	-777.777	-777.777	-777.777	850.9412176	17.2803408	847.1822	852.188924	848.211	379.6420027	1205.6438	603.8273255	1205.640126	1191.607997	FALSE			-777.777	-777.777	-777.777	1	33.2	O:\Shao-En\MSDATA\kinaseinhib\k252a\SC_07282008\5x\M8\kinaseinhib_k252a_SC_07282008_5x_M8_combo.mgf.html	1Arg6 1Lys8	1	-777.777	-777.777	O:\Shao-En\MSDATA\kinaseinhib\k252a\SC_07282008\5x\M8\d008012008_m8_5.raw		140255.7421	1191.609515		603.8295644	TRUE	603.8280898	-777.777
-1	1	0	0.876	0.09	IPI:IPI00604620.3	76625	SPACER	SWISS-PROT:P19338-1|ENSEMBL:ENSP00000318195|REFSEQ:NP_005372 Tax_Id=9606 Gene_Symbol=NCL Isoform 1 of Nucleolin	IVTDRETGSSK	596.8111	1191.6077	2	40	-777.777	-777.777	-777.777	-777.777	0	0	846.8535	0	0	0	1191.6095	596.8096317	1191.604738	0	FALSE			-777.777	-777.777	-777.777	1	26.2	O:\Shao-En\MSDATA\kinaseinhib\k252a\SC_07282008\5x\M8\kinaseinhib_k252a_SC_07282008_5x_M8_combo.mgf.html		1	-777.777	-777.777	O:\Shao-En\MSDATA\kinaseinhib\k252a\SC_07282008\5x\M8\d008012008_m8_5.raw		0	1191.609515		0	TRUE	0	-777.777
-1	1	0	0.876	0.09	IPI:IPI00604620.3	76625	SPACER	SWISS-PROT:P19338-1|ENSEMBL:ENSP00000318195|REFSEQ:NP_005372 Tax_Id=9606 Gene_Symbol=NCL Isoform 1 of Nucleolin	IVTDRETGSSK	596.8123	1191.6101	2	20	-777.777	-777.777	-777.777	-777.777	0	0	722.9763	0	0	0	1191.6095	596.8108317	1191.607138	0	FALSE			-777.777	-777.777	-777.777	1	9.9	O:\Shao-En\MSDATA\kinaseinhib\k252a\SC_07282008\5x\M8\kinaseinhib_k252a_SC_07282008_5x_M8_combo.mgf.html		1	-777.777	-777.777	O:\Shao-En\MSDATA\kinaseinhib\k252a\SC_07282008\5x\M8\d008012008_m8_4.raw		0	1191.609515		0	FALSE	0	-777.777
-1	1	0	0.876	0.09	IPI:IPI00604620.3	76625	SPACER	SWISS-PROT:P19338-1|ENSEMBL:ENSP00000318195|REFSEQ:NP_005372 Tax_Id=9606 Gene_Symbol=NCL Isoform 1 of Nucleolin	KFGYVDFESAEDLEK	896.9346	1791.8546	2	85	-777.777	-777.777	-777.777	-777.777	2828.148798	17.57087907	2820.5016	2828.755085	2827.9373	12051.63583	1791.8537	896.9328655	1791.851206	1775.826593	FALSE			-777.777	-777.777	-777.777	1	73.7	O:\Shao-En\MSDATA\kinaseinhib\k252a\SC_07282008\5x\M8\kinaseinhib_k252a_SC_07282008_5x_M8_combo.mgf.html	2Lys8	1	-777.777	-777.777	O:\Shao-En\MSDATA\kinaseinhib\k252a\SC_07282008\5x\M8\d008012008_m8_6.raw		2409745.61	1775.825355		896.9363815	TRUE	896.9346471	-777.777
-1	1	0	0.876	0.09	IPI:IPI00604620.3	76625	SPACER	SWISS-PROT:P19338-1|ENSEMBL:ENSP00000318195|REFSEQ:NP_005372 Tax_Id=9606 Gene_Symbol=NCL Isoform 1 of Nucleolin	KFGYVDFESAEDLEK	888.9207	1775.8268	2	81	-777.777	-777.777	-777.777	-777.777	2812.080263	19.05572447	2803.7945	2810.311468	2808.7488	7408.989673	1775.8253	888.9189726	1775.82342	1775.82636	FALSE			-777.777	-777.777	-777.777	1	72	O:\Shao-En\MSDATA\kinaseinhib\k252a\SC_07282008\5x\M8\kinaseinhib_k252a_SC_07282008_5x_M8_combo.mgf.html		1	-777.777	-777.777	O:\Shao-En\MSDATA\kinaseinhib\k252a\SC_07282008\5x\M8\d008012008_m8_5.raw		1484406.881	1775.825355		888.9210091	TRUE	888.9192817	-777.777
-1	1	0	0.876	0.09	IPI:IPI00604620.3	76625	SPACER	SWISS-PROT:P19338-1|ENSEMBL:ENSP00000318195|REFSEQ:NP_005372 Tax_Id=9606 Gene_Symbol=NCL Isoform 1 of Nucleolin	KFGYVDFESAEDLEK	888.9203	1775.826	2	71	-777.777	-777.777	-777.777	-777.777	0	0	2820.144	0	0	0	1775.8253	888.9185726	1775.82262	0	FALSE			-777.777	-777.777	-777.777	1	61.6	O:\Shao-En\MSDATA\kinaseinhib\k252a\SC_07282008\5x\M8\kinaseinhib_k252a_SC_07282008_5x_M8_combo.mgf.html		1	-777.777	-777.777	O:\Shao-En\MSDATA\kinaseinhib\k252a\SC_07282008\5x\M8\d008012008_m8_6.raw		0	1775.825355		0	TRUE	0	-777.777
-1	1	0	0.876	0.09	IPI:IPI00604620.3	76625	SPACER	SWISS-PROT:P19338-1|ENSEMBL:ENSP00000318195|REFSEQ:NP_005372 Tax_Id=9606 Gene_Symbol=NCL Isoform 1 of Nucleolin	KFGYVDFESAEDLEK	896.9345	1791.8545	2	23	-777.777	-777.777	-777.777	-777.777	0	0	2804.9672	0	0	0	1791.8537	896.9327655	1791.851006	0	FALSE			-777.777	-777.777	-777.777	1	15.2	O:\Shao-En\MSDATA\kinaseinhib\k252a\SC_07282008\5x\M8\kinaseinhib_k252a_SC_07282008_5x_M8_combo.mgf.html	2Lys8	1	-777.777	-777.777	O:\Shao-En\MSDATA\kinaseinhib\k252a\SC_07282008\5x\M8\d008012008_m8_5.raw		0	1775.825355		0	FALSE	0	-777.777
-1	1	0	0.876	0.09	IPI:IPI00604620.3	76625	SPACER	SWISS-PROT:P19338-1|ENSEMBL:ENSP00000318195|REFSEQ:NP_005372 Tax_Id=9606 Gene_Symbol=NCL Isoform 1 of Nucleolin	KFGYVDFESAEDLEK	598.2941	1791.8605	3	44	-777.777	-777.777	-777.777	-777.777	2828.136715	17.57087907	2828.4075	2828.628275	2827.9373	6259.033653	1791.8537	598.2926304	1791.856103	1775.827927	FALSE			-777.777	-777.777	-777.777	1	38.9	O:\Shao-En\MSDATA\kinaseinhib\k252a\SC_07282008\5x\M8\kinaseinhib_k252a_SC_07282008_5x_M8_combo.mgf.html	2Lys8	1	-777.777	-777.777	O:\Shao-En\MSDATA\kinaseinhib\k252a\SC_07282008\5x\M8\d008012008_m8_6.raw		2334519.32	1775.825355		598.2941078	TRUE	598.2926382	-777.777
-1	1	0	0.876	0.09	IPI:IPI00604620.3	76625	SPACER	SWISS-PROT:P19338-1|ENSEMBL:ENSP00000318195|REFSEQ:NP_005372 Tax_Id=9606 Gene_Symbol=NCL Isoform 1 of Nucleolin	KFGYVDFESAEDLEK	592.9509	1775.8309	3	27	-777.777	-777.777	-777.777	-777.777	0	0	2819.3985	0	0	0	1775.8253	592.9494351	1775.826517	0	FALSE			-777.777	-777.777	-777.777	1	14.3	O:\Shao-En\MSDATA\kinaseinhib\k252a\SC_07282008\5x\M8\kinaseinhib_k252a_SC_07282008_5x_M8_combo.mgf.html		1	-777.777	-777.777	O:\Shao-En\MSDATA\kinaseinhib\k252a\SC_07282008\5x\M8\d008012008_m8_6.raw		0	1775.825355		0	TRUE	0	-777.777
-1	1	0	0.876	0.09	IPI:IPI00604620.3	76625	SPACER	SWISS-PROT:P19338-1|ENSEMBL:ENSP00000318195|REFSEQ:NP_005372 Tax_Id=9606 Gene_Symbol=NCL Isoform 1 of Nucleolin	KFGYVDFESAEDLEK	592.9519	1775.834	3	23	-777.777	-777.777	-777.777	-777.777	0	0	2807.6657	0	0	0	1775.8253	592.9504351	1775.829517	0	FALSE			-777.777	-777.777	-777.777	1	16.8	O:\Shao-En\MSDATA\kinaseinhib\k252a\SC_07282008\5x\M8\kinaseinhib_k252a_SC_07282008_5x_M8_combo.mgf.html		1	-777.777	-777.777	O:\Shao-En\MSDATA\kinaseinhib\k252a\SC_07282008\5x\M8\d008012008_m8_5.raw		0	1775.825355		0	FALSE	0	-777.777
-1	1	0	0.876	0.09	IPI:IPI00604620.3	76625	SPACER	SWISS-PROT:P19338-1|ENSEMBL:ENSP00000318195|REFSEQ:NP_005372 Tax_Id=9606 Gene_Symbol=NCL Isoform 1 of Nucleolin	LELQGPR	409.7461	817.4777	2	44	-777.777	-777.777	-777.777	-777.777	1945.417456	15.12773156	1942.6518	1946.00665	1947.0285	5147.120364	817.4753	409.7447976	817.4750698	811.4547574	FALSE			-777.777	-777.777	-777.777	1	16.6	O:\Shao-En\MSDATA\kinaseinhib\k252a\SC_07282008\5x\M8\kinaseinhib_k252a_SC_07282008_5x_M8_combo.mgf.html	1Arg6	1	-777.777	-777.777	O:\Shao-En\MSDATA\kinaseinhib\k252a\SC_07282008\5x\M8\d008012008_m8_5.raw		3468220.25	811.4551847		409.7461733	TRUE	409.7448709	-777.777
-1	1	0	0.876	0.09	IPI:IPI00604620.3	76625	SPACER	SWISS-PROT:P19338-1|ENSEMBL:ENSP00000318195|REFSEQ:NP_005372 Tax_Id=9606 Gene_Symbol=NCL Isoform 1 of Nucleolin	LELQGPR	406.7362	811.4578	2	35	-777.777	-777.777	-777.777	-777.777	0	0	1943.6187	0	0	0	811.4552	406.7349003	811.4552751	0	FALSE			-777.777	-777.777	-777.777	1	12.7	O:\Shao-En\MSDATA\kinaseinhib\k252a\SC_07282008\5x\M8\kinaseinhib_k252a_SC_07282008_5x_M8_combo.mgf.html		1	-777.777	-777.777	O:\Shao-En\MSDATA\kinaseinhib\k252a\SC_07282008\5x\M8\d008012008_m8_5.raw		0	811.4551847		0	TRUE	0	-777.777
-1	1	0	0.876	0.09	IPI:IPI00604620.3	76625	SPACER	SWISS-PROT:P19338-1|ENSEMBL:ENSP00000318195|REFSEQ:NP_005372 Tax_Id=9606 Gene_Symbol=NCL Isoform 1 of Nucleolin	LELQGPR	409.7462	817.4778	2	32	-777.777	-777.777	-777.777	-777.777	1942.876872	20.4321689	1939.0121	1942.818426	1944.6228	8411.719927	817.4753	409.7448976	817.4752698	811.4549061	FALSE			-777.777	-777.777	-777.777	1	12.9	O:\Shao-En\MSDATA\kinaseinhib\k252a\SC_07282008\5x\M8\kinaseinhib_k252a_SC_07282008_5x_M8_combo.mgf.html	1Arg6	1	-777.777	-777.777	O:\Shao-En\MSDATA\kinaseinhib\k252a\SC_07282008\5x\M8\d008012008_m8_6.raw		5659903.156	811.4551847		409.746198	TRUE	409.7448956	-777.777
-1	1	0	0.876	0.09	IPI:IPI00604620.3	76625	SPACER	SWISS-PROT:P19338-1|ENSEMBL:ENSP00000318195|REFSEQ:NP_005372 Tax_Id=9606 Gene_Symbol=NCL Isoform 1 of Nucleolin	LVSKDGK	381.7382	761.4619	2	27	-777.777	-777.777	-777.777	-777.777	565.9049	0	567.2952	566.7506128	565.9049	12.3088722	761.4618	381.7369224	761.4593195	745.4313903	FALSE			-777.777	-777.777	-777.777	1	10.1	O:\Shao-En\MSDATA\kinaseinhib\k252a\SC_07282008\5x\M8\kinaseinhib_k252a_SC_07282008_5x_M8_combo.mgf.html	2Lys8	1	-777.777	-777.777	O:\Shao-En\MSDATA\kinaseinhib\k252a\SC_07282008\5x\M8\d008012008_m8_6.raw		9330.200546	745.4333847		381.738242	TRUE	381.7369644	-777.777
-1	1	0	0.876	0.09	IPI:IPI00604620.3	76625	SPACER	SWISS-PROT:P19338-1|ENSEMBL:ENSP00000318195|REFSEQ:NP_005372 Tax_Id=9606 Gene_Symbol=NCL Isoform 1 of Nucleolin	LVSKDGK	373.7244	745.4342	2	15	-777.777	-777.777	-777.777	-777.777	0	0	567.6079	0	0	0	745.4334	373.7231295	745.4317337	0	FALSE			-777.777	-777.777	-777.777	1	0.9	O:\Shao-En\MSDATA\kinaseinhib\k252a\SC_07282008\5x\M8\kinaseinhib_k252a_SC_07282008_5x_M8_combo.mgf.html		1	-777.777	-777.777	O:\Shao-En\MSDATA\kinaseinhib\k252a\SC_07282008\5x\M8\d008012008_m8_6.raw		0	745.4333847		0	FALSE	0	-777.777
-1	1	0	0.876	0.09	IPI:IPI00604620.3	76625	SPACER	SWISS-PROT:P19338-1|ENSEMBL:ENSP00000318195|REFSEQ:NP_005372 Tax_Id=9606 Gene_Symbol=NCL Isoform 1 of Nucleolin	NDLAVVDVR	500.7767	999.5389	2	76	-777.777	-777.777	-777.777	-777.777	2206.581667	21.00251673	2197.388	2206.746026	2208.7522	15883.86821	999.5349	500.7753169	999.5361083	999.5344956	FALSE			-777.777	-777.777	-777.777	1	49.3	O:\Shao-En\MSDATA\kinaseinhib\k252a\SC_07282008\5x\M8\kinaseinhib_k252a_SC_07282008_5x_M8_combo.mgf.html		1	-777.777	-777.777	O:\Shao-En\MSDATA\kinaseinhib\k252a\SC_07282008\5x\M8\d008012008_m8_5.raw		7635970.141	999.5348847		500.7764781	TRUE	500.7750949	-777.777
-1	1	0	0.876	0.09	IPI:IPI00604620.3	76625	SPACER	SWISS-PROT:P19338-1|ENSEMBL:ENSP00000318195|REFSEQ:NP_005372 Tax_Id=9606 Gene_Symbol=NCL Isoform 1 of Nucleolin	NDLAVVDVR	503.7859	1005.5572	2	75	-777.777	-777.777	-777.777	-777.777	0	0	2198.0383	0	0	0	1005.555	503.7845142	1005.554503	0	FALSE			-777.777	-777.777	-777.777	1	56.3	O:\Shao-En\MSDATA\kinaseinhib\k252a\SC_07282008\5x\M8\kinaseinhib_k252a_SC_07282008_5x_M8_combo.mgf.html	1Arg6	1	-777.777	-777.777	O:\Shao-En\MSDATA\kinaseinhib\k252a\SC_07282008\5x\M8\d008012008_m8_5.raw		0	999.5348847		0	TRUE	0	-777.777
-1	1	0	0.876	0.09	IPI:IPI00604620.3	76625	SPACER	SWISS-PROT:P19338-1|ENSEMBL:ENSP00000318195|REFSEQ:NP_005372 Tax_Id=9606 Gene_Symbol=NCL Isoform 1 of Nucleolin	NDLAVVDVR	503.7858	1005.5571	2	73	-777.777	-777.777	-777.777	-777.777	2211.670099	19.22901451	2215.7375	2211.717302	2211.0629	19746.22435	1005.555	503.7844142	1005.554303	999.5353694	FALSE			-777.777	-777.777	-777.777	1	52.9	O:\Shao-En\MSDATA\kinaseinhib\k252a\SC_07282008\5x\M8\kinaseinhib_k252a_SC_07282008_5x_M8_combo.mgf.html	1Arg6	1	-777.777	-777.777	O:\Shao-En\MSDATA\kinaseinhib\k252a\SC_07282008\5x\M8\d008012008_m8_6.raw		9746936	999.5348847		503.7858044	TRUE	503.7844186	-777.777
-1	1	0	0.876	0.09	IPI:IPI00604620.3	76625	SPACER	SWISS-PROT:P19338-1|ENSEMBL:ENSP00000318195|REFSEQ:NP_005372 Tax_Id=9606 Gene_Symbol=NCL Isoform 1 of Nucleolin	NDLAVVDVR	500.7766	999.5386	2	55	-777.777	-777.777	-777.777	-777.777	2168.071553	20.50805445	2168.3956	2168.739236	2171.2922	2003.731042	999.5349	500.7752169	999.5359083	999.5346273	FALSE			-777.777	-777.777	-777.777	1	33	O:\Shao-En\MSDATA\kinaseinhib\k252a\SC_07282008\5x\M8\kinaseinhib_k252a_SC_07282008_5x_M8_combo.mgf.html		1	-777.777	-777.777	O:\Shao-En\MSDATA\kinaseinhib\k252a\SC_07282008\5x\M8\d008012008_m8_4.raw		962045.9063	999.5348847		500.7765037	TRUE	500.7751206	-777.777
-1	1	0	0.876	0.09	IPI:IPI00604620.3	76625	SPACER	SWISS-PROT:P19338-1|ENSEMBL:ENSP00000318195|REFSEQ:NP_005372 Tax_Id=9606 Gene_Symbol=NCL Isoform 1 of Nucleolin	NDLAVVDVR	500.7766	999.5386	2	49	-777.777	-777.777	-777.777	-777.777	0	0	2201.2308	0	0	0	999.5349	500.7752169	999.5359083	0	FALSE			-777.777	-777.777	-777.777	1	32	O:\Shao-En\MSDATA\kinaseinhib\k252a\SC_07282008\5x\M8\kinaseinhib_k252a_SC_07282008_5x_M8_combo.mgf.html		1	-777.777	-777.777	O:\Shao-En\MSDATA\kinaseinhib\k252a\SC_07282008\5x\M8\d008012008_m8_6.raw		0	999.5348847		0	TRUE	0	-777.777
-1	1	0	0.876	0.09	IPI:IPI00604620.3	76625	SPACER	SWISS-PROT:P19338-1|ENSEMBL:ENSP00000318195|REFSEQ:NP_005372 Tax_Id=9606 Gene_Symbol=NCL Isoform 1 of Nucleolin	NDLAVVDVR	503.7856	1005.5567	2	16	-777.777	-777.777	-777.777	-777.777	0	0	2170.9886	0	0	0	1005.555	503.7842142	1005.553903	0	FALSE			-777.777	-777.777	-777.777	1	5.4	O:\Shao-En\MSDATA\kinaseinhib\k252a\SC_07282008\5x\M8\kinaseinhib_k252a_SC_07282008_5x_M8_combo.mgf.html	1Arg6	1	-777.777	-777.777	O:\Shao-En\MSDATA\kinaseinhib\k252a\SC_07282008\5x\M8\d008012008_m8_4.raw		0	999.5348847		0	FALSE	0	-777.777
-1	1	0	0.876	0.09	IPI:IPI00604620.3	76625	SPACER	SWISS-PROT:P19338-1|ENSEMBL:ENSP00000318195|REFSEQ:NP_005372 Tax_Id=9606 Gene_Symbol=NCL Isoform 1 of Nucleolin	NSTWSGESK	498.2254	994.4362	2	29	-777.777	-777.777	-777.777	-777.777	1269.373166	69.16926745	1272.1217	1271.803882	1278.532	50.78906661	994.4356	498.2240191	994.4335128	994.433416	FALSE			-777.777	-777.777	-777.777	1	17.1	O:\Shao-En\MSDATA\kinaseinhib\k252a\SC_07282008\5x\M8\kinaseinhib_k252a_SC_07282008_5x_M8_combo.mgf.html		1	-777.777	-777.777	O:\Shao-En\MSDATA\kinaseinhib\k252a\SC_07282008\5x\M8\d008012008_m8_5.raw		25237.20947	994.4355847		498.2253547	TRUE	498.2239738	-777.777
-1	1	0	0.876	0.09	IPI:IPI00604620.3	76625	SPACER	SWISS-PROT:P19338-1|ENSEMBL:ENSP00000318195|REFSEQ:NP_005372 Tax_Id=9606 Gene_Symbol=NCL Isoform 1 of Nucleolin	NSTWSGESK	502.2322	1002.4499	2	17	-777.777	-777.777	-777.777	-777.777	0	0	838.0301	0	0	0	1002.4498	502.2308156	1002.447106	0	FALSE			-777.777	-777.777	-777.777	1	2	O:\Shao-En\MSDATA\kinaseinhib\k252a\SC_07282008\5x\M8\kinaseinhib_k252a_SC_07282008_5x_M8_combo.mgf.html	1Lys8	1	-777.777	-777.777	O:\Shao-En\MSDATA\kinaseinhib\k252a\SC_07282008\5x\M8\d008012008_m8_6.raw		0	994.4355847		0	FALSE	0	-777.777
-1	1	0	0.876	0.09	IPI:IPI00604620.3	76625	SPACER	SWISS-PROT:P19338-1|ENSEMBL:ENSP00000318195|REFSEQ:NP_005372 Tax_Id=9606 Gene_Symbol=NCL Isoform 1 of Nucleolin	NSTWSGESK	498.2252	994.4358	2	13	-777.777	-777.777	-777.777	-777.777	0	0	835.4326	0	0	0	994.4356	498.2238191	994.4331128	0	FALSE			-777.777	-777.777	-777.777	1	3.3	O:\Shao-En\MSDATA\kinaseinhib\k252a\SC_07282008\5x\M8\kinaseinhib_k252a_SC_07282008_5x_M8_combo.mgf.html		1	-777.777	-777.777	O:\Shao-En\MSDATA\kinaseinhib\k252a\SC_07282008\5x\M8\d008012008_m8_6.raw		0	994.4355847		0	FALSE	0	-777.777
-1	1	0	0.876	0.09	IPI:IPI00604620.3	76625	SPACER	SWISS-PROT:P19338-1|ENSEMBL:ENSP00000318195|REFSEQ:NP_005372 Tax_Id=9606 Gene_Symbol=NCL Isoform 1 of Nucleolin	NSTWSGESK	502.2323	1002.45	2	12	-777.777	-777.777	-777.777	-777.777	0	0	1263.679	0	0	0	1002.4498	502.2309156	1002.447306	0	FALSE			-777.777	-777.777	-777.777	1	1.7	O:\Shao-En\MSDATA\kinaseinhib\k252a\SC_07282008\5x\M8\kinaseinhib_k252a_SC_07282008_5x_M8_combo.mgf.html	1Lys8	1	-777.777	-777.777	O:\Shao-En\MSDATA\kinaseinhib\k252a\SC_07282008\5x\M8\d008012008_m8_5.raw		0	994.4355847		0	FALSE	0	-777.777
-1	1	0	0.876	0.09	IPI:IPI00604620.3	76625	SPACER	SWISS-PROT:P19338-1|ENSEMBL:ENSP00000318195|REFSEQ:NP_005372 Tax_Id=9606 Gene_Symbol=NCL Isoform 1 of Nucleolin	QGTEIDGR	441.2243	880.434	2	30	-777.777	-777.777	-777.777	-777.777	1025.04266	55.0810625	1013.7675	1025.692519	1020.0576	22.2850467	880.4346	441.2229697	880.431414	874.4113102	FALSE			-777.777	-777.777	-777.777	1	11.1	O:\Shao-En\MSDATA\kinaseinhib\k252a\SC_07282008\5x\M8\kinaseinhib_k252a_SC_07282008_5x_M8_combo.mgf.html	1Arg6	1	-777.777	-777.777	O:\Shao-En\MSDATA\kinaseinhib\k252a\SC_07282008\5x\M8\d008012008_m8_5.raw		13482.1105	874.4144447		441.2248763	TRUE	441.223546	-777.777
-1	1	0	0.876	0.09	IPI:IPI00604620.3	76625	SPACER	SWISS-PROT:P19338-1|ENSEMBL:ENSP00000318195|REFSEQ:NP_005372 Tax_Id=9606 Gene_Symbol=NCL Isoform 1 of Nucleolin	QGTEIDGR	438.2145	874.4144	2	24	-777.777	-777.777	-777.777	-777.777	0	0	1010.7205	0	0	0	874.4144	438.2131723	874.4118193	0	FALSE			-777.777	-777.777	-777.777	1	2.8	O:\Shao-En\MSDATA\kinaseinhib\k252a\SC_07282008\5x\M8\kinaseinhib_k252a_SC_07282008_5x_M8_combo.mgf.html		1	-777.777	-777.777	O:\Shao-En\MSDATA\kinaseinhib\k252a\SC_07282008\5x\M8\d008012008_m8_5.raw		0	874.4144447		0	FALSE	0	-777.777
-1	1	0	0.876	0.09	IPI:IPI00604620.3	76625	SPACER	SWISS-PROT:P19338-1|ENSEMBL:ENSP00000318195|REFSEQ:NP_005372 Tax_Id=9606 Gene_Symbol=NCL Isoform 1 of Nucleolin	QGTEIDGR	438.2144	874.4143	2	20	-777.777	-777.777	-777.777	-777.777	0	0	1042.0929	0	0	0	874.4144	438.2130723	874.4116193	0	FALSE			-777.777	-777.777	-777.777	1	1.2	O:\Shao-En\MSDATA\kinaseinhib\k252a\SC_07282008\5x\M8\kinaseinhib_k252a_SC_07282008_5x_M8_combo.mgf.html		1	-777.777	-777.777	O:\Shao-En\MSDATA\kinaseinhib\k252a\SC_07282008\5x\M8\d008012008_m8_5.raw		0	874.4144447		0	FALSE	0	-777.777
-1	1	0	0.876	0.09	IPI:IPI00604620.3	76625	SPACER	SWISS-PROT:P19338-1|ENSEMBL:ENSP00000318195|REFSEQ:NP_005372 Tax_Id=9606 Gene_Symbol=NCL Isoform 1 of Nucleolin	QGTEIDGR	438.2148	874.415	2	15	-777.777	-777.777	-777.777	-777.777	0	0	711.041	0	0	0	874.4144	438.2134723	874.4124193	0	FALSE			-777.777	-777.777	-777.777	1	1.6	O:\Shao-En\MSDATA\kinaseinhib\k252a\SC_07282008\5x\M8\kinaseinhib_k252a_SC_07282008_5x_M8_combo.mgf.html		1	-777.777	-777.777	O:\Shao-En\MSDATA\kinaseinhib\k252a\SC_07282008\5x\M8\d008012008_m8_6.raw		0	874.4144447		0	FALSE	0	-777.777
-1	1	0	0.876	0.09	IPI:IPI00604620.3	76625	SPACER	SWISS-PROT:P19338-1|ENSEMBL:ENSP00000318195|REFSEQ:NP_005372 Tax_Id=9606 Gene_Symbol=NCL Isoform 1 of Nucleolin	QKVEGTEPTTAFNLFVGNLNFNK	1292.6759	2583.3372	2	52	-777.777	-777.777	-777.777	-777.777	3633.296368	32.49064663	3624.0429	3632.902135	3632.8383	3165.766027	2583.3303	1292.673815	2583.333104	2567.305504	FALSE			-777.777	-777.777	-777.777	1	46	O:\Shao-En\MSDATA\kinaseinhib\k252a\SC_07282008\5x\M8\kinaseinhib_k252a_SC_07282008_5x_M8_combo.mgf.html	2Lys8	1	-777.777	-777.777	O:\Shao-En\MSDATA\kinaseinhib\k252a\SC_07282008\5x\M8\d008012008_m8_5.raw		364496.7264	2567.301965		1292.676903	TRUE	1292.674817	-777.777
-1	1	0	0.876	0.09	IPI:IPI00604620.3	76625	SPACER	SWISS-PROT:P19338-1|ENSEMBL:ENSP00000318195|REFSEQ:NP_005372 Tax_Id=9606 Gene_Symbol=NCL Isoform 1 of Nucleolin	QKVEGTEPTTAFNLFVGNLNFNK	1284.6597	2567.3048	2	46	-777.777	-777.777	-777.777	-777.777	0	0	3622.0496	0	0	0	2567.3019	1284.657622	2567.300718	0	FALSE			-777.777	-777.777	-777.777	1	38.7	O:\Shao-En\MSDATA\kinaseinhib\k252a\SC_07282008\5x\M8\kinaseinhib_k252a_SC_07282008_5x_M8_combo.mgf.html		1	-777.777	-777.777	O:\Shao-En\MSDATA\kinaseinhib\k252a\SC_07282008\5x\M8\d008012008_m8_5.raw		0	2567.301965		0	TRUE	0	-777.777
-1	1	0	0.876	0.09	IPI:IPI00604620.3	76625	SPACER	SWISS-PROT:P19338-1|ENSEMBL:ENSP00000318195|REFSEQ:NP_005372 Tax_Id=9606 Gene_Symbol=NCL Isoform 1 of Nucleolin	QKVEGTEPTTAFNLFVGNLNFNK	1292.6766	2583.3386	2	43	-777.777	-777.777	-777.777	-777.777	3640.847413	27.17523304	3631.7928	3642.219969	3640.2437	1671.262328	2583.3303	1292.674515	2583.334504	2567.304118	FALSE			-777.777	-777.777	-777.777	1	41.8	O:\Shao-En\MSDATA\kinaseinhib\k252a\SC_07282008\5x\M8\kinaseinhib_k252a_SC_07282008_5x_M8_combo.mgf.html	2Lys8	1	-777.777	-777.777	O:\Shao-En\MSDATA\kinaseinhib\k252a\SC_07282008\5x\M8\d008012008_m8_6.raw		192588.2757	2567.301965		1292.676207	TRUE	1292.674122	-777.777
-1	1	0	0.876	0.09	IPI:IPI00604620.3	76625	SPACER	SWISS-PROT:P19338-1|ENSEMBL:ENSP00000318195|REFSEQ:NP_005372 Tax_Id=9606 Gene_Symbol=NCL Isoform 1 of Nucleolin	QKVEGTEPTTAFNLFVGNLNFNK	1284.6595	2567.3045	2	32	-777.777	-777.777	-777.777	-777.777	0	0	3633.765	0	0	0	2567.3019	1284.657422	2567.300318	0	FALSE			-777.777	-777.777	-777.777	1	26.6	O:\Shao-En\MSDATA\kinaseinhib\k252a\SC_07282008\5x\M8\kinaseinhib_k252a_SC_07282008_5x_M8_combo.mgf.html		1	-777.777	-777.777	O:\Shao-En\MSDATA\kinaseinhib\k252a\SC_07282008\5x\M8\d008012008_m8_6.raw		0	2567.301965		0	TRUE	0	-777.777
-1	1	0	0.876	0.09	IPI:IPI00604620.3	76625	SPACER	SWISS-PROT:P19338-1|ENSEMBL:ENSP00000318195|REFSEQ:NP_005372 Tax_Id=9606 Gene_Symbol=NCL Isoform 1 of Nucleolin	QKVEGTEPTTAFNLFVGNLNFNK	862.1194	2583.3363	3	61	-777.777	-777.777	-777.777	-777.777	3633.350023	32.49064663	3619.6957	3633.514869	3632.8383	6695.321215	2583.3303	862.1176964	2583.331301	2567.306144	FALSE			-777.777	-777.777	-777.777	1	50.6	O:\Shao-En\MSDATA\kinaseinhib\k252a\SC_07282008\5x\M8\kinaseinhib_k252a_SC_07282008_5x_M8_combo.mgf.html	2Lys8	1	-777.777	-777.777	O:\Shao-En\MSDATA\kinaseinhib\k252a\SC_07282008\5x\M8\d008012008_m8_5.raw		1414805.949	2567.301965		862.1193743	TRUE	862.1176706	-777.777
-1	1	0	0.876	0.09	IPI:IPI00604620.3	76625	SPACER	SWISS-PROT:P19338-1|ENSEMBL:ENSP00000318195|REFSEQ:NP_005372 Tax_Id=9606 Gene_Symbol=NCL Isoform 1 of Nucleolin	QKVEGTEPTTAFNLFVGNLNFNK	862.1188	2583.3346	3	59	-777.777	-777.777	-777.777	-777.777	3785.23775	41.20229133	3794.6549	3786.031169	3781.0365	847.1121525	2583.3303	862.1170964	2583.329501	2567.302795	FALSE			-777.777	-777.777	-777.777	1	51.5	O:\Shao-En\MSDATA\kinaseinhib\k252a\SC_07282008\5x\M8\kinaseinhib_k252a_SC_07282008_5x_M8_combo.mgf.html	2Lys8	1	-777.777	-777.777	O:\Shao-En\MSDATA\kinaseinhib\k252a\SC_07282008\5x\M8\d008012008_m8_6.raw		180589.5695	2567.301965		862.1190659	TRUE	862.1173623	-777.777
-1	1	0	0.876	0.09	IPI:IPI00604620.3	76625	SPACER	SWISS-PROT:P19338-1|ENSEMBL:ENSP00000318195|REFSEQ:NP_005372 Tax_Id=9606 Gene_Symbol=NCL Isoform 1 of Nucleolin	QKVEGTEPTTAFNLFVGNLNFNK	856.7767	2567.3083	3	46	-777.777	-777.777	-777.777	-777.777	0	0	3619.3245	0	0	0	2567.3019	856.7750011	2567.303215	0	FALSE			-777.777	-777.777	-777.777	1	37.1	O:\Shao-En\MSDATA\kinaseinhib\k252a\SC_07282008\5x\M8\kinaseinhib_k252a_SC_07282008_5x_M8_combo.mgf.html		1	-777.777	-777.777	O:\Shao-En\MSDATA\kinaseinhib\k252a\SC_07282008\5x\M8\d008012008_m8_5.raw		0	2567.301965		0	TRUE	0	-777.777
-1	1	0	0.876	0.09	IPI:IPI00604620.3	76625	SPACER	SWISS-PROT:P19338-1|ENSEMBL:ENSP00000318195|REFSEQ:NP_005372 Tax_Id=9606 Gene_Symbol=NCL Isoform 1 of Nucleolin	QKVEGTEPTTAFNLFVGNLNFNK	862.1191	2583.3354	3	39	-777.777	-777.777	-777.777	-777.777	0	0	3638.4595	0	0	0	2583.3303	862.1173964	2583.330401	0	FALSE			-777.777	-777.777	-777.777	1	37.6	O:\Shao-En\MSDATA\kinaseinhib\k252a\SC_07282008\5x\M8\kinaseinhib_k252a_SC_07282008_5x_M8_combo.mgf.html	2Lys8	1	-777.777	-777.777	O:\Shao-En\MSDATA\kinaseinhib\k252a\SC_07282008\5x\M8\d008012008_m8_6.raw		0	2567.301965		0	TRUE	0	-777.777
-1	1	0	0.876	0.09	IPI:IPI00604620.3	76625	SPACER	SWISS-PROT:P19338-1|ENSEMBL:ENSP00000318195|REFSEQ:NP_005372 Tax_Id=9606 Gene_Symbol=NCL Isoform 1 of Nucleolin	QKVEGTEPTTAFNLFVGNLNFNK	856.7765	2567.3078	3	32	-777.777	-777.777	-777.777	-777.777	0	0	3649.8968	0	0	0	2567.3019	856.7748011	2567.302615	0	FALSE			-777.777	-777.777	-777.777	1	24.9	O:\Shao-En\MSDATA\kinaseinhib\k252a\SC_07282008\5x\M8\kinaseinhib_k252a_SC_07282008_5x_M8_combo.mgf.html		1	-777.777	-777.777	O:\Shao-En\MSDATA\kinaseinhib\k252a\SC_07282008\5x\M8\d008012008_m8_5.raw		0	2567.301965		0	TRUE	0	-777.777
-1	1	0	0.876	0.09	IPI:IPI00604620.3	76625	SPACER	SWISS-PROT:P19338-1|ENSEMBL:ENSP00000318195|REFSEQ:NP_005372 Tax_Id=9606 Gene_Symbol=NCL Isoform 1 of Nucleolin	QKVEGTEPTTAFNLFVGNLNFNK	856.7765	2567.3077	3	32	-777.777	-777.777	-777.777	-777.777	0	0	3640.7942	0	0	0	2567.3019	856.7748011	2567.302615	0	FALSE			-777.777	-777.777	-777.777	1	25.2	O:\Shao-En\MSDATA\kinaseinhib\k252a\SC_07282008\5x\M8\kinaseinhib_k252a_SC_07282008_5x_M8_combo.mgf.html		1	-777.777	-777.777	O:\Shao-En\MSDATA\kinaseinhib\k252a\SC_07282008\5x\M8\d008012008_m8_6.raw		0	2567.301965		0	TRUE	0	-777.777
-1	1	0	0.876	0.09	IPI:IPI00604620.3	76625	SPACER	SWISS-PROT:P19338-1|ENSEMBL:ENSP00000318195|REFSEQ:NP_005372 Tax_Id=9606 Gene_Symbol=NCL Isoform 1 of Nucleolin	QKVEGTEPTTAFNLFVGNLNFNK	862.1194	2583.3362	3	30	-777.777	-777.777	-777.777	-777.777	0	0	3650.2655	0	0	0	2583.3303	862.1176964	2583.331301	0	FALSE			-777.777	-777.777	-777.777	1	30	O:\Shao-En\MSDATA\kinaseinhib\k252a\SC_07282008\5x\M8\kinaseinhib_k252a_SC_07282008_5x_M8_combo.mgf.html	2Lys8	1	-777.777	-777.777	O:\Shao-En\MSDATA\kinaseinhib\k252a\SC_07282008\5x\M8\d008012008_m8_5.raw		0	2567.301965		0	TRUE	0	-777.777
-1	1	0	0.876	0.09	IPI:IPI00604620.3	76625	SPACER	SWISS-PROT:P19338-1|ENSEMBL:ENSP00000318195|REFSEQ:NP_005372 Tax_Id=9606 Gene_Symbol=NCL Isoform 1 of Nucleolin	QKVEGTEPTTAFNLFVGNLNFNK	856.7766	2567.3079	3	26	-777.777	-777.777	-777.777	-777.777	0	0	3807.3753	0	0	0	2567.3019	856.7749011	2567.302915	0	FALSE			-777.777	-777.777	-777.777	1	19.9	O:\Shao-En\MSDATA\kinaseinhib\k252a\SC_07282008\5x\M8\kinaseinhib_k252a_SC_07282008_5x_M8_combo.mgf.html		1	-777.777	-777.777	O:\Shao-En\MSDATA\kinaseinhib\k252a\SC_07282008\5x\M8\d008012008_m8_6.raw		0	2567.301965		0	TRUE	0	-777.777
-1	1	0	0.876	0.09	IPI:IPI00604620.3	76625	SPACER	SWISS-PROT:P19338-1|ENSEMBL:ENSP00000318195|REFSEQ:NP_005372 Tax_Id=9606 Gene_Symbol=NCL Isoform 1 of Nucleolin	QKVEGTEPTTAFNLFVGNLNFNK	862.1191	2583.3356	3	24	-777.777	-777.777	-777.777	-777.777	0	0	3608.421	0	0	0	2583.3303	862.1173964	2583.330401	0	FALSE			-777.777	-777.777	-777.777	1	21.4	O:\Shao-En\MSDATA\kinaseinhib\k252a\SC_07282008\5x\M8\kinaseinhib_k252a_SC_07282008_5x_M8_combo.mgf.html	2Lys8	1	-777.777	-777.777	O:\Shao-En\MSDATA\kinaseinhib\k252a\SC_07282008\5x\M8\d008012008_m8_4.raw		0	2567.301965		0	FALSE	0	-777.777
-1	1	0	0.876	0.09	IPI:IPI00604620.3	76625	SPACER	SWISS-PROT:P19338-1|ENSEMBL:ENSP00000318195|REFSEQ:NP_005372 Tax_Id=9606 Gene_Symbol=NCL Isoform 1 of Nucleolin	QKVEGTEPTTAFNLFVGNLNFNK	856.7764	2567.3075	3	23	-777.777	-777.777	-777.777	-777.777	0	0	3747.4371	0	0	0	2567.3019	856.7747011	2567.302315	0	FALSE			-777.777	-777.777	-777.777	1	17.9	O:\Shao-En\MSDATA\kinaseinhib\k252a\SC_07282008\5x\M8\kinaseinhib_k252a_SC_07282008_5x_M8_combo.mgf.html		1	-777.777	-777.777	O:\Shao-En\MSDATA\kinaseinhib\k252a\SC_07282008\5x\M8\d008012008_m8_6.raw		0	2567.301965		0	FALSE	0	-777.777
-1	1	0	0.876	0.09	IPI:IPI00604620.3	76625	SPACER	SWISS-PROT:P19338-1|ENSEMBL:ENSP00000318195|REFSEQ:NP_005372 Tax_Id=9606 Gene_Symbol=NCL Isoform 1 of Nucleolin	QKVEGTEPTTAFNLFVGNLNFNK	856.7763	2567.3072	3	21	-777.777	-777.777	-777.777	-777.777	0	0	3776.6833	0	0	0	2567.3019	856.7746011	2567.302015	0	FALSE			-777.777	-777.777	-777.777	1	10.3	O:\Shao-En\MSDATA\kinaseinhib\k252a\SC_07282008\5x\M8\kinaseinhib_k252a_SC_07282008_5x_M8_combo.mgf.html		1	-777.777	-777.777	O:\Shao-En\MSDATA\kinaseinhib\k252a\SC_07282008\5x\M8\d008012008_m8_6.raw		0	2567.301965		0	FALSE	0	-777.777
-1	1	0	0.876	0.09	IPI:IPI00604620.3	76625	SPACER	SWISS-PROT:P19338-1|ENSEMBL:ENSP00000318195|REFSEQ:NP_005372 Tax_Id=9606 Gene_Symbol=NCL Isoform 1 of Nucleolin	QKVEGTEPTTAFNLFVGNLNFNK	862.1195	2583.3366	3	21	-777.777	-777.777	-777.777	-777.777	0	0	3669.7122	0	0	0	2583.3303	862.1177964	2583.331601	0	FALSE			-777.777	-777.777	-777.777	1	13.9	O:\Shao-En\MSDATA\kinaseinhib\k252a\SC_07282008\5x\M8\kinaseinhib_k252a_SC_07282008_5x_M8_combo.mgf.html	2Lys8	1	-777.777	-777.777	O:\Shao-En\MSDATA\kinaseinhib\k252a\SC_07282008\5x\M8\d008012008_m8_6.raw		0	2567.301965		0	FALSE	0	-777.777
-1	1	0	0.876	0.09	IPI:IPI00604620.3	76625	SPACER	SWISS-PROT:P19338-1|ENSEMBL:ENSP00000318195|REFSEQ:NP_005372 Tax_Id=9606 Gene_Symbol=NCL Isoform 1 of Nucleolin	QKVEGTEPTTAFNLFVGNLNFNK	856.7785	2567.3138	3	19	-777.777	-777.777	-777.777	-777.777	0	0	3818.4854	0	0	0	2567.3019	856.7768011	2567.308615	0	FALSE			-777.777	-777.777	-777.777	1	14.3	O:\Shao-En\MSDATA\kinaseinhib\k252a\SC_07282008\5x\M8\kinaseinhib_k252a_SC_07282008_5x_M8_combo.mgf.html		1	-777.777	-777.777	O:\Shao-En\MSDATA\kinaseinhib\k252a\SC_07282008\5x\M8\d008012008_m8_6.raw		0	2567.301965		0	FALSE	0	-777.777
-1	1	0	0.876	0.09	IPI:IPI00604620.3	76625	SPACER	SWISS-PROT:P19338-1|ENSEMBL:ENSP00000318195|REFSEQ:NP_005372 Tax_Id=9606 Gene_Symbol=NCL Isoform 1 of Nucleolin	SISLYYTGEK	580.7964	1159.5783	2	44	-777.777	-777.777	-777.777	-777.777	2350.022573	21.70532484	2340.1796	2350.759765	2350.1128	24587.58926	1159.5761	580.7949459	1159.575366	1159.576814	FALSE			-777.777	-777.777	-777.777	1	29.2	O:\Shao-En\MSDATA\kinaseinhib\k252a\SC_07282008\5x\M8\kinaseinhib_k252a_SC_07282008_5x_M8_combo.mgf.html		1	-777.777	-777.777	O:\Shao-En\MSDATA\kinaseinhib\k252a\SC_07282008\5x\M8\d008012008_m8_6.raw		9457403.172	1159.576095		580.7964154	TRUE	580.7949613	-777.777
-1	1	0	0.876	0.09	IPI:IPI00604620.3	76625	SPACER	SWISS-PROT:P19338-1|ENSEMBL:ENSP00000318195|REFSEQ:NP_005372 Tax_Id=9606 Gene_Symbol=NCL Isoform 1 of Nucleolin	SISLYYTGEK	584.8037	1167.5928	2	44	-777.777	-777.777	-777.777	-777.777	2292.178341	13.39850928	2291.3094	2292.022704	2292.92	3270.636408	1167.5903	584.8022423	1167.589959	1159.577218	FALSE			-777.777	-777.777	-777.777	1	31.2	O:\Shao-En\MSDATA\kinaseinhib\k252a\SC_07282008\5x\M8\kinaseinhib_k252a_SC_07282008_5x_M8_combo.mgf.html	1Lys8	1	-777.777	-777.777	O:\Shao-En\MSDATA\kinaseinhib\k252a\SC_07282008\5x\M8\d008012008_m8_4.raw		1255514.43	1159.576095		584.803929	TRUE	584.8024713	-777.777
-1	1	0	0.876	0.09	IPI:IPI00604620.3	76625	SPACER	SWISS-PROT:P19338-1|ENSEMBL:ENSP00000318195|REFSEQ:NP_005372 Tax_Id=9606 Gene_Symbol=NCL Isoform 1 of Nucleolin	SISLYYTGEK	584.8038	1167.593	2	43	-777.777	-777.777	-777.777	-777.777	0	0	2340.4636	0	0	0	1167.5903	584.8023423	1167.590159	0	FALSE			-777.777	-777.777	-777.777	1	31.8	O:\Shao-En\MSDATA\kinaseinhib\k252a\SC_07282008\5x\M8\kinaseinhib_k252a_SC_07282008_5x_M8_combo.mgf.html	1Lys8	1	-777.777	-777.777	O:\Shao-En\MSDATA\kinaseinhib\k252a\SC_07282008\5x\M8\d008012008_m8_6.raw		0	1159.576095		0	TRUE	0	-777.777
-1	1	0	0.876	0.09	IPI:IPI00604620.3	76625	SPACER	SWISS-PROT:P19338-1|ENSEMBL:ENSP00000318195|REFSEQ:NP_005372 Tax_Id=9606 Gene_Symbol=NCL Isoform 1 of Nucleolin	SISLYYTGEK	580.7963	1159.5781	2	42	-777.777	-777.777	-777.777	-777.777	0	0	2289.4268	0	0	0	1159.5761	580.7948459	1159.575166	0	FALSE			-777.777	-777.777	-777.777	1	27.2	O:\Shao-En\MSDATA\kinaseinhib\k252a\SC_07282008\5x\M8\kinaseinhib_k252a_SC_07282008_5x_M8_combo.mgf.html		1	-777.777	-777.777	O:\Shao-En\MSDATA\kinaseinhib\k252a\SC_07282008\5x\M8\d008012008_m8_4.raw		0	1159.576095		0	TRUE	0	-777.777
-1	1	0	0.876	0.09	IPI:IPI00604620.3	76625	SPACER	SWISS-PROT:P19338-1|ENSEMBL:ENSP00000318195|REFSEQ:NP_005372 Tax_Id=9606 Gene_Symbol=NCL Isoform 1 of Nucleolin	SISLYYTGEK	584.8037	1167.5929	2	39	-777.777	-777.777	-777.777	-777.777	2333.442548	18.80846719	2324.6938	2332.916217	2334.8043	16676.35088	1167.5903	584.8022423	1167.589959	1159.576168	FALSE			-777.777	-777.777	-777.777	1	22.7	O:\Shao-En\MSDATA\kinaseinhib\k252a\SC_07282008\5x\M8\kinaseinhib_k252a_SC_07282008_5x_M8_combo.mgf.html	1Lys8	1	-777.777	-777.777	O:\Shao-En\MSDATA\kinaseinhib\k252a\SC_07282008\5x\M8\d008012008_m8_5.raw		6423296.883	1159.576095		584.8036465	TRUE	584.8021888	-777.777
-1	1	0	0.876	0.09	IPI:IPI00604620.3	76625	SPACER	SWISS-PROT:P19338-1|ENSEMBL:ENSP00000318195|REFSEQ:NP_005372 Tax_Id=9606 Gene_Symbol=NCL Isoform 1 of Nucleolin	SISLYYTGEK	580.7962	1159.5779	2	30	-777.777	-777.777	-777.777	-777.777	0	0	2324.9933	0	0	0	1159.5761	580.7947459	1159.574966	0	FALSE			-777.777	-777.777	-777.777	1	17.2	O:\Shao-En\MSDATA\kinaseinhib\k252a\SC_07282008\5x\M8\kinaseinhib_k252a_SC_07282008_5x_M8_combo.mgf.html		1	-777.777	-777.777	O:\Shao-En\MSDATA\kinaseinhib\k252a\SC_07282008\5x\M8\d008012008_m8_5.raw		0	1159.576095		0	TRUE	0	-777.777
-1	1	0	0.876	0.09	IPI:IPI00604620.3	76625	SPACER	SWISS-PROT:P19338-1|ENSEMBL:ENSP00000318195|REFSEQ:NP_005372 Tax_Id=9606 Gene_Symbol=NCL Isoform 1 of Nucleolin	SISLYYTGEKGQNQDYR	1011.4835	2020.9525	2	89	-777.777	-777.777	-777.777	-777.777	2256.434459	18.70665216	2252.1208	2257.313152	2259.5504	9320.856043	2020.949	1011.481664	2020.948802	2020.946646	FALSE			-777.777	-777.777	-777.777	1	81.8	O:\Shao-En\MSDATA\kinaseinhib\k252a\SC_07282008\5x\M8\kinaseinhib_k252a_SC_07282008_5x_M8_combo.mgf.html		1	-777.777	-777.777	O:\Shao-En\MSDATA\kinaseinhib\k252a\SC_07282008\5x\M8\d008012008_m8_5.raw		1537842.979	2020.949025		1011.483676	TRUE	1011.48184	-777.777
-1	1	0	0.876	0.09	IPI:IPI00604620.3	76625	SPACER	SWISS-PROT:P19338-1|ENSEMBL:ENSP00000318195|REFSEQ:NP_005372 Tax_Id=9606 Gene_Symbol=NCL Isoform 1 of Nucleolin	SISLYYTGEKGQNQDYR	1011.482	2020.9495	2	88	-777.777	-777.777	-777.777	-777.777	2270.109972	19.20685322	2264.7528	2269.788665	2271.3668	6823.013995	2020.949	1011.480164	2020.945802	2020.948448	FALSE			-777.777	-777.777	-777.777	1	80.3	O:\Shao-En\MSDATA\kinaseinhib\k252a\SC_07282008\5x\M8\kinaseinhib_k252a_SC_07282008_5x_M8_combo.mgf.html		1	-777.777	-777.777	O:\Shao-En\MSDATA\kinaseinhib\k252a\SC_07282008\5x\M8\d008012008_m8_6.raw		1123503.25	2020.949025		1011.484005	TRUE	1011.482169	-777.777
-1	1	0	0.876	0.09	IPI:IPI00604620.3	76625	SPACER	SWISS-PROT:P19338-1|ENSEMBL:ENSP00000318195|REFSEQ:NP_005372 Tax_Id=9606 Gene_Symbol=NCL Isoform 1 of Nucleolin	SISLYYTGEKGQNQDYR	1018.5014	2034.9883	2	80	-777.777	-777.777	-777.777	-777.777	0	0	2252.4874	0	0	0	2034.9833	1018.499558	2034.98459	0	FALSE			-777.777	-777.777	-777.777	1	68	O:\Shao-En\MSDATA\kinaseinhib\k252a\SC_07282008\5x\M8\kinaseinhib_k252a_SC_07282008_5x_M8_combo.mgf.html	1Arg6 1Lys8	1	-777.777	-777.777	O:\Shao-En\MSDATA\kinaseinhib\k252a\SC_07282008\5x\M8\d008012008_m8_5.raw		0	2020.949025		0	TRUE	0	-777.777
-1	1	0	0.876	0.09	IPI:IPI00604620.3	76625	SPACER	SWISS-PROT:P19338-1|ENSEMBL:ENSP00000318195|REFSEQ:NP_005372 Tax_Id=9606 Gene_Symbol=NCL Isoform 1 of Nucleolin	SISLYYTGEKGQNQDYR	1018.5016	2034.9887	2	72	-777.777	-777.777	-777.777	-777.777	0	0	2265.87	0	0	0	2034.9833	1018.499758	2034.98499	0	FALSE			-777.777	-777.777	-777.777	1	68.4	O:\Shao-En\MSDATA\kinaseinhib\k252a\SC_07282008\5x\M8\kinaseinhib_k252a_SC_07282008_5x_M8_combo.mgf.html	1Arg6 1Lys8	1	-777.777	-777.777	O:\Shao-En\MSDATA\kinaseinhib\k252a\SC_07282008\5x\M8\d008012008_m8_6.raw		0	2020.949025		0	TRUE	0	-777.777
-1	1	0	0.876	0.09	IPI:IPI00604620.3	76625	SPACER	SWISS-PROT:P19338-1|ENSEMBL:ENSP00000318195|REFSEQ:NP_005372 Tax_Id=9606 Gene_Symbol=NCL Isoform 1 of Nucleolin	SISLYYTGEKGQNQDYR	679.3366	2034.9878	3	38	-777.777	-777.777	-777.777	-777.777	2270.449761	19.20685322	2262.6994	2270.294625	2271.3668	4959.221794	2034.9833	679.3350585	2034.983387	2020.948502	FALSE			-777.777	-777.777	-777.777	1	29.2	O:\Shao-En\MSDATA\kinaseinhib\k252a\SC_07282008\5x\M8\kinaseinhib_k252a_SC_07282008_5x_M8_combo.mgf.html	1Arg6 1Lys8	1	-777.777	-777.777	O:\Shao-En\MSDATA\kinaseinhib\k252a\SC_07282008\5x\M8\d008012008_m8_6.raw		1505220.325	2020.949025		679.3365888	TRUE	679.3350473	-777.777
-1	1	0	0.876	0.09	IPI:IPI00604620.3	76625	SPACER	SWISS-PROT:P19338-1|ENSEMBL:ENSP00000318195|REFSEQ:NP_005372 Tax_Id=9606 Gene_Symbol=NCL Isoform 1 of Nucleolin	SISLYYTGEKGQNQDYR	679.3366	2034.9881	3	32	-777.777	-777.777	-777.777	-777.777	2257.368809	16.43719981	2257.9406	2257.056986	2257.4974	4628.921713	2034.9833	679.3350585	2034.983387	2020.948362	FALSE			-777.777	-777.777	-777.777	1	20.7	O:\Shao-En\MSDATA\kinaseinhib\k252a\SC_07282008\5x\M8\kinaseinhib_k252a_SC_07282008_5x_M8_combo.mgf.html	1Arg6 1Lys8	1	-777.777	-777.777	O:\Shao-En\MSDATA\kinaseinhib\k252a\SC_07282008\5x\M8\d008012008_m8_5.raw		1402824.868	2020.949025		679.3366284	TRUE	679.3350869	-777.777
-1	1	0	0.876	0.09	IPI:IPI00604620.3	76625	SPACER	SWISS-PROT:P19338-1|ENSEMBL:ENSP00000318195|REFSEQ:NP_005372 Tax_Id=9606 Gene_Symbol=NCL Isoform 1 of Nucleolin	SKGIAYIEFK	578.3265	1154.6384	2	40	-777.777	-777.777	-777.777	-777.777	2373.527368	16.88772534	2369.7443	2373.633706	2371.2307	3415.232665	1154.6335	578.3250481	1154.635571	1154.634963	FALSE			-777.777	-777.777	-777.777	1	29.7	O:\Shao-En\MSDATA\kinaseinhib\k252a\SC_07282008\5x\M8\kinaseinhib_k252a_SC_07282008_5x_M8_combo.mgf.html		1	-777.777	-777.777	O:\Shao-En\MSDATA\kinaseinhib\k252a\SC_07282008\5x\M8\d008012008_m8_6.raw		1326205.516	1154.633535		578.3264243	TRUE	578.3249724	-777.777
-1	1	0	0.876	0.09	IPI:IPI00604620.3	76625	SPACER	SWISS-PROT:P19338-1|ENSEMBL:ENSP00000318195|REFSEQ:NP_005372 Tax_Id=9606 Gene_Symbol=NCL Isoform 1 of Nucleolin	SKGIAYIEFK	578.3244	1154.6343	2	37	-777.777	-777.777	-777.777	-777.777	2349.633217	21.28824414	2349.0892	2349.230596	2346.485	3118.511064	1154.6335	578.3229481	1154.631371	1154.634275	FALSE			-777.777	-777.777	-777.777	1	23.6	O:\Shao-En\MSDATA\kinaseinhib\k252a\SC_07282008\5x\M8\kinaseinhib_k252a_SC_07282008_5x_M8_combo.mgf.html		1	-777.777	-777.777	O:\Shao-En\MSDATA\kinaseinhib\k252a\SC_07282008\5x\M8\d008012008_m8_5.raw		1207334.542	1154.633535		578.3262975	TRUE	578.3248456	-777.777
-1	1	0	0.876	0.09	IPI:IPI00604620.3	76625	SPACER	SWISS-PROT:P19338-1|ENSEMBL:ENSP00000318195|REFSEQ:NP_005372 Tax_Id=9606 Gene_Symbol=NCL Isoform 1 of Nucleolin	SKGIAYIEFK	391.229	1170.6651	3	25	-777.777	-777.777	-777.777	-777.777	0	0	2374.2001	0	0	0	1170.6619	391.227714	1170.661354	0	FALSE			-777.777	-777.777	-777.777	1	13.4	O:\Shao-En\MSDATA\kinaseinhib\k252a\SC_07282008\5x\M8\kinaseinhib_k252a_SC_07282008_5x_M8_combo.mgf.html	2Lys8	1	-777.777	-777.777	O:\Shao-En\MSDATA\kinaseinhib\k252a\SC_07282008\5x\M8\d008012008_m8_6.raw		0	1154.633535		0	FALSE	0	-777.777
-1	1	0	0.876	0.09	IPI:IPI00604620.3	76625	SPACER	SWISS-PROT:P19338-1|ENSEMBL:ENSP00000318195|REFSEQ:NP_005372 Tax_Id=9606 Gene_Symbol=NCL Isoform 1 of Nucleolin	TEADAEKTFEEK	699.3259	1396.6372	2	75	-777.777	-777.777	-777.777	-777.777	1879.266424	8.327621427	1878.5161	1879.89052	1879.9539	9892.905287	1396.6358	699.3243408	1396.634156	1396.634835	FALSE			-777.777	-777.777	-777.777	1	63.1	O:\Shao-En\MSDATA\kinaseinhib\k252a\SC_07282008\5x\M8\kinaseinhib_k252a_SC_07282008_5x_M8_combo.mgf.html		1	-777.777	-777.777	O:\Shao-En\MSDATA\kinaseinhib\k252a\SC_07282008\5x\M8\d008012008_m8_6.raw		2842380.9	1396.635775		699.3260211	TRUE	699.3244619	-777.777
-1	1	0	0.876	0.09	IPI:IPI00604620.3	76625	SPACER	SWISS-PROT:P19338-1|ENSEMBL:ENSP00000318195|REFSEQ:NP_005372 Tax_Id=9606 Gene_Symbol=NCL Isoform 1 of Nucleolin	TEADAEKTFEEK	707.3408	1412.667	2	55	-777.777	-777.777	-777.777	-777.777	0	0	1878.7985	0	0	0	1412.6642	707.3392337	1412.663942	0	FALSE			-777.777	-777.777	-777.777	1	38.4	O:\Shao-En\MSDATA\kinaseinhib\k252a\SC_07282008\5x\M8\kinaseinhib_k252a_SC_07282008_5x_M8_combo.mgf.html	2Lys8	1	-777.777	-777.777	O:\Shao-En\MSDATA\kinaseinhib\k252a\SC_07282008\5x\M8\d008012008_m8_6.raw		0	1396.635775		0	TRUE	0	-777.777
-1	1	0	0.876	0.09	IPI:IPI00604620.3	76625	SPACER	SWISS-PROT:P19338-1|ENSEMBL:ENSP00000318195|REFSEQ:NP_005372 Tax_Id=9606 Gene_Symbol=NCL Isoform 1 of Nucleolin	TEADAEKTFEEK	466.5533	1396.638	3	34	-777.777	-777.777	-777.777	-777.777	1879.109933	8.327621427	1879.1115	1879.249961	1879.9539	3495.850265	1396.6358	466.5519472	1396.634054	1396.635314	FALSE			-777.777	-777.777	-777.777	1	25	O:\Shao-En\MSDATA\kinaseinhib\k252a\SC_07282008\5x\M8\kinaseinhib_k252a_SC_07282008_5x_M8_combo.mgf.html		1	-777.777	-777.777	O:\Shao-En\MSDATA\kinaseinhib\k252a\SC_07282008\5x\M8\d008012008_m8_6.raw		1924117.508	1396.635775		466.5532848	TRUE	466.551932	-777.777
-1	1	0	0.876	0.09	IPI:IPI00604620.3	76625	SPACER	SWISS-PROT:P19338-1|ENSEMBL:ENSP00000318195|REFSEQ:NP_005372 Tax_Id=9606 Gene_Symbol=NCL Isoform 1 of Nucleolin	TEADAEKTFEEK	471.8961	1412.6666	3	22	-777.777	-777.777	-777.777	-777.777	0	0	1879.3941	0	0	0	1412.6642	471.8947425	1412.662439	0	FALSE			-777.777	-777.777	-777.777	1	15.9	O:\Shao-En\MSDATA\kinaseinhib\k252a\SC_07282008\5x\M8\kinaseinhib_k252a_SC_07282008_5x_M8_combo.mgf.html	2Lys8	1	-777.777	-777.777	O:\Shao-En\MSDATA\kinaseinhib\k252a\SC_07282008\5x\M8\d008012008_m8_6.raw		0	1396.635775		0	FALSE	0	-777.777
-1	1	0	0.876	0.09	IPI:IPI00604620.3	76625	SPACER	SWISS-PROT:P19338-1|ENSEMBL:ENSP00000318195|REFSEQ:NP_005372 Tax_Id=9606 Gene_Symbol=NCL Isoform 1 of Nucleolin	TFEEKQGTEIDGR	762.3804	1522.7463	2	102	-777.777	-777.777	-777.777	-777.777	1868.798128	5.559899992	1869.9621	1869.540835	1868.7809	11084.52764	1522.745	762.3787848	1522.743044	1508.710113	FALSE			-777.777	-777.777	-777.777	1	91.4	O:\Shao-En\MSDATA\kinaseinhib\k252a\SC_07282008\5x\M8\kinaseinhib_k252a_SC_07282008_5x_M8_combo.mgf.html	1Arg6 1Lys8	1	-777.777	-777.777	O:\Shao-En\MSDATA\kinaseinhib\k252a\SC_07282008\5x\M8\d008012008_m8_5.raw		2834227.833	1508.710675		762.3804331	TRUE	762.3788179	-777.777
-1	1	0	0.876	0.09	IPI:IPI00604620.3	76625	SPACER	SWISS-PROT:P19338-1|ENSEMBL:ENSP00000318195|REFSEQ:NP_005372 Tax_Id=9606 Gene_Symbol=NCL Isoform 1 of Nucleolin	TFEEKQGTEIDGR	755.3633	1508.712	2	91	-777.777	-777.777	-777.777	-777.777	1869.295895	5.642523616	1868.5529	1869.883443	1869.1281	11096.49057	1508.7106	755.3616911	1508.708857	1508.709838	FALSE			-777.777	-777.777	-777.777	1	59.6	O:\Shao-En\MSDATA\kinaseinhib\k252a\SC_07282008\5x\M8\kinaseinhib_k252a_SC_07282008_5x_M8_combo.mgf.html		1	-777.777	-777.777	O:\Shao-En\MSDATA\kinaseinhib\k252a\SC_07282008\5x\M8\d008012008_m8_6.raw		2843284.55	1508.710675		755.3634856	TRUE	755.3618767	-777.777
-1	1	0	0.876	0.09	IPI:IPI00604620.3	76625	SPACER	SWISS-PROT:P19338-1|ENSEMBL:ENSP00000318195|REFSEQ:NP_005372 Tax_Id=9606 Gene_Symbol=NCL Isoform 1 of Nucleolin	TFEEKQGTEIDGR	755.3635	1508.7125	2	72	-777.777	-777.777	-777.777	-777.777	0	0	1869.1903	0	0	0	1508.7106	755.3618911	1508.709257	0	FALSE			-777.777	-777.777	-777.777	1	55.9	O:\Shao-En\MSDATA\kinaseinhib\k252a\SC_07282008\5x\M8\kinaseinhib_k252a_SC_07282008_5x_M8_combo.mgf.html		1	-777.777	-777.777	O:\Shao-En\MSDATA\kinaseinhib\k252a\SC_07282008\5x\M8\d008012008_m8_5.raw		0	1508.710675		0	TRUE	0	-777.777
-1	1	0	0.876	0.09	IPI:IPI00604620.3	76625	SPACER	SWISS-PROT:P19338-1|ENSEMBL:ENSP00000318195|REFSEQ:NP_005372 Tax_Id=9606 Gene_Symbol=NCL Isoform 1 of Nucleolin	TFEEKQGTEIDGR	762.3804	1522.7462	2	49	-777.777	-777.777	-777.777	-777.777	0	0	1872.4108	0	0	0	1522.745	762.3787848	1522.743044	0	FALSE			-777.777	-777.777	-777.777	1	39.9	O:\Shao-En\MSDATA\kinaseinhib\k252a\SC_07282008\5x\M8\kinaseinhib_k252a_SC_07282008_5x_M8_combo.mgf.html	1Arg6 1Lys8	1	-777.777	-777.777	O:\Shao-En\MSDATA\kinaseinhib\k252a\SC_07282008\5x\M8\d008012008_m8_6.raw		0	1508.710675		0	TRUE	0	-777.777
-1	1	0	0.876	0.09	IPI:IPI00604620.3	76625	SPACER	SWISS-PROT:P19338-1|ENSEMBL:ENSP00000318195|REFSEQ:NP_005372 Tax_Id=9606 Gene_Symbol=NCL Isoform 1 of Nucleolin	TFEEKQGTEIDGR	508.5894	1522.7462	3	25	-777.777	-777.777	-777.777	-777.777	0	0	1868.8441	0	0	0	1522.745	508.5880099	1522.742242	0	FALSE			-777.777	-777.777	-777.777	1	14.2	O:\Shao-En\MSDATA\kinaseinhib\k252a\SC_07282008\5x\M8\kinaseinhib_k252a_SC_07282008_5x_M8_combo.mgf.html	1Arg6 1Lys8	1	-777.777	-777.777	O:\Shao-En\MSDATA\kinaseinhib\k252a\SC_07282008\5x\M8\d008012008_m8_6.raw		0	1508.710675		0	FALSE	0	-777.777
-1	1	0	0.876	0.09	IPI:IPI00604620.3	76625	SPACER	SWISS-PROT:P19338-1|ENSEMBL:ENSP00000318195|REFSEQ:NP_005372 Tax_Id=9606 Gene_Symbol=NCL Isoform 1 of Nucleolin	TFEEKQGTEIDGR	503.9117	1508.7133	3	22	-777.777	-777.777	-777.777	-777.777	0	0	1868.2805	0	0	0	1508.7106	503.9103141	1508.709154	0	FALSE			-777.777	-777.777	-777.777	1	10.6	O:\Shao-En\MSDATA\kinaseinhib\k252a\SC_07282008\5x\M8\kinaseinhib_k252a_SC_07282008_5x_M8_combo.mgf.html		1	-777.777	-777.777	O:\Shao-En\MSDATA\kinaseinhib\k252a\SC_07282008\5x\M8\d008012008_m8_6.raw		0	1508.710675		0	FALSE	0	-777.777
-1	1	0	0.876	0.09	IPI:IPI00604620.3	76625	SPACER	SWISS-PROT:P19338-1|ENSEMBL:ENSP00000318195|REFSEQ:NP_005372 Tax_Id=9606 Gene_Symbol=NCL Isoform 1 of Nucleolin	TGISDVFAK	473.2618	944.5091	2	62	-777.777	-777.777	-777.777	-777.777	2357.294728	18.82531001	2353.5773	2356.718319	2354.8725	2760.756251	944.5058	473.2604413	944.5063571	936.4914879	FALSE			-777.777	-777.777	-777.777	1	19.2	O:\Shao-En\MSDATA\kinaseinhib\k252a\SC_07282008\5x\M8\kinaseinhib_k252a_SC_07282008_5x_M8_combo.mgf.html	1Lys8	1	-777.777	-777.777	O:\Shao-En\MSDATA\kinaseinhib\k252a\SC_07282008\5x\M8\d008012008_m8_4.raw		1500463.563	936.4916247		473.2618386	TRUE	473.2604799	-777.777
-1	1	0	0.876	0.09	IPI:IPI00604620.3	76625	SPACER	SWISS-PROT:P19338-1|ENSEMBL:ENSP00000318195|REFSEQ:NP_005372 Tax_Id=9606 Gene_Symbol=NCL Isoform 1 of Nucleolin	TGISDVFAK	473.2619	944.5093	2	49	-777.777	-777.777	-777.777	-777.777	2410.806848	25.28144934	2398.4394	2410.984871	2412.0403	21143.16126	944.5058	473.2605413	944.5065571	936.492132	FALSE			-777.777	-777.777	-777.777	1	18.7	O:\Shao-En\MSDATA\kinaseinhib\k252a\SC_07282008\5x\M8\kinaseinhib_k252a_SC_07282008_5x_M8_combo.mgf.html	1Lys8	1	-777.777	-777.777	O:\Shao-En\MSDATA\kinaseinhib\k252a\SC_07282008\5x\M8\d008012008_m8_6.raw		11493557.94	936.4916247		473.2618953	TRUE	473.2605365	-777.777
-1	1	0	0.876	0.09	IPI:IPI00604620.3	76625	SPACER	SWISS-PROT:P19338-1|ENSEMBL:ENSP00000318195|REFSEQ:NP_005372 Tax_Id=9606 Gene_Symbol=NCL Isoform 1 of Nucleolin	TGISDVFAK	469.2546	936.4947	2	38	-777.777	-777.777	-777.777	-777.777	2393.697374	21.88079064	2382.6682	2394.028368	2392.3946	16512.42538	936.4916	469.2532448	936.4919642	936.4915781	FALSE			-777.777	-777.777	-777.777	1	14.2	O:\Shao-En\MSDATA\kinaseinhib\k252a\SC_07282008\5x\M8\kinaseinhib_k252a_SC_07282008_5x_M8_combo.mgf.html		1	-777.777	-777.777	O:\Shao-En\MSDATA\kinaseinhib\k252a\SC_07282008\5x\M8\d008012008_m8_5.raw		8974097.063	936.4916247		469.2543905	TRUE	469.2530353	-777.777
-1	1	0	0.876	0.09	IPI:IPI00604620.3	76625	SPACER	SWISS-PROT:P19338-1|ENSEMBL:ENSP00000318195|REFSEQ:NP_005372 Tax_Id=9606 Gene_Symbol=NCL Isoform 1 of Nucleolin	TGISDVFAK	469.2545	936.4945	2	38	-777.777	-777.777	-777.777	-777.777	0	0	2397.7725	0	0	0	936.4916	469.2531448	936.4917642	0	FALSE			-777.777	-777.777	-777.777	1	17.9	O:\Shao-En\MSDATA\kinaseinhib\k252a\SC_07282008\5x\M8\kinaseinhib_k252a_SC_07282008_5x_M8_combo.mgf.html		1	-777.777	-777.777	O:\Shao-En\MSDATA\kinaseinhib\k252a\SC_07282008\5x\M8\d008012008_m8_6.raw		0	936.4916247		0	TRUE	0	-777.777
-1	1	0	0.876	0.09	IPI:IPI00604620.3	76625	SPACER	SWISS-PROT:P19338-1|ENSEMBL:ENSP00000318195|REFSEQ:NP_005372 Tax_Id=9606 Gene_Symbol=NCL Isoform 1 of Nucleolin	TGISDVFAK	469.2563	936.498	2	32	-777.777	-777.777	-777.777	-777.777	0	0	2428.8148	0	0	0	936.4916	469.2549448	936.4953642	0	FALSE			-777.777	-777.777	-777.777	1	2.2	O:\Shao-En\MSDATA\kinaseinhib\k252a\SC_07282008\5x\M8\kinaseinhib_k252a_SC_07282008_5x_M8_combo.mgf.html		1	-777.777	-777.777	O:\Shao-En\MSDATA\kinaseinhib\k252a\SC_07282008\5x\M8\d008012008_m8_6.raw		0	936.4916247		0	TRUE	0	-777.777
-1	1	0	0.876	0.09	IPI:IPI00604620.3	76625	SPACER	SWISS-PROT:P19338-1|ENSEMBL:ENSP00000318195|REFSEQ:NP_005372 Tax_Id=9606 Gene_Symbol=NCL Isoform 1 of Nucleolin	TGISDVFAK	469.2544	936.4943	2	30	-777.777	-777.777	-777.777	-777.777	0	0	2352.5592	0	0	0	936.4916	469.2530448	936.4915642	0	FALSE			-777.777	-777.777	-777.777	1	11.7	O:\Shao-En\MSDATA\kinaseinhib\k252a\SC_07282008\5x\M8\kinaseinhib_k252a_SC_07282008_5x_M8_combo.mgf.html		1	-777.777	-777.777	O:\Shao-En\MSDATA\kinaseinhib\k252a\SC_07282008\5x\M8\d008012008_m8_4.raw		0	936.4916247		0	TRUE	0	-777.777
-1	1	0	0.876	0.09	IPI:IPI00604620.3	76625	SPACER	SWISS-PROT:P19338-1|ENSEMBL:ENSP00000318195|REFSEQ:NP_005372 Tax_Id=9606 Gene_Symbol=NCL Isoform 1 of Nucleolin	TGISDVFAK	473.262	944.5095	2	25	-777.777	-777.777	-777.777	-777.777	0	0	2384.4262	0	0	0	944.5058	473.2606413	944.5067571	0	FALSE			-777.777	-777.777	-777.777	1	6.6	O:\Shao-En\MSDATA\kinaseinhib\k252a\SC_07282008\5x\M8\kinaseinhib_k252a_SC_07282008_5x_M8_combo.mgf.html	1Lys8	1	-777.777	-777.777	O:\Shao-En\MSDATA\kinaseinhib\k252a\SC_07282008\5x\M8\d008012008_m8_5.raw		0	936.4916247		0	FALSE	0	-777.777
-1	1	0	0.876	0.09	IPI:IPI00604620.3	76625	SPACER	SWISS-PROT:P19338-1|ENSEMBL:ENSP00000318195|REFSEQ:NP_005372 Tax_Id=9606 Gene_Symbol=NCL Isoform 1 of Nucleolin	TGISDVFAK	473.2638	944.513	2	19	-777.777	-777.777	-777.777	-777.777	0	0	2429.4678	0	0	0	944.5058	473.2624413	944.5103571	0	FALSE			-777.777	-777.777	-777.777	1	4.3	O:\Shao-En\MSDATA\kinaseinhib\k252a\SC_07282008\5x\M8\kinaseinhib_k252a_SC_07282008_5x_M8_combo.mgf.html	1Lys8	1	-777.777	-777.777	O:\Shao-En\MSDATA\kinaseinhib\k252a\SC_07282008\5x\M8\d008012008_m8_6.raw		0	936.4916247		0	FALSE	0	-777.777
-1	1	0	0.876	0.09	IPI:IPI00604620.3	76625	SPACER	SWISS-PROT:P19338-1|ENSEMBL:ENSP00000318195|REFSEQ:NP_005372 Tax_Id=9606 Gene_Symbol=NCL Isoform 1 of Nucleolin	TGISDVFAKNDLAVVDVR	967.0332	1932.0518	2	92	-777.777	-777.777	-777.777	-777.777	3119.870161	15.80503293	3112.5562	3119.780367	3117.8011	7332.756603	1932.0502	967.0314033	1932.048281	1918.017905	FALSE			-777.777	-777.777	-777.777	1	84.7	O:\Shao-En\MSDATA\kinaseinhib\k252a\SC_07282008\5x\M8\kinaseinhib_k252a_SC_07282008_5x_M8_combo.mgf.html	1Arg6 1Lys8	1	-777.777	-777.777	O:\Shao-En\MSDATA\kinaseinhib\k252a\SC_07282008\5x\M8\d008012008_m8_6.raw		1305826.771	1918.015945		967.036641	TRUE	967.0348443	-777.777
-1	1	0	0.876	0.09	IPI:IPI00604620.3	76625	SPACER	SWISS-PROT:P19338-1|ENSEMBL:ENSP00000318195|REFSEQ:NP_005372 Tax_Id=9606 Gene_Symbol=NCL Isoform 1 of Nucleolin	TGISDVFAKNDLAVVDVR	960.0152	1918.0159	2	85	-777.777	-777.777	-777.777	-777.777	3115.861989	20.38348877	3105.7025	3115.655169	3115.6402	18318.57023	1918.0159	960.0134096	1918.012294	1918.015924	FALSE			-777.777	-777.777	-777.777	1	72.1	O:\Shao-En\MSDATA\kinaseinhib\k252a\SC_07282008\5x\M8\kinaseinhib_k252a_SC_07282008_5x_M8_combo.mgf.html		1	-777.777	-777.777	O:\Shao-En\MSDATA\kinaseinhib\k252a\SC_07282008\5x\M8\d008012008_m8_5.raw		3263895.053	1918.015945		960.0161247	TRUE	960.0143342	-777.777
-1	1	0	0.876	0.09	IPI:IPI00604620.3	76625	SPACER	SWISS-PROT:P19338-1|ENSEMBL:ENSP00000318195|REFSEQ:NP_005372 Tax_Id=9606 Gene_Symbol=NCL Isoform 1 of Nucleolin	TGISDVFAKNDLAVVDVR	967.0354	1932.0563	2	75	-777.777	-777.777	-777.777	-777.777	0	0	3107.2778	0	0	0	1932.0502	967.0336033	1932.052681	0	FALSE			-777.777	-777.777	-777.777	1	64.5	O:\Shao-En\MSDATA\kinaseinhib\k252a\SC_07282008\5x\M8\kinaseinhib_k252a_SC_07282008_5x_M8_combo.mgf.html	1Arg6 1Lys8	1	-777.777	-777.777	O:\Shao-En\MSDATA\kinaseinhib\k252a\SC_07282008\5x\M8\d008012008_m8_5.raw		0	1918.015945		0	TRUE	0	-777.777
-1	1	0	0.876	0.09	IPI:IPI00604620.3	76625	SPACER	SWISS-PROT:P19338-1|ENSEMBL:ENSP00000318195|REFSEQ:NP_005372 Tax_Id=9606 Gene_Symbol=NCL Isoform 1 of Nucleolin	TGISDVFAKNDLAVVDVR	960.0195	1918.0244	2	50	-777.777	-777.777	-777.777	-777.777	0	0	3112.1933	0	0	0	1918.0159	960.0177096	1918.020894	0	FALSE			-777.777	-777.777	-777.777	1	43.2	O:\Shao-En\MSDATA\kinaseinhib\k252a\SC_07282008\5x\M8\kinaseinhib_k252a_SC_07282008_5x_M8_combo.mgf.html		1	-777.777	-777.777	O:\Shao-En\MSDATA\kinaseinhib\k252a\SC_07282008\5x\M8\d008012008_m8_6.raw		0	1918.015945		0	TRUE	0	-777.777
-1	1	0	0.876	0.09	IPI:IPI00604620.3	76625	SPACER	SWISS-PROT:P19338-1|ENSEMBL:ENSP00000318195|REFSEQ:NP_005372 Tax_Id=9606 Gene_Symbol=NCL Isoform 1 of Nucleolin	TGISDVFAKNDLAVVDVR	960.0189	1918.0233	2	20	-777.777	-777.777	-777.777	-777.777	0	0	3092.3873	0	0	0	1918.0159	960.0171096	1918.019694	0	FALSE			-777.777	-777.777	-777.777	1	16.8	O:\Shao-En\MSDATA\kinaseinhib\k252a\SC_07282008\5x\M8\kinaseinhib_k252a_SC_07282008_5x_M8_combo.mgf.html		1	-777.777	-777.777	O:\Shao-En\MSDATA\kinaseinhib\k252a\SC_07282008\5x\M8\d008012008_m8_4.raw		0	1918.015945		0	FALSE	0	-777.777
-1	1	0	0.876	0.09	IPI:IPI00604620.3	76625	SPACER	SWISS-PROT:P19338-1|ENSEMBL:ENSP00000318195|REFSEQ:NP_005372 Tax_Id=9606 Gene_Symbol=NCL Isoform 1 of Nucleolin	TGISDVFAKNDLAVVDVR	645.0289	1932.0649	3	65	-777.777	-777.777	-777.777	-777.777	3120.561174	21.21616635	3111.8225	3121.49964	3120.0821	5224.599059	1932.0502	645.0273889	1932.060379	1918.018857	FALSE			-777.777	-777.777	-777.777	1	54	O:\Shao-En\MSDATA\kinaseinhib\k252a\SC_07282008\5x\M8\kinaseinhib_k252a_SC_07282008_5x_M8_combo.mgf.html	1Arg6 1Lys8	1	-777.777	-777.777	O:\Shao-En\MSDATA\kinaseinhib\k252a\SC_07282008\5x\M8\d008012008_m8_6.raw		1734714.725	1918.015945		645.0272441	TRUE	645.025733	-777.777
-1	1	0	0.876	0.09	IPI:IPI00604620.3	76625	SPACER	SWISS-PROT:P19338-1|ENSEMBL:ENSP00000318195|REFSEQ:NP_005372 Tax_Id=9606 Gene_Symbol=NCL Isoform 1 of Nucleolin	TGISDVFAKNDLAVVDVR	645.0209	1932.0409	3	63	-777.777	-777.777	-777.777	-777.777	3115.504932	22.94157601	3104.1249	3116.265857	3115.6402	10278.0219	1932.0502	645.0193889	1932.036379	1918.017474	FALSE			-777.777	-777.777	-777.777	1	49.4	O:\Shao-En\MSDATA\kinaseinhib\k252a\SC_07282008\5x\M8\kinaseinhib_k252a_SC_07282008_5x_M8_combo.mgf.html	1Arg6 1Lys8	1	-777.777	-777.777	O:\Shao-En\MSDATA\kinaseinhib\k252a\SC_07282008\5x\M8\d008012008_m8_5.raw		3419545.121	1918.015945		645.0252018	TRUE	645.0236908	-777.777
-1	1	0	0.876	0.09	IPI:IPI00604620.3	76625	SPACER	SWISS-PROT:P19338-1|ENSEMBL:ENSP00000318195|REFSEQ:NP_005372 Tax_Id=9606 Gene_Symbol=NCL Isoform 1 of Nucleolin	TGISDVFAKNDLAVVDVR	640.3505	1918.0296	3	40	-777.777	-777.777	-777.777	-777.777	0	0	3111.4493	0	0	0	1918.0159	640.3489931	1918.025191	0	FALSE			-777.777	-777.777	-777.777	1	26.8	O:\Shao-En\MSDATA\kinaseinhib\k252a\SC_07282008\5x\M8\kinaseinhib_k252a_SC_07282008_5x_M8_combo.mgf.html		1	-777.777	-777.777	O:\Shao-En\MSDATA\kinaseinhib\k252a\SC_07282008\5x\M8\d008012008_m8_6.raw		0	1918.015945		0	TRUE	0	-777.777
-1	1	0	0.876	0.09	IPI:IPI00604620.3	76625	SPACER	SWISS-PROT:P19338-1|ENSEMBL:ENSP00000318195|REFSEQ:NP_005372 Tax_Id=9606 Gene_Symbol=NCL Isoform 1 of Nucleolin	TGISDVFAKNDLAVVDVR	640.3492	1918.0258	3	38	-777.777	-777.777	-777.777	-777.777	0	0	3105.3283	0	0	0	1918.0159	640.3476931	1918.021291	0	FALSE			-777.777	-777.777	-777.777	1	26.4	O:\Shao-En\MSDATA\kinaseinhib\k252a\SC_07282008\5x\M8\kinaseinhib_k252a_SC_07282008_5x_M8_combo.mgf.html		1	-777.777	-777.777	O:\Shao-En\MSDATA\kinaseinhib\k252a\SC_07282008\5x\M8\d008012008_m8_5.raw		0	1918.015945		0	TRUE	0	-777.777
-1	1	0	0.876	0.09	IPI:IPI00604620.3	76625	SPACER	SWISS-PROT:P19338-1|ENSEMBL:ENSP00000318195|REFSEQ:NP_005372 Tax_Id=9606 Gene_Symbol=NCL Isoform 1 of Nucleolin	TLVLSNLSYSATEETLQEVFEK	1255.1455	2508.2765	2	129	-777.777	-777.777	-777.777	-777.777	4108.993614	27.25715256	4116.9198	4108.601087	4113.0077	11263.1811	2508.2726	1255.143448	2508.27237	2500.260507	FALSE			-777.777	-777.777	-777.777	1	120.1	O:\Shao-En\MSDATA\kinaseinhib\k252a\SC_07282008\5x\M8\kinaseinhib_k252a_SC_07282008_5x_M8_combo.mgf.html	1Lys8	1	-777.777	-777.777	O:\Shao-En\MSDATA\kinaseinhib\k252a\SC_07282008\5x\M8\d008012008_m8_6.raw		1348431.52	2500.258435		1255.146264	TRUE	1255.144212	-777.777
-1	1	0	0.876	0.09	IPI:IPI00604620.3	76625	SPACER	SWISS-PROT:P19338-1|ENSEMBL:ENSP00000318195|REFSEQ:NP_005372 Tax_Id=9606 Gene_Symbol=NCL Isoform 1 of Nucleolin	TLVLSNLSYSATEETLQEVFEK	1251.1382	2500.2619	2	113	-777.777	-777.777	-777.777	-777.777	0	0	4116.5966	0	0	0	2500.2584	1251.136151	2500.257777	0	FALSE			-777.777	-777.777	-777.777	1	100.4	O:\Shao-En\MSDATA\kinaseinhib\k252a\SC_07282008\5x\M8\kinaseinhib_k252a_SC_07282008_5x_M8_combo.mgf.html		1	-777.777	-777.777	O:\Shao-En\MSDATA\kinaseinhib\k252a\SC_07282008\5x\M8\d008012008_m8_6.raw		0	2500.258435		0	TRUE	0	-777.777
-1	1	0	0.876	0.09	IPI:IPI00604620.3	76625	SPACER	SWISS-PROT:P19338-1|ENSEMBL:ENSP00000318195|REFSEQ:NP_005372 Tax_Id=9606 Gene_Symbol=NCL Isoform 1 of Nucleolin	TLVLSNLSYSATEETLQEVFEK	1255.1446	2508.2747	2	106	-777.777	-777.777	-777.777	-777.777	4049.417946	4.7214	4049.5031	4049.681174	4048.6012	2212.786697	2508.2726	1255.142548	2508.27057	2500.258349	FALSE			-777.777	-777.777	-777.777	1	95.1	O:\Shao-En\MSDATA\kinaseinhib\k252a\SC_07282008\5x\M8\kinaseinhib_k252a_SC_07282008_5x_M8_combo.mgf.html	1Lys8	1	-777.777	-777.777	O:\Shao-En\MSDATA\kinaseinhib\k252a\SC_07282008\5x\M8\d008012008_m8_5.raw		266626.8979	2500.258435		1255.143341	TRUE	1255.141289	-777.777
-1	1	0	0.876	0.09	IPI:IPI00604620.3	76625	SPACER	SWISS-PROT:P19338-1|ENSEMBL:ENSP00000318195|REFSEQ:NP_005372 Tax_Id=9606 Gene_Symbol=NCL Isoform 1 of Nucleolin	TLVLSNLSYSATEETLQEVFEK	1251.1379	2500.2612	2	102	-777.777	-777.777	-777.777	-777.777	0	0	4018.075	0	0	0	2500.2584	1251.135851	2500.257177	0	FALSE			-777.777	-777.777	-777.777	1	98.4	O:\Shao-En\MSDATA\kinaseinhib\k252a\SC_07282008\5x\M8\kinaseinhib_k252a_SC_07282008_5x_M8_combo.mgf.html		1	-777.777	-777.777	O:\Shao-En\MSDATA\kinaseinhib\k252a\SC_07282008\5x\M8\d008012008_m8_5.raw		0	2500.258435		0	TRUE	0	-777.777
-1	1	0	0.876	0.09	IPI:IPI00604620.3	76625	SPACER	SWISS-PROT:P19338-1|ENSEMBL:ENSP00000318195|REFSEQ:NP_005372 Tax_Id=9606 Gene_Symbol=NCL Isoform 1 of Nucleolin	TLVLSNLSYSATEETLQEVFEK	1255.1453	2508.276	2	101	-777.777	-777.777	-777.777	-777.777	0	0	4018.4331	0	0	0	2508.2726	1255.143248	2508.27197	0	FALSE			-777.777	-777.777	-777.777	1	97.1	O:\Shao-En\MSDATA\kinaseinhib\k252a\SC_07282008\5x\M8\kinaseinhib_k252a_SC_07282008_5x_M8_combo.mgf.html	1Lys8	1	-777.777	-777.777	O:\Shao-En\MSDATA\kinaseinhib\k252a\SC_07282008\5x\M8\d008012008_m8_5.raw		0	2500.258435		0	TRUE	0	-777.777
-1	1	0	0.876	0.09	IPI:IPI00604620.3	76625	SPACER	SWISS-PROT:P19338-1|ENSEMBL:ENSP00000318195|REFSEQ:NP_005372 Tax_Id=9606 Gene_Symbol=NCL Isoform 1 of Nucleolin	TLVLSNLSYSATEETLQEVFEK	1251.1374	2500.2603	2	91	-777.777	-777.777	-777.777	-777.777	0	0	4084.818	0	0	0	2500.2584	1251.135351	2500.256177	0	FALSE			-777.777	-777.777	-777.777	1	87.2	O:\Shao-En\MSDATA\kinaseinhib\k252a\SC_07282008\5x\M8\kinaseinhib_k252a_SC_07282008_5x_M8_combo.mgf.html		1	-777.777	-777.777	O:\Shao-En\MSDATA\kinaseinhib\k252a\SC_07282008\5x\M8\d008012008_m8_6.raw		0	2500.258435		0	TRUE	0	-777.777
-1	1	0	0.876	0.09	IPI:IPI00604620.3	76625	SPACER	SWISS-PROT:P19338-1|ENSEMBL:ENSP00000318195|REFSEQ:NP_005372 Tax_Id=9606 Gene_Symbol=NCL Isoform 1 of Nucleolin	TLVLSNLSYSATEETLQEVFEK	1255.1462	2508.2778	2	84	-777.777	-777.777	-777.777	-777.777	4013.69383	8.136086613	4014.7688	4013.954226	4015.1311	465.6481314	2508.2726	1255.144148	2508.27377	2500.258512	FALSE			-777.777	-777.777	-777.777	1	76	O:\Shao-En\MSDATA\kinaseinhib\k252a\SC_07282008\5x\M8\kinaseinhib_k252a_SC_07282008_5x_M8_combo.mgf.html	1Lys8	1	-777.777	-777.777	O:\Shao-En\MSDATA\kinaseinhib\k252a\SC_07282008\5x\M8\d008012008_m8_4.raw		55884.40137	2500.258435		1255.143201	TRUE	1255.141149	-777.777
-1	1	0	0.876	0.09	IPI:IPI00604620.3	76625	SPACER	SWISS-PROT:P19338-1|ENSEMBL:ENSP00000318195|REFSEQ:NP_005372 Tax_Id=9606 Gene_Symbol=NCL Isoform 1 of Nucleolin	TLVLSNLSYSATEETLQEVFEK	1251.1373	2500.2601	2	75	-777.777	-777.777	-777.777	-777.777	0	0	4049.1394	0	0	0	2500.2584	1251.135251	2500.255977	0	FALSE			-777.777	-777.777	-777.777	1	67.9	O:\Shao-En\MSDATA\kinaseinhib\k252a\SC_07282008\5x\M8\kinaseinhib_k252a_SC_07282008_5x_M8_combo.mgf.html		1	-777.777	-777.777	O:\Shao-En\MSDATA\kinaseinhib\k252a\SC_07282008\5x\M8\d008012008_m8_5.raw		0	2500.258435		0	TRUE	0	-777.777
-1	1	0	0.876	0.09	IPI:IPI00604620.3	76625	SPACER	SWISS-PROT:P19338-1|ENSEMBL:ENSP00000318195|REFSEQ:NP_005372 Tax_Id=9606 Gene_Symbol=NCL Isoform 1 of Nucleolin	TLVLSNLSYSATEETLQEVFEK	1251.1375	2500.2604	2	75	-777.777	-777.777	-777.777	-777.777	0	0	4148.2091	0	0	0	2500.2584	1251.135451	2500.256377	0	FALSE			-777.777	-777.777	-777.777	1	70.9	O:\Shao-En\MSDATA\kinaseinhib\k252a\SC_07282008\5x\M8\kinaseinhib_k252a_SC_07282008_5x_M8_combo.mgf.html		1	-777.777	-777.777	O:\Shao-En\MSDATA\kinaseinhib\k252a\SC_07282008\5x\M8\d008012008_m8_6.raw		0	2500.258435		0	TRUE	0	-777.777
-1	1	0	0.876	0.09	IPI:IPI00604620.3	76625	SPACER	SWISS-PROT:P19338-1|ENSEMBL:ENSP00000318195|REFSEQ:NP_005372 Tax_Id=9606 Gene_Symbol=NCL Isoform 1 of Nucleolin	TLVLSNLSYSATEETLQEVFEK	1255.1451	2508.2757	2	67	-777.777	-777.777	-777.777	-777.777	0	0	4085.1761	0	0	0	2508.2726	1255.143048	2508.27157	0	FALSE			-777.777	-777.777	-777.777	1	65.2	O:\Shao-En\MSDATA\kinaseinhib\k252a\SC_07282008\5x\M8\kinaseinhib_k252a_SC_07282008_5x_M8_combo.mgf.html	1Lys8	1	-777.777	-777.777	O:\Shao-En\MSDATA\kinaseinhib\k252a\SC_07282008\5x\M8\d008012008_m8_6.raw		0	2500.258435		0	TRUE	0	-777.777
-1	1	0	0.876	0.09	IPI:IPI00604620.3	76625	SPACER	SWISS-PROT:P19338-1|ENSEMBL:ENSP00000318195|REFSEQ:NP_005372 Tax_Id=9606 Gene_Symbol=NCL Isoform 1 of Nucleolin	TLVLSNLSYSATEETLQEVFEK	1255.1454	2508.2763	2	56	-777.777	-777.777	-777.777	-777.777	0	0	4081.3439	0	0	0	2508.2726	1255.143348	2508.27217	0	FALSE			-777.777	-777.777	-777.777	1	54.1	O:\Shao-En\MSDATA\kinaseinhib\k252a\SC_07282008\5x\M8\kinaseinhib_k252a_SC_07282008_5x_M8_combo.mgf.html	1Lys8	1	-777.777	-777.777	O:\Shao-En\MSDATA\kinaseinhib\k252a\SC_07282008\5x\M8\d008012008_m8_5.raw		0	2500.258435		0	TRUE	0	-777.777
-1	1	0	0.876	0.09	IPI:IPI00604620.3	76625	SPACER	SWISS-PROT:P19338-1|ENSEMBL:ENSP00000318195|REFSEQ:NP_005372 Tax_Id=9606 Gene_Symbol=NCL Isoform 1 of Nucleolin	TLVLSNLSYSATEETLQEVFEK	1251.137	2500.2594	2	54	-777.777	-777.777	-777.777	-777.777	4043.319526	19.96842015	4037.9093	4042.635851	4039.7018	250.1571002	2500.2584	1251.134951	2500.255377	2500.257157	FALSE			-777.777	-777.777	-777.777	1	52.1	O:\Shao-En\MSDATA\kinaseinhib\k252a\SC_07282008\5x\M8\kinaseinhib_k252a_SC_07282008_5x_M8_combo.mgf.html		1	-777.777	-777.777	O:\Shao-En\MSDATA\kinaseinhib\k252a\SC_07282008\5x\M8\d008012008_m8_3.raw		29987.71442	2500.258435		1251.137285	TRUE	1251.135236	-777.777
-1	1	0	0.876	0.09	IPI:IPI00604620.3	76625	SPACER	SWISS-PROT:P19338-1|ENSEMBL:ENSP00000318195|REFSEQ:NP_005372 Tax_Id=9606 Gene_Symbol=NCL Isoform 1 of Nucleolin	TLVLSNLSYSATEETLQEVFEK	1251.1378	2500.261	2	53	-777.777	-777.777	-777.777	-777.777	0	0	4013.689	0	0	0	2500.2584	1251.135751	2500.256977	0	FALSE			-777.777	-777.777	-777.777	1	44.5	O:\Shao-En\MSDATA\kinaseinhib\k252a\SC_07282008\5x\M8\kinaseinhib_k252a_SC_07282008_5x_M8_combo.mgf.html		1	-777.777	-777.777	O:\Shao-En\MSDATA\kinaseinhib\k252a\SC_07282008\5x\M8\d008012008_m8_4.raw		0	2500.258435		0	TRUE	0	-777.777
-1	1	0	0.876	0.09	IPI:IPI00604620.3	76625	SPACER	SWISS-PROT:P19338-1|ENSEMBL:ENSP00000318195|REFSEQ:NP_005372 Tax_Id=9606 Gene_Symbol=NCL Isoform 1 of Nucleolin	TLVLSNLSYSATEETLQEVFEK	1251.1373	2500.2601	2	47	-777.777	-777.777	-777.777	-777.777	0	0	4080.9859	0	0	0	2500.2584	1251.135251	2500.255977	0	FALSE			-777.777	-777.777	-777.777	1	45.5	O:\Shao-En\MSDATA\kinaseinhib\k252a\SC_07282008\5x\M8\kinaseinhib_k252a_SC_07282008_5x_M8_combo.mgf.html		1	-777.777	-777.777	O:\Shao-En\MSDATA\kinaseinhib\k252a\SC_07282008\5x\M8\d008012008_m8_5.raw		0	2500.258435		0	TRUE	0	-777.777
-1	1	0	0.876	0.09	IPI:IPI00604620.3	76625	SPACER	SWISS-PROT:P19338-1|ENSEMBL:ENSP00000318195|REFSEQ:NP_005372 Tax_Id=9606 Gene_Symbol=NCL Isoform 1 of Nucleolin	TLVLSNLSYSATEETLQEVFEK	1255.1448	2508.275	2	47	-777.777	-777.777	-777.777	-777.777	0	0	4148.5688	0	0	0	2508.2726	1255.142748	2508.27097	0	FALSE			-777.777	-777.777	-777.777	1	36.6	O:\Shao-En\MSDATA\kinaseinhib\k252a\SC_07282008\5x\M8\kinaseinhib_k252a_SC_07282008_5x_M8_combo.mgf.html	1Lys8	1	-777.777	-777.777	O:\Shao-En\MSDATA\kinaseinhib\k252a\SC_07282008\5x\M8\d008012008_m8_6.raw		0	2500.258435		0	TRUE	0	-777.777
-1	1	0	0.876	0.09	IPI:IPI00604620.3	76625	SPACER	SWISS-PROT:P19338-1|ENSEMBL:ENSP00000318195|REFSEQ:NP_005372 Tax_Id=9606 Gene_Symbol=NCL Isoform 1 of Nucleolin	TLVLSNLSYSATEETLQEVFEK	1255.1429	2508.2712	2	43	-777.777	-777.777	-777.777	-777.777	0	0	4043.9526	0	0	0	2508.2726	1255.140848	2508.26717	0	FALSE			-777.777	-777.777	-777.777	1	40.4	O:\Shao-En\MSDATA\kinaseinhib\k252a\SC_07282008\5x\M8\kinaseinhib_k252a_SC_07282008_5x_M8_combo.mgf.html	1Lys8	1	-777.777	-777.777	O:\Shao-En\MSDATA\kinaseinhib\k252a\SC_07282008\5x\M8\d008012008_m8_3.raw		0	2500.258435		0	TRUE	0	-777.777
-1	1	0	0.876	0.09	IPI:IPI00604620.3	76625	SPACER	SWISS-PROT:P19338-1|ENSEMBL:ENSP00000318195|REFSEQ:NP_005372 Tax_Id=9606 Gene_Symbol=NCL Isoform 1 of Nucleolin	TLVLSNLSYSATEETLQEVFEK	1251.1331	2500.2516	2	37	-777.777	-777.777	-777.777	-777.777	0	0	4188.5639	0	0	0	2500.2584	1251.131051	2500.247577	0	FALSE			-777.777	-777.777	-777.777	1	36.2	O:\Shao-En\MSDATA\kinaseinhib\k252a\SC_07282008\5x\M8\kinaseinhib_k252a_SC_07282008_5x_M8_combo.mgf.html		1	-777.777	-777.777	O:\Shao-En\MSDATA\kinaseinhib\k252a\SC_07282008\5x\M8\d008012008_m8_6.raw		0	2500.258435		0	TRUE	0	-777.777
-1	1	0	0.876	0.09	IPI:IPI00604620.3	76625	SPACER	SWISS-PROT:P19338-1|ENSEMBL:ENSP00000318195|REFSEQ:NP_005372 Tax_Id=9606 Gene_Symbol=NCL Isoform 1 of Nucleolin	TLVLSNLSYSATEETLQEVFEK	1251.1364	2500.2583	2	33	-777.777	-777.777	-777.777	-777.777	0	0	4127.1885	0	0	0	2500.2584	1251.134351	2500.254177	0	FALSE			-777.777	-777.777	-777.777	1	32.9	O:\Shao-En\MSDATA\kinaseinhib\k252a\SC_07282008\5x\M8\kinaseinhib_k252a_SC_07282008_5x_M8_combo.mgf.html		1	-777.777	-777.777	O:\Shao-En\MSDATA\kinaseinhib\k252a\SC_07282008\5x\M8\d008012008_m8_5.raw		0	2500.258435		0	TRUE	0	-777.777
-1	1	0	0.876	0.09	IPI:IPI00604620.3	76625	SPACER	SWISS-PROT:P19338-1|ENSEMBL:ENSP00000318195|REFSEQ:NP_005372 Tax_Id=9606 Gene_Symbol=NCL Isoform 1 of Nucleolin	TLVLSNLSYSATEETLQEVFEK	1255.1439	2508.2733	2	30	-777.777	-777.777	-777.777	-777.777	0	0	4049.5449	0	0	0	2508.2726	1255.141848	2508.26917	0	FALSE			-777.777	-777.777	-777.777	1	29.8	O:\Shao-En\MSDATA\kinaseinhib\k252a\SC_07282008\5x\M8\kinaseinhib_k252a_SC_07282008_5x_M8_combo.mgf.html	1Lys8	1	-777.777	-777.777	O:\Shao-En\MSDATA\kinaseinhib\k252a\SC_07282008\5x\M8\d008012008_m8_4.raw		0	2500.258435		0	TRUE	0	-777.777
-1	1	0	0.876	0.09	IPI:IPI00604620.3	76625	SPACER	SWISS-PROT:P19338-1|ENSEMBL:ENSP00000318195|REFSEQ:NP_005372 Tax_Id=9606 Gene_Symbol=NCL Isoform 1 of Nucleolin	TLVLSNLSYSATEETLQEVFEK	1255.1452	2508.2759	2	26	-777.777	-777.777	-777.777	-777.777	0	0	4082.8958	0	0	0	2508.2726	1255.143148	2508.27177	0	FALSE			-777.777	-777.777	-777.777	1	21.1	O:\Shao-En\MSDATA\kinaseinhib\k252a\SC_07282008\5x\M8\kinaseinhib_k252a_SC_07282008_5x_M8_combo.mgf.html	1Lys8	1	-777.777	-777.777	O:\Shao-En\MSDATA\kinaseinhib\k252a\SC_07282008\5x\M8\d008012008_m8_6.raw		0	2500.258435		0	TRUE	0	-777.777
-1	1	0	0.876	0.09	IPI:IPI00604620.3	76625	SPACER	SWISS-PROT:P19338-1|ENSEMBL:ENSP00000318195|REFSEQ:NP_005372 Tax_Id=9606 Gene_Symbol=NCL Isoform 1 of Nucleolin	TLVLSNLSYSATEETLQEVFEK	1255.1449	2508.2753	2	19	-777.777	-777.777	-777.777	-777.777	0	0	4100.2473	0	0	0	2508.2726	1255.142848	2508.27117	0	FALSE			-777.777	-777.777	-777.777	1	18.5	O:\Shao-En\MSDATA\kinaseinhib\k252a\SC_07282008\5x\M8\kinaseinhib_k252a_SC_07282008_5x_M8_combo.mgf.html	1Lys8	1	-777.777	-777.777	O:\Shao-En\MSDATA\kinaseinhib\k252a\SC_07282008\5x\M8\d008012008_m8_5.raw		0	2500.258435		0	FALSE	0	-777.777
-1	1	0	0.876	0.09	IPI:IPI00604620.3	76625	SPACER	SWISS-PROT:P19338-1|ENSEMBL:ENSP00000318195|REFSEQ:NP_005372 Tax_Id=9606 Gene_Symbol=NCL Isoform 1 of Nucleolin	TLVLSNLSYSATEETLQEVFEK	1251.1375	2500.2605	2	18	-777.777	-777.777	-777.777	-777.777	0	0	4180.4699	0	0	0	2500.2584	1251.135451	2500.256377	0	FALSE			-777.777	-777.777	-777.777	1	12.6	O:\Shao-En\MSDATA\kinaseinhib\k252a\SC_07282008\5x\M8\kinaseinhib_k252a_SC_07282008_5x_M8_combo.mgf.html		1	-777.777	-777.777	O:\Shao-En\MSDATA\kinaseinhib\k252a\SC_07282008\5x\M8\d008012008_m8_6.raw		0	2500.258435		0	FALSE	0	-777.777
-1	1	0	0.876	0.09	IPI:IPI00604620.3	76625	SPACER	SWISS-PROT:P19338-1|ENSEMBL:ENSP00000318195|REFSEQ:NP_005372 Tax_Id=9606 Gene_Symbol=NCL Isoform 1 of Nucleolin	TLVLSNLSYSATEETLQEVFEK	1255.1325	2508.2504	2	18	-777.777	-777.777	-777.777	-777.777	0	0	4193.4807	0	0	0	2508.2726	1255.130448	2508.24637	0	FALSE			-777.777	-777.777	-777.777	1	17.3	O:\Shao-En\MSDATA\kinaseinhib\k252a\SC_07282008\5x\M8\kinaseinhib_k252a_SC_07282008_5x_M8_combo.mgf.html	1Lys8	1	-777.777	-777.777	O:\Shao-En\MSDATA\kinaseinhib\k252a\SC_07282008\5x\M8\d008012008_m8_6.raw		0	2500.258435		0	FALSE	0	-777.777
-1	1	0	0.876	0.09	IPI:IPI00604620.3	76625	SPACER	SWISS-PROT:P19338-1|ENSEMBL:ENSP00000318195|REFSEQ:NP_005372 Tax_Id=9606 Gene_Symbol=NCL Isoform 1 of Nucleolin	TLVLSNLSYSATEETLQEVFEK	1255.1409	2508.2672	2	14	-777.777	-777.777	-777.777	-777.777	0	0	4112.4822	0	0	0	2508.2726	1255.138848	2508.26317	0	FALSE			-777.777	-777.777	-777.777	1	9.8	O:\Shao-En\MSDATA\kinaseinhib\k252a\SC_07282008\5x\M8\kinaseinhib_k252a_SC_07282008_5x_M8_combo.mgf.html	1Lys8	1	-777.777	-777.777	O:\Shao-En\MSDATA\kinaseinhib\k252a\SC_07282008\5x\M8\d008012008_m8_5.raw		0	2500.258435		0	FALSE	0	-777.777
-1	1	0	0.876	0.09	IPI:IPI00604620.3	76625	SPACER	SWISS-PROT:P19338-1|ENSEMBL:ENSP00000318195|REFSEQ:NP_005372 Tax_Id=9606 Gene_Symbol=NCL Isoform 1 of Nucleolin	TLVLSNLSYSATEETLQEVFEK	1255.1442	2508.2738	2	14	-777.777	-777.777	-777.777	-777.777	0	0	4172.6904	0	0	0	2508.2726	1255.142148	2508.26977	0	FALSE			-777.777	-777.777	-777.777	1	13.3	O:\Shao-En\MSDATA\kinaseinhib\k252a\SC_07282008\5x\M8\kinaseinhib_k252a_SC_07282008_5x_M8_combo.mgf.html	1Lys8	1	-777.777	-777.777	O:\Shao-En\MSDATA\kinaseinhib\k252a\SC_07282008\5x\M8\d008012008_m8_6.raw		0	2500.258435		0	FALSE	0	-777.777
-1	1	0	0.876	0.09	IPI:IPI00604620.3	76625	SPACER	SWISS-PROT:P19338-1|ENSEMBL:ENSP00000318195|REFSEQ:NP_005372 Tax_Id=9606 Gene_Symbol=NCL Isoform 1 of Nucleolin	TLVLSNLSYSATEETLQEVFEK	834.4297	2500.2672	3	81	-777.777	-777.777	-777.777	-777.777	4109.464908	30.21069513	4117.2718	4108.617531	4110.5772	3449.279854	2500.2584	834.4280209	2500.262275	2500.259128	FALSE			-777.777	-777.777	-777.777	1	72.4	O:\Shao-En\MSDATA\kinaseinhib\k252a\SC_07282008\5x\M8\kinaseinhib_k252a_SC_07282008_5x_M8_combo.mgf.html		1	-777.777	-777.777	O:\Shao-En\MSDATA\kinaseinhib\k252a\SC_07282008\5x\M8\d008012008_m8_6.raw		758131.3033	2500.258435		834.4274786	TRUE	834.4257995	-777.777
-1	1	0	0.876	0.09	IPI:IPI00604620.3	76625	SPACER	SWISS-PROT:P19338-1|ENSEMBL:ENSP00000318195|REFSEQ:NP_005372 Tax_Id=9606 Gene_Symbol=NCL Isoform 1 of Nucleolin	TLVLSNLSYSATEETLQEVFEK	837.1005	2508.2797	3	57	-777.777	-777.777	-777.777	-777.777	0	0	4119.0067	0	0	0	2508.2726	837.0988186	2508.274668	0	FALSE			-777.777	-777.777	-777.777	1	50	O:\Shao-En\MSDATA\kinaseinhib\k252a\SC_07282008\5x\M8\kinaseinhib_k252a_SC_07282008_5x_M8_combo.mgf.html	1Lys8	1	-777.777	-777.777	O:\Shao-En\MSDATA\kinaseinhib\k252a\SC_07282008\5x\M8\d008012008_m8_6.raw		0	2500.258435		0	TRUE	0	-777.777
-1	1	0	0.876	0.09	IPI:IPI00604620.3	76625	SPACER	SWISS-PROT:P19338-1|ENSEMBL:ENSP00000318195|REFSEQ:NP_005372 Tax_Id=9606 Gene_Symbol=NCL Isoform 1 of Nucleolin	TLVLSNLSYSATEETLQEVFEK	834.429	2500.2652	3	42	-777.777	-777.777	-777.777	-777.777	4032.220593	21.92227659	4020.5557	4031.783245	4032.0399	3563.040522	2500.2584	834.4273209	2500.260175	2500.259863	FALSE			-777.777	-777.777	-777.777	1	33.6	O:\Shao-En\MSDATA\kinaseinhib\k252a\SC_07282008\5x\M8\kinaseinhib_k252a_SC_07282008_5x_M8_combo.mgf.html		1	-777.777	-777.777	O:\Shao-En\MSDATA\kinaseinhib\k252a\SC_07282008\5x\M8\d008012008_m8_5.raw		782926.85	2500.258435		834.4289511	TRUE	834.4272721	-777.777
-1	1	0	0.876	0.09	IPI:IPI00604620.3	76625	SPACER	SWISS-PROT:P19338-1|ENSEMBL:ENSP00000318195|REFSEQ:NP_005372 Tax_Id=9606 Gene_Symbol=NCL Isoform 1 of Nucleolin	TLVLSNLSYSATEETLQEVFEK	837.1006	2508.2801	3	36	-777.777	-777.777	-777.777	-777.777	0	0	4087.5702	0	0	0	2508.2726	837.0989186	2508.274968	0	FALSE			-777.777	-777.777	-777.777	1	22.5	O:\Shao-En\MSDATA\kinaseinhib\k252a\SC_07282008\5x\M8\kinaseinhib_k252a_SC_07282008_5x_M8_combo.mgf.html	1Lys8	1	-777.777	-777.777	O:\Shao-En\MSDATA\kinaseinhib\k252a\SC_07282008\5x\M8\d008012008_m8_6.raw		0	2500.258435		0	TRUE	0	-777.777
-1	1	0	0.876	0.09	IPI:IPI00604620.3	76625	SPACER	SWISS-PROT:P19338-1|ENSEMBL:ENSP00000318195|REFSEQ:NP_005372 Tax_Id=9606 Gene_Symbol=NCL Isoform 1 of Nucleolin	TLVLSNLSYSATEETLQEVFEK	834.4286	2500.264	3	32	-777.777	-777.777	-777.777	-777.777	0	0	4051.5087	0	0	0	2500.2584	834.4269209	2500.258975	0	FALSE			-777.777	-777.777	-777.777	1	28.6	O:\Shao-En\MSDATA\kinaseinhib\k252a\SC_07282008\5x\M8\kinaseinhib_k252a_SC_07282008_5x_M8_combo.mgf.html		1	-777.777	-777.777	O:\Shao-En\MSDATA\kinaseinhib\k252a\SC_07282008\5x\M8\d008012008_m8_5.raw		0	2500.258435		0	TRUE	0	-777.777
-1	1	0	0.876	0.09	IPI:IPI00604620.3	76625	SPACER	SWISS-PROT:P19338-1|ENSEMBL:ENSP00000318195|REFSEQ:NP_005372 Tax_Id=9606 Gene_Symbol=NCL Isoform 1 of Nucleolin	TLVLSNLSYSATEETLQEVFEK	837.1007	2508.2802	3	29	-777.777	-777.777	-777.777	-777.777	4029.239201	31.5230938	4023.2211	4029.168266	4030.0125	375.217196	2508.2726	837.0990186	2508.275268	2500.256729	FALSE			-777.777	-777.777	-777.777	1	21.3	O:\Shao-En\MSDATA\kinaseinhib\k252a\SC_07282008\5x\M8\kinaseinhib_k252a_SC_07282008_5x_M8_combo.mgf.html	1Lys8	1	-777.777	-777.777	O:\Shao-En\MSDATA\kinaseinhib\k252a\SC_07282008\5x\M8\d008012008_m8_4.raw		82841.04472	2500.258435		837.1004609	TRUE	837.0987795	-777.777
-1	1	0	0.876	0.09	IPI:IPI00604620.3	76625	SPACER	SWISS-PROT:P19338-1|ENSEMBL:ENSP00000318195|REFSEQ:NP_005372 Tax_Id=9606 Gene_Symbol=NCL Isoform 1 of Nucleolin	TLVLSNLSYSATEETLQEVFEK	834.4292	2500.2658	3	26	-777.777	-777.777	-777.777	-777.777	0	0	4016.1732	0	0	0	2500.2584	834.4275209	2500.260775	0	FALSE			-777.777	-777.777	-777.777	1	19	O:\Shao-En\MSDATA\kinaseinhib\k252a\SC_07282008\5x\M8\kinaseinhib_k252a_SC_07282008_5x_M8_combo.mgf.html		1	-777.777	-777.777	O:\Shao-En\MSDATA\kinaseinhib\k252a\SC_07282008\5x\M8\d008012008_m8_4.raw		0	2500.258435		0	TRUE	0	-777.777
-1	1	0	0.876	0.09	IPI:IPI00604620.3	76625	SPACER	SWISS-PROT:P19338-1|ENSEMBL:ENSP00000318195|REFSEQ:NP_005372 Tax_Id=9606 Gene_Symbol=NCL Isoform 1 of Nucleolin	TLVLSNLSYSATEETLQEVFEK	837.0994	2508.2763	3	12	-777.777	-777.777	-777.777	-777.777	0	0	4191.507	0	0	0	2508.2726	837.0977186	2508.271368	0	FALSE			-777.777	-777.777	-777.777	1	8.1	O:\Shao-En\MSDATA\kinaseinhib\k252a\SC_07282008\5x\M8\kinaseinhib_k252a_SC_07282008_5x_M8_combo.mgf.html	1Lys8	1	-777.777	-777.777	O:\Shao-En\MSDATA\kinaseinhib\k252a\SC_07282008\5x\M8\d008012008_m8_6.raw		0	2500.258435		0	FALSE	0	-777.777
-1	1	0	0.876	0.09	IPI:IPI00604620.3	76625	SPACER	SWISS-PROT:P19338-1|ENSEMBL:ENSP00000318195|REFSEQ:NP_005372 Tax_Id=9606 Gene_Symbol=NCL Isoform 1 of Nucleolin	VAVATPAKK	450.7954	899.5763	2	37	-777.777	-777.777	-777.777	-777.777	934.1764118	39.11817126	928.1814	934.1954944	931.3587	63.95051431	899.5775	450.7940612	899.573597	883.5468267	FALSE			-777.777	-777.777	-777.777	1	23.6	O:\Shao-En\MSDATA\kinaseinhib\k252a\SC_07282008\5x\M8\kinaseinhib_k252a_SC_07282008_5x_M8_combo.mgf.html	2Lys8	1	-777.777	-777.777	O:\Shao-En\MSDATA\kinaseinhib\k252a\SC_07282008\5x\M8\d008012008_m8_5.raw		36710.61826	883.5490747		450.7956077	TRUE	450.7942689	-777.777
-1	1	0	0.876	0.09	IPI:IPI00604620.3	76625	SPACER	SWISS-PROT:P19338-1|ENSEMBL:ENSP00000318195|REFSEQ:NP_005372 Tax_Id=9606 Gene_Symbol=NCL Isoform 1 of Nucleolin	VAVATPAKK	442.7821	883.5497	2	27	-777.777	-777.777	-777.777	-777.777	669.8083676	9.850719431	672.9413	670.2302578	671.541	25.18266254	883.5491	442.7807683	883.5470112	883.5469984	FALSE			-777.777	-777.777	-777.777	1	8.1	O:\Shao-En\MSDATA\kinaseinhib\k252a\SC_07282008\5x\M8\kinaseinhib_k252a_SC_07282008_5x_M8_combo.mgf.html		1	-777.777	-777.777	O:\Shao-En\MSDATA\kinaseinhib\k252a\SC_07282008\5x\M8\d008012008_m8_6.raw		14910.3602	883.5490747		442.782146	TRUE	442.7808143	-777.777
-1	1	0	0.876	0.09	IPI:IPI00604620.3	76625	SPACER	SWISS-PROT:P19338-1|ENSEMBL:ENSP00000318195|REFSEQ:NP_005372 Tax_Id=9606 Gene_Symbol=NCL Isoform 1 of Nucleolin	VAVATPAKK	450.7959	899.5773	2	26	-777.777	-777.777	-777.777	-777.777	0	0	673.2581	0	0	0	899.5775	450.7945612	899.574597	0	FALSE			-777.777	-777.777	-777.777	1	12.7	O:\Shao-En\MSDATA\kinaseinhib\k252a\SC_07282008\5x\M8\kinaseinhib_k252a_SC_07282008_5x_M8_combo.mgf.html	2Lys8	1	-777.777	-777.777	O:\Shao-En\MSDATA\kinaseinhib\k252a\SC_07282008\5x\M8\d008012008_m8_6.raw		0	883.5490747		0	TRUE	0	-777.777
-1	1	0	0.876	0.09	IPI:IPI00604620.3	76625	SPACER	SWISS-PROT:P19338-1|ENSEMBL:ENSP00000318195|REFSEQ:NP_005372 Tax_Id=9606 Gene_Symbol=NCL Isoform 1 of Nucleolin	VEGTEPTTAFNLFVGNLNFNK	1156.5853	2311.156	2	97	-777.777	-777.777	-777.777	-777.777	3898.541061	81.96649467	3922.3396	3897.721982	3878.5211	3860.224228	2311.1484	1156.583335	2311.152145	2311.147953	FALSE			-777.777	-777.777	-777.777	1	85.1	O:\Shao-En\MSDATA\kinaseinhib\k252a\SC_07282008\5x\M8\kinaseinhib_k252a_SC_07282008_5x_M8_combo.mgf.html		1	-777.777	-777.777	O:\Shao-En\MSDATA\kinaseinhib\k252a\SC_07282008\5x\M8\d008012008_m8_6.raw		520360.3958	2311.148425		1156.582523	TRUE	1156.580558	-777.777
-1	1	0	0.876	0.09	IPI:IPI00604620.3	76625	SPACER	SWISS-PROT:P19338-1|ENSEMBL:ENSP00000318195|REFSEQ:NP_005372 Tax_Id=9606 Gene_Symbol=NCL Isoform 1 of Nucleolin	VEGTEPTTAFNLFVGNLNFNK	1160.589	2319.1635	2	87	-777.777	-777.777	-777.777	-777.777	3869.997785	33.64770937	3882.4175	3870.044515	3864.3994	9335.243763	2319.1626	1160.587032	2319.159538	2311.148412	FALSE			-777.777	-777.777	-777.777	1	78.3	O:\Shao-En\MSDATA\kinaseinhib\k252a\SC_07282008\5x\M8\kinaseinhib_k252a_SC_07282008_5x_M8_combo.mgf.html	1Lys8	1	-777.777	-777.777	O:\Shao-En\MSDATA\kinaseinhib\k252a\SC_07282008\5x\M8\d008012008_m8_5.raw		1258639.479	2311.148425		1160.589879	TRUE	1160.58791	-777.777
-1	1	0	0.876	0.09	IPI:IPI00604620.3	76625	SPACER	SWISS-PROT:P19338-1|ENSEMBL:ENSP00000318195|REFSEQ:NP_005372 Tax_Id=9606 Gene_Symbol=NCL Isoform 1 of Nucleolin	VEGTEPTTAFNLFVGNLNFNK	1156.5848	2311.1551	2	82	-777.777	-777.777	-777.777	-777.777	0	0	3891.7019	0	0	0	2311.1484	1156.582835	2311.151145	0	FALSE			-777.777	-777.777	-777.777	1	75.4	O:\Shao-En\MSDATA\kinaseinhib\k252a\SC_07282008\5x\M8\kinaseinhib_k252a_SC_07282008_5x_M8_combo.mgf.html		1	-777.777	-777.777	O:\Shao-En\MSDATA\kinaseinhib\k252a\SC_07282008\5x\M8\d008012008_m8_6.raw		0	2311.148425		0	TRUE	0	-777.777
-1	1	0	0.876	0.09	IPI:IPI00604620.3	76625	SPACER	SWISS-PROT:P19338-1|ENSEMBL:ENSP00000318195|REFSEQ:NP_005372 Tax_Id=9606 Gene_Symbol=NCL Isoform 1 of Nucleolin	VEGTEPTTAFNLFVGNLNFNK	1156.5846	2311.1547	2	81	-777.777	-777.777	-777.777	-777.777	0	0	3884.4792	0	0	0	2311.1484	1156.582635	2311.150745	0	FALSE			-777.777	-777.777	-777.777	1	73.4	O:\Shao-En\MSDATA\kinaseinhib\k252a\SC_07282008\5x\M8\kinaseinhib_k252a_SC_07282008_5x_M8_combo.mgf.html		1	-777.777	-777.777	O:\Shao-En\MSDATA\kinaseinhib\k252a\SC_07282008\5x\M8\d008012008_m8_5.raw		0	2311.148425		0	TRUE	0	-777.777
-1	1	0	0.876	0.09	IPI:IPI00604620.3	76625	SPACER	SWISS-PROT:P19338-1|ENSEMBL:ENSP00000318195|REFSEQ:NP_005372 Tax_Id=9606 Gene_Symbol=NCL Isoform 1 of Nucleolin	VEGTEPTTAFNLFVGNLNFNK	1160.589	2319.1635	2	76	-777.777	-777.777	-777.777	-777.777	0	0	3886.4901	0	0	0	2319.1626	1160.587032	2319.159538	0	FALSE			-777.777	-777.777	-777.777	1	66.3	O:\Shao-En\MSDATA\kinaseinhib\k252a\SC_07282008\5x\M8\kinaseinhib_k252a_SC_07282008_5x_M8_combo.mgf.html	1Lys8	1	-777.777	-777.777	O:\Shao-En\MSDATA\kinaseinhib\k252a\SC_07282008\5x\M8\d008012008_m8_6.raw		0	2311.148425		0	TRUE	0	-777.777
-1	1	0	0.876	0.09	IPI:IPI00604620.3	76625	SPACER	SWISS-PROT:P19338-1|ENSEMBL:ENSP00000318195|REFSEQ:NP_005372 Tax_Id=9606 Gene_Symbol=NCL Isoform 1 of Nucleolin	VEGTEPTTAFNLFVGNLNFNK	1160.5892	2319.1638	2	72	-777.777	-777.777	-777.777	-777.777	0	0	3917.2767	0	0	0	2319.1626	1160.587232	2319.159938	0	FALSE			-777.777	-777.777	-777.777	1	63.1	O:\Shao-En\MSDATA\kinaseinhib\k252a\SC_07282008\5x\M8\kinaseinhib_k252a_SC_07282008_5x_M8_combo.mgf.html	1Lys8	1	-777.777	-777.777	O:\Shao-En\MSDATA\kinaseinhib\k252a\SC_07282008\5x\M8\d008012008_m8_6.raw		0	2311.148425		0	TRUE	0	-777.777
-1	1	0	0.876	0.09	IPI:IPI00604620.3	76625	SPACER	SWISS-PROT:P19338-1|ENSEMBL:ENSP00000318195|REFSEQ:NP_005372 Tax_Id=9606 Gene_Symbol=NCL Isoform 1 of Nucleolin	VEGTEPTTAFNLFVGNLNFNK	1156.5847	2311.1549	2	51	-777.777	-777.777	-777.777	-777.777	3856.255124	27.80885032	3846.5814	3856.360511	3852.7677	1506.24252	2311.1484	1156.582735	2311.150945	2311.148018	FALSE			-777.777	-777.777	-777.777	1	48.3	O:\Shao-En\MSDATA\kinaseinhib\k252a\SC_07282008\5x\M8\kinaseinhib_k252a_SC_07282008_5x_M8_combo.mgf.html		1	-777.777	-777.777	O:\Shao-En\MSDATA\kinaseinhib\k252a\SC_07282008\5x\M8\d008012008_m8_4.raw		202946.4826	2311.148425		1156.582519	TRUE	1156.580554	-777.777
-1	1	0	0.876	0.09	IPI:IPI00604620.3	76625	SPACER	SWISS-PROT:P19338-1|ENSEMBL:ENSP00000318195|REFSEQ:NP_005372 Tax_Id=9606 Gene_Symbol=NCL Isoform 1 of Nucleolin	VEGTEPTTAFNLFVGNLNFNK	1156.585	2311.1555	2	40	-777.777	-777.777	-777.777	-777.777	0	0	3853.0318	0	0	0	2311.1484	1156.583035	2311.151545	0	FALSE			-777.777	-777.777	-777.777	1	35.5	O:\Shao-En\MSDATA\kinaseinhib\k252a\SC_07282008\5x\M8\kinaseinhib_k252a_SC_07282008_5x_M8_combo.mgf.html		1	-777.777	-777.777	O:\Shao-En\MSDATA\kinaseinhib\k252a\SC_07282008\5x\M8\d008012008_m8_5.raw		0	2311.148425		0	TRUE	0	-777.777
-1	1	0	0.876	0.09	IPI:IPI00604620.3	76625	SPACER	SWISS-PROT:P19338-1|ENSEMBL:ENSP00000318195|REFSEQ:NP_005372 Tax_Id=9606 Gene_Symbol=NCL Isoform 1 of Nucleolin	VEGTEPTTAFNLFVGNLNFNK	1156.5844	2311.1543	2	33	-777.777	-777.777	-777.777	-777.777	0	0	3858.7893	0	0	0	2311.1484	1156.582435	2311.150345	0	FALSE			-777.777	-777.777	-777.777	1	30.5	O:\Shao-En\MSDATA\kinaseinhib\k252a\SC_07282008\5x\M8\kinaseinhib_k252a_SC_07282008_5x_M8_combo.mgf.html		1	-777.777	-777.777	O:\Shao-En\MSDATA\kinaseinhib\k252a\SC_07282008\5x\M8\d008012008_m8_6.raw		0	2311.148425		0	TRUE	0	-777.777
-1	1	0	0.876	0.09	IPI:IPI00604620.3	76625	SPACER	SWISS-PROT:P19338-1|ENSEMBL:ENSP00000318195|REFSEQ:NP_005372 Tax_Id=9606 Gene_Symbol=NCL Isoform 1 of Nucleolin	VEGTEPTTAFNLFVGNLNFNK	1160.5956	2319.1767	2	32	-777.777	-777.777	-777.777	-777.777	0	0	3851.388	0	0	0	2319.1626	1160.593632	2319.172738	0	FALSE			-777.777	-777.777	-777.777	1	29.2	O:\Shao-En\MSDATA\kinaseinhib\k252a\SC_07282008\5x\M8\kinaseinhib_k252a_SC_07282008_5x_M8_combo.mgf.html	1Lys8	1	-777.777	-777.777	O:\Shao-En\MSDATA\kinaseinhib\k252a\SC_07282008\5x\M8\d008012008_m8_5.raw		0	2311.148425		0	TRUE	0	-777.777
-1	1	0	0.876	0.09	IPI:IPI00604620.3	76625	SPACER	SWISS-PROT:P19338-1|ENSEMBL:ENSP00000318195|REFSEQ:NP_005372 Tax_Id=9606 Gene_Symbol=NCL Isoform 1 of Nucleolin	VEGTEPTTAFNLFVGNLNFNK	1160.5892	2319.1638	2	20	-777.777	-777.777	-777.777	-777.777	0	0	3846.219	0	0	0	2319.1626	1160.587232	2319.159938	0	FALSE			-777.777	-777.777	-777.777	1	17.5	O:\Shao-En\MSDATA\kinaseinhib\k252a\SC_07282008\5x\M8\kinaseinhib_k252a_SC_07282008_5x_M8_combo.mgf.html	1Lys8	1	-777.777	-777.777	O:\Shao-En\MSDATA\kinaseinhib\k252a\SC_07282008\5x\M8\d008012008_m8_4.raw		0	2311.148425		0	FALSE	0	-777.777
-1	1	0	0.876	0.09	IPI:IPI00604620.3	76625	SPACER	SWISS-PROT:P19338-1|ENSEMBL:ENSP00000318195|REFSEQ:NP_005372 Tax_Id=9606 Gene_Symbol=NCL Isoform 1 of Nucleolin	VEGTEPTTAFNLFVGNLNFNK	771.3911	2311.1515	3	65	-777.777	-777.777	-777.777	-777.777	3855.749873	27.80885032	3852.019	3856.880851	3857.6309	195.0674799	2311.1484	771.3894769	2311.146642	2311.144733	FALSE			-777.777	-777.777	-777.777	1	56	O:\Shao-En\MSDATA\kinaseinhib\k252a\SC_07282008\5x\M8\kinaseinhib_k252a_SC_07282008_5x_M8_combo.mgf.html		1	-777.777	-777.777	O:\Shao-En\MSDATA\kinaseinhib\k252a\SC_07282008\5x\M8\d008012008_m8_4.raw		50054.08539	2311.148425		771.3910941	TRUE	771.389471	-777.777
-1	1	0	0.876	0.09	IPI:IPI00604620.3	76625	SPACER	SWISS-PROT:P19338-1|ENSEMBL:ENSP00000318195|REFSEQ:NP_005372 Tax_Id=9606 Gene_Symbol=NCL Isoform 1 of Nucleolin	VEGTEPTTAFNLFVGNLNFNK	771.3914	2311.1522	3	54	-777.777	-777.777	-777.777	-777.777	3869.622253	33.64770937	3890.6794	3869.925651	3866.8569	1410.02534	2311.1484	771.3897769	2311.147542	2311.149338	FALSE			-777.777	-777.777	-777.777	1	47.4	O:\Shao-En\MSDATA\kinaseinhib\k252a\SC_07282008\5x\M8\kinaseinhib_k252a_SC_07282008_5x_M8_combo.mgf.html		1	-777.777	-777.777	O:\Shao-En\MSDATA\kinaseinhib\k252a\SC_07282008\5x\M8\d008012008_m8_5.raw		352530.4932	2311.148425		771.3929327	TRUE	771.3913096	-777.777
-1	1	0	0.876	0.09	IPI:IPI00604620.3	76625	SPACER	SWISS-PROT:P19338-1|ENSEMBL:ENSP00000318195|REFSEQ:NP_005372 Tax_Id=9606 Gene_Symbol=NCL Isoform 1 of Nucleolin	VEGTEPTTAFNLFVGNLNFNK	771.3916	2311.153	3	53	-777.777	-777.777	-777.777	-777.777	3912.293833	47.41340808	3894.0395	3912.204419	3911.2182	875.9492183	2311.1484	771.3899769	2311.148142	2311.149587	FALSE			-777.777	-777.777	-777.777	1	38.8	O:\Shao-En\MSDATA\kinaseinhib\k252a\SC_07282008\5x\M8\kinaseinhib_k252a_SC_07282008_5x_M8_combo.mgf.html		1	-777.777	-777.777	O:\Shao-En\MSDATA\kinaseinhib\k252a\SC_07282008\5x\M8\d008012008_m8_6.raw		216896.6831	2311.148425		771.3929632	TRUE	771.39134	-777.777
-1	1	0	0.876	0.09	IPI:IPI00604620.3	76625	SPACER	SWISS-PROT:P19338-1|ENSEMBL:ENSP00000318195|REFSEQ:NP_005372 Tax_Id=9606 Gene_Symbol=NCL Isoform 1 of Nucleolin	VEGTEPTTAFNLFVGNLNFNK	771.3915	2311.1526	3	45	-777.777	-777.777	-777.777	-777.777	0	0	3858.1959	0	0	0	2311.1484	771.3898769	2311.147842	0	FALSE			-777.777	-777.777	-777.777	1	33.8	O:\Shao-En\MSDATA\kinaseinhib\k252a\SC_07282008\5x\M8\kinaseinhib_k252a_SC_07282008_5x_M8_combo.mgf.html		1	-777.777	-777.777	O:\Shao-En\MSDATA\kinaseinhib\k252a\SC_07282008\5x\M8\d008012008_m8_5.raw		0	2311.148425		0	TRUE	0	-777.777
-1	1	0	0.876	0.09	IPI:IPI00604620.3	76625	SPACER	SWISS-PROT:P19338-1|ENSEMBL:ENSP00000318195|REFSEQ:NP_005372 Tax_Id=9606 Gene_Symbol=NCL Isoform 1 of Nucleolin	VEGTEPTTAFNLFVGNLNFNK	774.063	2319.1673	3	42	-777.777	-777.777	-777.777	-777.777	0	0	3864.5487	0	0	0	2319.1626	774.0613745	2319.162335	0	FALSE			-777.777	-777.777	-777.777	1	30.6	O:\Shao-En\MSDATA\kinaseinhib\k252a\SC_07282008\5x\M8\kinaseinhib_k252a_SC_07282008_5x_M8_combo.mgf.html	1Lys8	1	-777.777	-777.777	O:\Shao-En\MSDATA\kinaseinhib\k252a\SC_07282008\5x\M8\d008012008_m8_6.raw		0	2311.148425		0	TRUE	0	-777.777
-1	1	0	0.876	0.09	IPI:IPI00604620.3	76625	SPACER	SWISS-PROT:P19338-1|ENSEMBL:ENSP00000318195|REFSEQ:NP_005372 Tax_Id=9606 Gene_Symbol=NCL Isoform 1 of Nucleolin	VEGTEPTTAFNLFVGNLNFNK	771.393	2311.1572	3	41	-777.777	-777.777	-777.777	-777.777	0	0	3925.0907	0	0	0	2311.1484	771.3913769	2311.152342	0	FALSE			-777.777	-777.777	-777.777	1	32.9	O:\Shao-En\MSDATA\kinaseinhib\k252a\SC_07282008\5x\M8\kinaseinhib_k252a_SC_07282008_5x_M8_combo.mgf.html		1	-777.777	-777.777	O:\Shao-En\MSDATA\kinaseinhib\k252a\SC_07282008\5x\M8\d008012008_m8_6.raw		0	2311.148425		0	TRUE	0	-777.777
-1	1	0	0.876	0.09	IPI:IPI00604620.3	76625	SPACER	SWISS-PROT:P19338-1|ENSEMBL:ENSP00000318195|REFSEQ:NP_005372 Tax_Id=9606 Gene_Symbol=NCL Isoform 1 of Nucleolin	VEGTEPTTAFNLFVGNLNFNK	771.3929	2311.157	3	36	-777.777	-777.777	-777.777	-777.777	0	0	3861.3344	0	0	0	2311.1484	771.3912769	2311.152042	0	FALSE			-777.777	-777.777	-777.777	1	27.8	O:\Shao-En\MSDATA\kinaseinhib\k252a\SC_07282008\5x\M8\kinaseinhib_k252a_SC_07282008_5x_M8_combo.mgf.html		1	-777.777	-777.777	O:\Shao-En\MSDATA\kinaseinhib\k252a\SC_07282008\5x\M8\d008012008_m8_6.raw		0	2311.148425		0	TRUE	0	-777.777
-1	1	0	0.876	0.09	IPI:IPI00604620.3	76625	SPACER	SWISS-PROT:P19338-1|ENSEMBL:ENSP00000318195|REFSEQ:NP_005372 Tax_Id=9606 Gene_Symbol=NCL Isoform 1 of Nucleolin	VEGTEPTTAFNLFVGNLNFNK	774.0659	2319.1758	3	34	-777.777	-777.777	-777.777	-777.777	0	0	3927.7314	0	0	0	2319.1626	774.0642745	2319.171035	0	FALSE			-777.777	-777.777	-777.777	1	24.3	O:\Shao-En\MSDATA\kinaseinhib\k252a\SC_07282008\5x\M8\kinaseinhib_k252a_SC_07282008_5x_M8_combo.mgf.html	1Lys8	1	-777.777	-777.777	O:\Shao-En\MSDATA\kinaseinhib\k252a\SC_07282008\5x\M8\d008012008_m8_6.raw		0	2311.148425		0	TRUE	0	-777.777
-1	1	0	0.876	0.09	IPI:IPI00604620.3	76625	SPACER	SWISS-PROT:P19338-1|ENSEMBL:ENSP00000318195|REFSEQ:NP_005372 Tax_Id=9606 Gene_Symbol=NCL Isoform 1 of Nucleolin	VEGTEPTTAFNLFVGNLNFNK	774.0625	2319.1656	3	30	-777.777	-777.777	-777.777	-777.777	0	0	3851.6479	0	0	0	2319.1626	774.0608745	2319.160835	0	FALSE			-777.777	-777.777	-777.777	1	20.9	O:\Shao-En\MSDATA\kinaseinhib\k252a\SC_07282008\5x\M8\kinaseinhib_k252a_SC_07282008_5x_M8_combo.mgf.html	1Lys8	1	-777.777	-777.777	O:\Shao-En\MSDATA\kinaseinhib\k252a\SC_07282008\5x\M8\d008012008_m8_4.raw		0	2311.148425		0	TRUE	0	-777.777
-1	1	0	0.876	0.09	IPI:IPI00604620.3	76625	SPACER	SWISS-PROT:P19338-1|ENSEMBL:ENSP00000318195|REFSEQ:NP_005372 Tax_Id=9606 Gene_Symbol=NCL Isoform 1 of Nucleolin	VEGTEPTTAFNLFVGNLNFNK	774.0631	2319.1675	3	22	-777.777	-777.777	-777.777	-777.777	0	0	3896.6359	0	0	0	2319.1626	774.0614745	2319.162635	0	FALSE			-777.777	-777.777	-777.777	1	11.7	O:\Shao-En\MSDATA\kinaseinhib\k252a\SC_07282008\5x\M8\kinaseinhib_k252a_SC_07282008_5x_M8_combo.mgf.html	1Lys8	1	-777.777	-777.777	O:\Shao-En\MSDATA\kinaseinhib\k252a\SC_07282008\5x\M8\d008012008_m8_6.raw		0	2311.148425		0	FALSE	0	-777.777
-1	1	0	0.876	0.09	IPI:IPI00604620.3	76625	SPACER	SWISS-PROT:P19338-1|ENSEMBL:ENSP00000318195|REFSEQ:NP_005372 Tax_Id=9606 Gene_Symbol=NCL Isoform 1 of Nucleolin	VEGTEPTTAFNLFVGNLNFNK	771.3929	2311.1569	3	19	-777.777	-777.777	-777.777	-777.777	0	0	3895.0893	0	0	0	2311.1484	771.3912769	2311.152042	0	FALSE			-777.777	-777.777	-777.777	1	15.1	O:\Shao-En\MSDATA\kinaseinhib\k252a\SC_07282008\5x\M8\kinaseinhib_k252a_SC_07282008_5x_M8_combo.mgf.html		1	-777.777	-777.777	O:\Shao-En\MSDATA\kinaseinhib\k252a\SC_07282008\5x\M8\d008012008_m8_5.raw		0	2311.148425		0	FALSE	0	-777.777
-1	1	0	0.876	0.09	IPI:IPI00604620.3	76625	SPACER	SWISS-PROT:P19338-1|ENSEMBL:ENSP00000318195|REFSEQ:NP_005372 Tax_Id=9606 Gene_Symbol=NCL Isoform 1 of Nucleolin	VFGNEIK	403.7253	805.4361	2	21	-777.777	-777.777	-777.777	-777.777	0	0	1931.5068	0	0	0	805.4334	403.7240029	805.4334805	0	FALSE			-777.777	-777.777	-777.777	1	8.2	O:\Shao-En\MSDATA\kinaseinhib\k252a\SC_07282008\5x\M8\kinaseinhib_k252a_SC_07282008_5x_M8_combo.mgf.html		1	-777.777	-777.777	O:\Shao-En\MSDATA\kinaseinhib\k252a\SC_07282008\5x\M8\d008012008_m8_6.raw		0	805.4333847		0	FALSE	0	-777.777
-1	1	0	0.876	0.09	IPI:IPI00604620.3	76625	SPACER	SWISS-PROT:P19338-1|ENSEMBL:ENSP00000318195|REFSEQ:NP_005372 Tax_Id=9606 Gene_Symbol=NCL Isoform 1 of Nucleolin	VFGNEIKLEKPK	713.4313	1424.848	2	56	-777.777	-777.777	-777.777	-777.777	2088.994702	18.43333119	2085.3624	2090.154785	2087.6979	6933.121679	1424.8453	713.4297283	1424.844931	1400.801207	FALSE			-777.777	-777.777	-777.777	1	50.3	O:\Shao-En\MSDATA\kinaseinhib\k252a\SC_07282008\5x\M8\kinaseinhib_k252a_SC_07282008_5x_M8_combo.mgf.html	3Lys8	1	-777.777	-777.777	O:\Shao-En\MSDATA\kinaseinhib\k252a\SC_07282008\5x\M8\d008012008_m8_5.raw		2010847.941	1400.802715		713.4313691	TRUE	713.4297973	-777.777
-1	1	0	0.876	0.09	IPI:IPI00604620.3	76625	SPACER	SWISS-PROT:P19338-1|ENSEMBL:ENSP00000318195|REFSEQ:NP_005372 Tax_Id=9606 Gene_Symbol=NCL Isoform 1 of Nucleolin	VFGNEIKLEKPK	701.4091	1400.8036	2	49	-777.777	-777.777	-777.777	-777.777	0	0	2084.4617	0	0	0	1400.8027	701.4075389	1400.800552	0	FALSE			-777.777	-777.777	-777.777	1	35.3	O:\Shao-En\MSDATA\kinaseinhib\k252a\SC_07282008\5x\M8\kinaseinhib_k252a_SC_07282008_5x_M8_combo.mgf.html		1	-777.777	-777.777	O:\Shao-En\MSDATA\kinaseinhib\k252a\SC_07282008\5x\M8\d008012008_m8_5.raw		0	1400.802715		0	TRUE	0	-777.777
-1	1	0	0.876	0.09	IPI:IPI00604620.3	76625	SPACER	SWISS-PROT:P19338-1|ENSEMBL:ENSP00000318195|REFSEQ:NP_005372 Tax_Id=9606 Gene_Symbol=NCL Isoform 1 of Nucleolin	VFGNEIKLEKPK	713.4314	1424.8483	2	47	-777.777	-777.777	-777.777	-777.777	2096.683563	21.38650535	2088.8193	2096.793	2096.6976	6922.745981	1424.8453	713.4298283	1424.845131	1400.80216	FALSE			-777.777	-777.777	-777.777	1	40.4	O:\Shao-En\MSDATA\kinaseinhib\k252a\SC_07282008\5x\M8\kinaseinhib_k252a_SC_07282008_5x_M8_combo.mgf.html	3Lys8	1	-777.777	-777.777	O:\Shao-En\MSDATA\kinaseinhib\k252a\SC_07282008\5x\M8\d008012008_m8_6.raw		1983355.095	1400.802715		713.4314313	TRUE	713.4298595	-777.777
-1	1	0	0.876	0.09	IPI:IPI00604620.3	76625	SPACER	SWISS-PROT:P19338-1|ENSEMBL:ENSP00000318195|REFSEQ:NP_005372 Tax_Id=9606 Gene_Symbol=NCL Isoform 1 of Nucleolin	VFGNEIKLEKPK	701.4092	1400.8039	2	16	-777.777	-777.777	-777.777	-777.777	0	0	2089.1598	0	0	0	1400.8027	701.4076389	1400.800752	0	FALSE			-777.777	-777.777	-777.777	1	7.7	O:\Shao-En\MSDATA\kinaseinhib\k252a\SC_07282008\5x\M8\kinaseinhib_k252a_SC_07282008_5x_M8_combo.mgf.html		1	-777.777	-777.777	O:\Shao-En\MSDATA\kinaseinhib\k252a\SC_07282008\5x\M8\d008012008_m8_6.raw		0	1400.802715		0	FALSE	0	-777.777
-1	1	0	0.876	0.09	IPI:IPI00604620.3	76625	SPACER	SWISS-PROT:P19338-1|ENSEMBL:ENSP00000318195|REFSEQ:NP_005372 Tax_Id=9606 Gene_Symbol=NCL Isoform 1 of Nucleolin	VFGNEIKLEKPK	475.9571	1424.8495	3	30	-777.777	-777.777	-777.777	-777.777	2097.438782	23.83561293	2097.1558	2097.75471	2096.6976	11177.10678	1424.8453	475.9557389	1424.845429	1400.802525	FALSE			-777.777	-777.777	-777.777	1	19.9	O:\Shao-En\MSDATA\kinaseinhib\k252a\SC_07282008\5x\M8\kinaseinhib_k252a_SC_07282008_5x_M8_combo.mgf.html	3Lys8	1	-777.777	-777.777	O:\Shao-En\MSDATA\kinaseinhib\k252a\SC_07282008\5x\M8\d008012008_m8_6.raw		5944208.172	1400.802715		475.9571003	TRUE	475.9557391	-777.777
-1	1	0	0.876	0.09	IPI:IPI00604620.3	76625	SPACER	SWISS-PROT:P19338-1|ENSEMBL:ENSP00000318195|REFSEQ:NP_005372 Tax_Id=9606 Gene_Symbol=NCL Isoform 1 of Nucleolin	VFGNEIKLEKPK	357.2198	1424.8501	4	17	-777.777	-777.777	-777.777	-777.777	0	0	2097.6943	0	0	0	1424.8453	357.2185442	1424.845126	0	FALSE			-777.777	-777.777	-777.777	1	14.7	O:\Shao-En\MSDATA\kinaseinhib\k252a\SC_07282008\5x\M8\kinaseinhib_k252a_SC_07282008_5x_M8_combo.mgf.html	3Lys8	1	-777.777	-777.777	O:\Shao-En\MSDATA\kinaseinhib\k252a\SC_07282008\5x\M8\d008012008_m8_6.raw		0	1400.802715		0	FALSE	0	-777.777
-1	1	0	0.876	0.09	IPI:IPI00604620.3	76625	SPACER	SWISS-PROT:P19338-1|ENSEMBL:ENSP00000318195|REFSEQ:NP_005372 Tax_Id=9606 Gene_Symbol=NCL Isoform 1 of Nucleolin	VTLDWAKPK	537.3211	1072.6277	2	36	-777.777	-777.777	-777.777	-777.777	2207.259814	14.36297346	2208.0068	2207.387308	2206.8397	756.1925226	1072.6252	537.3196844	1072.624843	1056.596626	FALSE			-777.777	-777.777	-777.777	1	18.1	O:\Shao-En\MSDATA\kinaseinhib\k252a\SC_07282008\5x\M8\kinaseinhib_k252a_SC_07282008_5x_M8_combo.mgf.html	2Lys8	1	-777.777	-777.777	O:\Shao-En\MSDATA\kinaseinhib\k252a\SC_07282008\5x\M8\d008012008_m8_6.raw		331819.9979	1056.596755		537.3211174	TRUE	537.3197019	-777.777
-1	1	0	0.876	0.09	IPI:IPI00604620.3	76625	SPACER	SWISS-PROT:P19338-1|ENSEMBL:ENSP00000318195|REFSEQ:NP_005372 Tax_Id=9606 Gene_Symbol=NCL Isoform 1 of Nucleolin	VTLDWAKPK	529.3064	1056.5982	2	35	-777.777	-777.777	-777.777	-777.777	0	0	2207.3003	0	0	0	1056.5968	529.3049916	1056.595458	0	FALSE			-777.777	-777.777	-777.777	1	8.7	O:\Shao-En\MSDATA\kinaseinhib\k252a\SC_07282008\5x\M8\kinaseinhib_k252a_SC_07282008_5x_M8_combo.mgf.html		1	-777.777	-777.777	O:\Shao-En\MSDATA\kinaseinhib\k252a\SC_07282008\5x\M8\d008012008_m8_6.raw		0	1056.596755		0	TRUE	0	-777.777
-1	1	0	0.876	0.09	IPI:IPI00604620.3	76625	SPACER	SWISS-PROT:P19338-1|ENSEMBL:ENSP00000318195|REFSEQ:NP_005372 Tax_Id=9606 Gene_Symbol=NCL Isoform 1 of Nucleolin	VTQDELKEVFEDAAEIR	996.5036	1990.9927	2	127	-777.777	-777.777	-777.777	-777.777	3503.894226	23.94951024	3492.4367	3503.492161	3500.7796	39722.39227	1990.9847	996.5017772	1990.989029	1990.985041	FALSE			-777.777	-777.777	-777.777	1	117.3	O:\Shao-En\MSDATA\kinaseinhib\k252a\SC_07282008\5x\M8\kinaseinhib_k252a_SC_07282008_5x_M8_combo.mgf.html		1	-777.777	-777.777	O:\Shao-En\MSDATA\kinaseinhib\k252a\SC_07282008\5x\M8\d008012008_m8_5.raw		6691491.728	1990.984705		996.501636	TRUE	996.4998132	-777.777
-1	1	0	0.876	0.09	IPI:IPI00604620.3	76625	SPACER	SWISS-PROT:P19338-1|ENSEMBL:ENSP00000318195|REFSEQ:NP_005372 Tax_Id=9606 Gene_Symbol=NCL Isoform 1 of Nucleolin	VTQDELKEVFEDAAEIR	996.4997	1990.9849	2	90	-777.777	-777.777	-777.777	-777.777	3471.973239	21.20775604	3465.3121	3472.347725	3470.2395	4162.963454	1990.9847	996.4978772	1990.981229	1990.986257	FALSE			-777.777	-777.777	-777.777	1	67.2	O:\Shao-En\MSDATA\kinaseinhib\k252a\SC_07282008\5x\M8\kinaseinhib_k252a_SC_07282008_5x_M8_combo.mgf.html		1	-777.777	-777.777	O:\Shao-En\MSDATA\kinaseinhib\k252a\SC_07282008\5x\M8\d008012008_m8_4.raw		708787.7422	1990.984705		996.5036646	TRUE	996.5018418	-777.777
-1	1	0	0.876	0.09	IPI:IPI00604620.3	76625	SPACER	SWISS-PROT:P19338-1|ENSEMBL:ENSP00000318195|REFSEQ:NP_005372 Tax_Id=9606 Gene_Symbol=NCL Isoform 1 of Nucleolin	VTQDELKEVFEDAAEIR	1003.5175	2005.0205	2	88	-777.777	-777.777	-777.777	-777.777	3524.832919	10.95914302	3527.8669	3524.398624	3522.0067	3187.865782	2005.019	1003.515671	2005.016817	1990.98164	FALSE			-777.777	-777.777	-777.777	1	74.9	O:\Shao-En\MSDATA\kinaseinhib\k252a\SC_07282008\5x\M8\kinaseinhib_k252a_SC_07282008_5x_M8_combo.mgf.html	1Arg6 1Lys8	1	-777.777	-777.777	O:\Shao-En\MSDATA\kinaseinhib\k252a\SC_07282008\5x\M8\d008012008_m8_6.raw		537589.3021	1990.984705		1003.517049	TRUE	1003.51522	-777.777
-1	1	0	0.876	0.09	IPI:IPI00604620.3	76625	SPACER	SWISS-PROT:P19338-1|ENSEMBL:ENSP00000318195|REFSEQ:NP_005372 Tax_Id=9606 Gene_Symbol=NCL Isoform 1 of Nucleolin	VTQDELKEVFEDAAEIR	996.5019	1990.9892	2	86	-777.777	-777.777	-777.777	-777.777	0	0	3496.9427	0	0	0	1990.9847	996.5000772	1990.985629	0	FALSE			-777.777	-777.777	-777.777	1	77.1	O:\Shao-En\MSDATA\kinaseinhib\k252a\SC_07282008\5x\M8\kinaseinhib_k252a_SC_07282008_5x_M8_combo.mgf.html		1	-777.777	-777.777	O:\Shao-En\MSDATA\kinaseinhib\k252a\SC_07282008\5x\M8\d008012008_m8_6.raw		0	1990.984705		0	TRUE	0	-777.777
-1	1	0	0.876	0.09	IPI:IPI00604620.3	76625	SPACER	SWISS-PROT:P19338-1|ENSEMBL:ENSP00000318195|REFSEQ:NP_005372 Tax_Id=9606 Gene_Symbol=NCL Isoform 1 of Nucleolin	VTQDELKEVFEDAAEIR	1003.5178	2005.0211	2	83	-777.777	-777.777	-777.777	-777.777	0	0	3497.3076	0	0	0	2005.019	1003.515971	2005.017417	0	FALSE			-777.777	-777.777	-777.777	1	79	O:\Shao-En\MSDATA\kinaseinhib\k252a\SC_07282008\5x\M8\kinaseinhib_k252a_SC_07282008_5x_M8_combo.mgf.html	1Arg6 1Lys8	1	-777.777	-777.777	O:\Shao-En\MSDATA\kinaseinhib\k252a\SC_07282008\5x\M8\d008012008_m8_6.raw		0	1990.984705		0	TRUE	0	-777.777
-1	1	0	0.876	0.09	IPI:IPI00604620.3	76625	SPACER	SWISS-PROT:P19338-1|ENSEMBL:ENSP00000318195|REFSEQ:NP_005372 Tax_Id=9606 Gene_Symbol=NCL Isoform 1 of Nucleolin	VTQDELKEVFEDAAEIR	1003.5177	2005.0209	2	79	-777.777	-777.777	-777.777	-777.777	0	0	3473.1179	0	0	0	2005.019	1003.515871	2005.017217	0	FALSE			-777.777	-777.777	-777.777	1	66.6	O:\Shao-En\MSDATA\kinaseinhib\k252a\SC_07282008\5x\M8\kinaseinhib_k252a_SC_07282008_5x_M8_combo.mgf.html	1Arg6 1Lys8	1	-777.777	-777.777	O:\Shao-En\MSDATA\kinaseinhib\k252a\SC_07282008\5x\M8\d008012008_m8_4.raw		0	1990.984705		0	TRUE	0	-777.777
-1	1	0	0.876	0.09	IPI:IPI00604620.3	76625	SPACER	SWISS-PROT:P19338-1|ENSEMBL:ENSP00000318195|REFSEQ:NP_005372 Tax_Id=9606 Gene_Symbol=NCL Isoform 1 of Nucleolin	VTQDELKEVFEDAAEIR	996.5017	1990.9888	2	78	-777.777	-777.777	-777.777	-777.777	0	0	3527.5015	0	0	0	1990.9847	996.4998772	1990.985229	0	FALSE			-777.777	-777.777	-777.777	1	71.9	O:\Shao-En\MSDATA\kinaseinhib\k252a\SC_07282008\5x\M8\kinaseinhib_k252a_SC_07282008_5x_M8_combo.mgf.html		1	-777.777	-777.777	O:\Shao-En\MSDATA\kinaseinhib\k252a\SC_07282008\5x\M8\d008012008_m8_6.raw		0	1990.984705		0	TRUE	0	-777.777
-1	1	0	0.876	0.09	IPI:IPI00604620.3	76625	SPACER	SWISS-PROT:P19338-1|ENSEMBL:ENSP00000318195|REFSEQ:NP_005372 Tax_Id=9606 Gene_Symbol=NCL Isoform 1 of Nucleolin	VTQDELKEVFEDAAEIR	1003.5177	2005.0208	2	69	-777.777	-777.777	-777.777	-777.777	0	0	3593.606	0	0	0	2005.019	1003.515871	2005.017217	0	FALSE			-777.777	-777.777	-777.777	1	65	O:\Shao-En\MSDATA\kinaseinhib\k252a\SC_07282008\5x\M8\kinaseinhib_k252a_SC_07282008_5x_M8_combo.mgf.html	1Arg6 1Lys8	1	-777.777	-777.777	O:\Shao-En\MSDATA\kinaseinhib\k252a\SC_07282008\5x\M8\d008012008_m8_6.raw		0	1990.984705		0	TRUE	0	-777.777
-1	1	0	0.876	0.09	IPI:IPI00604620.3	76625	SPACER	SWISS-PROT:P19338-1|ENSEMBL:ENSP00000318195|REFSEQ:NP_005372 Tax_Id=9606 Gene_Symbol=NCL Isoform 1 of Nucleolin	VTQDELKEVFEDAAEIR	996.5019	1990.9892	2	61	-777.777	-777.777	-777.777	-777.777	0	0	3591.177	0	0	0	1990.9847	996.5000772	1990.985629	0	FALSE			-777.777	-777.777	-777.777	1	51.9	O:\Shao-En\MSDATA\kinaseinhib\k252a\SC_07282008\5x\M8\kinaseinhib_k252a_SC_07282008_5x_M8_combo.mgf.html		1	-777.777	-777.777	O:\Shao-En\MSDATA\kinaseinhib\k252a\SC_07282008\5x\M8\d008012008_m8_6.raw		0	1990.984705		0	TRUE	0	-777.777
-1	1	0	0.876	0.09	IPI:IPI00604620.3	76625	SPACER	SWISS-PROT:P19338-1|ENSEMBL:ENSP00000318195|REFSEQ:NP_005372 Tax_Id=9606 Gene_Symbol=NCL Isoform 1 of Nucleolin	VTQDELKEVFEDAAEIR	1003.5201	2005.0256	2	57	-777.777	-777.777	-777.777	-777.777	0	0	3519.9301	0	0	0	2005.019	1003.518271	2005.022017	0	FALSE			-777.777	-777.777	-777.777	1	48	O:\Shao-En\MSDATA\kinaseinhib\k252a\SC_07282008\5x\M8\kinaseinhib_k252a_SC_07282008_5x_M8_combo.mgf.html	1Arg6 1Lys8	1	-777.777	-777.777	O:\Shao-En\MSDATA\kinaseinhib\k252a\SC_07282008\5x\M8\d008012008_m8_5.raw		0	1990.984705		0	TRUE	0	-777.777
-1	1	0	0.876	0.09	IPI:IPI00604620.3	76625	SPACER	SWISS-PROT:P19338-1|ENSEMBL:ENSP00000318195|REFSEQ:NP_005372 Tax_Id=9606 Gene_Symbol=NCL Isoform 1 of Nucleolin	VTQDELKEVFEDAAEIR	1003.5176	2005.0207	2	33	-777.777	-777.777	-777.777	-777.777	0	0	3559.5908	0	0	0	2005.019	1003.515771	2005.017017	0	FALSE			-777.777	-777.777	-777.777	1	32.1	O:\Shao-En\MSDATA\kinaseinhib\k252a\SC_07282008\5x\M8\kinaseinhib_k252a_SC_07282008_5x_M8_combo.mgf.html	1Arg6 1Lys8	1	-777.777	-777.777	O:\Shao-En\MSDATA\kinaseinhib\k252a\SC_07282008\5x\M8\d008012008_m8_6.raw		0	1990.984705		0	TRUE	0	-777.777
-1	1	0	0.876	0.09	IPI:IPI00604620.3	76625	SPACER	SWISS-PROT:P19338-1|ENSEMBL:ENSP00000318195|REFSEQ:NP_005372 Tax_Id=9606 Gene_Symbol=NCL Isoform 1 of Nucleolin	VTQDELKEVFEDAAEIR	669.3499	2005.028	3	47	-777.777	-777.777	-777.777	-777.777	3509.782209	24.44297199	3496.2	3509.130003	3510.1088	14455.20106	2005.019	669.3483674	2005.023314	1990.989311	FALSE			-777.777	-777.777	-777.777	1	39.7	O:\Shao-En\MSDATA\kinaseinhib\k252a\SC_07282008\5x\M8\kinaseinhib_k252a_SC_07282008_5x_M8_combo.mgf.html	1Arg6 1Lys8	1	-777.777	-777.777	O:\Shao-En\MSDATA\kinaseinhib\k252a\SC_07282008\5x\M8\d008012008_m8_6.raw		4483619.757	1990.984705		669.3484024	TRUE	669.3468698	-777.777
-1	1	0	0.876	0.09	IPI:IPI00604620.3	76625	SPACER	SWISS-PROT:P19338-1|ENSEMBL:ENSP00000318195|REFSEQ:NP_005372 Tax_Id=9606 Gene_Symbol=NCL Isoform 1 of Nucleolin	VTQDELKEVFEDAAEIR	664.6708	1990.9907	3	45	-777.777	-777.777	-777.777	-777.777	0	0	3556.8051	0	0	0	1990.9847	664.6692715	1990.986026	0	FALSE			-777.777	-777.777	-777.777	1	39.9	O:\Shao-En\MSDATA\kinaseinhib\k252a\SC_07282008\5x\M8\kinaseinhib_k252a_SC_07282008_5x_M8_combo.mgf.html		1	-777.777	-777.777	O:\Shao-En\MSDATA\kinaseinhib\k252a\SC_07282008\5x\M8\d008012008_m8_6.raw		0	1990.984705		0	TRUE	0	-777.777
-1	1	0	0.876	0.09	IPI:IPI00604620.3	76625	SPACER	SWISS-PROT:P19338-1|ENSEMBL:ENSP00000318195|REFSEQ:NP_005372 Tax_Id=9606 Gene_Symbol=NCL Isoform 1 of Nucleolin	VTQDELKEVFEDAAEIR	664.6715	1990.9927	3	44	-777.777	-777.777	-777.777	-777.777	0	0	3525.2079	0	0	0	1990.9847	664.6699715	1990.988126	0	FALSE			-777.777	-777.777	-777.777	1	35.1	O:\Shao-En\MSDATA\kinaseinhib\k252a\SC_07282008\5x\M8\kinaseinhib_k252a_SC_07282008_5x_M8_combo.mgf.html		1	-777.777	-777.777	O:\Shao-En\MSDATA\kinaseinhib\k252a\SC_07282008\5x\M8\d008012008_m8_6.raw		0	1990.984705		0	TRUE	0	-777.777
-1	1	0	0.876	0.09	IPI:IPI00604620.3	76625	SPACER	SWISS-PROT:P19338-1|ENSEMBL:ENSP00000318195|REFSEQ:NP_005372 Tax_Id=9606 Gene_Symbol=NCL Isoform 1 of Nucleolin	VTQDELKEVFEDAAEIR	669.3481	2005.0224	3	44	-777.777	-777.777	-777.777	-777.777	0	0	3561.6021	0	0	0	2005.019	669.3465674	2005.017914	0	FALSE			-777.777	-777.777	-777.777	1	32.8	O:\Shao-En\MSDATA\kinaseinhib\k252a\SC_07282008\5x\M8\kinaseinhib_k252a_SC_07282008_5x_M8_combo.mgf.html	1Arg6 1Lys8	1	-777.777	-777.777	O:\Shao-En\MSDATA\kinaseinhib\k252a\SC_07282008\5x\M8\d008012008_m8_6.raw		0	1990.984705		0	TRUE	0	-777.777
-1	1	0	0.876	0.09	IPI:IPI00604620.3	76625	SPACER	SWISS-PROT:P19338-1|ENSEMBL:ENSP00000318195|REFSEQ:NP_005372 Tax_Id=9606 Gene_Symbol=NCL Isoform 1 of Nucleolin	VTQDELKEVFEDAAEIR	669.3483	2005.0231	3	42	-777.777	-777.777	-777.777	-777.777	0	0	3593.2315	0	0	0	2005.019	669.3467674	2005.018514	0	FALSE			-777.777	-777.777	-777.777	1	33	O:\Shao-En\MSDATA\kinaseinhib\k252a\SC_07282008\5x\M8\kinaseinhib_k252a_SC_07282008_5x_M8_combo.mgf.html	1Arg6 1Lys8	1	-777.777	-777.777	O:\Shao-En\MSDATA\kinaseinhib\k252a\SC_07282008\5x\M8\d008012008_m8_6.raw		0	1990.984705		0	TRUE	0	-777.777
-1	1	0	0.876	0.09	IPI:IPI00604620.3	76625	SPACER	SWISS-PROT:P19338-1|ENSEMBL:ENSP00000318195|REFSEQ:NP_005372 Tax_Id=9606 Gene_Symbol=NCL Isoform 1 of Nucleolin	VTQDELKEVFEDAAEIR	664.6717	1990.9933	3	41	-777.777	-777.777	-777.777	-777.777	3471.804403	21.20775604	3464.5726	3471.788463	3472.5999	2950.969597	1990.9847	664.6701715	1990.988726	1990.987537	FALSE			-777.777	-777.777	-777.777	1	27.2	O:\Shao-En\MSDATA\kinaseinhib\k252a\SC_07282008\5x\M8\kinaseinhib_k252a_SC_07282008_5x_M8_combo.mgf.html		1	-777.777	-777.777	O:\Shao-En\MSDATA\kinaseinhib\k252a\SC_07282008\5x\M8\d008012008_m8_4.raw		916692.4131	1990.984705		664.6717546	TRUE	664.6702261	-777.777
-1	1	0	0.876	0.09	IPI:IPI00604620.3	76625	SPACER	SWISS-PROT:P19338-1|ENSEMBL:ENSP00000318195|REFSEQ:NP_005372 Tax_Id=9606 Gene_Symbol=NCL Isoform 1 of Nucleolin	VTQDELKEVFEDAAEIR	669.3495	2005.0266	3	41	-777.777	-777.777	-777.777	-777.777	3504.064455	23.94951024	3492.8043	3503.514998	3500.7796	22385.1616	2005.019	669.3479674	2005.022114	1990.987908	FALSE			-777.777	-777.777	-777.777	1	30.6	O:\Shao-En\MSDATA\kinaseinhib\k252a\SC_07282008\5x\M8\kinaseinhib_k252a_SC_07282008_5x_M8_combo.mgf.html	1Arg6 1Lys8	1	-777.777	-777.777	O:\Shao-En\MSDATA\kinaseinhib\k252a\SC_07282008\5x\M8\d008012008_m8_5.raw		6950659.527	1990.984705		669.3483476	TRUE	669.346815	-777.777
-1	1	0	0.876	0.09	IPI:IPI00604620.3	76625	SPACER	SWISS-PROT:P19338-1|ENSEMBL:ENSP00000318195|REFSEQ:NP_005372 Tax_Id=9606 Gene_Symbol=NCL Isoform 1 of Nucleolin	VTQDELKEVFEDAAEIR	664.6718	1990.9935	3	39	-777.777	-777.777	-777.777	-777.777	0	0	3495.2158	0	0	0	1990.9847	664.6702715	1990.989026	0	FALSE			-777.777	-777.777	-777.777	1	25.1	O:\Shao-En\MSDATA\kinaseinhib\k252a\SC_07282008\5x\M8\kinaseinhib_k252a_SC_07282008_5x_M8_combo.mgf.html		1	-777.777	-777.777	O:\Shao-En\MSDATA\kinaseinhib\k252a\SC_07282008\5x\M8\d008012008_m8_6.raw		0	1990.984705		0	TRUE	0	-777.777
-1	1	0	0.876	0.09	IPI:IPI00604620.3	76625	SPACER	SWISS-PROT:P19338-1|ENSEMBL:ENSP00000318195|REFSEQ:NP_005372 Tax_Id=9606 Gene_Symbol=NCL Isoform 1 of Nucleolin	VTQDELKEVFEDAAEIR	664.6719	1990.9937	3	38	-777.777	-777.777	-777.777	-777.777	0	0	3490.8419	0	0	0	1990.9847	664.6703715	1990.989326	0	FALSE			-777.777	-777.777	-777.777	1	24.7	O:\Shao-En\MSDATA\kinaseinhib\k252a\SC_07282008\5x\M8\kinaseinhib_k252a_SC_07282008_5x_M8_combo.mgf.html		1	-777.777	-777.777	O:\Shao-En\MSDATA\kinaseinhib\k252a\SC_07282008\5x\M8\d008012008_m8_5.raw		0	1990.984705		0	TRUE	0	-777.777
-1	1	0	0.876	0.09	IPI:IPI00604620.3	76625	SPACER	SWISS-PROT:P19338-1|ENSEMBL:ENSP00000318195|REFSEQ:NP_005372 Tax_Id=9606 Gene_Symbol=NCL Isoform 1 of Nucleolin	VTQDELKEVFEDAAEIR	669.3477	2005.0211	3	38	-777.777	-777.777	-777.777	-777.777	0	0	3529.9542	0	0	0	2005.019	669.3461674	2005.016714	0	FALSE			-777.777	-777.777	-777.777	1	29.6	O:\Shao-En\MSDATA\kinaseinhib\k252a\SC_07282008\5x\M8\kinaseinhib_k252a_SC_07282008_5x_M8_combo.mgf.html	1Arg6 1Lys8	1	-777.777	-777.777	O:\Shao-En\MSDATA\kinaseinhib\k252a\SC_07282008\5x\M8\d008012008_m8_6.raw		0	1990.984705		0	TRUE	0	-777.777
-1	1	0	0.876	0.09	IPI:IPI00604620.3	76625	SPACER	SWISS-PROT:P19338-1|ENSEMBL:ENSP00000318195|REFSEQ:NP_005372 Tax_Id=9606 Gene_Symbol=NCL Isoform 1 of Nucleolin	VTQDELKEVFEDAAEIR	664.6717	1990.9932	3	37	-777.777	-777.777	-777.777	-777.777	0	0	3522.2659	0	0	0	1990.9847	664.6701715	1990.988726	0	FALSE			-777.777	-777.777	-777.777	1	27.5	O:\Shao-En\MSDATA\kinaseinhib\k252a\SC_07282008\5x\M8\kinaseinhib_k252a_SC_07282008_5x_M8_combo.mgf.html		1	-777.777	-777.777	O:\Shao-En\MSDATA\kinaseinhib\k252a\SC_07282008\5x\M8\d008012008_m8_5.raw		0	1990.984705		0	TRUE	0	-777.777
-1	1	0	0.876	0.09	IPI:IPI00604620.3	76625	SPACER	SWISS-PROT:P19338-1|ENSEMBL:ENSP00000318195|REFSEQ:NP_005372 Tax_Id=9606 Gene_Symbol=NCL Isoform 1 of Nucleolin	VTQDELKEVFEDAAEIR	664.6712	1990.9917	3	37	-777.777	-777.777	-777.777	-777.777	0	0	3588.512	0	0	0	1990.9847	664.6696715	1990.987226	0	FALSE			-777.777	-777.777	-777.777	1	25.8	O:\Shao-En\MSDATA\kinaseinhib\k252a\SC_07282008\5x\M8\kinaseinhib_k252a_SC_07282008_5x_M8_combo.mgf.html		1	-777.777	-777.777	O:\Shao-En\MSDATA\kinaseinhib\k252a\SC_07282008\5x\M8\d008012008_m8_6.raw		0	1990.984705		0	TRUE	0	-777.777
-1	1	0	0.876	0.09	IPI:IPI00604620.3	76625	SPACER	SWISS-PROT:P19338-1|ENSEMBL:ENSP00000318195|REFSEQ:NP_005372 Tax_Id=9606 Gene_Symbol=NCL Isoform 1 of Nucleolin	VTQDELKEVFEDAAEIR	669.3484	2005.0234	3	37	-777.777	-777.777	-777.777	-777.777	0	0	3467.5647	0	0	0	2005.019	669.3468674	2005.018814	0	FALSE			-777.777	-777.777	-777.777	1	27.1	O:\Shao-En\MSDATA\kinaseinhib\k252a\SC_07282008\5x\M8\kinaseinhib_k252a_SC_07282008_5x_M8_combo.mgf.html	1Arg6 1Lys8	1	-777.777	-777.777	O:\Shao-En\MSDATA\kinaseinhib\k252a\SC_07282008\5x\M8\d008012008_m8_4.raw		0	1990.984705		0	TRUE	0	-777.777
-1	1	0	0.814	0.08	IPI:IPI00847250.1	275721	SPACER	TREMBL:Q13587;Q4LE83|ENSEMBL:ENSP00000363777|VEGA:OTTHUMP00000041958 Tax_Id=9606 Gene_Symbol=FASN Fatty acid synthase	AALQEELQLCK	655.8496	1309.6846	2	63	-777.777	-777.777	-777.777	-777.777	2472.386508	19.60514107	2468.066	2472.686877	2475.4992	2152.201901	1309.6791	655.8480793	1309.681633	1301.665811	FALSE			-777.777	-777.777	-777.777	1	47.1	O:\Shao-En\MSDATA\kinaseinhib\k252a\SC_07282008\5x\M8\kinaseinhib_k252a_SC_07282008_5x_M8_combo.mgf.html	1Lys8	2	-777.777	-777.777	O:\Shao-En\MSDATA\kinaseinhib\k252a\SC_07282008\5x\M8\d008012008_m8_6.raw		688557.7549	1244.64345		655.8495259	TRUE	655.8480052	-777.777
-1	1	0	0.814	0.08	IPI:IPI00847250.1	275721	SPACER	TREMBL:Q13587;Q4LE83|ENSEMBL:ENSP00000363777|VEGA:OTTHUMP00000041958 Tax_Id=9606 Gene_Symbol=FASN Fatty acid synthase	AALQEELQLCK	651.8423	1301.6701	2	56	-777.777	-777.777	-777.777	-777.777	0	0	2467.7291	0	0	0	1301.6649	651.8407829	1301.66704	0	FALSE			-777.777	-777.777	-777.777	1	42.8	O:\Shao-En\MSDATA\kinaseinhib\k252a\SC_07282008\5x\M8\kinaseinhib_k252a_SC_07282008_5x_M8_combo.mgf.html		2	-777.777	-777.777	O:\Shao-En\MSDATA\kinaseinhib\k252a\SC_07282008\5x\M8\d008012008_m8_6.raw		0	1244.64345		0	TRUE	0	-777.777
-1	1	0	0.814	0.08	IPI:IPI00847250.1	275721	SPACER	TREMBL:Q13587;Q4LE83|ENSEMBL:ENSP00000363777|VEGA:OTTHUMP00000041958 Tax_Id=9606 Gene_Symbol=FASN Fatty acid synthase	AAPLDSIHSLAAYYIDCIR	717.033	2148.0772	3	24	-777.777	-777.777	-777.777	-777.777	0	0	4132.9105	0	0	0	2148.0673	717.0314251	2148.072487	0	FALSE			-777.777	-777.777	-777.777	1	14.1	O:\Shao-En\MSDATA\kinaseinhib\k252a\SC_07282008\5x\M8\kinaseinhib_k252a_SC_07282008_5x_M8_combo.mgf.html		2	-777.777	-777.777	O:\Shao-En\MSDATA\kinaseinhib\k252a\SC_07282008\5x\M8\d008012008_m8_6.raw		0	2091.04587		0	FALSE	0	-777.777
-1	1	0	0.814	0.08	IPI:IPI00847250.1	275721	SPACER	TREMBL:Q13587;Q4LE83|ENSEMBL:ENSP00000363777|VEGA:OTTHUMP00000041958 Tax_Id=9606 Gene_Symbol=FASN Fatty acid synthase	AAPLDSIHSLAAYYIDCIR	719.0371	2154.0896	3	15	-777.777	-777.777	-777.777	-777.777	0	0	4129.8223	0	0	0	2154.0875	719.0355233	2154.084782	0	FALSE			-777.777	-777.777	-777.777	1	2.4	O:\Shao-En\MSDATA\kinaseinhib\k252a\SC_07282008\5x\M8\kinaseinhib_k252a_SC_07282008_5x_M8_combo.mgf.html	1Arg6	2	-777.777	-777.777	O:\Shao-En\MSDATA\kinaseinhib\k252a\SC_07282008\5x\M8\d008012008_m8_6.raw		0	2091.04587		0	FALSE	0	-777.777
-1	1	0	0.814	0.08	IPI:IPI00847250.1	275721	SPACER	TREMBL:Q13587;Q4LE83|ENSEMBL:ENSP00000363777|VEGA:OTTHUMP00000041958 Tax_Id=9606 Gene_Symbol=FASN Fatty acid synthase	ACLDTAVENMPSLK	782.8784	1563.7422	2	62	-777.777	-777.777	-777.777	-777.777	2199.148817	26.20137982	2205.8489	2198.794001	2198.7962	1274.71154	1563.7273	782.8767667	1563.739008	1563.725413	FALSE			-777.777	-777.777	-777.777	1	48.6	O:\Shao-En\MSDATA\kinaseinhib\k252a\SC_07282008\5x\M8\kinaseinhib_k252a_SC_07282008_5x_M8_combo.mgf.html	1Met(ox)	2	-777.777	-777.777	O:\Shao-En\MSDATA\kinaseinhib\k252a\SC_07282008\5x\M8\d008012008_m8_6.raw		315285.0779	1490.71088		782.8715658	TRUE	782.8699325	-777.777
-1	1	0	0.814	0.08	IPI:IPI00847250.1	275721	SPACER	TREMBL:Q13587;Q4LE83|ENSEMBL:ENSP00000363777|VEGA:OTTHUMP00000041958 Tax_Id=9606 Gene_Symbol=FASN Fatty acid synthase	AGLYGLPR	423.7469	845.4793	2	45	-777.777	-777.777	-777.777	-777.777	2304.722172	22.12390049	2300.1088	2304.043563	2302.8205	770.4678848	845.4759	423.7455852	845.476645	845.4768908	FALSE			-777.777	-777.777	-777.777	1	10.6	O:\Shao-En\MSDATA\kinaseinhib\k252a\SC_07282008\5x\M8\kinaseinhib_k252a_SC_07282008_5x_M8_combo.mgf.html		2	-777.777	-777.777	O:\Shao-En\MSDATA\kinaseinhib\k252a\SC_07282008\5x\M8\d008012008_m8_6.raw		486849.1465	845.4759147		423.7470448	TRUE	423.74573	-777.777
-1	1	0	0.814	0.08	IPI:IPI00847250.1	275721	SPACER	TREMBL:Q13587;Q4LE83|ENSEMBL:ENSP00000363777|VEGA:OTTHUMP00000041958 Tax_Id=9606 Gene_Symbol=FASN Fatty acid synthase	AGLYGLPR	426.7567	851.4989	2	42	-777.777	-777.777	-777.777	-777.777	0	0	2302.5064	0	0	0	851.496	426.7553825	851.4962396	0	FALSE			-777.777	-777.777	-777.777	1	9.6	O:\Shao-En\MSDATA\kinaseinhib\k252a\SC_07282008\5x\M8\kinaseinhib_k252a_SC_07282008_5x_M8_combo.mgf.html	1Arg6	2	-777.777	-777.777	O:\Shao-En\MSDATA\kinaseinhib\k252a\SC_07282008\5x\M8\d008012008_m8_6.raw		0	845.4759147		0	TRUE	0	-777.777
-1	1	0	0.814	0.08	IPI:IPI00847250.1	275721	SPACER	TREMBL:Q13587;Q4LE83|ENSEMBL:ENSP00000363777|VEGA:OTTHUMP00000041958 Tax_Id=9606 Gene_Symbol=FASN Fatty acid synthase	AINCATSGVVGLVNCLR	902.465	1802.9154	2	73	-777.777	-777.777	-777.777	-777.777	3251.332739	18.68558919	3250.8972	3251.865616	3252.664	1746.638077	1802.9131	902.4632606	1802.911996	1802.915046	FALSE			-777.777	-777.777	-777.777	1	66.7	O:\Shao-En\MSDATA\kinaseinhib\k252a\SC_07282008\5x\M8\kinaseinhib_k252a_SC_07282008_5x_M8_combo.mgf.html		2	-777.777	-777.777	O:\Shao-En\MSDATA\kinaseinhib\k252a\SC_07282008\5x\M8\d008012008_m8_6.raw		343045.9687	1688.870166		902.465158	TRUE	902.4634186	-777.777
-1	1	0	0.814	0.08	IPI:IPI00847250.1	275721	SPACER	TREMBL:Q13587;Q4LE83|ENSEMBL:ENSP00000363777|VEGA:OTTHUMP00000041958 Tax_Id=9606 Gene_Symbol=FASN Fatty acid synthase	AINCATSGVVGLVNCLR	905.4737	1808.9328	2	21	-777.777	-777.777	-777.777	-777.777	0	0	3246.612	0	0	0	1808.9332	905.4719579	1808.92939	0	FALSE			-777.777	-777.777	-777.777	1	19.7	O:\Shao-En\MSDATA\kinaseinhib\k252a\SC_07282008\5x\M8\kinaseinhib_k252a_SC_07282008_5x_M8_combo.mgf.html	1Arg6	2	-777.777	-777.777	O:\Shao-En\MSDATA\kinaseinhib\k252a\SC_07282008\5x\M8\d008012008_m8_6.raw		0	1688.870166		0	FALSE	0	-777.777
-1	1	0	0.814	0.08	IPI:IPI00847250.1	275721	SPACER	TREMBL:Q13587;Q4LE83|ENSEMBL:ENSP00000363777|VEGA:OTTHUMP00000041958 Tax_Id=9606 Gene_Symbol=FASN Fatty acid synthase	AINCATSGVVGLVNCLR	603.9908	1808.9505	3	36	-777.777	-777.777	-777.777	-777.777	3252.654656	18.77099672	3254.3034	3253.396301	3252.664	443.291037	1808.9332	603.9893253	1808.946188	1802.916781	FALSE			-777.777	-777.777	-777.777	1	21.8	O:\Shao-En\MSDATA\kinaseinhib\k252a\SC_07282008\5x\M8\kinaseinhib_k252a_SC_07282008_5x_M8_combo.mgf.html	1Arg6	2	-777.777	-777.777	O:\Shao-En\MSDATA\kinaseinhib\k252a\SC_07282008\5x\M8\d008012008_m8_6.raw		161230.6453	1688.870166		603.9883276	TRUE	603.9868529	-777.777
-1	1	0	0.814	0.08	IPI:IPI00847250.1	275721	SPACER	TREMBL:Q13587;Q4LE83|ENSEMBL:ENSP00000363777|VEGA:OTTHUMP00000041958 Tax_Id=9606 Gene_Symbol=FASN Fatty acid synthase	AINCATSGVVGLVNCLR	601.9806	1802.9201	3	34	-777.777	-777.777	-777.777	-777.777	0	0	3249.9596	0	0	0	1802.9131	601.9791271	1802.915593	0	FALSE			-777.777	-777.777	-777.777	1	16.1	O:\Shao-En\MSDATA\kinaseinhib\k252a\SC_07282008\5x\M8\kinaseinhib_k252a_SC_07282008_5x_M8_combo.mgf.html		2	-777.777	-777.777	O:\Shao-En\MSDATA\kinaseinhib\k252a\SC_07282008\5x\M8\d008012008_m8_6.raw		0	1688.870166		0	TRUE	0	-777.777
-1	1	0	0.814	0.08	IPI:IPI00847250.1	275721	SPACER	TREMBL:Q13587;Q4LE83|ENSEMBL:ENSP00000363777|VEGA:OTTHUMP00000041958 Tax_Id=9606 Gene_Symbol=FASN Fatty acid synthase	ALGLGVEQLPVVFEDVVLHQATILPK	931.871	2792.5913	3	16	-777.777	-777.777	-777.777	-777.777	0	0	4650.8772	0	0	0	2792.593	931.8692345	2792.585915	0	FALSE			-777.777	-777.777	-777.777	1	13.4	O:\Shao-En\MSDATA\kinaseinhib\k252a\SC_07282008\5x\M8\kinaseinhib_k252a_SC_07282008_5x_M8_combo.mgf.html	1Lys8	2	-777.777	-777.777	O:\Shao-En\MSDATA\kinaseinhib\k252a\SC_07282008\5x\M8\d008012008_m8_6.raw		0	2784.578875		0	FALSE	0	-777.777
-1	1	0	0.814	0.08	IPI:IPI00847250.1	275721	SPACER	TREMBL:Q13587;Q4LE83|ENSEMBL:ENSP00000363777|VEGA:OTTHUMP00000041958 Tax_Id=9606 Gene_Symbol=FASN Fatty acid synthase	ALGLGVEQLPVVFEDVVLHQATILPK	929.1996	2784.5771	3	12	-777.777	-777.777	-777.777	-777.777	0	0	4650.5102	0	0	0	2784.5788	929.1978369	2784.571723	0	FALSE			-777.777	-777.777	-777.777	1	4	O:\Shao-En\MSDATA\kinaseinhib\k252a\SC_07282008\5x\M8\kinaseinhib_k252a_SC_07282008_5x_M8_combo.mgf.html		2	-777.777	-777.777	O:\Shao-En\MSDATA\kinaseinhib\k252a\SC_07282008\5x\M8\d008012008_m8_6.raw		0	2784.578875		0	FALSE	0	-777.777
-1	1	0	0.814	0.08	IPI:IPI00847250.1	275721	SPACER	TREMBL:Q13587;Q4LE83|ENSEMBL:ENSP00000363777|VEGA:OTTHUMP00000041958 Tax_Id=9606 Gene_Symbol=FASN Fatty acid synthase	AQVADVVVSR	525.3078	1048.601	2	48	-777.777	-777.777	-777.777	-777.777	1986.67067	11.03387801	1988.1756	1986.892461	1984.9234	1465.762337	1048.5972	525.3063951	1048.598265	1042.577732	FALSE			-777.777	-777.777	-777.777	1	29.7	O:\Shao-En\MSDATA\kinaseinhib\k252a\SC_07282008\5x\M8\kinaseinhib_k252a_SC_07282008_5x_M8_combo.mgf.html	1Arg6	2	-777.777	-777.777	O:\Shao-En\MSDATA\kinaseinhib\k252a\SC_07282008\5x\M8\d008012008_m8_6.raw		659027.1772	1042.577085		525.3078793	TRUE	525.3064744	-777.777
-1	1	0	0.814	0.08	IPI:IPI00847250.1	275721	SPACER	TREMBL:Q13587;Q4LE83|ENSEMBL:ENSP00000363777|VEGA:OTTHUMP00000041958 Tax_Id=9606 Gene_Symbol=FASN Fatty acid synthase	CTVFHGAQVEDAFR	821.8922	1641.7698	2	46	-777.777	-777.777	-777.777	-777.777	2457.604857	12.65063095	2457.4102	2457.750739	2455.8778	788.9785519	1641.7664	821.8905321	1641.766539	1635.747447	FALSE			-777.777	-777.777	-777.777	1	45.5	O:\Shao-En\MSDATA\kinaseinhib\k252a\SC_07282008\5x\M8\kinaseinhib_k252a_SC_07282008_5x_M8_combo.mgf.html	1Arg6	2	-777.777	-777.777	O:\Shao-En\MSDATA\kinaseinhib\k252a\SC_07282008\5x\M8\d008012008_m8_6.raw		180453.8828	1578.72488		821.8921706	TRUE	821.8905026	-777.777
-1	1	0	0.814	0.08	IPI:IPI00847250.1	275721	SPACER	TREMBL:Q13587;Q4LE83|ENSEMBL:ENSP00000363777|VEGA:OTTHUMP00000041958 Tax_Id=9606 Gene_Symbol=FASN Fatty acid synthase	CTVFHGAQVEDAFR	818.8832	1635.7519	2	44	-777.777	-777.777	-777.777	-777.777	0	0	2455.196	0	0	0	1635.7463	818.8815347	1635.748544	0	FALSE			-777.777	-777.777	-777.777	1	32.6	O:\Shao-En\MSDATA\kinaseinhib\k252a\SC_07282008\5x\M8\kinaseinhib_k252a_SC_07282008_5x_M8_combo.mgf.html		2	-777.777	-777.777	O:\Shao-En\MSDATA\kinaseinhib\k252a\SC_07282008\5x\M8\d008012008_m8_6.raw		0	1578.72488		0	TRUE	0	-777.777
-1	1	0	0.814	0.08	IPI:IPI00847250.1	275721	SPACER	TREMBL:Q13587;Q4LE83|ENSEMBL:ENSP00000363777|VEGA:OTTHUMP00000041958 Tax_Id=9606 Gene_Symbol=FASN Fatty acid synthase	CTVFHGAQVEDAFR	821.8907	1641.7668	2	23	-777.777	-777.777	-777.777	-777.777	0	0	2458.9514	0	0	0	1641.7664	821.8890321	1641.763539	0	FALSE			-777.777	-777.777	-777.777	1	21.8	O:\Shao-En\MSDATA\kinaseinhib\k252a\SC_07282008\5x\M8\kinaseinhib_k252a_SC_07282008_5x_M8_combo.mgf.html	1Arg6	2	-777.777	-777.777	O:\Shao-En\MSDATA\kinaseinhib\k252a\SC_07282008\5x\M8\d008012008_m8_6.raw		0	1578.72488		0	FALSE	0	-777.777
-1	1	0	0.814	0.08	IPI:IPI00847250.1	275721	SPACER	TREMBL:Q13587;Q4LE83|ENSEMBL:ENSP00000363777|VEGA:OTTHUMP00000041958 Tax_Id=9606 Gene_Symbol=FASN Fatty acid synthase	DGAWGAFR	440.2106	878.4066	2	31	-777.777	-777.777	-777.777	-777.777	2449.07209	17.50359882	2451.1478	2448.293211	2447.1051	440.7529419	878.4035	440.2092706	878.4040158	878.4041067	FALSE			-777.777	-777.777	-777.777	1	21	O:\Shao-En\MSDATA\kinaseinhib\k252a\SC_07282008\5x\M8\kinaseinhib_k252a_SC_07282008_5x_M8_combo.mgf.html		2	-777.777	-777.777	O:\Shao-En\MSDATA\kinaseinhib\k252a\SC_07282008\5x\M8\d008012008_m8_6.raw		263353.873	878.4034747		440.2105208	TRUE	440.2091914	-777.777
-1	1	0	0.814	0.08	IPI:IPI00847250.1	275721	SPACER	TREMBL:Q13587;Q4LE83|ENSEMBL:ENSP00000363777|VEGA:OTTHUMP00000041958 Tax_Id=9606 Gene_Symbol=FASN Fatty acid synthase	DGLLENQTPEFFQDVCKPK	1133.0488	2264.0831	2	70	-777.777	-777.777	-777.777	-777.777	3098.577536	17.99419046	3098.8199	3097.979821	3097.3098	902.439754	2264.0783	1133.046856	2264.079187	2264.079644	FALSE			-777.777	-777.777	-777.777	1	66	O:\Shao-En\MSDATA\kinaseinhib\k252a\SC_07282008\5x\M8\kinaseinhib_k252a_SC_07282008_5x_M8_combo.mgf.html		2	-777.777	-777.777	O:\Shao-En\MSDATA\kinaseinhib\k252a\SC_07282008\5x\M8\d008012008_m8_6.raw		126578.9977	2207.05683		1133.049419	TRUE	1133.047475	-777.777
-1	1	0	0.814	0.08	IPI:IPI00847250.1	275721	SPACER	TREMBL:Q13587;Q4LE83|ENSEMBL:ENSP00000363777|VEGA:OTTHUMP00000041958 Tax_Id=9606 Gene_Symbol=FASN Fatty acid synthase	DGLLENQTPEFFQDVCKPK	761.0446	2280.1119	3	11	-777.777	-777.777	-777.777	-777.777	0	0	3091.6458	0	0	0	2280.1067	761.042986	2280.10717	0	FALSE			-777.777	-777.777	-777.777	1	4.5	O:\Shao-En\MSDATA\kinaseinhib\k252a\SC_07282008\5x\M8\kinaseinhib_k252a_SC_07282008_5x_M8_combo.mgf.html	2Lys8	2	-777.777	-777.777	O:\Shao-En\MSDATA\kinaseinhib\k252a\SC_07282008\5x\M8\d008012008_m8_6.raw		0	2207.05683		0	FALSE	0	-777.777
-1	1	0	0.814	0.08	IPI:IPI00847250.1	275721	SPACER	TREMBL:Q13587;Q4LE83|ENSEMBL:ENSP00000363777|VEGA:OTTHUMP00000041958 Tax_Id=9606 Gene_Symbol=FASN Fatty acid synthase	DTVTISGPQAPVFEFVEQLRK	792.4336	2374.279	3	25	-777.777	-777.777	-777.777	-777.777	0	0	4088.298	0	0	0	2374.2719	792.4319582	2374.274086	0	FALSE			-777.777	-777.777	-777.777	1	14.4	O:\Shao-En\MSDATA\kinaseinhib\k252a\SC_07282008\5x\M8\kinaseinhib_k252a_SC_07282008_5x_M8_combo.mgf.html	1Arg6 1Lys8	2	-777.777	-777.777	O:\Shao-En\MSDATA\kinaseinhib\k252a\SC_07282008\5x\M8\d008012008_m8_6.raw		0	2360.237565		0	FALSE	0	-777.777
-1	1	0	0.814	0.08	IPI:IPI00847250.1	275721	SPACER	TREMBL:Q13587;Q4LE83|ENSEMBL:ENSP00000363777|VEGA:OTTHUMP00000041958 Tax_Id=9606 Gene_Symbol=FASN Fatty acid synthase	DTVTISGPQAPVFEFVEQLRK	792.4321	2374.2744	3	23	-777.777	-777.777	-777.777	-777.777	0	0	4092.6232	0	0	0	2374.2719	792.4304582	2374.269586	0	FALSE			-777.777	-777.777	-777.777	1	10	O:\Shao-En\MSDATA\kinaseinhib\k252a\SC_07282008\5x\M8\kinaseinhib_k252a_SC_07282008_5x_M8_combo.mgf.html	1Arg6 1Lys8	2	-777.777	-777.777	O:\Shao-En\MSDATA\kinaseinhib\k252a\SC_07282008\5x\M8\d008012008_m8_6.raw		0	2360.237565		0	FALSE	0	-777.777
-1	1	0	0.814	0.08	IPI:IPI00847250.1	275721	SPACER	TREMBL:Q13587;Q4LE83|ENSEMBL:ENSP00000363777|VEGA:OTTHUMP00000041958 Tax_Id=9606 Gene_Symbol=FASN Fatty acid synthase	DTVTISGPQAPVFEFVEQLRK	787.756	2360.2461	3	18	-777.777	-777.777	-777.777	-777.777	0	0	4117.6413	0	0	0	2360.2375	787.7543623	2360.241299	0	FALSE			-777.777	-777.777	-777.777	1	8.6	O:\Shao-En\MSDATA\kinaseinhib\k252a\SC_07282008\5x\M8\kinaseinhib_k252a_SC_07282008_5x_M8_combo.mgf.html		2	-777.777	-777.777	O:\Shao-En\MSDATA\kinaseinhib\k252a\SC_07282008\5x\M8\d008012008_m8_6.raw		0	2360.237565		0	FALSE	0	-777.777
-1	1	0	0.814	0.08	IPI:IPI00847250.1	275721	SPACER	TREMBL:Q13587;Q4LE83|ENSEMBL:ENSP00000363777|VEGA:OTTHUMP00000041958 Tax_Id=9606 Gene_Symbol=FASN Fatty acid synthase	DTVTISGPQAPVFEFVEQLRK	787.7554	2360.2443	3	13	-777.777	-777.777	-777.777	-777.777	0	0	4085.5353	0	0	0	2360.2375	787.7537623	2360.239499	0	FALSE			-777.777	-777.777	-777.777	1	2.4	O:\Shao-En\MSDATA\kinaseinhib\k252a\SC_07282008\5x\M8\kinaseinhib_k252a_SC_07282008_5x_M8_combo.mgf.html		2	-777.777	-777.777	O:\Shao-En\MSDATA\kinaseinhib\k252a\SC_07282008\5x\M8\d008012008_m8_6.raw		0	2360.237565		0	FALSE	0	-777.777
-1	1	0	0.814	0.08	IPI:IPI00847250.1	275721	SPACER	TREMBL:Q13587;Q4LE83|ENSEMBL:ENSP00000363777|VEGA:OTTHUMP00000041958 Tax_Id=9606 Gene_Symbol=FASN Fatty acid synthase	DTVTISGPQAPVFEFVEQLRK	787.7554	2360.2443	3	13	-777.777	-777.777	-777.777	-777.777	0	0	3948.4681	0	0	0	2360.2375	787.7537623	2360.239499	0	FALSE			-777.777	-777.777	-777.777	1	9.2	O:\Shao-En\MSDATA\kinaseinhib\k252a\SC_07282008\5x\M8\kinaseinhib_k252a_SC_07282008_5x_M8_combo.mgf.html		2	-777.777	-777.777	O:\Shao-En\MSDATA\kinaseinhib\k252a\SC_07282008\5x\M8\d008012008_m8_6.raw		0	2360.237565		0	FALSE	0	-777.777
-1	1	0	0.814	0.08	IPI:IPI00847250.1	275721	SPACER	TREMBL:Q13587;Q4LE83|ENSEMBL:ENSP00000363777|VEGA:OTTHUMP00000041958 Tax_Id=9606 Gene_Symbol=FASN Fatty acid synthase	EACPELDYFVVFSSVSCGR	1114.5087	2227.0028	2	56	-777.777	-777.777	-777.777	-777.777	3843.393325	33.31651907	3836.9702	3842.018308	3840.8339	319.799996	2227.002	1114.506773	2226.99902	2220.981707	FALSE			-777.777	-777.777	-777.777	1	56.4	O:\Shao-En\MSDATA\kinaseinhib\k252a\SC_07282008\5x\M8\kinaseinhib_k252a_SC_07282008_5x_M8_combo.mgf.html	1Arg6	2	-777.777	-777.777	O:\Shao-En\MSDATA\kinaseinhib\k252a\SC_07282008\5x\M8\d008012008_m8_6.raw		46061.63104	2106.939026		1114.5107	TRUE	1114.508773	-777.777
-1	1	0	0.814	0.08	IPI:IPI00847250.1	275721	SPACER	TREMBL:Q13587;Q4LE83|ENSEMBL:ENSP00000363777|VEGA:OTTHUMP00000041958 Tax_Id=9606 Gene_Symbol=FASN Fatty acid synthase	EACPELDYFVVFSSVSCGR	1111.5005	2220.9865	2	46	-777.777	-777.777	-777.777	-777.777	0	0	3836.6091	0	0	0	2220.9819	1111.498575	2220.982625	0	FALSE			-777.777	-777.777	-777.777	1	46.2	O:\Shao-En\MSDATA\kinaseinhib\k252a\SC_07282008\5x\M8\kinaseinhib_k252a_SC_07282008_5x_M8_combo.mgf.html		2	-777.777	-777.777	O:\Shao-En\MSDATA\kinaseinhib\k252a\SC_07282008\5x\M8\d008012008_m8_6.raw		0	2106.939026		0	TRUE	0	-777.777
-1	1	0	0.814	0.08	IPI:IPI00847250.1	275721	SPACER	TREMBL:Q13587;Q4LE83|ENSEMBL:ENSP00000363777|VEGA:OTTHUMP00000041958 Tax_Id=9606 Gene_Symbol=FASN Fatty acid synthase	EACPELDYFVVFSSVSCGR	1114.5112	2227.0079	2	20	-777.777	-777.777	-777.777	-777.777	0	0	3844.5801	0	0	0	2227.002	1114.509273	2227.00402	0	FALSE			-777.777	-777.777	-777.777	1	20.2	O:\Shao-En\MSDATA\kinaseinhib\k252a\SC_07282008\5x\M8\kinaseinhib_k252a_SC_07282008_5x_M8_combo.mgf.html	1Arg6	2	-777.777	-777.777	O:\Shao-En\MSDATA\kinaseinhib\k252a\SC_07282008\5x\M8\d008012008_m8_6.raw		0	2106.939026		0	FALSE	0	-777.777
-1	1	0	0.814	0.08	IPI:IPI00847250.1	275721	SPACER	TREMBL:Q13587;Q4LE83|ENSEMBL:ENSP00000363777|VEGA:OTTHUMP00000041958 Tax_Id=9606 Gene_Symbol=FASN Fatty acid synthase	EDGLAQQQTQLNLR	810.4264	1618.8383	2	74	-777.777	-777.777	-777.777	-777.777	2276.285956	14.42216963	2274.567	2276.986766	2275.5884	2287.324589	1618.837	810.4247422	1618.834959	1612.816768	FALSE			-777.777	-777.777	-777.777	1	61.9	O:\Shao-En\MSDATA\kinaseinhib\k252a\SC_07282008\5x\M8\kinaseinhib_k252a_SC_07282008_5x_M8_combo.mgf.html	1Arg6	2	-777.777	-777.777	O:\Shao-En\MSDATA\kinaseinhib\k252a\SC_07282008\5x\M8\d008012008_m8_6.raw		532239.2937	1612.816885		810.4266044	TRUE	810.4249466	-777.777
-1	1	0	0.814	0.08	IPI:IPI00847250.1	275721	SPACER	TREMBL:Q13587;Q4LE83|ENSEMBL:ENSP00000363777|VEGA:OTTHUMP00000041958 Tax_Id=9606 Gene_Symbol=FASN Fatty acid synthase	EDGLAQQQTQLNLR	807.4171	1612.8197	2	70	-777.777	-777.777	-777.777	-777.777	0	0	2273.066	0	0	0	1612.8169	807.4154449	1612.816364	0	FALSE			-777.777	-777.777	-777.777	1	56.4	O:\Shao-En\MSDATA\kinaseinhib\k252a\SC_07282008\5x\M8\kinaseinhib_k252a_SC_07282008_5x_M8_combo.mgf.html		2	-777.777	-777.777	O:\Shao-En\MSDATA\kinaseinhib\k252a\SC_07282008\5x\M8\d008012008_m8_6.raw		0	1612.816885		0	TRUE	0	-777.777
-1	1	0	0.814	0.08	IPI:IPI00847250.1	275721	SPACER	TREMBL:Q13587;Q4LE83|ENSEMBL:ENSP00000363777|VEGA:OTTHUMP00000041958 Tax_Id=9606 Gene_Symbol=FASN Fatty acid synthase	FCFTPHTEEGCLSER	623.9361	1868.7865	3	35	-777.777	-777.777	-777.777	-777.777	2392.275223	17.17112915	2391.6444	2391.807881	2392.703	1121.291123	1868.7821	623.9346076	1868.782035	1868.782234	FALSE			-777.777	-777.777	-777.777	1	33.7	O:\Shao-En\MSDATA\kinaseinhib\k252a\SC_07282008\5x\M8\kinaseinhib_k252a_SC_07282008_5x_M8_combo.mgf.html		2	-777.777	-777.777	O:\Shao-En\MSDATA\kinaseinhib\k252a\SC_07282008\5x\M8\d008012008_m8_6.raw		382772.5386	1754.739216		623.9361728	TRUE	623.9346805	-777.777
-1	1	0	0.814	0.08	IPI:IPI00847250.1	275721	SPACER	TREMBL:Q13587;Q4LE83|ENSEMBL:ENSP00000363777|VEGA:OTTHUMP00000041958 Tax_Id=9606 Gene_Symbol=FASN Fatty acid synthase	FDASFFGVHPK	630.3202	1258.6259	2	65	-777.777	-777.777	-777.777	-777.777	2775.948009	20.11884627	2772.0887	2776.027721	2772.7652	1426.750671	1258.6226	630.318702	1258.622879	1250.611124	FALSE			-777.777	-777.777	-777.777	1	46.5	O:\Shao-En\MSDATA\kinaseinhib\k252a\SC_07282008\5x\M8\kinaseinhib_k252a_SC_07282008_5x_M8_combo.mgf.html	1Lys8	2	-777.777	-777.777	O:\Shao-En\MSDATA\kinaseinhib\k252a\SC_07282008\5x\M8\d008012008_m8_6.raw		490582.3018	1250.608375		630.3213861	TRUE	630.319888	-777.777
-1	1	0	0.814	0.08	IPI:IPI00847250.1	275721	SPACER	TREMBL:Q13587;Q4LE83|ENSEMBL:ENSP00000363777|VEGA:OTTHUMP00000041958 Tax_Id=9606 Gene_Symbol=FASN Fatty acid synthase	FDASFFGVHPK	626.313	1250.6114	2	63	-777.777	-777.777	-777.777	-777.777	0	0	2769.8757	0	0	0	1250.6084	626.3115055	1250.608486	0	FALSE			-777.777	-777.777	-777.777	1	34.8	O:\Shao-En\MSDATA\kinaseinhib\k252a\SC_07282008\5x\M8\kinaseinhib_k252a_SC_07282008_5x_M8_combo.mgf.html		2	-777.777	-777.777	O:\Shao-En\MSDATA\kinaseinhib\k252a\SC_07282008\5x\M8\d008012008_m8_6.raw		0	1250.608375		0	TRUE	0	-777.777
-1	1	0	0.814	0.08	IPI:IPI00847250.1	275721	SPACER	TREMBL:Q13587;Q4LE83|ENSEMBL:ENSP00000363777|VEGA:OTTHUMP00000041958 Tax_Id=9606 Gene_Symbol=FASN Fatty acid synthase	FDASFFGVHPK	420.5507	1258.6302	3	40	-777.777	-777.777	-777.777	-777.777	2775.537263	20.11884627	2776.8148	2776.263345	2777.1539	587.4793308	1258.6226	420.549388	1258.626376	1250.610227	FALSE			-777.777	-777.777	-777.777	1	30.4	O:\Shao-En\MSDATA\kinaseinhib\k252a\SC_07282008\5x\M8\kinaseinhib_k252a_SC_07282008_5x_M8_combo.mgf.html	1Lys8	2	-777.777	-777.777	O:\Shao-En\MSDATA\kinaseinhib\k252a\SC_07282008\5x\M8\d008012008_m8_6.raw		380448.2178	1250.608375		420.5504427	TRUE	420.5491307	-777.777
-1	1	0	0.814	0.08	IPI:IPI00847250.1	275721	SPACER	TREMBL:Q13587;Q4LE83|ENSEMBL:ENSP00000363777|VEGA:OTTHUMP00000041958 Tax_Id=9606 Gene_Symbol=FASN Fatty acid synthase	FPQLDSTSFANSR	738.3666	1474.7186	2	85	-777.777	-777.777	-777.777	-777.777	2652.38916	17.86431737	2649.2834	2651.773037	2652.5806	2996.739581	1474.7148	738.3650061	1474.715487	1468.69577	FALSE			-777.777	-777.777	-777.777	1	64	O:\Shao-En\MSDATA\kinaseinhib\k252a\SC_07282008\5x\M8\kinaseinhib_k252a_SC_07282008_5x_M8_combo.mgf.html	1Arg6	2	-777.777	-777.777	O:\Shao-En\MSDATA\kinaseinhib\k252a\SC_07282008\5x\M8\d008012008_m8_6.raw		799840.9329	1468.694645		738.3665218	TRUE	738.3649279	-777.777
-1	1	0	0.814	0.08	IPI:IPI00847250.1	275721	SPACER	TREMBL:Q13587;Q4LE83|ENSEMBL:ENSP00000363777|VEGA:OTTHUMP00000041958 Tax_Id=9606 Gene_Symbol=FASN Fatty acid synthase	FPQLDSTSFANSR	735.3556	1468.6967	2	57	-777.777	-777.777	-777.777	-777.777	0	0	2647.3898	0	0	0	1468.6946	735.3540088	1468.693492	0	FALSE			-777.777	-777.777	-777.777	1	44.9	O:\Shao-En\MSDATA\kinaseinhib\k252a\SC_07282008\5x\M8\kinaseinhib_k252a_SC_07282008_5x_M8_combo.mgf.html		2	-777.777	-777.777	O:\Shao-En\MSDATA\kinaseinhib\k252a\SC_07282008\5x\M8\d008012008_m8_6.raw		0	1468.694645		0	TRUE	0	-777.777
-1	1	0	0.814	0.08	IPI:IPI00847250.1	275721	SPACER	TREMBL:Q13587;Q4LE83|ENSEMBL:ENSP00000363777|VEGA:OTTHUMP00000041958 Tax_Id=9606 Gene_Symbol=FASN Fatty acid synthase	GILADEDSSRPVWLK	843.448	1684.8814	2	50	-777.777	-777.777	-777.777	-777.777	2755.401602	17.46266714	2754.3125	2755.277946	2757.2631	1721.60888	1684.8784	843.4463129	1684.8781	1684.878995	FALSE			-777.777	-777.777	-777.777	1	43.3	O:\Shao-En\MSDATA\kinaseinhib\k252a\SC_07282008\5x\M8\kinaseinhib_k252a_SC_07282008_5x_M8_combo.mgf.html		2	-777.777	-777.777	O:\Shao-En\MSDATA\kinaseinhib\k252a\SC_07282008\5x\M8\d008012008_m8_6.raw		374248.395	1684.878395		843.4494817	TRUE	843.4477947	-777.777
-1	1	0	0.814	0.08	IPI:IPI00847250.1	275721	SPACER	TREMBL:Q13587;Q4LE83|ENSEMBL:ENSP00000363777|VEGA:OTTHUMP00000041958 Tax_Id=9606 Gene_Symbol=FASN Fatty acid synthase	GILADEDSSRPVWLK	850.4661	1698.9176	2	44	-777.777	-777.777	-777.777	-777.777	0	0	2756.217	0	0	0	1698.9127	850.4644067	1698.914288	0	FALSE			-777.777	-777.777	-777.777	1	36.6	O:\Shao-En\MSDATA\kinaseinhib\k252a\SC_07282008\5x\M8\kinaseinhib_k252a_SC_07282008_5x_M8_combo.mgf.html	1Arg6 1Lys8	2	-777.777	-777.777	O:\Shao-En\MSDATA\kinaseinhib\k252a\SC_07282008\5x\M8\d008012008_m8_6.raw		0	1684.878395		0	TRUE	0	-777.777
-1	1	0	0.814	0.08	IPI:IPI00847250.1	275721	SPACER	TREMBL:Q13587;Q4LE83|ENSEMBL:ENSP00000363777|VEGA:OTTHUMP00000041958 Tax_Id=9606 Gene_Symbol=FASN Fatty acid synthase	GILADEDSSRPVWLK	562.636	1684.8863	3	15	-777.777	-777.777	-777.777	-777.777	0	0	2753.9503	0	0	0	1684.8784	562.634562	1684.881898	0	FALSE			-777.777	-777.777	-777.777	1	5.9	O:\Shao-En\MSDATA\kinaseinhib\k252a\SC_07282008\5x\M8\kinaseinhib_k252a_SC_07282008_5x_M8_combo.mgf.html		2	-777.777	-777.777	O:\Shao-En\MSDATA\kinaseinhib\k252a\SC_07282008\5x\M8\d008012008_m8_6.raw		0	1684.878395		0	FALSE	0	-777.777
-1	1	0	0.814	0.08	IPI:IPI00847250.1	275721	SPACER	TREMBL:Q13587;Q4LE83|ENSEMBL:ENSP00000363777|VEGA:OTTHUMP00000041958 Tax_Id=9606 Gene_Symbol=FASN Fatty acid synthase	GLVQALQTK	479.2913	956.5681	2	49	-777.777	-777.777	-777.777	-777.777	2205.018404	18.91966284	2200.4638	2204.406832	2206.8397	1617.85388	956.5654	479.2899359	956.5653464	956.5657686	FALSE			-777.777	-777.777	-777.777	1	29.7	O:\Shao-En\MSDATA\kinaseinhib\k252a\SC_07282008\5x\M8\kinaseinhib_k252a_SC_07282008_5x_M8_combo.mgf.html		2	-777.777	-777.777	O:\Shao-En\MSDATA\kinaseinhib\k252a\SC_07282008\5x\M8\d008012008_m8_6.raw		851902.0293	956.5654647		479.2913801	TRUE	479.290016	-777.777
-1	1	0	0.814	0.08	IPI:IPI00847250.1	275721	SPACER	TREMBL:Q13587;Q4LE83|ENSEMBL:ENSP00000363777|VEGA:OTTHUMP00000041958 Tax_Id=9606 Gene_Symbol=FASN Fatty acid synthase	GLVQALQTK	483.2983	964.582	2	40	-777.777	-777.777	-777.777	-777.777	0	0	2200.1442	0	0	0	964.5797	483.2969324	964.5793393	0	FALSE			-777.777	-777.777	-777.777	1	22.4	O:\Shao-En\MSDATA\kinaseinhib\k252a\SC_07282008\5x\M8\kinaseinhib_k252a_SC_07282008_5x_M8_combo.mgf.html	1Lys8	2	-777.777	-777.777	O:\Shao-En\MSDATA\kinaseinhib\k252a\SC_07282008\5x\M8\d008012008_m8_6.raw		0	956.5654647		0	TRUE	0	-777.777
-1	1	0	0.814	0.08	IPI:IPI00847250.1	275721	SPACER	TREMBL:Q13587;Q4LE83|ENSEMBL:ENSP00000363777|VEGA:OTTHUMP00000041958 Tax_Id=9606 Gene_Symbol=FASN Fatty acid synthase	GNAGQSNYGFANSAMER	895.3827	1788.7507	2	92	-777.777	-777.777	-777.777	-777.777	2019.438656	11.4285296	2021.8659	2019.685079	2020.3639	2029.690149	1788.7485	895.3809669	1788.747408	1788.747898	FALSE			-777.777	-777.777	-777.777	1	86.9	O:\Shao-En\MSDATA\kinaseinhib\k252a\SC_07282008\5x\M8\kinaseinhib_k252a_SC_07282008_5x_M8_combo.mgf.html	1Met(ox)	2	-777.777	-777.777	O:\Shao-En\MSDATA\kinaseinhib\k252a\SC_07282008\5x\M8\d008012008_m8_6.raw		402404.1125	1772.753635		895.3829951	TRUE	895.3812619	-777.777
-1	1	0	0.814	0.08	IPI:IPI00847250.1	275721	SPACER	TREMBL:Q13587;Q4LE83|ENSEMBL:ENSP00000363777|VEGA:OTTHUMP00000041958 Tax_Id=9606 Gene_Symbol=FASN Fatty acid synthase	GNAGQSNYGFANSAMER	887.3854	1772.7563	2	79	-777.777	-777.777	-777.777	-777.777	2243.154445	9.748653135	2242.6948	2243.114602	2245.9677	1167.107666	1772.7536	887.383674	1772.752823	1772.754491	FALSE			-777.777	-777.777	-777.777	1	79.1	O:\Shao-En\MSDATA\kinaseinhib\k252a\SC_07282008\5x\M8\kinaseinhib_k252a_SC_07282008_5x_M8_combo.mgf.html		2	-777.777	-777.777	O:\Shao-En\MSDATA\kinaseinhib\k252a\SC_07282008\5x\M8\d008012008_m8_6.raw		235457.6282	1772.753635		887.3857085	TRUE	887.3839825	-777.777
-1	1	0	0.814	0.08	IPI:IPI00847250.1	275721	SPACER	TREMBL:Q13587;Q4LE83|ENSEMBL:ENSP00000363777|VEGA:OTTHUMP00000041958 Tax_Id=9606 Gene_Symbol=FASN Fatty acid synthase	GTPLISPLIK	523.8408	1045.6671	2	28	-777.777	-777.777	-777.777	-777.777	2718.806507	20.3670636	2710.1651	2718.930853	2717.194	2182.811486	1045.6627	523.8393964	1045.664267	1037.649947	FALSE			-777.777	-777.777	-777.777	1	24.5	O:\Shao-En\MSDATA\kinaseinhib\k252a\SC_07282008\5x\M8\kinaseinhib_k252a_SC_07282008_5x_M8_combo.mgf.html	1Lys8	2	-777.777	-777.777	O:\Shao-En\MSDATA\kinaseinhib\k252a\SC_07282008\5x\M8\d008012008_m8_6.raw		1016110.76	1037.648455		523.8400846	TRUE	523.838681	-777.777
-1	1	0	0.814	0.08	IPI:IPI00847250.1	275721	SPACER	TREMBL:Q13587;Q4LE83|ENSEMBL:ENSP00000363777|VEGA:OTTHUMP00000041958 Tax_Id=9606 Gene_Symbol=FASN Fatty acid synthase	GTPLISPLIK	519.8339	1037.6532	2	21	-777.777	-777.777	-777.777	-777.777	0	0	2711.0176	0	0	0	1037.6485	519.8325	1037.650475	0	FALSE			-777.777	-777.777	-777.777	1	14.5	O:\Shao-En\MSDATA\kinaseinhib\k252a\SC_07282008\5x\M8\kinaseinhib_k252a_SC_07282008_5x_M8_combo.mgf.html		2	-777.777	-777.777	O:\Shao-En\MSDATA\kinaseinhib\k252a\SC_07282008\5x\M8\d008012008_m8_6.raw		0	1037.648455		0	FALSE	0	-777.777
-1	1	0	0.814	0.08	IPI:IPI00847250.1	275721	SPACER	TREMBL:Q13587;Q4LE83|ENSEMBL:ENSP00000363777|VEGA:OTTHUMP00000041958 Tax_Id=9606 Gene_Symbol=FASN Fatty acid synthase	GVDLVLNSLAEEK	697.8859	1393.7572	2	74	-777.777	-777.777	-777.777	-777.777	2994.107479	17.92247364	2992.5704	2993.911516	2995.8963	874.202847	1393.7543	697.884342	1393.754159	1385.740768	FALSE			-777.777	-777.777	-777.777	1	52.3	O:\Shao-En\MSDATA\kinaseinhib\k252a\SC_07282008\5x\M8\kinaseinhib_k252a_SC_07282008_5x_M8_combo.mgf.html	1Lys8	2	-777.777	-777.777	O:\Shao-En\MSDATA\kinaseinhib\k252a\SC_07282008\5x\M8\d008012008_m8_6.raw		255790.9894	1385.740175		697.8856997	TRUE	697.8841417	-777.777
-1	1	0	0.814	0.08	IPI:IPI00847250.1	275721	SPACER	TREMBL:Q13587;Q4LE83|ENSEMBL:ENSP00000363777|VEGA:OTTHUMP00000041958 Tax_Id=9606 Gene_Symbol=FASN Fatty acid synthase	GVDLVLNSLAEEK	693.8801	1385.7456	2	47	-777.777	-777.777	-777.777	-777.777	0	0	2992.2299	0	0	0	1385.7401	693.8785456	1385.742566	0	FALSE			-777.777	-777.777	-777.777	1	36.8	O:\Shao-En\MSDATA\kinaseinhib\k252a\SC_07282008\5x\M8\kinaseinhib_k252a_SC_07282008_5x_M8_combo.mgf.html		2	-777.777	-777.777	O:\Shao-En\MSDATA\kinaseinhib\k252a\SC_07282008\5x\M8\d008012008_m8_6.raw		0	1385.740175		0	TRUE	0	-777.777
-1	1	0	0.814	0.08	IPI:IPI00847250.1	275721	SPACER	TREMBL:Q13587;Q4LE83|ENSEMBL:ENSP00000363777|VEGA:OTTHUMP00000041958 Tax_Id=9606 Gene_Symbol=FASN Fatty acid synthase	GYAVLGGER	461.2443	920.474	2	48	-777.777	-777.777	-777.777	-777.777	2033.03942	15.33485064	2031.1881	2033.508143	2032.6383	1273.470081	920.4715	461.2429519	920.4713784	920.4711054	FALSE			-777.777	-777.777	-777.777	1	29.4	O:\Shao-En\MSDATA\kinaseinhib\k252a\SC_07282008\5x\M8\kinaseinhib_k252a_SC_07282008_5x_M8_combo.mgf.html		2	-777.777	-777.777	O:\Shao-En\MSDATA\kinaseinhib\k252a\SC_07282008\5x\M8\d008012008_m8_6.raw		706553.5293	920.4715547		461.2441698	TRUE	461.2428217	-777.777
-1	1	0	0.814	0.08	IPI:IPI00847250.1	275721	SPACER	TREMBL:Q13587;Q4LE83|ENSEMBL:ENSP00000363777|VEGA:OTTHUMP00000041958 Tax_Id=9606 Gene_Symbol=FASN Fatty acid synthase	GYAVLGGER	464.2545	926.4945	2	27	-777.777	-777.777	-777.777	-777.777	0	0	2030.4184	0	0	0	926.4916	464.2531493	926.4917731	0	FALSE			-777.777	-777.777	-777.777	1	10.2	O:\Shao-En\MSDATA\kinaseinhib\k252a\SC_07282008\5x\M8\kinaseinhib_k252a_SC_07282008_5x_M8_combo.mgf.html	1Arg6	2	-777.777	-777.777	O:\Shao-En\MSDATA\kinaseinhib\k252a\SC_07282008\5x\M8\d008012008_m8_6.raw		0	920.4715547		0	TRUE	0	-777.777
-1	1	0	0.814	0.08	IPI:IPI00847250.1	275721	SPACER	TREMBL:Q13587;Q4LE83|ENSEMBL:ENSP00000363777|VEGA:OTTHUMP00000041958 Tax_Id=9606 Gene_Symbol=FASN Fatty acid synthase	HGLYLPTR	478.7703	955.5261	2	45	-777.777	-777.777	-777.777	-777.777	2012.96802	15.11132776	2009.8989	2013.480555	2012.6623	2039.648113	955.5239	478.7689364	955.5233474	955.5235327	FALSE			-777.777	-777.777	-777.777	1	31.7	O:\Shao-En\MSDATA\kinaseinhib\k252a\SC_07282008\5x\M8\kinaseinhib_k252a_SC_07282008_5x_M8_combo.mgf.html		2	-777.777	-777.777	O:\Shao-En\MSDATA\kinaseinhib\k252a\SC_07282008\5x\M8\d008012008_m8_6.raw		1074488.055	955.5239347		478.7704061	TRUE	478.7690425	-777.777
-1	1	0	0.814	0.08	IPI:IPI00847250.1	275721	SPACER	TREMBL:Q13587;Q4LE83|ENSEMBL:ENSP00000363777|VEGA:OTTHUMP00000041958 Tax_Id=9606 Gene_Symbol=FASN Fatty acid synthase	HGLYLPTR	481.7798	961.545	2	23	-777.777	-777.777	-777.777	-777.777	0	0	2014.949	0	0	0	961.5441	481.7784337	961.542342	0	FALSE			-777.777	-777.777	-777.777	1	13.8	O:\Shao-En\MSDATA\kinaseinhib\k252a\SC_07282008\5x\M8\kinaseinhib_k252a_SC_07282008_5x_M8_combo.mgf.html	1Arg6	2	-777.777	-777.777	O:\Shao-En\MSDATA\kinaseinhib\k252a\SC_07282008\5x\M8\d008012008_m8_6.raw		0	955.5239347		0	FALSE	0	-777.777
-1	1	0	0.814	0.08	IPI:IPI00847250.1	275721	SPACER	TREMBL:Q13587;Q4LE83|ENSEMBL:ENSP00000363777|VEGA:OTTHUMP00000041958 Tax_Id=9606 Gene_Symbol=FASN Fatty acid synthase	HSQDLAFLSMLNDIAAVPATAMPFR	916.7905	2747.3497	3	13	-777.777	-777.777	-777.777	-777.777	0	0	3899.4075	0	0	0	2747.3411	916.7887479	2747.344456	0	FALSE			-777.777	-777.777	-777.777	1	10.3	O:\Shao-En\MSDATA\kinaseinhib\k252a\SC_07282008\5x\M8\kinaseinhib_k252a_SC_07282008_5x_M8_combo.mgf.html	2Met(ox)	2	-777.777	-777.777	O:\Shao-En\MSDATA\kinaseinhib\k252a\SC_07282008\5x\M8\d008012008_m8_6.raw		0	2715.351235		0	FALSE	0	-777.777
-1	1	0	0.814	0.08	IPI:IPI00847250.1	275721	SPACER	TREMBL:Q13587;Q4LE83|ENSEMBL:ENSP00000363777|VEGA:OTTHUMP00000041958 Tax_Id=9606 Gene_Symbol=FASN Fatty acid synthase	IPGLLSPHPLLQLSYTATDR	731.4088	2191.2047	3	40	-777.777	-777.777	-777.777	-777.777	3350.849896	13.18306412	3349.5697	3349.836661	3347.9722	414.3525418	2191.2001	731.4072123	2191.199849	2191.200623	TRUE	Charge state is not the expected. Detected:	2. Expected: 3 Deci charge: 1.51	-777.777	-777.777	-777.777	1	36.9	O:\Shao-En\MSDATA\kinaseinhib\k252a\SC_07282008\5x\M8\kinaseinhib_k252a_SC_07282008_5x_M8_combo.mgf.html		2	-777.777	-777.777	O:\Shao-En\MSDATA\kinaseinhib\k252a\SC_07282008\5x\M8\d008012008_m8_6.raw		111557.8225	2191.200065		731.4088303	TRUE	731.4072427	-777.777
-1	1	0	0.814	0.08	IPI:IPI00847250.1	275721	SPACER	TREMBL:Q13587;Q4LE83|ENSEMBL:ENSP00000363777|VEGA:OTTHUMP00000041958 Tax_Id=9606 Gene_Symbol=FASN Fatty acid synthase	LFDHPESPTPNPTEPLFLAQAEVYK	947.4777	2839.4113	3	54	-777.777	-777.777	-777.777	-777.777	3380.855469	21.19492189	3378.4258	3376.826386	3377.9197	1337.235318	2839.4068	947.4759207	2839.405974	2839.408682	FALSE			-777.777	-777.777	-777.777	1	53.2	O:\Shao-En\MSDATA\kinaseinhib\k252a\SC_07282008\5x\M8\kinaseinhib_k252a_SC_07282008_5x_M8_combo.mgf.html		2	-777.777	-777.777	O:\Shao-En\MSDATA\kinaseinhib\k252a\SC_07282008\5x\M8\d008012008_m8_6.raw		247358.3111	2839.406805		947.4801685	TRUE	947.4783892	-777.777
-1	1	0	0.814	0.08	IPI:IPI00847250.1	275721	SPACER	TREMBL:Q13587;Q4LE83|ENSEMBL:ENSP00000363777|VEGA:OTTHUMP00000041958 Tax_Id=9606 Gene_Symbol=FASN Fatty acid synthase	LHLSGIDANPNALFPPVEFPAPR	824.7743	2471.3011	3	41	-777.777	-777.777	-777.777	-777.777	3673.229339	41.53964267	3677.2622	3673.483711	3671.5033	559.9592316	2471.2961	824.7726295	2471.2961	2471.296069	FALSE			-777.777	-777.777	-777.777	1	30.8	O:\Shao-En\MSDATA\kinaseinhib\k252a\SC_07282008\5x\M8\kinaseinhib_k252a_SC_07282008_5x_M8_combo.mgf.html		2	-777.777	-777.777	O:\Shao-En\MSDATA\kinaseinhib\k252a\SC_07282008\5x\M8\d008012008_m8_6.raw		126051.9403	2471.296065		824.7733436	TRUE	824.7716731	-777.777
-1	1	0	0.814	0.08	IPI:IPI00847250.1	275721	SPACER	TREMBL:Q13587;Q4LE83|ENSEMBL:ENSP00000363777|VEGA:OTTHUMP00000041958 Tax_Id=9606 Gene_Symbol=FASN Fatty acid synthase	LHLSGIDANPNALFPPVEFPAPR	824.7739	2471.2998	3	27	-777.777	-777.777	-777.777	-777.777	0	0	3520.5421	0	0	0	2471.2961	824.7722295	2471.2949	0	FALSE			-777.777	-777.777	-777.777	1	10.3	O:\Shao-En\MSDATA\kinaseinhib\k252a\SC_07282008\5x\M8\kinaseinhib_k252a_SC_07282008_5x_M8_combo.mgf.html		2	-777.777	-777.777	O:\Shao-En\MSDATA\kinaseinhib\k252a\SC_07282008\5x\M8\d008012008_m8_6.raw		0	2471.296065		0	TRUE	0	-777.777
-1	1	0	0.814	0.08	IPI:IPI00847250.1	275721	SPACER	TREMBL:Q13587;Q4LE83|ENSEMBL:ENSP00000363777|VEGA:OTTHUMP00000041958 Tax_Id=9606 Gene_Symbol=FASN Fatty acid synthase	LHLSGIDANPNALFPPVEFPAPR	826.781	2477.3213	3	16	-777.777	-777.777	-777.777	-777.777	0	0	3517.7281	0	0	0	2477.3162	826.7793277	2477.316195	0	FALSE			-777.777	-777.777	-777.777	1	5.5	O:\Shao-En\MSDATA\kinaseinhib\k252a\SC_07282008\5x\M8\kinaseinhib_k252a_SC_07282008_5x_M8_combo.mgf.html	1Arg6	2	-777.777	-777.777	O:\Shao-En\MSDATA\kinaseinhib\k252a\SC_07282008\5x\M8\d008012008_m8_6.raw		0	2471.296065		0	FALSE	0	-777.777
-1	1	0	0.814	0.08	IPI:IPI00847250.1	275721	SPACER	TREMBL:Q13587;Q4LE83|ENSEMBL:ENSP00000363777|VEGA:OTTHUMP00000041958 Tax_Id=9606 Gene_Symbol=FASN Fatty acid synthase	LLEQGLR	417.7613	833.5081	2	48	-777.777	-777.777	-777.777	-777.777	1958.752174	10.83515375	1959.553	1959.120808	1959.8323	2243.555414	833.5066	417.7599905	833.5054556	827.4859873	FALSE			-777.777	-777.777	-777.777	1	0	O:\Shao-En\MSDATA\kinaseinhib\k252a\SC_07282008\5x\M8\kinaseinhib_k252a_SC_07282008_5x_M8_combo.mgf.html	1Arg6	2	-777.777	-777.777	O:\Shao-En\MSDATA\kinaseinhib\k252a\SC_07282008\5x\M8\d008012008_m8_6.raw		1468043.48	827.4864847		417.7613456	TRUE	417.7600361	-777.777
-1	1	0	0.814	0.08	IPI:IPI00847250.1	275721	SPACER	TREMBL:Q13587;Q4LE83|ENSEMBL:ENSP00000363777|VEGA:OTTHUMP00000041958 Tax_Id=9606 Gene_Symbol=FASN Fatty acid synthase	LPEDPLLSGLLDSPALK	889.5033	1776.992	2	61	-777.777	-777.777	-777.777	-777.777	3855.909421	31.70760534	3843.8863	3856.706002	3850.349	922.2857136	1776.9873	889.5015721	1776.988619	1776.989436	FALSE			-777.777	-777.777	-777.777	1	58.2	O:\Shao-En\MSDATA\kinaseinhib\k252a\SC_07282008\5x\M8\kinaseinhib_k252a_SC_07282008_5x_M8_combo.mgf.html		2	-777.777	-777.777	O:\Shao-En\MSDATA\kinaseinhib\k252a\SC_07282008\5x\M8\d008012008_m8_6.raw		185170.3066	1776.987265		889.5037529	TRUE	889.502025	-777.777
-1	1	0	0.814	0.08	IPI:IPI00847250.1	275721	SPACER	TREMBL:Q13587;Q4LE83|ENSEMBL:ENSP00000363777|VEGA:OTTHUMP00000041958 Tax_Id=9606 Gene_Symbol=FASN Fatty acid synthase	LPEDPLLSGLLDSPALK	893.5091	1785.0036	2	50	-777.777	-777.777	-777.777	-777.777	0	0	3844.9428	0	0	0	1785.0015	893.5073685	1785.000212	0	FALSE			-777.777	-777.777	-777.777	1	46.4	O:\Shao-En\MSDATA\kinaseinhib\k252a\SC_07282008\5x\M8\kinaseinhib_k252a_SC_07282008_5x_M8_combo.mgf.html	1Lys8	2	-777.777	-777.777	O:\Shao-En\MSDATA\kinaseinhib\k252a\SC_07282008\5x\M8\d008012008_m8_6.raw		0	1776.987265		0	TRUE	0	-777.777
-1	1	0	0.814	0.08	IPI:IPI00847250.1	275721	SPACER	TREMBL:Q13587;Q4LE83|ENSEMBL:ENSP00000363777|VEGA:OTTHUMP00000041958 Tax_Id=9606 Gene_Symbol=FASN Fatty acid synthase	LQVVDQPLPVR	632.3771	1262.7396	2	55	-777.777	-777.777	-777.777	-777.777	2452.323843	20.22208578	2446.7711	2451.826833	2453.6454	2698.818244	1262.7346	632.3756001	1262.736675	1262.735593	FALSE			-777.777	-777.777	-777.777	1	39.4	O:\Shao-En\MSDATA\kinaseinhib\k252a\SC_07282008\5x\M8\kinaseinhib_k252a_SC_07282008_5x_M8_combo.mgf.html		2	-777.777	-777.777	O:\Shao-En\MSDATA\kinaseinhib\k252a\SC_07282008\5x\M8\d008012008_m8_6.raw		923487.2578	1262.734645		632.3767643	TRUE	632.3752644	-777.777
-1	1	0	0.814	0.08	IPI:IPI00847250.1	275721	SPACER	TREMBL:Q13587;Q4LE83|ENSEMBL:ENSP00000363777|VEGA:OTTHUMP00000041958 Tax_Id=9606 Gene_Symbol=FASN Fatty acid synthase	LQVVDQPLPVR	635.3868	1268.759	2	55	-777.777	-777.777	-777.777	-777.777	0	0	2447.8838	0	0	0	1268.7548	635.3852975	1268.75607	0	FALSE			-777.777	-777.777	-777.777	1	24.7	O:\Shao-En\MSDATA\kinaseinhib\k252a\SC_07282008\5x\M8\kinaseinhib_k252a_SC_07282008_5x_M8_combo.mgf.html	1Arg6	2	-777.777	-777.777	O:\Shao-En\MSDATA\kinaseinhib\k252a\SC_07282008\5x\M8\d008012008_m8_6.raw		0	1262.734645		0	TRUE	0	-777.777
-1	1	0	0.814	0.08	IPI:IPI00847250.1	275721	SPACER	TREMBL:Q13587;Q4LE83|ENSEMBL:ENSP00000363777|VEGA:OTTHUMP00000041958 Tax_Id=9606 Gene_Symbol=FASN Fatty acid synthase	LSIPTYGLQCTR	707.8778	1413.7411	2	15	-777.777	-777.777	-777.777	-777.777	0	0	2713.9088	0	0	0	1413.7381	707.8762332	1413.737941	0	FALSE			-777.777	-777.777	-777.777	1	7.7	O:\Shao-En\MSDATA\kinaseinhib\k252a\SC_07282008\5x\M8\kinaseinhib_k252a_SC_07282008_5x_M8_combo.mgf.html	1Arg6	2	-777.777	-777.777	O:\Shao-En\MSDATA\kinaseinhib\k252a\SC_07282008\5x\M8\d008012008_m8_6.raw		0	1350.69656		0	FALSE	0	-777.777
-1	1	0	0.814	0.08	IPI:IPI00847250.1	275721	SPACER	TREMBL:Q13587;Q4LE83|ENSEMBL:ENSP00000363777|VEGA:OTTHUMP00000041958 Tax_Id=9606 Gene_Symbol=FASN Fatty acid synthase	QEPLLIGSTK	547.3221	1092.6296	2	17	-777.777	-777.777	-777.777	-777.777	0	0	2197.1075	0	0	0	1092.627	547.3206756	1092.626826	0	FALSE			-777.777	-777.777	-777.777	1	8.2	O:\Shao-En\MSDATA\kinaseinhib\k252a\SC_07282008\5x\M8\kinaseinhib_k252a_SC_07282008_5x_M8_combo.mgf.html	1Lys8	2	-777.777	-777.777	O:\Shao-En\MSDATA\kinaseinhib\k252a\SC_07282008\5x\M8\d008012008_m8_6.raw		0	1084.612805		0	FALSE	0	-777.777
-1	1	0	0.814	0.08	IPI:IPI00847250.1	275721	SPACER	TREMBL:Q13587;Q4LE83|ENSEMBL:ENSP00000363777|VEGA:OTTHUMP00000041958 Tax_Id=9606 Gene_Symbol=FASN Fatty acid synthase	RPTPQDSPIFLPVDDTSFR	1094.5571	2187.0997	2	30	-777.777	-777.777	-777.777	-777.777	3081.042729	20.6370695	3080.1208	3082.647942	3085.8346	1507.304496	2187.096	1094.55519	2187.095855	2187.098151	FALSE			-777.777	-777.777	-777.777	1	19	O:\Shao-En\MSDATA\kinaseinhib\k252a\SC_07282008\5x\M8\kinaseinhib_k252a_SC_07282008_5x_M8_combo.mgf.html		2	-777.777	-777.777	O:\Shao-En\MSDATA\kinaseinhib\k252a\SC_07282008\5x\M8\d008012008_m8_6.raw		222649.6752	2187.095995		1094.556892	TRUE	1094.554982	-777.777
-1	1	0	0.814	0.08	IPI:IPI00847250.1	275721	SPACER	TREMBL:Q13587;Q4LE83|ENSEMBL:ENSP00000363777|VEGA:OTTHUMP00000041958 Tax_Id=9606 Gene_Symbol=FASN Fatty acid synthase	RPTPQDSPIFLPVDDTSFR	1100.5789	2199.1433	2	30	-777.777	-777.777	-777.777	-777.777	0	0	3084.7456	0	0	0	2199.1363	1100.576985	2199.139444	0	FALSE			-777.777	-777.777	-777.777	1	23.3	O:\Shao-En\MSDATA\kinaseinhib\k252a\SC_07282008\5x\M8\kinaseinhib_k252a_SC_07282008_5x_M8_combo.mgf.html	2Arg6	2	-777.777	-777.777	O:\Shao-En\MSDATA\kinaseinhib\k252a\SC_07282008\5x\M8\d008012008_m8_6.raw		0	2187.095995		0	TRUE	0	-777.777
-1	1	0	0.814	0.08	IPI:IPI00847250.1	275721	SPACER	TREMBL:Q13587;Q4LE83|ENSEMBL:ENSP00000363777|VEGA:OTTHUMP00000041958 Tax_Id=9606 Gene_Symbol=FASN Fatty acid synthase	RPTPQDSPIFLPVDDTSFR	730.0406	2187.1	3	56	-777.777	-777.777	-777.777	-777.777	3082.223595	20.81542706	3077.1412	3081.86422	3085.8346	1920.718557	2187.096	730.0390135	2187.095252	2187.098464	FALSE			-777.777	-777.777	-777.777	1	41.6	O:\Shao-En\MSDATA\kinaseinhib\k252a\SC_07282008\5x\M8\kinaseinhib_k252a_SC_07282008_5x_M8_combo.mgf.html		2	-777.777	-777.777	O:\Shao-En\MSDATA\kinaseinhib\k252a\SC_07282008\5x\M8\d008012008_m8_6.raw		519570.4933	2187.095995		730.0425504	TRUE	730.0409639	-777.777
-1	1	0	0.814	0.08	IPI:IPI00847250.1	275721	SPACER	TREMBL:Q13587;Q4LE83|ENSEMBL:ENSP00000363777|VEGA:OTTHUMP00000041958 Tax_Id=9606 Gene_Symbol=FASN Fatty acid synthase	RPTPQDSPIFLPVDDTSFR	734.0539	2199.1398	3	18	-777.777	-777.777	-777.777	-777.777	0	0	3077.5155	0	0	0	2199.1363	734.05231	2199.135142	0	FALSE			-777.777	-777.777	-777.777	1	4	O:\Shao-En\MSDATA\kinaseinhib\k252a\SC_07282008\5x\M8\kinaseinhib_k252a_SC_07282008_5x_M8_combo.mgf.html	2Arg6	2	-777.777	-777.777	O:\Shao-En\MSDATA\kinaseinhib\k252a\SC_07282008\5x\M8\d008012008_m8_6.raw		0	2187.095995		0	FALSE	0	-777.777
-1	1	0	0.814	0.08	IPI:IPI00847250.1	275721	SPACER	TREMBL:Q13587;Q4LE83|ENSEMBL:ENSP00000363777|VEGA:OTTHUMP00000041958 Tax_Id=9606 Gene_Symbol=FASN Fatty acid synthase	RPTPQDSPIFLPVDDTSFR	734.0542	2199.1409	3	13	-777.777	-777.777	-777.777	-777.777	0	0	3093.2439	0	0	0	2199.1363	734.05261	2199.136042	0	FALSE			-777.777	-777.777	-777.777	1	5.7	O:\Shao-En\MSDATA\kinaseinhib\k252a\SC_07282008\5x\M8\kinaseinhib_k252a_SC_07282008_5x_M8_combo.mgf.html	2Arg6	2	-777.777	-777.777	O:\Shao-En\MSDATA\kinaseinhib\k252a\SC_07282008\5x\M8\d008012008_m8_6.raw		0	2187.095995		0	FALSE	0	-777.777
-1	1	0	0.814	0.08	IPI:IPI00847250.1	275721	SPACER	TREMBL:Q13587;Q4LE83|ENSEMBL:ENSP00000363777|VEGA:OTTHUMP00000041958 Tax_Id=9606 Gene_Symbol=FASN Fatty acid synthase	SDEAVKPFGLK	595.8262	1189.6379	2	53	-777.777	-777.777	-777.777	-777.777	2109.836761	14.44698697	2109.7301	2110.252672	2111.2553	1914.463205	1189.6342	595.8247326	1189.63494	1189.634373	FALSE			-777.777	-777.777	-777.777	1	31.9	O:\Shao-En\MSDATA\kinaseinhib\k252a\SC_07282008\5x\M8\kinaseinhib_k252a_SC_07282008_5x_M8_combo.mgf.html		2	-777.777	-777.777	O:\Shao-En\MSDATA\kinaseinhib\k252a\SC_07282008\5x\M8\d008012008_m8_6.raw		710116.8643	1189.634255		595.8261604	TRUE	595.824693	-777.777
-1	1	0	0.814	0.08	IPI:IPI00847250.1	275721	SPACER	TREMBL:Q13587;Q4LE83|ENSEMBL:ENSP00000363777|VEGA:OTTHUMP00000041958 Tax_Id=9606 Gene_Symbol=FASN Fatty acid synthase	SDEAVKPFGLK	603.8399	1205.6652	2	15	-777.777	-777.777	-777.777	-777.777	0	0	2107.5816	0	0	0	1205.6626	603.8384255	1205.662326	0	FALSE			-777.777	-777.777	-777.777	1	5.4	O:\Shao-En\MSDATA\kinaseinhib\k252a\SC_07282008\5x\M8\kinaseinhib_k252a_SC_07282008_5x_M8_combo.mgf.html	2Lys8	2	-777.777	-777.777	O:\Shao-En\MSDATA\kinaseinhib\k252a\SC_07282008\5x\M8\d008012008_m8_6.raw		0	1189.634255		0	FALSE	0	-777.777
-1	1	0	0.814	0.08	IPI:IPI00847250.1	275721	SPACER	TREMBL:Q13587;Q4LE83|ENSEMBL:ENSP00000363777|VEGA:OTTHUMP00000041958 Tax_Id=9606 Gene_Symbol=FASN Fatty acid synthase	SEGVVAVLLTK	558.3401	1114.6656	2	70	-777.777	-777.777	-777.777	-777.777	2943.61327	20.54124731	2938.5108	2944.096472	2946.1527	804.312749	1114.6597	558.3386658	1114.662806	1114.661107	FALSE			-777.777	-777.777	-777.777	1	55.3	O:\Shao-En\MSDATA\kinaseinhib\k252a\SC_07282008\5x\M8\kinaseinhib_k252a_SC_07282008_5x_M8_combo.mgf.html		2	-777.777	-777.777	O:\Shao-En\MSDATA\kinaseinhib\k252a\SC_07282008\5x\M8\d008012008_m8_6.raw		326947.6912	1114.659745		558.3399473	TRUE	558.3385131	-777.777
-1	1	0	0.814	0.08	IPI:IPI00847250.1	275721	SPACER	TREMBL:Q13587;Q4LE83|ENSEMBL:ENSP00000363777|VEGA:OTTHUMP00000041958 Tax_Id=9606 Gene_Symbol=FASN Fatty acid synthase	SEGVVAVLLTK	562.3467	1122.6788	2	65	-777.777	-777.777	-777.777	-777.777	0	0	2938.1814	0	0	0	1122.6739	562.3452623	1122.675999	0	FALSE			-777.777	-777.777	-777.777	1	52.6	O:\Shao-En\MSDATA\kinaseinhib\k252a\SC_07282008\5x\M8\kinaseinhib_k252a_SC_07282008_5x_M8_combo.mgf.html	1Lys8	2	-777.777	-777.777	O:\Shao-En\MSDATA\kinaseinhib\k252a\SC_07282008\5x\M8\d008012008_m8_6.raw		0	1114.659745		0	TRUE	0	-777.777
-1	1	0	0.814	0.08	IPI:IPI00847250.1	275721	SPACER	TREMBL:Q13587;Q4LE83|ENSEMBL:ENSP00000363777|VEGA:OTTHUMP00000041958 Tax_Id=9606 Gene_Symbol=FASN Fatty acid synthase	SEGVVAVLLTKK	622.3872	1242.7598	2	25	-777.777	-777.777	-777.777	-777.777	0	0	2676.1165	0	0	0	1242.7547	622.385709	1242.756893	0	FALSE			-777.777	-777.777	-777.777	1	17.1	O:\Shao-En\MSDATA\kinaseinhib\k252a\SC_07282008\5x\M8\kinaseinhib_k252a_SC_07282008_5x_M8_combo.mgf.html		2	-777.777	-777.777	O:\Shao-En\MSDATA\kinaseinhib\k252a\SC_07282008\5x\M8\d008012008_m8_6.raw		0	1242.754705		0	FALSE	0	-777.777
-1	1	0	0.814	0.08	IPI:IPI00847250.1	275721	SPACER	TREMBL:Q13587;Q4LE83|ENSEMBL:ENSP00000363777|VEGA:OTTHUMP00000041958 Tax_Id=9606 Gene_Symbol=FASN Fatty acid synthase	SLLVNPEGPTLMR	724.899	1447.7835	2	32	-777.777	-777.777	-777.777	-777.777	2542.912268	22.96470596	2538.2127	2542.827581	2545.3415	2407.591037	1447.78	724.8974181	1447.780311	1441.760379	FALSE			-777.777	-777.777	-777.777	1	11.2	O:\Shao-En\MSDATA\kinaseinhib\k252a\SC_07282008\5x\M8\kinaseinhib_k252a_SC_07282008_5x_M8_combo.mgf.html	1Arg6 1Met(ox)	2	-777.777	-777.777	O:\Shao-En\MSDATA\kinaseinhib\k252a\SC_07282008\5x\M8\d008012008_m8_6.raw		658315.7604	1425.764965		724.898912	TRUE	724.8973301	-777.777
-1	1	0	0.814	0.08	IPI:IPI00847250.1	275721	SPACER	TREMBL:Q13587;Q4LE83|ENSEMBL:ENSP00000363777|VEGA:OTTHUMP00000041958 Tax_Id=9606 Gene_Symbol=FASN Fatty acid synthase	SLLVNPEGPTLMR	721.8892	1441.7639	2	28	-777.777	-777.777	-777.777	-777.777	0	0	2537.1658	0	0	0	1441.7599	721.8876208	1441.760716	0	FALSE			-777.777	-777.777	-777.777	1	19.7	O:\Shao-En\MSDATA\kinaseinhib\k252a\SC_07282008\5x\M8\kinaseinhib_k252a_SC_07282008_5x_M8_combo.mgf.html	1Met(ox)	2	-777.777	-777.777	O:\Shao-En\MSDATA\kinaseinhib\k252a\SC_07282008\5x\M8\d008012008_m8_6.raw		0	1425.764965		0	TRUE	0	-777.777
-1	1	0	0.814	0.08	IPI:IPI00847250.1	275721	SPACER	TREMBL:Q13587;Q4LE83|ENSEMBL:ENSP00000363777|VEGA:OTTHUMP00000041958 Tax_Id=9606 Gene_Symbol=FASN Fatty acid synthase	SLLVNPEGPTLMR	716.9028	1431.7911	2	20	-777.777	-777.777	-777.777	-777.777	0	0	2799.3593	0	0	0	1431.7851	716.9012252	1431.787925	0	FALSE			-777.777	-777.777	-777.777	1	7.5	O:\Shao-En\MSDATA\kinaseinhib\k252a\SC_07282008\5x\M8\kinaseinhib_k252a_SC_07282008_5x_M8_combo.mgf.html	1Arg6	2	-777.777	-777.777	O:\Shao-En\MSDATA\kinaseinhib\k252a\SC_07282008\5x\M8\d008012008_m8_6.raw		0	1425.764965		0	FALSE	0	-777.777
-1	1	0	0.814	0.08	IPI:IPI00847250.1	275721	SPACER	TREMBL:Q13587;Q4LE83|ENSEMBL:ENSP00000363777|VEGA:OTTHUMP00000041958 Tax_Id=9606 Gene_Symbol=FASN Fatty acid synthase	SLYQSAGVAPESFEYIEAHGTGTK	848.0762	2541.2066	3	31	-777.777	-777.777	-777.777	-777.777	2953.275073	18.22640309	2947.0432	2953.201663	2955.4159	2213.06761	2541.2023	848.0745088	2541.201738	2541.204801	FALSE			-777.777	-777.777	-777.777	1	26.3	O:\Shao-En\MSDATA\kinaseinhib\k252a\SC_07282008\5x\M8\kinaseinhib_k252a_SC_07282008_5x_M8_combo.mgf.html		2	-777.777	-777.777	O:\Shao-En\MSDATA\kinaseinhib\k252a\SC_07282008\5x\M8\d008012008_m8_6.raw		475228.3253	2541.202305		848.0773874	TRUE	848.0756963	-777.777
-1	1	0	0.814	0.08	IPI:IPI00847250.1	275721	SPACER	TREMBL:Q13587;Q4LE83|ENSEMBL:ENSP00000363777|VEGA:OTTHUMP00000041958 Tax_Id=9606 Gene_Symbol=FASN Fatty acid synthase	SLYQSAGVAPESFEYIEAHGTGTK	850.7484	2549.2233	3	25	-777.777	-777.777	-777.777	-777.777	0	0	2948.9874	0	0	0	2549.2165	850.7467065	2549.218331	0	FALSE			-777.777	-777.777	-777.777	1	18.1	O:\Shao-En\MSDATA\kinaseinhib\k252a\SC_07282008\5x\M8\kinaseinhib_k252a_SC_07282008_5x_M8_combo.mgf.html	1Lys8	2	-777.777	-777.777	O:\Shao-En\MSDATA\kinaseinhib\k252a\SC_07282008\5x\M8\d008012008_m8_6.raw		0	2541.202305		0	FALSE	0	-777.777
-1	1	0	0.814	0.08	IPI:IPI00847250.1	275721	SPACER	TREMBL:Q13587;Q4LE83|ENSEMBL:ENSP00000363777|VEGA:OTTHUMP00000041958 Tax_Id=9606 Gene_Symbol=FASN Fatty acid synthase	TGTVSLEVR	484.281	966.5474	2	54	-777.777	-777.777	-777.777	-777.777	2013.301283	12.79387262	2012.102	2012.797048	2012.6623	1665.802195	966.5441	484.2796315	966.5447376	960.5236586	FALSE			-777.777	-777.777	-777.777	1	39.4	O:\Shao-En\MSDATA\kinaseinhib\k252a\SC_07282008\5x\M8\kinaseinhib_k252a_SC_07282008_5x_M8_combo.mgf.html	1Arg6	2	-777.777	-777.777	O:\Shao-En\MSDATA\kinaseinhib\k252a\SC_07282008\5x\M8\d008012008_m8_6.raw		853075.0176	960.5239947		484.2807396	TRUE	484.2793711	-777.777
-1	1	0	0.814	0.08	IPI:IPI00847250.1	275721	SPACER	TREMBL:Q13587;Q4LE83|ENSEMBL:ENSP00000363777|VEGA:OTTHUMP00000041958 Tax_Id=9606 Gene_Symbol=FASN Fatty acid synthase	TGTVSLEVR	481.2711	960.5277	2	37	-777.777	-777.777	-777.777	-777.777	0	0	2010.4988	0	0	0	960.524	481.2697342	960.5249429	0	FALSE			-777.777	-777.777	-777.777	1	22.9	O:\Shao-En\MSDATA\kinaseinhib\k252a\SC_07282008\5x\M8\kinaseinhib_k252a_SC_07282008_5x_M8_combo.mgf.html		2	-777.777	-777.777	O:\Shao-En\MSDATA\kinaseinhib\k252a\SC_07282008\5x\M8\d008012008_m8_6.raw		0	960.5239947		0	TRUE	0	-777.777
-1	1	0	0.814	0.08	IPI:IPI00847250.1	275721	SPACER	TREMBL:Q13587;Q4LE83|ENSEMBL:ENSP00000363777|VEGA:OTTHUMP00000041958 Tax_Id=9606 Gene_Symbol=FASN Fatty acid synthase	TLLEGSGLESIISIIHSSLAEPR	808.1123	2421.3151	3	15	-777.777	-777.777	-777.777	-777.777	0	0	4680.2094	0	0	0	2421.3114	808.1106443	2421.310145	0	FALSE			-777.777	-777.777	-777.777	1	2.8	O:\Shao-En\MSDATA\kinaseinhib\k252a\SC_07282008\5x\M8\kinaseinhib_k252a_SC_07282008_5x_M8_combo.mgf.html		2	-777.777	-777.777	O:\Shao-En\MSDATA\kinaseinhib\k252a\SC_07282008\5x\M8\d008012008_m8_6.raw		0	2421.311455		0	FALSE	0	-777.777
-1	1	0	0.814	0.08	IPI:IPI00847250.1	275721	SPACER	TREMBL:Q13587;Q4LE83|ENSEMBL:ENSP00000363777|VEGA:OTTHUMP00000041958 Tax_Id=9606 Gene_Symbol=FASN Fatty acid synthase	VAAAVDLIIK	506.8256	1011.6367	2	46	-777.777	-777.777	-777.777	-777.777	2726.571396	25.4276627	2724.6804	2725.803237	2725.9991	823.8246399	1011.6328	506.8242115	1011.633898	1011.634038	FALSE			-777.777	-777.777	-777.777	1	32.3	O:\Shao-En\MSDATA\kinaseinhib\k252a\SC_07282008\5x\M8\kinaseinhib_k252a_SC_07282008_5x_M8_combo.mgf.html		2	-777.777	-777.777	O:\Shao-En\MSDATA\kinaseinhib\k252a\SC_07282008\5x\M8\d008012008_m8_6.raw		397621.1025	1011.632795		506.8256823	TRUE	506.8242938	-777.777
-1	1	0	0.814	0.08	IPI:IPI00847250.1	275721	SPACER	TREMBL:Q13587;Q4LE83|ENSEMBL:ENSP00000363777|VEGA:OTTHUMP00000041958 Tax_Id=9606 Gene_Symbol=FASN Fatty acid synthase	VAAAVDLIIK	510.8323	1019.6501	2	33	-777.777	-777.777	-777.777	-777.777	0	0	2722.8483	0	0	0	1019.647	510.8309079	1019.64729	0	FALSE			-777.777	-777.777	-777.777	1	25.1	O:\Shao-En\MSDATA\kinaseinhib\k252a\SC_07282008\5x\M8\kinaseinhib_k252a_SC_07282008_5x_M8_combo.mgf.html	1Lys8	2	-777.777	-777.777	O:\Shao-En\MSDATA\kinaseinhib\k252a\SC_07282008\5x\M8\d008012008_m8_6.raw		0	1011.632795		0	TRUE	0	-777.777
-1	1	0	0.814	0.08	IPI:IPI00847250.1	275721	SPACER	TREMBL:Q13587;Q4LE83|ENSEMBL:ENSP00000363777|VEGA:OTTHUMP00000041958 Tax_Id=9606 Gene_Symbol=FASN Fatty acid synthase	VGDPQELNGITR	649.8389	1297.6632	2	86	-777.777	-777.777	-777.777	-777.777	2131.269632	18.56495585	2127.7651	2131.412733	2132.2697	1405.122656	1297.6626	649.8373847	1297.660244	1297.661577	FALSE			-777.777	-777.777	-777.777	1	69.2	O:\Shao-En\MSDATA\kinaseinhib\k252a\SC_07282008\5x\M8\kinaseinhib_k252a_SC_07282008_5x_M8_combo.mgf.html		2	-777.777	-777.777	O:\Shao-En\MSDATA\kinaseinhib\k252a\SC_07282008\5x\M8\d008012008_m8_6.raw		456388.9336	1297.662605		649.8388491	TRUE	649.8373338	-777.777
-1	1	0	0.814	0.08	IPI:IPI00847250.1	275721	SPACER	TREMBL:Q13587;Q4LE83|ENSEMBL:ENSP00000363777|VEGA:OTTHUMP00000041958 Tax_Id=9606 Gene_Symbol=FASN Fatty acid synthase	VGDPQELNGITR	652.8493	1303.684	2	51	-777.777	-777.777	-777.777	-777.777	0	0	2127.4249	0	0	0	1303.6827	652.847782	1303.681039	0	FALSE			-777.777	-777.777	-777.777	1	36.3	O:\Shao-En\MSDATA\kinaseinhib\k252a\SC_07282008\5x\M8\kinaseinhib_k252a_SC_07282008_5x_M8_combo.mgf.html	1Arg6	2	-777.777	-777.777	O:\Shao-En\MSDATA\kinaseinhib\k252a\SC_07282008\5x\M8\d008012008_m8_6.raw		0	1297.662605		0	TRUE	0	-777.777
-1	1	0	0.814	0.08	IPI:IPI00847250.1	275721	SPACER	TREMBL:Q13587;Q4LE83|ENSEMBL:ENSP00000363777|VEGA:OTTHUMP00000041958 Tax_Id=9606 Gene_Symbol=FASN Fatty acid synthase	VLEALLPLKGLEER	797.4927	1592.9708	2	39	-777.777	-777.777	-777.777	-777.777	3222.792582	18.52975705	3224.1145	3222.99141	3224.8079	778.2742366	1592.9688	797.4910537	1592.967582	1578.93515	FALSE			-777.777	-777.777	-777.777	1	30.4	O:\Shao-En\MSDATA\kinaseinhib\k252a\SC_07282008\5x\M8\kinaseinhib_k252a_SC_07282008_5x_M8_combo.mgf.html	1Arg6 1Lys8	2	-777.777	-777.777	O:\Shao-En\MSDATA\kinaseinhib\k252a\SC_07282008\5x\M8\d008012008_m8_6.raw		186568.1532	1578.934445		797.4928521	TRUE	797.4912058	-777.777
-1	1	0	0.814	0.08	IPI:IPI00847250.1	275721	SPACER	TREMBL:Q13587;Q4LE83|ENSEMBL:ENSP00000363777|VEGA:OTTHUMP00000041958 Tax_Id=9606 Gene_Symbol=FASN Fatty acid synthase	VLEALLPLKGLEER	790.4769	1578.9393	2	32	-777.777	-777.777	-777.777	-777.777	0	0	3223.7684	0	0	0	1578.9344	790.4752599	1578.935994	0	FALSE			-777.777	-777.777	-777.777	1	21.5	O:\Shao-En\MSDATA\kinaseinhib\k252a\SC_07282008\5x\M8\kinaseinhib_k252a_SC_07282008_5x_M8_combo.mgf.html		2	-777.777	-777.777	O:\Shao-En\MSDATA\kinaseinhib\k252a\SC_07282008\5x\M8\d008012008_m8_6.raw		0	1578.934445		0	TRUE	0	-777.777
-1	1	0	0.814	0.08	IPI:IPI00847250.1	275721	SPACER	TREMBL:Q13587;Q4LE83|ENSEMBL:ENSP00000363777|VEGA:OTTHUMP00000041958 Tax_Id=9606 Gene_Symbol=FASN Fatty acid synthase	VLEALLPLKGLEER	531.9984	1592.9735	3	34	-777.777	-777.777	-777.777	-777.777	3223.709883	15.86614129	3220.71	3223.910531	3224.8079	673.765856	1592.9688	531.9969892	1592.969179	1578.936419	FALSE			-777.777	-777.777	-777.777	1	24	O:\Shao-En\MSDATA\kinaseinhib\k252a\SC_07282008\5x\M8\kinaseinhib_k252a_SC_07282008_5x_M8_combo.mgf.html	1Arg6 1Lys8	2	-777.777	-777.777	O:\Shao-En\MSDATA\kinaseinhib\k252a\SC_07282008\5x\M8\d008012008_m8_6.raw		301702.9604	1578.934445		531.9984784	TRUE	531.9970676	-777.777
-1	1	0	0.814	0.08	IPI:IPI00847250.1	275721	SPACER	TREMBL:Q13587;Q4LE83|ENSEMBL:ENSP00000363777|VEGA:OTTHUMP00000041958 Tax_Id=9606 Gene_Symbol=FASN Fatty acid synthase	VLEALLPLKGLEER	527.3201	1578.9384	3	31	-777.777	-777.777	-777.777	-777.777	0	0	3219.0848	0	0	0	1578.9344	527.3186933	1578.934292	0	FALSE			-777.777	-777.777	-777.777	1	20.1	O:\Shao-En\MSDATA\kinaseinhib\k252a\SC_07282008\5x\M8\kinaseinhib_k252a_SC_07282008_5x_M8_combo.mgf.html		2	-777.777	-777.777	O:\Shao-En\MSDATA\kinaseinhib\k252a\SC_07282008\5x\M8\d008012008_m8_6.raw		0	1578.934445		0	TRUE	0	-777.777
-1	1	0	0.814	0.08	IPI:IPI00847250.1	275721	SPACER	TREMBL:Q13587;Q4LE83|ENSEMBL:ENSP00000363777|VEGA:OTTHUMP00000041958 Tax_Id=9606 Gene_Symbol=FASN Fatty acid synthase	VLQGDLVMNVYR	711.8757	1421.7368	2	28	-777.777	-777.777	-777.777	-777.777	2522.68237	29.72675362	2518.0345	2523.418852	2523.3836	1110.96482	1421.7336	711.8741296	1421.733734	1421.734251	FALSE			-777.777	-777.777	-777.777	1	24.3	O:\Shao-En\MSDATA\kinaseinhib\k252a\SC_07282008\5x\M8\kinaseinhib_k252a_SC_07282008_5x_M8_combo.mgf.html	1Met(ox)	2	-777.777	-777.777	O:\Shao-En\MSDATA\kinaseinhib\k252a\SC_07282008\5x\M8\d008012008_m8_6.raw		311777.3064	1405.738755		711.8757841	TRUE	711.8742137	-777.777
-1	1	0	0.814	0.08	IPI:IPI00847250.1	275721	SPACER	TREMBL:Q13587;Q4LE83|ENSEMBL:ENSP00000363777|VEGA:OTTHUMP00000041958 Tax_Id=9606 Gene_Symbol=FASN Fatty acid synthase	VTAIHIDPATHR	444.247	1329.7193	3	26	-777.777	-777.777	-777.777	-777.777	1910.43159	10.63683342	1911.5799	1911.139803	1912.1684	1601.487287	1329.7153	444.245667	1329.715213	1329.716048	FALSE			-777.777	-777.777	-777.777	1	14.5	O:\Shao-En\MSDATA\kinaseinhib\k252a\SC_07282008\5x\M8\kinaseinhib_k252a_SC_07282008_5x_M8_combo.mgf.html		2	-777.777	-777.777	O:\Shao-En\MSDATA\kinaseinhib\k252a\SC_07282008\5x\M8\d008012008_m8_6.raw		955498.5391	1329.715305		444.2471169	TRUE	444.2457839	-777.777
-1	1	0	0.814	0.08	IPI:IPI00847250.1	275721	SPACER	TREMBL:Q13587;Q4LE83|ENSEMBL:ENSP00000363777|VEGA:OTTHUMP00000041958 Tax_Id=9606 Gene_Symbol=FASN Fatty acid synthase	VVEVLAGHGHLYSR	512.9479	1535.822	3	12	-777.777	-777.777	-777.777	-777.777	0	0	2078.5976	0	0	0	1535.8208	512.9465061	1535.81773	0	FALSE			-777.777	-777.777	-777.777	1	5.6	O:\Shao-En\MSDATA\kinaseinhib\k252a\SC_07282008\5x\M8\kinaseinhib_k252a_SC_07282008_5x_M8_combo.mgf.html		2	-777.777	-777.777	O:\Shao-En\MSDATA\kinaseinhib\k252a\SC_07282008\5x\M8\d008012008_m8_6.raw		0	1535.820825		0	FALSE	0	-777.777
-1	1	0	0.814	0.08	IPI:IPI00847250.1	275721	SPACER	TREMBL:Q13587;Q4LE83|ENSEMBL:ENSP00000363777|VEGA:OTTHUMP00000041958 Tax_Id=9606 Gene_Symbol=FASN Fatty acid synthase	VVVQVLAEEPEAVLK	811.975	1621.9354	2	76	-777.777	-777.777	-777.777	-777.777	3055.621711	18.01195626	3048.0671	3055.778753	3056.4801	5838.146398	1621.929	811.9733409	1621.932156	1621.93042	FALSE			-777.777	-777.777	-777.777	1	60	O:\Shao-En\MSDATA\kinaseinhib\k252a\SC_07282008\5x\M8\kinaseinhib_k252a_SC_07282008_5x_M8_combo.mgf.html		2	-777.777	-777.777	O:\Shao-En\MSDATA\kinaseinhib\k252a\SC_07282008\5x\M8\d008012008_m8_6.raw		1344147.697	1621.929025		811.9750559	TRUE	811.9733968	-777.777
-1	1	0	0.814	0.08	IPI:IPI00847250.1	275721	SPACER	TREMBL:Q13587;Q4LE83|ENSEMBL:ENSP00000363777|VEGA:OTTHUMP00000041958 Tax_Id=9606 Gene_Symbol=FASN Fatty acid synthase	VVVQVLAEEPEAVLK	815.9808	1629.9471	2	63	-777.777	-777.777	-777.777	-777.777	0	0	3048.7557	0	0	0	1629.9432	815.9791373	1629.943749	0	FALSE			-777.777	-777.777	-777.777	1	50.8	O:\Shao-En\MSDATA\kinaseinhib\k252a\SC_07282008\5x\M8\kinaseinhib_k252a_SC_07282008_5x_M8_combo.mgf.html	1Lys8	2	-777.777	-777.777	O:\Shao-En\MSDATA\kinaseinhib\k252a\SC_07282008\5x\M8\d008012008_m8_6.raw		0	1621.929025		0	TRUE	0	-777.777
-1	1	0	0.814	0.08	IPI:IPI00847250.1	275721	SPACER	TREMBL:Q13587;Q4LE83|ENSEMBL:ENSP00000363777|VEGA:OTTHUMP00000041958 Tax_Id=9606 Gene_Symbol=FASN Fatty acid synthase	VYQWDDPDPR	645.7924	1289.5702	2	25	-777.777	-777.777	-777.777	-777.777	0	0	2298.4277	0	0	0	1289.5677	645.7908882	1289.567251	0	FALSE			-777.777	-777.777	-777.777	1	19.4	O:\Shao-En\MSDATA\kinaseinhib\k252a\SC_07282008\5x\M8\kinaseinhib_k252a_SC_07282008_5x_M8_combo.mgf.html		2	-777.777	-777.777	O:\Shao-En\MSDATA\kinaseinhib\k252a\SC_07282008\5x\M8\d008012008_m8_6.raw		0	1289.567645		0	FALSE	0	-777.777
-1	1	0	0.814	0.08	IPI:IPI00847250.1	275721	SPACER	TREMBL:Q13587;Q4LE83|ENSEMBL:ENSP00000363777|VEGA:OTTHUMP00000041958 Tax_Id=9606 Gene_Symbol=FASN Fatty acid synthase	WLSTSIPEAQWHSSLAR	657.0057	1967.9954	3	19	-777.777	-777.777	-777.777	-777.777	0	0	2887.3365	0	0	0	1967.9853	657.0041783	1967.990747	0	FALSE			-777.777	-777.777	-777.777	1	14.3	O:\Shao-En\MSDATA\kinaseinhib\k252a\SC_07282008\5x\M8\kinaseinhib_k252a_SC_07282008_5x_M8_combo.mgf.html		2	-777.777	-777.777	O:\Shao-En\MSDATA\kinaseinhib\k252a\SC_07282008\5x\M8\d008012008_m8_6.raw		0	1967.985335		0	FALSE	0	-777.777
-1	1	0	0.814	0.08	IPI:IPI00847250.1	275721	SPACER	TREMBL:Q13587;Q4LE83|ENSEMBL:ENSP00000363777|VEGA:OTTHUMP00000041958 Tax_Id=9606 Gene_Symbol=FASN Fatty acid synthase	YSGTLNLDR	522.7751	1043.5357	2	54	-777.777	-777.777	-777.777	-777.777	2074.706962	14.27656225	2072.3835	2074.734577	2075.6763	2157.126411	1043.5343	522.7736973	1043.532869	1037.513873	FALSE			-777.777	-777.777	-777.777	1	39.9	O:\Shao-En\MSDATA\kinaseinhib\k252a\SC_07282008\5x\M8\kinaseinhib_k252a_SC_07282008_5x_M8_combo.mgf.html	1Arg6	2	-777.777	-777.777	O:\Shao-En\MSDATA\kinaseinhib\k252a\SC_07282008\5x\M8\d008012008_m8_6.raw		983091.2607	1037.514165		522.7750418	TRUE	522.7736391	-777.777
-1	1	0	0.814	0.08	IPI:IPI00847250.1	275721	SPACER	TREMBL:Q13587;Q4LE83|ENSEMBL:ENSP00000363777|VEGA:OTTHUMP00000041958 Tax_Id=9606 Gene_Symbol=FASN Fatty acid synthase	YSGTLNLDR	519.7648	1037.515	2	35	-777.777	-777.777	-777.777	-777.777	0	0	2070.6034	0	0	0	1037.5141	519.7634	1037.512275	0	FALSE			-777.777	-777.777	-777.777	1	26.5	O:\Shao-En\MSDATA\kinaseinhib\k252a\SC_07282008\5x\M8\kinaseinhib_k252a_SC_07282008_5x_M8_combo.mgf.html		2	-777.777	-777.777	O:\Shao-En\MSDATA\kinaseinhib\k252a\SC_07282008\5x\M8\d008012008_m8_6.raw		0	1037.514165		0	TRUE	0	-777.777
-1	1	0	0.933	0.09	IPI:IPI00008524.1	70854	SPACER	SWISS-PROT:P11940-1|ENSEMBL:ENSP00000313007|REFSEQ:NP_002559|H-INV:HIT000037423|VEGA:OTTHUMP00000178155;OTTHUMP00000178156 Tax_Id=9606 Gene_Symbol=PABPC1 Isoform 1 of Polyadenylate-binding protein 1	AKEFTNVYIK	614.8493	1227.6841	2	41	-777.777	-777.777	-777.777	-777.777	2040.849472	16.95113352	2037.2898	2040.802449	2039.9747	7425.297447	1227.6834	614.8478157	1227.681106	1211.654795	FALSE			-777.777	-777.777	-777.777	1	26.2	O:\Shao-En\MSDATA\kinaseinhib\k252a\SC_07282008\5x\M8\kinaseinhib_k252a_SC_07282008_5x_M8_combo.mgf.html	2Lys8	3	-777.777	-777.777	O:\Shao-En\MSDATA\kinaseinhib\k252a\SC_07282008\5x\M8\d008012008_m8_4.raw		2632833.879	1211.655005		614.8504228	TRUE	614.8489385	-777.777
-1	1	0	0.933	0.09	IPI:IPI00008524.1	70854	SPACER	SWISS-PROT:P11940-1|ENSEMBL:ENSP00000313007|REFSEQ:NP_002559|H-INV:HIT000037423|VEGA:OTTHUMP00000178155;OTTHUMP00000178156 Tax_Id=9606 Gene_Symbol=PABPC1 Isoform 1 of Polyadenylate-binding protein 1	AKEFTNVYIK	606.8361	1211.6576	2	37	-777.777	-777.777	-777.777	-777.777	0	0	2037.5476	0	0	0	1211.655	606.8346228	1211.65472	0	FALSE			-777.777	-777.777	-777.777	1	20.5	O:\Shao-En\MSDATA\kinaseinhib\k252a\SC_07282008\5x\M8\kinaseinhib_k252a_SC_07282008_5x_M8_combo.mgf.html		3	-777.777	-777.777	O:\Shao-En\MSDATA\kinaseinhib\k252a\SC_07282008\5x\M8\d008012008_m8_4.raw		0	1211.655005		0	TRUE	0	-777.777
-1	1	0	0.933	0.09	IPI:IPI00008524.1	70854	SPACER	SWISS-PROT:P11940-1|ENSEMBL:ENSP00000313007|REFSEQ:NP_002559|H-INV:HIT000037423|VEGA:OTTHUMP00000178155;OTTHUMP00000178156 Tax_Id=9606 Gene_Symbol=PABPC1 Isoform 1 of Polyadenylate-binding protein 1	AKEFTNVYIK	614.8494	1227.6843	2	34	-777.777	-777.777	-777.777	-777.777	2084.369951	18.23281451	2074.1147	2084.003801	2085.7058	62264.98205	1227.6834	614.8479157	1227.681306	1211.654628	FALSE			-777.777	-777.777	-777.777	1	23	O:\Shao-En\MSDATA\kinaseinhib\k252a\SC_07282008\5x\M8\kinaseinhib_k252a_SC_07282008_5x_M8_combo.mgf.html	2Lys8	3	-777.777	-777.777	O:\Shao-En\MSDATA\kinaseinhib\k252a\SC_07282008\5x\M8\d008012008_m8_5.raw		22133682.34	1211.655005		614.8494162	TRUE	614.8479319	-777.777
-1	1	0	0.933	0.09	IPI:IPI00008524.1	70854	SPACER	SWISS-PROT:P11940-1|ENSEMBL:ENSP00000313007|REFSEQ:NP_002559|H-INV:HIT000037423|VEGA:OTTHUMP00000178155;OTTHUMP00000178156 Tax_Id=9606 Gene_Symbol=PABPC1 Isoform 1 of Polyadenylate-binding protein 1	AKEFTNVYIK	606.8361	1211.6577	2	29	-777.777	-777.777	-777.777	-777.777	2096.018446	16.49961778	2098.3484	2096.698149	2096.6976	978.2691033	1211.655	606.8346228	1211.65472	1211.654722	FALSE			-777.777	-777.777	-777.777	1	16.1	O:\Shao-En\MSDATA\kinaseinhib\k252a\SC_07282008\5x\M8\kinaseinhib_k252a_SC_07282008_5x_M8_combo.mgf.html		3	-777.777	-777.777	O:\Shao-En\MSDATA\kinaseinhib\k252a\SC_07282008\5x\M8\d008012008_m8_6.raw		348765.9777	1211.655005		606.8361047	TRUE	606.8346275	-777.777
-1	1	0	0.933	0.09	IPI:IPI00008524.1	70854	SPACER	SWISS-PROT:P11940-1|ENSEMBL:ENSP00000313007|REFSEQ:NP_002559|H-INV:HIT000037423|VEGA:OTTHUMP00000178155;OTTHUMP00000178156 Tax_Id=9606 Gene_Symbol=PABPC1 Isoform 1 of Polyadenylate-binding protein 1	AKEFTNVYIK	614.8504	1227.6863	2	25	-777.777	-777.777	-777.777	-777.777	0	0	2095.7697	0	0	0	1227.6834	614.8489157	1227.683306	0	FALSE			-777.777	-777.777	-777.777	1	13.1	O:\Shao-En\MSDATA\kinaseinhib\k252a\SC_07282008\5x\M8\kinaseinhib_k252a_SC_07282008_5x_M8_combo.mgf.html	2Lys8	3	-777.777	-777.777	O:\Shao-En\MSDATA\kinaseinhib\k252a\SC_07282008\5x\M8\d008012008_m8_6.raw		0	1211.655005		0	FALSE	0	-777.777
-1	1	0	0.933	0.09	IPI:IPI00008524.1	70854	SPACER	SWISS-PROT:P11940-1|ENSEMBL:ENSP00000313007|REFSEQ:NP_002559|H-INV:HIT000037423|VEGA:OTTHUMP00000178155;OTTHUMP00000178156 Tax_Id=9606 Gene_Symbol=PABPC1 Isoform 1 of Polyadenylate-binding protein 1	AKEFTNVYIK	606.8361	1211.6577	2	24	-777.777	-777.777	-777.777	-777.777	0	0	2074.4133	0	0	0	1211.655	606.8346228	1211.65472	0	FALSE			-777.777	-777.777	-777.777	1	2.6	O:\Shao-En\MSDATA\kinaseinhib\k252a\SC_07282008\5x\M8\kinaseinhib_k252a_SC_07282008_5x_M8_combo.mgf.html		3	-777.777	-777.777	O:\Shao-En\MSDATA\kinaseinhib\k252a\SC_07282008\5x\M8\d008012008_m8_5.raw		0	1211.655005		0	FALSE	0	-777.777
-1	1	0	0.933	0.09	IPI:IPI00008524.1	70854	SPACER	SWISS-PROT:P11940-1|ENSEMBL:ENSP00000313007|REFSEQ:NP_002559|H-INV:HIT000037423|VEGA:OTTHUMP00000178155;OTTHUMP00000178156 Tax_Id=9606 Gene_Symbol=PABPC1 Isoform 1 of Polyadenylate-binding protein 1	AKEFTNVYIK	410.2357	1227.6854	3	21	-777.777	-777.777	-777.777	-777.777	0	0	2076.1649	0	0	0	1227.6834	410.2343972	1227.681403	0	FALSE			-777.777	-777.777	-777.777	1	10.3	O:\Shao-En\MSDATA\kinaseinhib\k252a\SC_07282008\5x\M8\kinaseinhib_k252a_SC_07282008_5x_M8_combo.mgf.html	2Lys8	3	-777.777	-777.777	O:\Shao-En\MSDATA\kinaseinhib\k252a\SC_07282008\5x\M8\d008012008_m8_5.raw		0	1211.655005		0	FALSE	0	-777.777
-1	1	0	0.933	0.09	IPI:IPI00008524.1	70854	SPACER	SWISS-PROT:P11940-1|ENSEMBL:ENSP00000313007|REFSEQ:NP_002559|H-INV:HIT000037423|VEGA:OTTHUMP00000178155;OTTHUMP00000178156 Tax_Id=9606 Gene_Symbol=PABPC1 Isoform 1 of Polyadenylate-binding protein 1	AKEFTNVYIK	404.8939	1211.6599	3	15	-777.777	-777.777	-777.777	-777.777	0	0	2078.2042	0	0	0	1211.655	404.8926019	1211.656018	0	FALSE			-777.777	-777.777	-777.777	1	10.8	O:\Shao-En\MSDATA\kinaseinhib\k252a\SC_07282008\5x\M8\kinaseinhib_k252a_SC_07282008_5x_M8_combo.mgf.html		3	-777.777	-777.777	O:\Shao-En\MSDATA\kinaseinhib\k252a\SC_07282008\5x\M8\d008012008_m8_5.raw		0	1211.655005		0	FALSE	0	-777.777
-1	1	0	0.933	0.09	IPI:IPI00008524.1	70854	SPACER	SWISS-PROT:P11940-1|ENSEMBL:ENSP00000313007|REFSEQ:NP_002559|H-INV:HIT000037423|VEGA:OTTHUMP00000178155;OTTHUMP00000178156 Tax_Id=9606 Gene_Symbol=PABPC1 Isoform 1 of Polyadenylate-binding protein 1	ALDTMNFDVIK	633.8257	1265.6369	2	79	-777.777	-777.777	-777.777	-777.777	2894.908331	20.08501982	2888.3798	2895.113312	2894.4068	3339.526529	1265.6325	633.8241989	1265.633872	1265.633564	FALSE			-777.777	-777.777	-777.777	1	65.5	O:\Shao-En\MSDATA\kinaseinhib\k252a\SC_07282008\5x\M8\kinaseinhib_k252a_SC_07282008_5x_M8_combo.mgf.html		3	-777.777	-777.777	O:\Shao-En\MSDATA\kinaseinhib\k252a\SC_07282008\5x\M8\d008012008_m8_4.raw		1109630.509	1265.632555		633.8256419	TRUE	633.8241408	-777.777
-1	1	0	0.933	0.09	IPI:IPI00008524.1	70854	SPACER	SWISS-PROT:P11940-1|ENSEMBL:ENSP00000313007|REFSEQ:NP_002559|H-INV:HIT000037423|VEGA:OTTHUMP00000178155;OTTHUMP00000178156 Tax_Id=9606 Gene_Symbol=PABPC1 Isoform 1 of Polyadenylate-binding protein 1	ALDTMNFDVIK	637.8324	1273.6503	2	69	-777.777	-777.777	-777.777	-777.777	2914.993626	22.37767856	2904.6568	2915.666127	2912.8706	35522.28225	1273.6467	637.8308953	1273.647265	1265.63357	FALSE			-777.777	-777.777	-777.777	1	55.7	O:\Shao-En\MSDATA\kinaseinhib\k252a\SC_07282008\5x\M8\kinaseinhib_k252a_SC_07282008_5x_M8_combo.mgf.html	1Lys8	3	-777.777	-777.777	O:\Shao-En\MSDATA\kinaseinhib\k252a\SC_07282008\5x\M8\d008012008_m8_5.raw		11835168.9	1265.632555		637.8323395	TRUE	637.8308348	-777.777
-1	1	0	0.933	0.09	IPI:IPI00008524.1	70854	SPACER	SWISS-PROT:P11940-1|ENSEMBL:ENSP00000313007|REFSEQ:NP_002559|H-INV:HIT000037423|VEGA:OTTHUMP00000178155;OTTHUMP00000178156 Tax_Id=9606 Gene_Symbol=PABPC1 Isoform 1 of Polyadenylate-binding protein 1	ALDTMNFDVIK	641.8232	1281.6318	2	61	-777.777	-777.777	-777.777	-777.777	0	0	2578.4667	0	0	0	1281.6275	641.8216918	1281.628858	0	FALSE			-777.777	-777.777	-777.777	1	48	O:\Shao-En\MSDATA\kinaseinhib\k252a\SC_07282008\5x\M8\kinaseinhib_k252a_SC_07282008_5x_M8_combo.mgf.html	1Met(ox)	3	-777.777	-777.777	O:\Shao-En\MSDATA\kinaseinhib\k252a\SC_07282008\5x\M8\d008012008_m8_5.raw		0	1265.632555		0	TRUE	0	-777.777
-1	1	0	0.933	0.09	IPI:IPI00008524.1	70854	SPACER	SWISS-PROT:P11940-1|ENSEMBL:ENSP00000313007|REFSEQ:NP_002559|H-INV:HIT000037423|VEGA:OTTHUMP00000178155;OTTHUMP00000178156 Tax_Id=9606 Gene_Symbol=PABPC1 Isoform 1 of Polyadenylate-binding protein 1	ALDTMNFDVIK	633.8255	1265.6365	2	58	-777.777	-777.777	-777.777	-777.777	0	0	2903.8623	0	0	0	1265.6325	633.8239989	1265.633472	0	FALSE			-777.777	-777.777	-777.777	1	42.9	O:\Shao-En\MSDATA\kinaseinhib\k252a\SC_07282008\5x\M8\kinaseinhib_k252a_SC_07282008_5x_M8_combo.mgf.html		3	-777.777	-777.777	O:\Shao-En\MSDATA\kinaseinhib\k252a\SC_07282008\5x\M8\d008012008_m8_5.raw		0	1265.632555		0	TRUE	0	-777.777
-1	1	0	0.933	0.09	IPI:IPI00008524.1	70854	SPACER	SWISS-PROT:P11940-1|ENSEMBL:ENSP00000313007|REFSEQ:NP_002559|H-INV:HIT000037423|VEGA:OTTHUMP00000178155;OTTHUMP00000178156 Tax_Id=9606 Gene_Symbol=PABPC1 Isoform 1 of Polyadenylate-binding protein 1	ALDTMNFDVIK	633.8259	1265.6373	2	58	-777.777	-777.777	-777.777	-777.777	2930.868896	20.35728859	2932.1865	2931.694427	2928.3808	426.1819372	1265.6325	633.8243989	1265.634272	1265.633717	FALSE			-777.777	-777.777	-777.777	1	46.5	O:\Shao-En\MSDATA\kinaseinhib\k252a\SC_07282008\5x\M8\kinaseinhib_k252a_SC_07282008_5x_M8_combo.mgf.html		3	-777.777	-777.777	O:\Shao-En\MSDATA\kinaseinhib\k252a\SC_07282008\5x\M8\d008012008_m8_6.raw		142608.048	1265.632555		633.8257003	TRUE	633.8241991	-777.777
-1	1	0	0.933	0.09	IPI:IPI00008524.1	70854	SPACER	SWISS-PROT:P11940-1|ENSEMBL:ENSP00000313007|REFSEQ:NP_002559|H-INV:HIT000037423|VEGA:OTTHUMP00000178155;OTTHUMP00000178156 Tax_Id=9606 Gene_Symbol=PABPC1 Isoform 1 of Polyadenylate-binding protein 1	ALDTMNFDVIK	641.8221	1281.6297	2	58	-777.777	-777.777	-777.777	-777.777	2556.983303	22.13586838	2551.7279	2556.66626	2557.0399	4792.299732	1281.6275	641.8205918	1281.626658	1281.628635	FALSE			-777.777	-777.777	-777.777	1	43.1	O:\Shao-En\MSDATA\kinaseinhib\k252a\SC_07282008\5x\M8\kinaseinhib_k252a_SC_07282008_5x_M8_combo.mgf.html	1Met(ox)	3	-777.777	-777.777	O:\Shao-En\MSDATA\kinaseinhib\k252a\SC_07282008\5x\M8\d008012008_m8_4.raw		1587400.221	1265.632555		641.8231288	TRUE	641.8216206	-777.777
-1	1	0	0.933	0.09	IPI:IPI00008524.1	70854	SPACER	SWISS-PROT:P11940-1|ENSEMBL:ENSP00000313007|REFSEQ:NP_002559|H-INV:HIT000037423|VEGA:OTTHUMP00000178155;OTTHUMP00000178156 Tax_Id=9606 Gene_Symbol=PABPC1 Isoform 1 of Polyadenylate-binding protein 1	ALDTMNFDVIK	641.8221	1281.6296	2	45	-777.777	-777.777	-777.777	-777.777	2609.526796	19.99291238	2607.5578	2608.907072	2608.922	1103.628139	1281.6275	641.8205918	1281.626658	1281.627611	FALSE			-777.777	-777.777	-777.777	1	31.7	O:\Shao-En\MSDATA\kinaseinhib\k252a\SC_07282008\5x\M8\kinaseinhib_k252a_SC_07282008_5x_M8_combo.mgf.html	1Met(ox)	3	-777.777	-777.777	O:\Shao-En\MSDATA\kinaseinhib\k252a\SC_07282008\5x\M8\d008012008_m8_6.raw		367308.1309	1265.632555		641.8219967	TRUE	641.8204884	-777.777
-1	1	0	0.933	0.09	IPI:IPI00008524.1	70854	SPACER	SWISS-PROT:P11940-1|ENSEMBL:ENSP00000313007|REFSEQ:NP_002559|H-INV:HIT000037423|VEGA:OTTHUMP00000178155;OTTHUMP00000178156 Tax_Id=9606 Gene_Symbol=PABPC1 Isoform 1 of Polyadenylate-binding protein 1	ALDTMNFDVIK	645.8299	1289.6453	2	42	-777.777	-777.777	-777.777	-777.777	2556.963394	22.13586838	2551.1479	2556.671075	2557.0399	4792.299732	1289.6417	645.8283882	1289.642251	1281.628635	FALSE			-777.777	-777.777	-777.777	1	33.4	O:\Shao-En\MSDATA\kinaseinhib\k252a\SC_07282008\5x\M8\kinaseinhib_k252a_SC_07282008_5x_M8_combo.mgf.html	1Met(ox) 1Lys8	3	-777.777	-777.777	O:\Shao-En\MSDATA\kinaseinhib\k252a\SC_07282008\5x\M8\d008012008_m8_4.raw		1587400.221	1265.632555		645.8301011	TRUE	645.8285894	-777.777
-1	1	0	0.933	0.09	IPI:IPI00008524.1	70854	SPACER	SWISS-PROT:P11940-1|ENSEMBL:ENSP00000313007|REFSEQ:NP_002559|H-INV:HIT000037423|VEGA:OTTHUMP00000178155;OTTHUMP00000178156 Tax_Id=9606 Gene_Symbol=PABPC1 Isoform 1 of Polyadenylate-binding protein 1	ALDTMNFDVIK	645.8301	1289.6456	2	40	-777.777	-777.777	-777.777	-777.777	2589.882484	29.98516784	2577.8407	2589.995139	2588.0624	37562.69506	1289.6417	645.8285882	1289.642651	1281.627894	FALSE			-777.777	-777.777	-777.777	1	27.2	O:\Shao-En\MSDATA\kinaseinhib\k252a\SC_07282008\5x\M8\kinaseinhib_k252a_SC_07282008_5x_M8_combo.mgf.html	1Met(ox) 1Lys8	3	-777.777	-777.777	O:\Shao-En\MSDATA\kinaseinhib\k252a\SC_07282008\5x\M8\d008012008_m8_5.raw		12458491.39	1265.632555		645.8298813	TRUE	645.8283695	-777.777
-1	1	0	0.933	0.09	IPI:IPI00008524.1	70854	SPACER	SWISS-PROT:P11940-1|ENSEMBL:ENSP00000313007|REFSEQ:NP_002559|H-INV:HIT000037423|VEGA:OTTHUMP00000178155;OTTHUMP00000178156 Tax_Id=9606 Gene_Symbol=PABPC1 Isoform 1 of Polyadenylate-binding protein 1	ALDTMNFDVIK	645.8298	1289.6451	2	26	-777.777	-777.777	-777.777	-777.777	2609.498445	19.99291238	2611.4725	2608.913715	2606.7254	1099.870111	1289.6417	645.8282882	1289.642051	1281.628174	FALSE			-777.777	-777.777	-777.777	1	12.4	O:\Shao-En\MSDATA\kinaseinhib\k252a\SC_07282008\5x\M8\kinaseinhib_k252a_SC_07282008_5x_M8_combo.mgf.html	1Met(ox) 1Lys8	3	-777.777	-777.777	O:\Shao-En\MSDATA\kinaseinhib\k252a\SC_07282008\5x\M8\d008012008_m8_6.raw		367308.1309	1265.632555		645.8300606	TRUE	645.8285489	-777.777
-1	1	0	0.933	0.09	IPI:IPI00008524.1	70854	SPACER	SWISS-PROT:P11940-1|ENSEMBL:ENSP00000313007|REFSEQ:NP_002559|H-INV:HIT000037423|VEGA:OTTHUMP00000178155;OTTHUMP00000178156 Tax_Id=9606 Gene_Symbol=PABPC1 Isoform 1 of Polyadenylate-binding protein 1	ALDTMNFDVIK	637.8325	1273.6504	2	16	-777.777	-777.777	-777.777	-777.777	0	0	2886.5584	0	0	0	1273.6467	637.8309953	1273.647465	0	FALSE			-777.777	-777.777	-777.777	1	4.4	O:\Shao-En\MSDATA\kinaseinhib\k252a\SC_07282008\5x\M8\kinaseinhib_k252a_SC_07282008_5x_M8_combo.mgf.html	1Lys8	3	-777.777	-777.777	O:\Shao-En\MSDATA\kinaseinhib\k252a\SC_07282008\5x\M8\d008012008_m8_4.raw		0	1265.632555		0	FALSE	0	-777.777
-1	1	0	0.933	0.09	IPI:IPI00008524.1	70854	SPACER	SWISS-PROT:P11940-1|ENSEMBL:ENSP00000313007|REFSEQ:NP_002559|H-INV:HIT000037423|VEGA:OTTHUMP00000178155;OTTHUMP00000178156 Tax_Id=9606 Gene_Symbol=PABPC1 Isoform 1 of Polyadenylate-binding protein 1	ALYDTFSAFGNILSCK	907.9486	1813.8826	2	102	-777.777	-777.777	-777.777	-777.777	3735.100328	21.46797962	3723.4932	3734.551721	3734.3056	51005.38911	1813.88	907.9468557	1813.879186	1805.868212	FALSE			-777.777	-777.777	-777.777	1	88.8	O:\Shao-En\MSDATA\kinaseinhib\k252a\SC_07282008\5x\M8\kinaseinhib_k252a_SC_07282008_5x_M8_combo.mgf.html	1Lys8	3	-777.777	-777.777	O:\Shao-En\MSDATA\kinaseinhib\k252a\SC_07282008\5x\M8\d008012008_m8_5.raw		9945753.009	1748.84433		907.9487189	TRUE	907.9469747	-777.777
-1	1	0	0.933	0.09	IPI:IPI00008524.1	70854	SPACER	SWISS-PROT:P11940-1|ENSEMBL:ENSP00000313007|REFSEQ:NP_002559|H-INV:HIT000037423|VEGA:OTTHUMP00000178155;OTTHUMP00000178156 Tax_Id=9606 Gene_Symbol=PABPC1 Isoform 1 of Polyadenylate-binding protein 1	ALYDTFSAFGNILSCK	903.9418	1805.8691	2	93	-777.777	-777.777	-777.777	-777.777	3723.777481	22.06624792	3713.653	3724.369494	3722.3374	6704.287239	1805.8658	903.9400593	1805.865593	1805.867245	FALSE			-777.777	-777.777	-777.777	1	84	O:\Shao-En\MSDATA\kinaseinhib\k252a\SC_07282008\5x\M8\kinaseinhib_k252a_SC_07282008_5x_M8_combo.mgf.html		3	-777.777	-777.777	O:\Shao-En\MSDATA\kinaseinhib\k252a\SC_07282008\5x\M8\d008012008_m8_4.raw		1307280.895	1748.84433		903.9416111	TRUE	903.9398704	-777.777
-1	1	0	0.933	0.09	IPI:IPI00008524.1	70854	SPACER	SWISS-PROT:P11940-1|ENSEMBL:ENSP00000313007|REFSEQ:NP_002559|H-INV:HIT000037423|VEGA:OTTHUMP00000178155;OTTHUMP00000178156 Tax_Id=9606 Gene_Symbol=PABPC1 Isoform 1 of Polyadenylate-binding protein 1	ALYDTFSAFGNILSCK	903.9414	1805.8682	2	86	-777.777	-777.777	-777.777	-777.777	3725.815695	21.89793885	3718.2607	3726.304755	3724.4387	1992.233714	1805.8658	903.9396593	1805.864793	1805.865265	FALSE			-777.777	-777.777	-777.777	1	80	O:\Shao-En\MSDATA\kinaseinhib\k252a\SC_07282008\5x\M8\kinaseinhib_k252a_SC_07282008_5x_M8_combo.mgf.html		3	-777.777	-777.777	O:\Shao-En\MSDATA\kinaseinhib\k252a\SC_07282008\5x\M8\d008012008_m8_3.raw		389679.9641	1748.84433		903.9412583	TRUE	903.9395176	-777.777
-1	1	0	0.933	0.09	IPI:IPI00008524.1	70854	SPACER	SWISS-PROT:P11940-1|ENSEMBL:ENSP00000313007|REFSEQ:NP_002559|H-INV:HIT000037423|VEGA:OTTHUMP00000178155;OTTHUMP00000178156 Tax_Id=9606 Gene_Symbol=PABPC1 Isoform 1 of Polyadenylate-binding protein 1	ALYDTFSAFGNILSCK	907.9484	1813.8823	2	85	-777.777	-777.777	-777.777	-777.777	0	0	3718.6205	0	0	0	1813.88	907.9466557	1813.878786	0	FALSE			-777.777	-777.777	-777.777	1	70.5	O:\Shao-En\MSDATA\kinaseinhib\k252a\SC_07282008\5x\M8\kinaseinhib_k252a_SC_07282008_5x_M8_combo.mgf.html	1Lys8	3	-777.777	-777.777	O:\Shao-En\MSDATA\kinaseinhib\k252a\SC_07282008\5x\M8\d008012008_m8_3.raw		0	1748.84433		0	TRUE	0	-777.777
-1	1	0	0.933	0.09	IPI:IPI00008524.1	70854	SPACER	SWISS-PROT:P11940-1|ENSEMBL:ENSP00000313007|REFSEQ:NP_002559|H-INV:HIT000037423|VEGA:OTTHUMP00000178155;OTTHUMP00000178156 Tax_Id=9606 Gene_Symbol=PABPC1 Isoform 1 of Polyadenylate-binding protein 1	ALYDTFSAFGNILSCK	903.9411	1805.8676	2	84	-777.777	-777.777	-777.777	-777.777	3744.753612	19.65924425	3739.39	3745.026659	3743.2365	775.6328386	1805.8658	903.9393593	1805.864193	1805.866592	FALSE			-777.777	-777.777	-777.777	1	79.9	O:\Shao-En\MSDATA\kinaseinhib\k252a\SC_07282008\5x\M8\kinaseinhib_k252a_SC_07282008_5x_M8_combo.mgf.html		3	-777.777	-777.777	O:\Shao-En\MSDATA\kinaseinhib\k252a\SC_07282008\5x\M8\d008012008_m8_6.raw		152300.6086	1748.84433		903.9414765	TRUE	903.9397358	-777.777
-1	1	0	0.933	0.09	IPI:IPI00008524.1	70854	SPACER	SWISS-PROT:P11940-1|ENSEMBL:ENSP00000313007|REFSEQ:NP_002559|H-INV:HIT000037423|VEGA:OTTHUMP00000178155;OTTHUMP00000178156 Tax_Id=9606 Gene_Symbol=PABPC1 Isoform 1 of Polyadenylate-binding protein 1	ALYDTFSAFGNILSCK	907.9506	1813.8866	2	74	-777.777	-777.777	-777.777	-777.777	0	0	3712.3811	0	0	0	1813.88	907.9488557	1813.883186	0	FALSE			-777.777	-777.777	-777.777	1	67.6	O:\Shao-En\MSDATA\kinaseinhib\k252a\SC_07282008\5x\M8\kinaseinhib_k252a_SC_07282008_5x_M8_combo.mgf.html	1Lys8	3	-777.777	-777.777	O:\Shao-En\MSDATA\kinaseinhib\k252a\SC_07282008\5x\M8\d008012008_m8_4.raw		0	1748.84433		0	TRUE	0	-777.777
-1	1	0	0.933	0.09	IPI:IPI00008524.1	70854	SPACER	SWISS-PROT:P11940-1|ENSEMBL:ENSP00000313007|REFSEQ:NP_002559|H-INV:HIT000037423|VEGA:OTTHUMP00000178155;OTTHUMP00000178156 Tax_Id=9606 Gene_Symbol=PABPC1 Isoform 1 of Polyadenylate-binding protein 1	ALYDTFSAFGNILSCK	907.9489	1813.8833	2	67	-777.777	-777.777	-777.777	-777.777	0	0	3741.4248	0	0	0	1813.88	907.9471557	1813.879786	0	FALSE			-777.777	-777.777	-777.777	1	54.7	O:\Shao-En\MSDATA\kinaseinhib\k252a\SC_07282008\5x\M8\kinaseinhib_k252a_SC_07282008_5x_M8_combo.mgf.html	1Lys8	3	-777.777	-777.777	O:\Shao-En\MSDATA\kinaseinhib\k252a\SC_07282008\5x\M8\d008012008_m8_6.raw		0	1748.84433		0	TRUE	0	-777.777
-1	1	0	0.933	0.09	IPI:IPI00008524.1	70854	SPACER	SWISS-PROT:P11940-1|ENSEMBL:ENSP00000313007|REFSEQ:NP_002559|H-INV:HIT000037423|VEGA:OTTHUMP00000178155;OTTHUMP00000178156 Tax_Id=9606 Gene_Symbol=PABPC1 Isoform 1 of Polyadenylate-binding protein 1	ALYDTFSAFGNILSCK	907.9488	1813.8831	2	51	-777.777	-777.777	-777.777	-777.777	0	0	3592.0088	0	0	0	1813.88	907.9470557	1813.879586	0	FALSE			-777.777	-777.777	-777.777	1	48.7	O:\Shao-En\MSDATA\kinaseinhib\k252a\SC_07282008\5x\M8\kinaseinhib_k252a_SC_07282008_5x_M8_combo.mgf.html	1Lys8	3	-777.777	-777.777	O:\Shao-En\MSDATA\kinaseinhib\k252a\SC_07282008\5x\M8\d008012008_m8_5.raw		0	1748.84433		0	TRUE	0	-777.777
-1	1	0	0.933	0.09	IPI:IPI00008524.1	70854	SPACER	SWISS-PROT:P11940-1|ENSEMBL:ENSP00000313007|REFSEQ:NP_002559|H-INV:HIT000037423|VEGA:OTTHUMP00000178155;OTTHUMP00000178156 Tax_Id=9606 Gene_Symbol=PABPC1 Isoform 1 of Polyadenylate-binding protein 1	ALYDTFSAFGNILSCK	907.9399	1813.8652	2	47	-777.777	-777.777	-777.777	-777.777	0	0	3754.356	0	0	0	1813.88	907.9381557	1813.861786	0	FALSE			-777.777	-777.777	-777.777	1	42	O:\Shao-En\MSDATA\kinaseinhib\k252a\SC_07282008\5x\M8\kinaseinhib_k252a_SC_07282008_5x_M8_combo.mgf.html	1Lys8	3	-777.777	-777.777	O:\Shao-En\MSDATA\kinaseinhib\k252a\SC_07282008\5x\M8\d008012008_m8_5.raw		0	1748.84433		0	TRUE	0	-777.777
-1	1	0	0.933	0.09	IPI:IPI00008524.1	70854	SPACER	SWISS-PROT:P11940-1|ENSEMBL:ENSP00000313007|REFSEQ:NP_002559|H-INV:HIT000037423|VEGA:OTTHUMP00000178155;OTTHUMP00000178156 Tax_Id=9606 Gene_Symbol=PABPC1 Isoform 1 of Polyadenylate-binding protein 1	ALYDTFSAFGNILSCK	903.943	1805.8715	2	37	-777.777	-777.777	-777.777	-777.777	0	0	3594.05	0	0	0	1805.8658	903.9412593	1805.867993	0	FALSE			-777.777	-777.777	-777.777	1	35.3	O:\Shao-En\MSDATA\kinaseinhib\k252a\SC_07282008\5x\M8\kinaseinhib_k252a_SC_07282008_5x_M8_combo.mgf.html		3	-777.777	-777.777	O:\Shao-En\MSDATA\kinaseinhib\k252a\SC_07282008\5x\M8\d008012008_m8_5.raw		0	1748.84433		0	TRUE	0	-777.777
-1	1	0	0.933	0.09	IPI:IPI00008524.1	70854	SPACER	SWISS-PROT:P11940-1|ENSEMBL:ENSP00000313007|REFSEQ:NP_002559|H-INV:HIT000037423|VEGA:OTTHUMP00000178155;OTTHUMP00000178156 Tax_Id=9606 Gene_Symbol=PABPC1 Isoform 1 of Polyadenylate-binding protein 1	ALYDTFSAFGNILSCK	907.9411	1813.8676	2	11	-777.777	-777.777	-777.777	-777.777	0	0	3737.9388	0	0	0	1813.88	907.9393557	1813.864186	0	FALSE			-777.777	-777.777	-777.777	1	8.6	O:\Shao-En\MSDATA\kinaseinhib\k252a\SC_07282008\5x\M8\kinaseinhib_k252a_SC_07282008_5x_M8_combo.mgf.html	1Lys8	3	-777.777	-777.777	O:\Shao-En\MSDATA\kinaseinhib\k252a\SC_07282008\5x\M8\d008012008_m8_4.raw		0	1748.84433		0	FALSE	0	-777.777
-1	1	0	0.933	0.09	IPI:IPI00008524.1	70854	SPACER	SWISS-PROT:P11940-1|ENSEMBL:ENSP00000313007|REFSEQ:NP_002559|H-INV:HIT000037423|VEGA:OTTHUMP00000178155;OTTHUMP00000178156 Tax_Id=9606 Gene_Symbol=PABPC1 Isoform 1 of Polyadenylate-binding protein 1	ALYDTFSAFGNILSCK	602.964	1805.8703	3	42	-777.777	-777.777	-777.777	-777.777	3734.385365	18.68300715	3728.5116	3735.0787	3731.9646	1445.957389	1805.8658	602.9625262	1805.865791	1805.869432	FALSE			-777.777	-777.777	-777.777	1	39.2	O:\Shao-En\MSDATA\kinaseinhib\k252a\SC_07282008\5x\M8\kinaseinhib_k252a_SC_07282008_5x_M8_combo.mgf.html		3	-777.777	-777.777	O:\Shao-En\MSDATA\kinaseinhib\k252a\SC_07282008\5x\M8\d008012008_m8_5.raw		525644.8643	1748.84433		602.9651745	TRUE	602.9637008	-777.777
-1	1	0	0.933	0.09	IPI:IPI00008524.1	70854	SPACER	SWISS-PROT:P11940-1|ENSEMBL:ENSP00000313007|REFSEQ:NP_002559|H-INV:HIT000037423|VEGA:OTTHUMP00000178155;OTTHUMP00000178156 Tax_Id=9606 Gene_Symbol=PABPC1 Isoform 1 of Polyadenylate-binding protein 1	ALYDTFSAFGNILSCK	605.6353	1813.8841	3	25	-777.777	-777.777	-777.777	-777.777	0	0	3727.8038	0	0	0	1813.88	605.6338239	1813.879683	0	FALSE			-777.777	-777.777	-777.777	1	16.6	O:\Shao-En\MSDATA\kinaseinhib\k252a\SC_07282008\5x\M8\kinaseinhib_k252a_SC_07282008_5x_M8_combo.mgf.html	1Lys8	3	-777.777	-777.777	O:\Shao-En\MSDATA\kinaseinhib\k252a\SC_07282008\5x\M8\d008012008_m8_5.raw		0	1748.84433		0	FALSE	0	-777.777
-1	1	0	0.933	0.09	IPI:IPI00008524.1	70854	SPACER	SWISS-PROT:P11940-1|ENSEMBL:ENSP00000313007|REFSEQ:NP_002559|H-INV:HIT000037423|VEGA:OTTHUMP00000178155;OTTHUMP00000178156 Tax_Id=9606 Gene_Symbol=PABPC1 Isoform 1 of Polyadenylate-binding protein 1	AVTEMNGR	442.2236	882.4327	2	26	-777.777	-777.777	-777.777	-777.777	1077.484583	53.80038691	1062.1396	1079.159218	1090.5077	57.65942157	882.4324	442.2222688	882.4300122	876.4103518	FALSE			-777.777	-777.777	-777.777	1	12.8	O:\Shao-En\MSDATA\kinaseinhib\k252a\SC_07282008\5x\M8\kinaseinhib_k252a_SC_07282008_5x_M8_combo.mgf.html	1Arg6	3	-777.777	-777.777	O:\Shao-En\MSDATA\kinaseinhib\k252a\SC_07282008\5x\M8\d008012008_m8_5.raw		34394.28857	876.4123447		442.223644	TRUE	442.2223128	-777.777
-1	1	0	0.933	0.09	IPI:IPI00008524.1	70854	SPACER	SWISS-PROT:P11940-1|ENSEMBL:ENSP00000313007|REFSEQ:NP_002559|H-INV:HIT000037423|VEGA:OTTHUMP00000178155;OTTHUMP00000178156 Tax_Id=9606 Gene_Symbol=PABPC1 Isoform 1 of Polyadenylate-binding protein 1	AVTEMNGR	439.214	876.4134	2	22	-777.777	-777.777	-777.777	-777.777	0	0	1089.5618	0	0	0	876.4123	439.2126715	876.4108175	0	FALSE			-777.777	-777.777	-777.777	1	11.2	O:\Shao-En\MSDATA\kinaseinhib\k252a\SC_07282008\5x\M8\kinaseinhib_k252a_SC_07282008_5x_M8_combo.mgf.html		3	-777.777	-777.777	O:\Shao-En\MSDATA\kinaseinhib\k252a\SC_07282008\5x\M8\d008012008_m8_5.raw		0	876.4123447		0	FALSE	0	-777.777
-1	1	0	0.933	0.09	IPI:IPI00008524.1	70854	SPACER	SWISS-PROT:P11940-1|ENSEMBL:ENSP00000313007|REFSEQ:NP_002559|H-INV:HIT000037423|VEGA:OTTHUMP00000178155;OTTHUMP00000178156 Tax_Id=9606 Gene_Symbol=PABPC1 Isoform 1 of Polyadenylate-binding protein 1	DMITRR	396.2137	790.4129	2	17	-777.777	-777.777	-777.777	-777.777	0	0	1157.5446	0	0	0	790.4119	396.2124096	790.4102938	0	FALSE			-777.777	-777.777	-777.777	1	0.1	O:\Shao-En\MSDATA\kinaseinhib\k252a\SC_07282008\5x\M8\kinaseinhib_k252a_SC_07282008_5x_M8_combo.mgf.html		3	-777.777	-777.777	O:\Shao-En\MSDATA\kinaseinhib\k252a\SC_07282008\5x\M8\d008012008_m8_5.raw		0	790.4119547		0	FALSE	0	-777.777
-1	1	0	0.933	0.09	IPI:IPI00008524.1	70854	SPACER	SWISS-PROT:P11940-1|ENSEMBL:ENSP00000313007|REFSEQ:NP_002559|H-INV:HIT000037423|VEGA:OTTHUMP00000178155;OTTHUMP00000178156 Tax_Id=9606 Gene_Symbol=PABPC1 Isoform 1 of Polyadenylate-binding protein 1	DMITRR	402.2339	802.4532	2	16	-777.777	-777.777	-777.777	-777.777	0	0	1103.8013	0	0	0	802.4522	402.2326043	802.4506831	0	FALSE			-777.777	-777.777	-777.777	1	2.2	O:\Shao-En\MSDATA\kinaseinhib\k252a\SC_07282008\5x\M8\kinaseinhib_k252a_SC_07282008_5x_M8_combo.mgf.html	2Arg6	3	-777.777	-777.777	O:\Shao-En\MSDATA\kinaseinhib\k252a\SC_07282008\5x\M8\d008012008_m8_5.raw		0	790.4119547		0	FALSE	0	-777.777
-1	1	0	0.933	0.09	IPI:IPI00008524.1	70854	SPACER	SWISS-PROT:P11940-1|ENSEMBL:ENSP00000313007|REFSEQ:NP_002559|H-INV:HIT000037423|VEGA:OTTHUMP00000178155;OTTHUMP00000178156 Tax_Id=9606 Gene_Symbol=PABPC1 Isoform 1 of Polyadenylate-binding protein 1	DMITRR	402.2339	802.4533	2	10	-777.777	-777.777	-777.777	-777.777	0	0	1139.1704	0	0	0	802.4522	402.2326043	802.4506831	0	FALSE			-777.777	-777.777	-777.777	1	2.7	O:\Shao-En\MSDATA\kinaseinhib\k252a\SC_07282008\5x\M8\kinaseinhib_k252a_SC_07282008_5x_M8_combo.mgf.html	2Arg6	3	-777.777	-777.777	O:\Shao-En\MSDATA\kinaseinhib\k252a\SC_07282008\5x\M8\d008012008_m8_5.raw		0	790.4119547		0	FALSE	0	-777.777
-1	1	0	0.933	0.09	IPI:IPI00008524.1	70854	SPACER	SWISS-PROT:P11940-1|ENSEMBL:ENSP00000313007|REFSEQ:NP_002559|H-INV:HIT000037423|VEGA:OTTHUMP00000178155;OTTHUMP00000178156 Tax_Id=9606 Gene_Symbol=PABPC1 Isoform 1 of Polyadenylate-binding protein 1	EAELGAR	373.1957	744.3769	2	26	-777.777	-777.777	-777.777	-777.777	927.0009193	25.79177905	922.0414	925.8926703	922.683	42.84567321	744.3766	373.19443	744.3743346	744.3741685	FALSE			-777.777	-777.777	-777.777	1	6.9	O:\Shao-En\MSDATA\kinaseinhib\k252a\SC_07282008\5x\M8\kinaseinhib_k252a_SC_07282008_5x_M8_combo.mgf.html		3	-777.777	-777.777	O:\Shao-En\MSDATA\kinaseinhib\k252a\SC_07282008\5x\M8\d008012008_m8_5.raw		32740.46924	744.3765947		373.1956107	TRUE	373.1943407	-777.777
-1	1	0	0.933	0.09	IPI:IPI00008524.1	70854	SPACER	SWISS-PROT:P11940-1|ENSEMBL:ENSP00000313007|REFSEQ:NP_002559|H-INV:HIT000037423|VEGA:OTTHUMP00000178155;OTTHUMP00000178156 Tax_Id=9606 Gene_Symbol=PABPC1 Isoform 1 of Polyadenylate-binding protein 1	EFSPFGTITSAK	642.8289	1283.6433	2	29	-777.777	-777.777	-777.777	-777.777	2797.424751	27.86509978	2785.1152	2797.597735	2797.8292	19900.95232	1283.6397	642.8273909	1283.640256	1283.641139	FALSE			-777.777	-777.777	-777.777	1	18.6	O:\Shao-En\MSDATA\kinaseinhib\k252a\SC_07282008\5x\M8\kinaseinhib_k252a_SC_07282008_5x_M8_combo.mgf.html		3	-777.777	-777.777	O:\Shao-En\MSDATA\kinaseinhib\k252a\SC_07282008\5x\M8\d008012008_m8_5.raw		6582362.852	1283.639745		642.8298913	TRUE	642.8283822	-777.777
-1	1	0	0.933	0.09	IPI:IPI00008524.1	70854	SPACER	SWISS-PROT:P11940-1|ENSEMBL:ENSP00000313007|REFSEQ:NP_002559|H-INV:HIT000037423|VEGA:OTTHUMP00000178155;OTTHUMP00000178156 Tax_Id=9606 Gene_Symbol=PABPC1 Isoform 1 of Polyadenylate-binding protein 1	EFSPFGTITSAK	646.8361	1291.6576	2	23	-777.777	-777.777	-777.777	-777.777	0	0	2783.0262	0	0	0	1291.6539	646.8345873	1291.654649	0	FALSE			-777.777	-777.777	-777.777	1	14.6	O:\Shao-En\MSDATA\kinaseinhib\k252a\SC_07282008\5x\M8\kinaseinhib_k252a_SC_07282008_5x_M8_combo.mgf.html	1Lys8	3	-777.777	-777.777	O:\Shao-En\MSDATA\kinaseinhib\k252a\SC_07282008\5x\M8\d008012008_m8_5.raw		0	1283.639745		0	FALSE	0	-777.777
-1	1	0	0.933	0.09	IPI:IPI00008524.1	70854	SPACER	SWISS-PROT:P11940-1|ENSEMBL:ENSP00000313007|REFSEQ:NP_002559|H-INV:HIT000037423|VEGA:OTTHUMP00000178155;OTTHUMP00000178156 Tax_Id=9606 Gene_Symbol=PABPC1 Isoform 1 of Polyadenylate-binding protein 1	EFSPFGTITSAK	646.8359	1291.6572	2	22	-777.777	-777.777	-777.777	-777.777	0	0	2769.7153	0	0	0	1291.6539	646.8343873	1291.654249	0	FALSE			-777.777	-777.777	-777.777	1	16.5	O:\Shao-En\MSDATA\kinaseinhib\k252a\SC_07282008\5x\M8\kinaseinhib_k252a_SC_07282008_5x_M8_combo.mgf.html	1Lys8	3	-777.777	-777.777	O:\Shao-En\MSDATA\kinaseinhib\k252a\SC_07282008\5x\M8\d008012008_m8_4.raw		0	1283.639745		0	FALSE	0	-777.777
-1	1	0	0.933	0.09	IPI:IPI00008524.1	70854	SPACER	SWISS-PROT:P11940-1|ENSEMBL:ENSP00000313007|REFSEQ:NP_002559|H-INV:HIT000037423|VEGA:OTTHUMP00000178155;OTTHUMP00000178156 Tax_Id=9606 Gene_Symbol=PABPC1 Isoform 1 of Polyadenylate-binding protein 1	EFSPFGTITSAK	642.8299	1283.6453	2	15	-777.777	-777.777	-777.777	-777.777	0	0	2770.0287	0	0	0	1283.6397	642.8283909	1283.642256	0	FALSE			-777.777	-777.777	-777.777	1	7.5	O:\Shao-En\MSDATA\kinaseinhib\k252a\SC_07282008\5x\M8\kinaseinhib_k252a_SC_07282008_5x_M8_combo.mgf.html		3	-777.777	-777.777	O:\Shao-En\MSDATA\kinaseinhib\k252a\SC_07282008\5x\M8\d008012008_m8_4.raw		0	1283.639745		0	FALSE	0	-777.777
-1	1	0	0.933	0.09	IPI:IPI00008524.1	70854	SPACER	SWISS-PROT:P11940-1|ENSEMBL:ENSP00000313007|REFSEQ:NP_002559|H-INV:HIT000037423|VEGA:OTTHUMP00000178155;OTTHUMP00000178156 Tax_Id=9606 Gene_Symbol=PABPC1 Isoform 1 of Polyadenylate-binding protein 1	EFTNVYIK	511.2774	1020.5403	2	24	-777.777	-777.777	-777.777	-777.777	0	0	2284.9285	0	0	0	1020.5371	511.2760075	1020.53749	0	FALSE			-777.777	-777.777	-777.777	1	3.7	O:\Shao-En\MSDATA\kinaseinhib\k252a\SC_07282008\5x\M8\kinaseinhib_k252a_SC_07282008_5x_M8_combo.mgf.html	1Lys8	3	-777.777	-777.777	O:\Shao-En\MSDATA\kinaseinhib\k252a\SC_07282008\5x\M8\d008012008_m8_5.raw		0	1012.522935		0	FALSE	0	-777.777
-1	1	0	0.933	0.09	IPI:IPI00008524.1	70854	SPACER	SWISS-PROT:P11940-1|ENSEMBL:ENSP00000313007|REFSEQ:NP_002559|H-INV:HIT000037423|VEGA:OTTHUMP00000178155;OTTHUMP00000178156 Tax_Id=9606 Gene_Symbol=PABPC1 Isoform 1 of Polyadenylate-binding protein 1	EREAELGAR	515.768	1029.5214	2	30	-777.777	-777.777	-777.777	-777.777	1146.337977	57.78197285	1168.4447	1148.790025	1146.1461	131.2828433	1029.5203	515.7666036	1029.518682	1029.519203	FALSE			-777.777	-777.777	-777.777	1	14.1	O:\Shao-En\MSDATA\kinaseinhib\k252a\SC_07282008\5x\M8\kinaseinhib_k252a_SC_07282008_5x_M8_combo.mgf.html		3	-777.777	-777.777	O:\Shao-En\MSDATA\kinaseinhib\k252a\SC_07282008\5x\M8\d008012008_m8_5.raw		61801.92017	1029.520295		515.7680819	TRUE	515.7666855	-777.777
-1	1	0	0.933	0.09	IPI:IPI00008524.1	70854	SPACER	SWISS-PROT:P11940-1|ENSEMBL:ENSP00000313007|REFSEQ:NP_002559|H-INV:HIT000037423|VEGA:OTTHUMP00000178155;OTTHUMP00000178156 Tax_Id=9606 Gene_Symbol=PABPC1 Isoform 1 of Polyadenylate-binding protein 1	EREAELGAR	515.7679	1029.5212	2	28	-777.777	-777.777	-777.777	-777.777	0	0	1136.6488	0	0	0	1029.5203	515.7665036	1029.518482	0	FALSE			-777.777	-777.777	-777.777	1	5.3	O:\Shao-En\MSDATA\kinaseinhib\k252a\SC_07282008\5x\M8\kinaseinhib_k252a_SC_07282008_5x_M8_combo.mgf.html		3	-777.777	-777.777	O:\Shao-En\MSDATA\kinaseinhib\k252a\SC_07282008\5x\M8\d008012008_m8_5.raw		0	1029.520295		0	TRUE	0	-777.777
-1	1	0	0.933	0.09	IPI:IPI00008524.1	70854	SPACER	SWISS-PROT:P11940-1|ENSEMBL:ENSP00000313007|REFSEQ:NP_002559|H-INV:HIT000037423|VEGA:OTTHUMP00000178155;OTTHUMP00000178156 Tax_Id=9606 Gene_Symbol=PABPC1 Isoform 1 of Polyadenylate-binding protein 1	FGPALSVK	409.7432	817.4718	2	45	-777.777	-777.777	-777.777	-777.777	2184.334732	24.71261326	2172.5404	2185.002223	2184.3853	15634.59326	817.4697	409.7418976	817.4692698	817.4692787	FALSE			-777.777	-777.777	-777.777	1	13.3	O:\Shao-En\MSDATA\kinaseinhib\k252a\SC_07282008\5x\M8\kinaseinhib_k252a_SC_07282008_5x_M8_combo.mgf.html		3	-777.777	-777.777	O:\Shao-En\MSDATA\kinaseinhib\k252a\SC_07282008\5x\M8\d008012008_m8_5.raw		10412813.75	817.4697647		409.7431914	TRUE	409.741889	-777.777
-1	1	0	0.933	0.09	IPI:IPI00008524.1	70854	SPACER	SWISS-PROT:P11940-1|ENSEMBL:ENSP00000313007|REFSEQ:NP_002559|H-INV:HIT000037423|VEGA:OTTHUMP00000178155;OTTHUMP00000178156 Tax_Id=9606 Gene_Symbol=PABPC1 Isoform 1 of Polyadenylate-binding protein 1	FGPALSVK	413.7501	825.4857	2	43	-777.777	-777.777	-777.777	-777.777	0	0	2172.2745	0	0	0	825.4839	413.748794	825.4830627	0	FALSE			-777.777	-777.777	-777.777	1	11.6	O:\Shao-En\MSDATA\kinaseinhib\k252a\SC_07282008\5x\M8\kinaseinhib_k252a_SC_07282008_5x_M8_combo.mgf.html	1Lys8	3	-777.777	-777.777	O:\Shao-En\MSDATA\kinaseinhib\k252a\SC_07282008\5x\M8\d008012008_m8_5.raw		0	817.4697647		0	TRUE	0	-777.777
-1	1	0	0.933	0.09	IPI:IPI00008524.1	70854	SPACER	SWISS-PROT:P11940-1|ENSEMBL:ENSP00000313007|REFSEQ:NP_002559|H-INV:HIT000037423|VEGA:OTTHUMP00000178155;OTTHUMP00000178156 Tax_Id=9606 Gene_Symbol=PABPC1 Isoform 1 of Polyadenylate-binding protein 1	FGPALSVK	413.7501	825.4857	2	35	-777.777	-777.777	-777.777	-777.777	2145.828812	19.72264499	2143.7875	2146.49547	2147.8402	2385.969225	825.4839	413.748794	825.4830627	817.4695563	FALSE			-777.777	-777.777	-777.777	1	11.7	O:\Shao-En\MSDATA\kinaseinhib\k252a\SC_07282008\5x\M8\kinaseinhib_k252a_SC_07282008_5x_M8_combo.mgf.html	1Lys8	3	-777.777	-777.777	O:\Shao-En\MSDATA\kinaseinhib\k252a\SC_07282008\5x\M8\d008012008_m8_4.raw		1589864.91	817.4697647		413.7501706	TRUE	413.7488647	-777.777
-1	1	0	0.933	0.09	IPI:IPI00008524.1	70854	SPACER	SWISS-PROT:P11940-1|ENSEMBL:ENSP00000313007|REFSEQ:NP_002559|H-INV:HIT000037423|VEGA:OTTHUMP00000178155;OTTHUMP00000178156 Tax_Id=9606 Gene_Symbol=PABPC1 Isoform 1 of Polyadenylate-binding protein 1	FGPALSVK	409.7432	817.4718	2	28	-777.777	-777.777	-777.777	-777.777	0	0	2143.2449	0	0	0	817.4697	409.7418976	817.4692698	0	FALSE			-777.777	-777.777	-777.777	1	9.4	O:\Shao-En\MSDATA\kinaseinhib\k252a\SC_07282008\5x\M8\kinaseinhib_k252a_SC_07282008_5x_M8_combo.mgf.html		3	-777.777	-777.777	O:\Shao-En\MSDATA\kinaseinhib\k252a\SC_07282008\5x\M8\d008012008_m8_4.raw		0	817.4697647		0	TRUE	0	-777.777
-1	1	0	0.933	0.09	IPI:IPI00008524.1	70854	SPACER	SWISS-PROT:P11940-1|ENSEMBL:ENSP00000313007|REFSEQ:NP_002559|H-INV:HIT000037423|VEGA:OTTHUMP00000178155;OTTHUMP00000178156 Tax_Id=9606 Gene_Symbol=PABPC1 Isoform 1 of Polyadenylate-binding protein 1	FSPAGPILSIR	582.3488	1162.683	2	69	-777.777	-777.777	-777.777	-777.777	2829.333185	32.07045066	2843.489	2828.676312	2829.7958	36731.93478	1162.6805	582.3473445	1162.680164	1156.661906	FALSE			-777.777	-777.777	-777.777	1	47.7	O:\Shao-En\MSDATA\kinaseinhib\k252a\SC_07282008\5x\M8\kinaseinhib_k252a_SC_07282008_5x_M8_combo.mgf.html	1Arg6	3	-777.777	-777.777	O:\Shao-En\MSDATA\kinaseinhib\k252a\SC_07282008\5x\M8\d008012008_m8_5.raw		14264772.3	1156.660415		582.3487971	TRUE	582.3473416	-777.777
-1	1	0	0.933	0.09	IPI:IPI00008524.1	70854	SPACER	SWISS-PROT:P11940-1|ENSEMBL:ENSP00000313007|REFSEQ:NP_002559|H-INV:HIT000037423|VEGA:OTTHUMP00000178155;OTTHUMP00000178156 Tax_Id=9606 Gene_Symbol=PABPC1 Isoform 1 of Polyadenylate-binding protein 1	FSPAGPILSIR	579.3393	1156.6641	2	59	-777.777	-777.777	-777.777	-777.777	0	0	2843.2352	0	0	0	1156.6604	579.3378472	1156.661169	0	FALSE			-777.777	-777.777	-777.777	1	37.4	O:\Shao-En\MSDATA\kinaseinhib\k252a\SC_07282008\5x\M8\kinaseinhib_k252a_SC_07282008_5x_M8_combo.mgf.html		3	-777.777	-777.777	O:\Shao-En\MSDATA\kinaseinhib\k252a\SC_07282008\5x\M8\d008012008_m8_5.raw		0	1156.660415		0	TRUE	0	-777.777
-1	1	0	0.933	0.09	IPI:IPI00008524.1	70854	SPACER	SWISS-PROT:P11940-1|ENSEMBL:ENSP00000313007|REFSEQ:NP_002559|H-INV:HIT000037423|VEGA:OTTHUMP00000178155;OTTHUMP00000178156 Tax_Id=9606 Gene_Symbol=PABPC1 Isoform 1 of Polyadenylate-binding protein 1	FSPAGPILSIR	579.3428	1156.671	2	46	-777.777	-777.777	-777.777	-777.777	2852.392453	23.21883156	2850.7819	2849.155612	2852.1626	911.1218236	1156.6604	579.3413472	1156.668169	1156.663115	FALSE			-777.777	-777.777	-777.777	1	1.6	O:\Shao-En\MSDATA\kinaseinhib\k252a\SC_07282008\5x\M8\kinaseinhib_k252a_SC_07282008_5x_M8_combo.mgf.html		3	-777.777	-777.777	O:\Shao-En\MSDATA\kinaseinhib\k252a\SC_07282008\5x\M8\d008012008_m8_6.raw		373403.9492	1156.660415		579.3413121	TRUE	579.3398593	-777.777
-1	1	0	0.933	0.09	IPI:IPI00008524.1	70854	SPACER	SWISS-PROT:P11940-1|ENSEMBL:ENSP00000313007|REFSEQ:NP_002559|H-INV:HIT000037423|VEGA:OTTHUMP00000178155;OTTHUMP00000178156 Tax_Id=9606 Gene_Symbol=PABPC1 Isoform 1 of Polyadenylate-binding protein 1	FSPAGPILSIR	579.3392	1156.6638	2	32	-777.777	-777.777	-777.777	-777.777	2876.184261	23.46936377	2881.1683	2876.436307	2877.2832	231.2139392	1156.6604	579.3377472	1156.660969	1156.660156	FALSE			-777.777	-777.777	-777.777	1	23.2	O:\Shao-En\MSDATA\kinaseinhib\k252a\SC_07282008\5x\M8\kinaseinhib_k252a_SC_07282008_5x_M8_combo.mgf.html		3	-777.777	-777.777	O:\Shao-En\MSDATA\kinaseinhib\k252a\SC_07282008\5x\M8\d008012008_m8_1.raw		88943.64066	1156.660415		579.3390864	TRUE	579.3376336	-777.777
-1	1	0	0.933	0.09	IPI:IPI00008524.1	70854	SPACER	SWISS-PROT:P11940-1|ENSEMBL:ENSP00000313007|REFSEQ:NP_002559|H-INV:HIT000037423|VEGA:OTTHUMP00000178155;OTTHUMP00000178156 Tax_Id=9606 Gene_Symbol=PABPC1 Isoform 1 of Polyadenylate-binding protein 1	FSPAGPILSIR	582.3487	1162.6828	2	21	-777.777	-777.777	-777.777	-777.777	0	0	2879.1602	0	0	0	1162.6805	582.3472445	1162.679964	0	FALSE			-777.777	-777.777	-777.777	1	9.3	O:\Shao-En\MSDATA\kinaseinhib\k252a\SC_07282008\5x\M8\kinaseinhib_k252a_SC_07282008_5x_M8_combo.mgf.html	1Arg6	3	-777.777	-777.777	O:\Shao-En\MSDATA\kinaseinhib\k252a\SC_07282008\5x\M8\d008012008_m8_1.raw		0	1156.660415		0	FALSE	0	-777.777
-1	1	0	0.933	0.09	IPI:IPI00008524.1	70854	SPACER	SWISS-PROT:P11940-1|ENSEMBL:ENSP00000313007|REFSEQ:NP_002559|H-INV:HIT000037423|VEGA:OTTHUMP00000178155;OTTHUMP00000178156 Tax_Id=9606 Gene_Symbol=PABPC1 Isoform 1 of Polyadenylate-binding protein 1	FSPAGPILSIR	582.3506	1162.6867	2	20	-777.777	-777.777	-777.777	-777.777	0	0	2848.2386	0	0	0	1162.6805	582.3491445	1162.683764	0	FALSE			-777.777	-777.777	-777.777	1	8.6	O:\Shao-En\MSDATA\kinaseinhib\k252a\SC_07282008\5x\M8\kinaseinhib_k252a_SC_07282008_5x_M8_combo.mgf.html	1Arg6	3	-777.777	-777.777	O:\Shao-En\MSDATA\kinaseinhib\k252a\SC_07282008\5x\M8\d008012008_m8_6.raw		0	1156.660415		0	FALSE	0	-777.777
-1	1	0	0.933	0.09	IPI:IPI00008524.1	70854	SPACER	SWISS-PROT:P11940-1|ENSEMBL:ENSP00000313007|REFSEQ:NP_002559|H-INV:HIT000037423|VEGA:OTTHUMP00000178155;OTTHUMP00000178156 Tax_Id=9606 Gene_Symbol=PABPC1 Isoform 1 of Polyadenylate-binding protein 1	FSPAGPILSIR	582.3506	1162.6866	2	19	-777.777	-777.777	-777.777	-777.777	0	0	2811.9338	0	0	0	1162.6805	582.3491445	1162.683764	0	FALSE			-777.777	-777.777	-777.777	1	7.4	O:\Shao-En\MSDATA\kinaseinhib\k252a\SC_07282008\5x\M8\kinaseinhib_k252a_SC_07282008_5x_M8_combo.mgf.html	1Arg6	3	-777.777	-777.777	O:\Shao-En\MSDATA\kinaseinhib\k252a\SC_07282008\5x\M8\d008012008_m8_5.raw		0	1156.660415		0	FALSE	0	-777.777
-1	1	0	0.933	0.09	IPI:IPI00008524.1	70854	SPACER	SWISS-PROT:P11940-1|ENSEMBL:ENSP00000313007|REFSEQ:NP_002559|H-INV:HIT000037423|VEGA:OTTHUMP00000178155;OTTHUMP00000178156 Tax_Id=9606 Gene_Symbol=PABPC1 Isoform 1 of Polyadenylate-binding protein 1	FSPAGPILSIR	582.3488	1162.683	2	12	-777.777	-777.777	-777.777	-777.777	0	0	2806.1181	0	0	0	1162.6805	582.3473445	1162.680164	0	FALSE			-777.777	-777.777	-777.777	1	9.3	O:\Shao-En\MSDATA\kinaseinhib\k252a\SC_07282008\5x\M8\kinaseinhib_k252a_SC_07282008_5x_M8_combo.mgf.html	1Arg6	3	-777.777	-777.777	O:\Shao-En\MSDATA\kinaseinhib\k252a\SC_07282008\5x\M8\d008012008_m8_4.raw		0	1156.660415		0	FALSE	0	-777.777
-1	1	0	0.933	0.09	IPI:IPI00008524.1	70854	SPACER	SWISS-PROT:P11940-1|ENSEMBL:ENSP00000313007|REFSEQ:NP_002559|H-INV:HIT000037423|VEGA:OTTHUMP00000178155;OTTHUMP00000178156 Tax_Id=9606 Gene_Symbol=PABPC1 Isoform 1 of Polyadenylate-binding protein 1	GFGFVCFSSPEEATK	835.8857	1669.7568	2	75	-777.777	-777.777	-777.777	-777.777	3054.639781	25.29601015	3069.6208	3054.75403	3055.5835	70657.5907	1669.7537	835.8840197	1669.753514	1661.741383	FALSE			-777.777	-777.777	-777.777	1	71	O:\Shao-En\MSDATA\kinaseinhib\k252a\SC_07282008\5x\M8\kinaseinhib_k252a_SC_07282008_5x_M8_combo.mgf.html	1Lys8	3	-777.777	-777.777	O:\Shao-En\MSDATA\kinaseinhib\k252a\SC_07282008\5x\M8\d008012008_m8_5.raw		15667624.56	1604.71806		835.8859104	TRUE	835.8842301	-777.777
-1	1	0	0.933	0.09	IPI:IPI00008524.1	70854	SPACER	SWISS-PROT:P11940-1|ENSEMBL:ENSP00000313007|REFSEQ:NP_002559|H-INV:HIT000037423|VEGA:OTTHUMP00000178155;OTTHUMP00000178156 Tax_Id=9606 Gene_Symbol=PABPC1 Isoform 1 of Polyadenylate-binding protein 1	GFGFVCFSSPEEATK	835.8855	1669.7565	2	73	-777.777	-777.777	-777.777	-777.777	0	0	3039.3649	0	0	0	1669.7537	835.8838197	1669.753114	0	FALSE			-777.777	-777.777	-777.777	1	68.1	O:\Shao-En\MSDATA\kinaseinhib\k252a\SC_07282008\5x\M8\kinaseinhib_k252a_SC_07282008_5x_M8_combo.mgf.html	1Lys8	3	-777.777	-777.777	O:\Shao-En\MSDATA\kinaseinhib\k252a\SC_07282008\5x\M8\d008012008_m8_5.raw		0	1604.71806		0	TRUE	0	-777.777
-1	1	0	0.933	0.09	IPI:IPI00008524.1	70854	SPACER	SWISS-PROT:P11940-1|ENSEMBL:ENSP00000313007|REFSEQ:NP_002559|H-INV:HIT000037423|VEGA:OTTHUMP00000178155;OTTHUMP00000178156 Tax_Id=9606 Gene_Symbol=PABPC1 Isoform 1 of Polyadenylate-binding protein 1	GFGFVCFSSPEEATK	831.8787	1661.7428	2	71	-777.777	-777.777	-777.777	-777.777	3017.083936	19.59640292	3010.258	3017.844834	3020.1252	8197.003227	1661.7395	831.8770232	1661.739521	1661.741093	FALSE			-777.777	-777.777	-777.777	1	60.6	O:\Shao-En\MSDATA\kinaseinhib\k252a\SC_07282008\5x\M8\kinaseinhib_k252a_SC_07282008_5x_M8_combo.mgf.html		3	-777.777	-777.777	O:\Shao-En\MSDATA\kinaseinhib\k252a\SC_07282008\5x\M8\d008012008_m8_4.raw		1841282.821	1604.71806		831.8788476	TRUE	831.8771708	-777.777
-1	1	0	0.933	0.09	IPI:IPI00008524.1	70854	SPACER	SWISS-PROT:P11940-1|ENSEMBL:ENSP00000313007|REFSEQ:NP_002559|H-INV:HIT000037423|VEGA:OTTHUMP00000178155;OTTHUMP00000178156 Tax_Id=9606 Gene_Symbol=PABPC1 Isoform 1 of Polyadenylate-binding protein 1	GFGFVCFSSPEEATK	831.879	1661.7435	2	66	-777.777	-777.777	-777.777	-777.777	3065.496356	23.36779847	3066.7468	3066.670404	3065.5881	1255.902915	1661.7395	831.8773232	1661.740121	1661.742121	FALSE			-777.777	-777.777	-777.777	1	58.9	O:\Shao-En\MSDATA\kinaseinhib\k252a\SC_07282008\5x\M8\kinaseinhib_k252a_SC_07282008_5x_M8_combo.mgf.html		3	-777.777	-777.777	O:\Shao-En\MSDATA\kinaseinhib\k252a\SC_07282008\5x\M8\d008012008_m8_6.raw		279128.0774	1604.71806		831.8790332	TRUE	831.8773564	-777.777
-1	1	0	0.933	0.09	IPI:IPI00008524.1	70854	SPACER	SWISS-PROT:P11940-1|ENSEMBL:ENSP00000313007|REFSEQ:NP_002559|H-INV:HIT000037423|VEGA:OTTHUMP00000178155;OTTHUMP00000178156 Tax_Id=9606 Gene_Symbol=PABPC1 Isoform 1 of Polyadenylate-binding protein 1	GFGFVCFSSPEEATK	831.8785	1661.7425	2	63	-777.777	-777.777	-777.777	-777.777	0	0	3043.0618	0	0	0	1661.7395	831.8768232	1661.739121	0	FALSE			-777.777	-777.777	-777.777	1	58.8	O:\Shao-En\MSDATA\kinaseinhib\k252a\SC_07282008\5x\M8\kinaseinhib_k252a_SC_07282008_5x_M8_combo.mgf.html		3	-777.777	-777.777	O:\Shao-En\MSDATA\kinaseinhib\k252a\SC_07282008\5x\M8\d008012008_m8_5.raw		0	1604.71806		0	TRUE	0	-777.777
-1	1	0	0.933	0.09	IPI:IPI00008524.1	70854	SPACER	SWISS-PROT:P11940-1|ENSEMBL:ENSP00000313007|REFSEQ:NP_002559|H-INV:HIT000037423|VEGA:OTTHUMP00000178155;OTTHUMP00000178156 Tax_Id=9606 Gene_Symbol=PABPC1 Isoform 1 of Polyadenylate-binding protein 1	GFGFVCFSSPEEATK	835.8862	1669.7579	2	58	-777.777	-777.777	-777.777	-777.777	0	0	3009.9158	0	0	0	1669.7537	835.8845197	1669.754514	0	FALSE			-777.777	-777.777	-777.777	1	53.6	O:\Shao-En\MSDATA\kinaseinhib\k252a\SC_07282008\5x\M8\kinaseinhib_k252a_SC_07282008_5x_M8_combo.mgf.html	1Lys8	3	-777.777	-777.777	O:\Shao-En\MSDATA\kinaseinhib\k252a\SC_07282008\5x\M8\d008012008_m8_4.raw		0	1604.71806		0	TRUE	0	-777.777
-1	1	0	0.933	0.09	IPI:IPI00008524.1	70854	SPACER	SWISS-PROT:P11940-1|ENSEMBL:ENSP00000313007|REFSEQ:NP_002559|H-INV:HIT000037423|VEGA:OTTHUMP00000178155;OTTHUMP00000178156 Tax_Id=9606 Gene_Symbol=PABPC1 Isoform 1 of Polyadenylate-binding protein 1	GFGFVCFSSPEEATK	835.8861	1669.7577	2	43	-777.777	-777.777	-777.777	-777.777	0	0	3067.0975	0	0	0	1669.7537	835.8844197	1669.754314	0	FALSE			-777.777	-777.777	-777.777	1	43.4	O:\Shao-En\MSDATA\kinaseinhib\k252a\SC_07282008\5x\M8\kinaseinhib_k252a_SC_07282008_5x_M8_combo.mgf.html	1Lys8	3	-777.777	-777.777	O:\Shao-En\MSDATA\kinaseinhib\k252a\SC_07282008\5x\M8\d008012008_m8_6.raw		0	1604.71806		0	TRUE	0	-777.777
-1	1	0	0.933	0.09	IPI:IPI00008524.1	70854	SPACER	SWISS-PROT:P11940-1|ENSEMBL:ENSP00000313007|REFSEQ:NP_002559|H-INV:HIT000037423|VEGA:OTTHUMP00000178155;OTTHUMP00000178156 Tax_Id=9606 Gene_Symbol=PABPC1 Isoform 1 of Polyadenylate-binding protein 1	GFGFVCFSSPEEATK	831.8785	1661.7424	2	36	-777.777	-777.777	-777.777	-777.777	0	0	3075.3375	0	0	0	1661.7395	831.8768232	1661.739121	0	FALSE			-777.777	-777.777	-777.777	1	34	O:\Shao-En\MSDATA\kinaseinhib\k252a\SC_07282008\5x\M8\kinaseinhib_k252a_SC_07282008_5x_M8_combo.mgf.html		3	-777.777	-777.777	O:\Shao-En\MSDATA\kinaseinhib\k252a\SC_07282008\5x\M8\d008012008_m8_5.raw		0	1604.71806		0	TRUE	0	-777.777
-1	1	0	0.933	0.09	IPI:IPI00008524.1	70854	SPACER	SWISS-PROT:P11940-1|ENSEMBL:ENSP00000313007|REFSEQ:NP_002559|H-INV:HIT000037423|VEGA:OTTHUMP00000178155;OTTHUMP00000178156 Tax_Id=9606 Gene_Symbol=PABPC1 Isoform 1 of Polyadenylate-binding protein 1	GFGFVSFER	523.2604	1044.5063	2	50	-777.777	-777.777	-777.777	-777.777	2958.122348	25.09905337	2948.4317	2958.645098	2959.0372	5873.422726	1044.5028	523.2589969	1044.503468	1044.503904	FALSE			-777.777	-777.777	-777.777	1	35.5	O:\Shao-En\MSDATA\kinaseinhib\k252a\SC_07282008\5x\M8\kinaseinhib_k252a_SC_07282008_5x_M8_combo.mgf.html		3	-777.777	-777.777	O:\Shao-En\MSDATA\kinaseinhib\k252a\SC_07282008\5x\M8\d008012008_m8_5.raw		2709268.594	1044.502855		523.2605521	TRUE	523.259149	-777.777
-1	1	0	0.933	0.09	IPI:IPI00008524.1	70854	SPACER	SWISS-PROT:P11940-1|ENSEMBL:ENSP00000313007|REFSEQ:NP_002559|H-INV:HIT000037423|VEGA:OTTHUMP00000178155;OTTHUMP00000178156 Tax_Id=9606 Gene_Symbol=PABPC1 Isoform 1 of Polyadenylate-binding protein 1	GFGFVSFER	526.271	1050.5274	2	50	-777.777	-777.777	-777.777	-777.777	0	0	2948.7425	0	0	0	1050.5229	526.2695942	1050.524663	0	FALSE			-777.777	-777.777	-777.777	1	36.5	O:\Shao-En\MSDATA\kinaseinhib\k252a\SC_07282008\5x\M8\kinaseinhib_k252a_SC_07282008_5x_M8_combo.mgf.html	1Arg6	3	-777.777	-777.777	O:\Shao-En\MSDATA\kinaseinhib\k252a\SC_07282008\5x\M8\d008012008_m8_5.raw		0	1044.502855		0	TRUE	0	-777.777
-1	1	0	0.933	0.09	IPI:IPI00008524.1	70854	SPACER	SWISS-PROT:P11940-1|ENSEMBL:ENSP00000313007|REFSEQ:NP_002559|H-INV:HIT000037423|VEGA:OTTHUMP00000178155;OTTHUMP00000178156 Tax_Id=9606 Gene_Symbol=PABPC1 Isoform 1 of Polyadenylate-binding protein 1	GFGFVSFER	526.2712	1050.5279	2	27	-777.777	-777.777	-777.777	-777.777	2926.122196	22.79225428	2923.4318	2926.216464	2926.6924	1301.085506	1050.5229	526.2697942	1050.525063	1044.50449	FALSE			-777.777	-777.777	-777.777	1	20.1	O:\Shao-En\MSDATA\kinaseinhib\k252a\SC_07282008\5x\M8\kinaseinhib_k252a_SC_07282008_5x_M8_combo.mgf.html	1Arg6	3	-777.777	-777.777	O:\Shao-En\MSDATA\kinaseinhib\k252a\SC_07282008\5x\M8\d008012008_m8_4.raw		586113.948	1044.502855		526.2712391	TRUE	526.2698333	-777.777
-1	1	0	0.933	0.09	IPI:IPI00008524.1	70854	SPACER	SWISS-PROT:P11940-1|ENSEMBL:ENSP00000313007|REFSEQ:NP_002559|H-INV:HIT000037423|VEGA:OTTHUMP00000178155;OTTHUMP00000178156 Tax_Id=9606 Gene_Symbol=PABPC1 Isoform 1 of Polyadenylate-binding protein 1	GFGFVSFERHEDAQK	884.437	1766.8593	2	53	-777.777	-777.777	-777.777	-777.777	2459.63554	27.01287453	2451.6945	2460.509227	2460.8921	8634.546637	1766.8562	884.4352766	1766.856028	1752.822081	FALSE			-777.777	-777.777	-777.777	1	24.6	O:\Shao-En\MSDATA\kinaseinhib\k252a\SC_07282008\5x\M8\kinaseinhib_k252a_SC_07282008_5x_M8_combo.mgf.html	1Arg6 1Lys8	3	-777.777	-777.777	O:\Shao-En\MSDATA\kinaseinhib\k252a\SC_07282008\5x\M8\d008012008_m8_5.raw		1763726.696	1752.821945		884.4370208	TRUE	884.4352974	-777.777
-1	1	0	0.933	0.09	IPI:IPI00008524.1	70854	SPACER	SWISS-PROT:P11940-1|ENSEMBL:ENSP00000313007|REFSEQ:NP_002559|H-INV:HIT000037423|VEGA:OTTHUMP00000178155;OTTHUMP00000178156 Tax_Id=9606 Gene_Symbol=PABPC1 Isoform 1 of Polyadenylate-binding protein 1	GFGFVSFERHEDAQK	877.4193	1752.824	2	48	-777.777	-777.777	-777.777	-777.777	0	0	2451.3402	0	0	0	1752.8219	877.4175828	1752.82064	0	FALSE			-777.777	-777.777	-777.777	1	34.6	O:\Shao-En\MSDATA\kinaseinhib\k252a\SC_07282008\5x\M8\kinaseinhib_k252a_SC_07282008_5x_M8_combo.mgf.html		3	-777.777	-777.777	O:\Shao-En\MSDATA\kinaseinhib\k252a\SC_07282008\5x\M8\d008012008_m8_5.raw		0	1752.821945		0	TRUE	0	-777.777
-1	1	0	0.933	0.09	IPI:IPI00008524.1	70854	SPACER	SWISS-PROT:P11940-1|ENSEMBL:ENSP00000313007|REFSEQ:NP_002559|H-INV:HIT000037423|VEGA:OTTHUMP00000178155;OTTHUMP00000178156 Tax_Id=9606 Gene_Symbol=PABPC1 Isoform 1 of Polyadenylate-binding protein 1	GFGFVSFERHEDAQK	585.2822	1752.8247	3	27	-777.777	-777.777	-777.777	-777.777	2459.672029	29.58824725	2449.0137	2459.711562	2458.81	9893.737004	1752.8219	585.2807419	1752.820438	1752.82154	FALSE			-777.777	-777.777	-777.777	1	19.7	O:\Shao-En\MSDATA\kinaseinhib\k252a\SC_07282008\5x\M8\kinaseinhib_k252a_SC_07282008_5x_M8_combo.mgf.html		3	-777.777	-777.777	O:\Shao-En\MSDATA\kinaseinhib\k252a\SC_07282008\5x\M8\d008012008_m8_5.raw		3764879.721	1752.821945		585.2822113	TRUE	585.2807532	-777.777
-1	1	0	0.933	0.09	IPI:IPI00008524.1	70854	SPACER	SWISS-PROT:P11940-1|ENSEMBL:ENSP00000313007|REFSEQ:NP_002559|H-INV:HIT000037423|VEGA:OTTHUMP00000178155;OTTHUMP00000178156 Tax_Id=9606 Gene_Symbol=PABPC1 Isoform 1 of Polyadenylate-binding protein 1	GFGFVSFERHEDAQK	589.9608	1766.8607	3	20	-777.777	-777.777	-777.777	-777.777	0	0	2448.7078	0	0	0	1766.8562	589.9593378	1766.856225	0	FALSE			-777.777	-777.777	-777.777	1	13.9	O:\Shao-En\MSDATA\kinaseinhib\k252a\SC_07282008\5x\M8\kinaseinhib_k252a_SC_07282008_5x_M8_combo.mgf.html	1Arg6 1Lys8	3	-777.777	-777.777	O:\Shao-En\MSDATA\kinaseinhib\k252a\SC_07282008\5x\M8\d008012008_m8_5.raw		0	1752.821945		0	FALSE	0	-777.777
-1	1	0	0.933	0.09	IPI:IPI00008524.1	70854	SPACER	SWISS-PROT:P11940-1|ENSEMBL:ENSP00000313007|REFSEQ:NP_002559|H-INV:HIT000037423|VEGA:OTTHUMP00000178155;OTTHUMP00000178156 Tax_Id=9606 Gene_Symbol=PABPC1 Isoform 1 of Polyadenylate-binding protein 1	GYGFVHFETQEAAER	870.9058	1739.7971	2	89	-777.777	-777.777	-777.777	-777.777	2456.326962	21.1869756	2458.9574	2456.678402	2458.1424	3294.23091	1739.7903	870.9040886	1739.793652	1739.791391	FALSE			-777.777	-777.777	-777.777	1	80.5	O:\Shao-En\MSDATA\kinaseinhib\k252a\SC_07282008\5x\M8\kinaseinhib_k252a_SC_07282008_5x_M8_combo.mgf.html		3	-777.777	-777.777	O:\Shao-En\MSDATA\kinaseinhib\k252a\SC_07282008\5x\M8\d008012008_m8_4.raw		683397.1255	1739.790315		870.905841	TRUE	870.9041296	-777.777
-1	1	0	0.933	0.09	IPI:IPI00008524.1	70854	SPACER	SWISS-PROT:P11940-1|ENSEMBL:ENSP00000313007|REFSEQ:NP_002559|H-INV:HIT000037423|VEGA:OTTHUMP00000178155;OTTHUMP00000178156 Tax_Id=9606 Gene_Symbol=PABPC1 Isoform 1 of Polyadenylate-binding protein 1	GYGFVHFETQEAAER	870.9047	1739.7948	2	83	-777.777	-777.777	-777.777	-777.777	2491.161551	19.66175228	2482.9195	2491.080479	2490.6747	18811.92386	1739.7903	870.9029886	1739.791452	1739.789796	FALSE			-777.777	-777.777	-777.777	1	78.1	O:\Shao-En\MSDATA\kinaseinhib\k252a\SC_07282008\5x\M8\kinaseinhib_k252a_SC_07282008_5x_M8_combo.mgf.html		3	-777.777	-777.777	O:\Shao-En\MSDATA\kinaseinhib\k252a\SC_07282008\5x\M8\d008012008_m8_5.raw		3878103.592	1739.790315		870.9025503	TRUE	870.9008389	-777.777
-1	1	0	0.933	0.09	IPI:IPI00008524.1	70854	SPACER	SWISS-PROT:P11940-1|ENSEMBL:ENSP00000313007|REFSEQ:NP_002559|H-INV:HIT000037423|VEGA:OTTHUMP00000178155;OTTHUMP00000178156 Tax_Id=9606 Gene_Symbol=PABPC1 Isoform 1 of Polyadenylate-binding protein 1	GYGFVHFETQEAAER	873.9142	1745.8139	2	62	-777.777	-777.777	-777.777	-777.777	0	0	2482.5898	0	0	0	1745.8104	873.9124859	1745.810446	0	FALSE			-777.777	-777.777	-777.777	1	49.1	O:\Shao-En\MSDATA\kinaseinhib\k252a\SC_07282008\5x\M8\kinaseinhib_k252a_SC_07282008_5x_M8_combo.mgf.html	1Arg6	3	-777.777	-777.777	O:\Shao-En\MSDATA\kinaseinhib\k252a\SC_07282008\5x\M8\d008012008_m8_5.raw		0	1739.790315		0	TRUE	0	-777.777
-1	1	0	0.933	0.09	IPI:IPI00008524.1	70854	SPACER	SWISS-PROT:P11940-1|ENSEMBL:ENSP00000313007|REFSEQ:NP_002559|H-INV:HIT000037423|VEGA:OTTHUMP00000178155;OTTHUMP00000178156 Tax_Id=9606 Gene_Symbol=PABPC1 Isoform 1 of Polyadenylate-binding protein 1	GYGFVHFETQEAAER	580.939	1739.7952	3	44	-777.777	-777.777	-777.777	-777.777	2490.997941	19.66175228	2486.7614	2491.334611	2490.6747	5871.60131	1739.7903	580.9375458	1739.790849	1739.792005	FALSE			-777.777	-777.777	-777.777	1	33	O:\Shao-En\MSDATA\kinaseinhib\k252a\SC_07282008\5x\M8\kinaseinhib_k252a_SC_07282008_5x_M8_combo.mgf.html		3	-777.777	-777.777	O:\Shao-En\MSDATA\kinaseinhib\k252a\SC_07282008\5x\M8\d008012008_m8_5.raw		2260380.453	1739.790315		580.9390103	TRUE	580.937556	-777.777
-1	1	0	0.933	0.09	IPI:IPI00008524.1	70854	SPACER	SWISS-PROT:P11940-1|ENSEMBL:ENSP00000313007|REFSEQ:NP_002559|H-INV:HIT000037423|VEGA:OTTHUMP00000178155;OTTHUMP00000178156 Tax_Id=9606 Gene_Symbol=PABPC1 Isoform 1 of Polyadenylate-binding protein 1	IMWSQR	418.7092	835.4039	2	20	-777.777	-777.777	-777.777	-777.777	0	0	1932.196	0	0	0	835.4011	418.7078896	835.4012539	0	FALSE			-777.777	-777.777	-777.777	1	0	O:\Shao-En\MSDATA\kinaseinhib\k252a\SC_07282008\5x\M8\kinaseinhib_k252a_SC_07282008_5x_M8_combo.mgf.html	1Met(ox)	3	-777.777	-777.777	O:\Shao-En\MSDATA\kinaseinhib\k252a\SC_07282008\5x\M8\d008012008_m8_5.raw		0	819.4061447		0	FALSE	0	-777.777
-1	1	0	0.933	0.09	IPI:IPI00008524.1	70854	SPACER	SWISS-PROT:P11940-1|ENSEMBL:ENSP00000313007|REFSEQ:NP_002559|H-INV:HIT000037423|VEGA:OTTHUMP00000178155;OTTHUMP00000178156 Tax_Id=9606 Gene_Symbol=PABPC1 Isoform 1 of Polyadenylate-binding protein 1	IMWSQR	413.7213	825.4281	2	19	-777.777	-777.777	-777.777	-777.777	0	0	2020.0553	0	0	0	825.4263	413.7199941	825.4254627	0	FALSE			-777.777	-777.777	-777.777	1	0	O:\Shao-En\MSDATA\kinaseinhib\k252a\SC_07282008\5x\M8\kinaseinhib_k252a_SC_07282008_5x_M8_combo.mgf.html	1Arg6	3	-777.777	-777.777	O:\Shao-En\MSDATA\kinaseinhib\k252a\SC_07282008\5x\M8\d008012008_m8_5.raw		0	819.4061447		0	FALSE	0	-777.777
-1	1	0	0.933	0.09	IPI:IPI00008524.1	70854	SPACER	SWISS-PROT:P11940-1|ENSEMBL:ENSP00000313007|REFSEQ:NP_002559|H-INV:HIT000037423|VEGA:OTTHUMP00000178155;OTTHUMP00000178156 Tax_Id=9606 Gene_Symbol=PABPC1 Isoform 1 of Polyadenylate-binding protein 1	IMWSQR	410.7113	819.4081	2	16	-777.777	-777.777	-777.777	-777.777	0	0	2017.7495	0	0	0	819.4061	410.7099967	819.4054681	0	FALSE			-777.777	-777.777	-777.777	1	0	O:\Shao-En\MSDATA\kinaseinhib\k252a\SC_07282008\5x\M8\kinaseinhib_k252a_SC_07282008_5x_M8_combo.mgf.html		3	-777.777	-777.777	O:\Shao-En\MSDATA\kinaseinhib\k252a\SC_07282008\5x\M8\d008012008_m8_5.raw		0	819.4061447		0	FALSE	0	-777.777
-1	1	0	0.933	0.09	IPI:IPI00008524.1	70854	SPACER	SWISS-PROT:P11940-1|ENSEMBL:ENSP00000313007|REFSEQ:NP_002559|H-INV:HIT000037423|VEGA:OTTHUMP00000178155;OTTHUMP00000178156 Tax_Id=9606 Gene_Symbol=PABPC1 Isoform 1 of Polyadenylate-binding protein 1	IMWSQRDPSLR	468.9073	1403.7001	3	29	-777.777	-777.777	-777.777	-777.777	2124.650835	20.23950896	2121.7881	2124.512965	2124.0957	2290.747416	1403.698	468.9059451	1403.696047	1403.696579	FALSE			-777.777	-777.777	-777.777	1	18.5	O:\Shao-En\MSDATA\kinaseinhib\k252a\SC_07282008\5x\M8\kinaseinhib_k252a_SC_07282008_5x_M8_combo.mgf.html	1Met(ox)	3	-777.777	-777.777	O:\Shao-En\MSDATA\kinaseinhib\k252a\SC_07282008\5x\M8\d008012008_m8_5.raw		1246430.063	1387.703045		468.9071979	TRUE	468.9058431	-777.777
-1	1	0	0.933	0.09	IPI:IPI00008524.1	70854	SPACER	SWISS-PROT:P11940-1|ENSEMBL:ENSP00000313007|REFSEQ:NP_002559|H-INV:HIT000037423|VEGA:OTTHUMP00000178155;OTTHUMP00000178156 Tax_Id=9606 Gene_Symbol=PABPC1 Isoform 1 of Polyadenylate-binding protein 1	IMWSQRDPSLR	472.9203	1415.7391	3	14	-777.777	-777.777	-777.777	-777.777	0	0	2123.7499	0	0	0	1415.7382	472.9189416	1415.735037	0	FALSE			-777.777	-777.777	-777.777	1	1.9	O:\Shao-En\MSDATA\kinaseinhib\k252a\SC_07282008\5x\M8\kinaseinhib_k252a_SC_07282008_5x_M8_combo.mgf.html	2Arg6 1Met(ox)	3	-777.777	-777.777	O:\Shao-En\MSDATA\kinaseinhib\k252a\SC_07282008\5x\M8\d008012008_m8_5.raw		0	1387.703045		0	FALSE	0	-777.777
-1	1	0	0.933	0.09	IPI:IPI00008524.1	70854	SPACER	SWISS-PROT:P11940-1|ENSEMBL:ENSP00000313007|REFSEQ:NP_002559|H-INV:HIT000037423|VEGA:OTTHUMP00000178155;OTTHUMP00000178156 Tax_Id=9606 Gene_Symbol=PABPC1 Isoform 1 of Polyadenylate-binding protein 1	ITGMLLEIDNSELLHMLESPESLR	1386.6946	2771.3746	2	62	-777.777	-777.777	-777.777	-777.777	3665.01268	26.62388332	3654.9816	3665.758384	3665.7031	3614.10217	2771.3721	1386.692431	2771.370337	2771.37342	FALSE			-777.777	-777.777	-777.777	1	55.1	O:\Shao-En\MSDATA\kinaseinhib\k252a\SC_07282008\5x\M8\kinaseinhib_k252a_SC_07282008_5x_M8_combo.mgf.html	2Met(ox)	3	-777.777	-777.777	O:\Shao-En\MSDATA\kinaseinhib\k252a\SC_07282008\5x\M8\d008012008_m8_5.raw		371055.9395	2739.382265		1386.697068	TRUE	1386.694899	-777.777
-1	1	0	0.933	0.09	IPI:IPI00008524.1	70854	SPACER	SWISS-PROT:P11940-1|ENSEMBL:ENSP00000313007|REFSEQ:NP_002559|H-INV:HIT000037423|VEGA:OTTHUMP00000178155;OTTHUMP00000178156 Tax_Id=9606 Gene_Symbol=PABPC1 Isoform 1 of Polyadenylate-binding protein 1	ITGMLLEIDNSELLHMLESPESLR	1389.7053	2777.3961	2	35	-777.777	-777.777	-777.777	-777.777	0	0	3657.6694	0	0	0	2777.3922	1389.703128	2777.391732	0	FALSE			-777.777	-777.777	-777.777	1	28.7	O:\Shao-En\MSDATA\kinaseinhib\k252a\SC_07282008\5x\M8\kinaseinhib_k252a_SC_07282008_5x_M8_combo.mgf.html	1Arg6 2Met(ox)	3	-777.777	-777.777	O:\Shao-En\MSDATA\kinaseinhib\k252a\SC_07282008\5x\M8\d008012008_m8_5.raw		0	2739.382265		0	TRUE	0	-777.777
-1	1	0	0.933	0.09	IPI:IPI00008524.1	70854	SPACER	SWISS-PROT:P11940-1|ENSEMBL:ENSP00000313007|REFSEQ:NP_002559|H-INV:HIT000037423|VEGA:OTTHUMP00000178155;OTTHUMP00000178156 Tax_Id=9606 Gene_Symbol=PABPC1 Isoform 1 of Polyadenylate-binding protein 1	ITGMLLEIDNSELLHMLESPESLR	1389.7069	2777.3993	2	30	-777.777	-777.777	-777.777	-777.777	0	0	3659.3047	0	0	0	2777.3922	1389.704728	2777.394932	0	FALSE			-777.777	-777.777	-777.777	1	18.4	O:\Shao-En\MSDATA\kinaseinhib\k252a\SC_07282008\5x\M8\kinaseinhib_k252a_SC_07282008_5x_M8_combo.mgf.html	1Arg6 2Met(ox)	3	-777.777	-777.777	O:\Shao-En\MSDATA\kinaseinhib\k252a\SC_07282008\5x\M8\d008012008_m8_5.raw		0	2739.382265		0	TRUE	0	-777.777
-1	1	0	0.933	0.09	IPI:IPI00008524.1	70854	SPACER	SWISS-PROT:P11940-1|ENSEMBL:ENSP00000313007|REFSEQ:NP_002559|H-INV:HIT000037423|VEGA:OTTHUMP00000178155;OTTHUMP00000178156 Tax_Id=9606 Gene_Symbol=PABPC1 Isoform 1 of Polyadenylate-binding protein 1	ITGMLLEIDNSELLHMLESPESLR	1389.7051	2777.3956	2	24	-777.777	-777.777	-777.777	-777.777	0	0	3661.6507	0	0	0	2777.3922	1389.702928	2777.391332	0	FALSE			-777.777	-777.777	-777.777	1	8.7	O:\Shao-En\MSDATA\kinaseinhib\k252a\SC_07282008\5x\M8\kinaseinhib_k252a_SC_07282008_5x_M8_combo.mgf.html	1Arg6 2Met(ox)	3	-777.777	-777.777	O:\Shao-En\MSDATA\kinaseinhib\k252a\SC_07282008\5x\M8\d008012008_m8_5.raw		0	2739.382265		0	FALSE	0	-777.777
-1	1	0	0.933	0.09	IPI:IPI00008524.1	70854	SPACER	SWISS-PROT:P11940-1|ENSEMBL:ENSP00000313007|REFSEQ:NP_002559|H-INV:HIT000037423|VEGA:OTTHUMP00000178155;OTTHUMP00000178156 Tax_Id=9606 Gene_Symbol=PABPC1 Isoform 1 of Polyadenylate-binding protein 1	ITGMLLEIDNSELLHMLESPESLR	924.7996	2771.3769	3	61	-777.777	-777.777	-777.777	-777.777	3664.588172	26.62388332	3650.6344	3664.721334	3665.7031	8782.024667	2771.3721	924.7978408	2771.371734	2771.3743	FALSE			-777.777	-777.777	-777.777	1	51.9	O:\Shao-En\MSDATA\kinaseinhib\k252a\SC_07282008\5x\M8\kinaseinhib_k252a_SC_07282008_5x_M8_combo.mgf.html	2Met(ox)	3	-777.777	-777.777	O:\Shao-En\MSDATA\kinaseinhib\k252a\SC_07282008\5x\M8\d008012008_m8_5.raw		1655682.792	2739.382265		924.7991165	TRUE	924.7973573	-777.777
-1	1	0	0.933	0.09	IPI:IPI00008524.1	70854	SPACER	SWISS-PROT:P11940-1|ENSEMBL:ENSP00000313007|REFSEQ:NP_002559|H-INV:HIT000037423|VEGA:OTTHUMP00000178155;OTTHUMP00000178156 Tax_Id=9606 Gene_Symbol=PABPC1 Isoform 1 of Polyadenylate-binding protein 1	ITGMLLEIDNSELLHMLESPESLR	924.7991	2771.3754	3	51	-777.777	-777.777	-777.777	-777.777	0	0	3680.2456	0	0	0	2771.3721	924.7973408	2771.370234	0	FALSE			-777.777	-777.777	-777.777	1	37.6	O:\Shao-En\MSDATA\kinaseinhib\k252a\SC_07282008\5x\M8\kinaseinhib_k252a_SC_07282008_5x_M8_combo.mgf.html	2Met(ox)	3	-777.777	-777.777	O:\Shao-En\MSDATA\kinaseinhib\k252a\SC_07282008\5x\M8\d008012008_m8_5.raw		0	2739.382265		0	TRUE	0	-777.777
-1	1	0	0.933	0.09	IPI:IPI00008524.1	70854	SPACER	SWISS-PROT:P11940-1|ENSEMBL:ENSP00000313007|REFSEQ:NP_002559|H-INV:HIT000037423|VEGA:OTTHUMP00000178155;OTTHUMP00000178156 Tax_Id=9606 Gene_Symbol=PABPC1 Isoform 1 of Polyadenylate-binding protein 1	ITGMLLEIDNSELLHMLESPESLR	919.467	2755.3793	3	35	-777.777	-777.777	-777.777	-777.777	3878.114725	22.16243075	3877.6698	3878.309086	3881.5541	494.7746601	2755.3772	919.4652455	2755.373948	2755.379639	FALSE			-777.777	-777.777	-777.777	1	28.8	O:\Shao-En\MSDATA\kinaseinhib\k252a\SC_07282008\5x\M8\kinaseinhib_k252a_SC_07282008_5x_M8_combo.mgf.html	1Met(ox)	3	-777.777	-777.777	O:\Shao-En\MSDATA\kinaseinhib\k252a\SC_07282008\5x\M8\d008012008_m8_5.raw		96078.21918	2739.382265		919.4692539	TRUE	919.4674994	-777.777
-1	1	0	0.933	0.09	IPI:IPI00008524.1	70854	SPACER	SWISS-PROT:P11940-1|ENSEMBL:ENSP00000313007|REFSEQ:NP_002559|H-INV:HIT000037423|VEGA:OTTHUMP00000178155;OTTHUMP00000178156 Tax_Id=9606 Gene_Symbol=PABPC1 Isoform 1 of Polyadenylate-binding protein 1	ITGMLLEIDNSELLHMLESPESLR	924.7993	2771.3761	3	26	-777.777	-777.777	-777.777	-777.777	3657.008742	26.99370643	3648.0365	3656.66751	3658.8825	873.8327564	2771.3721	924.7975408	2771.370834	2771.372677	FALSE			-777.777	-777.777	-777.777	1	16.8	O:\Shao-En\MSDATA\kinaseinhib\k252a\SC_07282008\5x\M8\kinaseinhib_k252a_SC_07282008_5x_M8_combo.mgf.html	2Met(ox)	3	-777.777	-777.777	O:\Shao-En\MSDATA\kinaseinhib\k252a\SC_07282008\5x\M8\d008012008_m8_4.raw		165335.8701	2739.382265		924.7988979	TRUE	924.7971387	-777.777
-1	1	0	0.933	0.09	IPI:IPI00008524.1	70854	SPACER	SWISS-PROT:P11940-1|ENSEMBL:ENSP00000313007|REFSEQ:NP_002559|H-INV:HIT000037423|VEGA:OTTHUMP00000178155;OTTHUMP00000178156 Tax_Id=9606 Gene_Symbol=PABPC1 Isoform 1 of Polyadenylate-binding protein 1	ITGMLLEIDNSELLHMLESPESLR	921.4751	2761.4035	3	11	-777.777	-777.777	-777.777	-777.777	0	0	3872.8283	0	0	0	2761.3973	921.4733437	2761.398243	0	FALSE			-777.777	-777.777	-777.777	1	8.2	O:\Shao-En\MSDATA\kinaseinhib\k252a\SC_07282008\5x\M8\kinaseinhib_k252a_SC_07282008_5x_M8_combo.mgf.html	1Arg6 1Met(ox)	3	-777.777	-777.777	O:\Shao-En\MSDATA\kinaseinhib\k252a\SC_07282008\5x\M8\d008012008_m8_5.raw		0	2739.382265		0	FALSE	0	-777.777
-1	1	0	0.933	0.09	IPI:IPI00008524.1	70854	SPACER	SWISS-PROT:P11940-1|ENSEMBL:ENSP00000313007|REFSEQ:NP_002559|H-INV:HIT000037423|VEGA:OTTHUMP00000178155;OTTHUMP00000178156 Tax_Id=9606 Gene_Symbol=PABPC1 Isoform 1 of Polyadenylate-binding protein 1	ITRYQGVNLYVK	734.4296	1466.8446	2	41	-777.777	-777.777	-777.777	-777.777	2247.188518	16.25394354	2244.6901	2247.315759	2247.4297	4451.728022	1466.8432	734.4280096	1466.841494	1452.807858	FALSE			-777.777	-777.777	-777.777	1	30	O:\Shao-En\MSDATA\kinaseinhib\k252a\SC_07282008\5x\M8\kinaseinhib_k252a_SC_07282008_5x_M8_combo.mgf.html	1Arg6 1Lys8	3	-777.777	-777.777	O:\Shao-En\MSDATA\kinaseinhib\k252a\SC_07282008\5x\M8\d008012008_m8_5.raw		1204239.87	1452.808885		734.4297321	TRUE	734.4281418	-777.777
-1	1	0	0.933	0.09	IPI:IPI00008524.1	70854	SPACER	SWISS-PROT:P11940-1|ENSEMBL:ENSP00000313007|REFSEQ:NP_002559|H-INV:HIT000037423|VEGA:OTTHUMP00000178155;OTTHUMP00000178156 Tax_Id=9606 Gene_Symbol=PABPC1 Isoform 1 of Polyadenylate-binding protein 1	ITRYQGVNLYVK	727.4124	1452.8103	2	32	-777.777	-777.777	-777.777	-777.777	0	0	2244.3492	0	0	0	1452.8088	727.4108159	1452.807106	0	FALSE			-777.777	-777.777	-777.777	1	24.6	O:\Shao-En\MSDATA\kinaseinhib\k252a\SC_07282008\5x\M8\kinaseinhib_k252a_SC_07282008_5x_M8_combo.mgf.html		3	-777.777	-777.777	O:\Shao-En\MSDATA\kinaseinhib\k252a\SC_07282008\5x\M8\d008012008_m8_5.raw		0	1452.808885		0	TRUE	0	-777.777
-1	1	0	0.933	0.09	IPI:IPI00008524.1	70854	SPACER	SWISS-PROT:P11940-1|ENSEMBL:ENSP00000313007|REFSEQ:NP_002559|H-INV:HIT000037423|VEGA:OTTHUMP00000178155;OTTHUMP00000178156 Tax_Id=9606 Gene_Symbol=PABPC1 Isoform 1 of Polyadenylate-binding protein 1	IVATKPLYVALAQR	771.9727	1541.9309	2	93	-777.777	-777.777	-777.777	-777.777	2585.163178	22.43344103	2575.9956	2585.056638	2583.6765	54673.57769	1541.9293	771.9710763	1541.927627	1541.928461	FALSE			-777.777	-777.777	-777.777	1	80	O:\Shao-En\MSDATA\kinaseinhib\k252a\SC_07282008\5x\M8\kinaseinhib_k252a_SC_07282008_5x_M8_combo.mgf.html		3	-777.777	-777.777	O:\Shao-En\MSDATA\kinaseinhib\k252a\SC_07282008\5x\M8\d008012008_m8_5.raw		13552878.05	1541.929315		771.9727768	TRUE	771.9711531	-777.777
-1	1	0	0.933	0.09	IPI:IPI00008524.1	70854	SPACER	SWISS-PROT:P11940-1|ENSEMBL:ENSP00000313007|REFSEQ:NP_002559|H-INV:HIT000037423|VEGA:OTTHUMP00000178155;OTTHUMP00000178156 Tax_Id=9606 Gene_Symbol=PABPC1 Isoform 1 of Polyadenylate-binding protein 1	IVATKPLYVALAQR	778.9891	1555.9637	2	86	-777.777	-777.777	-777.777	-777.777	0	0	2574.6191	0	0	0	1555.9636	778.9874701	1555.960415	0	FALSE			-777.777	-777.777	-777.777	1	79.7	O:\Shao-En\MSDATA\kinaseinhib\k252a\SC_07282008\5x\M8\kinaseinhib_k252a_SC_07282008_5x_M8_combo.mgf.html	1Arg6 1Lys8	3	-777.777	-777.777	O:\Shao-En\MSDATA\kinaseinhib\k252a\SC_07282008\5x\M8\d008012008_m8_5.raw		0	1541.929315		0	TRUE	0	-777.777
-1	1	0	0.933	0.09	IPI:IPI00008524.1	70854	SPACER	SWISS-PROT:P11940-1|ENSEMBL:ENSP00000313007|REFSEQ:NP_002559|H-INV:HIT000037423|VEGA:OTTHUMP00000178155;OTTHUMP00000178156 Tax_Id=9606 Gene_Symbol=PABPC1 Isoform 1 of Polyadenylate-binding protein 1	IVATKPLYVALAQR	771.9729	1541.9312	2	80	-777.777	-777.777	-777.777	-777.777	2551.935195	21.65634624	2545.6935	2552.165913	2550.6943	10262.15696	1541.9293	771.9712763	1541.928027	1541.92944	FALSE			-777.777	-777.777	-777.777	1	71.9	O:\Shao-En\MSDATA\kinaseinhib\k252a\SC_07282008\5x\M8\kinaseinhib_k252a_SC_07282008_5x_M8_combo.mgf.html		3	-777.777	-777.777	O:\Shao-En\MSDATA\kinaseinhib\k252a\SC_07282008\5x\M8\d008012008_m8_4.raw		2577800.172	1541.929315		771.9729554	TRUE	771.9713317	-777.777
-1	1	0	0.933	0.09	IPI:IPI00008524.1	70854	SPACER	SWISS-PROT:P11940-1|ENSEMBL:ENSP00000313007|REFSEQ:NP_002559|H-INV:HIT000037423|VEGA:OTTHUMP00000178155;OTTHUMP00000178156 Tax_Id=9606 Gene_Symbol=PABPC1 Isoform 1 of Polyadenylate-binding protein 1	IVATKPLYVALAQR	771.9728	1541.9311	2	66	-777.777	-777.777	-777.777	-777.777	0	0	2608.5383	0	0	0	1541.9293	771.9711763	1541.927827	0	FALSE			-777.777	-777.777	-777.777	1	60.5	O:\Shao-En\MSDATA\kinaseinhib\k252a\SC_07282008\5x\M8\kinaseinhib_k252a_SC_07282008_5x_M8_combo.mgf.html		3	-777.777	-777.777	O:\Shao-En\MSDATA\kinaseinhib\k252a\SC_07282008\5x\M8\d008012008_m8_5.raw		0	1541.929315		0	TRUE	0	-777.777
-1	1	0	0.933	0.09	IPI:IPI00008524.1	70854	SPACER	SWISS-PROT:P11940-1|ENSEMBL:ENSP00000313007|REFSEQ:NP_002559|H-INV:HIT000037423|VEGA:OTTHUMP00000178155;OTTHUMP00000178156 Tax_Id=9606 Gene_Symbol=PABPC1 Isoform 1 of Polyadenylate-binding protein 1	IVATKPLYVALAQR	778.9918	1555.9691	2	57	-777.777	-777.777	-777.777	-777.777	0	0	2546.3182	0	0	0	1555.9636	778.9901701	1555.965815	0	FALSE			-777.777	-777.777	-777.777	1	56.9	O:\Shao-En\MSDATA\kinaseinhib\k252a\SC_07282008\5x\M8\kinaseinhib_k252a_SC_07282008_5x_M8_combo.mgf.html	1Arg6 1Lys8	3	-777.777	-777.777	O:\Shao-En\MSDATA\kinaseinhib\k252a\SC_07282008\5x\M8\d008012008_m8_4.raw		0	1541.929315		0	TRUE	0	-777.777
-1	1	0	0.933	0.09	IPI:IPI00008524.1	70854	SPACER	SWISS-PROT:P11940-1|ENSEMBL:ENSP00000313007|REFSEQ:NP_002559|H-INV:HIT000037423|VEGA:OTTHUMP00000178155;OTTHUMP00000178156 Tax_Id=9606 Gene_Symbol=PABPC1 Isoform 1 of Polyadenylate-binding protein 1	IVATKPLYVALAQR	778.992	1555.9694	2	50	-777.777	-777.777	-777.777	-777.777	0	0	2606.2	0	0	0	1555.9636	778.9903701	1555.966215	0	FALSE			-777.777	-777.777	-777.777	1	49.6	O:\Shao-En\MSDATA\kinaseinhib\k252a\SC_07282008\5x\M8\kinaseinhib_k252a_SC_07282008_5x_M8_combo.mgf.html	1Arg6 1Lys8	3	-777.777	-777.777	O:\Shao-En\MSDATA\kinaseinhib\k252a\SC_07282008\5x\M8\d008012008_m8_5.raw		0	1541.929315		0	TRUE	0	-777.777
-1	1	0	0.933	0.09	IPI:IPI00008524.1	70854	SPACER	SWISS-PROT:P11940-1|ENSEMBL:ENSP00000313007|REFSEQ:NP_002559|H-INV:HIT000037423|VEGA:OTTHUMP00000178155;OTTHUMP00000178156 Tax_Id=9606 Gene_Symbol=PABPC1 Isoform 1 of Polyadenylate-binding protein 1	IVATKPLYVALAQR	514.9857	1541.9354	3	55	-777.777	-777.777	-777.777	-777.777	2603.152177	9.078363697	2605.6555	2603.575071	2601.0611	7674.175195	1541.9293	514.9843043	1541.931125	1541.931636	FALSE			-777.777	-777.777	-777.777	1	47	O:\Shao-En\MSDATA\kinaseinhib\k252a\SC_07282008\5x\M8\kinaseinhib_k252a_SC_07282008_5x_M8_combo.mgf.html		3	-777.777	-777.777	O:\Shao-En\MSDATA\kinaseinhib\k252a\SC_07282008\5x\M8\d008012008_m8_5.raw		3629799.188	1541.929315		514.9857168	TRUE	514.9843211	-777.777
-1	1	0	0.933	0.09	IPI:IPI00008524.1	70854	SPACER	SWISS-PROT:P11940-1|ENSEMBL:ENSP00000313007|REFSEQ:NP_002559|H-INV:HIT000037423|VEGA:OTTHUMP00000178155;OTTHUMP00000178156 Tax_Id=9606 Gene_Symbol=PABPC1 Isoform 1 of Polyadenylate-binding protein 1	IVATKPLYVALAQR	514.985	1541.9331	3	52	-777.777	-777.777	-777.777	-777.777	0	0	2574.3236	0	0	0	1541.9293	514.9836043	1541.929025	0	FALSE			-777.777	-777.777	-777.777	1	34	O:\Shao-En\MSDATA\kinaseinhib\k252a\SC_07282008\5x\M8\kinaseinhib_k252a_SC_07282008_5x_M8_combo.mgf.html		3	-777.777	-777.777	O:\Shao-En\MSDATA\kinaseinhib\k252a\SC_07282008\5x\M8\d008012008_m8_5.raw		0	1541.929315		0	TRUE	0	-777.777
-1	1	0	0.933	0.09	IPI:IPI00008524.1	70854	SPACER	SWISS-PROT:P11940-1|ENSEMBL:ENSP00000313007|REFSEQ:NP_002559|H-INV:HIT000037423|VEGA:OTTHUMP00000178155;OTTHUMP00000178156 Tax_Id=9606 Gene_Symbol=PABPC1 Isoform 1 of Polyadenylate-binding protein 1	IVATKPLYVALAQR	514.9855	1541.9348	3	38	-777.777	-777.777	-777.777	-777.777	2611.405387	19.94935761	2610.6454	2612.366471	2615.3704	670.0592224	1541.9293	514.9841043	1541.930525	1541.930599	FALSE			-777.777	-777.777	-777.777	1	31.5	O:\Shao-En\MSDATA\kinaseinhib\k252a\SC_07282008\5x\M8\kinaseinhib_k252a_SC_07282008_5x_M8_combo.mgf.html		3	-777.777	-777.777	O:\Shao-En\MSDATA\kinaseinhib\k252a\SC_07282008\5x\M8\d008012008_m8_6.raw		315567.2607	1541.929315		514.9855454	TRUE	514.9841497	-777.777
-1	1	0	0.933	0.09	IPI:IPI00008524.1	70854	SPACER	SWISS-PROT:P11940-1|ENSEMBL:ENSP00000313007|REFSEQ:NP_002559|H-INV:HIT000037423|VEGA:OTTHUMP00000178155;OTTHUMP00000178156 Tax_Id=9606 Gene_Symbol=PABPC1 Isoform 1 of Polyadenylate-binding protein 1	IVATKPLYVALAQR	519.664	1555.9702	3	31	-777.777	-777.777	-777.777	-777.777	0	0	2606.5042	0	0	0	1555.9636	519.6626001	1555.966012	0	FALSE			-777.777	-777.777	-777.777	1	25.7	O:\Shao-En\MSDATA\kinaseinhib\k252a\SC_07282008\5x\M8\kinaseinhib_k252a_SC_07282008_5x_M8_combo.mgf.html	1Arg6 1Lys8	3	-777.777	-777.777	O:\Shao-En\MSDATA\kinaseinhib\k252a\SC_07282008\5x\M8\d008012008_m8_5.raw		0	1541.929315		0	TRUE	0	-777.777
-1	1	0	0.933	0.09	IPI:IPI00008524.1	70854	SPACER	SWISS-PROT:P11940-1|ENSEMBL:ENSP00000313007|REFSEQ:NP_002559|H-INV:HIT000037423|VEGA:OTTHUMP00000178155;OTTHUMP00000178156 Tax_Id=9606 Gene_Symbol=PABPC1 Isoform 1 of Polyadenylate-binding protein 1	IVATKPLYVALAQR	519.6639	1555.9698	3	26	-777.777	-777.777	-777.777	-777.777	2552.841254	24.17138289	2546.0315	2554.46831	2552.6633	4629.960212	1555.9636	519.6625001	1555.965712	1541.931552	FALSE			-777.777	-777.777	-777.777	1	25.9	O:\Shao-En\MSDATA\kinaseinhib\k252a\SC_07282008\5x\M8\kinaseinhib_k252a_SC_07282008_5x_M8_combo.mgf.html	1Arg6 1Lys8	3	-777.777	-777.777	O:\Shao-En\MSDATA\kinaseinhib\k252a\SC_07282008\5x\M8\d008012008_m8_4.raw		2187710.516	1541.929315		519.6639335	TRUE	519.6625336	-777.777
-1	1	0	0.933	0.09	IPI:IPI00008524.1	70854	SPACER	SWISS-PROT:P11940-1|ENSEMBL:ENSP00000313007|REFSEQ:NP_002559|H-INV:HIT000037423|VEGA:OTTHUMP00000178155;OTTHUMP00000178156 Tax_Id=9606 Gene_Symbol=PABPC1 Isoform 1 of Polyadenylate-binding protein 1	IVATKPLYVALAQR	519.6638	1555.9697	3	19	-777.777	-777.777	-777.777	-777.777	0	0	2574.0314	0	0	0	1555.9636	519.6624001	1555.965412	0	FALSE			-777.777	-777.777	-777.777	1	19.3	O:\Shao-En\MSDATA\kinaseinhib\k252a\SC_07282008\5x\M8\kinaseinhib_k252a_SC_07282008_5x_M8_combo.mgf.html	1Arg6 1Lys8	3	-777.777	-777.777	O:\Shao-En\MSDATA\kinaseinhib\k252a\SC_07282008\5x\M8\d008012008_m8_5.raw		0	1541.929315		0	FALSE	0	-777.777
-1	1	0	0.933	0.09	IPI:IPI00008524.1	70854	SPACER	SWISS-PROT:P11940-1|ENSEMBL:ENSP00000313007|REFSEQ:NP_002559|H-INV:HIT000037423|VEGA:OTTHUMP00000178155;OTTHUMP00000178156 Tax_Id=9606 Gene_Symbol=PABPC1 Isoform 1 of Polyadenylate-binding protein 1	IVATKPLYVALAQR	519.6638	1555.9696	3	15	-777.777	-777.777	-777.777	-777.777	0	0	2609.9583	0	0	0	1555.9636	519.6624001	1555.965412	0	FALSE			-777.777	-777.777	-777.777	1	10.6	O:\Shao-En\MSDATA\kinaseinhib\k252a\SC_07282008\5x\M8\kinaseinhib_k252a_SC_07282008_5x_M8_combo.mgf.html	1Arg6 1Lys8	3	-777.777	-777.777	O:\Shao-En\MSDATA\kinaseinhib\k252a\SC_07282008\5x\M8\d008012008_m8_6.raw		0	1541.929315		0	FALSE	0	-777.777
-1	1	0	0.933	0.09	IPI:IPI00008524.1	70854	SPACER	SWISS-PROT:P11940-1|ENSEMBL:ENSP00000313007|REFSEQ:NP_002559|H-INV:HIT000037423|VEGA:OTTHUMP00000178155;OTTHUMP00000178156 Tax_Id=9606 Gene_Symbol=PABPC1 Isoform 1 of Polyadenylate-binding protein 1	IVATKPLYVALAQRK	557.6834	1670.0282	3	45	-777.777	-777.777	-777.777	-777.777	2371.094454	24.04796372	2366.3616	2371.461956	2375.7169	2372.610948	1670.0242	557.6819664	1670.024111	1670.023298	FALSE			-777.777	-777.777	-777.777	1	38.6	O:\Shao-En\MSDATA\kinaseinhib\k252a\SC_07282008\5x\M8\kinaseinhib_k252a_SC_07282008_5x_M8_combo.mgf.html		3	-777.777	-777.777	O:\Shao-En\MSDATA\kinaseinhib\k252a\SC_07282008\5x\M8\d008012008_m8_5.raw		974402.6831	1670.024275		557.6831126	TRUE	557.681679	-777.777
-1	1	0	0.933	0.09	IPI:IPI00008524.1	70854	SPACER	SWISS-PROT:P11940-1|ENSEMBL:ENSP00000313007|REFSEQ:NP_002559|H-INV:HIT000037423|VEGA:OTTHUMP00000178155;OTTHUMP00000178156 Tax_Id=9606 Gene_Symbol=PABPC1 Isoform 1 of Polyadenylate-binding protein 1	KEFSPFGTITSAK	714.891	1427.7675	2	63	-777.777	-777.777	-777.777	-777.777	2433.589604	16.49875617	2428.7936	2434.284716	2433.586	6388.605417	1427.7631	714.889427	1427.764329	1411.734365	FALSE			-777.777	-777.777	-777.777	1	55.2	O:\Shao-En\MSDATA\kinaseinhib\k252a\SC_07282008\5x\M8\kinaseinhib_k252a_SC_07282008_5x_M8_combo.mgf.html	2Lys8	3	-777.777	-777.777	O:\Shao-En\MSDATA\kinaseinhib\k252a\SC_07282008\5x\M8\d008012008_m8_4.raw		1804188.705	1411.734705		714.8910585	TRUE	714.8894855	-777.777
-1	1	0	0.933	0.09	IPI:IPI00008524.1	70854	SPACER	SWISS-PROT:P11940-1|ENSEMBL:ENSP00000313007|REFSEQ:NP_002559|H-INV:HIT000037423|VEGA:OTTHUMP00000178155;OTTHUMP00000178156 Tax_Id=9606 Gene_Symbol=PABPC1 Isoform 1 of Polyadenylate-binding protein 1	KEFSPFGTITSAK	714.8911	1427.7676	2	55	-777.777	-777.777	-777.777	-777.777	2474.413285	18.97509835	2461.3496	2474.611374	2473.7871	39915.85042	1427.7631	714.889527	1427.764529	1411.733755	FALSE			-777.777	-777.777	-777.777	1	42.5	O:\Shao-En\MSDATA\kinaseinhib\k252a\SC_07282008\5x\M8\kinaseinhib_k252a_SC_07282008_5x_M8_combo.mgf.html	2Lys8	3	-777.777	-777.777	O:\Shao-En\MSDATA\kinaseinhib\k252a\SC_07282008\5x\M8\d008012008_m8_5.raw		11307813.19	1411.734705		714.8898167	TRUE	714.8882436	-777.777
-1	1	0	0.933	0.09	IPI:IPI00008524.1	70854	SPACER	SWISS-PROT:P11940-1|ENSEMBL:ENSP00000313007|REFSEQ:NP_002559|H-INV:HIT000037423|VEGA:OTTHUMP00000178155;OTTHUMP00000178156 Tax_Id=9606 Gene_Symbol=PABPC1 Isoform 1 of Polyadenylate-binding protein 1	KEFSPFGTITSAK	476.9297	1427.7672	3	41	-777.777	-777.777	-777.777	-777.777	2473.825623	21.57935826	2463.8604	2473.807447	2475.7446	5939.006859	1427.7631	476.928338	1427.763226	1411.73594	FALSE			-777.777	-777.777	-777.777	1	28.4	O:\Shao-En\MSDATA\kinaseinhib\k252a\SC_07282008\5x\M8\kinaseinhib_k252a_SC_07282008_5x_M8_combo.mgf.html	2Lys8	3	-777.777	-777.777	O:\Shao-En\MSDATA\kinaseinhib\k252a\SC_07282008\5x\M8\d008012008_m8_5.raw		3132997.863	1411.734705		476.9297389	TRUE	476.928377	-777.777
-1	1	0	0.933	0.09	IPI:IPI00008524.1	70854	SPACER	SWISS-PROT:P11940-1|ENSEMBL:ENSP00000313007|REFSEQ:NP_002559|H-INV:HIT000037423|VEGA:OTTHUMP00000178155;OTTHUMP00000178156 Tax_Id=9606 Gene_Symbol=PABPC1 Isoform 1 of Polyadenylate-binding protein 1	KEFSPFGTITSAK	476.9297	1427.7674	3	30	-777.777	-777.777	-777.777	-777.777	2434.338623	16.53930039	2435.2239	2434.26427	2431.4953	862.5835315	1427.7631	476.928338	1427.763226	1411.736385	FALSE			-777.777	-777.777	-777.777	1	19.8	O:\Shao-En\MSDATA\kinaseinhib\k252a\SC_07282008\5x\M8\kinaseinhib_k252a_SC_07282008_5x_M8_combo.mgf.html	2Lys8	3	-777.777	-777.777	O:\Shao-En\MSDATA\kinaseinhib\k252a\SC_07282008\5x\M8\d008012008_m8_4.raw		455071.5986	1411.734705		476.9297429	TRUE	476.9283809	-777.777
-1	1	0	0.933	0.09	IPI:IPI00008524.1	70854	SPACER	SWISS-PROT:P11940-1|ENSEMBL:ENSP00000313007|REFSEQ:NP_002559|H-INV:HIT000037423|VEGA:OTTHUMP00000178155;OTTHUMP00000178156 Tax_Id=9606 Gene_Symbol=PABPC1 Isoform 1 of Polyadenylate-binding protein 1	KEFSPFGTITSAK	471.5866	1411.7379	3	28	-777.777	-777.777	-777.777	-777.777	0	0	2472.3273	0	0	0	1411.7347	471.5852427	1411.73394	0	FALSE			-777.777	-777.777	-777.777	1	16.8	O:\Shao-En\MSDATA\kinaseinhib\k252a\SC_07282008\5x\M8\kinaseinhib_k252a_SC_07282008_5x_M8_combo.mgf.html		3	-777.777	-777.777	O:\Shao-En\MSDATA\kinaseinhib\k252a\SC_07282008\5x\M8\d008012008_m8_5.raw		0	1411.734705		0	TRUE	0	-777.777
-1	1	0	0.933	0.09	IPI:IPI00008524.1	70854	SPACER	SWISS-PROT:P11940-1|ENSEMBL:ENSP00000313007|REFSEQ:NP_002559|H-INV:HIT000037423|VEGA:OTTHUMP00000178155;OTTHUMP00000178156 Tax_Id=9606 Gene_Symbol=PABPC1 Isoform 1 of Polyadenylate-binding protein 1	KSGVGNIFIK	539.8342	1077.6539	2	32	-777.777	-777.777	-777.777	-777.777	2135.726597	23.91509282	2127.6606	2136.191257	2134.0491	8838.732522	1077.6517	539.8327822	1077.651039	1061.622431	FALSE			-777.777	-777.777	-777.777	1	4.9	O:\Shao-En\MSDATA\kinaseinhib\k252a\SC_07282008\5x\M8\kinaseinhib_k252a_SC_07282008_5x_M8_combo.mgf.html	2Lys8	3	-777.777	-777.777	O:\Shao-En\MSDATA\kinaseinhib\k252a\SC_07282008\5x\M8\d008012008_m8_5.raw		3895056.57	1061.623305		539.8342499	TRUE	539.8328321	-777.777
-1	1	0	0.933	0.09	IPI:IPI00008524.1	70854	SPACER	SWISS-PROT:P11940-1|ENSEMBL:ENSP00000313007|REFSEQ:NP_002559|H-INV:HIT000037423|VEGA:OTTHUMP00000178155;OTTHUMP00000178156 Tax_Id=9606 Gene_Symbol=PABPC1 Isoform 1 of Polyadenylate-binding protein 1	KSGVGNIFIK	531.8199	1061.6252	2	29	-777.777	-777.777	-777.777	-777.777	0	0	2126.4107	0	0	0	1061.6233	531.8184893	1061.622453	0	FALSE			-777.777	-777.777	-777.777	1	13.6	O:\Shao-En\MSDATA\kinaseinhib\k252a\SC_07282008\5x\M8\kinaseinhib_k252a_SC_07282008_5x_M8_combo.mgf.html		3	-777.777	-777.777	O:\Shao-En\MSDATA\kinaseinhib\k252a\SC_07282008\5x\M8\d008012008_m8_5.raw		0	1061.623305		0	TRUE	0	-777.777
-1	1	0	0.933	0.09	IPI:IPI00008524.1	70854	SPACER	SWISS-PROT:P11940-1|ENSEMBL:ENSP00000313007|REFSEQ:NP_002559|H-INV:HIT000037423|VEGA:OTTHUMP00000178155;OTTHUMP00000178156 Tax_Id=9606 Gene_Symbol=PABPC1 Isoform 1 of Polyadenylate-binding protein 1	KVFVGR	353.2241	704.4336	2	43	-777.777	-777.777	-777.777	-777.777	1109.712729	58.22510141	1103.5103	1110.027693	1097.7216	784.4513669	704.4333	353.2228477	704.43117	704.4318193	FALSE			-777.777	-777.777	-777.777	1	23.2	O:\Shao-En\MSDATA\kinaseinhib\k252a\SC_07282008\5x\M8\kinaseinhib_k252a_SC_07282008_5x_M8_combo.mgf.html		3	-777.777	-777.777	O:\Shao-En\MSDATA\kinaseinhib\k252a\SC_07282008\5x\M8\d008012008_m8_5.raw		679362.9727	704.4333247		353.2240948	TRUE	353.2228425	-777.777
-1	1	0	0.933	0.09	IPI:IPI00008524.1	70854	SPACER	SWISS-PROT:P11940-1|ENSEMBL:ENSP00000313007|REFSEQ:NP_002559|H-INV:HIT000037423|VEGA:OTTHUMP00000178155;OTTHUMP00000178156 Tax_Id=9606 Gene_Symbol=PABPC1 Isoform 1 of Polyadenylate-binding protein 1	KVFVGR	353.2241	704.4336	2	30	-777.777	-777.777	-777.777	-777.777	0	0	1134.0856	0	0	0	704.4333	353.2228477	704.43117	0	FALSE			-777.777	-777.777	-777.777	1	15.6	O:\Shao-En\MSDATA\kinaseinhib\k252a\SC_07282008\5x\M8\kinaseinhib_k252a_SC_07282008_5x_M8_combo.mgf.html		3	-777.777	-777.777	O:\Shao-En\MSDATA\kinaseinhib\k252a\SC_07282008\5x\M8\d008012008_m8_5.raw		0	704.4333247		0	TRUE	0	-777.777
-1	1	0	0.933	0.09	IPI:IPI00008524.1	70854	SPACER	SWISS-PROT:P11940-1|ENSEMBL:ENSP00000313007|REFSEQ:NP_002559|H-INV:HIT000037423|VEGA:OTTHUMP00000178155;OTTHUMP00000178156 Tax_Id=9606 Gene_Symbol=PABPC1 Isoform 1 of Polyadenylate-binding protein 1	KVFVGR	353.2249	704.4353	2	28	-777.777	-777.777	-777.777	-777.777	873.5054252	22.35763207	868.9757	873.1360799	872.7617	149.5219665	704.4333	353.2236477	704.43277	704.432109	FALSE			-777.777	-777.777	-777.777	1	10.6	O:\Shao-En\MSDATA\kinaseinhib\k252a\SC_07282008\5x\M8\kinaseinhib_k252a_SC_07282008_5x_M8_combo.mgf.html		3	-777.777	-777.777	O:\Shao-En\MSDATA\kinaseinhib\k252a\SC_07282008\5x\M8\d008012008_m8_4.raw		129604.1787	704.4333247		353.2245478	TRUE	353.2232955	-777.777
-1	1	0	0.933	0.09	IPI:IPI00008524.1	70854	SPACER	SWISS-PROT:P11940-1|ENSEMBL:ENSP00000313007|REFSEQ:NP_002559|H-INV:HIT000037423|VEGA:OTTHUMP00000178155;OTTHUMP00000178156 Tax_Id=9606 Gene_Symbol=PABPC1 Isoform 1 of Polyadenylate-binding protein 1	KVFVGR	353.224	704.4334	2	12	-777.777	-777.777	-777.777	-777.777	0	0	1071.9229	0	0	0	704.4333	353.2227477	704.43097	0	FALSE			-777.777	-777.777	-777.777	1	0.3	O:\Shao-En\MSDATA\kinaseinhib\k252a\SC_07282008\5x\M8\kinaseinhib_k252a_SC_07282008_5x_M8_combo.mgf.html		3	-777.777	-777.777	O:\Shao-En\MSDATA\kinaseinhib\k252a\SC_07282008\5x\M8\d008012008_m8_5.raw		0	704.4333247		0	FALSE	0	-777.777
-1	1	0	0.933	0.09	IPI:IPI00008524.1	70854	SPACER	SWISS-PROT:P11940-1|ENSEMBL:ENSP00000313007|REFSEQ:NP_002559|H-INV:HIT000037423|VEGA:OTTHUMP00000178155;OTTHUMP00000178156 Tax_Id=9606 Gene_Symbol=PABPC1 Isoform 1 of Polyadenylate-binding protein 1	KVFVGR	360.2411	718.4677	2	11	-777.777	-777.777	-777.777	-777.777	0	0	1091.2731	0	0	0	718.4676	360.2398415	718.4651576	0	FALSE			-777.777	-777.777	-777.777	1	0.7	O:\Shao-En\MSDATA\kinaseinhib\k252a\SC_07282008\5x\M8\kinaseinhib_k252a_SC_07282008_5x_M8_combo.mgf.html	1Arg6 1Lys8	3	-777.777	-777.777	O:\Shao-En\MSDATA\kinaseinhib\k252a\SC_07282008\5x\M8\d008012008_m8_5.raw		0	704.4333247		0	FALSE	0	-777.777
-1	1	0	0.933	0.09	IPI:IPI00008524.1	70854	SPACER	SWISS-PROT:P11940-1|ENSEMBL:ENSP00000313007|REFSEQ:NP_002559|H-INV:HIT000037423|VEGA:OTTHUMP00000178155;OTTHUMP00000178156 Tax_Id=9606 Gene_Symbol=PABPC1 Isoform 1 of Polyadenylate-binding protein 1	LFPLIQAMHPTLAGK	830.9725	1659.9305	2	79	-777.777	-777.777	-777.777	-777.777	2793.284969	47.59280114	2807.3453	2793.881579	2804.5184	7004.398415	1659.9262	830.970824	1659.927123	1651.912069	FALSE			-777.777	-777.777	-777.777	1	63.5	O:\Shao-En\MSDATA\kinaseinhib\k252a\SC_07282008\5x\M8\kinaseinhib_k252a_SC_07282008_5x_M8_combo.mgf.html	1Met(ox) 1Lys8	3	-777.777	-777.777	O:\Shao-En\MSDATA\kinaseinhib\k252a\SC_07282008\5x\M8\d008012008_m8_5.raw		1561574.365	1635.917035		830.9725068	TRUE	830.9708308	-777.777
-1	1	0	0.933	0.09	IPI:IPI00008524.1	70854	SPACER	SWISS-PROT:P11940-1|ENSEMBL:ENSP00000313007|REFSEQ:NP_002559|H-INV:HIT000037423|VEGA:OTTHUMP00000178155;OTTHUMP00000178156 Tax_Id=9606 Gene_Symbol=PABPC1 Isoform 1 of Polyadenylate-binding protein 1	LFPLIQAMHPTLAGK	826.9659	1651.9172	2	77	-777.777	-777.777	-777.777	-777.777	0	0	2803.0858	0	0	0	1651.912	826.9642276	1651.91393	0	FALSE			-777.777	-777.777	-777.777	1	69.2	O:\Shao-En\MSDATA\kinaseinhib\k252a\SC_07282008\5x\M8\kinaseinhib_k252a_SC_07282008_5x_M8_combo.mgf.html	1Met(ox)	3	-777.777	-777.777	O:\Shao-En\MSDATA\kinaseinhib\k252a\SC_07282008\5x\M8\d008012008_m8_5.raw		0	1635.917035		0	TRUE	0	-777.777
-1	1	0	0.933	0.09	IPI:IPI00008524.1	70854	SPACER	SWISS-PROT:P11940-1|ENSEMBL:ENSP00000313007|REFSEQ:NP_002559|H-INV:HIT000037423|VEGA:OTTHUMP00000178155;OTTHUMP00000178156 Tax_Id=9606 Gene_Symbol=PABPC1 Isoform 1 of Polyadenylate-binding protein 1	LFPLIQAMHPTLAGK	822.9764	1643.9382	2	76	-777.777	-777.777	-777.777	-777.777	3267.502158	49.80829136	3261.8266	3268.517398	3271.3371	1248.3926	1643.9312	822.9747311	1643.934937	1635.917293	FALSE			-777.777	-777.777	-777.777	1	72.2	O:\Shao-En\MSDATA\kinaseinhib\k252a\SC_07282008\5x\M8\kinaseinhib_k252a_SC_07282008_5x_M8_combo.mgf.html	1Lys8	3	-777.777	-777.777	O:\Shao-En\MSDATA\kinaseinhib\k252a\SC_07282008\5x\M8\d008012008_m8_5.raw		284886.0746	1635.917035		822.9733284	TRUE	822.9716596	-777.777
-1	1	0	0.933	0.09	IPI:IPI00008524.1	70854	SPACER	SWISS-PROT:P11940-1|ENSEMBL:ENSP00000313007|REFSEQ:NP_002559|H-INV:HIT000037423|VEGA:OTTHUMP00000178155;OTTHUMP00000178156 Tax_Id=9606 Gene_Symbol=PABPC1 Isoform 1 of Polyadenylate-binding protein 1	LFPLIQAMHPTLAGK	826.9644	1651.9142	2	74	-777.777	-777.777	-777.777	-777.777	0	0	2771.3115	0	0	0	1651.912	826.9627276	1651.91093	0	FALSE			-777.777	-777.777	-777.777	1	60.6	O:\Shao-En\MSDATA\kinaseinhib\k252a\SC_07282008\5x\M8\kinaseinhib_k252a_SC_07282008_5x_M8_combo.mgf.html	1Met(ox)	3	-777.777	-777.777	O:\Shao-En\MSDATA\kinaseinhib\k252a\SC_07282008\5x\M8\d008012008_m8_5.raw		0	1635.917035		0	TRUE	0	-777.777
-1	1	0	0.933	0.09	IPI:IPI00008524.1	70854	SPACER	SWISS-PROT:P11940-1|ENSEMBL:ENSP00000313007|REFSEQ:NP_002559|H-INV:HIT000037423|VEGA:OTTHUMP00000178155;OTTHUMP00000178156 Tax_Id=9606 Gene_Symbol=PABPC1 Isoform 1 of Polyadenylate-binding protein 1	LFPLIQAMHPTLAGK	830.9728	1659.9311	2	66	-777.777	-777.777	-777.777	-777.777	0	0	2777.6267	0	0	0	1659.9262	830.971124	1659.927723	0	FALSE			-777.777	-777.777	-777.777	1	48.3	O:\Shao-En\MSDATA\kinaseinhib\k252a\SC_07282008\5x\M8\kinaseinhib_k252a_SC_07282008_5x_M8_combo.mgf.html	1Met(ox) 1Lys8	3	-777.777	-777.777	O:\Shao-En\MSDATA\kinaseinhib\k252a\SC_07282008\5x\M8\d008012008_m8_5.raw		0	1635.917035		0	TRUE	0	-777.777
-1	1	0	0.933	0.09	IPI:IPI00008524.1	70854	SPACER	SWISS-PROT:P11940-1|ENSEMBL:ENSP00000313007|REFSEQ:NP_002559|H-INV:HIT000037423|VEGA:OTTHUMP00000178155;OTTHUMP00000178156 Tax_Id=9606 Gene_Symbol=PABPC1 Isoform 1 of Polyadenylate-binding protein 1	LFPLIQAMHPTLAGK	818.9688	1635.923	2	62	-777.777	-777.777	-777.777	-777.777	3267.455054	49.80829136	3261.4777	3268.510462	3271.3371	1248.3926	1635.917	818.9671347	1635.919744	1635.917293	FALSE			-777.777	-777.777	-777.777	1	52.7	O:\Shao-En\MSDATA\kinaseinhib\k252a\SC_07282008\5x\M8\kinaseinhib_k252a_SC_07282008_5x_M8_combo.mgf.html		3	-777.777	-777.777	O:\Shao-En\MSDATA\kinaseinhib\k252a\SC_07282008\5x\M8\d008012008_m8_5.raw		284886.0746	1635.917035		818.9686548	TRUE	818.9669894	-777.777
-1	1	0	0.933	0.09	IPI:IPI00008524.1	70854	SPACER	SWISS-PROT:P11940-1|ENSEMBL:ENSP00000313007|REFSEQ:NP_002559|H-INV:HIT000037423|VEGA:OTTHUMP00000178155;OTTHUMP00000178156 Tax_Id=9606 Gene_Symbol=PABPC1 Isoform 1 of Polyadenylate-binding protein 1	LFPLIQAMHPTLAGK	551.6475	1651.9205	3	19	-777.777	-777.777	-777.777	-777.777	0	0	2802.7782	0	0	0	1651.912	551.6460717	1651.916427	0	FALSE			-777.777	-777.777	-777.777	1	9.9	O:\Shao-En\MSDATA\kinaseinhib\k252a\SC_07282008\5x\M8\kinaseinhib_k252a_SC_07282008_5x_M8_combo.mgf.html	1Met(ox)	3	-777.777	-777.777	O:\Shao-En\MSDATA\kinaseinhib\k252a\SC_07282008\5x\M8\d008012008_m8_5.raw		0	1635.917035		0	FALSE	0	-777.777
-1	1	0	0.933	0.09	IPI:IPI00008524.1	70854	SPACER	SWISS-PROT:P11940-1|ENSEMBL:ENSP00000313007|REFSEQ:NP_002559|H-INV:HIT000037423|VEGA:OTTHUMP00000178155;OTTHUMP00000178156 Tax_Id=9606 Gene_Symbol=PABPC1 Isoform 1 of Polyadenylate-binding protein 1	LFPLIQAMHPTLAGK	554.3185	1659.9336	3	14	-777.777	-777.777	-777.777	-777.777	0	0	2800.5587	0	0	0	1659.9262	554.3170694	1659.92942	0	FALSE			-777.777	-777.777	-777.777	1	4.2	O:\Shao-En\MSDATA\kinaseinhib\k252a\SC_07282008\5x\M8\kinaseinhib_k252a_SC_07282008_5x_M8_combo.mgf.html	1Met(ox) 1Lys8	3	-777.777	-777.777	O:\Shao-En\MSDATA\kinaseinhib\k252a\SC_07282008\5x\M8\d008012008_m8_5.raw		0	1635.917035		0	FALSE	0	-777.777
-1	1	0	0.933	0.09	IPI:IPI00008524.1	70854	SPACER	SWISS-PROT:P11940-1|ENSEMBL:ENSP00000313007|REFSEQ:NP_002559|H-INV:HIT000037423|VEGA:OTTHUMP00000178155;OTTHUMP00000178156 Tax_Id=9606 Gene_Symbol=PABPC1 Isoform 1 of Polyadenylate-binding protein 1	MNGMLLNDR	532.2558	1062.497	2	43	-777.777	-777.777	-777.777	-777.777	2189.386355	21.00344079	2185.4128	2189.695622	2192.4194	1207.993684	1062.495	532.2543889	1062.494252	1062.494507	FALSE			-777.777	-777.777	-777.777	1	27.4	O:\Shao-En\MSDATA\kinaseinhib\k252a\SC_07282008\5x\M8\kinaseinhib_k252a_SC_07282008_5x_M8_combo.mgf.html		3	-777.777	-777.777	O:\Shao-En\MSDATA\kinaseinhib\k252a\SC_07282008\5x\M8\d008012008_m8_5.raw		540585.2871	1062.495035		532.2557368	TRUE	532.2543257	-777.777
-1	1	0	0.933	0.09	IPI:IPI00008524.1	70854	SPACER	SWISS-PROT:P11940-1|ENSEMBL:ENSP00000313007|REFSEQ:NP_002559|H-INV:HIT000037423|VEGA:OTTHUMP00000178155;OTTHUMP00000178156 Tax_Id=9606 Gene_Symbol=PABPC1 Isoform 1 of Polyadenylate-binding protein 1	MNGMLLNDR	535.2669	1068.5193	2	42	-777.777	-777.777	-777.777	-777.777	0	0	2186.0283	0	0	0	1068.5151	535.2654863	1068.516447	0	FALSE			-777.777	-777.777	-777.777	1	27.5	O:\Shao-En\MSDATA\kinaseinhib\k252a\SC_07282008\5x\M8\kinaseinhib_k252a_SC_07282008_5x_M8_combo.mgf.html	1Arg6	3	-777.777	-777.777	O:\Shao-En\MSDATA\kinaseinhib\k252a\SC_07282008\5x\M8\d008012008_m8_5.raw		0	1062.495035		0	TRUE	0	-777.777
-1	1	0	0.933	0.09	IPI:IPI00008524.1	70854	SPACER	SWISS-PROT:P11940-1|ENSEMBL:ENSP00000313007|REFSEQ:NP_002559|H-INV:HIT000037423|VEGA:OTTHUMP00000178155;OTTHUMP00000178156 Tax_Id=9606 Gene_Symbol=PABPC1 Isoform 1 of Polyadenylate-binding protein 1	MNGMLLNDRK	603.3196	1204.6246	2	56	-777.777	-777.777	-777.777	-777.777	1968.00278	12.78280182	1967.2275	1967.687293	1967.506	4113.001471	1204.6243	603.3181259	1204.621726	1190.588737	FALSE			-777.777	-777.777	-777.777	1	35.4	O:\Shao-En\MSDATA\kinaseinhib\k252a\SC_07282008\5x\M8\kinaseinhib_k252a_SC_07282008_5x_M8_combo.mgf.html	1Arg6 1Lys8	3	-777.777	-777.777	O:\Shao-En\MSDATA\kinaseinhib\k252a\SC_07282008\5x\M8\d008012008_m8_5.raw		1521540.166	1190.589995		603.3195353	TRUE	603.3180612	-777.777
-1	1	0	0.933	0.09	IPI:IPI00008524.1	70854	SPACER	SWISS-PROT:P11940-1|ENSEMBL:ENSP00000313007|REFSEQ:NP_002559|H-INV:HIT000037423|VEGA:OTTHUMP00000178155;OTTHUMP00000178156 Tax_Id=9606 Gene_Symbol=PABPC1 Isoform 1 of Polyadenylate-binding protein 1	MNGMLLNDRK	596.3041	1190.5937	2	52	-777.777	-777.777	-777.777	-777.777	0	0	1966.9581	0	0	0	1190.59	596.3026321	1190.590739	0	FALSE			-777.777	-777.777	-777.777	1	33.6	O:\Shao-En\MSDATA\kinaseinhib\k252a\SC_07282008\5x\M8\kinaseinhib_k252a_SC_07282008_5x_M8_combo.mgf.html		3	-777.777	-777.777	O:\Shao-En\MSDATA\kinaseinhib\k252a\SC_07282008\5x\M8\d008012008_m8_5.raw		0	1190.589995		0	TRUE	0	-777.777
-1	1	0	0.933	0.09	IPI:IPI00008524.1	70854	SPACER	SWISS-PROT:P11940-1|ENSEMBL:ENSP00000313007|REFSEQ:NP_002559|H-INV:HIT000037423|VEGA:OTTHUMP00000178155;OTTHUMP00000178156 Tax_Id=9606 Gene_Symbol=PABPC1 Isoform 1 of Polyadenylate-binding protein 1	MNGMLLNDRK	619.3162	1236.6179	2	22	-777.777	-777.777	-777.777	-777.777	0	0	1782.1273	0	0	0	1236.6142	619.3147117	1236.614898	0	FALSE			-777.777	-777.777	-777.777	1	12.2	O:\Shao-En\MSDATA\kinaseinhib\k252a\SC_07282008\5x\M8\kinaseinhib_k252a_SC_07282008_5x_M8_combo.mgf.html	1Arg6 2Met(ox) 1Lys8	3	-777.777	-777.777	O:\Shao-En\MSDATA\kinaseinhib\k252a\SC_07282008\5x\M8\d008012008_m8_5.raw		0	1190.589995		0	FALSE	0	-777.777
-1	1	0	0.933	0.09	IPI:IPI00008524.1	70854	SPACER	SWISS-PROT:P11940-1|ENSEMBL:ENSP00000313007|REFSEQ:NP_002559|H-INV:HIT000037423|VEGA:OTTHUMP00000178155;OTTHUMP00000178156 Tax_Id=9606 Gene_Symbol=PABPC1 Isoform 1 of Polyadenylate-binding protein 1	MNGMLLNDRK	596.3042	1190.5938	2	19	-777.777	-777.777	-777.777	-777.777	0	0	1972.6107	0	0	0	1190.59	596.3027321	1190.590939	0	FALSE			-777.777	-777.777	-777.777	1	6.2	O:\Shao-En\MSDATA\kinaseinhib\k252a\SC_07282008\5x\M8\kinaseinhib_k252a_SC_07282008_5x_M8_combo.mgf.html		3	-777.777	-777.777	O:\Shao-En\MSDATA\kinaseinhib\k252a\SC_07282008\5x\M8\d008012008_m8_5.raw		0	1190.589995		0	FALSE	0	-777.777
-1	1	0	0.933	0.09	IPI:IPI00008524.1	70854	SPACER	SWISS-PROT:P11940-1|ENSEMBL:ENSP00000313007|REFSEQ:NP_002559|H-INV:HIT000037423|VEGA:OTTHUMP00000178155;OTTHUMP00000178156 Tax_Id=9606 Gene_Symbol=PABPC1 Isoform 1 of Polyadenylate-binding protein 1	NLDDGIDDERLR	715.849	1429.6835	2	61	-777.777	-777.777	-777.777	-777.777	2089.548093	17.09797181	2088.3416	2089.413821	2087.3261	3182.65611	1429.6797	715.8474261	1429.680327	1429.679602	FALSE			-777.777	-777.777	-777.777	1	44.7	O:\Shao-En\MSDATA\kinaseinhib\k252a\SC_07282008\5x\M8\kinaseinhib_k252a_SC_07282008_5x_M8_combo.mgf.html		3	-777.777	-777.777	O:\Shao-En\MSDATA\kinaseinhib\k252a\SC_07282008\5x\M8\d008012008_m8_4.raw		881645.9746	1429.679705		715.8490298	TRUE	715.847456	-777.777
-1	1	0	0.933	0.09	IPI:IPI00008524.1	70854	SPACER	SWISS-PROT:P11940-1|ENSEMBL:ENSP00000313007|REFSEQ:NP_002559|H-INV:HIT000037423|VEGA:OTTHUMP00000178155;OTTHUMP00000178156 Tax_Id=9606 Gene_Symbol=PABPC1 Isoform 1 of Polyadenylate-binding protein 1	NLDDGIDDERLR	721.8674	1441.7202	2	45	-777.777	-777.777	-777.777	-777.777	2128.469835	20.5973956	2122.5269	2129.114458	2127.9384	21199.16943	1441.72	721.8658208	1441.717116	1429.678456	FALSE			-777.777	-777.777	-777.777	1	34.1	O:\Shao-En\MSDATA\kinaseinhib\k252a\SC_07282008\5x\M8\kinaseinhib_k252a_SC_07282008_5x_M8_combo.mgf.html	2Arg6	3	-777.777	-777.777	O:\Shao-En\MSDATA\kinaseinhib\k252a\SC_07282008\5x\M8\d008012008_m8_5.raw		5926422.819	1429.679705		721.8675103	TRUE	721.865931	-777.777
-1	1	0	0.933	0.09	IPI:IPI00008524.1	70854	SPACER	SWISS-PROT:P11940-1|ENSEMBL:ENSP00000313007|REFSEQ:NP_002559|H-INV:HIT000037423|VEGA:OTTHUMP00000178155;OTTHUMP00000178156 Tax_Id=9606 Gene_Symbol=PABPC1 Isoform 1 of Polyadenylate-binding protein 1	NLDDGIDDERLR	715.849	1429.6835	2	38	-777.777	-777.777	-777.777	-777.777	0	0	2120.8554	0	0	0	1429.6797	715.8474261	1429.680327	0	FALSE			-777.777	-777.777	-777.777	1	16.4	O:\Shao-En\MSDATA\kinaseinhib\k252a\SC_07282008\5x\M8\kinaseinhib_k252a_SC_07282008_5x_M8_combo.mgf.html		3	-777.777	-777.777	O:\Shao-En\MSDATA\kinaseinhib\k252a\SC_07282008\5x\M8\d008012008_m8_5.raw		0	1429.679705		0	TRUE	0	-777.777
-1	1	0	0.933	0.09	IPI:IPI00008524.1	70854	SPACER	SWISS-PROT:P11940-1|ENSEMBL:ENSP00000313007|REFSEQ:NP_002559|H-INV:HIT000037423|VEGA:OTTHUMP00000178155;OTTHUMP00000178156 Tax_Id=9606 Gene_Symbol=PABPC1 Isoform 1 of Polyadenylate-binding protein 1	NLDDGIDDERLR	715.8488	1429.6831	2	32	-777.777	-777.777	-777.777	-777.777	0	0	2056.5686	0	0	0	1429.6797	715.8472261	1429.679927	0	FALSE			-777.777	-777.777	-777.777	1	21	O:\Shao-En\MSDATA\kinaseinhib\k252a\SC_07282008\5x\M8\kinaseinhib_k252a_SC_07282008_5x_M8_combo.mgf.html		3	-777.777	-777.777	O:\Shao-En\MSDATA\kinaseinhib\k252a\SC_07282008\5x\M8\d008012008_m8_5.raw		0	1429.679705		0	TRUE	0	-777.777
-1	1	0	0.933	0.09	IPI:IPI00008524.1	70854	SPACER	SWISS-PROT:P11940-1|ENSEMBL:ENSP00000313007|REFSEQ:NP_002559|H-INV:HIT000037423|VEGA:OTTHUMP00000178155;OTTHUMP00000178156 Tax_Id=9606 Gene_Symbol=PABPC1 Isoform 1 of Polyadenylate-binding protein 1	NLDDGIDDERLR	721.8675	1441.7205	2	25	-777.777	-777.777	-777.777	-777.777	0	0	2058.9683	0	0	0	1441.72	721.8659208	1441.717316	0	FALSE			-777.777	-777.777	-777.777	1	13.8	O:\Shao-En\MSDATA\kinaseinhib\k252a\SC_07282008\5x\M8\kinaseinhib_k252a_SC_07282008_5x_M8_combo.mgf.html	2Arg6	3	-777.777	-777.777	O:\Shao-En\MSDATA\kinaseinhib\k252a\SC_07282008\5x\M8\d008012008_m8_5.raw		0	1429.679705		0	FALSE	0	-777.777
-1	1	0	0.933	0.09	IPI:IPI00008524.1	70854	SPACER	SWISS-PROT:P11940-1|ENSEMBL:ENSP00000313007|REFSEQ:NP_002559|H-INV:HIT000037423|VEGA:OTTHUMP00000178155;OTTHUMP00000178156 Tax_Id=9606 Gene_Symbol=PABPC1 Isoform 1 of Polyadenylate-binding protein 1	NLDDGIDDERLR	477.5679	1429.6817	3	33	-777.777	-777.777	-777.777	-777.777	2128.932582	18.38007315	2122.8077	2129.029377	2131.9059	7999.767023	1429.6797	477.5665374	1429.677824	1429.678784	FALSE			-777.777	-777.777	-777.777	1	21.2	O:\Shao-En\MSDATA\kinaseinhib\k252a\SC_07282008\5x\M8\kinaseinhib_k252a_SC_07282008_5x_M8_combo.mgf.html		3	-777.777	-777.777	O:\Shao-En\MSDATA\kinaseinhib\k252a\SC_07282008\5x\M8\d008012008_m8_5.raw		4234524.984	1429.679705		477.5678726	TRUE	477.56651	-777.777
-1	1	0	0.933	0.09	IPI:IPI00008524.1	70854	SPACER	SWISS-PROT:P11940-1|ENSEMBL:ENSP00000313007|REFSEQ:NP_002559|H-INV:HIT000037423|VEGA:OTTHUMP00000178155;OTTHUMP00000178156 Tax_Id=9606 Gene_Symbol=PABPC1 Isoform 1 of Polyadenylate-binding protein 1	NLDDGIDDERLR	477.5679	1429.6818	3	12	-777.777	-777.777	-777.777	-777.777	0	0	2092.3449	0	0	0	1429.6797	477.5665374	1429.677824	0	FALSE			-777.777	-777.777	-777.777	1	1.3	O:\Shao-En\MSDATA\kinaseinhib\k252a\SC_07282008\5x\M8\kinaseinhib_k252a_SC_07282008_5x_M8_combo.mgf.html		3	-777.777	-777.777	O:\Shao-En\MSDATA\kinaseinhib\k252a\SC_07282008\5x\M8\d008012008_m8_4.raw		0	1429.679705		0	FALSE	0	-777.777
-1	1	0	0.933	0.09	IPI:IPI00008524.1	70854	SPACER	SWISS-PROT:P11940-1|ENSEMBL:ENSP00000313007|REFSEQ:NP_002559|H-INV:HIT000037423|VEGA:OTTHUMP00000178155;OTTHUMP00000178156 Tax_Id=9606 Gene_Symbol=PABPC1 Isoform 1 of Polyadenylate-binding protein 1	NLDKSIDNK	531.7921	1061.5696	2	43	-777.777	-777.777	-777.777	-777.777	1292.616784	98.5507856	1271.7976	1294.66929	1299.3828	327.2291491	1061.5688	531.7906894	1061.566853	1045.538034	FALSE			-777.777	-777.777	-777.777	1	29.8	O:\Shao-En\MSDATA\kinaseinhib\k252a\SC_07282008\5x\M8\kinaseinhib_k252a_SC_07282008_5x_M8_combo.mgf.html	2Lys8	3	-777.777	-777.777	O:\Shao-En\MSDATA\kinaseinhib\k252a\SC_07282008\5x\M8\d008012008_m8_5.raw		146776.4703	1045.540375		531.791987	TRUE	531.7905763	-777.777
-1	1	0	0.933	0.09	IPI:IPI00008524.1	70854	SPACER	SWISS-PROT:P11940-1|ENSEMBL:ENSP00000313007|REFSEQ:NP_002559|H-INV:HIT000037423|VEGA:OTTHUMP00000178155;OTTHUMP00000178156 Tax_Id=9606 Gene_Symbol=PABPC1 Isoform 1 of Polyadenylate-binding protein 1	NLDKSIDNK	523.7784	1045.5422	2	41	-777.777	-777.777	-777.777	-777.777	0	0	1274.0572	0	0	0	1045.5404	523.7769965	1045.539468	0	FALSE			-777.777	-777.777	-777.777	1	15.1	O:\Shao-En\MSDATA\kinaseinhib\k252a\SC_07282008\5x\M8\kinaseinhib_k252a_SC_07282008_5x_M8_combo.mgf.html		3	-777.777	-777.777	O:\Shao-En\MSDATA\kinaseinhib\k252a\SC_07282008\5x\M8\d008012008_m8_5.raw		0	1045.540375		0	TRUE	0	-777.777
-1	1	0	0.933	0.09	IPI:IPI00008524.1	70854	SPACER	SWISS-PROT:P11940-1|ENSEMBL:ENSP00000313007|REFSEQ:NP_002559|H-INV:HIT000037423|VEGA:OTTHUMP00000178155;OTTHUMP00000178156 Tax_Id=9606 Gene_Symbol=PABPC1 Isoform 1 of Polyadenylate-binding protein 1	NLDKSIDNK	531.7919	1061.5693	2	39	-777.777	-777.777	-777.777	-777.777	0	0	1310.4275	0	0	0	1061.5688	531.7904894	1061.566453	0	FALSE			-777.777	-777.777	-777.777	1	23.4	O:\Shao-En\MSDATA\kinaseinhib\k252a\SC_07282008\5x\M8\kinaseinhib_k252a_SC_07282008_5x_M8_combo.mgf.html	2Lys8	3	-777.777	-777.777	O:\Shao-En\MSDATA\kinaseinhib\k252a\SC_07282008\5x\M8\d008012008_m8_5.raw		0	1045.540375		0	TRUE	0	-777.777
-1	1	0	0.933	0.09	IPI:IPI00008524.1	70854	SPACER	SWISS-PROT:P11940-1|ENSEMBL:ENSP00000313007|REFSEQ:NP_002559|H-INV:HIT000037423|VEGA:OTTHUMP00000178155;OTTHUMP00000178156 Tax_Id=9606 Gene_Symbol=PABPC1 Isoform 1 of Polyadenylate-binding protein 1	NLDKSIDNK	523.7775	1045.5405	2	36	-777.777	-777.777	-777.777	-777.777	0	0	1306.0623	0	0	0	1045.5404	523.7760965	1045.537668	0	FALSE			-777.777	-777.777	-777.777	1	15.3	O:\Shao-En\MSDATA\kinaseinhib\k252a\SC_07282008\5x\M8\kinaseinhib_k252a_SC_07282008_5x_M8_combo.mgf.html		3	-777.777	-777.777	O:\Shao-En\MSDATA\kinaseinhib\k252a\SC_07282008\5x\M8\d008012008_m8_5.raw		0	1045.540375		0	TRUE	0	-777.777
-1	1	0	0.933	0.09	IPI:IPI00008524.1	70854	SPACER	SWISS-PROT:P11940-1|ENSEMBL:ENSP00000313007|REFSEQ:NP_002559|H-INV:HIT000037423|VEGA:OTTHUMP00000178155;OTTHUMP00000178156 Tax_Id=9606 Gene_Symbol=PABPC1 Isoform 1 of Polyadenylate-binding protein 1	NLDKSIDNK	531.7935	1061.5725	2	29	-777.777	-777.777	-777.777	-777.777	0	0	1342.6228	0	0	0	1061.5688	531.7920894	1061.569653	0	FALSE			-777.777	-777.777	-777.777	1	11.2	O:\Shao-En\MSDATA\kinaseinhib\k252a\SC_07282008\5x\M8\kinaseinhib_k252a_SC_07282008_5x_M8_combo.mgf.html	2Lys8	3	-777.777	-777.777	O:\Shao-En\MSDATA\kinaseinhib\k252a\SC_07282008\5x\M8\d008012008_m8_5.raw		0	1045.540375		0	TRUE	0	-777.777
-1	1	0	0.933	0.09	IPI:IPI00008524.1	70854	SPACER	SWISS-PROT:P11940-1|ENSEMBL:ENSP00000313007|REFSEQ:NP_002559|H-INV:HIT000037423|VEGA:OTTHUMP00000178155;OTTHUMP00000178156 Tax_Id=9606 Gene_Symbol=PABPC1 Isoform 1 of Polyadenylate-binding protein 1	NLDKSIDNK	523.7784	1045.5423	2	23	-777.777	-777.777	-777.777	-777.777	0	0	1336.8868	0	0	0	1045.5404	523.7769965	1045.539468	0	FALSE			-777.777	-777.777	-777.777	1	10.1	O:\Shao-En\MSDATA\kinaseinhib\k252a\SC_07282008\5x\M8\kinaseinhib_k252a_SC_07282008_5x_M8_combo.mgf.html		3	-777.777	-777.777	O:\Shao-En\MSDATA\kinaseinhib\k252a\SC_07282008\5x\M8\d008012008_m8_5.raw		0	1045.540375		0	FALSE	0	-777.777
-1	1	0	0.933	0.09	IPI:IPI00008524.1	70854	SPACER	SWISS-PROT:P11940-1|ENSEMBL:ENSP00000313007|REFSEQ:NP_002559|H-INV:HIT000037423|VEGA:OTTHUMP00000178155;OTTHUMP00000178156 Tax_Id=9606 Gene_Symbol=PABPC1 Isoform 1 of Polyadenylate-binding protein 1	NLDKSIDNK	531.7918	1061.5691	2	14	-777.777	-777.777	-777.777	-777.777	0	0	1239.0661	0	0	0	1061.5688	531.7903894	1061.566253	0	FALSE			-777.777	-777.777	-777.777	1	3.9	O:\Shao-En\MSDATA\kinaseinhib\k252a\SC_07282008\5x\M8\kinaseinhib_k252a_SC_07282008_5x_M8_combo.mgf.html	2Lys8	3	-777.777	-777.777	O:\Shao-En\MSDATA\kinaseinhib\k252a\SC_07282008\5x\M8\d008012008_m8_5.raw		0	1045.540375		0	FALSE	0	-777.777
-1	1	0	0.933	0.09	IPI:IPI00008524.1	70854	SPACER	SWISS-PROT:P11940-1|ENSEMBL:ENSP00000313007|REFSEQ:NP_002559|H-INV:HIT000037423|VEGA:OTTHUMP00000178155;OTTHUMP00000178156 Tax_Id=9606 Gene_Symbol=PABPC1 Isoform 1 of Polyadenylate-binding protein 1	QAHLTNQYMQR	703.336	1404.6575	2	52	-777.777	-777.777	-777.777	-777.777	1819.728401	5.932588997	1819.348	1819.206753	1819.9083	7922.925391	1404.6568	703.3344372	1404.654349	1404.656962	FALSE			-777.777	-777.777	-777.777	1	30.7	O:\Shao-En\MSDATA\kinaseinhib\k252a\SC_07282008\5x\M8\kinaseinhib_k252a_SC_07282008_5x_M8_combo.mgf.html	1Met(ox)	3	-777.777	-777.777	O:\Shao-En\MSDATA\kinaseinhib\k252a\SC_07282008\5x\M8\d008012008_m8_5.raw		2284960.004	1388.661925		703.3363302	TRUE	703.3347675	-777.777
-1	1	0	0.933	0.09	IPI:IPI00008524.1	70854	SPACER	SWISS-PROT:P11940-1|ENSEMBL:ENSP00000313007|REFSEQ:NP_002559|H-INV:HIT000037423|VEGA:OTTHUMP00000178155;OTTHUMP00000178156 Tax_Id=9606 Gene_Symbol=PABPC1 Isoform 1 of Polyadenylate-binding protein 1	QAHLTNQYMQR	695.3398	1388.665	2	30	-777.777	-777.777	-777.777	-777.777	1886.028361	10.16992236	1883.6157	1885.743068	1886.4321	14571.82308	1388.6619	695.3382443	1388.661963	1388.661759	FALSE			-777.777	-777.777	-777.777	1	9.2	O:\Shao-En\MSDATA\kinaseinhib\k252a\SC_07282008\5x\M8\kinaseinhib_k252a_SC_07282008_5x_M8_combo.mgf.html		3	-777.777	-777.777	O:\Shao-En\MSDATA\kinaseinhib\k252a\SC_07282008\5x\M8\d008012008_m8_5.raw		4225277.754	1388.661925		695.3397146	TRUE	695.3381589	-777.777
-1	1	0	0.933	0.09	IPI:IPI00008524.1	70854	SPACER	SWISS-PROT:P11940-1|ENSEMBL:ENSP00000313007|REFSEQ:NP_002559|H-INV:HIT000037423|VEGA:OTTHUMP00000178155;OTTHUMP00000178156 Tax_Id=9606 Gene_Symbol=PABPC1 Isoform 1 of Polyadenylate-binding protein 1	QAHLTNQYMQR	706.3469	1410.6793	2	30	-777.777	-777.777	-777.777	-777.777	0	0	1820.6145	0	0	0	1410.677	706.3453345	1410.676144	0	FALSE			-777.777	-777.777	-777.777	1	6.2	O:\Shao-En\MSDATA\kinaseinhib\k252a\SC_07282008\5x\M8\kinaseinhib_k252a_SC_07282008_5x_M8_combo.mgf.html	1Arg6 1Met(ox)	3	-777.777	-777.777	O:\Shao-En\MSDATA\kinaseinhib\k252a\SC_07282008\5x\M8\d008012008_m8_5.raw		0	1388.661925		0	TRUE	0	-777.777
-1	1	0	0.933	0.09	IPI:IPI00008524.1	70854	SPACER	SWISS-PROT:P11940-1|ENSEMBL:ENSP00000313007|REFSEQ:NP_002559|H-INV:HIT000037423|VEGA:OTTHUMP00000178155;OTTHUMP00000178156 Tax_Id=9606 Gene_Symbol=PABPC1 Isoform 1 of Polyadenylate-binding protein 1	QAHLTNQYMQR	698.349	1394.6835	2	28	-777.777	-777.777	-777.777	-777.777	1886.028361	10.16992236	1884.1685	1885.743068	1886.4321	14571.82308	1394.682	698.3474416	1394.680358	1388.661759	FALSE			-777.777	-777.777	-777.777	1	16.6	O:\Shao-En\MSDATA\kinaseinhib\k252a\SC_07282008\5x\M8\kinaseinhib_k252a_SC_07282008_5x_M8_combo.mgf.html	1Arg6	3	-777.777	-777.777	O:\Shao-En\MSDATA\kinaseinhib\k252a\SC_07282008\5x\M8\d008012008_m8_5.raw		4225277.754	1388.661925		698.3490405	TRUE	698.3474821	-777.777
-1	1	0	0.933	0.09	IPI:IPI00008524.1	70854	SPACER	SWISS-PROT:P11940-1|ENSEMBL:ENSP00000313007|REFSEQ:NP_002559|H-INV:HIT000037423|VEGA:OTTHUMP00000178155;OTTHUMP00000178156 Tax_Id=9606 Gene_Symbol=PABPC1 Isoform 1 of Polyadenylate-binding protein 1	QAHLTNQYMQR	463.8958	1388.6655	3	58	-777.777	-777.777	-777.777	-777.777	1885.622548	8.055496899	1885.4176	1885.736544	1886.4321	7567.84337	1388.6619	463.8944496	1388.661561	1388.661765	FALSE			-777.777	-777.777	-777.777	1	45.7	O:\Shao-En\MSDATA\kinaseinhib\k252a\SC_07282008\5x\M8\kinaseinhib_k252a_SC_07282008_5x_M8_combo.mgf.html		3	-777.777	-777.777	O:\Shao-En\MSDATA\kinaseinhib\k252a\SC_07282008\5x\M8\d008012008_m8_5.raw		4184726.938	1388.661925		463.8957789	TRUE	463.8944285	-777.777
-1	1	0	0.933	0.09	IPI:IPI00008524.1	70854	SPACER	SWISS-PROT:P11940-1|ENSEMBL:ENSP00000313007|REFSEQ:NP_002559|H-INV:HIT000037423|VEGA:OTTHUMP00000178155;OTTHUMP00000178156 Tax_Id=9606 Gene_Symbol=PABPC1 Isoform 1 of Polyadenylate-binding protein 1	QAHLTNQYMQR	469.2275	1404.6607	3	47	-777.777	-777.777	-777.777	-777.777	1819.213324	8.147677692	1820.3504	1819.836106	1819.9083	5057.726224	1404.6568	469.2261448	1404.656646	1404.656755	FALSE			-777.777	-777.777	-777.777	1	35.4	O:\Shao-En\MSDATA\kinaseinhib\k252a\SC_07282008\5x\M8\kinaseinhib_k252a_SC_07282008_5x_M8_combo.mgf.html	1Met(ox)	3	-777.777	-777.777	O:\Shao-En\MSDATA\kinaseinhib\k252a\SC_07282008\5x\M8\d008012008_m8_5.raw		2752058.664	1388.661925		469.2275102	TRUE	469.2261551	-777.777
-1	1	0	0.933	0.09	IPI:IPI00008524.1	70854	SPACER	SWISS-PROT:P11940-1|ENSEMBL:ENSP00000313007|REFSEQ:NP_002559|H-INV:HIT000037423|VEGA:OTTHUMP00000178155;OTTHUMP00000178156 Tax_Id=9606 Gene_Symbol=PABPC1 Isoform 1 of Polyadenylate-binding protein 1	QAHLTNQYMQR	471.2335	1410.6786	3	23	-777.777	-777.777	-777.777	-777.777	0	0	1819.0776	0	0	0	1410.677	471.2321431	1410.674641	0	FALSE			-777.777	-777.777	-777.777	1	8.1	O:\Shao-En\MSDATA\kinaseinhib\k252a\SC_07282008\5x\M8\kinaseinhib_k252a_SC_07282008_5x_M8_combo.mgf.html	1Arg6 1Met(ox)	3	-777.777	-777.777	O:\Shao-En\MSDATA\kinaseinhib\k252a\SC_07282008\5x\M8\d008012008_m8_5.raw		0	1388.661925		0	FALSE	0	-777.777
-1	1	0	0.933	0.09	IPI:IPI00008524.1	70854	SPACER	SWISS-PROT:P11940-1|ENSEMBL:ENSP00000313007|REFSEQ:NP_002559|H-INV:HIT000037423|VEGA:OTTHUMP00000178155;OTTHUMP00000178156 Tax_Id=9606 Gene_Symbol=PABPC1 Isoform 1 of Polyadenylate-binding protein 1	QIYVGR	371.2219	740.4293	2	13	-777.777	-777.777	-777.777	-777.777	0	0	1717.3521	0	0	0	740.4276	371.2206318	740.4267381	0	FALSE			-777.777	-777.777	-777.777	1	1.5	O:\Shao-En\MSDATA\kinaseinhib\k252a\SC_07282008\5x\M8\kinaseinhib_k252a_SC_07282008_5x_M8_combo.mgf.html	1Arg6	3	-777.777	-777.777	O:\Shao-En\MSDATA\kinaseinhib\k252a\SC_07282008\5x\M8\d008012008_m8_4.raw		0	734.4075147		0	FALSE	0	-777.777
-1	1	0	0.933	0.09	IPI:IPI00008524.1	70854	SPACER	SWISS-PROT:P11940-1|ENSEMBL:ENSP00000313007|REFSEQ:NP_002559|H-INV:HIT000037423|VEGA:OTTHUMP00000178155;OTTHUMP00000178156 Tax_Id=9606 Gene_Symbol=PABPC1 Isoform 1 of Polyadenylate-binding protein 1	RSLGYAYVNFQQPADAER	1043.0116	2084.0086	2	79	-777.777	-777.777	-777.777	-777.777	2538.108969	19.48485107	2529.5698	2537.731415	2537.4466	18690.77413	2084.0075	1043.009736	2084.004947	2084.006385	FALSE			-777.777	-777.777	-777.777	1	68.1	O:\Shao-En\MSDATA\kinaseinhib\k252a\SC_07282008\5x\M8\kinaseinhib_k252a_SC_07282008_5x_M8_combo.mgf.html		3	-777.777	-777.777	O:\Shao-En\MSDATA\kinaseinhib\k252a\SC_07282008\5x\M8\d008012008_m8_5.raw		2941853.578	2084.007525		1043.010738	TRUE	1043.008874	-777.777
-1	1	0	0.933	0.09	IPI:IPI00008524.1	70854	SPACER	SWISS-PROT:P11940-1|ENSEMBL:ENSP00000313007|REFSEQ:NP_002559|H-INV:HIT000037423|VEGA:OTTHUMP00000178155;OTTHUMP00000178156 Tax_Id=9606 Gene_Symbol=PABPC1 Isoform 1 of Polyadenylate-binding protein 1	RSLGYAYVNFQQPADAER	1049.0343	2096.0541	2	52	-777.777	-777.777	-777.777	-777.777	0	0	2531.4535	0	0	0	2096.0477	1049.032431	2096.050336	0	FALSE			-777.777	-777.777	-777.777	1	43.8	O:\Shao-En\MSDATA\kinaseinhib\k252a\SC_07282008\5x\M8\kinaseinhib_k252a_SC_07282008_5x_M8_combo.mgf.html	2Arg6	3	-777.777	-777.777	O:\Shao-En\MSDATA\kinaseinhib\k252a\SC_07282008\5x\M8\d008012008_m8_5.raw		0	2084.007525		0	TRUE	0	-777.777
-1	1	0	0.933	0.09	IPI:IPI00008524.1	70854	SPACER	SWISS-PROT:P11940-1|ENSEMBL:ENSP00000313007|REFSEQ:NP_002559|H-INV:HIT000037423|VEGA:OTTHUMP00000178155;OTTHUMP00000178156 Tax_Id=9606 Gene_Symbol=PABPC1 Isoform 1 of Polyadenylate-binding protein 1	RSLGYAYVNFQQPADAER	1043.0115	2084.0084	2	23	-777.777	-777.777	-777.777	-777.777	0	0	2504.1466	0	0	0	2084.0075	1043.009636	2084.004747	0	FALSE			-777.777	-777.777	-777.777	1	15.6	O:\Shao-En\MSDATA\kinaseinhib\k252a\SC_07282008\5x\M8\kinaseinhib_k252a_SC_07282008_5x_M8_combo.mgf.html		3	-777.777	-777.777	O:\Shao-En\MSDATA\kinaseinhib\k252a\SC_07282008\5x\M8\d008012008_m8_4.raw		0	2084.007525		0	FALSE	0	-777.777
-1	1	0	0.933	0.09	IPI:IPI00008524.1	70854	SPACER	SWISS-PROT:P11940-1|ENSEMBL:ENSP00000313007|REFSEQ:NP_002559|H-INV:HIT000037423|VEGA:OTTHUMP00000178155;OTTHUMP00000178156 Tax_Id=9606 Gene_Symbol=PABPC1 Isoform 1 of Polyadenylate-binding protein 1	RSLGYAYVNFQQPADAER	699.691	2096.0511	3	52	-777.777	-777.777	-777.777	-777.777	2538.29588	19.48485107	2531.8253	2537.62821	2537.4466	10113.76644	2096.0477	699.6894404	2096.046533	2084.007228	FALSE			-777.777	-777.777	-777.777	1	35.7	O:\Shao-En\MSDATA\kinaseinhib\k252a\SC_07282008\5x\M8\kinaseinhib_k252a_SC_07282008_5x_M8_combo.mgf.html	2Arg6	3	-777.777	-777.777	O:\Shao-En\MSDATA\kinaseinhib\k252a\SC_07282008\5x\M8\d008012008_m8_5.raw		2967317.711	2084.007525		699.691044	TRUE	699.6894844	-777.777
-1	1	0	0.933	0.09	IPI:IPI00008524.1	70854	SPACER	SWISS-PROT:P11940-1|ENSEMBL:ENSP00000313007|REFSEQ:NP_002559|H-INV:HIT000037423|VEGA:OTTHUMP00000178155;OTTHUMP00000178156 Tax_Id=9606 Gene_Symbol=PABPC1 Isoform 1 of Polyadenylate-binding protein 1	SGVGNIFIK	467.7734	933.5323	2	76	-777.777	-777.777	-777.777	-777.777	2458.891691	27.01287453	2447.3207	2459.529707	2456.7539	17549.90725	933.5283	467.7720461	933.5295669	933.5285343	FALSE			-777.777	-777.777	-777.777	1	56.7	O:\Shao-En\MSDATA\kinaseinhib\k252a\SC_07282008\5x\M8\kinaseinhib_k252a_SC_07282008_5x_M8_combo.mgf.html		3	-777.777	-777.777	O:\Shao-En\MSDATA\kinaseinhib\k252a\SC_07282008\5x\M8\d008012008_m8_5.raw		9618463.734	933.5283447		467.7733624	TRUE	467.7720085	-777.777
-1	1	0	0.933	0.09	IPI:IPI00008524.1	70854	SPACER	SWISS-PROT:P11940-1|ENSEMBL:ENSP00000313007|REFSEQ:NP_002559|H-INV:HIT000037423|VEGA:OTTHUMP00000178155;OTTHUMP00000178156 Tax_Id=9606 Gene_Symbol=PABPC1 Isoform 1 of Polyadenylate-binding protein 1	SGVGNIFIK	467.7734	933.5322	2	69	-777.777	-777.777	-777.777	-777.777	2427.847329	22.11190965	2434.9052	2428.49153	2431.4953	2257.303411	933.5283	467.7720461	933.5295669	933.5287241	FALSE			-777.777	-777.777	-777.777	1	49.1	O:\Shao-En\MSDATA\kinaseinhib\k252a\SC_07282008\5x\M8\kinaseinhib_k252a_SC_07282008_5x_M8_combo.mgf.html		3	-777.777	-777.777	O:\Shao-En\MSDATA\kinaseinhib\k252a\SC_07282008\5x\M8\d008012008_m8_4.raw		1237000.818	933.5283447		467.7734002	TRUE	467.7720464	-777.777
-1	1	0	0.933	0.09	IPI:IPI00008524.1	70854	SPACER	SWISS-PROT:P11940-1|ENSEMBL:ENSP00000313007|REFSEQ:NP_002559|H-INV:HIT000037423|VEGA:OTTHUMP00000178155;OTTHUMP00000178156 Tax_Id=9606 Gene_Symbol=PABPC1 Isoform 1 of Polyadenylate-binding protein 1	SGVGNIFIK	471.78	941.5455	2	46	-777.777	-777.777	-777.777	-777.777	0	0	2421.889	0	0	0	941.5425	471.7786426	941.5427598	0	FALSE			-777.777	-777.777	-777.777	1	30.4	O:\Shao-En\MSDATA\kinaseinhib\k252a\SC_07282008\5x\M8\kinaseinhib_k252a_SC_07282008_5x_M8_combo.mgf.html	1Lys8	3	-777.777	-777.777	O:\Shao-En\MSDATA\kinaseinhib\k252a\SC_07282008\5x\M8\d008012008_m8_4.raw		0	933.5283447		0	TRUE	0	-777.777
-1	1	0	0.933	0.09	IPI:IPI00008524.1	70854	SPACER	SWISS-PROT:P11940-1|ENSEMBL:ENSP00000313007|REFSEQ:NP_002559|H-INV:HIT000037423|VEGA:OTTHUMP00000178155;OTTHUMP00000178156 Tax_Id=9606 Gene_Symbol=PABPC1 Isoform 1 of Polyadenylate-binding protein 1	SGVGNIFIK	471.7782	941.5418	2	16	-777.777	-777.777	-777.777	-777.777	0	0	622.8713	0	0	0	941.5425	471.7768426	941.5391598	0	FALSE			-777.777	-777.777	-777.777	1	1.5	O:\Shao-En\MSDATA\kinaseinhib\k252a\SC_07282008\5x\M8\kinaseinhib_k252a_SC_07282008_5x_M8_combo.mgf.html	1Lys8	3	-777.777	-777.777	O:\Shao-En\MSDATA\kinaseinhib\k252a\SC_07282008\5x\M8\d008012008_m8_6.raw		0	933.5283447		0	FALSE	0	-777.777
-1	1	0	0.933	0.09	IPI:IPI00008524.1	70854	SPACER	SWISS-PROT:P11940-1|ENSEMBL:ENSP00000313007|REFSEQ:NP_002559|H-INV:HIT000037423|VEGA:OTTHUMP00000178155;OTTHUMP00000178156 Tax_Id=9606 Gene_Symbol=PABPC1 Isoform 1 of Polyadenylate-binding protein 1	SIDNKALYDTFSAFGNILSCK	1190.5958	2379.177	2	77	-777.777	-777.777	-777.777	-777.777	3946.858108	25.13549142	3940.7886	3946.992357	3949.6894	1406.63995	2379.1751	1190.593805	2379.173085	2363.145626	FALSE			-777.777	-777.777	-777.777	1	74.1	O:\Shao-En\MSDATA\kinaseinhib\k252a\SC_07282008\5x\M8\kinaseinhib_k252a_SC_07282008_5x_M8_combo.mgf.html	2Lys8	3	-777.777	-777.777	O:\Shao-En\MSDATA\kinaseinhib\k252a\SC_07282008\5x\M8\d008012008_m8_5.raw		184899.4092	2306.12525		1190.598394	TRUE	1190.596399	-777.777
-1	1	0	0.933	0.09	IPI:IPI00008524.1	70854	SPACER	SWISS-PROT:P11940-1|ENSEMBL:ENSP00000313007|REFSEQ:NP_002559|H-INV:HIT000037423|VEGA:OTTHUMP00000178155;OTTHUMP00000178156 Tax_Id=9606 Gene_Symbol=PABPC1 Isoform 1 of Polyadenylate-binding protein 1	SIDNKALYDTFSAFGNILSCK	1182.5797	2363.1448	2	46	-777.777	-777.777	-777.777	-777.777	0	0	3938.8444	0	0	0	2363.1467	1182.577712	2363.140899	0	FALSE			-777.777	-777.777	-777.777	1	37.4	O:\Shao-En\MSDATA\kinaseinhib\k252a\SC_07282008\5x\M8\kinaseinhib_k252a_SC_07282008_5x_M8_combo.mgf.html		3	-777.777	-777.777	O:\Shao-En\MSDATA\kinaseinhib\k252a\SC_07282008\5x\M8\d008012008_m8_5.raw		0	2306.12525		0	TRUE	0	-777.777
-1	1	0	0.933	0.09	IPI:IPI00008524.1	70854	SPACER	SWISS-PROT:P11940-1|ENSEMBL:ENSP00000313007|REFSEQ:NP_002559|H-INV:HIT000037423|VEGA:OTTHUMP00000178155;OTTHUMP00000178156 Tax_Id=9606 Gene_Symbol=PABPC1 Isoform 1 of Polyadenylate-binding protein 1	SIDNKALYDTFSAFGNILSCK	794.0679	2379.1818	3	44	-777.777	-777.777	-777.777	-777.777	3948.150938	22.37204383	3938.4728	3947.689212	3949.6894	1589.644944	2379.1751	794.0662567	2379.176982	2363.14782	FALSE			-777.777	-777.777	-777.777	1	30.5	O:\Shao-En\MSDATA\kinaseinhib\k252a\SC_07282008\5x\M8\kinaseinhib_k252a_SC_07282008_5x_M8_combo.mgf.html	2Lys8	3	-777.777	-777.777	O:\Shao-En\MSDATA\kinaseinhib\k252a\SC_07282008\5x\M8\d008012008_m8_5.raw		381417.2756	2306.12525		794.0666331	TRUE	794.0649899	-777.777
-1	1	0	0.933	0.09	IPI:IPI00008524.1	70854	SPACER	SWISS-PROT:P11940-1|ENSEMBL:ENSP00000313007|REFSEQ:NP_002559|H-INV:HIT000037423|VEGA:OTTHUMP00000178155;OTTHUMP00000178156 Tax_Id=9606 Gene_Symbol=PABPC1 Isoform 1 of Polyadenylate-binding protein 1	SKGFGFVCFSSPEEATK	947.4497	1892.8848	2	91	-777.777	-777.777	-777.777	-777.777	2752.294683	27.28355837	2741.1026	2752.573731	2750.2834	31363.53401	1892.8949	947.4479207	1892.881316	1876.867568	FALSE			-777.777	-777.777	-777.777	1	85.4	O:\Shao-En\MSDATA\kinaseinhib\k252a\SC_07282008\5x\M8\kinaseinhib_k252a_SC_07282008_5x_M8_combo.mgf.html	2Lys8	3	-777.777	-777.777	O:\Shao-En\MSDATA\kinaseinhib\k252a\SC_07282008\5x\M8\d008012008_m8_5.raw		5771153.471	1819.84505		947.4582951	TRUE	947.4565158	-777.777
-1	1	0	0.933	0.09	IPI:IPI00008524.1	70854	SPACER	SWISS-PROT:P11940-1|ENSEMBL:ENSP00000313007|REFSEQ:NP_002559|H-INV:HIT000037423|VEGA:OTTHUMP00000178155;OTTHUMP00000178156 Tax_Id=9606 Gene_Symbol=PABPC1 Isoform 1 of Polyadenylate-binding protein 1	SKGFGFVCFSSPEEATK	939.441	1876.8674	2	89	-777.777	-777.777	-777.777	-777.777	0	0	2741.4553	0	0	0	1876.8665	939.4392278	1876.86393	0	FALSE			-777.777	-777.777	-777.777	1	82.3	O:\Shao-En\MSDATA\kinaseinhib\k252a\SC_07282008\5x\M8\kinaseinhib_k252a_SC_07282008_5x_M8_combo.mgf.html		3	-777.777	-777.777	O:\Shao-En\MSDATA\kinaseinhib\k252a\SC_07282008\5x\M8\d008012008_m8_5.raw		0	1819.84505		0	TRUE	0	-777.777
-1	1	0	0.933	0.09	IPI:IPI00008524.1	70854	SPACER	SWISS-PROT:P11940-1|ENSEMBL:ENSP00000313007|REFSEQ:NP_002559|H-INV:HIT000037423|VEGA:OTTHUMP00000178155;OTTHUMP00000178156 Tax_Id=9606 Gene_Symbol=PABPC1 Isoform 1 of Polyadenylate-binding protein 1	SKGFGFVCFSSPEEATK	947.4584	1892.9022	2	65	-777.777	-777.777	-777.777	-777.777	2724.489275	24.34444039	2728.3518	2725.035346	2725.4726	4153.937237	1892.8949	947.4566207	1892.898716	1876.867389	FALSE			-777.777	-777.777	-777.777	1	60.3	O:\Shao-En\MSDATA\kinaseinhib\k252a\SC_07282008\5x\M8\kinaseinhib_k252a_SC_07282008_5x_M8_combo.mgf.html	2Lys8	3	-777.777	-777.777	O:\Shao-En\MSDATA\kinaseinhib\k252a\SC_07282008\5x\M8\d008012008_m8_4.raw		770190.1245	1819.84505		947.4581615	TRUE	947.4563822	-777.777
-1	1	0	0.933	0.09	IPI:IPI00008524.1	70854	SPACER	SWISS-PROT:P11940-1|ENSEMBL:ENSP00000313007|REFSEQ:NP_002559|H-INV:HIT000037423|VEGA:OTTHUMP00000178155;OTTHUMP00000178156 Tax_Id=9606 Gene_Symbol=PABPC1 Isoform 1 of Polyadenylate-binding protein 1	SKGFGFVCFSSPEEATK	939.4411	1876.8677	2	52	-777.777	-777.777	-777.777	-777.777	0	0	2721.983	0	0	0	1876.8665	939.4393278	1876.86413	0	FALSE			-777.777	-777.777	-777.777	1	47.4	O:\Shao-En\MSDATA\kinaseinhib\k252a\SC_07282008\5x\M8\kinaseinhib_k252a_SC_07282008_5x_M8_combo.mgf.html		3	-777.777	-777.777	O:\Shao-En\MSDATA\kinaseinhib\k252a\SC_07282008\5x\M8\d008012008_m8_4.raw		0	1819.84505		0	TRUE	0	-777.777
-1	1	0	0.933	0.09	IPI:IPI00008524.1	70854	SPACER	SWISS-PROT:P11940-1|ENSEMBL:ENSP00000313007|REFSEQ:NP_002559|H-INV:HIT000037423|VEGA:OTTHUMP00000178155;OTTHUMP00000178156 Tax_Id=9606 Gene_Symbol=PABPC1 Isoform 1 of Polyadenylate-binding protein 1	SKGFGFVCFSSPEEATK	626.6322	1876.8748	3	30	-777.777	-777.777	-777.777	-777.777	2752.254957	22.24447623	2746.4781	2752.445598	2750.2834	15085.24091	1876.8665	626.6307052	1876.870328	1876.868609	FALSE			-777.777	-777.777	-777.777	1	20	O:\Shao-En\MSDATA\kinaseinhib\k252a\SC_07282008\5x\M8\kinaseinhib_k252a_SC_07282008_5x_M8_combo.mgf.html		3	-777.777	-777.777	O:\Shao-En\MSDATA\kinaseinhib\k252a\SC_07282008\5x\M8\d008012008_m8_5.raw		5180735.969	1819.84505		626.6322443	TRUE	626.6307496	-777.777
-1	1	0	0.933	0.09	IPI:IPI00008524.1	70854	SPACER	SWISS-PROT:P11940-1|ENSEMBL:ENSP00000313007|REFSEQ:NP_002559|H-INV:HIT000037423|VEGA:OTTHUMP00000178155;OTTHUMP00000178156 Tax_Id=9606 Gene_Symbol=PABPC1 Isoform 1 of Polyadenylate-binding protein 1	SKGFGFVCFSSPEEATK	631.9734	1892.8984	3	22	-777.777	-777.777	-777.777	-777.777	0	0	2742.5511	0	0	0	1892.8949	631.9719005	1892.893913	0	FALSE			-777.777	-777.777	-777.777	1	15.1	O:\Shao-En\MSDATA\kinaseinhib\k252a\SC_07282008\5x\M8\kinaseinhib_k252a_SC_07282008_5x_M8_combo.mgf.html	2Lys8	3	-777.777	-777.777	O:\Shao-En\MSDATA\kinaseinhib\k252a\SC_07282008\5x\M8\d008012008_m8_5.raw		0	1819.84505		0	FALSE	0	-777.777
-1	1	0	0.933	0.09	IPI:IPI00008524.1	70854	SPACER	SWISS-PROT:P11940-1|ENSEMBL:ENSP00000313007|REFSEQ:NP_002559|H-INV:HIT000037423|VEGA:OTTHUMP00000178155;OTTHUMP00000178156 Tax_Id=9606 Gene_Symbol=PABPC1 Isoform 1 of Polyadenylate-binding protein 1	SKGFGFVSFER	637.8413	1273.6681	2	24	-777.777	-777.777	-777.777	-777.777	0	0	2644.454	0	0	0	1273.6641	637.8397953	1273.665065	0	FALSE			-777.777	-777.777	-777.777	1	13.3	O:\Shao-En\MSDATA\kinaseinhib\k252a\SC_07282008\5x\M8\kinaseinhib_k252a_SC_07282008_5x_M8_combo.mgf.html	1Arg6 1Lys8	3	-777.777	-777.777	O:\Shao-En\MSDATA\kinaseinhib\k252a\SC_07282008\5x\M8\d008012008_m8_5.raw		0	1259.629845		0	FALSE	0	-777.777
-1	1	0	0.933	0.09	IPI:IPI00008524.1	70854	SPACER	SWISS-PROT:P11940-1|ENSEMBL:ENSP00000313007|REFSEQ:NP_002559|H-INV:HIT000037423|VEGA:OTTHUMP00000178155;OTTHUMP00000178156 Tax_Id=9606 Gene_Symbol=PABPC1 Isoform 1 of Polyadenylate-binding protein 1	SKVDEAVAVLQAHQAK	855.4801	1708.9456	2	136	-777.777	-777.777	-777.777	-777.777	2365.313656	24.07407837	2357.2421	2366.244898	2365.2238	13154.67472	1708.9442	855.4784023	1708.942279	1692.913953	FALSE			-777.777	-777.777	-777.777	1	125.4	O:\Shao-En\MSDATA\kinaseinhib\k252a\SC_07282008\5x\M8\kinaseinhib_k252a_SC_07282008_5x_M8_combo.mgf.html	2Lys8	3	-777.777	-777.777	O:\Shao-En\MSDATA\kinaseinhib\k252a\SC_07282008\5x\M8\d008012008_m8_5.raw		2826399.51	1692.915845		855.4801338	TRUE	855.478436	-777.777
-1	1	0	0.933	0.09	IPI:IPI00008524.1	70854	SPACER	SWISS-PROT:P11940-1|ENSEMBL:ENSP00000313007|REFSEQ:NP_002559|H-INV:HIT000037423|VEGA:OTTHUMP00000178155;OTTHUMP00000178156 Tax_Id=9606 Gene_Symbol=PABPC1 Isoform 1 of Polyadenylate-binding protein 1	SKVDEAVAVLQAHQAK	847.4667	1692.9188	2	118	-777.777	-777.777	-777.777	-777.777	2327.680125	16.38072686	2327.6695	2327.720056	2328.3412	2604.379004	1692.9158	847.4650094	1692.915493	1692.914257	FALSE			-777.777	-777.777	-777.777	1	100.6	O:\Shao-En\MSDATA\kinaseinhib\k252a\SC_07282008\5x\M8\kinaseinhib_k252a_SC_07282008_5x_M8_combo.mgf.html		3	-777.777	-777.777	O:\Shao-En\MSDATA\kinaseinhib\k252a\SC_07282008\5x\M8\d008012008_m8_4.raw		569287.2754	1692.915845		847.4664836	TRUE	847.464793	-777.777
-1	1	0	0.933	0.09	IPI:IPI00008524.1	70854	SPACER	SWISS-PROT:P11940-1|ENSEMBL:ENSP00000313007|REFSEQ:NP_002559|H-INV:HIT000037423|VEGA:OTTHUMP00000178155;OTTHUMP00000178156 Tax_Id=9606 Gene_Symbol=PABPC1 Isoform 1 of Polyadenylate-binding protein 1	SKVDEAVAVLQAHQAK	847.4665	1692.9184	2	93	-777.777	-777.777	-777.777	-777.777	0	0	2357.5961	0	0	0	1692.9158	847.4648094	1692.915093	0	FALSE			-777.777	-777.777	-777.777	1	79.9	O:\Shao-En\MSDATA\kinaseinhib\k252a\SC_07282008\5x\M8\kinaseinhib_k252a_SC_07282008_5x_M8_combo.mgf.html		3	-777.777	-777.777	O:\Shao-En\MSDATA\kinaseinhib\k252a\SC_07282008\5x\M8\d008012008_m8_5.raw		0	1692.915845		0	TRUE	0	-777.777
-1	1	0	0.933	0.09	IPI:IPI00008524.1	70854	SPACER	SWISS-PROT:P11940-1|ENSEMBL:ENSP00000313007|REFSEQ:NP_002559|H-INV:HIT000037423|VEGA:OTTHUMP00000178155;OTTHUMP00000178156 Tax_Id=9606 Gene_Symbol=PABPC1 Isoform 1 of Polyadenylate-binding protein 1	SKVDEAVAVLQAHQAK	565.3141	1692.9206	3	67	-777.777	-777.777	-777.777	-777.777	2365.593982	24.07407837	2351.8336	2365.877632	2363.1861	28654.91584	1692.9158	565.3126596	1692.916191	1692.915269	FALSE			-777.777	-777.777	-777.777	1	56.2	O:\Shao-En\MSDATA\kinaseinhib\k252a\SC_07282008\5x\M8\kinaseinhib_k252a_SC_07282008_5x_M8_combo.mgf.html		3	-777.777	-777.777	O:\Shao-En\MSDATA\kinaseinhib\k252a\SC_07282008\5x\M8\d008012008_m8_5.raw		11489861.8	1692.915845		565.3132366	TRUE	565.3117962	-777.777
-1	1	0	0.933	0.09	IPI:IPI00008524.1	70854	SPACER	SWISS-PROT:P11940-1|ENSEMBL:ENSP00000313007|REFSEQ:NP_002559|H-INV:HIT000037423|VEGA:OTTHUMP00000178155;OTTHUMP00000178156 Tax_Id=9606 Gene_Symbol=PABPC1 Isoform 1 of Polyadenylate-binding protein 1	SKVDEAVAVLQAHQAK	570.6568	1708.9486	3	45	-777.777	-777.777	-777.777	-777.777	0	0	2351.4913	0	0	0	1708.9442	570.6553549	1708.944277	0	FALSE			-777.777	-777.777	-777.777	1	38.9	O:\Shao-En\MSDATA\kinaseinhib\k252a\SC_07282008\5x\M8\kinaseinhib_k252a_SC_07282008_5x_M8_combo.mgf.html	2Lys8	3	-777.777	-777.777	O:\Shao-En\MSDATA\kinaseinhib\k252a\SC_07282008\5x\M8\d008012008_m8_5.raw		0	1692.915845		0	TRUE	0	-777.777
-1	1	0	0.933	0.09	IPI:IPI00008524.1	70854	SPACER	SWISS-PROT:P11940-1|ENSEMBL:ENSP00000313007|REFSEQ:NP_002559|H-INV:HIT000037423|VEGA:OTTHUMP00000178155;OTTHUMP00000178156 Tax_Id=9606 Gene_Symbol=PABPC1 Isoform 1 of Polyadenylate-binding protein 1	SKVDEAVAVLQAHQAK	570.6567	1708.9482	3	43	-777.777	-777.777	-777.777	-777.777	2328.035445	21.04181509	2321.9602	2327.521359	2328.3412	4802.254267	1708.9442	570.6552549	1708.943977	1692.915079	FALSE			-777.777	-777.777	-777.777	1	42.5	O:\Shao-En\MSDATA\kinaseinhib\k252a\SC_07282008\5x\M8\kinaseinhib_k252a_SC_07282008_5x_M8_combo.mgf.html	2Lys8	3	-777.777	-777.777	O:\Shao-En\MSDATA\kinaseinhib\k252a\SC_07282008\5x\M8\d008012008_m8_4.raw		1926563.02	1692.915845		570.656598	TRUE	570.6551528	-777.777
-1	1	0	0.933	0.09	IPI:IPI00008524.1	70854	SPACER	SWISS-PROT:P11940-1|ENSEMBL:ENSP00000313007|REFSEQ:NP_002559|H-INV:HIT000037423|VEGA:OTTHUMP00000178155;OTTHUMP00000178156 Tax_Id=9606 Gene_Symbol=PABPC1 Isoform 1 of Polyadenylate-binding protein 1	SKVDEAVAVLQAHQAK	565.3132	1692.9178	3	39	-777.777	-777.777	-777.777	-777.777	0	0	2328.7993	0	0	0	1692.9158	565.3117596	1692.913491	0	FALSE			-777.777	-777.777	-777.777	1	33.6	O:\Shao-En\MSDATA\kinaseinhib\k252a\SC_07282008\5x\M8\kinaseinhib_k252a_SC_07282008_5x_M8_combo.mgf.html		3	-777.777	-777.777	O:\Shao-En\MSDATA\kinaseinhib\k252a\SC_07282008\5x\M8\d008012008_m8_4.raw		0	1692.915845		0	TRUE	0	-777.777
-1	1	0	0.933	0.09	IPI:IPI00008524.1	70854	SPACER	SWISS-PROT:P11940-1|ENSEMBL:ENSP00000313007|REFSEQ:NP_002559|H-INV:HIT000037423|VEGA:OTTHUMP00000178155;OTTHUMP00000178156 Tax_Id=9606 Gene_Symbol=PABPC1 Isoform 1 of Polyadenylate-binding protein 1	SKVDEAVAVLQAHQAK	570.6567	1708.9482	3	38	-777.777	-777.777	-777.777	-777.777	2391.038528	22.19428428	2392.3351	2389.900325	2392.703	545.173186	1708.9442	570.6552549	1708.943977	1692.916546	FALSE			-777.777	-777.777	-777.777	1	33.5	O:\Shao-En\MSDATA\kinaseinhib\k252a\SC_07282008\5x\M8\kinaseinhib_k252a_SC_07282008_5x_M8_combo.mgf.html	2Lys8	3	-777.777	-777.777	O:\Shao-En\MSDATA\kinaseinhib\k252a\SC_07282008\5x\M8\d008012008_m8_6.raw		218024.936	1692.915845		570.6568315	TRUE	570.6553864	-777.777
-1	1	0	0.933	0.09	IPI:IPI00008524.1	70854	SPACER	SWISS-PROT:P11940-1|ENSEMBL:ENSP00000313007|REFSEQ:NP_002559|H-INV:HIT000037423|VEGA:OTTHUMP00000178155;OTTHUMP00000178156 Tax_Id=9606 Gene_Symbol=PABPC1 Isoform 1 of Polyadenylate-binding protein 1	SKVDEAVAVLQAHQAK	565.3137	1692.9194	3	33	-777.777	-777.777	-777.777	-777.777	0	0	2396.6575	0	0	0	1692.9158	565.3122596	1692.914991	0	FALSE			-777.777	-777.777	-777.777	1	20.1	O:\Shao-En\MSDATA\kinaseinhib\k252a\SC_07282008\5x\M8\kinaseinhib_k252a_SC_07282008_5x_M8_combo.mgf.html		3	-777.777	-777.777	O:\Shao-En\MSDATA\kinaseinhib\k252a\SC_07282008\5x\M8\d008012008_m8_6.raw		0	1692.915845		0	TRUE	0	-777.777
-1	1	0	0.933	0.09	IPI:IPI00008524.1	70854	SPACER	SWISS-PROT:P11940-1|ENSEMBL:ENSP00000313007|REFSEQ:NP_002559|H-INV:HIT000037423|VEGA:OTTHUMP00000178155;OTTHUMP00000178156 Tax_Id=9606 Gene_Symbol=PABPC1 Isoform 1 of Polyadenylate-binding protein 1	SLGYAYVNFQQPADAER	964.9623	1927.9101	2	104	-777.777	-777.777	-777.777	-777.777	2764.047257	19.94293038	2751.696	2764.182248	2765.5845	83248.01255	1927.9064	964.9605052	1927.906485	1927.908505	FALSE			-777.777	-777.777	-777.777	1	89.9	O:\Shao-En\MSDATA\kinaseinhib\k252a\SC_07282008\5x\M8\kinaseinhib_k252a_SC_07282008_5x_M8_combo.mgf.html		3	-777.777	-777.777	O:\Shao-En\MSDATA\kinaseinhib\k252a\SC_07282008\5x\M8\d008012008_m8_5.raw		14724720.83	1927.906415		964.9625091	TRUE	964.9607142	-777.777
-1	1	0	0.933	0.09	IPI:IPI00008524.1	70854	SPACER	SWISS-PROT:P11940-1|ENSEMBL:ENSP00000313007|REFSEQ:NP_002559|H-INV:HIT000037423|VEGA:OTTHUMP00000178155;OTTHUMP00000178156 Tax_Id=9606 Gene_Symbol=PABPC1 Isoform 1 of Polyadenylate-binding protein 1	SLGYAYVNFQQPADAER	964.9637	1927.9129	2	97	-777.777	-777.777	-777.777	-777.777	2739.402404	24.74276519	2731.0057	2740.197861	2738.0534	10455.66983	1927.9064	964.9619052	1927.909285	1927.907726	FALSE			-777.777	-777.777	-777.777	1	86.1	O:\Shao-En\MSDATA\kinaseinhib\k252a\SC_07282008\5x\M8\kinaseinhib_k252a_SC_07282008_5x_M8_combo.mgf.html		3	-777.777	-777.777	O:\Shao-En\MSDATA\kinaseinhib\k252a\SC_07282008\5x\M8\d008012008_m8_4.raw		1848891.306	1927.906415		964.9623615	TRUE	964.9605666	-777.777
-1	1	0	0.933	0.09	IPI:IPI00008524.1	70854	SPACER	SWISS-PROT:P11940-1|ENSEMBL:ENSP00000313007|REFSEQ:NP_002559|H-INV:HIT000037423|VEGA:OTTHUMP00000178155;OTTHUMP00000178156 Tax_Id=9606 Gene_Symbol=PABPC1 Isoform 1 of Polyadenylate-binding protein 1	SLGYAYVNFQQPADAER	964.9638	1927.913	2	80	-777.777	-777.777	-777.777	-777.777	2723.743702	16.34814374	2721.2102	2723.258042	2722.5667	5057.694255	1927.9064	964.9620052	1927.909485	1927.906035	FALSE			-777.777	-777.777	-777.777	1	73.7	O:\Shao-En\MSDATA\kinaseinhib\k252a\SC_07282008\5x\M8\kinaseinhib_k252a_SC_07282008_5x_M8_combo.mgf.html		3	-777.777	-777.777	O:\Shao-En\MSDATA\kinaseinhib\k252a\SC_07282008\5x\M8\d008012008_m8_3.raw		902872.6279	1927.906415		964.962039	TRUE	964.9602441	-777.777
-1	1	0	0.933	0.09	IPI:IPI00008524.1	70854	SPACER	SWISS-PROT:P11940-1|ENSEMBL:ENSP00000313007|REFSEQ:NP_002559|H-INV:HIT000037423|VEGA:OTTHUMP00000178155;OTTHUMP00000178156 Tax_Id=9606 Gene_Symbol=PABPC1 Isoform 1 of Polyadenylate-binding protein 1	SLGYAYVNFQQPADAER	964.9629	1927.9112	2	76	-777.777	-777.777	-777.777	-777.777	2782.739861	15.01989192	2779.7917	2782.530669	2781.552	2407.22612	1927.9064	964.9611052	1927.907685	1927.907681	FALSE			-777.777	-777.777	-777.777	1	68.1	O:\Shao-En\MSDATA\kinaseinhib\k252a\SC_07282008\5x\M8\kinaseinhib_k252a_SC_07282008_5x_M8_combo.mgf.html		3	-777.777	-777.777	O:\Shao-En\MSDATA\kinaseinhib\k252a\SC_07282008\5x\M8\d008012008_m8_6.raw		426891.1691	1927.906415		964.9623693	TRUE	964.9605744	-777.777
-1	1	0	0.933	0.09	IPI:IPI00008524.1	70854	SPACER	SWISS-PROT:P11940-1|ENSEMBL:ENSP00000313007|REFSEQ:NP_002559|H-INV:HIT000037423|VEGA:OTTHUMP00000178155;OTTHUMP00000178156 Tax_Id=9606 Gene_Symbol=PABPC1 Isoform 1 of Polyadenylate-binding protein 1	SLGYAYVNFQQPADAER	967.9728	1933.931	2	73	-777.777	-777.777	-777.777	-777.777	0	0	2721.5663	0	0	0	1933.9265	967.9710025	1933.92748	0	FALSE			-777.777	-777.777	-777.777	1	65.9	O:\Shao-En\MSDATA\kinaseinhib\k252a\SC_07282008\5x\M8\kinaseinhib_k252a_SC_07282008_5x_M8_combo.mgf.html	1Arg6	3	-777.777	-777.777	O:\Shao-En\MSDATA\kinaseinhib\k252a\SC_07282008\5x\M8\d008012008_m8_3.raw		0	1927.906415		0	TRUE	0	-777.777
-1	1	0	0.933	0.09	IPI:IPI00008524.1	70854	SPACER	SWISS-PROT:P11940-1|ENSEMBL:ENSP00000313007|REFSEQ:NP_002559|H-INV:HIT000037423|VEGA:OTTHUMP00000178155;OTTHUMP00000178156 Tax_Id=9606 Gene_Symbol=PABPC1 Isoform 1 of Polyadenylate-binding protein 1	SLGYAYVNFQQPADAER	967.9707	1933.9268	2	73	-777.777	-777.777	-777.777	-777.777	0	0	2731.3705	0	0	0	1933.9265	967.9689025	1933.92328	0	FALSE			-777.777	-777.777	-777.777	1	54.2	O:\Shao-En\MSDATA\kinaseinhib\k252a\SC_07282008\5x\M8\kinaseinhib_k252a_SC_07282008_5x_M8_combo.mgf.html	1Arg6	3	-777.777	-777.777	O:\Shao-En\MSDATA\kinaseinhib\k252a\SC_07282008\5x\M8\d008012008_m8_4.raw		0	1927.906415		0	TRUE	0	-777.777
-1	1	0	0.933	0.09	IPI:IPI00008524.1	70854	SPACER	SWISS-PROT:P11940-1|ENSEMBL:ENSP00000313007|REFSEQ:NP_002559|H-INV:HIT000037423|VEGA:OTTHUMP00000178155;OTTHUMP00000178156 Tax_Id=9606 Gene_Symbol=PABPC1 Isoform 1 of Polyadenylate-binding protein 1	SLGYAYVNFQQPADAER	967.9743	1933.9341	2	64	-777.777	-777.777	-777.777	-777.777	0	0	2781.1854	0	0	0	1933.9265	967.9725025	1933.93048	0	FALSE			-777.777	-777.777	-777.777	1	58.5	O:\Shao-En\MSDATA\kinaseinhib\k252a\SC_07282008\5x\M8\kinaseinhib_k252a_SC_07282008_5x_M8_combo.mgf.html	1Arg6	3	-777.777	-777.777	O:\Shao-En\MSDATA\kinaseinhib\k252a\SC_07282008\5x\M8\d008012008_m8_6.raw		0	1927.906415		0	TRUE	0	-777.777
-1	1	0	0.933	0.09	IPI:IPI00008524.1	70854	SPACER	SWISS-PROT:P11940-1|ENSEMBL:ENSP00000313007|REFSEQ:NP_002559|H-INV:HIT000037423|VEGA:OTTHUMP00000178155;OTTHUMP00000178156 Tax_Id=9606 Gene_Symbol=PABPC1 Isoform 1 of Polyadenylate-binding protein 1	VDEAVAVLQAHQAK	496.2757	1485.8053	3	23	-777.777	-777.777	-777.777	-777.777	0	0	2195.3282	0	0	0	1485.803	496.2743209	1485.801174	0	FALSE			-777.777	-777.777	-777.777	1	16.5	O:\Shao-En\MSDATA\kinaseinhib\k252a\SC_07282008\5x\M8\kinaseinhib_k252a_SC_07282008_5x_M8_combo.mgf.html	1Lys8	3	-777.777	-777.777	O:\Shao-En\MSDATA\kinaseinhib\k252a\SC_07282008\5x\M8\d008012008_m8_5.raw		0	1477.788855		0	FALSE	0	-777.777
-1	1	0	0.933	0.09	IPI:IPI00008524.1	70854	SPACER	SWISS-PROT:P11940-1|ENSEMBL:ENSP00000313007|REFSEQ:NP_002559|H-INV:HIT000037423|VEGA:OTTHUMP00000178155;OTTHUMP00000178156 Tax_Id=9606 Gene_Symbol=PABPC1 Isoform 1 of Polyadenylate-binding protein 1	VVCDENGSKGYGFVHFETQEAAER	910.4156	2728.2249	3	74	-777.777	-777.777	-777.777	-777.777	2458.154163	19.39642032	2456.3828	2458.106119	2458.81	2593.076751	2728.2186	910.4138536	2728.219773	2728.216374	FALSE			-777.777	-777.777	-777.777	1	74.2	O:\Shao-En\MSDATA\kinaseinhib\k252a\SC_07282008\5x\M8\kinaseinhib_k252a_SC_07282008_5x_M8_combo.mgf.html		3	-777.777	-777.777	O:\Shao-En\MSDATA\kinaseinhib\k252a\SC_07282008\5x\M8\d008012008_m8_5.raw		503978.3191	2671.19723		910.4134745	TRUE	910.411728	-777.777
-1	1	0	0.933	0.09	IPI:IPI00008524.1	70854	SPACER	SWISS-PROT:P11940-1|ENSEMBL:ENSP00000313007|REFSEQ:NP_002559|H-INV:HIT000037423|VEGA:OTTHUMP00000178155;OTTHUMP00000178156 Tax_Id=9606 Gene_Symbol=PABPC1 Isoform 1 of Polyadenylate-binding protein 1	VVCDENGSKGYGFVHFETQEAAER	915.0932	2742.2578	3	41	-777.777	-777.777	-777.777	-777.777	0	0	2454.2644	0	0	0	2742.253	915.0914494	2742.25256	0	FALSE			-777.777	-777.777	-777.777	1	35.7	O:\Shao-En\MSDATA\kinaseinhib\k252a\SC_07282008\5x\M8\kinaseinhib_k252a_SC_07282008_5x_M8_combo.mgf.html	1Arg6 1Lys8	3	-777.777	-777.777	O:\Shao-En\MSDATA\kinaseinhib\k252a\SC_07282008\5x\M8\d008012008_m8_5.raw		0	2671.19723		0	TRUE	0	-777.777
-1	1	0	0.933	0.09	IPI:IPI00008524.1	70854	SPACER	SWISS-PROT:P11940-1|ENSEMBL:ENSP00000313007|REFSEQ:NP_002559|H-INV:HIT000037423|VEGA:OTTHUMP00000178155;OTTHUMP00000178156 Tax_Id=9606 Gene_Symbol=PABPC1 Isoform 1 of Polyadenylate-binding protein 1	YQGVNLYVK	546.3031	1090.5916	2	34	-777.777	-777.777	-777.777	-777.777	2255.82703	17.79473448	2250.5495	2255.488979	2257.3993	5043.263145	1090.5902	546.3016765	1090.588828	1082.576467	FALSE			-777.777	-777.777	-777.777	1	21.8	O:\Shao-En\MSDATA\kinaseinhib\k252a\SC_07282008\5x\M8\kinaseinhib_k252a_SC_07282008_5x_M8_combo.mgf.html	1Lys8	3	-777.777	-777.777	O:\Shao-En\MSDATA\kinaseinhib\k252a\SC_07282008\5x\M8\d008012008_m8_4.raw		2156017.034	1082.576035		546.3039533	TRUE	546.3025298	-777.777
-1	1	0	0.933	0.09	IPI:IPI00008524.1	70854	SPACER	SWISS-PROT:P11940-1|ENSEMBL:ENSP00000313007|REFSEQ:NP_002559|H-INV:HIT000037423|VEGA:OTTHUMP00000178155;OTTHUMP00000178156 Tax_Id=9606 Gene_Symbol=PABPC1 Isoform 1 of Polyadenylate-binding protein 1	YQGVNLYVK	542.2969	1082.5792	2	29	-777.777	-777.777	-777.777	-777.777	2292.613975	21.42776475	2281.555	2292.797898	2292.8498	31531.54378	1082.576	542.29548	1082.576435	1082.576725	FALSE			-777.777	-777.777	-777.777	1	16.5	O:\Shao-En\MSDATA\kinaseinhib\k252a\SC_07282008\5x\M8\kinaseinhib_k252a_SC_07282008_5x_M8_combo.mgf.html		3	-777.777	-777.777	O:\Shao-En\MSDATA\kinaseinhib\k252a\SC_07282008\5x\M8\d008012008_m8_5.raw		13784150.22	1082.576035		542.2970946	TRUE	542.2956747	-777.777
-1	1	0	0.933	0.09	IPI:IPI00008524.1	70854	SPACER	SWISS-PROT:P11940-1|ENSEMBL:ENSP00000313007|REFSEQ:NP_002559|H-INV:HIT000037423|VEGA:OTTHUMP00000178155;OTTHUMP00000178156 Tax_Id=9606 Gene_Symbol=PABPC1 Isoform 1 of Polyadenylate-binding protein 1	YQGVNLYVK	542.297	1082.5794	2	26	-777.777	-777.777	-777.777	-777.777	0	0	2249.9666	0	0	0	1082.576	542.29558	1082.576635	0	FALSE			-777.777	-777.777	-777.777	1	12.9	O:\Shao-En\MSDATA\kinaseinhib\k252a\SC_07282008\5x\M8\kinaseinhib_k252a_SC_07282008_5x_M8_combo.mgf.html		3	-777.777	-777.777	O:\Shao-En\MSDATA\kinaseinhib\k252a\SC_07282008\5x\M8\d008012008_m8_4.raw		0	1082.576035		0	TRUE	0	-777.777
-1	1	0	0.933	0.09	IPI:IPI00008524.1	70854	SPACER	SWISS-PROT:P11940-1|ENSEMBL:ENSP00000313007|REFSEQ:NP_002559|H-INV:HIT000037423|VEGA:OTTHUMP00000178155;OTTHUMP00000178156 Tax_Id=9606 Gene_Symbol=PABPC1 Isoform 1 of Polyadenylate-binding protein 1	YQGVNLYVK	546.3032	1090.5918	2	26	-777.777	-777.777	-777.777	-777.777	0	0	2283.0006	0	0	0	1090.5902	546.3017765	1090.589028	0	FALSE			-777.777	-777.777	-777.777	1	11	O:\Shao-En\MSDATA\kinaseinhib\k252a\SC_07282008\5x\M8\kinaseinhib_k252a_SC_07282008_5x_M8_combo.mgf.html	1Lys8	3	-777.777	-777.777	O:\Shao-En\MSDATA\kinaseinhib\k252a\SC_07282008\5x\M8\d008012008_m8_5.raw		0	1082.576035		0	TRUE	0	-777.777
-1	1	0	0.822	0.08	IPI:IPI00013452.8	172080	SPACER	SWISS-PROT:P07814|TREMBL:A0AVA9;Q05BP6;Q05DF8;Q3KQZ8;Q5DSM1;Q5H9S5;Q6PD57;Q86X73|ENSEMBL:ENSP00000355890|REFSEQ:NP_004437|H-INV:HIT000321887|VEGA:OTTHUMP00000035562 Tax_Id=9606 Gene_Symbol=EPRS glutamyl-prolyl tRNA synthetase	AALLNQHYQVNFK	773.413	1544.8115	2	69	-777.777	-777.777	-777.777	-777.777	2482.939007	14.66336385	2479.4212	2483.633903	2481.9422	2773.305906	1544.8099	773.4113751	1544.808225	1544.809795	FALSE			-777.777	-777.777	-777.777	1	57.3	O:\Shao-En\MSDATA\kinaseinhib\k252a\SC_07282008\5x\M8\kinaseinhib_k252a_SC_07282008_5x_M8_combo.mgf.html		5	-777.777	-777.777	O:\Shao-En\MSDATA\kinaseinhib\k252a\SC_07282008\5x\M8\d008012008_m8_6.raw		687743.2535	1544.809945		773.4131997	TRUE	773.4115748	-777.777
-1	1	0	0.822	0.08	IPI:IPI00013452.8	172080	SPACER	SWISS-PROT:P07814|TREMBL:A0AVA9;Q05BP6;Q05DF8;Q3KQZ8;Q5DSM1;Q5H9S5;Q6PD57;Q86X73|ENSEMBL:ENSP00000355890|REFSEQ:NP_004437|H-INV:HIT000321887|VEGA:OTTHUMP00000035562 Tax_Id=9606 Gene_Symbol=EPRS glutamyl-prolyl tRNA synthetase	AALLNQHYQVNFK	515.9452	1544.8139	3	17	-777.777	-777.777	-777.777	-777.777	0	0	2478.1012	0	0	0	1544.8099	515.9438034	1544.809622	0	FALSE			-777.777	-777.777	-777.777	1	11.8	O:\Shao-En\MSDATA\kinaseinhib\k252a\SC_07282008\5x\M8\kinaseinhib_k252a_SC_07282008_5x_M8_combo.mgf.html		5	-777.777	-777.777	O:\Shao-En\MSDATA\kinaseinhib\k252a\SC_07282008\5x\M8\d008012008_m8_6.raw		0	1544.809945		0	FALSE	0	-777.777
-1	1	0	0.822	0.08	IPI:IPI00013452.8	172080	SPACER	SWISS-PROT:P07814|TREMBL:A0AVA9;Q05BP6;Q05DF8;Q3KQZ8;Q5DSM1;Q5H9S5;Q6PD57;Q86X73|ENSEMBL:ENSP00000355890|REFSEQ:NP_004437|H-INV:HIT000321887|VEGA:OTTHUMP00000035562 Tax_Id=9606 Gene_Symbol=EPRS glutamyl-prolyl tRNA synthetase	AIQGGTSHHLGQNFSK	841.4266	1680.8386	2	87	-777.777	-777.777	-777.777	-777.777	1845.755459	5.793951811	1847.1677	1845.359826	1845.706	6846.567057	1680.8332	841.4249147	1680.835304	1680.833038	FALSE			-777.777	-777.777	-777.777	1	70.5	O:\Shao-En\MSDATA\kinaseinhib\k252a\SC_07282008\5x\M8\kinaseinhib_k252a_SC_07282008_5x_M8_combo.mgf.html		5	-777.777	-777.777	O:\Shao-En\MSDATA\kinaseinhib\k252a\SC_07282008\5x\M8\d008012008_m8_6.raw		1486765.249	1680.833195		841.4265608	TRUE	841.4248755	-777.777
-1	1	0	0.822	0.08	IPI:IPI00013452.8	172080	SPACER	SWISS-PROT:P07814|TREMBL:A0AVA9;Q05BP6;Q05DF8;Q3KQZ8;Q5DSM1;Q5H9S5;Q6PD57;Q86X73|ENSEMBL:ENSP00000355890|REFSEQ:NP_004437|H-INV:HIT000321887|VEGA:OTTHUMP00000035562 Tax_Id=9606 Gene_Symbol=EPRS glutamyl-prolyl tRNA synthetase	AIQGGTSHHLGQNFSK	563.9571	1688.8494	3	41	-777.777	-777.777	-777.777	-777.777	1845.768967	5.793951811	1845.4228	1845.843207	1845.706	10800.24854	1688.8474	563.9556608	1688.845194	1680.832749	FALSE			-777.777	-777.777	-777.777	1	32	O:\Shao-En\MSDATA\kinaseinhib\k252a\SC_07282008\5x\M8\kinaseinhib_k252a_SC_07282008_5x_M8_combo.mgf.html	1Lys8	5	-777.777	-777.777	O:\Shao-En\MSDATA\kinaseinhib\k252a\SC_07282008\5x\M8\d008012008_m8_6.raw		4377528.297	1680.833195		563.9572449	TRUE	563.9558057	-777.777
-1	1	0	0.822	0.08	IPI:IPI00013452.8	172080	SPACER	SWISS-PROT:P07814|TREMBL:A0AVA9;Q05BP6;Q05DF8;Q3KQZ8;Q5DSM1;Q5H9S5;Q6PD57;Q86X73|ENSEMBL:ENSP00000355890|REFSEQ:NP_004437|H-INV:HIT000321887|VEGA:OTTHUMP00000035562 Tax_Id=9606 Gene_Symbol=EPRS glutamyl-prolyl tRNA synthetase	AIQGGTSHHLGQNFSK	561.2863	1680.8371	3	18	-777.777	-777.777	-777.777	-777.777	0	0	1846.1275	0	0	0	1680.8332	561.2848632	1680.832801	0	FALSE			-777.777	-777.777	-777.777	1	2.1	O:\Shao-En\MSDATA\kinaseinhib\k252a\SC_07282008\5x\M8\kinaseinhib_k252a_SC_07282008_5x_M8_combo.mgf.html		5	-777.777	-777.777	O:\Shao-En\MSDATA\kinaseinhib\k252a\SC_07282008\5x\M8\d008012008_m8_6.raw		0	1680.833195		0	FALSE	0	-777.777
-1	1	0	0.822	0.08	IPI:IPI00013452.8	172080	SPACER	SWISS-PROT:P07814|TREMBL:A0AVA9;Q05BP6;Q05DF8;Q3KQZ8;Q5DSM1;Q5H9S5;Q6PD57;Q86X73|ENSEMBL:ENSP00000355890|REFSEQ:NP_004437|H-INV:HIT000321887|VEGA:OTTHUMP00000035562 Tax_Id=9606 Gene_Symbol=EPRS glutamyl-prolyl tRNA synthetase	AKINEAVECLLSLK	802.4588	1602.903	2	60	-777.777	-777.777	-777.777	-777.777	3354.905551	18.46133409	3347.2575	3354.957122	3352.6514	1948.584847	1602.8985	802.4571493	1602.899773	1586.871684	FALSE			-777.777	-777.777	-777.777	1	48.6	O:\Shao-En\MSDATA\kinaseinhib\k252a\SC_07282008\5x\M8\kinaseinhib_k252a_SC_07282008_5x_M8_combo.mgf.html	2Lys8	5	-777.777	-777.777	O:\Shao-En\MSDATA\kinaseinhib\k252a\SC_07282008\5x\M8\d008012008_m8_6.raw		462209.3435	1529.84868		802.4585942	TRUE	802.4569435	-777.777
-1	1	0	0.822	0.08	IPI:IPI00013452.8	172080	SPACER	SWISS-PROT:P07814|TREMBL:A0AVA9;Q05BP6;Q05DF8;Q3KQZ8;Q5DSM1;Q5H9S5;Q6PD57;Q86X73|ENSEMBL:ENSP00000355890|REFSEQ:NP_004437|H-INV:HIT000321887|VEGA:OTTHUMP00000035562 Tax_Id=9606 Gene_Symbol=EPRS glutamyl-prolyl tRNA synthetase	AKINEAVECLLSLK	794.443	1586.8714	2	57	-777.777	-777.777	-777.777	-777.777	0	0	3348.4857	0	0	0	1586.8701	794.4413564	1586.868187	0	FALSE			-777.777	-777.777	-777.777	1	48.2	O:\Shao-En\MSDATA\kinaseinhib\k252a\SC_07282008\5x\M8\kinaseinhib_k252a_SC_07282008_5x_M8_combo.mgf.html		5	-777.777	-777.777	O:\Shao-En\MSDATA\kinaseinhib\k252a\SC_07282008\5x\M8\d008012008_m8_6.raw		0	1529.84868		0	TRUE	0	-777.777
-1	1	0	0.822	0.08	IPI:IPI00013452.8	172080	SPACER	SWISS-PROT:P07814|TREMBL:A0AVA9;Q05BP6;Q05DF8;Q3KQZ8;Q5DSM1;Q5H9S5;Q6PD57;Q86X73|ENSEMBL:ENSP00000355890|REFSEQ:NP_004437|H-INV:HIT000321887|VEGA:OTTHUMP00000035562 Tax_Id=9606 Gene_Symbol=EPRS glutamyl-prolyl tRNA synthetase	AKINEAVECLLSLK	529.9666	1586.8778	3	36	-777.777	-777.777	-777.777	-777.777	3354.893727	12.98287532	3351.5667	3355.094483	3354.9478	389.9290992	1586.8701	529.965191	1586.873785	1586.872184	FALSE			-777.777	-777.777	-777.777	1	21.6	O:\Shao-En\MSDATA\kinaseinhib\k252a\SC_07282008\5x\M8\kinaseinhib_k252a_SC_07282008_5x_M8_combo.mgf.html		5	-777.777	-777.777	O:\Shao-En\MSDATA\kinaseinhib\k252a\SC_07282008\5x\M8\d008012008_m8_6.raw		172163.9442	1529.84868		529.966496	TRUE	529.965087	-777.777
-1	1	0	0.822	0.08	IPI:IPI00013452.8	172080	SPACER	SWISS-PROT:P07814|TREMBL:A0AVA9;Q05BP6;Q05DF8;Q3KQZ8;Q5DSM1;Q5H9S5;Q6PD57;Q86X73|ENSEMBL:ENSP00000355890|REFSEQ:NP_004437|H-INV:HIT000321887|VEGA:OTTHUMP00000035562 Tax_Id=9606 Gene_Symbol=EPRS glutamyl-prolyl tRNA synthetase	AKINEAVECLLSLK	535.3091	1602.9054	3	29	-777.777	-777.777	-777.777	-777.777	0	0	3351.9222	0	0	0	1602.8985	535.3076862	1602.901271	0	FALSE			-777.777	-777.777	-777.777	1	18.5	O:\Shao-En\MSDATA\kinaseinhib\k252a\SC_07282008\5x\M8\kinaseinhib_k252a_SC_07282008_5x_M8_combo.mgf.html	2Lys8	5	-777.777	-777.777	O:\Shao-En\MSDATA\kinaseinhib\k252a\SC_07282008\5x\M8\d008012008_m8_6.raw		0	1529.84868		0	TRUE	0	-777.777
-1	1	0	0.822	0.08	IPI:IPI00013452.8	172080	SPACER	SWISS-PROT:P07814|TREMBL:A0AVA9;Q05BP6;Q05DF8;Q3KQZ8;Q5DSM1;Q5H9S5;Q6PD57;Q86X73|ENSEMBL:ENSP00000355890|REFSEQ:NP_004437|H-INV:HIT000321887|VEGA:OTTHUMP00000035562 Tax_Id=9606 Gene_Symbol=EPRS glutamyl-prolyl tRNA synthetase	APKDQVDIAVQELLQLK	954.5447	1907.0749	2	36	-777.777	-777.777	-777.777	-777.777	3812.799003	16.80639276	3810.1498	3813.473846	3811.6153	583.5849022	1907.0727	954.5429144	1907.071303	1907.073412	FALSE			-777.777	-777.777	-777.777	1	16.6	O:\Shao-En\MSDATA\kinaseinhib\k252a\SC_07282008\5x\M8\kinaseinhib_k252a_SC_07282008_5x_M8_combo.mgf.html		5	-777.777	-777.777	O:\Shao-En\MSDATA\kinaseinhib\k252a\SC_07282008\5x\M8\d008012008_m8_6.raw		105506.2611	1907.072735		954.5446936	TRUE	954.542908	-777.777
-1	1	0	0.822	0.08	IPI:IPI00013452.8	172080	SPACER	SWISS-PROT:P07814|TREMBL:A0AVA9;Q05BP6;Q05DF8;Q3KQZ8;Q5DSM1;Q5H9S5;Q6PD57;Q86X73|ENSEMBL:ENSP00000355890|REFSEQ:NP_004437|H-INV:HIT000321887|VEGA:OTTHUMP00000035562 Tax_Id=9606 Gene_Symbol=EPRS glutamyl-prolyl tRNA synthetase	APKDQVDIAVQELLQLK	954.5446	1907.0747	2	26	-777.777	-777.777	-777.777	-777.777	0	0	3808.8094	0	0	0	1907.0727	954.5428144	1907.071103	0	FALSE			-777.777	-777.777	-777.777	1	23.6	O:\Shao-En\MSDATA\kinaseinhib\k252a\SC_07282008\5x\M8\kinaseinhib_k252a_SC_07282008_5x_M8_combo.mgf.html		5	-777.777	-777.777	O:\Shao-En\MSDATA\kinaseinhib\k252a\SC_07282008\5x\M8\d008012008_m8_6.raw		0	1907.072735		0	TRUE	0	-777.777
-1	1	0	0.822	0.08	IPI:IPI00013452.8	172080	SPACER	SWISS-PROT:P07814|TREMBL:A0AVA9;Q05BP6;Q05DF8;Q3KQZ8;Q5DSM1;Q5H9S5;Q6PD57;Q86X73|ENSEMBL:ENSP00000355890|REFSEQ:NP_004437|H-INV:HIT000321887|VEGA:OTTHUMP00000035562 Tax_Id=9606 Gene_Symbol=EPRS glutamyl-prolyl tRNA synthetase	APKDQVDIAVQELLQLK	954.5469	1907.0792	2	24	-777.777	-777.777	-777.777	-777.777	0	0	3965.9003	0	0	0	1907.0727	954.5451144	1907.075703	0	FALSE			-777.777	-777.777	-777.777	1	24	O:\Shao-En\MSDATA\kinaseinhib\k252a\SC_07282008\5x\M8\kinaseinhib_k252a_SC_07282008_5x_M8_combo.mgf.html		5	-777.777	-777.777	O:\Shao-En\MSDATA\kinaseinhib\k252a\SC_07282008\5x\M8\d008012008_m8_6.raw		0	1907.072735		0	FALSE	0	-777.777
-1	1	0	0.822	0.08	IPI:IPI00013452.8	172080	SPACER	SWISS-PROT:P07814|TREMBL:A0AVA9;Q05BP6;Q05DF8;Q3KQZ8;Q5DSM1;Q5H9S5;Q6PD57;Q86X73|ENSEMBL:ENSP00000355890|REFSEQ:NP_004437|H-INV:HIT000321887|VEGA:OTTHUMP00000035562 Tax_Id=9606 Gene_Symbol=EPRS glutamyl-prolyl tRNA synthetase	APKDQVDIAVQELLQLK	962.5603	1923.106	2	23	-777.777	-777.777	-777.777	-777.777	0	0	3808.4464	0	0	0	1923.1011	962.5585073	1923.102489	0	FALSE			-777.777	-777.777	-777.777	1	22.4	O:\Shao-En\MSDATA\kinaseinhib\k252a\SC_07282008\5x\M8\kinaseinhib_k252a_SC_07282008_5x_M8_combo.mgf.html	2Lys8	5	-777.777	-777.777	O:\Shao-En\MSDATA\kinaseinhib\k252a\SC_07282008\5x\M8\d008012008_m8_6.raw		0	1907.072735		0	FALSE	0	-777.777
-1	1	0	0.822	0.08	IPI:IPI00013452.8	172080	SPACER	SWISS-PROT:P07814|TREMBL:A0AVA9;Q05BP6;Q05DF8;Q3KQZ8;Q5DSM1;Q5H9S5;Q6PD57;Q86X73|ENSEMBL:ENSP00000355890|REFSEQ:NP_004437|H-INV:HIT000321887|VEGA:OTTHUMP00000035562 Tax_Id=9606 Gene_Symbol=EPRS glutamyl-prolyl tRNA synthetase	APKDQVDIAVQELLQLK	954.5467	1907.0789	2	14	-777.777	-777.777	-777.777	-777.777	0	0	3973.013	0	0	0	1907.0727	954.5449144	1907.075303	0	FALSE			-777.777	-777.777	-777.777	1	14.3	O:\Shao-En\MSDATA\kinaseinhib\k252a\SC_07282008\5x\M8\kinaseinhib_k252a_SC_07282008_5x_M8_combo.mgf.html		5	-777.777	-777.777	O:\Shao-En\MSDATA\kinaseinhib\k252a\SC_07282008\5x\M8\d008012008_m8_6.raw		0	1907.072735		0	FALSE	0	-777.777
-1	1	0	0.822	0.08	IPI:IPI00013452.8	172080	SPACER	SWISS-PROT:P07814|TREMBL:A0AVA9;Q05BP6;Q05DF8;Q3KQZ8;Q5DSM1;Q5H9S5;Q6PD57;Q86X73|ENSEMBL:ENSP00000355890|REFSEQ:NP_004437|H-INV:HIT000321887|VEGA:OTTHUMP00000035562 Tax_Id=9606 Gene_Symbol=EPRS glutamyl-prolyl tRNA synthetase	APKDQVDIAVQELLQLK	636.6994	1907.0764	3	36	-777.777	-777.777	-777.777	-777.777	3968.097186	37.93280059	3983.0356	3968.74496	3976.9318	219.1626271	1907.0727	636.6978963	1907.071901	1907.073195	FALSE			-777.777	-777.777	-777.777	1	20.2	O:\Shao-En\MSDATA\kinaseinhib\k252a\SC_07282008\5x\M8\kinaseinhib_k252a_SC_07282008_5x_M8_combo.mgf.html		5	-777.777	-777.777	O:\Shao-En\MSDATA\kinaseinhib\k252a\SC_07282008\5x\M8\d008012008_m8_6.raw		73331.17682	1907.072735		636.6992537	TRUE	636.69775	-777.777
-1	1	0	0.822	0.08	IPI:IPI00013452.8	172080	SPACER	SWISS-PROT:P07814|TREMBL:A0AVA9;Q05BP6;Q05DF8;Q3KQZ8;Q5DSM1;Q5H9S5;Q6PD57;Q86X73|ENSEMBL:ENSP00000355890|REFSEQ:NP_004437|H-INV:HIT000321887|VEGA:OTTHUMP00000035562 Tax_Id=9606 Gene_Symbol=EPRS glutamyl-prolyl tRNA synthetase	APKDQVDIAVQELLQLK	636.6989	1907.0747	3	30	-777.777	-777.777	-777.777	-777.777	0	0	3950.7109	0	0	0	1907.0727	636.6973963	1907.070401	0	FALSE			-777.777	-777.777	-777.777	1	19.6	O:\Shao-En\MSDATA\kinaseinhib\k252a\SC_07282008\5x\M8\kinaseinhib_k252a_SC_07282008_5x_M8_combo.mgf.html		5	-777.777	-777.777	O:\Shao-En\MSDATA\kinaseinhib\k252a\SC_07282008\5x\M8\d008012008_m8_6.raw		0	1907.072735		0	TRUE	0	-777.777
-1	1	0	0.822	0.08	IPI:IPI00013452.8	172080	SPACER	SWISS-PROT:P07814|TREMBL:A0AVA9;Q05BP6;Q05DF8;Q3KQZ8;Q5DSM1;Q5H9S5;Q6PD57;Q86X73|ENSEMBL:ENSP00000355890|REFSEQ:NP_004437|H-INV:HIT000321887|VEGA:OTTHUMP00000035562 Tax_Id=9606 Gene_Symbol=EPRS glutamyl-prolyl tRNA synthetase	APKDQVDIAVQELLQLK	636.701	1907.0812	3	28	-777.777	-777.777	-777.777	-777.777	0	0	3812.2133	0	0	0	1907.0727	636.6994963	1907.076701	0	FALSE			-777.777	-777.777	-777.777	1	21.5	O:\Shao-En\MSDATA\kinaseinhib\k252a\SC_07282008\5x\M8\kinaseinhib_k252a_SC_07282008_5x_M8_combo.mgf.html		5	-777.777	-777.777	O:\Shao-En\MSDATA\kinaseinhib\k252a\SC_07282008\5x\M8\d008012008_m8_6.raw		0	1907.072735		0	TRUE	0	-777.777
-1	1	0	0.822	0.08	IPI:IPI00013452.8	172080	SPACER	SWISS-PROT:P07814|TREMBL:A0AVA9;Q05BP6;Q05DF8;Q3KQZ8;Q5DSM1;Q5H9S5;Q6PD57;Q86X73|ENSEMBL:ENSP00000355890|REFSEQ:NP_004437|H-INV:HIT000321887|VEGA:OTTHUMP00000035562 Tax_Id=9606 Gene_Symbol=EPRS glutamyl-prolyl tRNA synthetase	APKDQVDIAVQELLQLK	642.0429	1923.1069	3	24	-777.777	-777.777	-777.777	-777.777	0	0	3967.3529	0	0	0	1923.1011	642.0413916	1923.102387	0	FALSE			-777.777	-777.777	-777.777	1	11.2	O:\Shao-En\MSDATA\kinaseinhib\k252a\SC_07282008\5x\M8\kinaseinhib_k252a_SC_07282008_5x_M8_combo.mgf.html	2Lys8	5	-777.777	-777.777	O:\Shao-En\MSDATA\kinaseinhib\k252a\SC_07282008\5x\M8\d008012008_m8_6.raw		0	1907.072735		0	FALSE	0	-777.777
-1	1	0	0.822	0.08	IPI:IPI00013452.8	172080	SPACER	SWISS-PROT:P07814|TREMBL:A0AVA9;Q05BP6;Q05DF8;Q3KQZ8;Q5DSM1;Q5H9S5;Q6PD57;Q86X73|ENSEMBL:ENSP00000355890|REFSEQ:NP_004437|H-INV:HIT000321887|VEGA:OTTHUMP00000035562 Tax_Id=9606 Gene_Symbol=EPRS glutamyl-prolyl tRNA synthetase	APKDQVDIAVQELLQLK	642.0435	1923.1087	3	22	-777.777	-777.777	-777.777	-777.777	0	0	3822.3849	0	0	0	1923.1011	642.0419916	1923.104187	0	FALSE			-777.777	-777.777	-777.777	1	15.5	O:\Shao-En\MSDATA\kinaseinhib\k252a\SC_07282008\5x\M8\kinaseinhib_k252a_SC_07282008_5x_M8_combo.mgf.html	2Lys8	5	-777.777	-777.777	O:\Shao-En\MSDATA\kinaseinhib\k252a\SC_07282008\5x\M8\d008012008_m8_6.raw		0	1907.072735		0	FALSE	0	-777.777
-1	1	0	0.822	0.08	IPI:IPI00013452.8	172080	SPACER	SWISS-PROT:P07814|TREMBL:A0AVA9;Q05BP6;Q05DF8;Q3KQZ8;Q5DSM1;Q5H9S5;Q6PD57;Q86X73|ENSEMBL:ENSP00000355890|REFSEQ:NP_004437|H-INV:HIT000321887|VEGA:OTTHUMP00000035562 Tax_Id=9606 Gene_Symbol=EPRS glutamyl-prolyl tRNA synthetase	APKDQVDIAVQELLQLK	636.6997	1907.0774	3	13	-777.777	-777.777	-777.777	-777.777	0	0	3994.1185	0	0	0	1907.0727	636.6981963	1907.072801	0	FALSE			-777.777	-777.777	-777.777	1	6	O:\Shao-En\MSDATA\kinaseinhib\k252a\SC_07282008\5x\M8\kinaseinhib_k252a_SC_07282008_5x_M8_combo.mgf.html		5	-777.777	-777.777	O:\Shao-En\MSDATA\kinaseinhib\k252a\SC_07282008\5x\M8\d008012008_m8_6.raw		0	1907.072735		0	FALSE	0	-777.777
-1	1	0	0.822	0.08	IPI:IPI00013452.8	172080	SPACER	SWISS-PROT:P07814|TREMBL:A0AVA9;Q05BP6;Q05DF8;Q3KQZ8;Q5DSM1;Q5H9S5;Q6PD57;Q86X73|ENSEMBL:ENSP00000355890|REFSEQ:NP_004437|H-INV:HIT000321887|VEGA:OTTHUMP00000035562 Tax_Id=9606 Gene_Symbol=EPRS glutamyl-prolyl tRNA synthetase	DLPIKLNQWCNVVR	877.9743	1753.9341	2	24	-777.777	-777.777	-777.777	-777.777	0	0	3167.9771	0	0	0	1753.9297	877.9725823	1753.930639	0	FALSE			-777.777	-777.777	-777.777	1	14	O:\Shao-En\MSDATA\kinaseinhib\k252a\SC_07282008\5x\M8\kinaseinhib_k252a_SC_07282008_5x_M8_combo.mgf.html		5	-777.777	-777.777	O:\Shao-En\MSDATA\kinaseinhib\k252a\SC_07282008\5x\M8\d008012008_m8_6.raw		0	1696.90827		0	FALSE	0	-777.777
-1	1	0	0.822	0.08	IPI:IPI00013452.8	172080	SPACER	SWISS-PROT:P07814|TREMBL:A0AVA9;Q05BP6;Q05DF8;Q3KQZ8;Q5DSM1;Q5H9S5;Q6PD57;Q86X73|ENSEMBL:ENSP00000355890|REFSEQ:NP_004437|H-INV:HIT000321887|VEGA:OTTHUMP00000035562 Tax_Id=9606 Gene_Symbol=EPRS glutamyl-prolyl tRNA synthetase	DLPIKLNQWCNVVR	585.6537	1753.9394	3	25	-777.777	-777.777	-777.777	-777.777	0	0	3164.9375	0	0	0	1753.9297	585.6522416	1753.934937	0	FALSE			-777.777	-777.777	-777.777	1	13.6	O:\Shao-En\MSDATA\kinaseinhib\k252a\SC_07282008\5x\M8\kinaseinhib_k252a_SC_07282008_5x_M8_combo.mgf.html		5	-777.777	-777.777	O:\Shao-En\MSDATA\kinaseinhib\k252a\SC_07282008\5x\M8\d008012008_m8_6.raw		0	1696.90827		0	FALSE	0	-777.777
-1	1	0	0.822	0.08	IPI:IPI00013452.8	172080	SPACER	SWISS-PROT:P07814|TREMBL:A0AVA9;Q05BP6;Q05DF8;Q3KQZ8;Q5DSM1;Q5H9S5;Q6PD57;Q86X73|ENSEMBL:ENSP00000355890|REFSEQ:NP_004437|H-INV:HIT000321887|VEGA:OTTHUMP00000035562 Tax_Id=9606 Gene_Symbol=EPRS glutamyl-prolyl tRNA synthetase	DQVDIAVQELLQLK	806.4542	1610.8938	2	38	-777.777	-777.777	-777.777	-777.777	3988.362989	9.20494943	3991.2035	3989.353764	3990.4748	96.48353754	1610.8879	806.4525458	1610.890566	1610.892103	FALSE			-777.777	-777.777	-777.777	1	23.3	O:\Shao-En\MSDATA\kinaseinhib\k252a\SC_07282008\5x\M8\kinaseinhib_k252a_SC_07282008_5x_M8_combo.mgf.html		5	-777.777	-777.777	O:\Shao-En\MSDATA\kinaseinhib\k252a\SC_07282008\5x\M8\d008012008_m8_6.raw		22866.2164	1610.887905		806.4541644	TRUE	806.4525101	-777.777
-1	1	0	0.822	0.08	IPI:IPI00013452.8	172080	SPACER	SWISS-PROT:P07814|TREMBL:A0AVA9;Q05BP6;Q05DF8;Q3KQZ8;Q5DSM1;Q5H9S5;Q6PD57;Q86X73|ENSEMBL:ENSP00000355890|REFSEQ:NP_004437|H-INV:HIT000321887|VEGA:OTTHUMP00000035562 Tax_Id=9606 Gene_Symbol=EPRS glutamyl-prolyl tRNA synthetase	DQVDIAVQELLQLK	810.4607	1618.9069	2	30	-777.777	-777.777	-777.777	-777.777	0	0	3987.5061	0	0	0	1618.9021	810.4590422	1618.903559	0	FALSE			-777.777	-777.777	-777.777	1	13.2	O:\Shao-En\MSDATA\kinaseinhib\k252a\SC_07282008\5x\M8\kinaseinhib_k252a_SC_07282008_5x_M8_combo.mgf.html	1Lys8	5	-777.777	-777.777	O:\Shao-En\MSDATA\kinaseinhib\k252a\SC_07282008\5x\M8\d008012008_m8_6.raw		0	1610.887905		0	TRUE	0	-777.777
-1	1	0	0.822	0.08	IPI:IPI00013452.8	172080	SPACER	SWISS-PROT:P07814|TREMBL:A0AVA9;Q05BP6;Q05DF8;Q3KQZ8;Q5DSM1;Q5H9S5;Q6PD57;Q86X73|ENSEMBL:ENSP00000355890|REFSEQ:NP_004437|H-INV:HIT000321887|VEGA:OTTHUMP00000035562 Tax_Id=9606 Gene_Symbol=EPRS glutamyl-prolyl tRNA synthetase	EAPCVLIYIPDGHTK	856.9396	1711.8647	2	46	-777.777	-777.777	-777.777	-777.777	2873.174866	20.6821736	2867.3793	2873.050315	2872.5657	2284.958002	1711.8603	856.937901	1711.861277	1711.860636	FALSE			-777.777	-777.777	-777.777	1	37.5	O:\Shao-En\MSDATA\kinaseinhib\k252a\SC_07282008\5x\M8\kinaseinhib_k252a_SC_07282008_5x_M8_combo.mgf.html		5	-777.777	-777.777	O:\Shao-En\MSDATA\kinaseinhib\k252a\SC_07282008\5x\M8\d008012008_m8_6.raw		484908.7726	1654.83884		856.93973	TRUE	856.938031	-777.777
[truncated: 20,351 more rows]
[truncated: 52 more columns]
