# Supplementary material for: Empirical Bayes Analysis of Quantitative Proteomics Experiments
Source: PLoS One. 2009 Oct 14;4(10):e7454. doi: 10.1371/journal.pone.0007454 (PMC2759080; doi:10.1371/journal.pone.0007454)
Supplement: Data Set S1 — MSQuant output files for small-molecule target identification experiments analyzed in this study. (38.94 MB ZIP) [file pone.0007454.s009.zip › Margolin_et_al_MSB_dataset/k252a/10x/k252a_10x_rep1.txt]

Calibration constants,
A:	0.999998917
B:	-0.00085485
Mode:	Arg13C6 and Lys13C615N2
Dishes:	2
Reserved - N	1/1	StDev	2/1	StDev	Accession number	Mass [Da]	Reserved	Description	Sequence	MCR (Mass charge ratio) [Th]	Measured mass [Da]	Charge	Score	*** Intensity wild	*** XIC wild [Da*secs]	*** Ratio (of intensity sums)	*** StDev	LC centroid [secs]	LC peak width [secs]	LC, MS/MS event [secs]	LC peak detection centroid [secs]	LC max time [secs]	LC max intensity [sumCounts]	Mascot calculated mass [Da]	Calibrated measured MCR [Th]	Calibrated measured mass [Da]	Neutral MS centroid for LC max [Da]	Bad peak	Bad peak text	Reserved	*** High ratio	*** High StDev	*** Ratios correlation	Peptide rank	Peptide delta score	Result file	Modifications	Mascot protein hit number	*** Isotope intensity	*** Higher isotope intensity	Raw file path	Naked seq	Max wild for checked	Peptide mass, no mods [Da]	Sequence with mods	Uncalibrated MS centroid MCR [Th]	Verified	Calibrated MS centroid mass [Da]	*** Isotope XIC [Da*secs]
-1	1	0	0.852	0.12	IPI:IPI00013452.8	172080	SPACER	SWISS-PROT:P07814|TREMBL:A0AVA9;Q05BP6;Q05DF8;Q3KQZ8;Q5DSM1;Q5H9S5;Q6PD57;Q86X73|ENSEMBL:ENSP00000355890|REFSEQ:NP_004437|H-INV:HIT000321887|VEGA:OTTHUMP00000035562 Tax_Id=9606 Gene_Symbol=EPRS glutamyl-prolyl tRNA synthetase	AALLNQHYQVNFK	773.4134	1544.8123	2	62	-777.777	-777.777	-777.777	-777.777	2476.016923	17.60103874	2474.787	2476.830693	2475.8242	2084.21964	1544.8099	773.4117076	1544.80889	1544.810524	FALSE			-777.777	-777.777	-777.777	1	43.1	O:\Shao-En\MSDATA\kinaseinhib\k252a\SC_07282008\10x\M3\kinaseinhib_k252a_SC_07282008_10x_M3_combo.mgf.html		1	-777.777	-777.777	O:\Shao-En\MSDATA\kinaseinhib\k252a\SC_07282008\10x\M3\d008012008_m3_6.raw		518036.8042	1544.809945		773.413324	TRUE	773.4116315	-777.777
-1	1	0	0.852	0.12	IPI:IPI00013452.8	172080	SPACER	SWISS-PROT:P07814|TREMBL:A0AVA9;Q05BP6;Q05DF8;Q3KQZ8;Q5DSM1;Q5H9S5;Q6PD57;Q86X73|ENSEMBL:ENSP00000355890|REFSEQ:NP_004437|H-INV:HIT000321887|VEGA:OTTHUMP00000035562 Tax_Id=9606 Gene_Symbol=EPRS glutamyl-prolyl tRNA synthetase	AIQGGTSHHLGQNFSK	841.4235	1680.8325	2	66	-777.777	-777.777	-777.777	-777.777	1847.515168	6.154805117	1846.8637	1847.634586	1847.8245	7033.947935	1680.8332	841.4217339	1680.828942	1680.830767	FALSE			-777.777	-777.777	-777.777	1	51.6	O:\Shao-En\MSDATA\kinaseinhib\k252a\SC_07282008\10x\M3\kinaseinhib_k252a_SC_07282008_10x_M3_combo.mgf.html		1	-777.777	-777.777	O:\Shao-En\MSDATA\kinaseinhib\k252a\SC_07282008\10x\M3\d008012008_m3_6.raw		1536070.674	1680.833195		841.4233154	TRUE	841.4215493	-777.777
-1	1	0	0.852	0.12	IPI:IPI00013452.8	172080	SPACER	SWISS-PROT:P07814|TREMBL:A0AVA9;Q05BP6;Q05DF8;Q3KQZ8;Q5DSM1;Q5H9S5;Q6PD57;Q86X73|ENSEMBL:ENSP00000355890|REFSEQ:NP_004437|H-INV:HIT000321887|VEGA:OTTHUMP00000035562 Tax_Id=9606 Gene_Symbol=EPRS glutamyl-prolyl tRNA synthetase	AIQGGTSHHLGQNFSK	845.4333	1688.852	2	66	-777.777	-777.777	-777.777	-777.777	0	0	1847.4695	0	0	0	1688.8474	845.4315296	1688.848534	0	FALSE			-777.777	-777.777	-777.777	1	54.2	O:\Shao-En\MSDATA\kinaseinhib\k252a\SC_07282008\10x\M3\kinaseinhib_k252a_SC_07282008_10x_M3_combo.mgf.html	1Lys8	1	-777.777	-777.777	O:\Shao-En\MSDATA\kinaseinhib\k252a\SC_07282008\10x\M3\d008012008_m3_6.raw		0	1680.833195		0	TRUE	0	-777.777
-1	1	0	0.852	0.12	IPI:IPI00013452.8	172080	SPACER	SWISS-PROT:P07814|TREMBL:A0AVA9;Q05BP6;Q05DF8;Q3KQZ8;Q5DSM1;Q5H9S5;Q6PD57;Q86X73|ENSEMBL:ENSP00000355890|REFSEQ:NP_004437|H-INV:HIT000321887|VEGA:OTTHUMP00000035562 Tax_Id=9606 Gene_Symbol=EPRS glutamyl-prolyl tRNA synthetase	AIQGGTSHHLGQNFSK	563.9572	1688.8499	3	31	-777.777	-777.777	-777.777	-777.777	1847.620591	6.154805117	1846.5667	1847.675067	1847.8245	10139.04063	1688.8474	563.9557344	1688.845415	1680.831286	FALSE			-777.777	-777.777	-777.777	1	23.2	O:\Shao-En\MSDATA\kinaseinhib\k252a\SC_07282008\10x\M3\kinaseinhib_k252a_SC_07282008_10x_M3_combo.mgf.html	1Lys8	1	-777.777	-777.777	O:\Shao-En\MSDATA\kinaseinhib\k252a\SC_07282008\10x\M3\d008012008_m3_6.raw		4113182.043	1680.833195		563.9571056	TRUE	563.95564	-777.777
-1	1	0	0.852	0.12	IPI:IPI00013452.8	172080	SPACER	SWISS-PROT:P07814|TREMBL:A0AVA9;Q05BP6;Q05DF8;Q3KQZ8;Q5DSM1;Q5H9S5;Q6PD57;Q86X73|ENSEMBL:ENSP00000355890|REFSEQ:NP_004437|H-INV:HIT000321887|VEGA:OTTHUMP00000035562 Tax_Id=9606 Gene_Symbol=EPRS glutamyl-prolyl tRNA synthetase	AIQGGTSHHLGQNFSK	561.2855	1680.8345	3	28	-777.777	-777.777	-777.777	-777.777	0	0	1846.272	0	0	0	1680.8332	561.2840373	1680.830324	0	FALSE			-777.777	-777.777	-777.777	1	15.8	O:\Shao-En\MSDATA\kinaseinhib\k252a\SC_07282008\10x\M3\kinaseinhib_k252a_SC_07282008_10x_M3_combo.mgf.html		1	-777.777	-777.777	O:\Shao-En\MSDATA\kinaseinhib\k252a\SC_07282008\10x\M3\d008012008_m3_6.raw		0	1680.833195		0	TRUE	0	-777.777
-1	1	0	0.852	0.12	IPI:IPI00013452.8	172080	SPACER	SWISS-PROT:P07814|TREMBL:A0AVA9;Q05BP6;Q05DF8;Q3KQZ8;Q5DSM1;Q5H9S5;Q6PD57;Q86X73|ENSEMBL:ENSP00000355890|REFSEQ:NP_004437|H-INV:HIT000321887|VEGA:OTTHUMP00000035562 Tax_Id=9606 Gene_Symbol=EPRS glutamyl-prolyl tRNA synthetase	AKINEAVECLLSLK	802.4586	1602.9027	2	77	-777.777	-777.777	-777.777	-777.777	3352.295003	24.18342708	3349.5583	3352.491762	3353.3346	1273.781542	1602.8985	802.4568761	1602.899227	1586.871459	FALSE			-777.777	-777.777	-777.777	1	56.9	O:\Shao-En\MSDATA\kinaseinhib\k252a\SC_07282008\10x\M3\kinaseinhib_k252a_SC_07282008_10x_M3_combo.mgf.html	2Lys8	1	-777.777	-777.777	O:\Shao-En\MSDATA\kinaseinhib\k252a\SC_07282008\10x\M3\d008012008_m3_6.raw		301261.3368	1529.84868		802.458658	TRUE	802.4569341	-777.777
-1	1	0	0.852	0.12	IPI:IPI00013452.8	172080	SPACER	SWISS-PROT:P07814|TREMBL:A0AVA9;Q05BP6;Q05DF8;Q3KQZ8;Q5DSM1;Q5H9S5;Q6PD57;Q86X73|ENSEMBL:ENSP00000355890|REFSEQ:NP_004437|H-INV:HIT000321887|VEGA:OTTHUMP00000035562 Tax_Id=9606 Gene_Symbol=EPRS glutamyl-prolyl tRNA synthetase	AKINEAVECLLSLK	794.4431	1586.8717	2	47	-777.777	-777.777	-777.777	-777.777	0	0	3344.8414	0	0	0	1586.8701	794.4413848	1586.868244	0	FALSE			-777.777	-777.777	-777.777	1	33	O:\Shao-En\MSDATA\kinaseinhib\k252a\SC_07282008\10x\M3\kinaseinhib_k252a_SC_07282008_10x_M3_combo.mgf.html		1	-777.777	-777.777	O:\Shao-En\MSDATA\kinaseinhib\k252a\SC_07282008\10x\M3\d008012008_m3_6.raw		0	1529.84868		0	TRUE	0	-777.777
-1	1	0	0.852	0.12	IPI:IPI00013452.8	172080	SPACER	SWISS-PROT:P07814|TREMBL:A0AVA9;Q05BP6;Q05DF8;Q3KQZ8;Q5DSM1;Q5H9S5;Q6PD57;Q86X73|ENSEMBL:ENSP00000355890|REFSEQ:NP_004437|H-INV:HIT000321887|VEGA:OTTHUMP00000035562 Tax_Id=9606 Gene_Symbol=EPRS glutamyl-prolyl tRNA synthetase	AKINEAVECLLSLK	529.9665	1586.8776	3	41	-777.777	-777.777	-777.777	-777.777	3351.013475	18.80591003	3351.5506	3353.196092	3350.9813	210.5146759	1586.8701	529.9650712	1586.873426	1586.871982	FALSE			-777.777	-777.777	-777.777	1	27.7	O:\Shao-En\MSDATA\kinaseinhib\k252a\SC_07282008\10x\M3\kinaseinhib_k252a_SC_07282008_10x_M3_combo.mgf.html		1	-777.777	-777.777	O:\Shao-En\MSDATA\kinaseinhib\k252a\SC_07282008\10x\M3\d008012008_m3_6.raw		93083.85284	1529.84868		529.9664633	TRUE	529.9650345	-777.777
-1	1	0	0.852	0.12	IPI:IPI00013452.8	172080	SPACER	SWISS-PROT:P07814|TREMBL:A0AVA9;Q05BP6;Q05DF8;Q3KQZ8;Q5DSM1;Q5H9S5;Q6PD57;Q86X73|ENSEMBL:ENSP00000355890|REFSEQ:NP_004437|H-INV:HIT000321887|VEGA:OTTHUMP00000035562 Tax_Id=9606 Gene_Symbol=EPRS glutamyl-prolyl tRNA synthetase	AKINEAVECLLSLK	535.3092	1602.9057	3	32	-777.777	-777.777	-777.777	-777.777	0	0	3350.2729	0	0	0	1602.8985	535.3077654	1602.901508	0	FALSE			-777.777	-777.777	-777.777	1	20.9	O:\Shao-En\MSDATA\kinaseinhib\k252a\SC_07282008\10x\M3\kinaseinhib_k252a_SC_07282008_10x_M3_combo.mgf.html	2Lys8	1	-777.777	-777.777	O:\Shao-En\MSDATA\kinaseinhib\k252a\SC_07282008\10x\M3\d008012008_m3_6.raw		0	1529.84868		0	TRUE	0	-777.777
-1	1	0	0.852	0.12	IPI:IPI00013452.8	172080	SPACER	SWISS-PROT:P07814|TREMBL:A0AVA9;Q05BP6;Q05DF8;Q3KQZ8;Q5DSM1;Q5H9S5;Q6PD57;Q86X73|ENSEMBL:ENSP00000355890|REFSEQ:NP_004437|H-INV:HIT000321887|VEGA:OTTHUMP00000035562 Tax_Id=9606 Gene_Symbol=EPRS glutamyl-prolyl tRNA synthetase	CKIQPHPR	525.2974	1048.5803	2	10	-777.777	-777.777	-777.777	-777.777	0	0	820.256	0	0	0	1048.5787	525.2959763	1048.577427	0	FALSE			-777.777	-777.777	-777.777	1	2.9	O:\Shao-En\MSDATA\kinaseinhib\k252a\SC_07282008\10x\M3\kinaseinhib_k252a_SC_07282008_10x_M3_combo.mgf.html	1Arg6 1Lys8	1	-777.777	-777.777	O:\Shao-En\MSDATA\kinaseinhib\k252a\SC_07282008\10x\M3\d008012008_m3_6.raw		0	977.5228901		0	FALSE	0	-777.777
-1	1	0	0.852	0.12	IPI:IPI00013452.8	172080	SPACER	SWISS-PROT:P07814|TREMBL:A0AVA9;Q05BP6;Q05DF8;Q3KQZ8;Q5DSM1;Q5H9S5;Q6PD57;Q86X73|ENSEMBL:ENSP00000355890|REFSEQ:NP_004437|H-INV:HIT000321887|VEGA:OTTHUMP00000035562 Tax_Id=9606 Gene_Symbol=EPRS glutamyl-prolyl tRNA synthetase	DLPIKLNQWCNVVR	877.9742	1753.9339	2	27	-777.777	-777.777	-777.777	-777.777	3159.629427	18.30482512	3153.9613	3159.287474	3159.5439	2055.942452	1753.9297	877.9723943	1753.930263	1753.930093	FALSE			-777.777	-777.777	-777.777	1	19.7	O:\Shao-En\MSDATA\kinaseinhib\k252a\SC_07282008\10x\M3\kinaseinhib_k252a_SC_07282008_10x_M3_combo.mgf.html		1	-777.777	-777.777	O:\Shao-En\MSDATA\kinaseinhib\k252a\SC_07282008\10x\M3\d008012008_m3_6.raw		420064.631	1696.90827		877.9740912	TRUE	877.9722855	-777.777
-1	1	0	0.852	0.12	IPI:IPI00013452.8	172080	SPACER	SWISS-PROT:P07814|TREMBL:A0AVA9;Q05BP6;Q05DF8;Q3KQZ8;Q5DSM1;Q5H9S5;Q6PD57;Q86X73|ENSEMBL:ENSP00000355890|REFSEQ:NP_004437|H-INV:HIT000321887|VEGA:OTTHUMP00000035562 Tax_Id=9606 Gene_Symbol=EPRS glutamyl-prolyl tRNA synthetase	DLPIKLNQWCNVVR	884.9893	1767.9641	2	27	-777.777	-777.777	-777.777	-777.777	0	0	3157.801	0	0	0	1767.9641	884.9874867	1767.960448	0	FALSE			-777.777	-777.777	-777.777	1	17.7	O:\Shao-En\MSDATA\kinaseinhib\k252a\SC_07282008\10x\M3\kinaseinhib_k252a_SC_07282008_10x_M3_combo.mgf.html	1Arg6 1Lys8	1	-777.777	-777.777	O:\Shao-En\MSDATA\kinaseinhib\k252a\SC_07282008\10x\M3\d008012008_m3_6.raw		0	1696.90827		0	TRUE	0	-777.777
-1	1	0	0.852	0.12	IPI:IPI00013452.8	172080	SPACER	SWISS-PROT:P07814|TREMBL:A0AVA9;Q05BP6;Q05DF8;Q3KQZ8;Q5DSM1;Q5H9S5;Q6PD57;Q86X73|ENSEMBL:ENSP00000355890|REFSEQ:NP_004437|H-INV:HIT000321887|VEGA:OTTHUMP00000035562 Tax_Id=9606 Gene_Symbol=EPRS glutamyl-prolyl tRNA synthetase	DLPIKLNQWCNVVR	585.6535	1753.9387	3	20	-777.777	-777.777	-777.777	-777.777	0	0	3155.5062	0	0	0	1753.9297	585.6520109	1753.934245	0	FALSE			-777.777	-777.777	-777.777	1	9.7	O:\Shao-En\MSDATA\kinaseinhib\k252a\SC_07282008\10x\M3\kinaseinhib_k252a_SC_07282008_10x_M3_combo.mgf.html		1	-777.777	-777.777	O:\Shao-En\MSDATA\kinaseinhib\k252a\SC_07282008\10x\M3\d008012008_m3_6.raw		0	1696.90827		0	FALSE	0	-777.777
-1	1	0	0.852	0.12	IPI:IPI00013452.8	172080	SPACER	SWISS-PROT:P07814|TREMBL:A0AVA9;Q05BP6;Q05DF8;Q3KQZ8;Q5DSM1;Q5H9S5;Q6PD57;Q86X73|ENSEMBL:ENSP00000355890|REFSEQ:NP_004437|H-INV:HIT000321887|VEGA:OTTHUMP00000035562 Tax_Id=9606 Gene_Symbol=EPRS glutamyl-prolyl tRNA synthetase	EAPCVLIYIPDGHTK	860.9485	1719.8824	2	39	-777.777	-777.777	-777.777	-777.777	2861.993898	17.98944956	2858.8861	2862.566979	2859.9227	2631.588477	1719.8745	860.9467128	1719.8789	1711.861788	FALSE			-777.777	-777.777	-777.777	1	29.7	O:\Shao-En\MSDATA\kinaseinhib\k252a\SC_07282008\10x\M3\kinaseinhib_k252a_SC_07282008_10x_M3_combo.mgf.html	1Lys8	1	-777.777	-777.777	O:\Shao-En\MSDATA\kinaseinhib\k252a\SC_07282008\10x\M3\d008012008_m3_6.raw		558037.9688	1654.83884		860.9478106	TRUE	860.9460234	-777.777
-1	1	0	0.852	0.12	IPI:IPI00013452.8	172080	SPACER	SWISS-PROT:P07814|TREMBL:A0AVA9;Q05BP6;Q05DF8;Q3KQZ8;Q5DSM1;Q5H9S5;Q6PD57;Q86X73|ENSEMBL:ENSP00000355890|REFSEQ:NP_004437|H-INV:HIT000321887|VEGA:OTTHUMP00000035562 Tax_Id=9606 Gene_Symbol=EPRS glutamyl-prolyl tRNA synthetase	EAPCVLIYIPDGHTK	856.9397	1711.8649	2	18	-777.777	-777.777	-777.777	-777.777	0	0	2853.9127	0	0	0	1711.8603	856.9379171	1711.861309	0	FALSE			-777.777	-777.777	-777.777	1	12	O:\Shao-En\MSDATA\kinaseinhib\k252a\SC_07282008\10x\M3\kinaseinhib_k252a_SC_07282008_10x_M3_combo.mgf.html		1	-777.777	-777.777	O:\Shao-En\MSDATA\kinaseinhib\k252a\SC_07282008\10x\M3\d008012008_m3_6.raw		0	1654.83884		0	FALSE	0	-777.777
-1	1	0	0.852	0.12	IPI:IPI00013452.8	172080	SPACER	SWISS-PROT:P07814|TREMBL:A0AVA9;Q05BP6;Q05DF8;Q3KQZ8;Q5DSM1;Q5H9S5;Q6PD57;Q86X73|ENSEMBL:ENSP00000355890|REFSEQ:NP_004437|H-INV:HIT000321887|VEGA:OTTHUMP00000035562 Tax_Id=9606 Gene_Symbol=EPRS glutamyl-prolyl tRNA synthetase	EKTHVADFAPEVAWVTR	657.3411	1969.0015	3	18	-777.777	-777.777	-777.777	-777.777	0	0	2887.5932	0	0	0	1969.0244	657.3395333	1968.996812	0	FALSE			-777.777	-777.777	-777.777	1	7.5	O:\Shao-En\MSDATA\kinaseinhib\k252a\SC_07282008\10x\M3\kinaseinhib_k252a_SC_07282008_10x_M3_combo.mgf.html	1Arg6 1Lys8	1	-777.777	-777.777	O:\Shao-En\MSDATA\kinaseinhib\k252a\SC_07282008\10x\M3\d008012008_m3_6.raw		0	1954.990065		0	FALSE	0	-777.777
-1	1	0	0.852	0.12	IPI:IPI00013452.8	172080	SPACER	SWISS-PROT:P07814|TREMBL:A0AVA9;Q05BP6;Q05DF8;Q3KQZ8;Q5DSM1;Q5H9S5;Q6PD57;Q86X73|ENSEMBL:ENSP00000355890|REFSEQ:NP_004437|H-INV:HIT000321887|VEGA:OTTHUMP00000035562 Tax_Id=9606 Gene_Symbol=EPRS glutamyl-prolyl tRNA synthetase	ERPTPSLNNNCTTSEDSLVLYNR	898.108	2691.3021	3	55	-777.777	-777.777	-777.777	-777.777	2500.143839	12.4326861	2498.7793	2500.098539	2500.2344	802.8921724	2691.2961	898.1061725	2691.296729	2679.255065	FALSE			-777.777	-777.777	-777.777	1	48.7	O:\Shao-En\MSDATA\kinaseinhib\k252a\SC_07282008\10x\M3\kinaseinhib_k252a_SC_07282008_10x_M3_combo.mgf.html	2Arg6	1	-777.777	-777.777	O:\Shao-En\MSDATA\kinaseinhib\k252a\SC_07282008\10x\M3\d008012008_m3_6.raw		160156.6094	2622.23438		898.1073273	TRUE	898.1054998	-777.777
-1	1	0	0.852	0.12	IPI:IPI00013452.8	172080	SPACER	SWISS-PROT:P07814|TREMBL:A0AVA9;Q05BP6;Q05DF8;Q3KQZ8;Q5DSM1;Q5H9S5;Q6PD57;Q86X73|ENSEMBL:ENSP00000355890|REFSEQ:NP_004437|H-INV:HIT000321887|VEGA:OTTHUMP00000035562 Tax_Id=9606 Gene_Symbol=EPRS glutamyl-prolyl tRNA synthetase	ERPTPSLNNNCTTSEDSLVLYNR	894.0935	2679.2588	3	45	-777.777	-777.777	-777.777	-777.777	0	0	2497.6545	0	0	0	2679.2558	894.0916769	2679.253242	0	FALSE			-777.777	-777.777	-777.777	1	43	O:\Shao-En\MSDATA\kinaseinhib\k252a\SC_07282008\10x\M3\kinaseinhib_k252a_SC_07282008_10x_M3_combo.mgf.html		1	-777.777	-777.777	O:\Shao-En\MSDATA\kinaseinhib\k252a\SC_07282008\10x\M3\d008012008_m3_6.raw		0	2622.23438		0	TRUE	0	-777.777
-1	1	0	0.852	0.12	IPI:IPI00013452.8	172080	SPACER	SWISS-PROT:P07814|TREMBL:A0AVA9;Q05BP6;Q05DF8;Q3KQZ8;Q5DSM1;Q5H9S5;Q6PD57;Q86X73|ENSEMBL:ENSP00000355890|REFSEQ:NP_004437|H-INV:HIT000321887|VEGA:OTTHUMP00000035562 Tax_Id=9606 Gene_Symbol=EPRS glutamyl-prolyl tRNA synthetase	FAGGDYTTTIEAFISASGR	982.4761	1962.9376	2	100	-777.777	-777.777	-777.777	-777.777	3870.460603	27.85074526	3862.5862	3870.435746	3868.9874	541.2042336	1962.9323	982.4741811	1962.933837	1962.932755	FALSE			-777.777	-777.777	-777.777	1	93.6	O:\Shao-En\MSDATA\kinaseinhib\k252a\SC_07282008\10x\M3\kinaseinhib_k252a_SC_07282008_10x_M3_combo.mgf.html		1	-777.777	-777.777	O:\Shao-En\MSDATA\kinaseinhib\k252a\SC_07282008\10x\M3\d008012008_m3_6.raw		93348.80017	1962.932285		982.4765342	TRUE	982.4746154	-777.777
-1	1	0	0.852	0.12	IPI:IPI00013452.8	172080	SPACER	SWISS-PROT:P07814|TREMBL:A0AVA9;Q05BP6;Q05DF8;Q3KQZ8;Q5DSM1;Q5H9S5;Q6PD57;Q86X73|ENSEMBL:ENSP00000355890|REFSEQ:NP_004437|H-INV:HIT000321887|VEGA:OTTHUMP00000035562 Tax_Id=9606 Gene_Symbol=EPRS glutamyl-prolyl tRNA synthetase	FAGGDYTTTIEAFISASGR	982.4766	1962.9387	2	92	-777.777	-777.777	-777.777	-777.777	0	0	3894.0676	0	0	0	1962.9323	982.4746811	1962.934837	0	FALSE			-777.777	-777.777	-777.777	1	82.2	O:\Shao-En\MSDATA\kinaseinhib\k252a\SC_07282008\10x\M3\kinaseinhib_k252a_SC_07282008_10x_M3_combo.mgf.html		1	-777.777	-777.777	O:\Shao-En\MSDATA\kinaseinhib\k252a\SC_07282008\10x\M3\d008012008_m3_6.raw		0	1962.932285		0	TRUE	0	-777.777
-1	1	0	0.852	0.12	IPI:IPI00013452.8	172080	SPACER	SWISS-PROT:P07814|TREMBL:A0AVA9;Q05BP6;Q05DF8;Q3KQZ8;Q5DSM1;Q5H9S5;Q6PD57;Q86X73|ENSEMBL:ENSP00000355890|REFSEQ:NP_004437|H-INV:HIT000321887|VEGA:OTTHUMP00000035562 Tax_Id=9606 Gene_Symbol=EPRS glutamyl-prolyl tRNA synthetase	FAGGDYTTTIEAFISASGR	985.4856	1968.9567	2	88	-777.777	-777.777	-777.777	-777.777	0	0	3894.4316	0	0	0	1968.9524	985.4836779	1968.95283	0	FALSE			-777.777	-777.777	-777.777	1	80.4	O:\Shao-En\MSDATA\kinaseinhib\k252a\SC_07282008\10x\M3\kinaseinhib_k252a_SC_07282008_10x_M3_combo.mgf.html	1Arg6	1	-777.777	-777.777	O:\Shao-En\MSDATA\kinaseinhib\k252a\SC_07282008\10x\M3\d008012008_m3_6.raw		0	1962.932285		0	TRUE	0	-777.777
-1	1	0	0.852	0.12	IPI:IPI00013452.8	172080	SPACER	SWISS-PROT:P07814|TREMBL:A0AVA9;Q05BP6;Q05DF8;Q3KQZ8;Q5DSM1;Q5H9S5;Q6PD57;Q86X73|ENSEMBL:ENSP00000355890|REFSEQ:NP_004437|H-INV:HIT000321887|VEGA:OTTHUMP00000035562 Tax_Id=9606 Gene_Symbol=EPRS glutamyl-prolyl tRNA synthetase	FAGGDYTTTIEAFISASGR	982.4766	1962.9387	2	86	-777.777	-777.777	-777.777	-777.777	0	0	3925.3377	0	0	0	1962.9323	982.4746811	1962.934837	0	FALSE			-777.777	-777.777	-777.777	1	82.6	O:\Shao-En\MSDATA\kinaseinhib\k252a\SC_07282008\10x\M3\kinaseinhib_k252a_SC_07282008_10x_M3_combo.mgf.html		1	-777.777	-777.777	O:\Shao-En\MSDATA\kinaseinhib\k252a\SC_07282008\10x\M3\d008012008_m3_6.raw		0	1962.932285		0	TRUE	0	-777.777
-1	1	0	0.852	0.12	IPI:IPI00013452.8	172080	SPACER	SWISS-PROT:P07814|TREMBL:A0AVA9;Q05BP6;Q05DF8;Q3KQZ8;Q5DSM1;Q5H9S5;Q6PD57;Q86X73|ENSEMBL:ENSP00000355890|REFSEQ:NP_004437|H-INV:HIT000321887|VEGA:OTTHUMP00000035562 Tax_Id=9606 Gene_Symbol=EPRS glutamyl-prolyl tRNA synthetase	FAGGDYTTTIEAFISASGR	985.4855	1968.9564	2	75	-777.777	-777.777	-777.777	-777.777	0	0	3862.9499	0	0	0	1968.9524	985.4835779	1968.95263	0	FALSE			-777.777	-777.777	-777.777	1	71.7	O:\Shao-En\MSDATA\kinaseinhib\k252a\SC_07282008\10x\M3\kinaseinhib_k252a_SC_07282008_10x_M3_combo.mgf.html	1Arg6	1	-777.777	-777.777	O:\Shao-En\MSDATA\kinaseinhib\k252a\SC_07282008\10x\M3\d008012008_m3_6.raw		0	1962.932285		0	TRUE	0	-777.777
-1	1	0	0.852	0.12	IPI:IPI00013452.8	172080	SPACER	SWISS-PROT:P07814|TREMBL:A0AVA9;Q05BP6;Q05DF8;Q3KQZ8;Q5DSM1;Q5H9S5;Q6PD57;Q86X73|ENSEMBL:ENSP00000355890|REFSEQ:NP_004437|H-INV:HIT000321887|VEGA:OTTHUMP00000035562 Tax_Id=9606 Gene_Symbol=EPRS glutamyl-prolyl tRNA synthetase	FAGGDYTTTIEAFISASGR	985.4864	1968.9583	2	69	-777.777	-777.777	-777.777	-777.777	0	0	3925.7012	0	0	0	1968.9524	985.4844779	1968.95443	0	FALSE			-777.777	-777.777	-777.777	1	68.7	O:\Shao-En\MSDATA\kinaseinhib\k252a\SC_07282008\10x\M3\kinaseinhib_k252a_SC_07282008_10x_M3_combo.mgf.html	1Arg6	1	-777.777	-777.777	O:\Shao-En\MSDATA\kinaseinhib\k252a\SC_07282008\10x\M3\d008012008_m3_6.raw		0	1962.932285		0	TRUE	0	-777.777
-1	1	0	0.852	0.12	IPI:IPI00013452.8	172080	SPACER	SWISS-PROT:P07814|TREMBL:A0AVA9;Q05BP6;Q05DF8;Q3KQZ8;Q5DSM1;Q5H9S5;Q6PD57;Q86X73|ENSEMBL:ENSP00000355890|REFSEQ:NP_004437|H-INV:HIT000321887|VEGA:OTTHUMP00000035562 Tax_Id=9606 Gene_Symbol=EPRS glutamyl-prolyl tRNA synthetase	FAGGDYTTTIEAFISASGR	985.484	1968.9534	2	39	-777.777	-777.777	-777.777	-777.777	0	0	3932.6468	0	0	0	1968.9524	985.4820779	1968.94963	0	FALSE			-777.777	-777.777	-777.777	1	31.7	O:\Shao-En\MSDATA\kinaseinhib\k252a\SC_07282008\10x\M3\kinaseinhib_k252a_SC_07282008_10x_M3_combo.mgf.html	1Arg6	1	-777.777	-777.777	O:\Shao-En\MSDATA\kinaseinhib\k252a\SC_07282008\10x\M3\d008012008_m3_6.raw		0	1962.932285		0	TRUE	0	-777.777
-1	1	0	0.852	0.12	IPI:IPI00013452.8	172080	SPACER	SWISS-PROT:P07814|TREMBL:A0AVA9;Q05BP6;Q05DF8;Q3KQZ8;Q5DSM1;Q5H9S5;Q6PD57;Q86X73|ENSEMBL:ENSP00000355890|REFSEQ:NP_004437|H-INV:HIT000321887|VEGA:OTTHUMP00000035562 Tax_Id=9606 Gene_Symbol=EPRS glutamyl-prolyl tRNA synthetase	FAGGDYTTTIEAFISASGR	982.4755	1962.9364	2	12	-777.777	-777.777	-777.777	-777.777	0	0	3942.6688	0	0	0	1962.9323	982.4735811	1962.932637	0	FALSE			-777.777	-777.777	-777.777	1	9.4	O:\Shao-En\MSDATA\kinaseinhib\k252a\SC_07282008\10x\M3\kinaseinhib_k252a_SC_07282008_10x_M3_combo.mgf.html		1	-777.777	-777.777	O:\Shao-En\MSDATA\kinaseinhib\k252a\SC_07282008\10x\M3\d008012008_m3_6.raw		0	1962.932285		0	FALSE	0	-777.777
-1	1	0	0.852	0.12	IPI:IPI00013452.8	172080	SPACER	SWISS-PROT:P07814|TREMBL:A0AVA9;Q05BP6;Q05DF8;Q3KQZ8;Q5DSM1;Q5H9S5;Q6PD57;Q86X73|ENSEMBL:ENSP00000355890|REFSEQ:NP_004437|H-INV:HIT000321887|VEGA:OTTHUMP00000035562 Tax_Id=9606 Gene_Symbol=EPRS glutamyl-prolyl tRNA synthetase	FVELPGAEMGK	589.3013	1176.588	2	20	-777.777	-777.777	-777.777	-777.777	0	0	2505.7039	0	0	0	1176.5848	589.2998069	1176.585088	0	FALSE			-777.777	-777.777	-777.777	1	12.7	O:\Shao-En\MSDATA\kinaseinhib\k252a\SC_07282008\10x\M3\kinaseinhib_k252a_SC_07282008_10x_M3_combo.mgf.html		1	-777.777	-777.777	O:\Shao-En\MSDATA\kinaseinhib\k252a\SC_07282008\10x\M3\d008012008_m3_6.raw		0	1176.584865		0	FALSE	0	-777.777
-1	1	0	0.852	0.12	IPI:IPI00013452.8	172080	SPACER	SWISS-PROT:P07814|TREMBL:A0AVA9;Q05BP6;Q05DF8;Q3KQZ8;Q5DSM1;Q5H9S5;Q6PD57;Q86X73|ENSEMBL:ENSP00000355890|REFSEQ:NP_004437|H-INV:HIT000321887|VEGA:OTTHUMP00000035562 Tax_Id=9606 Gene_Symbol=EPRS glutamyl-prolyl tRNA synthetase	FVELPGAEMGK	601.3081	1200.6017	2	19	-777.777	-777.777	-777.777	-777.777	0	0	2237.3555	0	0	0	1200.594	601.3065939	1200.598662	0	FALSE			-777.777	-777.777	-777.777	1	0	O:\Shao-En\MSDATA\kinaseinhib\k252a\SC_07282008\10x\M3\kinaseinhib_k252a_SC_07282008_10x_M3_combo.mgf.html	1Met(ox) 1Lys8	1	-777.777	-777.777	O:\Shao-En\MSDATA\kinaseinhib\k252a\SC_07282008\10x\M3\d008012008_m3_6.raw		0	1176.584865		0	FALSE	0	-777.777
-1	1	0	0.852	0.12	IPI:IPI00013452.8	172080	SPACER	SWISS-PROT:P07814|TREMBL:A0AVA9;Q05BP6;Q05DF8;Q3KQZ8;Q5DSM1;Q5H9S5;Q6PD57;Q86X73|ENSEMBL:ENSP00000355890|REFSEQ:NP_004437|H-INV:HIT000321887|VEGA:OTTHUMP00000035562 Tax_Id=9606 Gene_Symbol=EPRS glutamyl-prolyl tRNA synthetase	GFFICDQPYEPVSPYSCK	1097.4883	2192.962	2	70	-777.777	-777.777	-777.777	-777.777	3092.468647	15.18245354	3085.2842	3092.295056	3091.1897	4104.821409	2192.9547	1097.486257	2192.957988	2192.954957	FALSE			-777.777	-777.777	-777.777	1	70.1	O:\Shao-En\MSDATA\kinaseinhib\k252a\SC_07282008\10x\M3\kinaseinhib_k252a_SC_07282008_10x_M3_combo.mgf.html		1	-777.777	-777.777	O:\Shao-En\MSDATA\kinaseinhib\k252a\SC_07282008\10x\M3\d008012008_m3_6.raw		600558.3015	2078.911756		1097.488355	TRUE	1097.486311	-777.777
-1	1	0	0.852	0.12	IPI:IPI00013452.8	172080	SPACER	SWISS-PROT:P07814|TREMBL:A0AVA9;Q05BP6;Q05DF8;Q3KQZ8;Q5DSM1;Q5H9S5;Q6PD57;Q86X73|ENSEMBL:ENSP00000355890|REFSEQ:NP_004437|H-INV:HIT000321887|VEGA:OTTHUMP00000035562 Tax_Id=9606 Gene_Symbol=EPRS glutamyl-prolyl tRNA synthetase	GFFICDQPYEPVSPYSCK	1101.4914	2200.9683	2	44	-777.777	-777.777	-777.777	-777.777	0	0	3087.2549	0	0	0	2200.9689	1101.489352	2200.964179	0	FALSE			-777.777	-777.777	-777.777	1	44	O:\Shao-En\MSDATA\kinaseinhib\k252a\SC_07282008\10x\M3\kinaseinhib_k252a_SC_07282008_10x_M3_combo.mgf.html	1Lys8	1	-777.777	-777.777	O:\Shao-En\MSDATA\kinaseinhib\k252a\SC_07282008\10x\M3\d008012008_m3_6.raw		0	2078.911756		0	TRUE	0	-777.777
-1	1	0	0.852	0.12	IPI:IPI00013452.8	172080	SPACER	SWISS-PROT:P07814|TREMBL:A0AVA9;Q05BP6;Q05DF8;Q3KQZ8;Q5DSM1;Q5H9S5;Q6PD57;Q86X73|ENSEMBL:ENSP00000355890|REFSEQ:NP_004437|H-INV:HIT000321887|VEGA:OTTHUMP00000035562 Tax_Id=9606 Gene_Symbol=EPRS glutamyl-prolyl tRNA synthetase	GMTVEGLKQFIAAQGSSR	948.4881	1894.9617	2	40	-777.777	-777.777	-777.777	-777.777	2813.008147	20.76806004	2816.2282	2813.376841	2812.3035	1216.216727	1894.957	948.486218	1894.957911	1894.956717	FALSE			-777.777	-777.777	-777.777	1	36.6	O:\Shao-En\MSDATA\kinaseinhib\k252a\SC_07282008\10x\M3\kinaseinhib_k252a_SC_07282008_10x_M3_combo.mgf.html	1Met(ox)	1	-777.777	-777.777	O:\Shao-En\MSDATA\kinaseinhib\k252a\SC_07282008\10x\M3\d008012008_m3_6.raw		224898.8472	1878.962155		948.4874267	TRUE	948.4855447	-777.777
-1	1	0	0.852	0.12	IPI:IPI00013452.8	172080	SPACER	SWISS-PROT:P07814|TREMBL:A0AVA9;Q05BP6;Q05DF8;Q3KQZ8;Q5DSM1;Q5H9S5;Q6PD57;Q86X73|ENSEMBL:ENSP00000355890|REFSEQ:NP_004437|H-INV:HIT000321887|VEGA:OTTHUMP00000035562 Tax_Id=9606 Gene_Symbol=EPRS glutamyl-prolyl tRNA synthetase	GMTVEGLKQFIAAQGSSR	627.3309	1878.9709	3	38	-777.777	-777.777	-777.777	-777.777	3220.083833	18.64101303	3222.9449	3220.345911	3226.3987	287.5633166	1878.9621	627.3293658	1878.966309	1878.964395	FALSE			-777.777	-777.777	-777.777	1	29.3	O:\Shao-En\MSDATA\kinaseinhib\k252a\SC_07282008\10x\M3\kinaseinhib_k252a_SC_07282008_10x_M3_combo.mgf.html		1	-777.777	-777.777	O:\Shao-En\MSDATA\kinaseinhib\k252a\SC_07282008\10x\M3\d008012008_m3_6.raw		100030.3323	1878.962155		627.3297491	TRUE	627.3282149	-777.777
-1	1	0	0.852	0.12	IPI:IPI00013452.8	172080	SPACER	SWISS-PROT:P07814|TREMBL:A0AVA9;Q05BP6;Q05DF8;Q3KQZ8;Q5DSM1;Q5H9S5;Q6PD57;Q86X73|ENSEMBL:ENSP00000355890|REFSEQ:NP_004437|H-INV:HIT000321887|VEGA:OTTHUMP00000035562 Tax_Id=9606 Gene_Symbol=EPRS glutamyl-prolyl tRNA synthetase	GMTVEGLKQFIAAQGSSR	632.0089	1893.005	3	22	-777.777	-777.777	-777.777	-777.777	0	0	3220.9522	0	0	0	1892.9964	632.0073607	1893.000294	0	FALSE			-777.777	-777.777	-777.777	1	18.6	O:\Shao-En\MSDATA\kinaseinhib\k252a\SC_07282008\10x\M3\kinaseinhib_k252a_SC_07282008_10x_M3_combo.mgf.html	1Arg6 1Lys8	1	-777.777	-777.777	O:\Shao-En\MSDATA\kinaseinhib\k252a\SC_07282008\10x\M3\d008012008_m3_6.raw		0	1878.962155		0	FALSE	0	-777.777
-1	1	0	0.852	0.12	IPI:IPI00013452.8	172080	SPACER	SWISS-PROT:P07814|TREMBL:A0AVA9;Q05BP6;Q05DF8;Q3KQZ8;Q5DSM1;Q5H9S5;Q6PD57;Q86X73|ENSEMBL:ENSP00000355890|REFSEQ:NP_004437|H-INV:HIT000321887|VEGA:OTTHUMP00000035562 Tax_Id=9606 Gene_Symbol=EPRS glutamyl-prolyl tRNA synthetase	GSQFGQSCCLR	650.283	1298.5515	2	42	-777.777	-777.777	-777.777	-777.777	1961.000186	11.49540503	1957.6545	1960.388607	1961.3523	2135.878491	1298.5496	650.2814409	1298.548356	1298.549002	FALSE			-777.777	-777.777	-777.777	1	33.7	O:\Shao-En\MSDATA\kinaseinhib\k252a\SC_07282008\10x\M3\kinaseinhib_k252a_SC_07282008_10x_M3_combo.mgf.html		1	-777.777	-777.777	O:\Shao-En\MSDATA\kinaseinhib\k252a\SC_07282008\10x\M3\d008012008_m3_6.raw		684343.001	1184.506656		650.283098	TRUE	650.2815389	-777.777
-1	1	0	0.852	0.12	IPI:IPI00013452.8	172080	SPACER	SWISS-PROT:P07814|TREMBL:A0AVA9;Q05BP6;Q05DF8;Q3KQZ8;Q5DSM1;Q5H9S5;Q6PD57;Q86X73|ENSEMBL:ENSP00000355890|REFSEQ:NP_004437|H-INV:HIT000321887|VEGA:OTTHUMP00000035562 Tax_Id=9606 Gene_Symbol=EPRS glutamyl-prolyl tRNA synthetase	GSQFGQSCCLR	653.2939	1304.5732	2	41	-777.777	-777.777	-777.777	-777.777	0	0	1958.6518	0	0	0	1304.5697	653.2923376	1304.57015	0	FALSE			-777.777	-777.777	-777.777	1	31.2	O:\Shao-En\MSDATA\kinaseinhib\k252a\SC_07282008\10x\M3\kinaseinhib_k252a_SC_07282008_10x_M3_combo.mgf.html	1Arg6	1	-777.777	-777.777	O:\Shao-En\MSDATA\kinaseinhib\k252a\SC_07282008\10x\M3\d008012008_m3_6.raw		0	1184.506656		0	TRUE	0	-777.777
-1	1	0	0.852	0.12	IPI:IPI00013452.8	172080	SPACER	SWISS-PROT:P07814|TREMBL:A0AVA9;Q05BP6;Q05DF8;Q3KQZ8;Q5DSM1;Q5H9S5;Q6PD57;Q86X73|ENSEMBL:ENSP00000355890|REFSEQ:NP_004437|H-INV:HIT000321887|VEGA:OTTHUMP00000035562 Tax_Id=9606 Gene_Symbol=EPRS glutamyl-prolyl tRNA synthetase	GVPIRLEVGPR	596.8632	1191.7118	2	38	-777.777	-777.777	-777.777	-777.777	2311.712925	19.89671501	2307.5212	2311.833954	2312.7322	1788.104971	1191.7087	596.8616988	1191.708872	1191.709293	FALSE			-777.777	-777.777	-777.777	1	18.7	O:\Shao-En\MSDATA\kinaseinhib\k252a\SC_07282008\10x\M3\kinaseinhib_k252a_SC_07282008_10x_M3_combo.mgf.html		1	-777.777	-777.777	O:\Shao-En\MSDATA\kinaseinhib\k252a\SC_07282008\10x\M3\d008012008_m3_6.raw		663465.0759	1191.708755		596.8633965	TRUE	596.8618953	-777.777
-1	1	0	0.852	0.12	IPI:IPI00013452.8	172080	SPACER	SWISS-PROT:P07814|TREMBL:A0AVA9;Q05BP6;Q05DF8;Q3KQZ8;Q5DSM1;Q5H9S5;Q6PD57;Q86X73|ENSEMBL:ENSP00000355890|REFSEQ:NP_004437|H-INV:HIT000321887|VEGA:OTTHUMP00000035562 Tax_Id=9606 Gene_Symbol=EPRS glutamyl-prolyl tRNA synthetase	INEAVECLLSLK	694.879	1387.7434	2	82	-777.777	-777.777	-777.777	-777.777	3328.622234	26.40303161	3325.9255	3328.67874	3329.97	2188.400886	1387.7381	694.8773926	1387.74026	1387.739495	FALSE			-777.777	-777.777	-777.777	1	64.9	O:\Shao-En\MSDATA\kinaseinhib\k252a\SC_07282008\10x\M3\kinaseinhib_k252a_SC_07282008_10x_M3_combo.mgf.html		1	-777.777	-777.777	O:\Shao-En\MSDATA\kinaseinhib\k252a\SC_07282008\10x\M3\d008012008_m3_6.raw		635136.5642	1330.71661		694.879076	TRUE	694.8774686	-777.777
-1	1	0	0.852	0.12	IPI:IPI00013452.8	172080	SPACER	SWISS-PROT:P07814|TREMBL:A0AVA9;Q05BP6;Q05DF8;Q3KQZ8;Q5DSM1;Q5H9S5;Q6PD57;Q86X73|ENSEMBL:ENSP00000355890|REFSEQ:NP_004437|H-INV:HIT000321887|VEGA:OTTHUMP00000035562 Tax_Id=9606 Gene_Symbol=EPRS glutamyl-prolyl tRNA synthetase	INEAVECLLSLKAQYK	627.0063	1877.9971	3	36	-777.777	-777.777	-777.777	-777.777	3251.103292	15.96079371	3251.2072	3251.79034	3256.2986	242.3108268	1877.992	627.0047661	1877.99251	1877.993267	FALSE			-777.777	-777.777	-777.777	1	24.8	O:\Shao-En\MSDATA\kinaseinhib\k252a\SC_07282008\10x\M3\kinaseinhib_k252a_SC_07282008_10x_M3_combo.mgf.html		1	-777.777	-777.777	O:\Shao-En\MSDATA\kinaseinhib\k252a\SC_07282008\10x\M3\d008012008_m3_6.raw		83594.76184	1820.97059		627.006307	TRUE	627.0047731	-777.777
-1	1	0	0.852	0.12	IPI:IPI00013452.8	172080	SPACER	SWISS-PROT:P07814|TREMBL:A0AVA9;Q05BP6;Q05DF8;Q3KQZ8;Q5DSM1;Q5H9S5;Q6PD57;Q86X73|ENSEMBL:ENSP00000355890|REFSEQ:NP_004437|H-INV:HIT000321887|VEGA:OTTHUMP00000035562 Tax_Id=9606 Gene_Symbol=EPRS glutamyl-prolyl tRNA synthetase	IVQIPFCGEIDCEDWIK	1065.5131	2129.0117	2	86	-777.777	-777.777	-777.777	-777.777	3552.828656	21.51379901	3550.6405	3551.834521	3550.1149	699.2938861	2129.0053	1065.511091	2129.007657	2120.992949	FALSE			-777.777	-777.777	-777.777	1	74.3	O:\Shao-En\MSDATA\kinaseinhib\k252a\SC_07282008\10x\M3\kinaseinhib_k252a_SC_07282008_10x_M3_combo.mgf.html	1Lys8	1	-777.777	-777.777	O:\Shao-En\MSDATA\kinaseinhib\k252a\SC_07282008\10x\M3\d008012008_m3_6.raw		110203.0684	2006.948126		1065.512402	TRUE	1065.510394	-777.777
-1	1	0	0.852	0.12	IPI:IPI00013452.8	172080	SPACER	SWISS-PROT:P07814|TREMBL:A0AVA9;Q05BP6;Q05DF8;Q3KQZ8;Q5DSM1;Q5H9S5;Q6PD57;Q86X73|ENSEMBL:ENSP00000355890|REFSEQ:NP_004437|H-INV:HIT000321887|VEGA:OTTHUMP00000035562 Tax_Id=9606 Gene_Symbol=EPRS glutamyl-prolyl tRNA synthetase	IVQIPFCGEIDCEDWIKK	1133.5674	2265.1203	2	24	-777.777	-777.777	-777.777	-777.777	0	0	3284.3344	0	0	0	2265.1144	1133.565318	2265.11611	0	FALSE			-777.777	-777.777	-777.777	1	23.9	O:\Shao-En\MSDATA\kinaseinhib\k252a\SC_07282008\10x\M3\kinaseinhib_k252a_SC_07282008_10x_M3_combo.mgf.html	2Lys8	1	-777.777	-777.777	O:\Shao-En\MSDATA\kinaseinhib\k252a\SC_07282008\10x\M3\d008012008_m3_6.raw		0	2135.043086		0	FALSE	0	-777.777
-1	1	0	0.852	0.12	IPI:IPI00013452.8	172080	SPACER	SWISS-PROT:P07814|TREMBL:A0AVA9;Q05BP6;Q05DF8;Q3KQZ8;Q5DSM1;Q5H9S5;Q6PD57;Q86X73|ENSEMBL:ENSP00000355890|REFSEQ:NP_004437|H-INV:HIT000321887|VEGA:OTTHUMP00000035562 Tax_Id=9606 Gene_Symbol=EPRS glutamyl-prolyl tRNA synthetase	IVQIPFCGEIDCEDWIKK	1125.5525	2249.0905	2	14	-777.777	-777.777	-777.777	-777.777	0	0	3284.6952	0	0	0	2249.086	1125.550426	2249.086327	0	FALSE			-777.777	-777.777	-777.777	1	6.7	O:\Shao-En\MSDATA\kinaseinhib\k252a\SC_07282008\10x\M3\kinaseinhib_k252a_SC_07282008_10x_M3_combo.mgf.html		1	-777.777	-777.777	O:\Shao-En\MSDATA\kinaseinhib\k252a\SC_07282008\10x\M3\d008012008_m3_6.raw		0	2135.043086		0	FALSE	0	-777.777
-1	1	0	0.852	0.12	IPI:IPI00013452.8	172080	SPACER	SWISS-PROT:P07814|TREMBL:A0AVA9;Q05BP6;Q05DF8;Q3KQZ8;Q5DSM1;Q5H9S5;Q6PD57;Q86X73|ENSEMBL:ENSP00000355890|REFSEQ:NP_004437|H-INV:HIT000321887|VEGA:OTTHUMP00000035562 Tax_Id=9606 Gene_Symbol=EPRS glutamyl-prolyl tRNA synthetase	KEENLADWYSQVITK	920.4787	1838.9429	2	55	-777.777	-777.777	-777.777	-777.777	3141.352508	23.48789033	3135.752	3142.959345	3143.6556	1421.975349	1838.9385	920.4768483	1838.939171	1822.910078	FALSE			-777.777	-777.777	-777.777	1	51.1	O:\Shao-En\MSDATA\kinaseinhib\k252a\SC_07282008\10x\M3\kinaseinhib_k252a_SC_07282008_10x_M3_combo.mgf.html	2Lys8	1	-777.777	-777.777	O:\Shao-En\MSDATA\kinaseinhib\k252a\SC_07282008\10x\M3\d008012008_m3_6.raw		278064.9053	1822.910105		920.4788274	TRUE	920.4769757	-777.777
-1	1	0	0.852	0.12	IPI:IPI00013452.8	172080	SPACER	SWISS-PROT:P07814|TREMBL:A0AVA9;Q05BP6;Q05DF8;Q3KQZ8;Q5DSM1;Q5H9S5;Q6PD57;Q86X73|ENSEMBL:ENSP00000355890|REFSEQ:NP_004437|H-INV:HIT000321887|VEGA:OTTHUMP00000035562 Tax_Id=9606 Gene_Symbol=EPRS glutamyl-prolyl tRNA synthetase	KEENLADWYSQVITK	912.4643	1822.9141	2	54	-777.777	-777.777	-777.777	-777.777	0	0	3137.6767	0	0	0	1822.9101	912.462457	1822.910389	0	FALSE			-777.777	-777.777	-777.777	1	42.6	O:\Shao-En\MSDATA\kinaseinhib\k252a\SC_07282008\10x\M3\kinaseinhib_k252a_SC_07282008_10x_M3_combo.mgf.html		1	-777.777	-777.777	O:\Shao-En\MSDATA\kinaseinhib\k252a\SC_07282008\10x\M3\d008012008_m3_6.raw		0	1822.910105		0	TRUE	0	-777.777
-1	1	0	0.852	0.12	IPI:IPI00013452.8	172080	SPACER	SWISS-PROT:P07814|TREMBL:A0AVA9;Q05BP6;Q05DF8;Q3KQZ8;Q5DSM1;Q5H9S5;Q6PD57;Q86X73|ENSEMBL:ENSP00000355890|REFSEQ:NP_004437|H-INV:HIT000321887|VEGA:OTTHUMP00000035562 Tax_Id=9606 Gene_Symbol=EPRS glutamyl-prolyl tRNA synthetase	KEENLADWYSQVITK	912.4654	1822.9162	2	52	-777.777	-777.777	-777.777	-777.777	0	0	3139.5911	0	0	0	1822.9101	912.463557	1822.912589	0	FALSE			-777.777	-777.777	-777.777	1	35.3	O:\Shao-En\MSDATA\kinaseinhib\k252a\SC_07282008\10x\M3\kinaseinhib_k252a_SC_07282008_10x_M3_combo.mgf.html		1	-777.777	-777.777	O:\Shao-En\MSDATA\kinaseinhib\k252a\SC_07282008\10x\M3\d008012008_m3_6.raw		0	1822.910105		0	TRUE	0	-777.777
-1	1	0	0.852	0.12	IPI:IPI00013452.8	172080	SPACER	SWISS-PROT:P07814|TREMBL:A0AVA9;Q05BP6;Q05DF8;Q3KQZ8;Q5DSM1;Q5H9S5;Q6PD57;Q86X73|ENSEMBL:ENSP00000355890|REFSEQ:NP_004437|H-INV:HIT000321887|VEGA:OTTHUMP00000035562 Tax_Id=9606 Gene_Symbol=EPRS glutamyl-prolyl tRNA synthetase	KEENLADWYSQVITK	608.6453	1822.9142	3	35	-777.777	-777.777	-777.777	-777.777	3140.908991	20.84770919	3137.3091	3140.630991	3143.6556	588.2826954	1822.9101	608.643786	1822.90957	1822.912053	FALSE			-777.777	-777.777	-777.777	1	27.1	O:\Shao-En\MSDATA\kinaseinhib\k252a\SC_07282008\10x\M3\kinaseinhib_k252a_SC_07282008_10x_M3_combo.mgf.html		1	-777.777	-777.777	O:\Shao-En\MSDATA\kinaseinhib\k252a\SC_07282008\10x\M3\d008012008_m3_6.raw		210749.6028	1822.910105		608.6468154	TRUE	608.6453014	-777.777
-1	1	0	0.852	0.12	IPI:IPI00013452.8	172080	SPACER	SWISS-PROT:P07814|TREMBL:A0AVA9;Q05BP6;Q05DF8;Q3KQZ8;Q5DSM1;Q5H9S5;Q6PD57;Q86X73|ENSEMBL:ENSP00000355890|REFSEQ:NP_004437|H-INV:HIT000321887|VEGA:OTTHUMP00000035562 Tax_Id=9606 Gene_Symbol=EPRS glutamyl-prolyl tRNA synthetase	KEENLADWYSQVITK	613.9889	1838.9447	3	29	-777.777	-777.777	-777.777	-777.777	0	0	3138.4013	0	0	0	1838.9385	613.9873802	1838.940353	0	FALSE			-777.777	-777.777	-777.777	1	23.9	O:\Shao-En\MSDATA\kinaseinhib\k252a\SC_07282008\10x\M3\kinaseinhib_k252a_SC_07282008_10x_M3_combo.mgf.html	2Lys8	1	-777.777	-777.777	O:\Shao-En\MSDATA\kinaseinhib\k252a\SC_07282008\10x\M3\d008012008_m3_6.raw		0	1822.910105		0	TRUE	0	-777.777
-1	1	0	0.852	0.12	IPI:IPI00013452.8	172080	SPACER	SWISS-PROT:P07814|TREMBL:A0AVA9;Q05BP6;Q05DF8;Q3KQZ8;Q5DSM1;Q5H9S5;Q6PD57;Q86X73|ENSEMBL:ENSP00000355890|REFSEQ:NP_004437|H-INV:HIT000321887|VEGA:OTTHUMP00000035562 Tax_Id=9606 Gene_Symbol=EPRS glutamyl-prolyl tRNA synthetase	KEENLADWYSQVITK	613.9889	1838.9448	3	22	-777.777	-777.777	-777.777	-777.777	0	0	3144.5021	0	0	0	1838.9385	613.9873802	1838.940353	0	FALSE			-777.777	-777.777	-777.777	1	14.7	O:\Shao-En\MSDATA\kinaseinhib\k252a\SC_07282008\10x\M3\kinaseinhib_k252a_SC_07282008_10x_M3_combo.mgf.html	2Lys8	1	-777.777	-777.777	O:\Shao-En\MSDATA\kinaseinhib\k252a\SC_07282008\10x\M3\d008012008_m3_6.raw		0	1822.910105		0	FALSE	0	-777.777
-1	1	0	0.852	0.12	IPI:IPI00013452.8	172080	SPACER	SWISS-PROT:P07814|TREMBL:A0AVA9;Q05BP6;Q05DF8;Q3KQZ8;Q5DSM1;Q5H9S5;Q6PD57;Q86X73|ENSEMBL:ENSP00000355890|REFSEQ:NP_004437|H-INV:HIT000321887|VEGA:OTTHUMP00000035562 Tax_Id=9606 Gene_Symbol=EPRS glutamyl-prolyl tRNA synthetase	KGDIIQLQR	535.8219	1069.6292	2	60	-777.777	-777.777	-777.777	-777.777	1987.617227	11.22714273	1983.8684	1987.386968	1987.3268	3641.471739	1069.6244	535.8204649	1069.626404	1069.624792	FALSE			-777.777	-777.777	-777.777	1	37.1	O:\Shao-En\MSDATA\kinaseinhib\k252a\SC_07282008\10x\M3\kinaseinhib_k252a_SC_07282008_10x_M3_combo.mgf.html		1	-777.777	-777.777	O:\Shao-En\MSDATA\kinaseinhib\k252a\SC_07282008\10x\M3\d008012008_m3_6.raw		1581693.877	1069.624375		535.8217506	TRUE	535.8203155	-777.777
-1	1	0	0.852	0.12	IPI:IPI00013452.8	172080	SPACER	SWISS-PROT:P07814|TREMBL:A0AVA9;Q05BP6;Q05DF8;Q3KQZ8;Q5DSM1;Q5H9S5;Q6PD57;Q86X73|ENSEMBL:ENSP00000355890|REFSEQ:NP_004437|H-INV:HIT000321887|VEGA:OTTHUMP00000035562 Tax_Id=9606 Gene_Symbol=EPRS glutamyl-prolyl tRNA synthetase	KGDIIQLQR	542.8388	1083.6629	2	49	-777.777	-777.777	-777.777	-777.777	0	0	1984.1465	0	0	0	1083.6587	542.8373573	1083.660189	0	FALSE			-777.777	-777.777	-777.777	1	34.8	O:\Shao-En\MSDATA\kinaseinhib\k252a\SC_07282008\10x\M3\kinaseinhib_k252a_SC_07282008_10x_M3_combo.mgf.html	1Arg6 1Lys8	1	-777.777	-777.777	O:\Shao-En\MSDATA\kinaseinhib\k252a\SC_07282008\10x\M3\d008012008_m3_6.raw		0	1069.624375		0	TRUE	0	-777.777
-1	1	0	0.852	0.12	IPI:IPI00013452.8	172080	SPACER	SWISS-PROT:P07814|TREMBL:A0AVA9;Q05BP6;Q05DF8;Q3KQZ8;Q5DSM1;Q5H9S5;Q6PD57;Q86X73|ENSEMBL:ENSP00000355890|REFSEQ:NP_004437|H-INV:HIT000321887|VEGA:OTTHUMP00000035562 Tax_Id=9606 Gene_Symbol=EPRS glutamyl-prolyl tRNA synthetase	KPYIWEYSR	621.3213	1240.6281	2	28	-777.777	-777.777	-777.777	-777.777	2352.160403	29.47857689	2343.6831	2351.478866	2353.8831	1160.463796	1240.624	621.3197723	1240.625019	1240.62515	FALSE			-777.777	-777.777	-777.777	1	16.5	O:\Shao-En\MSDATA\kinaseinhib\k252a\SC_07282008\10x\M3\kinaseinhib_k252a_SC_07282008_10x_M3_combo.mgf.html		1	-777.777	-777.777	O:\Shao-En\MSDATA\kinaseinhib\k252a\SC_07282008\10x\M3\d008012008_m3_6.raw		398589.4202	1240.624045		621.3214041	TRUE	621.3198763	-777.777
-1	1	0	0.852	0.12	IPI:IPI00013452.8	172080	SPACER	SWISS-PROT:P07814|TREMBL:A0AVA9;Q05BP6;Q05DF8;Q3KQZ8;Q5DSM1;Q5H9S5;Q6PD57;Q86X73|ENSEMBL:ENSP00000355890|REFSEQ:NP_004437|H-INV:HIT000321887|VEGA:OTTHUMP00000035562 Tax_Id=9606 Gene_Symbol=EPRS glutamyl-prolyl tRNA synthetase	KPYIWEYSR	628.337	1254.6595	2	23	-777.777	-777.777	-777.777	-777.777	0	0	2346.4554	0	0	0	1254.6584	628.3354647	1254.656404	0	FALSE			-777.777	-777.777	-777.777	1	14.9	O:\Shao-En\MSDATA\kinaseinhib\k252a\SC_07282008\10x\M3\kinaseinhib_k252a_SC_07282008_10x_M3_combo.mgf.html	1Arg6 1Lys8	1	-777.777	-777.777	O:\Shao-En\MSDATA\kinaseinhib\k252a\SC_07282008\10x\M3\d008012008_m3_6.raw		0	1240.624045		0	FALSE	0	-777.777
-1	1	0	0.852	0.12	IPI:IPI00013452.8	172080	SPACER	SWISS-PROT:P07814|TREMBL:A0AVA9;Q05BP6;Q05DF8;Q3KQZ8;Q5DSM1;Q5H9S5;Q6PD57;Q86X73|ENSEMBL:ENSP00000355890|REFSEQ:NP_004437|H-INV:HIT000321887|VEGA:OTTHUMP00000035562 Tax_Id=9606 Gene_Symbol=EPRS glutamyl-prolyl tRNA synthetase	LNLNNTVLSK	558.3258	1114.6371	2	53	-777.777	-777.777	-777.777	-777.777	2318.278518	20.18769099	2311.7455	2319.048506	2321.656	2350.79144	1114.6346	558.3243405	1114.634156	1114.634964	FALSE			-777.777	-777.777	-777.777	1	26.9	O:\Shao-En\MSDATA\kinaseinhib\k252a\SC_07282008\10x\M3\kinaseinhib_k252a_SC_07282008_10x_M3_combo.mgf.html		1	-777.777	-777.777	O:\Shao-En\MSDATA\kinaseinhib\k252a\SC_07282008\10x\M3\d008012008_m3_6.raw		961203.2109	1114.634615		558.3257347	TRUE	558.3242752	-777.777
-1	1	0	0.852	0.12	IPI:IPI00013452.8	172080	SPACER	SWISS-PROT:P07814|TREMBL:A0AVA9;Q05BP6;Q05DF8;Q3KQZ8;Q5DSM1;Q5H9S5;Q6PD57;Q86X73|ENSEMBL:ENSP00000355890|REFSEQ:NP_004437|H-INV:HIT000321887|VEGA:OTTHUMP00000035562 Tax_Id=9606 Gene_Symbol=EPRS glutamyl-prolyl tRNA synthetase	LNLNNTVLSK	562.3339	1122.6532	2	41	-777.777	-777.777	-777.777	-777.777	0	0	2313.2156	0	0	0	1122.6488	562.3324362	1122.650347	0	FALSE			-777.777	-777.777	-777.777	1	18.9	O:\Shao-En\MSDATA\kinaseinhib\k252a\SC_07282008\10x\M3\kinaseinhib_k252a_SC_07282008_10x_M3_combo.mgf.html	1Lys8	1	-777.777	-777.777	O:\Shao-En\MSDATA\kinaseinhib\k252a\SC_07282008\10x\M3\d008012008_m3_6.raw		0	1114.634615		0	TRUE	0	-777.777
-1	1	0	0.852	0.12	IPI:IPI00013452.8	172080	SPACER	SWISS-PROT:P07814|TREMBL:A0AVA9;Q05BP6;Q05DF8;Q3KQZ8;Q5DSM1;Q5H9S5;Q6PD57;Q86X73|ENSEMBL:ENSP00000355890|REFSEQ:NP_004437|H-INV:HIT000321887|VEGA:OTTHUMP00000035562 Tax_Id=9606 Gene_Symbol=EPRS glutamyl-prolyl tRNA synthetase	LNLNNTVLSKR	636.3771	1270.7397	2	46	-777.777	-777.777	-777.777	-777.777	2191.849015	19.55854129	2192.9189	2192.269321	2194.3183	1452.468654	1270.7357	636.375556	1270.736587	1270.736482	FALSE			-777.777	-777.777	-777.777	1	31.1	O:\Shao-En\MSDATA\kinaseinhib\k252a\SC_07282008\10x\M3\kinaseinhib_k252a_SC_07282008_10x_M3_combo.mgf.html		1	-777.777	-777.777	O:\Shao-En\MSDATA\kinaseinhib\k252a\SC_07282008\10x\M3\d008012008_m3_6.raw		481445.9751	1270.735725		636.3771716	TRUE	636.3756276	-777.777
-1	1	0	0.852	0.12	IPI:IPI00013452.8	172080	SPACER	SWISS-PROT:P07814|TREMBL:A0AVA9;Q05BP6;Q05DF8;Q3KQZ8;Q5DSM1;Q5H9S5;Q6PD57;Q86X73|ENSEMBL:ENSP00000355890|REFSEQ:NP_004437|H-INV:HIT000321887|VEGA:OTTHUMP00000035562 Tax_Id=9606 Gene_Symbol=EPRS glutamyl-prolyl tRNA synthetase	LNLNNTVLSKR	424.5871	1270.7395	3	28	-777.777	-777.777	-777.777	-777.777	2192.028955	17.06958401	2191.3986	2192.40759	2194.3183	734.2773941	1270.7357	424.5857853	1270.735568	1270.736395	FALSE			-777.777	-777.777	-777.777	1	8.5	O:\Shao-En\MSDATA\kinaseinhib\k252a\SC_07282008\10x\M3\kinaseinhib_k252a_SC_07282008_10x_M3_combo.mgf.html		1	-777.777	-777.777	O:\Shao-En\MSDATA\kinaseinhib\k252a\SC_07282008\10x\M3\d008012008_m3_6.raw		461681.1836	1270.735725		424.5871492	TRUE	424.5858346	-777.777
-1	1	0	0.852	0.12	IPI:IPI00013452.8	172080	SPACER	SWISS-PROT:P07814|TREMBL:A0AVA9;Q05BP6;Q05DF8;Q3KQZ8;Q5DSM1;Q5H9S5;Q6PD57;Q86X73|ENSEMBL:ENSP00000355890|REFSEQ:NP_004437|H-INV:HIT000321887|VEGA:OTTHUMP00000035562 Tax_Id=9606 Gene_Symbol=EPRS glutamyl-prolyl tRNA synthetase	LNQWCNVVR	594.8029	1187.5913	2	49	-777.777	-777.777	-777.777	-777.777	2301.026566	15.27007486	2300.4939	2300.178574	2299.6515	545.9490302	1187.5869	594.801401	1187.588277	1187.588268	FALSE			-777.777	-777.777	-777.777	1	27.7	O:\Shao-En\MSDATA\kinaseinhib\k252a\SC_07282008\10x\M3\kinaseinhib_k252a_SC_07282008_10x_M3_combo.mgf.html		1	-777.777	-777.777	O:\Shao-En\MSDATA\kinaseinhib\k252a\SC_07282008\10x\M3\d008012008_m3_6.raw		204887.4449	1130.56549		594.802923	TRUE	594.801424	-777.777
-1	1	0	0.852	0.12	IPI:IPI00013452.8	172080	SPACER	SWISS-PROT:P07814|TREMBL:A0AVA9;Q05BP6;Q05DF8;Q3KQZ8;Q5DSM1;Q5H9S5;Q6PD57;Q86X73|ENSEMBL:ENSP00000355890|REFSEQ:NP_004437|H-INV:HIT000321887|VEGA:OTTHUMP00000035562 Tax_Id=9606 Gene_Symbol=EPRS glutamyl-prolyl tRNA synthetase	LNQWCNVVR	594.8028	1187.5911	2	41	-777.777	-777.777	-777.777	-777.777	0	0	2303.0958	0	0	0	1187.5869	594.801301	1187.588077	0	FALSE			-777.777	-777.777	-777.777	1	28	O:\Shao-En\MSDATA\kinaseinhib\k252a\SC_07282008\10x\M3\kinaseinhib_k252a_SC_07282008_10x_M3_combo.mgf.html		1	-777.777	-777.777	O:\Shao-En\MSDATA\kinaseinhib\k252a\SC_07282008\10x\M3\d008012008_m3_6.raw		0	1130.56549		0	TRUE	0	-777.777
-1	1	0	0.852	0.12	IPI:IPI00013452.8	172080	SPACER	SWISS-PROT:P07814|TREMBL:A0AVA9;Q05BP6;Q05DF8;Q3KQZ8;Q5DSM1;Q5H9S5;Q6PD57;Q86X73|ENSEMBL:ENSP00000355890|REFSEQ:NP_004437|H-INV:HIT000321887|VEGA:OTTHUMP00000035562 Tax_Id=9606 Gene_Symbol=EPRS glutamyl-prolyl tRNA synthetase	LSSCDSFTSTINELNHCLSLR	820.7243	2459.1511	3	22	-777.777	-777.777	-777.777	-777.777	0	0	3511.7078	0	0	0	2459.1516	820.7225563	2459.145881	0	FALSE			-777.777	-777.777	-777.777	1	21	O:\Shao-En\MSDATA\kinaseinhib\k252a\SC_07282008\10x\M3\kinaseinhib_k252a_SC_07282008_10x_M3_combo.mgf.html	1Arg6	1	-777.777	-777.777	O:\Shao-En\MSDATA\kinaseinhib\k252a\SC_07282008\10x\M3\d008012008_m3_6.raw		0	2339.088566		0	FALSE	0	-777.777
-1	1	0	0.852	0.12	IPI:IPI00013452.8	172080	SPACER	SWISS-PROT:P07814|TREMBL:A0AVA9;Q05BP6;Q05DF8;Q3KQZ8;Q5DSM1;Q5H9S5;Q6PD57;Q86X73|ENSEMBL:ENSP00000355890|REFSEQ:NP_004437|H-INV:HIT000321887|VEGA:OTTHUMP00000035562 Tax_Id=9606 Gene_Symbol=EPRS glutamyl-prolyl tRNA synthetase	NPEVGLKPVWYSPK	807.4406	1612.8666	2	55	-777.777	-777.777	-777.777	-777.777	2581.598003	22.40894725	2574.0285	2582.537467	2583.7585	5370.416169	1612.8613	807.4388707	1612.863216	1612.862626	FALSE			-777.777	-777.777	-777.777	1	40.3	O:\Shao-En\MSDATA\kinaseinhib\k252a\SC_07282008\10x\M3\kinaseinhib_k252a_SC_07282008_10x_M3_combo.mgf.html		1	-777.777	-777.777	O:\Shao-En\MSDATA\kinaseinhib\k252a\SC_07282008\10x\M3\d008012008_m3_6.raw		1246025.618	1612.861295		807.4405982	TRUE	807.4388689	-777.777
-1	1	0	0.852	0.12	IPI:IPI00013452.8	172080	SPACER	SWISS-PROT:P07814|TREMBL:A0AVA9;Q05BP6;Q05DF8;Q3KQZ8;Q5DSM1;Q5H9S5;Q6PD57;Q86X73|ENSEMBL:ENSP00000355890|REFSEQ:NP_004437|H-INV:HIT000321887|VEGA:OTTHUMP00000035562 Tax_Id=9606 Gene_Symbol=EPRS glutamyl-prolyl tRNA synthetase	NPEVGLKPVWYSPK	815.4531	1628.8916	2	39	-777.777	-777.777	-777.777	-777.777	0	0	2572.515	0	0	0	1628.8897	815.451362	1628.888199	0	FALSE			-777.777	-777.777	-777.777	1	30.7	O:\Shao-En\MSDATA\kinaseinhib\k252a\SC_07282008\10x\M3\kinaseinhib_k252a_SC_07282008_10x_M3_combo.mgf.html	2Lys8	1	-777.777	-777.777	O:\Shao-En\MSDATA\kinaseinhib\k252a\SC_07282008\10x\M3\d008012008_m3_6.raw		0	1612.861295		0	TRUE	0	-777.777
-1	1	0	0.852	0.12	IPI:IPI00013452.8	172080	SPACER	SWISS-PROT:P07814|TREMBL:A0AVA9;Q05BP6;Q05DF8;Q3KQZ8;Q5DSM1;Q5H9S5;Q6PD57;Q86X73|ENSEMBL:ENSP00000355890|REFSEQ:NP_004437|H-INV:HIT000321887|VEGA:OTTHUMP00000035562 Tax_Id=9606 Gene_Symbol=EPRS glutamyl-prolyl tRNA synthetase	NPEVGLKPVWYSPK	543.973	1628.8972	3	28	-777.777	-777.777	-777.777	-777.777	2582.028053	19.84409098	2576.5263	2582.362513	2579.4493	1844.010664	1628.8897	543.971556	1628.89288	1612.861408	FALSE			-777.777	-777.777	-777.777	1	20	O:\Shao-En\MSDATA\kinaseinhib\k252a\SC_07282008\10x\M3\kinaseinhib_k252a_SC_07282008_10x_M3_combo.mgf.html	2Lys8	1	-777.777	-777.777	O:\Shao-En\MSDATA\kinaseinhib\k252a\SC_07282008\10x\M3\d008012008_m3_6.raw		793130.8271	1612.861295		543.9720284	TRUE	543.9705845	-777.777
-1	1	0	0.852	0.12	IPI:IPI00013452.8	172080	SPACER	SWISS-PROT:P07814|TREMBL:A0AVA9;Q05BP6;Q05DF8;Q3KQZ8;Q5DSM1;Q5H9S5;Q6PD57;Q86X73|ENSEMBL:ENSP00000355890|REFSEQ:NP_004437|H-INV:HIT000321887|VEGA:OTTHUMP00000035562 Tax_Id=9606 Gene_Symbol=EPRS glutamyl-prolyl tRNA synthetase	NPEVGLKPVWYSPK	538.6303	1612.8689	3	24	-777.777	-777.777	-777.777	-777.777	0	0	2575.8319	0	0	0	1612.8613	538.6288618	1612.864797	0	FALSE			-777.777	-777.777	-777.777	1	19.1	O:\Shao-En\MSDATA\kinaseinhib\k252a\SC_07282008\10x\M3\kinaseinhib_k252a_SC_07282008_10x_M3_combo.mgf.html		1	-777.777	-777.777	O:\Shao-En\MSDATA\kinaseinhib\k252a\SC_07282008\10x\M3\d008012008_m3_6.raw		0	1612.861295		0	FALSE	0	-777.777
-1	1	0	0.852	0.12	IPI:IPI00013452.8	172080	SPACER	SWISS-PROT:P07814|TREMBL:A0AVA9;Q05BP6;Q05DF8;Q3KQZ8;Q5DSM1;Q5H9S5;Q6PD57;Q86X73|ENSEMBL:ENSP00000355890|REFSEQ:NP_004437|H-INV:HIT000321887|VEGA:OTTHUMP00000035562 Tax_Id=9606 Gene_Symbol=EPRS glutamyl-prolyl tRNA synthetase	QFAYQNSWGLTTR	786.3872	1570.7598	2	49	-777.777	-777.777	-777.777	-777.777	2783.658108	12.44354173	2785.1038	2783.713218	2783.6692	1074.02676	1570.7528	786.3854935	1570.756462	1570.755034	FALSE			-777.777	-777.777	-777.777	1	43.4	O:\Shao-En\MSDATA\kinaseinhib\k252a\SC_07282008\10x\M3\kinaseinhib_k252a_SC_07282008_10x_M3_combo.mgf.html		1	-777.777	-777.777	O:\Shao-En\MSDATA\kinaseinhib\k252a\SC_07282008\10x\M3\d008012008_m3_6.raw		258645.156	1570.752835		786.3871692	TRUE	786.3854627	-777.777
-1	1	0	0.852	0.12	IPI:IPI00013452.8	172080	SPACER	SWISS-PROT:P07814|TREMBL:A0AVA9;Q05BP6;Q05DF8;Q3KQZ8;Q5DSM1;Q5H9S5;Q6PD57;Q86X73|ENSEMBL:ENSP00000355890|REFSEQ:NP_004437|H-INV:HIT000321887|VEGA:OTTHUMP00000035562 Tax_Id=9606 Gene_Symbol=EPRS glutamyl-prolyl tRNA synthetase	RGFFICDQPYEPVSPYSCK	1175.5363	2349.0581	2	45	-777.777	-777.777	-777.777	-777.777	2864.877971	15.40429765	2865.9021	2865.617117	2864.3585	1616.150796	2349.0558	1175.534172	2349.053819	2349.057282	FALSE			-777.777	-777.777	-777.777	1	37	O:\Shao-En\MSDATA\kinaseinhib\k252a\SC_07282008\10x\M3\kinaseinhib_k252a_SC_07282008_10x_M3_combo.mgf.html		1	-777.777	-777.777	O:\Shao-En\MSDATA\kinaseinhib\k252a\SC_07282008\10x\M3\d008012008_m3_6.raw		215905.8081	2235.012866		1175.538216	TRUE	1175.536088	-777.777
-1	1	0	0.852	0.12	IPI:IPI00013452.8	172080	SPACER	SWISS-PROT:P07814|TREMBL:A0AVA9;Q05BP6;Q05DF8;Q3KQZ8;Q5DSM1;Q5H9S5;Q6PD57;Q86X73|ENSEMBL:ENSP00000355890|REFSEQ:NP_004437|H-INV:HIT000321887|VEGA:OTTHUMP00000035562 Tax_Id=9606 Gene_Symbol=EPRS glutamyl-prolyl tRNA synthetase	RGFFICDQPYEPVSPYSCK	784.0283	2349.0631	3	36	-777.777	-777.777	-777.777	-777.777	2864.450711	17.99774452	2863.982	2864.638625	2864.3585	1909.118914	2349.0558	784.0265961	2349.058	2349.0572	FALSE			-777.777	-777.777	-777.777	1	12.2	O:\Shao-En\MSDATA\kinaseinhib\k252a\SC_07282008\10x\M3\kinaseinhib_k252a_SC_07282008_10x_M3_combo.mgf.html		1	-777.777	-777.777	O:\Shao-En\MSDATA\kinaseinhib\k252a\SC_07282008\10x\M3\d008012008_m3_6.raw		468320.6904	2235.012866		784.027463	TRUE	784.025759	-777.777
-1	1	0	0.852	0.12	IPI:IPI00013452.8	172080	SPACER	SWISS-PROT:P07814|TREMBL:A0AVA9;Q05BP6;Q05DF8;Q3KQZ8;Q5DSM1;Q5H9S5;Q6PD57;Q86X73|ENSEMBL:ENSP00000355890|REFSEQ:NP_004437|H-INV:HIT000321887|VEGA:OTTHUMP00000035562 Tax_Id=9606 Gene_Symbol=EPRS glutamyl-prolyl tRNA synthetase	RGFFICDQPYEPVSPYSCK	788.7052	2363.0938	3	32	-777.777	-777.777	-777.777	-777.777	0	0	2863.6114	0	0	0	2363.0901	788.703491	2363.088685	0	FALSE			-777.777	-777.777	-777.777	1	30.4	O:\Shao-En\MSDATA\kinaseinhib\k252a\SC_07282008\10x\M3\kinaseinhib_k252a_SC_07282008_10x_M3_combo.mgf.html	1Arg6 1Lys8	1	-777.777	-777.777	O:\Shao-En\MSDATA\kinaseinhib\k252a\SC_07282008\10x\M3\d008012008_m3_6.raw		0	2235.012866		0	TRUE	0	-777.777
-1	1	0	0.852	0.12	IPI:IPI00013452.8	172080	SPACER	SWISS-PROT:P07814|TREMBL:A0AVA9;Q05BP6;Q05DF8;Q3KQZ8;Q5DSM1;Q5H9S5;Q6PD57;Q86X73|ENSEMBL:ENSP00000355890|REFSEQ:NP_004437|H-INV:HIT000321887|VEGA:OTTHUMP00000035562 Tax_Id=9606 Gene_Symbol=EPRS glutamyl-prolyl tRNA synthetase	RLLSVNIR	491.8327	981.6508	2	29	-777.777	-777.777	-777.777	-777.777	2132.760061	16.77367605	2131.6124	2133.436775	2132.1852	970.7718361	981.6486	491.8313125	981.6480996	969.6076434	FALSE			-777.777	-777.777	-777.777	1	9.5	O:\Shao-En\MSDATA\kinaseinhib\k252a\SC_07282008\10x\M3\kinaseinhib_k252a_SC_07282008_10x_M3_combo.mgf.html	2Arg6	1	-777.777	-777.777	O:\Shao-En\MSDATA\kinaseinhib\k252a\SC_07282008\10x\M3\d008012008_m3_6.raw		499295.2266	969.6083347		491.8325506	TRUE	491.8311631	-777.777
-1	1	0	0.852	0.12	IPI:IPI00013452.8	172080	SPACER	SWISS-PROT:P07814|TREMBL:A0AVA9;Q05BP6;Q05DF8;Q3KQZ8;Q5DSM1;Q5H9S5;Q6PD57;Q86X73|ENSEMBL:ENSP00000355890|REFSEQ:NP_004437|H-INV:HIT000321887|VEGA:OTTHUMP00000035562 Tax_Id=9606 Gene_Symbol=EPRS glutamyl-prolyl tRNA synthetase	SCQFVAVRR	561.7966	1121.5787	2	24	-777.777	-777.777	-777.777	-777.777	0	0	1889.6655	0	0	0	1121.5764	561.7951367	1121.575748	0	FALSE			-777.777	-777.777	-777.777	1	14.9	O:\Shao-En\MSDATA\kinaseinhib\k252a\SC_07282008\10x\M3\kinaseinhib_k252a_SC_07282008_10x_M3_combo.mgf.html		1	-777.777	-777.777	O:\Shao-En\MSDATA\kinaseinhib\k252a\SC_07282008\10x\M3\d008012008_m3_6.raw		0	1064.55492		0	FALSE	0	-777.777
-1	1	0	0.852	0.12	IPI:IPI00013452.8	172080	SPACER	SWISS-PROT:P07814|TREMBL:A0AVA9;Q05BP6;Q05DF8;Q3KQZ8;Q5DSM1;Q5H9S5;Q6PD57;Q86X73|ENSEMBL:ENSP00000355890|REFSEQ:NP_004437|H-INV:HIT000321887|VEGA:OTTHUMP00000035562 Tax_Id=9606 Gene_Symbol=EPRS glutamyl-prolyl tRNA synthetase	SCQFVAVRR	567.8168	1133.6191	2	22	-777.777	-777.777	-777.777	-777.777	0	0	1890.5331	0	0	0	1133.6166	567.8153302	1133.616135	0	FALSE			-777.777	-777.777	-777.777	1	9.6	O:\Shao-En\MSDATA\kinaseinhib\k252a\SC_07282008\10x\M3\kinaseinhib_k252a_SC_07282008_10x_M3_combo.mgf.html	2Arg6	1	-777.777	-777.777	O:\Shao-En\MSDATA\kinaseinhib\k252a\SC_07282008\10x\M3\d008012008_m3_6.raw		0	1064.55492		0	FALSE	0	-777.777
-1	1	0	0.852	0.12	IPI:IPI00013452.8	172080	SPACER	SWISS-PROT:P07814|TREMBL:A0AVA9;Q05BP6;Q05DF8;Q3KQZ8;Q5DSM1;Q5H9S5;Q6PD57;Q86X73|ENSEMBL:ENSP00000355890|REFSEQ:NP_004437|H-INV:HIT000321887|VEGA:OTTHUMP00000035562 Tax_Id=9606 Gene_Symbol=EPRS glutamyl-prolyl tRNA synthetase	SCQFVAVRR	378.881	1133.6211	3	22	-777.777	-777.777	-777.777	-777.777	0	0	1890.2429	0	0	0	1133.6166	378.8797348	1133.617416	0	FALSE			-777.777	-777.777	-777.777	1	11.7	O:\Shao-En\MSDATA\kinaseinhib\k252a\SC_07282008\10x\M3\kinaseinhib_k252a_SC_07282008_10x_M3_combo.mgf.html	2Arg6	1	-777.777	-777.777	O:\Shao-En\MSDATA\kinaseinhib\k252a\SC_07282008\10x\M3\d008012008_m3_6.raw		0	1064.55492		0	FALSE	0	-777.777
-1	1	0	0.852	0.12	IPI:IPI00013452.8	172080	SPACER	SWISS-PROT:P07814|TREMBL:A0AVA9;Q05BP6;Q05DF8;Q3KQZ8;Q5DSM1;Q5H9S5;Q6PD57;Q86X73|ENSEMBL:ENSP00000355890|REFSEQ:NP_004437|H-INV:HIT000321887|VEGA:OTTHUMP00000035562 Tax_Id=9606 Gene_Symbol=EPRS glutamyl-prolyl tRNA synthetase	SCQFVAVRR	374.8668	1121.5785	3	19	-777.777	-777.777	-777.777	-777.777	0	0	1888.943	0	0	0	1121.5764	374.8655392	1121.574829	0	FALSE			-777.777	-777.777	-777.777	1	6.8	O:\Shao-En\MSDATA\kinaseinhib\k252a\SC_07282008\10x\M3\kinaseinhib_k252a_SC_07282008_10x_M3_combo.mgf.html		1	-777.777	-777.777	O:\Shao-En\MSDATA\kinaseinhib\k252a\SC_07282008\10x\M3\d008012008_m3_6.raw		0	1064.55492		0	FALSE	0	-777.777
-1	1	0	0.852	0.12	IPI:IPI00013452.8	172080	SPACER	SWISS-PROT:P07814|TREMBL:A0AVA9;Q05BP6;Q05DF8;Q3KQZ8;Q5DSM1;Q5H9S5;Q6PD57;Q86X73|ENSEMBL:ENSP00000355890|REFSEQ:NP_004437|H-INV:HIT000321887|VEGA:OTTHUMP00000035562 Tax_Id=9606 Gene_Symbol=EPRS glutamyl-prolyl tRNA synthetase	SGKTELAEPIAIRPTSETVMYPAYAK	947.1581	2838.4526	3	33	-777.777	-777.777	-777.777	-777.777	2574.216859	14.96478263	2569.2905	2573.490031	2577.2219	3313.215512	2838.4473	947.1562194	2838.44687	2838.450073	FALSE			-777.777	-777.777	-777.777	1	30.6	O:\Shao-En\MSDATA\kinaseinhib\k252a\SC_07282008\10x\M3\kinaseinhib_k252a_SC_07282008_10x_M3_combo.mgf.html	1Met(ox)	1	-777.777	-777.777	O:\Shao-En\MSDATA\kinaseinhib\k252a\SC_07282008\10x\M3\d008012008_m3_6.raw		603047.4337	2822.452385		947.1607359	TRUE	947.1588553	-777.777
-1	1	0	0.852	0.12	IPI:IPI00013452.8	172080	SPACER	SWISS-PROT:P07814|TREMBL:A0AVA9;Q05BP6;Q05DF8;Q3KQZ8;Q5DSM1;Q5H9S5;Q6PD57;Q86X73|ENSEMBL:ENSP00000355890|REFSEQ:NP_004437|H-INV:HIT000321887|VEGA:OTTHUMP00000035562 Tax_Id=9606 Gene_Symbol=EPRS glutamyl-prolyl tRNA synthetase	SGKTELAEPIAIRPTSETVMYPAYAK	949.1767	2844.5083	3	30	-777.777	-777.777	-777.777	-777.777	2707.641205	17.69182667	2703.6456	2707.47893	2709.8531	2126.41415	2844.5009	949.1748172	2844.502664	2822.454494	FALSE			-777.777	-777.777	-777.777	1	25.4	O:\Shao-En\MSDATA\kinaseinhib\k252a\SC_07282008\10x\M3\kinaseinhib_k252a_SC_07282008_10x_M3_combo.mgf.html	1Arg6 2Lys8	1	-777.777	-777.777	O:\Shao-En\MSDATA\kinaseinhib\k252a\SC_07282008\10x\M3\d008012008_m3_6.raw		396594.597	2822.452385		949.1753747	TRUE	949.1734919	-777.777
-1	1	0	0.852	0.12	IPI:IPI00013452.8	172080	SPACER	SWISS-PROT:P07814|TREMBL:A0AVA9;Q05BP6;Q05DF8;Q3KQZ8;Q5DSM1;Q5H9S5;Q6PD57;Q86X73|ENSEMBL:ENSP00000355890|REFSEQ:NP_004437|H-INV:HIT000321887|VEGA:OTTHUMP00000035562 Tax_Id=9606 Gene_Symbol=EPRS glutamyl-prolyl tRNA synthetase	SGKTELAEPIAIRPTSETVMYPAYAK	954.5101	2860.5086	3	15	-777.777	-777.777	-777.777	-777.777	0	0	2569.9901	0	0	0	2860.4958	954.5082114	2860.502846	0	FALSE			-777.777	-777.777	-777.777	1	11.6	O:\Shao-En\MSDATA\kinaseinhib\k252a\SC_07282008\10x\M3\kinaseinhib_k252a_SC_07282008_10x_M3_combo.mgf.html	1Arg6 1Met(ox) 2Lys8	1	-777.777	-777.777	O:\Shao-En\MSDATA\kinaseinhib\k252a\SC_07282008\10x\M3\d008012008_m3_6.raw		0	2822.452385		0	FALSE	0	-777.777
-1	1	0	0.852	0.12	IPI:IPI00013452.8	172080	SPACER	SWISS-PROT:P07814|TREMBL:A0AVA9;Q05BP6;Q05DF8;Q3KQZ8;Q5DSM1;Q5H9S5;Q6PD57;Q86X73|ENSEMBL:ENSP00000355890|REFSEQ:NP_004437|H-INV:HIT000321887|VEGA:OTTHUMP00000035562 Tax_Id=9606 Gene_Symbol=EPRS glutamyl-prolyl tRNA synthetase	SGKTELAEPIAIRPTSETVMYPAYAK	941.8264	2822.4575	3	13	-777.777	-777.777	-777.777	-777.777	0	0	2702.4834	0	0	0	2822.4523	941.8245252	2822.451787	0	FALSE			-777.777	-777.777	-777.777	1	6.5	O:\Shao-En\MSDATA\kinaseinhib\k252a\SC_07282008\10x\M3\kinaseinhib_k252a_SC_07282008_10x_M3_combo.mgf.html		1	-777.777	-777.777	O:\Shao-En\MSDATA\kinaseinhib\k252a\SC_07282008\10x\M3\d008012008_m3_6.raw		0	2822.452385		0	FALSE	0	-777.777
-1	1	0	0.852	0.12	IPI:IPI00013452.8	172080	SPACER	SWISS-PROT:P07814|TREMBL:A0AVA9;Q05BP6;Q05DF8;Q3KQZ8;Q5DSM1;Q5H9S5;Q6PD57;Q86X73|ENSEMBL:ENSP00000355890|REFSEQ:NP_004437|H-INV:HIT000321887|VEGA:OTTHUMP00000035562 Tax_Id=9606 Gene_Symbol=EPRS glutamyl-prolyl tRNA synthetase	SLCIPFKPLCELQPGAK	987.5334	1973.0522	2	23	-777.777	-777.777	-777.777	-777.777	0	0	3162.3768	0	0	0	1973.0449	987.5314757	1973.048426	0	FALSE			-777.777	-777.777	-777.777	1	12.9	O:\Shao-En\MSDATA\kinaseinhib\k252a\SC_07282008\10x\M3\kinaseinhib_k252a_SC_07282008_10x_M3_combo.mgf.html	2Lys8	1	-777.777	-777.777	O:\Shao-En\MSDATA\kinaseinhib\k252a\SC_07282008\10x\M3\d008012008_m3_6.raw		0	1842.973556		0	FALSE	0	-777.777
-1	1	0	0.852	0.12	IPI:IPI00013452.8	172080	SPACER	SWISS-PROT:P07814|TREMBL:A0AVA9;Q05BP6;Q05DF8;Q3KQZ8;Q5DSM1;Q5H9S5;Q6PD57;Q86X73|ENSEMBL:ENSP00000355890|REFSEQ:NP_004437|H-INV:HIT000321887|VEGA:OTTHUMP00000035562 Tax_Id=9606 Gene_Symbol=EPRS glutamyl-prolyl tRNA synthetase	SLCIPFKPLCELQPGAK	653.348	1957.0221	3	18	-777.777	-777.777	-777.777	-777.777	0	0	3160.786	0	0	0	1957.0165	653.3464376	1957.017525	0	FALSE			-777.777	-777.777	-777.777	1	4.4	O:\Shao-En\MSDATA\kinaseinhib\k252a\SC_07282008\10x\M3\kinaseinhib_k252a_SC_07282008_10x_M3_combo.mgf.html		1	-777.777	-777.777	O:\Shao-En\MSDATA\kinaseinhib\k252a\SC_07282008\10x\M3\d008012008_m3_6.raw		0	1842.973556		0	FALSE	0	-777.777
-1	1	0	0.852	0.12	IPI:IPI00013452.8	172080	SPACER	SWISS-PROT:P07814|TREMBL:A0AVA9;Q05BP6;Q05DF8;Q3KQZ8;Q5DSM1;Q5H9S5;Q6PD57;Q86X73|ENSEMBL:ENSP00000355890|REFSEQ:NP_004437|H-INV:HIT000321887|VEGA:OTTHUMP00000035562 Tax_Id=9606 Gene_Symbol=EPRS glutamyl-prolyl tRNA synthetase	SLYDEVAAQGEVVR	771.4012	1540.7878	2	67	-777.777	-777.777	-777.777	-777.777	2696.33767	17.86531619	2689.4442	2696.460584	2696.5539	6227.926372	1540.7828	771.3995097	1540.784494	1534.764803	FALSE			-777.777	-777.777	-777.777	1	44.3	O:\Shao-En\MSDATA\kinaseinhib\k252a\SC_07282008\10x\M3\kinaseinhib_k252a_SC_07282008_10x_M3_combo.mgf.html	1Arg6	1	-777.777	-777.777	O:\Shao-En\MSDATA\kinaseinhib\k252a\SC_07282008\10x\M3\d008012008_m3_6.raw		1551331.325	1534.762705		771.4014758	TRUE	771.3997855	-777.777
-1	1	0	0.852	0.12	IPI:IPI00013452.8	172080	SPACER	SWISS-PROT:P07814|TREMBL:A0AVA9;Q05BP6;Q05DF8;Q3KQZ8;Q5DSM1;Q5H9S5;Q6PD57;Q86X73|ENSEMBL:ENSP00000355890|REFSEQ:NP_004437|H-INV:HIT000321887|VEGA:OTTHUMP00000035562 Tax_Id=9606 Gene_Symbol=EPRS glutamyl-prolyl tRNA synthetase	SLYDEVAAQGEVVR	768.3909	1534.7673	2	59	-777.777	-777.777	-777.777	-777.777	0	0	2689.1056	0	0	0	1534.7627	768.389213	1534.763901	0	FALSE			-777.777	-777.777	-777.777	1	39.5	O:\Shao-En\MSDATA\kinaseinhib\k252a\SC_07282008\10x\M3\kinaseinhib_k252a_SC_07282008_10x_M3_combo.mgf.html		1	-777.777	-777.777	O:\Shao-En\MSDATA\kinaseinhib\k252a\SC_07282008\10x\M3\d008012008_m3_6.raw		0	1534.762705		0	TRUE	0	-777.777
-1	1	0	0.852	0.12	IPI:IPI00013452.8	172080	SPACER	SWISS-PROT:P07814|TREMBL:A0AVA9;Q05BP6;Q05DF8;Q3KQZ8;Q5DSM1;Q5H9S5;Q6PD57;Q86X73|ENSEMBL:ENSP00000355890|REFSEQ:NP_004437|H-INV:HIT000321887|VEGA:OTTHUMP00000035562 Tax_Id=9606 Gene_Symbol=EPRS glutamyl-prolyl tRNA synthetase	SLYDEVAAQGEVVR	768.3914	1534.7683	2	39	-777.777	-777.777	-777.777	-777.777	0	0	2706.2217	0	0	0	1534.7627	768.389713	1534.764901	0	FALSE			-777.777	-777.777	-777.777	1	26.5	O:\Shao-En\MSDATA\kinaseinhib\k252a\SC_07282008\10x\M3\kinaseinhib_k252a_SC_07282008_10x_M3_combo.mgf.html		1	-777.777	-777.777	O:\Shao-En\MSDATA\kinaseinhib\k252a\SC_07282008\10x\M3\d008012008_m3_6.raw		0	1534.762705		0	TRUE	0	-777.777
-1	1	0	0.852	0.12	IPI:IPI00013452.8	172080	SPACER	SWISS-PROT:P07814|TREMBL:A0AVA9;Q05BP6;Q05DF8;Q3KQZ8;Q5DSM1;Q5H9S5;Q6PD57;Q86X73|ENSEMBL:ENSP00000355890|REFSEQ:NP_004437|H-INV:HIT000321887|VEGA:OTTHUMP00000035562 Tax_Id=9606 Gene_Symbol=EPRS glutamyl-prolyl tRNA synthetase	SLYDEVAAQGEVVRK	832.4384	1662.8623	2	95	-777.777	-777.777	-777.777	-777.777	2527.594106	17.78418089	2522.2355	2527.441456	2528.4104	3455.089261	1662.8576	832.4366436	1662.858762	1662.858479	FALSE			-777.777	-777.777	-777.777	1	84.6	O:\Shao-En\MSDATA\kinaseinhib\k252a\SC_07282008\10x\M3\kinaseinhib_k252a_SC_07282008_10x_M3_combo.mgf.html		1	-777.777	-777.777	O:\Shao-En\MSDATA\kinaseinhib\k252a\SC_07282008\10x\M3\d008012008_m3_6.raw		762788.9845	1662.857665		832.4369611	TRUE	832.4352048	-777.777
-1	1	0	0.852	0.12	IPI:IPI00013452.8	172080	SPACER	SWISS-PROT:P07814|TREMBL:A0AVA9;Q05BP6;Q05DF8;Q3KQZ8;Q5DSM1;Q5H9S5;Q6PD57;Q86X73|ENSEMBL:ENSP00000355890|REFSEQ:NP_004437|H-INV:HIT000321887|VEGA:OTTHUMP00000035562 Tax_Id=9606 Gene_Symbol=EPRS glutamyl-prolyl tRNA synthetase	SLYDEVAAQGEVVRK	839.4536	1676.8927	2	89	-777.777	-777.777	-777.777	-777.777	0	0	2523.2629	0	0	0	1676.892	839.451836	1676.889147	0	FALSE			-777.777	-777.777	-777.777	1	78	O:\Shao-En\MSDATA\kinaseinhib\k252a\SC_07282008\10x\M3\kinaseinhib_k252a_SC_07282008_10x_M3_combo.mgf.html	1Arg6 1Lys8	1	-777.777	-777.777	O:\Shao-En\MSDATA\kinaseinhib\k252a\SC_07282008\10x\M3\d008012008_m3_6.raw		0	1662.857665		0	TRUE	0	-777.777
-1	1	0	0.852	0.12	IPI:IPI00013452.8	172080	SPACER	SWISS-PROT:P07814|TREMBL:A0AVA9;Q05BP6;Q05DF8;Q3KQZ8;Q5DSM1;Q5H9S5;Q6PD57;Q86X73|ENSEMBL:ENSP00000355890|REFSEQ:NP_004437|H-INV:HIT000321887|VEGA:OTTHUMP00000035562 Tax_Id=9606 Gene_Symbol=EPRS glutamyl-prolyl tRNA synthetase	SLYDEVAAQGEVVRK	559.9736	1676.8989	3	30	-777.777	-777.777	-777.777	-777.777	2528.242301	17.78418089	2524.4218	2527.176837	2528.4104	1649.063067	1676.892	559.9721387	1676.894628	1662.860424	FALSE			-777.777	-777.777	-777.777	1	8	O:\Shao-En\MSDATA\kinaseinhib\k252a\SC_07282008\10x\M3\kinaseinhib_k252a_SC_07282008_10x_M3_combo.mgf.html	1Arg6 1Lys8	1	-777.777	-777.777	O:\Shao-En\MSDATA\kinaseinhib\k252a\SC_07282008\10x\M3\d008012008_m3_6.raw		681899.7168	1662.857665		559.9736942	TRUE	559.9722329	-777.777
-1	1	0	0.852	0.12	IPI:IPI00013452.8	172080	SPACER	SWISS-PROT:P07814|TREMBL:A0AVA9;Q05BP6;Q05DF8;Q3KQZ8;Q5DSM1;Q5H9S5;Q6PD57;Q86X73|ENSEMBL:ENSP00000355890|REFSEQ:NP_004437|H-INV:HIT000321887|VEGA:OTTHUMP00000035562 Tax_Id=9606 Gene_Symbol=EPRS glutamyl-prolyl tRNA synthetase	TGKEYIPGQPPLSQSSDSSPTR	782.7312	2345.1716	3	45	-777.777	-777.777	-777.777	-777.777	2139.279759	17.25584918	2138.2863	2140.049862	2140.898	1829.819978	2345.1686	782.7294975	2345.166704	2331.134215	FALSE			-777.777	-777.777	-777.777	1	34.7	O:\Shao-En\MSDATA\kinaseinhib\k252a\SC_07282008\10x\M3\kinaseinhib_k252a_SC_07282008_10x_M3_combo.mgf.html	1Arg6 1Lys8	1	-777.777	-777.777	O:\Shao-En\MSDATA\kinaseinhib\k252a\SC_07282008\10x\M3\d008012008_m3_6.raw		452988.9458	2331.134245		782.7312163	TRUE	782.7295137	-777.777
-1	1	0	0.852	0.12	IPI:IPI00013452.8	172080	SPACER	SWISS-PROT:P07814|TREMBL:A0AVA9;Q05BP6;Q05DF8;Q3KQZ8;Q5DSM1;Q5H9S5;Q6PD57;Q86X73|ENSEMBL:ENSP00000355890|REFSEQ:NP_004437|H-INV:HIT000321887|VEGA:OTTHUMP00000035562 Tax_Id=9606 Gene_Symbol=EPRS glutamyl-prolyl tRNA synthetase	TGKEYIPGQPPLSQSSDSSPTR	778.0545	2331.1417	3	31	-777.777	-777.777	-777.777	-777.777	0	0	2137.915	0	0	0	2331.1342	778.0528025	2331.136619	0	FALSE			-777.777	-777.777	-777.777	1	23.8	O:\Shao-En\MSDATA\kinaseinhib\k252a\SC_07282008\10x\M3\kinaseinhib_k252a_SC_07282008_10x_M3_combo.mgf.html		1	-777.777	-777.777	O:\Shao-En\MSDATA\kinaseinhib\k252a\SC_07282008\10x\M3\d008012008_m3_6.raw		0	2331.134245		0	TRUE	0	-777.777
-1	1	0	0.852	0.12	IPI:IPI00013452.8	172080	SPACER	SWISS-PROT:P07814|TREMBL:A0AVA9;Q05BP6;Q05DF8;Q3KQZ8;Q5DSM1;Q5H9S5;Q6PD57;Q86X73|ENSEMBL:ENSP00000355890|REFSEQ:NP_004437|H-INV:HIT000321887|VEGA:OTTHUMP00000035562 Tax_Id=9606 Gene_Symbol=EPRS glutamyl-prolyl tRNA synthetase	TGQEYKPGNPPAEIGQNISSNSSASILESK	1035.1808	3102.5206	3	64	-777.777	-777.777	-777.777	-777.777	2643.703486	25.66251733	2641.2862	2643.497938	2640.8308	1763.702197	3102.5105	1035.178824	3102.514684	3102.510014	TRUE	Charge state is not the expected. Detected:	2. Expected: 3 Deci charge: 1.51	-777.777	-777.777	-777.777	1	54.8	O:\Shao-En\MSDATA\kinaseinhib\k252a\SC_07282008\10x\M3\kinaseinhib_k252a_SC_07282008_10x_M3_combo.mgf.html		1	-777.777	-777.777	O:\Shao-En\MSDATA\kinaseinhib\k252a\SC_07282008\10x\M3\d008012008_m3_6.raw		283844.4485	3102.510515		1035.178038	TRUE	1035.176062	-777.777
-1	1	0	0.852	0.12	IPI:IPI00013452.8	172080	SPACER	SWISS-PROT:P07814|TREMBL:A0AVA9;Q05BP6;Q05DF8;Q3KQZ8;Q5DSM1;Q5H9S5;Q6PD57;Q86X73|ENSEMBL:ENSP00000355890|REFSEQ:NP_004437|H-INV:HIT000321887|VEGA:OTTHUMP00000035562 Tax_Id=9606 Gene_Symbol=EPRS glutamyl-prolyl tRNA synthetase	TGQEYKPGNPPAEIGQNISSNSSASILESK	1040.5222	3118.5447	3	59	-777.777	-777.777	-777.777	-777.777	0	0	2643.8069	0	0	0	3118.5389	1040.520218	3118.538867	0	FALSE			-777.777	-777.777	-777.777	1	50.4	O:\Shao-En\MSDATA\kinaseinhib\k252a\SC_07282008\10x\M3\kinaseinhib_k252a_SC_07282008_10x_M3_combo.mgf.html	2Lys8	1	-777.777	-777.777	O:\Shao-En\MSDATA\kinaseinhib\k252a\SC_07282008\10x\M3\d008012008_m3_6.raw		0	3102.510515		0	TRUE	0	-777.777
-1	1	0	0.852	0.12	IPI:IPI00013452.8	172080	SPACER	SWISS-PROT:P07814|TREMBL:A0AVA9;Q05BP6;Q05DF8;Q3KQZ8;Q5DSM1;Q5H9S5;Q6PD57;Q86X73|ENSEMBL:ENSP00000355890|REFSEQ:NP_004437|H-INV:HIT000321887|VEGA:OTTHUMP00000035562 Tax_Id=9606 Gene_Symbol=EPRS glutamyl-prolyl tRNA synthetase	TGQEYKPGNPPAEIGQNISSNSSASILESK	1035.1815	3102.5228	3	53	-777.777	-777.777	-777.777	-777.777	0	0	2650.9127	0	0	0	3102.5105	1035.179524	3102.516784	0	FALSE			-777.777	-777.777	-777.777	1	48.6	O:\Shao-En\MSDATA\kinaseinhib\k252a\SC_07282008\10x\M3\kinaseinhib_k252a_SC_07282008_10x_M3_combo.mgf.html		1	-777.777	-777.777	O:\Shao-En\MSDATA\kinaseinhib\k252a\SC_07282008\10x\M3\d008012008_m3_6.raw		0	3102.510515		0	TRUE	0	-777.777
-1	1	0	0.852	0.12	IPI:IPI00013452.8	172080	SPACER	SWISS-PROT:P07814|TREMBL:A0AVA9;Q05BP6;Q05DF8;Q3KQZ8;Q5DSM1;Q5H9S5;Q6PD57;Q86X73|ENSEMBL:ENSP00000355890|REFSEQ:NP_004437|H-INV:HIT000321887|VEGA:OTTHUMP00000035562 Tax_Id=9606 Gene_Symbol=EPRS glutamyl-prolyl tRNA synthetase	THVADFAPEVAWVTR	849.9367	1697.8589	2	94	-777.777	-777.777	-777.777	-777.777	3054.768276	31.26390759	3046.8962	3054.125008	3055.1038	2115.327276	1697.8525	849.9349247	1697.855324	1697.855191	FALSE			-777.777	-777.777	-777.777	1	84.6	O:\Shao-En\MSDATA\kinaseinhib\k252a\SC_07282008\10x\M3\kinaseinhib_k252a_SC_07282008_10x_M3_combo.mgf.html		1	-777.777	-777.777	O:\Shao-En\MSDATA\kinaseinhib\k252a\SC_07282008\10x\M3\d008012008_m3_6.raw		454301.3894	1697.852515		849.9370322	TRUE	849.9352569	-777.777
-1	1	0	0.852	0.12	IPI:IPI00013452.8	172080	SPACER	SWISS-PROT:P07814|TREMBL:A0AVA9;Q05BP6;Q05DF8;Q3KQZ8;Q5DSM1;Q5H9S5;Q6PD57;Q86X73|ENSEMBL:ENSP00000355890|REFSEQ:NP_004437|H-INV:HIT000321887|VEGA:OTTHUMP00000035562 Tax_Id=9606 Gene_Symbol=EPRS glutamyl-prolyl tRNA synthetase	THVADFAPEVAWVTR	852.9455	1703.8765	2	61	-777.777	-777.777	-777.777	-777.777	0	0	3047.61	0	0	0	1703.8726	852.9437214	1703.872917	0	FALSE			-777.777	-777.777	-777.777	1	50.8	O:\Shao-En\MSDATA\kinaseinhib\k252a\SC_07282008\10x\M3\kinaseinhib_k252a_SC_07282008_10x_M3_combo.mgf.html	1Arg6	1	-777.777	-777.777	O:\Shao-En\MSDATA\kinaseinhib\k252a\SC_07282008\10x\M3\d008012008_m3_6.raw		0	1697.852515		0	TRUE	0	-777.777
-1	1	0	0.852	0.12	IPI:IPI00013452.8	172080	SPACER	SWISS-PROT:P07814|TREMBL:A0AVA9;Q05BP6;Q05DF8;Q3KQZ8;Q5DSM1;Q5H9S5;Q6PD57;Q86X73|ENSEMBL:ENSP00000355890|REFSEQ:NP_004437|H-INV:HIT000321887|VEGA:OTTHUMP00000035562 Tax_Id=9606 Gene_Symbol=EPRS glutamyl-prolyl tRNA synthetase	THVADFAPEVAWVTR	566.9604	1697.8594	3	27	-777.777	-777.777	-777.777	-777.777	3054.674964	26.04041039	3048.7731	3056.177353	3059.6289	929.1621213	1697.8525	566.9589311	1697.855005	1697.8535	FALSE			-777.777	-777.777	-777.777	1	15.9	O:\Shao-En\MSDATA\kinaseinhib\k252a\SC_07282008\10x\M3\kinaseinhib_k252a_SC_07282008_10x_M3_combo.mgf.html		1	-777.777	-777.777	O:\Shao-En\MSDATA\kinaseinhib\k252a\SC_07282008\10x\M3\d008012008_m3_6.raw		370680.6025	1697.852515		566.9594174	TRUE	566.9579485	-777.777
-1	1	0	0.852	0.12	IPI:IPI00013452.8	172080	SPACER	SWISS-PROT:P07814|TREMBL:A0AVA9;Q05BP6;Q05DF8;Q3KQZ8;Q5DSM1;Q5H9S5;Q6PD57;Q86X73|ENSEMBL:ENSP00000355890|REFSEQ:NP_004437|H-INV:HIT000321887|VEGA:OTTHUMP00000035562 Tax_Id=9606 Gene_Symbol=EPRS glutamyl-prolyl tRNA synthetase	THVADFAPEVAWVTR	568.9675	1703.8805	3	22	-777.777	-777.777	-777.777	-777.777	0	0	3050.1785	0	0	0	1703.8726	568.966029	1703.876299	0	FALSE			-777.777	-777.777	-777.777	1	13	O:\Shao-En\MSDATA\kinaseinhib\k252a\SC_07282008\10x\M3\kinaseinhib_k252a_SC_07282008_10x_M3_combo.mgf.html	1Arg6	1	-777.777	-777.777	O:\Shao-En\MSDATA\kinaseinhib\k252a\SC_07282008\10x\M3\d008012008_m3_6.raw		0	1697.852515		0	FALSE	0	-777.777
-1	1	0	0.852	0.12	IPI:IPI00013452.8	172080	SPACER	SWISS-PROT:P07814|TREMBL:A0AVA9;Q05BP6;Q05DF8;Q3KQZ8;Q5DSM1;Q5H9S5;Q6PD57;Q86X73|ENSEMBL:ENSP00000355890|REFSEQ:NP_004437|H-INV:HIT000321887|VEGA:OTTHUMP00000035562 Tax_Id=9606 Gene_Symbol=EPRS glutamyl-prolyl tRNA synthetase	TTARDQDLEPGAPSMGAK	922.9464	1843.8782	2	44	-777.777	-777.777	-777.777	-777.777	1937.822552	9.125826311	1937.5617	1937.716596	1936.6065	2018.035957	1843.8734	922.9445456	1843.874566	1843.872511	FALSE			-777.777	-777.777	-777.777	1	25.7	O:\Shao-En\MSDATA\kinaseinhib\k252a\SC_07282008\10x\M3\kinaseinhib_k252a_SC_07282008_10x_M3_combo.mgf.html		1	-777.777	-777.777	O:\Shao-En\MSDATA\kinaseinhib\k252a\SC_07282008\10x\M3\d008012008_m3_6.raw		384720.8286	1843.873395		922.946372	TRUE	922.9445176	-777.777
-1	1	0	0.852	0.12	IPI:IPI00013452.8	172080	SPACER	SWISS-PROT:P07814|TREMBL:A0AVA9;Q05BP6;Q05DF8;Q3KQZ8;Q5DSM1;Q5H9S5;Q6PD57;Q86X73|ENSEMBL:ENSP00000355890|REFSEQ:NP_004437|H-INV:HIT000321887|VEGA:OTTHUMP00000035562 Tax_Id=9606 Gene_Symbol=EPRS glutamyl-prolyl tRNA synthetase	VACVQVVIIPCGITNALSEEDKEALIAK	1014.2102	3039.6088	3	32	-777.777	-777.777	-777.777	-777.777	3745.552622	35.92905583	3737.898	3745.818801	3753.1422	385.1466769	3039.5983	1014.208247	3039.602952	3039.595318	TRUE	Charge state is not the expected. Detected:	2. Expected: 3 Deci charge: 1.51	-777.777	-777.777	-777.777	1	23.5	O:\Shao-En\MSDATA\kinaseinhib\k252a\SC_07282008\10x\M3\kinaseinhib_k252a_SC_07282008_10x_M3_combo.mgf.html		1	-777.777	-777.777	O:\Shao-En\MSDATA\kinaseinhib\k252a\SC_07282008\10x\M3\d008012008_m3_6.raw		63720.25928	2925.555446		1014.206652	TRUE	1014.204699	-777.777
-1	1	0	0.852	0.12	IPI:IPI00013452.8	172080	SPACER	SWISS-PROT:P07814|TREMBL:A0AVA9;Q05BP6;Q05DF8;Q3KQZ8;Q5DSM1;Q5H9S5;Q6PD57;Q86X73|ENSEMBL:ENSP00000355890|REFSEQ:NP_004437|H-INV:HIT000321887|VEGA:OTTHUMP00000035562 Tax_Id=9606 Gene_Symbol=EPRS glutamyl-prolyl tRNA synthetase	VACVQVVIIPCGITNALSEEDKEALIAK	1019.551	3055.6312	3	30	-777.777	-777.777	-777.777	-777.777	0	0	3627.237	0	0	0	3055.6268	1019.549041	3055.625335	0	FALSE			-777.777	-777.777	-777.777	1	28.5	O:\Shao-En\MSDATA\kinaseinhib\k252a\SC_07282008\10x\M3\kinaseinhib_k252a_SC_07282008_10x_M3_combo.mgf.html	2Lys8	1	-777.777	-777.777	O:\Shao-En\MSDATA\kinaseinhib\k252a\SC_07282008\10x\M3\d008012008_m3_6.raw		0	2925.555446		0	TRUE	0	-777.777
-1	1	0	0.852	0.12	IPI:IPI00013452.8	172080	SPACER	SWISS-PROT:P07814|TREMBL:A0AVA9;Q05BP6;Q05DF8;Q3KQZ8;Q5DSM1;Q5H9S5;Q6PD57;Q86X73|ENSEMBL:ENSP00000355890|REFSEQ:NP_004437|H-INV:HIT000321887|VEGA:OTTHUMP00000035562 Tax_Id=9606 Gene_Symbol=EPRS glutamyl-prolyl tRNA synthetase	VACVQVVIIPCGITNALSEEDKEALIAK	1019.5514	3055.6322	3	26	-777.777	-777.777	-777.777	-777.777	0	0	3622.1679	0	0	0	3055.6268	1019.549441	3055.626535	0	FALSE			-777.777	-777.777	-777.777	1	21.1	O:\Shao-En\MSDATA\kinaseinhib\k252a\SC_07282008\10x\M3\kinaseinhib_k252a_SC_07282008_10x_M3_combo.mgf.html	2Lys8	1	-777.777	-777.777	O:\Shao-En\MSDATA\kinaseinhib\k252a\SC_07282008\10x\M3\d008012008_m3_6.raw		0	2925.555446		0	TRUE	0	-777.777
-1	1	0	0.852	0.12	IPI:IPI00013452.8	172080	SPACER	SWISS-PROT:P07814|TREMBL:A0AVA9;Q05BP6;Q05DF8;Q3KQZ8;Q5DSM1;Q5H9S5;Q6PD57;Q86X73|ENSEMBL:ENSP00000355890|REFSEQ:NP_004437|H-INV:HIT000321887|VEGA:OTTHUMP00000035562 Tax_Id=9606 Gene_Symbol=EPRS glutamyl-prolyl tRNA synthetase	VACVQVVIIPCGITNALSEEDKEALIAK	1014.2081	3039.6026	3	23	-777.777	-777.777	-777.777	-777.777	0	0	3624.8729	0	0	0	3039.5983	1014.206147	3039.596652	0	FALSE			-777.777	-777.777	-777.777	1	14.4	O:\Shao-En\MSDATA\kinaseinhib\k252a\SC_07282008\10x\M3\kinaseinhib_k252a_SC_07282008_10x_M3_combo.mgf.html		1	-777.777	-777.777	O:\Shao-En\MSDATA\kinaseinhib\k252a\SC_07282008\10x\M3\d008012008_m3_6.raw		0	2925.555446		0	FALSE	0	-777.777
-1	1	0	0.852	0.12	IPI:IPI00013452.8	172080	SPACER	SWISS-PROT:P07814|TREMBL:A0AVA9;Q05BP6;Q05DF8;Q3KQZ8;Q5DSM1;Q5H9S5;Q6PD57;Q86X73|ENSEMBL:ENSP00000355890|REFSEQ:NP_004437|H-INV:HIT000321887|VEGA:OTTHUMP00000035562 Tax_Id=9606 Gene_Symbol=EPRS glutamyl-prolyl tRNA synthetase	VACVQVVIIPCGITNALSEEDKEALIAK	1014.2086	3039.6038	3	19	-777.777	-777.777	-777.777	-777.777	0	0	3759.0428	0	0	0	3039.5983	1014.206647	3039.598152	0	FALSE			-777.777	-777.777	-777.777	1	11.4	O:\Shao-En\MSDATA\kinaseinhib\k252a\SC_07282008\10x\M3\kinaseinhib_k252a_SC_07282008_10x_M3_combo.mgf.html		1	-777.777	-777.777	O:\Shao-En\MSDATA\kinaseinhib\k252a\SC_07282008\10x\M3\d008012008_m3_6.raw		0	2925.555446		0	FALSE	0	-777.777
-1	1	0	0.852	0.12	IPI:IPI00013452.8	172080	SPACER	SWISS-PROT:P07814|TREMBL:A0AVA9;Q05BP6;Q05DF8;Q3KQZ8;Q5DSM1;Q5H9S5;Q6PD57;Q86X73|ENSEMBL:ENSP00000355890|REFSEQ:NP_004437|H-INV:HIT000321887|VEGA:OTTHUMP00000035562 Tax_Id=9606 Gene_Symbol=EPRS glutamyl-prolyl tRNA synthetase	VACVQVVIIPCGITNALSEEDKEALIAK	1014.208	3039.602	3	17	-777.777	-777.777	-777.777	-777.777	0	0	3705.6165	0	0	0	3039.5983	1014.206047	3039.596352	0	FALSE			-777.777	-777.777	-777.777	1	13.7	O:\Shao-En\MSDATA\kinaseinhib\k252a\SC_07282008\10x\M3\kinaseinhib_k252a_SC_07282008_10x_M3_combo.mgf.html		1	-777.777	-777.777	O:\Shao-En\MSDATA\kinaseinhib\k252a\SC_07282008\10x\M3\d008012008_m3_6.raw		0	2925.555446		0	FALSE	0	-777.777
-1	1	0	0.852	0.12	IPI:IPI00013452.8	172080	SPACER	SWISS-PROT:P07814|TREMBL:A0AVA9;Q05BP6;Q05DF8;Q3KQZ8;Q5DSM1;Q5H9S5;Q6PD57;Q86X73|ENSEMBL:ENSP00000355890|REFSEQ:NP_004437|H-INV:HIT000321887|VEGA:OTTHUMP00000035562 Tax_Id=9606 Gene_Symbol=EPRS glutamyl-prolyl tRNA synthetase	VACVQVVIIPCGITNALSEEDKEALIAK	1019.5515	3055.6328	3	17	-777.777	-777.777	-777.777	-777.777	0	0	3732.9383	0	0	0	3055.6268	1019.549541	3055.626835	0	FALSE			-777.777	-777.777	-777.777	1	15.3	O:\Shao-En\MSDATA\kinaseinhib\k252a\SC_07282008\10x\M3\kinaseinhib_k252a_SC_07282008_10x_M3_combo.mgf.html	2Lys8	1	-777.777	-777.777	O:\Shao-En\MSDATA\kinaseinhib\k252a\SC_07282008\10x\M3\d008012008_m3_6.raw		0	2925.555446		0	FALSE	0	-777.777
-1	1	0	0.852	0.12	IPI:IPI00013452.8	172080	SPACER	SWISS-PROT:P07814|TREMBL:A0AVA9;Q05BP6;Q05DF8;Q3KQZ8;Q5DSM1;Q5H9S5;Q6PD57;Q86X73|ENSEMBL:ENSP00000355890|REFSEQ:NP_004437|H-INV:HIT000321887|VEGA:OTTHUMP00000035562 Tax_Id=9606 Gene_Symbol=EPRS glutamyl-prolyl tRNA synthetase	VAVQGDVVR	471.7736	941.5327	2	27	-777.777	-777.777	-777.777	-777.777	1877.84569	6.13412306	1877.3493	1877.746203	1877.9331	1543.558571	941.5294	471.7722342	941.5299431	941.5292	FALSE			-777.777	-777.777	-777.777	1	5.4	O:\Shao-En\MSDATA\kinaseinhib\k252a\SC_07282008\10x\M3\kinaseinhib_k252a_SC_07282008_10x_M3_combo.mgf.html		1	-777.777	-777.777	O:\Shao-En\MSDATA\kinaseinhib\k252a\SC_07282008\10x\M3\d008012008_m3_6.raw		836748.4238	941.5294047		471.773706	TRUE	471.7723402	-777.777
-1	1	0	0.852	0.12	IPI:IPI00013452.8	172080	SPACER	SWISS-PROT:P07814|TREMBL:A0AVA9;Q05BP6;Q05DF8;Q3KQZ8;Q5DSM1;Q5H9S5;Q6PD57;Q86X73|ENSEMBL:ENSP00000355890|REFSEQ:NP_004437|H-INV:HIT000321887|VEGA:OTTHUMP00000035562 Tax_Id=9606 Gene_Symbol=EPRS glutamyl-prolyl tRNA synthetase	VAVQGDVVRELK	656.885	1311.7555	2	44	-777.777	-777.777	-777.777	-777.777	2139.878408	14.73405027	2142.3244	2139.022223	2140.898	853.1052852	1311.751	656.8834338	1311.752342	1311.751034	FALSE			-777.777	-777.777	-777.777	1	32.5	O:\Shao-En\MSDATA\kinaseinhib\k252a\SC_07282008\10x\M3\kinaseinhib_k252a_SC_07282008_10x_M3_combo.mgf.html		1	-777.777	-777.777	O:\Shao-En\MSDATA\kinaseinhib\k252a\SC_07282008\10x\M3\d008012008_m3_6.raw		272115.1066	1311.751015		656.8850341	TRUE	656.8834679	-777.777
-1	1	0	0.852	0.12	IPI:IPI00013452.8	172080	SPACER	SWISS-PROT:P07814|TREMBL:A0AVA9;Q05BP6;Q05DF8;Q3KQZ8;Q5DSM1;Q5H9S5;Q6PD57;Q86X73|ENSEMBL:ENSP00000355890|REFSEQ:NP_004437|H-INV:HIT000321887|VEGA:OTTHUMP00000035562 Tax_Id=9606 Gene_Symbol=EPRS glutamyl-prolyl tRNA synthetase	VIDPVAPR	436.7708	871.5271	2	38	-777.777	-777.777	-777.777	-777.777	1959.048963	16.31667253	1955.6205	1960.016462	1961.3523	3220.821529	871.5222	436.7694721	871.5244189	865.5016087	FALSE			-777.777	-777.777	-777.777	1	23	O:\Shao-En\MSDATA\kinaseinhib\k252a\SC_07282008\10x\M3\kinaseinhib_k252a_SC_07282008_10x_M3_combo.mgf.html	1Arg6	1	-777.777	-777.777	O:\Shao-En\MSDATA\kinaseinhib\k252a\SC_07282008\10x\M3\d008012008_m3_6.raw		1969174.789	865.5021247		436.7694821	TRUE	436.7681542	-777.777
-1	1	0	0.852	0.12	IPI:IPI00013452.8	172080	SPACER	SWISS-PROT:P07814|TREMBL:A0AVA9;Q05BP6;Q05DF8;Q3KQZ8;Q5DSM1;Q5H9S5;Q6PD57;Q86X73|ENSEMBL:ENSP00000355890|REFSEQ:NP_004437|H-INV:HIT000321887|VEGA:OTTHUMP00000035562 Tax_Id=9606 Gene_Symbol=EPRS glutamyl-prolyl tRNA synthetase	VIDPVAPR	433.7593	865.5041	2	30	-777.777	-777.777	-777.777	-777.777	0	0	1953.6208	0	0	0	865.5021	433.7579754	865.5014254	0	FALSE			-777.777	-777.777	-777.777	1	15.8	O:\Shao-En\MSDATA\kinaseinhib\k252a\SC_07282008\10x\M3\kinaseinhib_k252a_SC_07282008_10x_M3_combo.mgf.html		1	-777.777	-777.777	O:\Shao-En\MSDATA\kinaseinhib\k252a\SC_07282008\10x\M3\d008012008_m3_6.raw		0	865.5021247		0	TRUE	0	-777.777
-1	1	0	0.852	0.12	IPI:IPI00013452.8	172080	SPACER	SWISS-PROT:P07814|TREMBL:A0AVA9;Q05BP6;Q05DF8;Q3KQZ8;Q5DSM1;Q5H9S5;Q6PD57;Q86X73|ENSEMBL:ENSP00000355890|REFSEQ:NP_004437|H-INV:HIT000321887|VEGA:OTTHUMP00000035562 Tax_Id=9606 Gene_Symbol=EPRS glutamyl-prolyl tRNA synthetase	VLFDKVASQGEVVR	773.9335	1545.8525	2	80	-777.777	-777.777	-777.777	-777.777	2330.298699	14.68048169	2332.8702	2322.332248	2330.1641	5343.774615	1545.8514	773.931807	1545.849089	1545.851143	FALSE			-777.777	-777.777	-777.777	1	63.6	O:\Shao-En\MSDATA\kinaseinhib\k252a\SC_07282008\10x\M3\kinaseinhib_k252a_SC_07282008_10x_M3_combo.mgf.html		1	-777.777	-777.777	O:\Shao-En\MSDATA\kinaseinhib\k252a\SC_07282008\10x\M3\d008012008_m3_6.raw		1324156.923	1545.851455		773.933641	TRUE	773.931948	-777.777
-1	1	0	0.852	0.12	IPI:IPI00013452.8	172080	SPACER	SWISS-PROT:P07814|TREMBL:A0AVA9;Q05BP6;Q05DF8;Q3KQZ8;Q5DSM1;Q5H9S5;Q6PD57;Q86X73|ENSEMBL:ENSP00000355890|REFSEQ:NP_004437|H-INV:HIT000321887|VEGA:OTTHUMP00000035562 Tax_Id=9606 Gene_Symbol=EPRS glutamyl-prolyl tRNA synthetase	VLFDKVASQGEVVR	780.9512	1559.8879	2	68	-777.777	-777.777	-777.777	-777.777	0	0	2328.4769	0	0	0	1559.8857	780.9494994	1559.884473	0	FALSE			-777.777	-777.777	-777.777	1	55.2	O:\Shao-En\MSDATA\kinaseinhib\k252a\SC_07282008\10x\M3\kinaseinhib_k252a_SC_07282008_10x_M3_combo.mgf.html	1Arg6 1Lys8	1	-777.777	-777.777	O:\Shao-En\MSDATA\kinaseinhib\k252a\SC_07282008\10x\M3\d008012008_m3_6.raw		0	1545.851455		0	TRUE	0	-777.777
-1	1	0	0.852	0.12	IPI:IPI00013452.8	172080	SPACER	SWISS-PROT:P07814|TREMBL:A0AVA9;Q05BP6;Q05DF8;Q3KQZ8;Q5DSM1;Q5H9S5;Q6PD57;Q86X73|ENSEMBL:ENSP00000355890|REFSEQ:NP_004437|H-INV:HIT000321887|VEGA:OTTHUMP00000035562 Tax_Id=9606 Gene_Symbol=EPRS glutamyl-prolyl tRNA synthetase	VLFDKVASQGEVVR	773.9336	1545.8526	2	56	-777.777	-777.777	-777.777	-777.777	0	0	2326.4059	0	0	0	1545.8514	773.931907	1545.849289	0	FALSE			-777.777	-777.777	-777.777	1	41.4	O:\Shao-En\MSDATA\kinaseinhib\k252a\SC_07282008\10x\M3\kinaseinhib_k252a_SC_07282008_10x_M3_combo.mgf.html		1	-777.777	-777.777	O:\Shao-En\MSDATA\kinaseinhib\k252a\SC_07282008\10x\M3\d008012008_m3_6.raw		0	1545.851455		0	TRUE	0	-777.777
-1	1	0	0.852	0.12	IPI:IPI00013452.8	172080	SPACER	SWISS-PROT:P07814|TREMBL:A0AVA9;Q05BP6;Q05DF8;Q3KQZ8;Q5DSM1;Q5H9S5;Q6PD57;Q86X73|ENSEMBL:ENSP00000355890|REFSEQ:NP_004437|H-INV:HIT000321887|VEGA:OTTHUMP00000035562 Tax_Id=9606 Gene_Symbol=EPRS glutamyl-prolyl tRNA synthetase	VLFDKVASQGEVVR	780.9512	1559.8878	2	51	-777.777	-777.777	-777.777	-777.777	0	0	2322.8372	0	0	0	1559.8857	780.9494994	1559.884473	0	FALSE			-777.777	-777.777	-777.777	1	41	O:\Shao-En\MSDATA\kinaseinhib\k252a\SC_07282008\10x\M3\kinaseinhib_k252a_SC_07282008_10x_M3_combo.mgf.html	1Arg6 1Lys8	1	-777.777	-777.777	O:\Shao-En\MSDATA\kinaseinhib\k252a\SC_07282008\10x\M3\d008012008_m3_6.raw		0	1545.851455		0	TRUE	0	-777.777
-1	1	0	0.852	0.12	IPI:IPI00013452.8	172080	SPACER	SWISS-PROT:P07814|TREMBL:A0AVA9;Q05BP6;Q05DF8;Q3KQZ8;Q5DSM1;Q5H9S5;Q6PD57;Q86X73|ENSEMBL:ENSP00000355890|REFSEQ:NP_004437|H-INV:HIT000321887|VEGA:OTTHUMP00000035562 Tax_Id=9606 Gene_Symbol=EPRS glutamyl-prolyl tRNA synthetase	VLFDKVASQGEVVR	520.971	1559.8913	3	40	-777.777	-777.777	-777.777	-777.777	2329.582455	17.09199074	2326.7065	2330.203105	2328.0143	1310.934413	1559.8857	520.9695809	1559.886955	1545.852302	FALSE			-777.777	-777.777	-777.777	1	29.7	O:\Shao-En\MSDATA\kinaseinhib\k252a\SC_07282008\10x\M3\kinaseinhib_k252a_SC_07282008_10x_M3_combo.mgf.html	1Arg6 1Lys8	1	-777.777	-777.777	O:\Shao-En\MSDATA\kinaseinhib\k252a\SC_07282008\10x\M3\d008012008_m3_6.raw		613739.6074	1545.851455		520.970929	TRUE	520.96951	-777.777
-1	1	0	0.852	0.12	IPI:IPI00013452.8	172080	SPACER	SWISS-PROT:P07814|TREMBL:A0AVA9;Q05BP6;Q05DF8;Q3KQZ8;Q5DSM1;Q5H9S5;Q6PD57;Q86X73|ENSEMBL:ENSP00000355890|REFSEQ:NP_004437|H-INV:HIT000321887|VEGA:OTTHUMP00000035562 Tax_Id=9606 Gene_Symbol=EPRS glutamyl-prolyl tRNA synthetase	VLFDKVASQGEVVR	516.2926	1545.8561	3	25	-777.777	-777.777	-777.777	-777.777	0	0	2325.5852	0	0	0	1545.8514	516.291186	1545.85177	0	FALSE			-777.777	-777.777	-777.777	1	15.5	O:\Shao-En\MSDATA\kinaseinhib\k252a\SC_07282008\10x\M3\kinaseinhib_k252a_SC_07282008_10x_M3_combo.mgf.html		1	-777.777	-777.777	O:\Shao-En\MSDATA\kinaseinhib\k252a\SC_07282008\10x\M3\d008012008_m3_6.raw		0	1545.851455		0	FALSE	0	-777.777
-1	1	0	0.852	0.12	IPI:IPI00013452.8	172080	SPACER	SWISS-PROT:P07814|TREMBL:A0AVA9;Q05BP6;Q05DF8;Q3KQZ8;Q5DSM1;Q5H9S5;Q6PD57;Q86X73|ENSEMBL:ENSP00000355890|REFSEQ:NP_004437|H-INV:HIT000321887|VEGA:OTTHUMP00000035562 Tax_Id=9606 Gene_Symbol=EPRS glutamyl-prolyl tRNA synthetase	WEFKHPQPFLR	495.5998	1483.7776	3	20	-777.777	-777.777	-777.777	-777.777	0	0	2540.3792	0	0	0	1483.7724	495.5984084	1483.773437	0	FALSE			-777.777	-777.777	-777.777	1	12.6	O:\Shao-En\MSDATA\kinaseinhib\k252a\SC_07282008\10x\M3\kinaseinhib_k252a_SC_07282008_10x_M3_combo.mgf.html		1	-777.777	-777.777	O:\Shao-En\MSDATA\kinaseinhib\k252a\SC_07282008\10x\M3\d008012008_m3_6.raw		0	1483.772425		0	FALSE	0	-777.777
-1	1	0	0.852	0.12	IPI:IPI00013452.8	172080	SPACER	SWISS-PROT:P07814|TREMBL:A0AVA9;Q05BP6;Q05DF8;Q3KQZ8;Q5DSM1;Q5H9S5;Q6PD57;Q86X73|ENSEMBL:ENSP00000355890|REFSEQ:NP_004437|H-INV:HIT000321887|VEGA:OTTHUMP00000035562 Tax_Id=9606 Gene_Symbol=EPRS glutamyl-prolyl tRNA synthetase	WEFKHPQPFLR	500.2779	1497.8119	3	17	-777.777	-777.777	-777.777	-777.777	0	0	2542.2901	0	0	0	1497.8067	500.2765034	1497.807722	0	FALSE			-777.777	-777.777	-777.777	1	9.5	O:\Shao-En\MSDATA\kinaseinhib\k252a\SC_07282008\10x\M3\kinaseinhib_k252a_SC_07282008_10x_M3_combo.mgf.html	1Arg6 1Lys8	1	-777.777	-777.777	O:\Shao-En\MSDATA\kinaseinhib\k252a\SC_07282008\10x\M3\d008012008_m3_6.raw		0	1483.772425		0	FALSE	0	-777.777
-1	1	0	0.852	0.12	IPI:IPI00013452.8	172080	SPACER	SWISS-PROT:P07814|TREMBL:A0AVA9;Q05BP6;Q05DF8;Q3KQZ8;Q5DSM1;Q5H9S5;Q6PD57;Q86X73|ENSEMBL:ENSP00000355890|REFSEQ:NP_004437|H-INV:HIT000321887|VEGA:OTTHUMP00000035562 Tax_Id=9606 Gene_Symbol=EPRS glutamyl-prolyl tRNA synthetase	YVALLKK	417.7772	833.5399	2	42	-777.777	-777.777	-777.777	-777.777	1908.495747	10.92769467	1905.9507	1908.31688	1908.9504	6453.035804	833.5374	417.7758927	833.53726	833.5375791	FALSE			-777.777	-777.777	-777.777	1	26.6	O:\Shao-En\MSDATA\kinaseinhib\k252a\SC_07282008\10x\M3\kinaseinhib_k252a_SC_07282008_10x_M3_combo.mgf.html		1	-777.777	-777.777	O:\Shao-En\MSDATA\kinaseinhib\k252a\SC_07282008\10x\M3\d008012008_m3_6.raw		4175804.578	833.5374547		417.777295	TRUE	417.7759877	-777.777
-1	1	0	0.852	0.12	IPI:IPI00013452.8	172080	SPACER	SWISS-PROT:P07814|TREMBL:A0AVA9;Q05BP6;Q05DF8;Q3KQZ8;Q5DSM1;Q5H9S5;Q6PD57;Q86X73|ENSEMBL:ENSP00000355890|REFSEQ:NP_004437|H-INV:HIT000321887|VEGA:OTTHUMP00000035562 Tax_Id=9606 Gene_Symbol=EPRS glutamyl-prolyl tRNA synthetase	YVALLKK	425.7911	849.5677	2	34	-777.777	-777.777	-777.777	-777.777	0	0	1905.7133	0	0	0	849.5658	425.789784	849.5650427	0	FALSE			-777.777	-777.777	-777.777	1	23.8	O:\Shao-En\MSDATA\kinaseinhib\k252a\SC_07282008\10x\M3\kinaseinhib_k252a_SC_07282008_10x_M3_combo.mgf.html	2Lys8	1	-777.777	-777.777	O:\Shao-En\MSDATA\kinaseinhib\k252a\SC_07282008\10x\M3\d008012008_m3_6.raw		0	833.5374547		0	TRUE	0	-777.777
-1	1	0	0.852	0.12	IPI:IPI00013452.8	172080	SPACER	SWISS-PROT:P07814|TREMBL:A0AVA9;Q05BP6;Q05DF8;Q3KQZ8;Q5DSM1;Q5H9S5;Q6PD57;Q86X73|ENSEMBL:ENSP00000355890|REFSEQ:NP_004437|H-INV:HIT000321887|VEGA:OTTHUMP00000035562 Tax_Id=9606 Gene_Symbol=EPRS glutamyl-prolyl tRNA synthetase	YYTLFGR	460.2391	918.4637	2	28	-777.777	-777.777	-777.777	-777.777	2642.579336	23.05454931	2637.889	2642.660301	2640.8308	1497.202888	918.4599	460.2377467	918.460968	918.4609918	FALSE			-777.777	-777.777	-777.777	1	14.5	O:\Shao-En\MSDATA\kinaseinhib\k252a\SC_07282008\10x\M3\kinaseinhib_k252a_SC_07282008_10x_M3_combo.mgf.html		1	-777.777	-777.777	O:\Shao-En\MSDATA\kinaseinhib\k252a\SC_07282008\10x\M3\d008012008_m3_6.raw		837077.1563	918.4599447		460.2391361	TRUE	460.2377828	-777.777
-1	1	0	0.852	0.12	IPI:IPI00013452.8	172080	SPACER	SWISS-PROT:P07814|TREMBL:A0AVA9;Q05BP6;Q05DF8;Q3KQZ8;Q5DSM1;Q5H9S5;Q6PD57;Q86X73|ENSEMBL:ENSP00000355890|REFSEQ:NP_004437|H-INV:HIT000321887|VEGA:OTTHUMP00000035562 Tax_Id=9606 Gene_Symbol=EPRS glutamyl-prolyl tRNA synthetase	YYTLFGR	463.2492	924.4838	2	18	-777.777	-777.777	-777.777	-777.777	0	0	2639.4001	0	0	0	924.48	463.2478435	924.4811615	0	FALSE			-777.777	-777.777	-777.777	1	6.4	O:\Shao-En\MSDATA\kinaseinhib\k252a\SC_07282008\10x\M3\kinaseinhib_k252a_SC_07282008_10x_M3_combo.mgf.html	1Arg6	1	-777.777	-777.777	O:\Shao-En\MSDATA\kinaseinhib\k252a\SC_07282008\10x\M3\d008012008_m3_6.raw		0	918.4599447		0	FALSE	0	-777.777
-1	1	0	0.888	0.16	IPI:IPI00604620.3	76625	SPACER	SWISS-PROT:P19338-1|ENSEMBL:ENSP00000318195|REFSEQ:NP_005372 Tax_Id=9606 Gene_Symbol=NCL Isoform 1 of Nucleolin	AAVTPGKK	386.2405	770.4665	2	20	-777.777	-777.777	-777.777	-777.777	0	0	732.9263	0	0	0	770.465	386.2392269	770.4639283	0	FALSE			-777.777	-777.777	-777.777	1	5.1	O:\Shao-En\MSDATA\kinaseinhib\k252a\SC_07282008\10x\M3\kinaseinhib_k252a_SC_07282008_10x_M3_combo.mgf.html		2	-777.777	-777.777	O:\Shao-En\MSDATA\kinaseinhib\k252a\SC_07282008\10x\M3\d008012008_m3_6.raw		0	770.4650147		0	FALSE	0	-777.777
-1	1	0	0.888	0.16	IPI:IPI00604620.3	76625	SPACER	SWISS-PROT:P19338-1|ENSEMBL:ENSP00000318195|REFSEQ:NP_005372 Tax_Id=9606 Gene_Symbol=NCL Isoform 1 of Nucleolin	AAVTPGKK	394.2544	786.4942	2	20	-777.777	-777.777	-777.777	-777.777	0	0	732.6136	0	0	0	786.4934	394.2531182	786.491711	0	FALSE			-777.777	-777.777	-777.777	1	1.2	O:\Shao-En\MSDATA\kinaseinhib\k252a\SC_07282008\10x\M3\kinaseinhib_k252a_SC_07282008_10x_M3_combo.mgf.html	2Lys8	2	-777.777	-777.777	O:\Shao-En\MSDATA\kinaseinhib\k252a\SC_07282008\10x\M3\d008012008_m3_6.raw		0	770.4650147		0	FALSE	0	-777.777
-1	1	0	0.888	0.16	IPI:IPI00604620.3	76625	SPACER	SWISS-PROT:P19338-1|ENSEMBL:ENSP00000318195|REFSEQ:NP_005372 Tax_Id=9606 Gene_Symbol=NCL Isoform 1 of Nucleolin	AAVTPGKK	394.2546	786.4946	2	16	-777.777	-777.777	-777.777	-777.777	0	0	726.2351	0	0	0	786.4934	394.2533182	786.492111	0	FALSE			-777.777	-777.777	-777.777	1	0.1	O:\Shao-En\MSDATA\kinaseinhib\k252a\SC_07282008\10x\M3\kinaseinhib_k252a_SC_07282008_10x_M3_combo.mgf.html	2Lys8	2	-777.777	-777.777	O:\Shao-En\MSDATA\kinaseinhib\k252a\SC_07282008\10x\M3\d008012008_m3_5.raw		0	770.4650147		0	FALSE	0	-777.777
-1	1	0	0.888	0.16	IPI:IPI00604620.3	76625	SPACER	SWISS-PROT:P19338-1|ENSEMBL:ENSP00000318195|REFSEQ:NP_005372 Tax_Id=9606 Gene_Symbol=NCL Isoform 1 of Nucleolin	AIRLELQGPR	576.8479	1151.6812	2	61	-777.777	-777.777	-777.777	-777.777	2203.090763	23.91322658	2201.7497	2203.795694	2202.0785	1739.572212	1151.6774	576.8464204	1151.678315	1151.678212	FALSE			-777.777	-777.777	-777.777	1	52.8	O:\Shao-En\MSDATA\kinaseinhib\k252a\SC_07282008\10x\M3\kinaseinhib_k252a_SC_07282008_10x_M3_combo.mgf.html		2	-777.777	-777.777	O:\Shao-En\MSDATA\kinaseinhib\k252a\SC_07282008\10x\M3\d008012008_m3_4.raw		679798.4082	1151.677465		576.8478279	TRUE	576.8463483	-777.777
-1	1	0	0.888	0.16	IPI:IPI00604620.3	76625	SPACER	SWISS-PROT:P19338-1|ENSEMBL:ENSP00000318195|REFSEQ:NP_005372 Tax_Id=9606 Gene_Symbol=NCL Isoform 1 of Nucleolin	AIRLELQGPR	576.8478	1151.681	2	58	-777.777	-777.777	-777.777	-777.777	2229.594277	19.38235157	2222.1781	2229.976728	2229.7016	13582.17803	1151.6774	576.8463204	1151.678115	1151.677441	FALSE			-777.777	-777.777	-777.777	1	44.2	O:\Shao-En\MSDATA\kinaseinhib\k252a\SC_07282008\10x\M3\kinaseinhib_k252a_SC_07282008_10x_M3_combo.mgf.html		2	-777.777	-777.777	O:\Shao-En\MSDATA\kinaseinhib\k252a\SC_07282008\10x\M3\d008012008_m3_5.raw		5415023.047	1151.677465		576.8476514	TRUE	576.8461719	-777.777
-1	1	0	0.888	0.16	IPI:IPI00604620.3	76625	SPACER	SWISS-PROT:P19338-1|ENSEMBL:ENSP00000318195|REFSEQ:NP_005372 Tax_Id=9606 Gene_Symbol=NCL Isoform 1 of Nucleolin	AIRLELQGPR	582.8685	1163.7225	2	52	-777.777	-777.777	-777.777	-777.777	2231.186435	24.74091465	2218.5751	2231.327949	2232.5265	19130.91094	1163.7177	582.8670139	1163.719502	1151.678049	FALSE			-777.777	-777.777	-777.777	1	42.5	O:\Shao-En\MSDATA\kinaseinhib\k252a\SC_07282008\10x\M3\kinaseinhib_k252a_SC_07282008_10x_M3_combo.mgf.html	2Arg6	2	-777.777	-777.777	O:\Shao-En\MSDATA\kinaseinhib\k252a\SC_07282008\10x\M3\d008012008_m3_6.raw		7341327.305	1151.677465		582.8677495	TRUE	582.8662634	-777.777
-1	1	0	0.888	0.16	IPI:IPI00604620.3	76625	SPACER	SWISS-PROT:P19338-1|ENSEMBL:ENSP00000318195|REFSEQ:NP_005372 Tax_Id=9606 Gene_Symbol=NCL Isoform 1 of Nucleolin	AIRLELQGPR	582.8677	1163.7209	2	51	-777.777	-777.777	-777.777	-777.777	0	0	2223.1326	0	0	0	1163.7177	582.8662139	1163.717902	0	FALSE			-777.777	-777.777	-777.777	1	41.6	O:\Shao-En\MSDATA\kinaseinhib\k252a\SC_07282008\10x\M3\kinaseinhib_k252a_SC_07282008_10x_M3_combo.mgf.html	2Arg6	2	-777.777	-777.777	O:\Shao-En\MSDATA\kinaseinhib\k252a\SC_07282008\10x\M3\d008012008_m3_5.raw		0	1151.677465		0	TRUE	0	-777.777
-1	1	0	0.888	0.16	IPI:IPI00604620.3	76625	SPACER	SWISS-PROT:P19338-1|ENSEMBL:ENSP00000318195|REFSEQ:NP_005372 Tax_Id=9606 Gene_Symbol=NCL Isoform 1 of Nucleolin	AIRLELQGPR	576.8478	1151.6811	2	38	-777.777	-777.777	-777.777	-777.777	0	0	2219.1857	0	0	0	1151.6774	576.8463204	1151.678115	0	FALSE			-777.777	-777.777	-777.777	1	26.1	O:\Shao-En\MSDATA\kinaseinhib\k252a\SC_07282008\10x\M3\kinaseinhib_k252a_SC_07282008_10x_M3_combo.mgf.html		2	-777.777	-777.777	O:\Shao-En\MSDATA\kinaseinhib\k252a\SC_07282008\10x\M3\d008012008_m3_6.raw		0	1151.677465		0	TRUE	0	-777.777
-1	1	0	0.888	0.16	IPI:IPI00604620.3	76625	SPACER	SWISS-PROT:P19338-1|ENSEMBL:ENSP00000318195|REFSEQ:NP_005372 Tax_Id=9606 Gene_Symbol=NCL Isoform 1 of Nucleolin	AIRLELQGPR	384.9014	1151.6824	3	36	-777.777	-777.777	-777.777	-777.777	2231.151197	24.74091465	2219.4898	2231.561904	2232.5265	5946.528929	1151.6774	384.9001283	1151.678597	1151.678359	FALSE			-777.777	-777.777	-777.777	1	18.6	O:\Shao-En\MSDATA\kinaseinhib\k252a\SC_07282008\10x\M3\kinaseinhib_k252a_SC_07282008_10x_M3_combo.mgf.html		2	-777.777	-777.777	O:\Shao-En\MSDATA\kinaseinhib\k252a\SC_07282008\10x\M3\d008012008_m3_6.raw		4352526.172	1151.677465		384.9014858	TRUE	384.9002141	-777.777
-1	1	0	0.888	0.16	IPI:IPI00604620.3	76625	SPACER	SWISS-PROT:P19338-1|ENSEMBL:ENSP00000318195|REFSEQ:NP_005372 Tax_Id=9606 Gene_Symbol=NCL Isoform 1 of Nucleolin	AIRLELQGPR	388.9149	1163.7229	3	36	-777.777	-777.777	-777.777	-777.777	2229.637085	21.70759287	2222.8252	2230.312466	2231.7684	4593.551876	1163.7177	388.913624	1163.719084	1151.677719	FALSE			-777.777	-777.777	-777.777	1	27.7	O:\Shao-En\MSDATA\kinaseinhib\k252a\SC_07282008\10x\M3\kinaseinhib_k252a_SC_07282008_10x_M3_combo.mgf.html	2Arg6	2	-777.777	-777.777	O:\Shao-En\MSDATA\kinaseinhib\k252a\SC_07282008\10x\M3\d008012008_m3_5.raw		3505130.5	1151.677465		388.9148602	TRUE	388.9135842	-777.777
-1	1	0	0.888	0.16	IPI:IPI00604620.3	76625	SPACER	SWISS-PROT:P19338-1|ENSEMBL:ENSP00000318195|REFSEQ:NP_005372 Tax_Id=9606 Gene_Symbol=NCL Isoform 1 of Nucleolin	AIRLELQGPR	384.9014	1151.6822	3	34	-777.777	-777.777	-777.777	-777.777	0	0	2220.7614	0	0	0	1151.6774	384.9001283	1151.678597	0	FALSE			-777.777	-777.777	-777.777	1	15.4	O:\Shao-En\MSDATA\kinaseinhib\k252a\SC_07282008\10x\M3\kinaseinhib_k252a_SC_07282008_10x_M3_combo.mgf.html		2	-777.777	-777.777	O:\Shao-En\MSDATA\kinaseinhib\k252a\SC_07282008\10x\M3\d008012008_m3_5.raw		0	1151.677465		0	TRUE	0	-777.777
-1	1	0	0.888	0.16	IPI:IPI00604620.3	76625	SPACER	SWISS-PROT:P19338-1|ENSEMBL:ENSP00000318195|REFSEQ:NP_005372 Tax_Id=9606 Gene_Symbol=NCL Isoform 1 of Nucleolin	AIRLELQGPR	388.9144	1163.7213	3	28	-777.777	-777.777	-777.777	-777.777	0	0	2220.2461	0	0	0	1163.7177	388.913124	1163.717584	0	FALSE			-777.777	-777.777	-777.777	1	20.5	O:\Shao-En\MSDATA\kinaseinhib\k252a\SC_07282008\10x\M3\kinaseinhib_k252a_SC_07282008_10x_M3_combo.mgf.html	2Arg6	2	-777.777	-777.777	O:\Shao-En\MSDATA\kinaseinhib\k252a\SC_07282008\10x\M3\d008012008_m3_6.raw		0	1151.677465		0	TRUE	0	-777.777
-1	1	0	0.888	0.16	IPI:IPI00604620.3	76625	SPACER	SWISS-PROT:P19338-1|ENSEMBL:ENSP00000318195|REFSEQ:NP_005372 Tax_Id=9606 Gene_Symbol=NCL Isoform 1 of Nucleolin	ALELTGLK	426.7687	851.5228	2	43	-777.777	-777.777	-777.777	-777.777	2349.448902	22.13985931	2346.1414	2350.105199	2351.8055	657.9197229	851.5207	426.767383	851.5202405	843.5070987	FALSE			-777.777	-777.777	-777.777	1	24.9	O:\Shao-En\MSDATA\kinaseinhib\k252a\SC_07282008\10x\M3\kinaseinhib_k252a_SC_07282008_10x_M3_combo.mgf.html	1Lys8	2	-777.777	-777.777	O:\Shao-En\MSDATA\kinaseinhib\k252a\SC_07282008\10x\M3\d008012008_m3_6.raw		416996.2646	843.5065447		426.7692866	TRUE	426.7679696	-777.777
-1	1	0	0.888	0.16	IPI:IPI00604620.3	76625	SPACER	SWISS-PROT:P19338-1|ENSEMBL:ENSP00000318195|REFSEQ:NP_005372 Tax_Id=9606 Gene_Symbol=NCL Isoform 1 of Nucleolin	ALELTGLK	422.7618	843.5091	2	37	-777.777	-777.777	-777.777	-777.777	2346.018104	16.56104374	2341.3478	2346.226389	2345.8587	1019.804493	843.5065	422.7604873	843.5064492	843.506629	FALSE			-777.777	-777.777	-777.777	1	23.2	O:\Shao-En\MSDATA\kinaseinhib\k252a\SC_07282008\10x\M3\kinaseinhib_k252a_SC_07282008_10x_M3_combo.mgf.html		2	-777.777	-777.777	O:\Shao-En\MSDATA\kinaseinhib\k252a\SC_07282008\10x\M3\d008012008_m3_5.raw		649302.1914	843.5065447		422.761882	TRUE	422.7605693	-777.777
-1	1	0	0.888	0.16	IPI:IPI00604620.3	76625	SPACER	SWISS-PROT:P19338-1|ENSEMBL:ENSP00000318195|REFSEQ:NP_005372 Tax_Id=9606 Gene_Symbol=NCL Isoform 1 of Nucleolin	ALELTGLK	422.762	843.5094	2	32	-777.777	-777.777	-777.777	-777.777	0	0	2344.3595	0	0	0	843.5065	422.7606873	843.5068492	0	FALSE			-777.777	-777.777	-777.777	1	13.8	O:\Shao-En\MSDATA\kinaseinhib\k252a\SC_07282008\10x\M3\kinaseinhib_k252a_SC_07282008_10x_M3_combo.mgf.html		2	-777.777	-777.777	O:\Shao-En\MSDATA\kinaseinhib\k252a\SC_07282008\10x\M3\d008012008_m3_6.raw		0	843.5065447		0	TRUE	0	-777.777
-1	1	0	0.888	0.16	IPI:IPI00604620.3	76625	SPACER	SWISS-PROT:P19338-1|ENSEMBL:ENSP00000318195|REFSEQ:NP_005372 Tax_Id=9606 Gene_Symbol=NCL Isoform 1 of Nucleolin	ALELTGLKVFGNEIK	824.4887	1646.9629	2	32	-777.777	-777.777	-777.777	-777.777	3188.997789	15.75223159	3188.7173	3190.368116	3189.4237	850.9042851	1646.9577	824.4869522	1646.959379	1630.932659	FALSE			-777.777	-777.777	-777.777	1	31.9	O:\Shao-En\MSDATA\kinaseinhib\k252a\SC_07282008\10x\M3\kinaseinhib_k252a_SC_07282008_10x_M3_combo.mgf.html	2Lys8	2	-777.777	-777.777	O:\Shao-En\MSDATA\kinaseinhib\k252a\SC_07282008\10x\M3\d008012008_m3_5.raw		195172.7075	1630.929365		824.4888245	TRUE	824.4870768	-777.777
-1	1	0	0.888	0.16	IPI:IPI00604620.3	76625	SPACER	SWISS-PROT:P19338-1|ENSEMBL:ENSP00000318195|REFSEQ:NP_005372 Tax_Id=9606 Gene_Symbol=NCL Isoform 1 of Nucleolin	ALELTGLKVFGNEIK	824.487	1646.9594	2	28	-777.777	-777.777	-777.777	-777.777	3200.650129	18.22127881	3203.0074	3200.776679	3198.8535	730.0739338	1646.9577	824.4852522	1646.955979	1630.928866	FALSE			-777.777	-777.777	-777.777	1	22.8	O:\Shao-En\MSDATA\kinaseinhib\k252a\SC_07282008\10x\M3\kinaseinhib_k252a_SC_07282008_10x_M3_combo.mgf.html	2Lys8	2	-777.777	-777.777	O:\Shao-En\MSDATA\kinaseinhib\k252a\SC_07282008\10x\M3\d008012008_m3_6.raw		166963.0461	1630.929365		824.4870101	TRUE	824.4852623	-777.777
-1	1	0	0.888	0.16	IPI:IPI00604620.3	76625	SPACER	SWISS-PROT:P19338-1|ENSEMBL:ENSP00000318195|REFSEQ:NP_005372 Tax_Id=9606 Gene_Symbol=NCL Isoform 1 of Nucleolin	ALELTGLKVFGNEIK	816.4737	1630.9328	2	23	-777.777	-777.777	-777.777	-777.777	0	0	3200.4172	0	0	0	1630.9293	816.4719609	1630.929396	0	FALSE			-777.777	-777.777	-777.777	1	16.6	O:\Shao-En\MSDATA\kinaseinhib\k252a\SC_07282008\10x\M3\kinaseinhib_k252a_SC_07282008_10x_M3_combo.mgf.html		2	-777.777	-777.777	O:\Shao-En\MSDATA\kinaseinhib\k252a\SC_07282008\10x\M3\d008012008_m3_6.raw		0	1630.929365		0	FALSE	0	-777.777
-1	1	0	0.888	0.16	IPI:IPI00604620.3	76625	SPACER	SWISS-PROT:P19338-1|ENSEMBL:ENSP00000318195|REFSEQ:NP_005372 Tax_Id=9606 Gene_Symbol=NCL Isoform 1 of Nucleolin	ALVATPGK	378.7352	755.4558	2	32	-777.777	-777.777	-777.777	-777.777	1831.656657	11.66519477	1831.864	1831.935189	1832.3422	2440.808793	755.4541	378.733935	755.4533446	755.4536064	FALSE			-777.777	-777.777	-777.777	1	10.6	O:\Shao-En\MSDATA\kinaseinhib\k252a\SC_07282008\10x\M3\kinaseinhib_k252a_SC_07282008_10x_M3_combo.mgf.html		2	-777.777	-777.777	O:\Shao-En\MSDATA\kinaseinhib\k252a\SC_07282008\10x\M3\d008012008_m3_5.raw		1827399.129	755.4541147		378.7351077	TRUE	378.7338427	-777.777
-1	1	0	0.888	0.16	IPI:IPI00604620.3	76625	SPACER	SWISS-PROT:P19338-1|ENSEMBL:ENSP00000318195|REFSEQ:NP_005372 Tax_Id=9606 Gene_Symbol=NCL Isoform 1 of Nucleolin	ALVATPGKK	450.7962	899.5779	2	44	-777.777	-777.777	-777.777	-777.777	1537.572685	122.4717297	1547.9587	1539.228128	1534.2746	545.531702	899.5775	450.7948569	899.5751885	883.5473323	FALSE			-777.777	-777.777	-777.777	1	30.6	O:\Shao-En\MSDATA\kinaseinhib\k252a\SC_07282008\10x\M3\kinaseinhib_k252a_SC_07282008_10x_M3_combo.mgf.html	2Lys8	2	-777.777	-777.777	O:\Shao-En\MSDATA\kinaseinhib\k252a\SC_07282008\10x\M3\d008012008_m3_6.raw		315641.8494	883.5490747		450.7968647	TRUE	450.7955216	-777.777
-1	1	0	0.888	0.16	IPI:IPI00604620.3	76625	SPACER	SWISS-PROT:P19338-1|ENSEMBL:ENSP00000318195|REFSEQ:NP_005372 Tax_Id=9606 Gene_Symbol=NCL Isoform 1 of Nucleolin	ALVATPGKK	450.7963	899.578	2	39	-777.777	-777.777	-777.777	-777.777	1362.757124	131.1495725	1358.2591	1362.981722	1385.082	645.6635041	899.5775	450.7949569	899.5753885	883.547167	FALSE			-777.777	-777.777	-777.777	1	25.6	O:\Shao-En\MSDATA\kinaseinhib\k252a\SC_07282008\10x\M3\kinaseinhib_k252a_SC_07282008_10x_M3_combo.mgf.html	2Lys8	2	-777.777	-777.777	O:\Shao-En\MSDATA\kinaseinhib\k252a\SC_07282008\10x\M3\d008012008_m3_5.raw		383226.2168	883.5490747		450.7962286	TRUE	450.7948856	-777.777
-1	1	0	0.888	0.16	IPI:IPI00604620.3	76625	SPACER	SWISS-PROT:P19338-1|ENSEMBL:ENSP00000318195|REFSEQ:NP_005372 Tax_Id=9606 Gene_Symbol=NCL Isoform 1 of Nucleolin	ALVATPGKK	442.782	883.5494	2	37	-777.777	-777.777	-777.777	-777.777	0	0	1515.9927	0	0	0	883.5491	442.7806656	883.5468058	0	FALSE			-777.777	-777.777	-777.777	1	10.3	O:\Shao-En\MSDATA\kinaseinhib\k252a\SC_07282008\10x\M3\kinaseinhib_k252a_SC_07282008_10x_M3_combo.mgf.html		2	-777.777	-777.777	O:\Shao-En\MSDATA\kinaseinhib\k252a\SC_07282008\10x\M3\d008012008_m3_6.raw		0	883.5490747		0	TRUE	0	-777.777
-1	1	0	0.888	0.16	IPI:IPI00604620.3	76625	SPACER	SWISS-PROT:P19338-1|ENSEMBL:ENSP00000318195|REFSEQ:NP_005372 Tax_Id=9606 Gene_Symbol=NCL Isoform 1 of Nucleolin	ALVATPGKK	450.7962	899.5779	2	37	-777.777	-777.777	-777.777	-777.777	0	0	1326.7737	0	0	0	899.5775	450.7948569	899.5751885	0	FALSE			-777.777	-777.777	-777.777	1	25.8	O:\Shao-En\MSDATA\kinaseinhib\k252a\SC_07282008\10x\M3\kinaseinhib_k252a_SC_07282008_10x_M3_combo.mgf.html	2Lys8	2	-777.777	-777.777	O:\Shao-En\MSDATA\kinaseinhib\k252a\SC_07282008\10x\M3\d008012008_m3_5.raw		0	883.5490747		0	TRUE	0	-777.777
-1	1	0	0.888	0.16	IPI:IPI00604620.3	76625	SPACER	SWISS-PROT:P19338-1|ENSEMBL:ENSP00000318195|REFSEQ:NP_005372 Tax_Id=9606 Gene_Symbol=NCL Isoform 1 of Nucleolin	ALVATPGKK	442.7824	883.5503	2	36	-777.777	-777.777	-777.777	-777.777	0	0	1341.5724	0	0	0	883.5491	442.7810656	883.5476058	0	FALSE			-777.777	-777.777	-777.777	1	15.5	O:\Shao-En\MSDATA\kinaseinhib\k252a\SC_07282008\10x\M3\kinaseinhib_k252a_SC_07282008_10x_M3_combo.mgf.html		2	-777.777	-777.777	O:\Shao-En\MSDATA\kinaseinhib\k252a\SC_07282008\10x\M3\d008012008_m3_5.raw		0	883.5490747		0	TRUE	0	-777.777
-1	1	0	0.888	0.16	IPI:IPI00604620.3	76625	SPACER	SWISS-PROT:P19338-1|ENSEMBL:ENSP00000318195|REFSEQ:NP_005372 Tax_Id=9606 Gene_Symbol=NCL Isoform 1 of Nucleolin	ALVATPGKK	442.7825	883.5504	2	36	-777.777	-777.777	-777.777	-777.777	0	0	1403.9233	0	0	0	883.5491	442.7811656	883.5478058	0	FALSE			-777.777	-777.777	-777.777	1	13.7	O:\Shao-En\MSDATA\kinaseinhib\k252a\SC_07282008\10x\M3\kinaseinhib_k252a_SC_07282008_10x_M3_combo.mgf.html		2	-777.777	-777.777	O:\Shao-En\MSDATA\kinaseinhib\k252a\SC_07282008\10x\M3\d008012008_m3_5.raw		0	883.5490747		0	TRUE	0	-777.777
-1	1	0	0.888	0.16	IPI:IPI00604620.3	76625	SPACER	SWISS-PROT:P19338-1|ENSEMBL:ENSP00000318195|REFSEQ:NP_005372 Tax_Id=9606 Gene_Symbol=NCL Isoform 1 of Nucleolin	ALVATPGKK	450.7968	899.5791	2	35	-777.777	-777.777	-777.777	-777.777	1211.301013	107.0274884	1167.9252	1212.508599	1207.3136	410.2384815	899.5775	450.7954569	899.5763885	883.547563	FALSE			-777.777	-777.777	-777.777	1	20	O:\Shao-En\MSDATA\kinaseinhib\k252a\SC_07282008\10x\M3\kinaseinhib_k252a_SC_07282008_10x_M3_combo.mgf.html	2Lys8	2	-777.777	-777.777	O:\Shao-En\MSDATA\kinaseinhib\k252a\SC_07282008\10x\M3\d008012008_m3_4.raw		243199.4194	883.5490747		450.7969287	TRUE	450.7955857	-777.777
-1	1	0	0.888	0.16	IPI:IPI00604620.3	76625	SPACER	SWISS-PROT:P19338-1|ENSEMBL:ENSP00000318195|REFSEQ:NP_005372 Tax_Id=9606 Gene_Symbol=NCL Isoform 1 of Nucleolin	ALVATPGKK	442.7825	883.5504	2	34	-777.777	-777.777	-777.777	-777.777	0	0	1547.6411	0	0	0	883.5491	442.7811656	883.5478058	0	FALSE			-777.777	-777.777	-777.777	1	16	O:\Shao-En\MSDATA\kinaseinhib\k252a\SC_07282008\10x\M3\kinaseinhib_k252a_SC_07282008_10x_M3_combo.mgf.html		2	-777.777	-777.777	O:\Shao-En\MSDATA\kinaseinhib\k252a\SC_07282008\10x\M3\d008012008_m3_6.raw		0	883.5490747		0	TRUE	0	-777.777
-1	1	0	0.888	0.16	IPI:IPI00604620.3	76625	SPACER	SWISS-PROT:P19338-1|ENSEMBL:ENSP00000318195|REFSEQ:NP_005372 Tax_Id=9606 Gene_Symbol=NCL Isoform 1 of Nucleolin	ALVATPGKK	450.797	899.5794	2	33	-777.777	-777.777	-777.777	-777.777	0	0	1230.4523	0	0	0	899.5775	450.7956569	899.5767885	0	FALSE			-777.777	-777.777	-777.777	1	23.9	O:\Shao-En\MSDATA\kinaseinhib\k252a\SC_07282008\10x\M3\kinaseinhib_k252a_SC_07282008_10x_M3_combo.mgf.html	2Lys8	2	-777.777	-777.777	O:\Shao-En\MSDATA\kinaseinhib\k252a\SC_07282008\10x\M3\d008012008_m3_4.raw		0	883.5490747		0	TRUE	0	-777.777
-1	1	0	0.888	0.16	IPI:IPI00604620.3	76625	SPACER	SWISS-PROT:P19338-1|ENSEMBL:ENSP00000318195|REFSEQ:NP_005372 Tax_Id=9606 Gene_Symbol=NCL Isoform 1 of Nucleolin	ALVATPGKK	442.7824	883.5502	2	32	-777.777	-777.777	-777.777	-777.777	0	0	1434.4496	0	0	0	883.5491	442.7810656	883.5476058	0	FALSE			-777.777	-777.777	-777.777	1	13.3	O:\Shao-En\MSDATA\kinaseinhib\k252a\SC_07282008\10x\M3\kinaseinhib_k252a_SC_07282008_10x_M3_combo.mgf.html		2	-777.777	-777.777	O:\Shao-En\MSDATA\kinaseinhib\k252a\SC_07282008\10x\M3\d008012008_m3_5.raw		0	883.5490747		0	TRUE	0	-777.777
-1	1	0	0.888	0.16	IPI:IPI00604620.3	76625	SPACER	SWISS-PROT:P19338-1|ENSEMBL:ENSP00000318195|REFSEQ:NP_005372 Tax_Id=9606 Gene_Symbol=NCL Isoform 1 of Nucleolin	ALVATPGKK	442.7825	883.5504	2	32	-777.777	-777.777	-777.777	-777.777	1175.235989	72.26622344	1170.2325	1176.945647	1191.3982	124.3905126	883.5491	442.7811656	883.5478058	883.5472358	FALSE			-777.777	-777.777	-777.777	1	8.9	O:\Shao-En\MSDATA\kinaseinhib\k252a\SC_07282008\10x\M3\kinaseinhib_k252a_SC_07282008_10x_M3_combo.mgf.html		2	-777.777	-777.777	O:\Shao-En\MSDATA\kinaseinhib\k252a\SC_07282008\10x\M3\d008012008_m3_3.raw		73741.68164	883.5490747		442.7825152	TRUE	442.7811808	-777.777
-1	1	0	0.888	0.16	IPI:IPI00604620.3	76625	SPACER	SWISS-PROT:P19338-1|ENSEMBL:ENSP00000318195|REFSEQ:NP_005372 Tax_Id=9606 Gene_Symbol=NCL Isoform 1 of Nucleolin	ALVATPGKK	450.7957	899.5768	2	32	-777.777	-777.777	-777.777	-777.777	0	0	1512.8987	0	0	0	899.5775	450.7943569	899.5741885	0	FALSE			-777.777	-777.777	-777.777	1	16.6	O:\Shao-En\MSDATA\kinaseinhib\k252a\SC_07282008\10x\M3\kinaseinhib_k252a_SC_07282008_10x_M3_combo.mgf.html	2Lys8	2	-777.777	-777.777	O:\Shao-En\MSDATA\kinaseinhib\k252a\SC_07282008\10x\M3\d008012008_m3_6.raw		0	883.5490747		0	TRUE	0	-777.777
-1	1	0	0.888	0.16	IPI:IPI00604620.3	76625	SPACER	SWISS-PROT:P19338-1|ENSEMBL:ENSP00000318195|REFSEQ:NP_005372 Tax_Id=9606 Gene_Symbol=NCL Isoform 1 of Nucleolin	ALVATPGKK	442.7827	883.5509	2	31	-777.777	-777.777	-777.777	-777.777	0	0	1579.0875	0	0	0	883.5491	442.7813656	883.5482058	0	FALSE			-777.777	-777.777	-777.777	1	15.8	O:\Shao-En\MSDATA\kinaseinhib\k252a\SC_07282008\10x\M3\kinaseinhib_k252a_SC_07282008_10x_M3_combo.mgf.html		2	-777.777	-777.777	O:\Shao-En\MSDATA\kinaseinhib\k252a\SC_07282008\10x\M3\d008012008_m3_6.raw		0	883.5490747		0	TRUE	0	-777.777
-1	1	0	0.888	0.16	IPI:IPI00604620.3	76625	SPACER	SWISS-PROT:P19338-1|ENSEMBL:ENSP00000318195|REFSEQ:NP_005372 Tax_Id=9606 Gene_Symbol=NCL Isoform 1 of Nucleolin	ALVATPGKK	442.7825	883.5504	2	31	-777.777	-777.777	-777.777	-777.777	0	0	1372.5881	0	0	0	883.5491	442.7811656	883.5478058	0	FALSE			-777.777	-777.777	-777.777	1	11.8	O:\Shao-En\MSDATA\kinaseinhib\k252a\SC_07282008\10x\M3\kinaseinhib_k252a_SC_07282008_10x_M3_combo.mgf.html		2	-777.777	-777.777	O:\Shao-En\MSDATA\kinaseinhib\k252a\SC_07282008\10x\M3\d008012008_m3_5.raw		0	883.5490747		0	TRUE	0	-777.777
-1	1	0	0.888	0.16	IPI:IPI00604620.3	76625	SPACER	SWISS-PROT:P19338-1|ENSEMBL:ENSP00000318195|REFSEQ:NP_005372 Tax_Id=9606 Gene_Symbol=NCL Isoform 1 of Nucleolin	ALVATPGKK	450.7969	899.5792	2	31	-777.777	-777.777	-777.777	-777.777	0	0	1197.9773	0	0	0	899.5775	450.7955569	899.5765885	0	FALSE			-777.777	-777.777	-777.777	1	21.8	O:\Shao-En\MSDATA\kinaseinhib\k252a\SC_07282008\10x\M3\kinaseinhib_k252a_SC_07282008_10x_M3_combo.mgf.html	2Lys8	2	-777.777	-777.777	O:\Shao-En\MSDATA\kinaseinhib\k252a\SC_07282008\10x\M3\d008012008_m3_4.raw		0	883.5490747		0	TRUE	0	-777.777
-1	1	0	0.888	0.16	IPI:IPI00604620.3	76625	SPACER	SWISS-PROT:P19338-1|ENSEMBL:ENSP00000318195|REFSEQ:NP_005372 Tax_Id=9606 Gene_Symbol=NCL Isoform 1 of Nucleolin	ALVATPGKK	450.7962	899.5779	2	28	-777.777	-777.777	-777.777	-777.777	0	0	1295.8	0	0	0	899.5775	450.7948569	899.5751885	0	FALSE			-777.777	-777.777	-777.777	1	15.3	O:\Shao-En\MSDATA\kinaseinhib\k252a\SC_07282008\10x\M3\kinaseinhib_k252a_SC_07282008_10x_M3_combo.mgf.html	2Lys8	2	-777.777	-777.777	O:\Shao-En\MSDATA\kinaseinhib\k252a\SC_07282008\10x\M3\d008012008_m3_5.raw		0	883.5490747		0	TRUE	0	-777.777
-1	1	0	0.888	0.16	IPI:IPI00604620.3	76625	SPACER	SWISS-PROT:P19338-1|ENSEMBL:ENSP00000318195|REFSEQ:NP_005372 Tax_Id=9606 Gene_Symbol=NCL Isoform 1 of Nucleolin	ALVATPGKK	442.7826	883.5506	2	27	-777.777	-777.777	-777.777	-777.777	0	0	1485.432	0	0	0	883.5491	442.7812656	883.5480058	0	FALSE			-777.777	-777.777	-777.777	1	7.2	O:\Shao-En\MSDATA\kinaseinhib\k252a\SC_07282008\10x\M3\kinaseinhib_k252a_SC_07282008_10x_M3_combo.mgf.html		2	-777.777	-777.777	O:\Shao-En\MSDATA\kinaseinhib\k252a\SC_07282008\10x\M3\d008012008_m3_6.raw		0	883.5490747		0	TRUE	0	-777.777
-1	1	0	0.888	0.16	IPI:IPI00604620.3	76625	SPACER	SWISS-PROT:P19338-1|ENSEMBL:ENSP00000318195|REFSEQ:NP_005372 Tax_Id=9606 Gene_Symbol=NCL Isoform 1 of Nucleolin	ALVATPGKK	442.7824	883.5503	2	27	-777.777	-777.777	-777.777	-777.777	0	0	1310.1512	0	0	0	883.5491	442.7810656	883.5476058	0	FALSE			-777.777	-777.777	-777.777	1	13.2	O:\Shao-En\MSDATA\kinaseinhib\k252a\SC_07282008\10x\M3\kinaseinhib_k252a_SC_07282008_10x_M3_combo.mgf.html		2	-777.777	-777.777	O:\Shao-En\MSDATA\kinaseinhib\k252a\SC_07282008\10x\M3\d008012008_m3_5.raw		0	883.5490747		0	TRUE	0	-777.777
-1	1	0	0.888	0.16	IPI:IPI00604620.3	76625	SPACER	SWISS-PROT:P19338-1|ENSEMBL:ENSP00000318195|REFSEQ:NP_005372 Tax_Id=9606 Gene_Symbol=NCL Isoform 1 of Nucleolin	ALVATPGKK	450.796	899.5774	2	27	-777.777	-777.777	-777.777	-777.777	0	0	1477.0311	0	0	0	899.5775	450.7946569	899.5747885	0	FALSE			-777.777	-777.777	-777.777	1	16.1	O:\Shao-En\MSDATA\kinaseinhib\k252a\SC_07282008\10x\M3\kinaseinhib_k252a_SC_07282008_10x_M3_combo.mgf.html	2Lys8	2	-777.777	-777.777	O:\Shao-En\MSDATA\kinaseinhib\k252a\SC_07282008\10x\M3\d008012008_m3_6.raw		0	883.5490747		0	TRUE	0	-777.777
-1	1	0	0.888	0.16	IPI:IPI00604620.3	76625	SPACER	SWISS-PROT:P19338-1|ENSEMBL:ENSP00000318195|REFSEQ:NP_005372 Tax_Id=9606 Gene_Symbol=NCL Isoform 1 of Nucleolin	ALVATPGKK	442.7826	883.5506	2	26	-777.777	-777.777	-777.777	-777.777	0	0	1213.5552	0	0	0	883.5491	442.7812656	883.5480058	0	FALSE			-777.777	-777.777	-777.777	1	14.9	O:\Shao-En\MSDATA\kinaseinhib\k252a\SC_07282008\10x\M3\kinaseinhib_k252a_SC_07282008_10x_M3_combo.mgf.html		2	-777.777	-777.777	O:\Shao-En\MSDATA\kinaseinhib\k252a\SC_07282008\10x\M3\d008012008_m3_4.raw		0	883.5490747		0	TRUE	0	-777.777
-1	1	0	0.888	0.16	IPI:IPI00604620.3	76625	SPACER	SWISS-PROT:P19338-1|ENSEMBL:ENSP00000318195|REFSEQ:NP_005372 Tax_Id=9606 Gene_Symbol=NCL Isoform 1 of Nucleolin	ALVATPGKK	450.7962	899.5779	2	26	-777.777	-777.777	-777.777	-777.777	0	0	1388.7359	0	0	0	899.5775	450.7948569	899.5751885	0	FALSE			-777.777	-777.777	-777.777	1	14.3	O:\Shao-En\MSDATA\kinaseinhib\k252a\SC_07282008\10x\M3\kinaseinhib_k252a_SC_07282008_10x_M3_combo.mgf.html	2Lys8	2	-777.777	-777.777	O:\Shao-En\MSDATA\kinaseinhib\k252a\SC_07282008\10x\M3\d008012008_m3_5.raw		0	883.5490747		0	TRUE	0	-777.777
-1	1	0	0.888	0.16	IPI:IPI00604620.3	76625	SPACER	SWISS-PROT:P19338-1|ENSEMBL:ENSP00000318195|REFSEQ:NP_005372 Tax_Id=9606 Gene_Symbol=NCL Isoform 1 of Nucleolin	ALVATPGKK	442.7825	883.5505	2	25	-777.777	-777.777	-777.777	-777.777	0	0	1231.6369	0	0	0	883.5491	442.7811656	883.5478058	0	FALSE			-777.777	-777.777	-777.777	1	8.4	O:\Shao-En\MSDATA\kinaseinhib\k252a\SC_07282008\10x\M3\kinaseinhib_k252a_SC_07282008_10x_M3_combo.mgf.html		2	-777.777	-777.777	O:\Shao-En\MSDATA\kinaseinhib\k252a\SC_07282008\10x\M3\d008012008_m3_3.raw		0	883.5490747		0	FALSE	0	-777.777
-1	1	0	0.888	0.16	IPI:IPI00604620.3	76625	SPACER	SWISS-PROT:P19338-1|ENSEMBL:ENSP00000318195|REFSEQ:NP_005372 Tax_Id=9606 Gene_Symbol=NCL Isoform 1 of Nucleolin	ALVATPGKK	442.7826	883.5506	2	23	-777.777	-777.777	-777.777	-777.777	0	0	1243.9948	0	0	0	883.5491	442.7812656	883.5480058	0	FALSE			-777.777	-777.777	-777.777	1	10.8	O:\Shao-En\MSDATA\kinaseinhib\k252a\SC_07282008\10x\M3\kinaseinhib_k252a_SC_07282008_10x_M3_combo.mgf.html		2	-777.777	-777.777	O:\Shao-En\MSDATA\kinaseinhib\k252a\SC_07282008\10x\M3\d008012008_m3_4.raw		0	883.5490747		0	FALSE	0	-777.777
-1	1	0	0.888	0.16	IPI:IPI00604620.3	76625	SPACER	SWISS-PROT:P19338-1|ENSEMBL:ENSP00000318195|REFSEQ:NP_005372 Tax_Id=9606 Gene_Symbol=NCL Isoform 1 of Nucleolin	ALVATPGKK	450.7959	899.5772	2	22	-777.777	-777.777	-777.777	-777.777	0	0	1446.8665	0	0	0	899.5775	450.7945569	899.5745885	0	FALSE			-777.777	-777.777	-777.777	1	11.6	O:\Shao-En\MSDATA\kinaseinhib\k252a\SC_07282008\10x\M3\kinaseinhib_k252a_SC_07282008_10x_M3_combo.mgf.html	2Lys8	2	-777.777	-777.777	O:\Shao-En\MSDATA\kinaseinhib\k252a\SC_07282008\10x\M3\d008012008_m3_6.raw		0	883.5490747		0	FALSE	0	-777.777
-1	1	0	0.888	0.16	IPI:IPI00604620.3	76625	SPACER	SWISS-PROT:P19338-1|ENSEMBL:ENSP00000318195|REFSEQ:NP_005372 Tax_Id=9606 Gene_Symbol=NCL Isoform 1 of Nucleolin	ALVATPGKK	450.7959	899.5773	2	22	-777.777	-777.777	-777.777	-777.777	0	0	1579.406	0	0	0	899.5775	450.7945569	899.5745885	0	FALSE			-777.777	-777.777	-777.777	1	14.3	O:\Shao-En\MSDATA\kinaseinhib\k252a\SC_07282008\10x\M3\kinaseinhib_k252a_SC_07282008_10x_M3_combo.mgf.html	2Lys8	2	-777.777	-777.777	O:\Shao-En\MSDATA\kinaseinhib\k252a\SC_07282008\10x\M3\d008012008_m3_6.raw		0	883.5490747		0	FALSE	0	-777.777
-1	1	0	0.888	0.16	IPI:IPI00604620.3	76625	SPACER	SWISS-PROT:P19338-1|ENSEMBL:ENSP00000318195|REFSEQ:NP_005372 Tax_Id=9606 Gene_Symbol=NCL Isoform 1 of Nucleolin	ALVATPGKK	442.7825	883.5505	2	21	-777.777	-777.777	-777.777	-777.777	0	0	1201.0672	0	0	0	883.5491	442.7811656	883.5478058	0	FALSE			-777.777	-777.777	-777.777	1	2.8	O:\Shao-En\MSDATA\kinaseinhib\k252a\SC_07282008\10x\M3\kinaseinhib_k252a_SC_07282008_10x_M3_combo.mgf.html		2	-777.777	-777.777	O:\Shao-En\MSDATA\kinaseinhib\k252a\SC_07282008\10x\M3\d008012008_m3_3.raw		0	883.5490747		0	FALSE	0	-777.777
-1	1	0	0.888	0.16	IPI:IPI00604620.3	76625	SPACER	SWISS-PROT:P19338-1|ENSEMBL:ENSP00000318195|REFSEQ:NP_005372 Tax_Id=9606 Gene_Symbol=NCL Isoform 1 of Nucleolin	ALVATPGKK	442.7826	883.5506	2	21	-777.777	-777.777	-777.777	-777.777	0	0	1275.5102	0	0	0	883.5491	442.7812656	883.5480058	0	FALSE			-777.777	-777.777	-777.777	1	6.5	O:\Shao-En\MSDATA\kinaseinhib\k252a\SC_07282008\10x\M3\kinaseinhib_k252a_SC_07282008_10x_M3_combo.mgf.html		2	-777.777	-777.777	O:\Shao-En\MSDATA\kinaseinhib\k252a\SC_07282008\10x\M3\d008012008_m3_4.raw		0	883.5490747		0	FALSE	0	-777.777
-1	1	0	0.888	0.16	IPI:IPI00604620.3	76625	SPACER	SWISS-PROT:P19338-1|ENSEMBL:ENSP00000318195|REFSEQ:NP_005372 Tax_Id=9606 Gene_Symbol=NCL Isoform 1 of Nucleolin	ALVATPGKK	450.7969	899.5792	2	20	-777.777	-777.777	-777.777	-777.777	0	0	1262.2166	0	0	0	899.5775	450.7955569	899.5765885	0	FALSE			-777.777	-777.777	-777.777	1	12.9	O:\Shao-En\MSDATA\kinaseinhib\k252a\SC_07282008\10x\M3\kinaseinhib_k252a_SC_07282008_10x_M3_combo.mgf.html	2Lys8	2	-777.777	-777.777	O:\Shao-En\MSDATA\kinaseinhib\k252a\SC_07282008\10x\M3\d008012008_m3_4.raw		0	883.5490747		0	FALSE	0	-777.777
-1	1	0	0.888	0.16	IPI:IPI00604620.3	76625	SPACER	SWISS-PROT:P19338-1|ENSEMBL:ENSP00000318195|REFSEQ:NP_005372 Tax_Id=9606 Gene_Symbol=NCL Isoform 1 of Nucleolin	ALVATPGKK	442.7827	883.5509	2	17	-777.777	-777.777	-777.777	-777.777	0	0	1609.3503	0	0	0	883.5491	442.7813656	883.5482058	0	FALSE			-777.777	-777.777	-777.777	1	3.6	O:\Shao-En\MSDATA\kinaseinhib\k252a\SC_07282008\10x\M3\kinaseinhib_k252a_SC_07282008_10x_M3_combo.mgf.html		2	-777.777	-777.777	O:\Shao-En\MSDATA\kinaseinhib\k252a\SC_07282008\10x\M3\d008012008_m3_6.raw		0	883.5490747		0	FALSE	0	-777.777
-1	1	0	0.888	0.16	IPI:IPI00604620.3	76625	SPACER	SWISS-PROT:P19338-1|ENSEMBL:ENSP00000318195|REFSEQ:NP_005372 Tax_Id=9606 Gene_Symbol=NCL Isoform 1 of Nucleolin	ALVATPGKK	442.7825	883.5504	2	14	-777.777	-777.777	-777.777	-777.777	0	0	1142.4053	0	0	0	883.5491	442.7811656	883.5478058	0	FALSE			-777.777	-777.777	-777.777	1	2.8	O:\Shao-En\MSDATA\kinaseinhib\k252a\SC_07282008\10x\M3\kinaseinhib_k252a_SC_07282008_10x_M3_combo.mgf.html		2	-777.777	-777.777	O:\Shao-En\MSDATA\kinaseinhib\k252a\SC_07282008\10x\M3\d008012008_m3_4.raw		0	883.5490747		0	FALSE	0	-777.777
-1	1	0	0.888	0.16	IPI:IPI00604620.3	76625	SPACER	SWISS-PROT:P19338-1|ENSEMBL:ENSP00000318195|REFSEQ:NP_005372 Tax_Id=9606 Gene_Symbol=NCL Isoform 1 of Nucleolin	ALVATPGKK	450.7969	899.5792	2	14	-777.777	-777.777	-777.777	-777.777	0	0	1203.1798	0	0	0	899.5775	450.7955569	899.5765885	0	FALSE			-777.777	-777.777	-777.777	1	7.9	O:\Shao-En\MSDATA\kinaseinhib\k252a\SC_07282008\10x\M3\kinaseinhib_k252a_SC_07282008_10x_M3_combo.mgf.html	2Lys8	2	-777.777	-777.777	O:\Shao-En\MSDATA\kinaseinhib\k252a\SC_07282008\10x\M3\d008012008_m3_3.raw		0	883.5490747		0	FALSE	0	-777.777
-1	1	0	0.888	0.16	IPI:IPI00604620.3	76625	SPACER	SWISS-PROT:P19338-1|ENSEMBL:ENSP00000318195|REFSEQ:NP_005372 Tax_Id=9606 Gene_Symbol=NCL Isoform 1 of Nucleolin	ALVATPGKK	450.7957	899.5768	2	12	-777.777	-777.777	-777.777	-777.777	0	0	1264.8669	0	0	0	899.5775	450.7943569	899.5741885	0	FALSE			-777.777	-777.777	-777.777	1	2.9	O:\Shao-En\MSDATA\kinaseinhib\k252a\SC_07282008\10x\M3\kinaseinhib_k252a_SC_07282008_10x_M3_combo.mgf.html	2Lys8	2	-777.777	-777.777	O:\Shao-En\MSDATA\kinaseinhib\k252a\SC_07282008\10x\M3\d008012008_m3_5.raw		0	883.5490747		0	FALSE	0	-777.777
-1	1	0	0.888	0.16	IPI:IPI00604620.3	76625	SPACER	SWISS-PROT:P19338-1|ENSEMBL:ENSP00000318195|REFSEQ:NP_005372 Tax_Id=9606 Gene_Symbol=NCL Isoform 1 of Nucleolin	ATFIKVPQNQNGK	730.9152	1459.8159	2	51	-777.777	-777.777	-777.777	-777.777	1995.256995	15.87354312	1989.7763	1996.124551	1995.318	8068.818693	1459.8118	730.9135536	1459.812582	1443.782182	FALSE			-777.777	-777.777	-777.777	1	40.2	O:\Shao-En\MSDATA\kinaseinhib\k252a\SC_07282008\10x\M3\kinaseinhib_k252a_SC_07282008_10x_M3_combo.mgf.html	2Lys8	2	-777.777	-777.777	O:\Shao-En\MSDATA\kinaseinhib\k252a\SC_07282008\10x\M3\d008012008_m3_6.raw		2210821.059	1443.783395		730.9151702	TRUE	730.9135238	-777.777
-1	1	0	0.888	0.16	IPI:IPI00604620.3	76625	SPACER	SWISS-PROT:P19338-1|ENSEMBL:ENSP00000318195|REFSEQ:NP_005372 Tax_Id=9606 Gene_Symbol=NCL Isoform 1 of Nucleolin	ATFIKVPQNQNGK	722.9009	1443.7873	2	32	-777.777	-777.777	-777.777	-777.777	0	0	1990.1021	0	0	0	1443.7834	722.8992623	1443.783999	0	FALSE			-777.777	-777.777	-777.777	1	19.1	O:\Shao-En\MSDATA\kinaseinhib\k252a\SC_07282008\10x\M3\kinaseinhib_k252a_SC_07282008_10x_M3_combo.mgf.html		2	-777.777	-777.777	O:\Shao-En\MSDATA\kinaseinhib\k252a\SC_07282008\10x\M3\d008012008_m3_6.raw		0	1443.783395		0	TRUE	0	-777.777
-1	1	0	0.888	0.16	IPI:IPI00604620.3	76625	SPACER	SWISS-PROT:P19338-1|ENSEMBL:ENSP00000318195|REFSEQ:NP_005372 Tax_Id=9606 Gene_Symbol=NCL Isoform 1 of Nucleolin	ATFIKVPQNQNGK	730.9151	1459.8156	2	26	-777.777	-777.777	-777.777	-777.777	1993.780185	13.74387293	1993.7117	1994.097191	1994.6436	4809.070469	1459.8118	730.9134536	1459.812382	1443.782808	FALSE			-777.777	-777.777	-777.777	1	18.7	O:\Shao-En\MSDATA\kinaseinhib\k252a\SC_07282008\10x\M3\kinaseinhib_k252a_SC_07282008_10x_M3_combo.mgf.html	2Lys8	2	-777.777	-777.777	O:\Shao-En\MSDATA\kinaseinhib\k252a\SC_07282008\10x\M3\d008012008_m3_5.raw		1314557.024	1443.783395		730.9153074	TRUE	730.913661	-777.777
-1	1	0	0.888	0.16	IPI:IPI00604620.3	76625	SPACER	SWISS-PROT:P19338-1|ENSEMBL:ENSP00000318195|REFSEQ:NP_005372 Tax_Id=9606 Gene_Symbol=NCL Isoform 1 of Nucleolin	ATFIKVPQNQNGK	722.901	1443.7875	2	22	-777.777	-777.777	-777.777	-777.777	0	0	1990.1903	0	0	0	1443.7834	722.8993623	1443.784199	0	FALSE			-777.777	-777.777	-777.777	1	14	O:\Shao-En\MSDATA\kinaseinhib\k252a\SC_07282008\10x\M3\kinaseinhib_k252a_SC_07282008_10x_M3_combo.mgf.html		2	-777.777	-777.777	O:\Shao-En\MSDATA\kinaseinhib\k252a\SC_07282008\10x\M3\d008012008_m3_5.raw		0	1443.783395		0	FALSE	0	-777.777
-1	1	0	0.888	0.16	IPI:IPI00604620.3	76625	SPACER	SWISS-PROT:P19338-1|ENSEMBL:ENSP00000318195|REFSEQ:NP_005372 Tax_Id=9606 Gene_Symbol=NCL Isoform 1 of Nucleolin	ATFIKVPQNQNGK	482.2701	1443.7884	3	20	-777.777	-777.777	-777.777	-777.777	0	0	1991.072	0	0	0	1443.7834	482.2687229	1443.78438	0	FALSE			-777.777	-777.777	-777.777	1	8.1	O:\Shao-En\MSDATA\kinaseinhib\k252a\SC_07282008\10x\M3\kinaseinhib_k252a_SC_07282008_10x_M3_combo.mgf.html		2	-777.777	-777.777	O:\Shao-En\MSDATA\kinaseinhib\k252a\SC_07282008\10x\M3\d008012008_m3_6.raw		0	1443.783395		0	FALSE	0	-777.777
-1	1	0	0.888	0.16	IPI:IPI00604620.3	76625	SPACER	SWISS-PROT:P19338-1|ENSEMBL:ENSP00000318195|REFSEQ:NP_005372 Tax_Id=9606 Gene_Symbol=NCL Isoform 1 of Nucleolin	ATFIKVPQNQNGK	487.6125	1459.8156	3	17	-777.777	-777.777	-777.777	-777.777	0	0	1991.826	0	0	0	1459.8118	487.6111171	1459.811563	0	FALSE			-777.777	-777.777	-777.777	1	7.1	O:\Shao-En\MSDATA\kinaseinhib\k252a\SC_07282008\10x\M3\kinaseinhib_k252a_SC_07282008_10x_M3_combo.mgf.html	2Lys8	2	-777.777	-777.777	O:\Shao-En\MSDATA\kinaseinhib\k252a\SC_07282008\10x\M3\d008012008_m3_6.raw		0	1443.783395		0	FALSE	0	-777.777
-1	1	0	0.888	0.16	IPI:IPI00604620.3	76625	SPACER	SWISS-PROT:P19338-1|ENSEMBL:ENSP00000318195|REFSEQ:NP_005372 Tax_Id=9606 Gene_Symbol=NCL Isoform 1 of Nucleolin	ATFIKVPQNQNGK	482.2699	1443.7879	3	15	-777.777	-777.777	-777.777	-777.777	0	0	1991.835	0	0	0	1443.7834	482.2685229	1443.78378	0	FALSE			-777.777	-777.777	-777.777	1	9.5	O:\Shao-En\MSDATA\kinaseinhib\k252a\SC_07282008\10x\M3\kinaseinhib_k252a_SC_07282008_10x_M3_combo.mgf.html		2	-777.777	-777.777	O:\Shao-En\MSDATA\kinaseinhib\k252a\SC_07282008\10x\M3\d008012008_m3_5.raw		0	1443.783395		0	FALSE	0	-777.777
-1	1	0	0.888	0.16	IPI:IPI00604620.3	76625	SPACER	SWISS-PROT:P19338-1|ENSEMBL:ENSP00000318195|REFSEQ:NP_005372 Tax_Id=9606 Gene_Symbol=NCL Isoform 1 of Nucleolin	AVTTPGKK	409.2598	816.505	2	26	-777.777	-777.777	-777.777	-777.777	731.7534485	5.9698	731.679	731.3508325	732.6299	55.29559624	816.504	409.2585019	816.5024785	800.4739317	FALSE			-777.777	-777.777	-777.777	1	3.9	O:\Shao-En\MSDATA\kinaseinhib\k252a\SC_07282008\10x\M3\kinaseinhib_k252a_SC_07282008_10x_M3_combo.mgf.html	2Lys8	2	-777.777	-777.777	O:\Shao-En\MSDATA\kinaseinhib\k252a\SC_07282008\10x\M3\d008012008_m3_5.raw		37934.15759	800.4755847		409.2597692	TRUE	409.2584712	-777.777
-1	1	0	0.888	0.16	IPI:IPI00604620.3	76625	SPACER	SWISS-PROT:P19338-1|ENSEMBL:ENSP00000318195|REFSEQ:NP_005372 Tax_Id=9606 Gene_Symbol=NCL Isoform 1 of Nucleolin	AVTTPGKK	401.2457	800.4768	2	19	-777.777	-777.777	-777.777	-777.777	0	0	732.3185	0	0	0	800.4756	401.2444106	800.4742958	0	FALSE			-777.777	-777.777	-777.777	1	4.7	O:\Shao-En\MSDATA\kinaseinhib\k252a\SC_07282008\10x\M3\kinaseinhib_k252a_SC_07282008_10x_M3_combo.mgf.html		2	-777.777	-777.777	O:\Shao-En\MSDATA\kinaseinhib\k252a\SC_07282008\10x\M3\d008012008_m3_5.raw		0	800.4755847		0	FALSE	0	-777.777
-1	1	0	0.888	0.16	IPI:IPI00604620.3	76625	SPACER	SWISS-PROT:P19338-1|ENSEMBL:ENSP00000318195|REFSEQ:NP_005372 Tax_Id=9606 Gene_Symbol=NCL Isoform 1 of Nucleolin	EAMEDGEIDGNKVTLDWAKPK	1181.5684	2361.1223	2	30	-777.777	-777.777	-777.777	-777.777	2509.577383	19.74818119	2510.2521	2510.021421	2510.9447	2140.719649	2361.1158	1181.566266	2361.118006	2361.116269	FALSE			-777.777	-777.777	-777.777	1	22.7	O:\Shao-En\MSDATA\kinaseinhib\k252a\SC_07282008\10x\M3\kinaseinhib_k252a_SC_07282008_10x_M3_combo.mgf.html	1Met(ox)	2	-777.777	-777.777	O:\Shao-En\MSDATA\kinaseinhib\k252a\SC_07282008\10x\M3\d008012008_m3_6.raw		280685.6077	2345.120875		1181.565518	TRUE	1181.563384	-777.777
-1	1	0	0.888	0.16	IPI:IPI00604620.3	76625	SPACER	SWISS-PROT:P19338-1|ENSEMBL:ENSP00000318195|REFSEQ:NP_005372 Tax_Id=9606 Gene_Symbol=NCL Isoform 1 of Nucleolin	EAMEDGEIDGNKVTLDWAKPK	1193.5885	2385.1625	2	18	-777.777	-777.777	-777.777	-777.777	0	0	2512.1075	0	0	0	2385.1584	1193.586353	2385.15818	0	FALSE			-777.777	-777.777	-777.777	1	13.5	O:\Shao-En\MSDATA\kinaseinhib\k252a\SC_07282008\10x\M3\kinaseinhib_k252a_SC_07282008_10x_M3_combo.mgf.html	1Met(ox) 3Lys8	2	-777.777	-777.777	O:\Shao-En\MSDATA\kinaseinhib\k252a\SC_07282008\10x\M3\d008012008_m3_6.raw		0	2345.120875		0	FALSE	0	-777.777
-1	1	0	0.888	0.16	IPI:IPI00604620.3	76625	SPACER	SWISS-PROT:P19338-1|ENSEMBL:ENSP00000318195|REFSEQ:NP_005372 Tax_Id=9606 Gene_Symbol=NCL Isoform 1 of Nucleolin	EAMEDGEIDGNKVTLDWAKPK	790.7308	2369.1705	3	57	-777.777	-777.777	-777.777	-777.777	2644.103612	20.44802761	2640.4568	2644.299705	2640.8308	1769.11898	2369.1635	790.7290888	2369.165478	2345.121147	FALSE			-777.777	-777.777	-777.777	1	45.7	O:\Shao-En\MSDATA\kinaseinhib\k252a\SC_07282008\10x\M3\kinaseinhib_k252a_SC_07282008_10x_M3_combo.mgf.html	3Lys8	2	-777.777	-777.777	O:\Shao-En\MSDATA\kinaseinhib\k252a\SC_07282008\10x\M3\d008012008_m3_6.raw		428845.4043	2345.120875		790.7295849	TRUE	790.7278737	-777.777
-1	1	0	0.888	0.16	IPI:IPI00604620.3	76625	SPACER	SWISS-PROT:P19338-1|ENSEMBL:ENSP00000318195|REFSEQ:NP_005372 Tax_Id=9606 Gene_Symbol=NCL Isoform 1 of Nucleolin	EAMEDGEIDGNKVTLDWAKPK	782.7155	2345.1247	3	50	-777.777	-777.777	-777.777	-777.777	0	0	2639.7124	0	0	0	2345.1208	782.7137975	2345.119604	0	FALSE			-777.777	-777.777	-777.777	1	39.6	O:\Shao-En\MSDATA\kinaseinhib\k252a\SC_07282008\10x\M3\kinaseinhib_k252a_SC_07282008_10x_M3_combo.mgf.html		2	-777.777	-777.777	O:\Shao-En\MSDATA\kinaseinhib\k252a\SC_07282008\10x\M3\d008012008_m3_6.raw		0	2345.120875		0	TRUE	0	-777.777
-1	1	0	0.888	0.16	IPI:IPI00604620.3	76625	SPACER	SWISS-PROT:P19338-1|ENSEMBL:ENSP00000318195|REFSEQ:NP_005372 Tax_Id=9606 Gene_Symbol=NCL Isoform 1 of Nucleolin	EAMEDGEIDGNKVTLDWAKPK	796.0608	2385.1606	3	48	-777.777	-777.777	-777.777	-777.777	2501.398624	14.8807197	2497.5829	2501.260494	2502.6541	3281.687832	2385.1584	796.059083	2385.155461	2361.116853	FALSE			-777.777	-777.777	-777.777	1	45.7	O:\Shao-En\MSDATA\kinaseinhib\k252a\SC_07282008\10x\M3\kinaseinhib_k252a_SC_07282008_10x_M3_combo.mgf.html	1Met(ox) 3Lys8	2	-777.777	-777.777	O:\Shao-En\MSDATA\kinaseinhib\k252a\SC_07282008\10x\M3\d008012008_m3_5.raw		788216.4753	2345.120875		796.0611205	TRUE	796.0594036	-777.777
-1	1	0	0.888	0.16	IPI:IPI00604620.3	76625	SPACER	SWISS-PROT:P19338-1|ENSEMBL:ENSP00000318195|REFSEQ:NP_005372 Tax_Id=9606 Gene_Symbol=NCL Isoform 1 of Nucleolin	EAMEDGEIDGNKVTLDWAKPK	796.061	2385.1611	3	43	-777.777	-777.777	-777.777	-777.777	2510.477248	17.32529151	2504.9888	2510.485068	2510.9447	5270.606115	2385.1584	796.059283	2385.156061	2361.116737	FALSE			-777.777	-777.777	-777.777	1	34.4	O:\Shao-En\MSDATA\kinaseinhib\k252a\SC_07282008\10x\M3\kinaseinhib_k252a_SC_07282008_10x_M3_combo.mgf.html	1Met(ox) 3Lys8	2	-777.777	-777.777	O:\Shao-En\MSDATA\kinaseinhib\k252a\SC_07282008\10x\M3\d008012008_m3_6.raw		1265925.976	2345.120875		796.0612017	TRUE	796.0594847	-777.777
-1	1	0	0.888	0.16	IPI:IPI00604620.3	76625	SPACER	SWISS-PROT:P19338-1|ENSEMBL:ENSP00000318195|REFSEQ:NP_005372 Tax_Id=9606 Gene_Symbol=NCL Isoform 1 of Nucleolin	EAMEDGEIDGNKVTLDWAKPK	790.7295	2369.1667	3	33	-777.777	-777.777	-777.777	-777.777	2633.901488	12.58362688	2634.1188	2635.499717	2635.5223	1585.918579	2369.1635	790.7277888	2369.161578	2345.12053	FALSE			-777.777	-777.777	-777.777	1	18	O:\Shao-En\MSDATA\kinaseinhib\k252a\SC_07282008\10x\M3\kinaseinhib_k252a_SC_07282008_10x_M3_combo.mgf.html	3Lys8	2	-777.777	-777.777	O:\Shao-En\MSDATA\kinaseinhib\k252a\SC_07282008\10x\M3\d008012008_m3_5.raw		385117.2426	2345.120875		790.7294199	TRUE	790.7277087	-777.777
-1	1	0	0.888	0.16	IPI:IPI00604620.3	76625	SPACER	SWISS-PROT:P19338-1|ENSEMBL:ENSP00000318195|REFSEQ:NP_005372 Tax_Id=9606 Gene_Symbol=NCL Isoform 1 of Nucleolin	EAMEDGEIDGNKVTLDWAKPK	788.0481	2361.1223	3	29	-777.777	-777.777	-777.777	-777.777	2510.473571	17.32529151	2501.3807	2510.486815	2510.9447	5270.606115	2361.1158	788.0463917	2361.117387	2361.116737	FALSE			-777.777	-777.777	-777.777	1	27.3	O:\Shao-En\MSDATA\kinaseinhib\k252a\SC_07282008\10x\M3\kinaseinhib_k252a_SC_07282008_10x_M3_combo.mgf.html	1Met(ox)	2	-777.777	-777.777	O:\Shao-En\MSDATA\kinaseinhib\k252a\SC_07282008\10x\M3\d008012008_m3_6.raw		1265925.976	2345.120875		788.0480266	TRUE	788.0463183	-777.777
-1	1	0	0.888	0.16	IPI:IPI00604620.3	76625	SPACER	SWISS-PROT:P19338-1|ENSEMBL:ENSP00000318195|REFSEQ:NP_005372 Tax_Id=9606 Gene_Symbol=NCL Isoform 1 of Nucleolin	EAMEDGEIDGNKVTLDWAKPK	782.7152	2345.1239	3	26	-777.777	-777.777	-777.777	-777.777	2633.901488	12.58362688	2635.9752	2635.499717	2635.5223	1585.918579	2345.1208	782.7134975	2345.118704	2345.12053	FALSE			-777.777	-777.777	-777.777	1	22	O:\Shao-En\MSDATA\kinaseinhib\k252a\SC_07282008\10x\M3\kinaseinhib_k252a_SC_07282008_10x_M3_combo.mgf.html		2	-777.777	-777.777	O:\Shao-En\MSDATA\kinaseinhib\k252a\SC_07282008\10x\M3\d008012008_m3_5.raw		385117.2426	2345.120875		782.7148745	TRUE	782.7131719	-777.777
-1	1	0	0.888	0.16	IPI:IPI00604620.3	76625	SPACER	SWISS-PROT:P19338-1|ENSEMBL:ENSP00000318195|REFSEQ:NP_005372 Tax_Id=9606 Gene_Symbol=NCL Isoform 1 of Nucleolin	FGYVDFESAEDLEK	828.8817	1655.7488	2	84	-777.777	-777.777	-777.777	-777.777	3046.607007	20.74466846	3043.0577	3046.428052	3048.2908	2109.775733	1655.7446	828.8799475	1655.74537	1647.732095	FALSE			-777.777	-777.777	-777.777	1	76.9	O:\Shao-En\MSDATA\kinaseinhib\k252a\SC_07282008\10x\M3\kinaseinhib_k252a_SC_07282008_10x_M3_combo.mgf.html	1Lys8	2	-777.777	-777.777	O:\Shao-En\MSDATA\kinaseinhib\k252a\SC_07282008\10x\M3\d008012008_m3_6.raw		473326.3201	1647.730395		828.881781	TRUE	828.8800285	-777.777
-1	1	0	0.888	0.16	IPI:IPI00604620.3	76625	SPACER	SWISS-PROT:P19338-1|ENSEMBL:ENSP00000318195|REFSEQ:NP_005372 Tax_Id=9606 Gene_Symbol=NCL Isoform 1 of Nucleolin	FGYVDFESAEDLEK	824.8752	1647.7358	2	69	-777.777	-777.777	-777.777	-777.777	0	0	3040.7967	0	0	0	1647.7304	824.8734518	1647.732378	0	FALSE			-777.777	-777.777	-777.777	1	62.6	O:\Shao-En\MSDATA\kinaseinhib\k252a\SC_07282008\10x\M3\kinaseinhib_k252a_SC_07282008_10x_M3_combo.mgf.html		2	-777.777	-777.777	O:\Shao-En\MSDATA\kinaseinhib\k252a\SC_07282008\10x\M3\d008012008_m3_6.raw		0	1647.730395		0	TRUE	0	-777.777
-1	1	0	0.888	0.16	IPI:IPI00604620.3	76625	SPACER	SWISS-PROT:P19338-1|ENSEMBL:ENSP00000318195|REFSEQ:NP_005372 Tax_Id=9606 Gene_Symbol=NCL Isoform 1 of Nucleolin	FGYVDFESAEDLEK	828.8818	1655.749	2	58	-777.777	-777.777	-777.777	-777.777	3038.465783	17.92176506	3033.4226	3038.233944	3035.1972	2701.955161	1655.7446	828.8800475	1655.74557	1647.73234	FALSE			-777.777	-777.777	-777.777	1	53.7	O:\Shao-En\MSDATA\kinaseinhib\k252a\SC_07282008\10x\M3\kinaseinhib_k252a_SC_07282008_10x_M3_combo.mgf.html	1Lys8	2	-777.777	-777.777	O:\Shao-En\MSDATA\kinaseinhib\k252a\SC_07282008\10x\M3\d008012008_m3_5.raw		605654.7275	1647.730395		828.8820804	TRUE	828.8803279	-777.777
-1	1	0	0.888	0.16	IPI:IPI00604620.3	76625	SPACER	SWISS-PROT:P19338-1|ENSEMBL:ENSP00000318195|REFSEQ:NP_005372 Tax_Id=9606 Gene_Symbol=NCL Isoform 1 of Nucleolin	FGYVDFESAEDLEK	824.8754	1647.7363	2	54	-777.777	-777.777	-777.777	-777.777	0	0	3045.6549	0	0	0	1647.7304	824.8736518	1647.732778	0	FALSE			-777.777	-777.777	-777.777	1	39.3	O:\Shao-En\MSDATA\kinaseinhib\k252a\SC_07282008\10x\M3\kinaseinhib_k252a_SC_07282008_10x_M3_combo.mgf.html		2	-777.777	-777.777	O:\Shao-En\MSDATA\kinaseinhib\k252a\SC_07282008\10x\M3\d008012008_m3_5.raw		0	1647.730395		0	TRUE	0	-777.777
-1	1	0	0.888	0.16	IPI:IPI00604620.3	76625	SPACER	SWISS-PROT:P19338-1|ENSEMBL:ENSP00000318195|REFSEQ:NP_005372 Tax_Id=9606 Gene_Symbol=NCL Isoform 1 of Nucleolin	FGYVDFESAEDLEKALELTGLK	1237.622	2473.2294	2	33	-777.777	-777.777	-777.777	-777.777	4132.746982	15.01708896	4131.2293	4132.465217	4134.6008	312.0463029	2473.2263	1237.619805	2473.225084	2473.225061	FALSE			-777.777	-777.777	-777.777	1	28.7	O:\Shao-En\MSDATA\kinaseinhib\k252a\SC_07282008\10x\M3\kinaseinhib_k252a_SC_07282008_10x_M3_combo.mgf.html		2	-777.777	-777.777	O:\Shao-En\MSDATA\kinaseinhib\k252a\SC_07282008\10x\M3\d008012008_m3_5.raw		38134.17435	2473.226375		1237.622013	TRUE	1237.619818	-777.777
-1	1	0	0.888	0.16	IPI:IPI00604620.3	76625	SPACER	SWISS-PROT:P19338-1|ENSEMBL:ENSP00000318195|REFSEQ:NP_005372 Tax_Id=9606 Gene_Symbol=NCL Isoform 1 of Nucleolin	FGYVDFESAEDLEKALELTGLK	1245.6371	2489.2597	2	21	-777.777	-777.777	-777.777	-777.777	0	0	4132.788	0	0	0	2489.2547	1245.634896	2489.255267	0	FALSE			-777.777	-777.777	-777.777	1	17	O:\Shao-En\MSDATA\kinaseinhib\k252a\SC_07282008\10x\M3\kinaseinhib_k252a_SC_07282008_10x_M3_combo.mgf.html	2Lys8	2	-777.777	-777.777	O:\Shao-En\MSDATA\kinaseinhib\k252a\SC_07282008\10x\M3\d008012008_m3_5.raw		0	2473.226375		0	FALSE	0	-777.777
-1	1	0	0.888	0.16	IPI:IPI00604620.3	76625	SPACER	SWISS-PROT:P19338-1|ENSEMBL:ENSP00000318195|REFSEQ:NP_005372 Tax_Id=9606 Gene_Symbol=NCL Isoform 1 of Nucleolin	FGYVDFESAEDLEKALELTGLK	1237.6217	2473.2289	2	13	-777.777	-777.777	-777.777	-777.777	0	0	4354.6484	0	0	0	2473.2263	1237.619505	2473.224484	0	FALSE			-777.777	-777.777	-777.777	1	12.9	O:\Shao-En\MSDATA\kinaseinhib\k252a\SC_07282008\10x\M3\kinaseinhib_k252a_SC_07282008_10x_M3_combo.mgf.html		2	-777.777	-777.777	O:\Shao-En\MSDATA\kinaseinhib\k252a\SC_07282008\10x\M3\d008012008_m3_6.raw		0	2473.226375		0	FALSE	0	-777.777
-1	1	0	0.888	0.16	IPI:IPI00604620.3	76625	SPACER	SWISS-PROT:P19338-1|ENSEMBL:ENSP00000318195|REFSEQ:NP_005372 Tax_Id=9606 Gene_Symbol=NCL Isoform 1 of Nucleolin	FGYVDFESAEDLEKALELTGLK	830.7606	2489.26	3	50	-777.777	-777.777	-777.777	-777.777	4133.720166	21.96138343	4135.457	4134.315424	4134.6008	593.8292348	2489.2547	830.7588454	2489.254748	2473.227188	FALSE			-777.777	-777.777	-777.777	1	43	O:\Shao-En\MSDATA\kinaseinhib\k252a\SC_07282008\10x\M3\kinaseinhib_k252a_SC_07282008_10x_M3_combo.mgf.html	2Lys8	2	-777.777	-777.777	O:\Shao-En\MSDATA\kinaseinhib\k252a\SC_07282008\10x\M3\d008012008_m3_5.raw		133229.9935	2473.226375		830.7603547	TRUE	830.7586001	-777.777
-1	1	0	0.888	0.16	IPI:IPI00604620.3	76625	SPACER	SWISS-PROT:P19338-1|ENSEMBL:ENSP00000318195|REFSEQ:NP_005372 Tax_Id=9606 Gene_Symbol=NCL Isoform 1 of Nucleolin	FGYVDFESAEDLEKALELTGLK	825.4174	2473.2303	3	35	-777.777	-777.777	-777.777	-777.777	0	0	4127.4864	0	0	0	2473.2263	825.4156512	2473.225166	0	FALSE			-777.777	-777.777	-777.777	1	18.4	O:\Shao-En\MSDATA\kinaseinhib\k252a\SC_07282008\10x\M3\kinaseinhib_k252a_SC_07282008_10x_M3_combo.mgf.html		2	-777.777	-777.777	O:\Shao-En\MSDATA\kinaseinhib\k252a\SC_07282008\10x\M3\d008012008_m3_5.raw		0	2473.226375		0	TRUE	0	-777.777
-1	1	0	0.888	0.16	IPI:IPI00604620.3	76625	SPACER	SWISS-PROT:P19338-1|ENSEMBL:ENSP00000318195|REFSEQ:NP_005372 Tax_Id=9606 Gene_Symbol=NCL Isoform 1 of Nucleolin	FGYVDFESAEDLEKALELTGLK	830.7603	2489.2591	3	32	-777.777	-777.777	-777.777	-777.777	4358.467436	22.53543023	4351.0294	4357.916148	4359.9399	289.3420171	2489.2547	830.7585455	2489.253848	2473.227646	FALSE			-777.777	-777.777	-777.777	1	20	O:\Shao-En\MSDATA\kinaseinhib\k252a\SC_07282008\10x\M3\kinaseinhib_k252a_SC_07282008_10x_M3_combo.mgf.html	2Lys8	2	-777.777	-777.777	O:\Shao-En\MSDATA\kinaseinhib\k252a\SC_07282008\10x\M3\d008012008_m3_6.raw		65816.69849	2473.226375		830.7604694	TRUE	830.7587149	-777.777
-1	1	0	0.888	0.16	IPI:IPI00604620.3	76625	SPACER	SWISS-PROT:P19338-1|ENSEMBL:ENSP00000318195|REFSEQ:NP_005372 Tax_Id=9606 Gene_Symbol=NCL Isoform 1 of Nucleolin	FGYVDFESAEDLEKALELTGLK	830.7604	2489.2593	3	22	-777.777	-777.777	-777.777	-777.777	0	0	4360.519	0	0	0	2489.2547	830.7586455	2489.254148	0	FALSE			-777.777	-777.777	-777.777	1	18.2	O:\Shao-En\MSDATA\kinaseinhib\k252a\SC_07282008\10x\M3\kinaseinhib_k252a_SC_07282008_10x_M3_combo.mgf.html	2Lys8	2	-777.777	-777.777	O:\Shao-En\MSDATA\kinaseinhib\k252a\SC_07282008\10x\M3\d008012008_m3_6.raw		0	2473.226375		0	FALSE	0	-777.777
-1	1	0	0.888	0.16	IPI:IPI00604620.3	76625	SPACER	SWISS-PROT:P19338-1|ENSEMBL:ENSP00000318195|REFSEQ:NP_005372 Tax_Id=9606 Gene_Symbol=NCL Isoform 1 of Nucleolin	FGYVDFESAEDLEKALELTGLK	830.7605	2489.2598	3	20	-777.777	-777.777	-777.777	-777.777	0	0	4348.91	0	0	0	2489.2547	830.7587454	2489.254448	0	FALSE			-777.777	-777.777	-777.777	1	15.3	O:\Shao-En\MSDATA\kinaseinhib\k252a\SC_07282008\10x\M3\kinaseinhib_k252a_SC_07282008_10x_M3_combo.mgf.html	2Lys8	2	-777.777	-777.777	O:\Shao-En\MSDATA\kinaseinhib\k252a\SC_07282008\10x\M3\d008012008_m3_6.raw		0	2473.226375		0	FALSE	0	-777.777
-1	1	0	0.888	0.16	IPI:IPI00604620.3	76625	SPACER	SWISS-PROT:P19338-1|ENSEMBL:ENSP00000318195|REFSEQ:NP_005372 Tax_Id=9606 Gene_Symbol=NCL Isoform 1 of Nucleolin	GAAIPAKGAK	442.2719	882.5292	2	34	-777.777	-777.777	-777.777	-777.777	786.2493707	9.516885778	785.4416	786.4422878	786.4071	119.1207502	882.5286	442.2705662	882.526607	882.5267621	FALSE			-777.777	-777.777	-777.777	1	5.8	O:\Shao-En\MSDATA\kinaseinhib\k252a\SC_07282008\10x\M3\kinaseinhib_k252a_SC_07282008_10x_M3_combo.mgf.html		2	-777.777	-777.777	O:\Shao-En\MSDATA\kinaseinhib\k252a\SC_07282008\10x\M3\d008012008_m3_5.raw		73583.48926	882.5286647		442.2724712	TRUE	442.2711374	-777.777
-1	1	0	0.888	0.16	IPI:IPI00604620.3	76625	SPACER	SWISS-PROT:P19338-1|ENSEMBL:ENSP00000318195|REFSEQ:NP_005372 Tax_Id=9606 Gene_Symbol=NCL Isoform 1 of Nucleolin	GFGFVDFNSEEDAK	785.3529	1568.6913	2	68	-777.777	-777.777	-777.777	-777.777	2964.498051	23.41109112	2953.9432	2964.651178	2962.3526	19527.68598	1568.6874	785.3511946	1568.687864	1560.673857	FALSE			-777.777	-777.777	-777.777	1	60.1	O:\Shao-En\MSDATA\kinaseinhib\k252a\SC_07282008\10x\M3\kinaseinhib_k252a_SC_07282008_10x_M3_combo.mgf.html	1Lys8	2	-777.777	-777.777	O:\Shao-En\MSDATA\kinaseinhib\k252a\SC_07282008\10x\M3\d008012008_m3_6.raw		4757402.949	1560.673215		785.3520019	TRUE	785.3502965	-777.777
-1	1	0	0.888	0.16	IPI:IPI00604620.3	76625	SPACER	SWISS-PROT:P19338-1|ENSEMBL:ENSP00000318195|REFSEQ:NP_005372 Tax_Id=9606 Gene_Symbol=NCL Isoform 1 of Nucleolin	GFGFVDFNSEEDAK	785.3535	1568.6924	2	63	-777.777	-777.777	-777.777	-777.777	2956.765299	20.4364417	2945.127	2957.705998	2955.7959	16910.54633	1568.6874	785.3517946	1568.689064	1560.674663	FALSE			-777.777	-777.777	-777.777	1	55.2	O:\Shao-En\MSDATA\kinaseinhib\k252a\SC_07282008\10x\M3\kinaseinhib_k252a_SC_07282008_10x_M3_combo.mgf.html	1Lys8	2	-777.777	-777.777	O:\Shao-En\MSDATA\kinaseinhib\k252a\SC_07282008\10x\M3\d008012008_m3_5.raw		4118455.323	1560.673215		785.3521988	TRUE	785.3504935	-777.777
-1	1	0	0.888	0.16	IPI:IPI00604620.3	76625	SPACER	SWISS-PROT:P19338-1|ENSEMBL:ENSP00000318195|REFSEQ:NP_005372 Tax_Id=9606 Gene_Symbol=NCL Isoform 1 of Nucleolin	GFGFVDFNSEEDAK	781.3467	1560.6788	2	57	-777.777	-777.777	-777.777	-777.777	0	0	2952.8324	0	0	0	1560.6732	781.344999	1560.675473	0	FALSE			-777.777	-777.777	-777.777	1	53.2	O:\Shao-En\MSDATA\kinaseinhib\k252a\SC_07282008\10x\M3\kinaseinhib_k252a_SC_07282008_10x_M3_combo.mgf.html		2	-777.777	-777.777	O:\Shao-En\MSDATA\kinaseinhib\k252a\SC_07282008\10x\M3\d008012008_m3_6.raw		0	1560.673215		0	TRUE	0	-777.777
-1	1	0	0.888	0.16	IPI:IPI00604620.3	76625	SPACER	SWISS-PROT:P19338-1|ENSEMBL:ENSP00000318195|REFSEQ:NP_005372 Tax_Id=9606 Gene_Symbol=NCL Isoform 1 of Nucleolin	GFGFVDFNSEEDAK	785.352	1568.6895	2	47	-777.777	-777.777	-777.777	-777.777	2945.528212	22.60370929	2951.2582	2944.390399	2945.4494	2206.823637	1568.6874	785.3502946	1568.686064	1560.674866	FALSE			-777.777	-777.777	-777.777	1	42.7	O:\Shao-En\MSDATA\kinaseinhib\k252a\SC_07282008\10x\M3\kinaseinhib_k252a_SC_07282008_10x_M3_combo.mgf.html	1Lys8	2	-777.777	-777.777	O:\Shao-En\MSDATA\kinaseinhib\k252a\SC_07282008\10x\M3\d008012008_m3_4.raw		538676.7637	1560.673215		785.3535541	TRUE	785.3518487	-777.777
-1	1	0	0.888	0.16	IPI:IPI00604620.3	76625	SPACER	SWISS-PROT:P19338-1|ENSEMBL:ENSP00000318195|REFSEQ:NP_005372 Tax_Id=9606 Gene_Symbol=NCL Isoform 1 of Nucleolin	GFGFVDFNSEEDAK	781.3469	1560.6793	2	44	-777.777	-777.777	-777.777	-777.777	0	0	2943.7094	0	0	0	1560.6732	781.345199	1560.675873	0	FALSE			-777.777	-777.777	-777.777	1	34.9	O:\Shao-En\MSDATA\kinaseinhib\k252a\SC_07282008\10x\M3\kinaseinhib_k252a_SC_07282008_10x_M3_combo.mgf.html		2	-777.777	-777.777	O:\Shao-En\MSDATA\kinaseinhib\k252a\SC_07282008\10x\M3\d008012008_m3_4.raw		0	1560.673215		0	TRUE	0	-777.777
-1	1	0	0.888	0.16	IPI:IPI00604620.3	76625	SPACER	SWISS-PROT:P19338-1|ENSEMBL:ENSP00000318195|REFSEQ:NP_005372 Tax_Id=9606 Gene_Symbol=NCL Isoform 1 of Nucleolin	GFGFVDFNSEEDAK	781.3464	1560.6782	2	10	-777.777	-777.777	-777.777	-777.777	0	0	2984.5915	0	0	0	1560.6732	781.344699	1560.674873	0	FALSE			-777.777	-777.777	-777.777	1	10.2	O:\Shao-En\MSDATA\kinaseinhib\k252a\SC_07282008\10x\M3\kinaseinhib_k252a_SC_07282008_10x_M3_combo.mgf.html		2	-777.777	-777.777	O:\Shao-En\MSDATA\kinaseinhib\k252a\SC_07282008\10x\M3\d008012008_m3_6.raw		0	1560.673215		0	FALSE	0	-777.777
-1	1	0	0.888	0.16	IPI:IPI00604620.3	76625	SPACER	SWISS-PROT:P19338-1|ENSEMBL:ENSP00000318195|REFSEQ:NP_005372 Tax_Id=9606 Gene_Symbol=NCL Isoform 1 of Nucleolin	GFGFVDFNSEEDAKAAK	924.4432	1846.8718	2	56	-777.777	-777.777	-777.777	-777.777	2736.684983	20.12303132	2731.1657	2736.553942	2737.2234	6024.583534	1846.8708	924.441344	1846.868163	1830.841895	FALSE			-777.777	-777.777	-777.777	1	46.4	O:\Shao-En\MSDATA\kinaseinhib\k252a\SC_07282008\10x\M3\kinaseinhib_k252a_SC_07282008_10x_M3_combo.mgf.html	2Lys8	2	-777.777	-777.777	O:\Shao-En\MSDATA\kinaseinhib\k252a\SC_07282008\10x\M3\d008012008_m3_5.raw		1153233.871	1830.842395		924.4431273	TRUE	924.4412713	-777.777
-1	1	0	0.888	0.16	IPI:IPI00604620.3	76625	SPACER	SWISS-PROT:P19338-1|ENSEMBL:ENSP00000318195|REFSEQ:NP_005372 Tax_Id=9606 Gene_Symbol=NCL Isoform 1 of Nucleolin	GFGFVDFNSEEDAKAAK	916.4285	1830.8424	2	52	-777.777	-777.777	-777.777	-777.777	0	0	2731.5248	0	0	0	1830.8423	916.4266527	1830.83878	0	FALSE			-777.777	-777.777	-777.777	1	50.7	O:\Shao-En\MSDATA\kinaseinhib\k252a\SC_07282008\10x\M3\kinaseinhib_k252a_SC_07282008_10x_M3_combo.mgf.html		2	-777.777	-777.777	O:\Shao-En\MSDATA\kinaseinhib\k252a\SC_07282008\10x\M3\d008012008_m3_5.raw		0	1830.842395		0	TRUE	0	-777.777
-1	1	0	0.888	0.16	IPI:IPI00604620.3	76625	SPACER	SWISS-PROT:P19338-1|ENSEMBL:ENSP00000318195|REFSEQ:NP_005372 Tax_Id=9606 Gene_Symbol=NCL Isoform 1 of Nucleolin	GFGFVDFNSEEDAKAAK	924.4431	1846.8717	2	52	-777.777	-777.777	-777.777	-777.777	2750.943556	25.95565654	2740.8505	2750.483244	2750.3463	7883.238544	1846.8708	924.441244	1846.867963	1830.843241	FALSE			-777.777	-777.777	-777.777	1	48.2	O:\Shao-En\MSDATA\kinaseinhib\k252a\SC_07282008\10x\M3\kinaseinhib_k252a_SC_07282008_10x_M3_combo.mgf.html	2Lys8	2	-777.777	-777.777	O:\Shao-En\MSDATA\kinaseinhib\k252a\SC_07282008\10x\M3\d008012008_m3_6.raw		1510476.348	1830.842395		924.4451461	TRUE	924.4432901	-777.777
-1	1	0	0.888	0.16	IPI:IPI00604620.3	76625	SPACER	SWISS-PROT:P19338-1|ENSEMBL:ENSP00000318195|REFSEQ:NP_005372 Tax_Id=9606 Gene_Symbol=NCL Isoform 1 of Nucleolin	GFGFVDFNSEEDAKAAK	916.4303	1830.8461	2	45	-777.777	-777.777	-777.777	-777.777	0	0	2740.1189	0	0	0	1830.8423	916.4284527	1830.84238	0	FALSE			-777.777	-777.777	-777.777	1	35.1	O:\Shao-En\MSDATA\kinaseinhib\k252a\SC_07282008\10x\M3\kinaseinhib_k252a_SC_07282008_10x_M3_combo.mgf.html		2	-777.777	-777.777	O:\Shao-En\MSDATA\kinaseinhib\k252a\SC_07282008\10x\M3\d008012008_m3_6.raw		0	1830.842395		0	TRUE	0	-777.777
-1	1	0	0.888	0.16	IPI:IPI00604620.3	76625	SPACER	SWISS-PROT:P19338-1|ENSEMBL:ENSP00000318195|REFSEQ:NP_005372 Tax_Id=9606 Gene_Symbol=NCL Isoform 1 of Nucleolin	GFGFVDFNSEEDAKAAK	616.6326	1846.876	3	15	-777.777	-777.777	-777.777	-777.777	0	0	2739.7507	0	0	0	1846.8708	616.6310773	1846.871444	0	FALSE			-777.777	-777.777	-777.777	1	5.7	O:\Shao-En\MSDATA\kinaseinhib\k252a\SC_07282008\10x\M3\kinaseinhib_k252a_SC_07282008_10x_M3_combo.mgf.html	2Lys8	2	-777.777	-777.777	O:\Shao-En\MSDATA\kinaseinhib\k252a\SC_07282008\10x\M3\d008012008_m3_6.raw		0	1830.842395		0	FALSE	0	-777.777
-1	1	0	0.888	0.16	IPI:IPI00604620.3	76625	SPACER	SWISS-PROT:P19338-1|ENSEMBL:ENSP00000318195|REFSEQ:NP_005372 Tax_Id=9606 Gene_Symbol=NCL Isoform 1 of Nucleolin	GFGFVDFNSEEDAKAAK	611.2902	1830.8489	3	13	-777.777	-777.777	-777.777	-777.777	0	0	2739.4099	0	0	0	1830.8423	611.2886831	1830.844261	0	FALSE			-777.777	-777.777	-777.777	1	5.4	O:\Shao-En\MSDATA\kinaseinhib\k252a\SC_07282008\10x\M3\kinaseinhib_k252a_SC_07282008_10x_M3_combo.mgf.html		2	-777.777	-777.777	O:\Shao-En\MSDATA\kinaseinhib\k252a\SC_07282008\10x\M3\d008012008_m3_6.raw		0	1830.842395		0	FALSE	0	-777.777
-1	1	0	0.888	0.16	IPI:IPI00604620.3	76625	SPACER	SWISS-PROT:P19338-1|ENSEMBL:ENSP00000318195|REFSEQ:NP_005372 Tax_Id=9606 Gene_Symbol=NCL Isoform 1 of Nucleolin	GFGFVDFNSEEDAKAAK	611.2903	1830.8489	3	13	-777.777	-777.777	-777.777	-777.777	0	0	2727.5611	0	0	0	1830.8423	611.2887831	1830.844561	0	FALSE			-777.777	-777.777	-777.777	1	0.4	O:\Shao-En\MSDATA\kinaseinhib\k252a\SC_07282008\10x\M3\kinaseinhib_k252a_SC_07282008_10x_M3_combo.mgf.html		2	-777.777	-777.777	O:\Shao-En\MSDATA\kinaseinhib\k252a\SC_07282008\10x\M3\d008012008_m3_5.raw		0	1830.842395		0	FALSE	0	-777.777
-1	1	0	0.888	0.16	IPI:IPI00604620.3	76625	SPACER	SWISS-PROT:P19338-1|ENSEMBL:ENSP00000318195|REFSEQ:NP_005372 Tax_Id=9606 Gene_Symbol=NCL Isoform 1 of Nucleolin	GFGFVDFNSEEDAKAAK	616.6328	1846.8765	3	11	-777.777	-777.777	-777.777	-777.777	0	0	2729.6654	0	0	0	1846.8708	616.6312773	1846.872044	0	FALSE			-777.777	-777.777	-777.777	1	0.2	O:\Shao-En\MSDATA\kinaseinhib\k252a\SC_07282008\10x\M3\kinaseinhib_k252a_SC_07282008_10x_M3_combo.mgf.html	2Lys8	2	-777.777	-777.777	O:\Shao-En\MSDATA\kinaseinhib\k252a\SC_07282008\10x\M3\d008012008_m3_5.raw		0	1830.842395		0	FALSE	0	-777.777
-1	1	0	0.888	0.16	IPI:IPI00604620.3	76625	SPACER	SWISS-PROT:P19338-1|ENSEMBL:ENSP00000318195|REFSEQ:NP_005372 Tax_Id=9606 Gene_Symbol=NCL Isoform 1 of Nucleolin	GIAYIEFK	470.7624	939.5102	2	52	-777.777	-777.777	-777.777	-777.777	2633.284361	20.237973	2627.9986	2633.693742	2631.8956	903.0317506	939.5065	470.7610353	939.5075452	939.5079795	FALSE			-777.777	-777.777	-777.777	1	16.8	O:\Shao-En\MSDATA\kinaseinhib\k252a\SC_07282008\10x\M3\kinaseinhib_k252a_SC_07282008_10x_M3_combo.mgf.html		2	-777.777	-777.777	O:\Shao-En\MSDATA\kinaseinhib\k252a\SC_07282008\10x\M3\d008012008_m3_6.raw		475851.8965	939.5065447		470.7630452	TRUE	470.7616805	-777.777
-1	1	0	0.888	0.16	IPI:IPI00604620.3	76625	SPACER	SWISS-PROT:P19338-1|ENSEMBL:ENSP00000318195|REFSEQ:NP_005372 Tax_Id=9606 Gene_Symbol=NCL Isoform 1 of Nucleolin	GIAYIEFK	470.7616	939.5086	2	42	-777.777	-777.777	-777.777	-777.777	2622.630043	19.97905307	2623.6004	2623.094398	2619.9459	908.3089576	939.5065	470.7602353	939.5059452	939.5073765	FALSE			-777.777	-777.777	-777.777	1	24.1	O:\Shao-En\MSDATA\kinaseinhib\k252a\SC_07282008\10x\M3\kinaseinhib_k252a_SC_07282008_10x_M3_combo.mgf.html		2	-777.777	-777.777	O:\Shao-En\MSDATA\kinaseinhib\k252a\SC_07282008\10x\M3\d008012008_m3_5.raw		476476.0659	939.5065447		470.7623428	TRUE	470.7609781	-777.777
-1	1	0	0.888	0.16	IPI:IPI00604620.3	76625	SPACER	SWISS-PROT:P19338-1|ENSEMBL:ENSP00000318195|REFSEQ:NP_005372 Tax_Id=9606 Gene_Symbol=NCL Isoform 1 of Nucleolin	GIAYIEFK	474.7692	947.5238	2	41	-777.777	-777.777	-777.777	-777.777	0	0	2630.8764	0	0	0	947.5207	474.767831	947.5211366	0	FALSE			-777.777	-777.777	-777.777	1	27.1	O:\Shao-En\MSDATA\kinaseinhib\k252a\SC_07282008\10x\M3\kinaseinhib_k252a_SC_07282008_10x_M3_combo.mgf.html	1Lys8	2	-777.777	-777.777	O:\Shao-En\MSDATA\kinaseinhib\k252a\SC_07282008\10x\M3\d008012008_m3_6.raw		0	939.5065447		0	TRUE	0	-777.777
-1	1	0	0.888	0.16	IPI:IPI00604620.3	76625	SPACER	SWISS-PROT:P19338-1|ENSEMBL:ENSP00000318195|REFSEQ:NP_005372 Tax_Id=9606 Gene_Symbol=NCL Isoform 1 of Nucleolin	GIAYIEFK	474.7689	947.5232	2	24	-777.777	-777.777	-777.777	-777.777	0	0	2623.2815	0	0	0	947.5207	474.767531	947.5205366	0	FALSE			-777.777	-777.777	-777.777	1	10.8	O:\Shao-En\MSDATA\kinaseinhib\k252a\SC_07282008\10x\M3\kinaseinhib_k252a_SC_07282008_10x_M3_combo.mgf.html	1Lys8	2	-777.777	-777.777	O:\Shao-En\MSDATA\kinaseinhib\k252a\SC_07282008\10x\M3\d008012008_m3_5.raw		0	939.5065447		0	FALSE	0	-777.777
-1	1	0	0.888	0.16	IPI:IPI00604620.3	76625	SPACER	SWISS-PROT:P19338-1|ENSEMBL:ENSP00000318195|REFSEQ:NP_005372 Tax_Id=9606 Gene_Symbol=NCL Isoform 1 of Nucleolin	GLSEDTTEETLKESFDGSVR	1107.5365	2213.0584	2	115	-777.777	-777.777	-777.777	-777.777	2776.258732	22.74244493	2766.9423	2775.942878	2772.7949	28704.78878	2213.0522	1107.534446	2213.054366	2199.018956	FALSE			-777.777	-777.777	-777.777	1	107.5	O:\Shao-En\MSDATA\kinaseinhib\k252a\SC_07282008\10x\M3\kinaseinhib_k252a_SC_07282008_10x_M3_combo.mgf.html	1Arg6 1Lys8	2	-777.777	-777.777	O:\Shao-En\MSDATA\kinaseinhib\k252a\SC_07282008\10x\M3\d008012008_m3_5.raw		4169025.569	2199.017865		1107.536237	TRUE	1107.534183	-777.777
-1	1	0	0.888	0.16	IPI:IPI00604620.3	76625	SPACER	SWISS-PROT:P19338-1|ENSEMBL:ENSP00000318195|REFSEQ:NP_005372 Tax_Id=9606 Gene_Symbol=NCL Isoform 1 of Nucleolin	GLSEDTTEETLKESFDGSVR	1107.5362	2213.0579	2	102	-777.777	-777.777	-777.777	-777.777	2791.125838	22.9934734	2780.4087	2791.501157	2788.0563	43038.98305	2213.0522	1107.534146	2213.053766	2199.019683	FALSE			-777.777	-777.777	-777.777	1	94.1	O:\Shao-En\MSDATA\kinaseinhib\k252a\SC_07282008\10x\M3\kinaseinhib_k252a_SC_07282008_10x_M3_combo.mgf.html	1Arg6 1Lys8	2	-777.777	-777.777	O:\Shao-En\MSDATA\kinaseinhib\k252a\SC_07282008\10x\M3\d008012008_m3_6.raw		6244232.072	2199.017865		1107.536341	TRUE	1107.534286	-777.777
-1	1	0	0.888	0.16	IPI:IPI00604620.3	76625	SPACER	SWISS-PROT:P19338-1|ENSEMBL:ENSP00000318195|REFSEQ:NP_005372 Tax_Id=9606 Gene_Symbol=NCL Isoform 1 of Nucleolin	GLSEDTTEETLKESFDGSVR	1100.519	2199.0234	2	96	-777.777	-777.777	-777.777	-777.777	0	0	2810.8845	0	0	0	2199.0178	1100.516953	2199.019381	0	FALSE			-777.777	-777.777	-777.777	1	88.6	O:\Shao-En\MSDATA\kinaseinhib\k252a\SC_07282008\10x\M3\kinaseinhib_k252a_SC_07282008_10x_M3_combo.mgf.html		2	-777.777	-777.777	O:\Shao-En\MSDATA\kinaseinhib\k252a\SC_07282008\10x\M3\d008012008_m3_6.raw		0	2199.017865		0	TRUE	0	-777.777
-1	1	0	0.888	0.16	IPI:IPI00604620.3	76625	SPACER	SWISS-PROT:P19338-1|ENSEMBL:ENSP00000318195|REFSEQ:NP_005372 Tax_Id=9606 Gene_Symbol=NCL Isoform 1 of Nucleolin	GLSEDTTEETLKESFDGSVR	1100.5192	2199.0239	2	94	-777.777	-777.777	-777.777	-777.777	0	0	2629.026	0	0	0	2199.0178	1100.517153	2199.019781	0	FALSE			-777.777	-777.777	-777.777	1	85.2	O:\Shao-En\MSDATA\kinaseinhib\k252a\SC_07282008\10x\M3\kinaseinhib_k252a_SC_07282008_10x_M3_combo.mgf.html		2	-777.777	-777.777	O:\Shao-En\MSDATA\kinaseinhib\k252a\SC_07282008\10x\M3\d008012008_m3_6.raw		0	2199.017865		0	TRUE	0	-777.777
-1	1	0	0.888	0.16	IPI:IPI00604620.3	76625	SPACER	SWISS-PROT:P19338-1|ENSEMBL:ENSP00000318195|REFSEQ:NP_005372 Tax_Id=9606 Gene_Symbol=NCL Isoform 1 of Nucleolin	GLSEDTTEETLKESFDGSVR	1100.519	2199.0234	2	89	-777.777	-777.777	-777.777	-777.777	0	0	2780.0444	0	0	0	2199.0178	1100.516953	2199.019381	0	FALSE			-777.777	-777.777	-777.777	1	80.3	O:\Shao-En\MSDATA\kinaseinhib\k252a\SC_07282008\10x\M3\kinaseinhib_k252a_SC_07282008_10x_M3_combo.mgf.html		2	-777.777	-777.777	O:\Shao-En\MSDATA\kinaseinhib\k252a\SC_07282008\10x\M3\d008012008_m3_6.raw		0	2199.017865		0	TRUE	0	-777.777
-1	1	0	0.888	0.16	IPI:IPI00604620.3	76625	SPACER	SWISS-PROT:P19338-1|ENSEMBL:ENSP00000318195|REFSEQ:NP_005372 Tax_Id=9606 Gene_Symbol=NCL Isoform 1 of Nucleolin	GLSEDTTEETLKESFDGSVR	1100.5179	2199.0213	2	84	-777.777	-777.777	-777.777	-777.777	2770.767118	22.88312323	2765.2311	2770.74201	2773.102	3626.313442	2199.0178	1100.515853	2199.017181	2199.02108	FALSE			-777.777	-777.777	-777.777	1	75.9	O:\Shao-En\MSDATA\kinaseinhib\k252a\SC_07282008\10x\M3\kinaseinhib_k252a_SC_07282008_10x_M3_combo.mgf.html		2	-777.777	-777.777	O:\Shao-En\MSDATA\kinaseinhib\k252a\SC_07282008\10x\M3\d008012008_m3_4.raw		528045.3948	2199.017865		1100.518352	TRUE	1100.516306	-777.777
-1	1	0	0.888	0.16	IPI:IPI00604620.3	76625	SPACER	SWISS-PROT:P19338-1|ENSEMBL:ENSP00000318195|REFSEQ:NP_005372 Tax_Id=9606 Gene_Symbol=NCL Isoform 1 of Nucleolin	GLSEDTTEETLKESFDGSVR	1107.5364	2213.0582	2	84	-777.777	-777.777	-777.777	-777.777	0	0	2769.0775	0	0	0	2213.0522	1107.534346	2213.054166	0	FALSE			-777.777	-777.777	-777.777	1	72.1	O:\Shao-En\MSDATA\kinaseinhib\k252a\SC_07282008\10x\M3\kinaseinhib_k252a_SC_07282008_10x_M3_combo.mgf.html	1Arg6 1Lys8	2	-777.777	-777.777	O:\Shao-En\MSDATA\kinaseinhib\k252a\SC_07282008\10x\M3\d008012008_m3_4.raw		0	2199.017865		0	TRUE	0	-777.777
-1	1	0	0.888	0.16	IPI:IPI00604620.3	76625	SPACER	SWISS-PROT:P19338-1|ENSEMBL:ENSP00000318195|REFSEQ:NP_005372 Tax_Id=9606 Gene_Symbol=NCL Isoform 1 of Nucleolin	GLSEDTTEETLKESFDGSVR	1107.5359	2213.0572	2	83	-777.777	-777.777	-777.777	-777.777	0	0	2811.25	0	0	0	2213.0522	1107.533846	2213.053166	0	FALSE			-777.777	-777.777	-777.777	1	79.4	O:\Shao-En\MSDATA\kinaseinhib\k252a\SC_07282008\10x\M3\kinaseinhib_k252a_SC_07282008_10x_M3_combo.mgf.html	1Arg6 1Lys8	2	-777.777	-777.777	O:\Shao-En\MSDATA\kinaseinhib\k252a\SC_07282008\10x\M3\d008012008_m3_6.raw		0	2199.017865		0	TRUE	0	-777.777
-1	1	0	0.888	0.16	IPI:IPI00604620.3	76625	SPACER	SWISS-PROT:P19338-1|ENSEMBL:ENSP00000318195|REFSEQ:NP_005372 Tax_Id=9606 Gene_Symbol=NCL Isoform 1 of Nucleolin	GLSEDTTEETLKESFDGSVR	1107.5362	2213.0579	2	83	-777.777	-777.777	-777.777	-777.777	0	0	2629.3876	0	0	0	2213.0522	1107.534146	2213.053766	0	FALSE			-777.777	-777.777	-777.777	1	74.8	O:\Shao-En\MSDATA\kinaseinhib\k252a\SC_07282008\10x\M3\kinaseinhib_k252a_SC_07282008_10x_M3_combo.mgf.html	1Arg6 1Lys8	2	-777.777	-777.777	O:\Shao-En\MSDATA\kinaseinhib\k252a\SC_07282008\10x\M3\d008012008_m3_6.raw		0	2199.017865		0	TRUE	0	-777.777
-1	1	0	0.888	0.16	IPI:IPI00604620.3	76625	SPACER	SWISS-PROT:P19338-1|ENSEMBL:ENSP00000318195|REFSEQ:NP_005372 Tax_Id=9606 Gene_Symbol=NCL Isoform 1 of Nucleolin	GLSEDTTEETLKESFDGSVR	1100.5192	2199.0238	2	72	-777.777	-777.777	-777.777	-777.777	0	0	2766.5993	0	0	0	2199.0178	1100.517153	2199.019781	0	FALSE			-777.777	-777.777	-777.777	1	68.5	O:\Shao-En\MSDATA\kinaseinhib\k252a\SC_07282008\10x\M3\kinaseinhib_k252a_SC_07282008_10x_M3_combo.mgf.html		2	-777.777	-777.777	O:\Shao-En\MSDATA\kinaseinhib\k252a\SC_07282008\10x\M3\d008012008_m3_5.raw		0	2199.017865		0	TRUE	0	-777.777
-1	1	0	0.888	0.16	IPI:IPI00604620.3	76625	SPACER	SWISS-PROT:P19338-1|ENSEMBL:ENSP00000318195|REFSEQ:NP_005372 Tax_Id=9606 Gene_Symbol=NCL Isoform 1 of Nucleolin	GLSEDTTEETLKESFDGSVR	1100.518	2199.0214	2	47	-777.777	-777.777	-777.777	-777.777	0	0	2625.8357	0	0	0	2199.0178	1100.515953	2199.017381	0	FALSE			-777.777	-777.777	-777.777	1	42.1	O:\Shao-En\MSDATA\kinaseinhib\k252a\SC_07282008\10x\M3\kinaseinhib_k252a_SC_07282008_10x_M3_combo.mgf.html		2	-777.777	-777.777	O:\Shao-En\MSDATA\kinaseinhib\k252a\SC_07282008\10x\M3\d008012008_m3_5.raw		0	2199.017865		0	TRUE	0	-777.777
-1	1	0	0.888	0.16	IPI:IPI00604620.3	76625	SPACER	SWISS-PROT:P19338-1|ENSEMBL:ENSP00000318195|REFSEQ:NP_005372 Tax_Id=9606 Gene_Symbol=NCL Isoform 1 of Nucleolin	GLSEDTTEETLKESFDGSVR	734.0156	2199.0249	3	48	-777.777	-777.777	-777.777	-777.777	2790.887273	25.53523805	2777.5295	2791.547893	2788.0563	24730.63849	2199.0178	734.0139502	2199.020063	2199.020723	FALSE			-777.777	-777.777	-777.777	1	46.2	O:\Shao-En\MSDATA\kinaseinhib\k252a\SC_07282008\10x\M3\kinaseinhib_k252a_SC_07282008_10x_M3_combo.mgf.html		2	-777.777	-777.777	O:\Shao-En\MSDATA\kinaseinhib\k252a\SC_07282008\10x\M3\d008012008_m3_6.raw		6607740.205	2199.017865		734.0159498	TRUE	734.0143	-777.777
-1	1	0	0.888	0.16	IPI:IPI00604620.3	76625	SPACER	SWISS-PROT:P19338-1|ENSEMBL:ENSP00000318195|REFSEQ:NP_005372 Tax_Id=9606 Gene_Symbol=NCL Isoform 1 of Nucleolin	GLSEDTTEETLKESFDGSVR	738.6927	2213.0564	3	34	-777.777	-777.777	-777.777	-777.777	0	0	2779.7285	0	0	0	2213.0522	738.6910452	2213.051347	0	FALSE			-777.777	-777.777	-777.777	1	19.9	O:\Shao-En\MSDATA\kinaseinhib\k252a\SC_07282008\10x\M3\kinaseinhib_k252a_SC_07282008_10x_M3_combo.mgf.html	1Arg6 1Lys8	2	-777.777	-777.777	O:\Shao-En\MSDATA\kinaseinhib\k252a\SC_07282008\10x\M3\d008012008_m3_6.raw		0	2199.017865		0	TRUE	0	-777.777
-1	1	0	0.888	0.16	IPI:IPI00604620.3	76625	SPACER	SWISS-PROT:P19338-1|ENSEMBL:ENSP00000318195|REFSEQ:NP_005372 Tax_Id=9606 Gene_Symbol=NCL Isoform 1 of Nucleolin	GLSEDTTEETLKESFDGSVR	734.0156	2199.025	3	33	-777.777	-777.777	-777.777	-777.777	0	0	2634.5697	0	0	0	2199.0178	734.0139502	2199.020063	0	FALSE			-777.777	-777.777	-777.777	1	29.1	O:\Shao-En\MSDATA\kinaseinhib\k252a\SC_07282008\10x\M3\kinaseinhib_k252a_SC_07282008_10x_M3_combo.mgf.html		2	-777.777	-777.777	O:\Shao-En\MSDATA\kinaseinhib\k252a\SC_07282008\10x\M3\d008012008_m3_6.raw		0	2199.017865		0	TRUE	0	-777.777
-1	1	0	0.888	0.16	IPI:IPI00604620.3	76625	SPACER	SWISS-PROT:P19338-1|ENSEMBL:ENSP00000318195|REFSEQ:NP_005372 Tax_Id=9606 Gene_Symbol=NCL Isoform 1 of Nucleolin	GLSEDTTEETLKESFDGSVR	734.0156	2199.0249	3	31	-777.777	-777.777	-777.777	-777.777	0	0	2808.3546	0	0	0	2199.0178	734.0139502	2199.020063	0	FALSE			-777.777	-777.777	-777.777	1	30.7	O:\Shao-En\MSDATA\kinaseinhib\k252a\SC_07282008\10x\M3\kinaseinhib_k252a_SC_07282008_10x_M3_combo.mgf.html		2	-777.777	-777.777	O:\Shao-En\MSDATA\kinaseinhib\k252a\SC_07282008\10x\M3\d008012008_m3_6.raw		0	2199.017865		0	TRUE	0	-777.777
-1	1	0	0.888	0.16	IPI:IPI00604620.3	76625	SPACER	SWISS-PROT:P19338-1|ENSEMBL:ENSP00000318195|REFSEQ:NP_005372 Tax_Id=9606 Gene_Symbol=NCL Isoform 1 of Nucleolin	GLSEDTTEETLKESFDGSVR	738.6929	2213.0569	3	27	-777.777	-777.777	-777.777	-777.777	2770.204101	20.35180036	2765.5968	2770.882613	2773.102	3237.434199	2213.0522	738.6912452	2213.051947	2199.020708	FALSE			-777.777	-777.777	-777.777	1	24	O:\Shao-En\MSDATA\kinaseinhib\k252a\SC_07282008\10x\M3\kinaseinhib_k252a_SC_07282008_10x_M3_combo.mgf.html	1Arg6 1Lys8	2	-777.777	-777.777	O:\Shao-En\MSDATA\kinaseinhib\k252a\SC_07282008\10x\M3\d008012008_m3_4.raw		878459.2695	2199.017865		738.6929942	TRUE	738.6913393	-777.777
-1	1	0	0.888	0.16	IPI:IPI00604620.3	76625	SPACER	SWISS-PROT:P19338-1|ENSEMBL:ENSP00000318195|REFSEQ:NP_005372 Tax_Id=9606 Gene_Symbol=NCL Isoform 1 of Nucleolin	GLSEDTTEETLKESFDGSVR	734.0156	2199.0251	3	17	-777.777	-777.777	-777.777	-777.777	0	0	2796.1834	0	0	0	2199.0178	734.0139502	2199.020063	0	FALSE			-777.777	-777.777	-777.777	1	12.2	O:\Shao-En\MSDATA\kinaseinhib\k252a\SC_07282008\10x\M3\kinaseinhib_k252a_SC_07282008_10x_M3_combo.mgf.html		2	-777.777	-777.777	O:\Shao-En\MSDATA\kinaseinhib\k252a\SC_07282008\10x\M3\d008012008_m3_5.raw		0	2199.017865		0	FALSE	0	-777.777
-1	1	0	0.888	0.16	IPI:IPI00604620.3	76625	SPACER	SWISS-PROT:P19338-1|ENSEMBL:ENSP00000318195|REFSEQ:NP_005372 Tax_Id=9606 Gene_Symbol=NCL Isoform 1 of Nucleolin	GLSEDTTEETLKESFDGSVR	734.0158	2199.0256	3	16	-777.777	-777.777	-777.777	-777.777	0	0	2765.1009	0	0	0	2199.0178	734.0141502	2199.020663	0	FALSE			-777.777	-777.777	-777.777	1	13.2	O:\Shao-En\MSDATA\kinaseinhib\k252a\SC_07282008\10x\M3\kinaseinhib_k252a_SC_07282008_10x_M3_combo.mgf.html		2	-777.777	-777.777	O:\Shao-En\MSDATA\kinaseinhib\k252a\SC_07282008\10x\M3\d008012008_m3_5.raw		0	2199.017865		0	FALSE	0	-777.777
-1	1	0	0.888	0.16	IPI:IPI00604620.3	76625	SPACER	SWISS-PROT:P19338-1|ENSEMBL:ENSP00000318195|REFSEQ:NP_005372 Tax_Id=9606 Gene_Symbol=NCL Isoform 1 of Nucleolin	IGMTRK	353.2077	704.4008	2	36	-777.777	-777.777	-777.777	-777.777	793.1776395	9.868341971	794.4073	792.7456308	792.3664	46.00613394	704.4003	353.2064626	704.3983999	704.3986523	FALSE			-777.777	-777.777	-777.777	1	5.6	O:\Shao-En\MSDATA\kinaseinhib\k252a\SC_07282008\10x\M3\kinaseinhib_k252a_SC_07282008_10x_M3_combo.mgf.html		2	-777.777	-777.777	O:\Shao-En\MSDATA\kinaseinhib\k252a\SC_07282008\10x\M3\d008012008_m3_5.raw		38245.37695	704.4003247		353.2076962	TRUE	353.2064588	-777.777
-1	1	0	0.888	0.16	IPI:IPI00604620.3	76625	SPACER	SWISS-PROT:P19338-1|ENSEMBL:ENSP00000318195|REFSEQ:NP_005372 Tax_Id=9606 Gene_Symbol=NCL Isoform 1 of Nucleolin	IGMTRK	360.2253	718.4361	2	21	-777.777	-777.777	-777.777	-777.777	0	0	794.7186	0	0	0	718.4346	360.224055	718.4335847	0	FALSE			-777.777	-777.777	-777.777	1	7.1	O:\Shao-En\MSDATA\kinaseinhib\k252a\SC_07282008\10x\M3\kinaseinhib_k252a_SC_07282008_10x_M3_combo.mgf.html	1Arg6 1Lys8	2	-777.777	-777.777	O:\Shao-En\MSDATA\kinaseinhib\k252a\SC_07282008\10x\M3\d008012008_m3_5.raw		0	704.4003247		0	FALSE	0	-777.777
-1	1	0	0.888	0.16	IPI:IPI00604620.3	76625	SPACER	SWISS-PROT:P19338-1|ENSEMBL:ENSP00000318195|REFSEQ:NP_005372 Tax_Id=9606 Gene_Symbol=NCL Isoform 1 of Nucleolin	IVTDRETGSSK	603.829	1205.6434	2	79	-777.777	-777.777	-777.777	-777.777	768.962337	9.682589264	767.5145	768.8918712	768.8091	1455.182744	1205.6438	603.8274912	1205.640457	1191.606854	FALSE			-777.777	-777.777	-777.777	1	64.1	O:\Shao-En\MSDATA\kinaseinhib\k252a\SC_07282008\10x\M3\kinaseinhib_k252a_SC_07282008_10x_M3_combo.mgf.html	1Arg6 1Lys8	2	-777.777	-777.777	O:\Shao-En\MSDATA\kinaseinhib\k252a\SC_07282008\10x\M3\d008012008_m3_5.raw		537669.3232	1191.609515		603.8289806	TRUE	603.8274719	-777.777
-1	1	0	0.888	0.16	IPI:IPI00604620.3	76625	SPACER	SWISS-PROT:P19338-1|ENSEMBL:ENSP00000318195|REFSEQ:NP_005372 Tax_Id=9606 Gene_Symbol=NCL Isoform 1 of Nucleolin	IVTDRETGSSK	596.8115	1191.6084	2	62	-777.777	-777.777	-777.777	-777.777	0	0	767.1839	0	0	0	1191.6095	596.8099988	1191.605472	0	FALSE			-777.777	-777.777	-777.777	1	49.7	O:\Shao-En\MSDATA\kinaseinhib\k252a\SC_07282008\10x\M3\kinaseinhib_k252a_SC_07282008_10x_M3_combo.mgf.html		2	-777.777	-777.777	O:\Shao-En\MSDATA\kinaseinhib\k252a\SC_07282008\10x\M3\d008012008_m3_5.raw		0	1191.609515		0	TRUE	0	-777.777
-1	1	0	0.888	0.16	IPI:IPI00604620.3	76625	SPACER	SWISS-PROT:P19338-1|ENSEMBL:ENSP00000318195|REFSEQ:NP_005372 Tax_Id=9606 Gene_Symbol=NCL Isoform 1 of Nucleolin	IVTDRETGSSK	596.8118	1191.6091	2	36	-777.777	-777.777	-777.777	-777.777	783.3721661	9.905008082	781.5541	784.3131204	782.8825	214.4535578	1191.6095	596.8102988	1191.606072	1191.606897	FALSE			-777.777	-777.777	-777.777	1	25.7	O:\Shao-En\MSDATA\kinaseinhib\k252a\SC_07282008\10x\M3\kinaseinhib_k252a_SC_07282008_10x_M3_combo.mgf.html		2	-777.777	-777.777	O:\Shao-En\MSDATA\kinaseinhib\k252a\SC_07282008\10x\M3\d008012008_m3_6.raw		78188.45232	1191.609515		596.8119052	TRUE	596.810404	-777.777
-1	1	0	0.888	0.16	IPI:IPI00604620.3	76625	SPACER	SWISS-PROT:P19338-1|ENSEMBL:ENSP00000318195|REFSEQ:NP_005372 Tax_Id=9606 Gene_Symbol=NCL Isoform 1 of Nucleolin	IVTDRETGSSK	603.8294	1205.6443	2	33	-777.777	-777.777	-777.777	-777.777	0	0	781.2249	0	0	0	1205.6438	603.8278912	1205.641257	0	FALSE			-777.777	-777.777	-777.777	1	22.7	O:\Shao-En\MSDATA\kinaseinhib\k252a\SC_07282008\10x\M3\kinaseinhib_k252a_SC_07282008_10x_M3_combo.mgf.html	1Arg6 1Lys8	2	-777.777	-777.777	O:\Shao-En\MSDATA\kinaseinhib\k252a\SC_07282008\10x\M3\d008012008_m3_6.raw		0	1191.609515		0	TRUE	0	-777.777
-1	1	0	0.888	0.16	IPI:IPI00604620.3	76625	SPACER	SWISS-PROT:P19338-1|ENSEMBL:ENSP00000318195|REFSEQ:NP_005372 Tax_Id=9606 Gene_Symbol=NCL Isoform 1 of Nucleolin	KFGYVDFESAEDLEK	888.9207	1775.8269	2	87	-777.777	-777.777	-777.777	-777.777	2811.901809	17.63981829	2804.3002	2809.112337	2808.3838	3345.259607	1775.8253	888.9188825	1775.82324	1775.826811	FALSE			-777.777	-777.777	-777.777	1	75.4	O:\Shao-En\MSDATA\kinaseinhib\k252a\SC_07282008\10x\M3\kinaseinhib_k252a_SC_07282008_10x_M3_combo.mgf.html		2	-777.777	-777.777	O:\Shao-En\MSDATA\kinaseinhib\k252a\SC_07282008\10x\M3\d008012008_m3_5.raw		675492.6919	1775.825355		888.9211342	TRUE	888.9193167	-777.777
-1	1	0	0.888	0.16	IPI:IPI00604620.3	76625	SPACER	SWISS-PROT:P19338-1|ENSEMBL:ENSP00000318195|REFSEQ:NP_005372 Tax_Id=9606 Gene_Symbol=NCL Isoform 1 of Nucleolin	KFGYVDFESAEDLEK	888.9219	1775.8293	2	52	-777.777	-777.777	-777.777	-777.777	2824.177382	20.75785867	2817.4537	2824.588032	2821.5232	2856.333169	1775.8253	888.9200825	1775.82564	1775.826072	FALSE			-777.777	-777.777	-777.777	1	41.1	O:\Shao-En\MSDATA\kinaseinhib\k252a\SC_07282008\10x\M3\kinaseinhib_k252a_SC_07282008_10x_M3_combo.mgf.html		2	-777.777	-777.777	O:\Shao-En\MSDATA\kinaseinhib\k252a\SC_07282008\10x\M3\d008012008_m3_6.raw		571015.569	1775.825355		888.9209821	TRUE	888.9191645	-777.777
-1	1	0	0.888	0.16	IPI:IPI00604620.3	76625	SPACER	SWISS-PROT:P19338-1|ENSEMBL:ENSP00000318195|REFSEQ:NP_005372 Tax_Id=9606 Gene_Symbol=NCL Isoform 1 of Nucleolin	KFGYVDFESAEDLEK	896.9379	1791.8612	2	50	-777.777	-777.777	-777.777	-777.777	0	0	2818.1556	0	0	0	1791.8537	896.9360738	1791.857622	0	FALSE			-777.777	-777.777	-777.777	1	45	O:\Shao-En\MSDATA\kinaseinhib\k252a\SC_07282008\10x\M3\kinaseinhib_k252a_SC_07282008_10x_M3_combo.mgf.html	2Lys8	2	-777.777	-777.777	O:\Shao-En\MSDATA\kinaseinhib\k252a\SC_07282008\10x\M3\d008012008_m3_6.raw		0	1775.825355		0	TRUE	0	-777.777
-1	1	0	0.888	0.16	IPI:IPI00604620.3	76625	SPACER	SWISS-PROT:P19338-1|ENSEMBL:ENSP00000318195|REFSEQ:NP_005372 Tax_Id=9606 Gene_Symbol=NCL Isoform 1 of Nucleolin	KFGYVDFESAEDLEK	592.9509	1775.831	3	29	-777.777	-777.777	-777.777	-777.777	2809.638219	17.74655273	2806.5765	2809.638253	2810.5861	1507.262726	1775.8253	592.949403	1775.826421	1775.827721	FALSE			-777.777	-777.777	-777.777	1	18.9	O:\Shao-En\MSDATA\kinaseinhib\k252a\SC_07282008\10x\M3\kinaseinhib_k252a_SC_07282008_10x_M3_combo.mgf.html		2	-777.777	-777.777	O:\Shao-En\MSDATA\kinaseinhib\k252a\SC_07282008\10x\M3\d008012008_m3_5.raw		564652.0361	1775.825355		592.9519314	TRUE	592.9504344	-777.777
-1	1	0	0.888	0.16	IPI:IPI00604620.3	76625	SPACER	SWISS-PROT:P19338-1|ENSEMBL:ENSP00000318195|REFSEQ:NP_005372 Tax_Id=9606 Gene_Symbol=NCL Isoform 1 of Nucleolin	KFGYVDFESAEDLEK	592.9511	1775.8314	3	28	-777.777	-777.777	-777.777	-777.777	2823.946432	18.10816429	2819.7441	2824.01244	2825.968	1266.103143	1775.8253	592.949603	1775.827021	1775.828306	FALSE			-777.777	-777.777	-777.777	1	19.2	O:\Shao-En\MSDATA\kinaseinhib\k252a\SC_07282008\10x\M3\kinaseinhib_k252a_SC_07282008_10x_M3_combo.mgf.html		2	-777.777	-777.777	O:\Shao-En\MSDATA\kinaseinhib\k252a\SC_07282008\10x\M3\d008012008_m3_6.raw		472978.2832	1775.825355		592.9519845	TRUE	592.9504875	-777.777
-1	1	0	0.888	0.16	IPI:IPI00604620.3	76625	SPACER	SWISS-PROT:P19338-1|ENSEMBL:ENSP00000318195|REFSEQ:NP_005372 Tax_Id=9606 Gene_Symbol=NCL Isoform 1 of Nucleolin	KFGYVDFESAEDLEK	598.295	1791.8632	3	21	-777.777	-777.777	-777.777	-777.777	0	0	2822.0185	0	0	0	1791.8537	598.2934972	1791.858704	0	FALSE			-777.777	-777.777	-777.777	1	14.8	O:\Shao-En\MSDATA\kinaseinhib\k252a\SC_07282008\10x\M3\kinaseinhib_k252a_SC_07282008_10x_M3_combo.mgf.html	2Lys8	2	-777.777	-777.777	O:\Shao-En\MSDATA\kinaseinhib\k252a\SC_07282008\10x\M3\d008012008_m3_6.raw		0	1775.825355		0	FALSE	0	-777.777
-1	1	0	0.888	0.16	IPI:IPI00604620.3	76625	SPACER	SWISS-PROT:P19338-1|ENSEMBL:ENSP00000318195|REFSEQ:NP_005372 Tax_Id=9606 Gene_Symbol=NCL Isoform 1 of Nucleolin	LELQGPR	409.7461	817.4776	2	38	-777.777	-777.777	-777.777	-777.777	1942.28582	20.90644198	1938.7146	1942.01969	1942.0383	2404.530874	817.4753	409.7448014	817.4750774	811.4541955	FALSE			-777.777	-777.777	-777.777	1	12.4	O:\Shao-En\MSDATA\kinaseinhib\k252a\SC_07282008\10x\M3\kinaseinhib_k252a_SC_07282008_10x_M3_combo.mgf.html	1Arg6	2	-777.777	-777.777	O:\Shao-En\MSDATA\kinaseinhib\k252a\SC_07282008\10x\M3\d008012008_m3_5.raw		1622279.855	811.4551847		409.7460934	TRUE	409.7447948	-777.777
-1	1	0	0.888	0.16	IPI:IPI00604620.3	76625	SPACER	SWISS-PROT:P19338-1|ENSEMBL:ENSP00000318195|REFSEQ:NP_005372 Tax_Id=9606 Gene_Symbol=NCL Isoform 1 of Nucleolin	LELQGPR	406.7359	811.4573	2	32	-777.777	-777.777	-777.777	-777.777	0	0	1937.427	0	0	0	811.4552	406.7346047	811.4546839	0	FALSE			-777.777	-777.777	-777.777	1	12.3	O:\Shao-En\MSDATA\kinaseinhib\k252a\SC_07282008\10x\M3\kinaseinhib_k252a_SC_07282008_10x_M3_combo.mgf.html		2	-777.777	-777.777	O:\Shao-En\MSDATA\kinaseinhib\k252a\SC_07282008\10x\M3\d008012008_m3_5.raw		0	811.4551847		0	TRUE	0	-777.777
-1	1	0	0.888	0.16	IPI:IPI00604620.3	76625	SPACER	SWISS-PROT:P19338-1|ENSEMBL:ENSP00000318195|REFSEQ:NP_005372 Tax_Id=9606 Gene_Symbol=NCL Isoform 1 of Nucleolin	LELQGPR	409.7462	817.4779	2	28	-777.777	-777.777	-777.777	-777.777	1945.238233	16.64223441	1943.3209	1945.217194	1947.0274	1526.115981	817.4753	409.7449014	817.4752774	811.4552382	FALSE			-777.777	-777.777	-777.777	1	13	O:\Shao-En\MSDATA\kinaseinhib\k252a\SC_07282008\10x\M3\kinaseinhib_k252a_SC_07282008_10x_M3_combo.mgf.html	1Arg6	2	-777.777	-777.777	O:\Shao-En\MSDATA\kinaseinhib\k252a\SC_07282008\10x\M3\d008012008_m3_6.raw		1025969.973	811.4551847		409.7462549	TRUE	409.7449563	-777.777
-1	1	0	0.888	0.16	IPI:IPI00604620.3	76625	SPACER	SWISS-PROT:P19338-1|ENSEMBL:ENSP00000318195|REFSEQ:NP_005372 Tax_Id=9606 Gene_Symbol=NCL Isoform 1 of Nucleolin	LVSKDGK	373.7239	745.4333	2	34	-777.777	-777.777	-777.777	-777.777	715.4026361	5.96	715.7943	696.8622098	714.3998	36.287133	745.4334	373.7226404	745.4307554	745.4314852	FALSE			-777.777	-777.777	-777.777	1	22.1	O:\Shao-En\MSDATA\kinaseinhib\k252a\SC_07282008\10x\M3\kinaseinhib_k252a_SC_07282008_10x_M3_combo.mgf.html		2	-777.777	-777.777	O:\Shao-En\MSDATA\kinaseinhib\k252a\SC_07282008\10x\M3\d008012008_m3_5.raw		28879.20728	745.4333847		373.7239075	TRUE	373.722648	-777.777
-1	1	0	0.888	0.16	IPI:IPI00604620.3	76625	SPACER	SWISS-PROT:P19338-1|ENSEMBL:ENSP00000318195|REFSEQ:NP_005372 Tax_Id=9606 Gene_Symbol=NCL Isoform 1 of Nucleolin	LVSKDGK	381.7382	761.4619	2	26	-777.777	-777.777	-777.777	-777.777	0	0	716.1052	0	0	0	761.4618	381.7369317	761.4593381	0	FALSE			-777.777	-777.777	-777.777	1	3.1	O:\Shao-En\MSDATA\kinaseinhib\k252a\SC_07282008\10x\M3\kinaseinhib_k252a_SC_07282008_10x_M3_combo.mgf.html	2Lys8	2	-777.777	-777.777	O:\Shao-En\MSDATA\kinaseinhib\k252a\SC_07282008\10x\M3\d008012008_m3_5.raw		0	745.4333847		0	TRUE	0	-777.777
-1	1	0	0.888	0.16	IPI:IPI00604620.3	76625	SPACER	SWISS-PROT:P19338-1|ENSEMBL:ENSP00000318195|REFSEQ:NP_005372 Tax_Id=9606 Gene_Symbol=NCL Isoform 1 of Nucleolin	LVSKDGK	373.724	745.4334	2	21	-777.777	-777.777	-777.777	-777.777	0	0	725.1324	0	0	0	745.4334	373.7227404	745.4309554	0	FALSE			-777.777	-777.777	-777.777	1	3.6	O:\Shao-En\MSDATA\kinaseinhib\k252a\SC_07282008\10x\M3\kinaseinhib_k252a_SC_07282008_10x_M3_combo.mgf.html		2	-777.777	-777.777	O:\Shao-En\MSDATA\kinaseinhib\k252a\SC_07282008\10x\M3\d008012008_m3_6.raw		0	745.4333847		0	FALSE	0	-777.777
-1	1	0	0.888	0.16	IPI:IPI00604620.3	76625	SPACER	SWISS-PROT:P19338-1|ENSEMBL:ENSP00000318195|REFSEQ:NP_005372 Tax_Id=9606 Gene_Symbol=NCL Isoform 1 of Nucleolin	LVSKDGK	381.7383	761.462	2	17	-777.777	-777.777	-777.777	-777.777	0	0	725.4432	0	0	0	761.4618	381.7370317	761.4595381	0	FALSE			-777.777	-777.777	-777.777	1	8.2	O:\Shao-En\MSDATA\kinaseinhib\k252a\SC_07282008\10x\M3\kinaseinhib_k252a_SC_07282008_10x_M3_combo.mgf.html	2Lys8	2	-777.777	-777.777	O:\Shao-En\MSDATA\kinaseinhib\k252a\SC_07282008\10x\M3\d008012008_m3_6.raw		0	745.4333847		0	FALSE	0	-777.777
-1	1	0	0.888	0.16	IPI:IPI00604620.3	76625	SPACER	SWISS-PROT:P19338-1|ENSEMBL:ENSP00000318195|REFSEQ:NP_005372 Tax_Id=9606 Gene_Symbol=NCL Isoform 1 of Nucleolin	NDLAVVDVR	503.7858	1005.5571	2	77	-777.777	-777.777	-777.777	-777.777	2204.326426	16.8615623	2197.4614	2204.261163	2204.1939	5624.74011	1005.555	503.7843996	1005.554274	999.5349578	FALSE			-777.777	-777.777	-777.777	1	49.3	O:\Shao-En\MSDATA\kinaseinhib\k252a\SC_07282008\10x\M3\kinaseinhib_k252a_SC_07282008_10x_M3_combo.mgf.html	1Arg6	2	-777.777	-777.777	O:\Shao-En\MSDATA\kinaseinhib\k252a\SC_07282008\10x\M3\d008012008_m3_5.raw		2702512.447	999.5348847		503.7857955	TRUE	503.784395	-777.777
-1	1	0	0.888	0.16	IPI:IPI00604620.3	76625	SPACER	SWISS-PROT:P19338-1|ENSEMBL:ENSP00000318195|REFSEQ:NP_005372 Tax_Id=9606 Gene_Symbol=NCL Isoform 1 of Nucleolin	NDLAVVDVR	500.7766	999.5387	2	57	-777.777	-777.777	-777.777	-777.777	0	0	2196.1303	0	0	0	999.5349	500.7752028	999.5358802	0	FALSE			-777.777	-777.777	-777.777	1	40.5	O:\Shao-En\MSDATA\kinaseinhib\k252a\SC_07282008\10x\M3\kinaseinhib_k252a_SC_07282008_10x_M3_combo.mgf.html		2	-777.777	-777.777	O:\Shao-En\MSDATA\kinaseinhib\k252a\SC_07282008\10x\M3\d008012008_m3_5.raw		0	999.5348847		0	TRUE	0	-777.777
-1	1	0	0.888	0.16	IPI:IPI00604620.3	76625	SPACER	SWISS-PROT:P19338-1|ENSEMBL:ENSP00000318195|REFSEQ:NP_005372 Tax_Id=9606 Gene_Symbol=NCL Isoform 1 of Nucleolin	NDLAVVDVR	500.7767	999.5388	2	47	-777.777	-777.777	-777.777	-777.777	2206.457409	19.88059274	2198.96	2206.284432	2207.0587	8488.201613	999.5349	500.7753028	999.5360802	999.5358515	FALSE			-777.777	-777.777	-777.777	1	35.3	O:\Shao-En\MSDATA\kinaseinhib\k252a\SC_07282008\10x\M3\kinaseinhib_k252a_SC_07282008_10x_M3_combo.mgf.html		2	-777.777	-777.777	O:\Shao-En\MSDATA\kinaseinhib\k252a\SC_07282008\10x\M3\d008012008_m3_6.raw		4181169.063	999.5348847		500.7767292	TRUE	500.775332	-777.777
-1	1	0	0.888	0.16	IPI:IPI00604620.3	76625	SPACER	SWISS-PROT:P19338-1|ENSEMBL:ENSP00000318195|REFSEQ:NP_005372 Tax_Id=9606 Gene_Symbol=NCL Isoform 1 of Nucleolin	NSTWSGESK	498.2253	994.4361	2	43	-777.777	-777.777	-777.777	-777.777	1018.013835	72.60056545	1014.417	1018.346097	1005.6189	136.9695442	994.4356	498.2239056	994.4332858	994.4340046	FALSE			-777.777	-777.777	-777.777	1	27.8	O:\Shao-En\MSDATA\kinaseinhib\k252a\SC_07282008\10x\M3\kinaseinhib_k252a_SC_07282008_10x_M3_combo.mgf.html		2	-777.777	-777.777	O:\Shao-En\MSDATA\kinaseinhib\k252a\SC_07282008\10x\M3\d008012008_m3_5.raw		67814.78577	994.4355847		498.2254992	TRUE	498.2241047	-777.777
-1	1	0	0.888	0.16	IPI:IPI00604620.3	76625	SPACER	SWISS-PROT:P19338-1|ENSEMBL:ENSP00000318195|REFSEQ:NP_005372 Tax_Id=9606 Gene_Symbol=NCL Isoform 1 of Nucleolin	NSTWSGESK	502.2322	1002.4499	2	41	-777.777	-777.777	-777.777	-777.777	0	0	1017.0041	0	0	0	1002.4498	502.2308012	1002.447077	0	FALSE			-777.777	-777.777	-777.777	1	24.6	O:\Shao-En\MSDATA\kinaseinhib\k252a\SC_07282008\10x\M3\kinaseinhib_k252a_SC_07282008_10x_M3_combo.mgf.html	1Lys8	2	-777.777	-777.777	O:\Shao-En\MSDATA\kinaseinhib\k252a\SC_07282008\10x\M3\d008012008_m3_5.raw		0	994.4355847		0	TRUE	0	-777.777
-1	1	0	0.888	0.16	IPI:IPI00604620.3	76625	SPACER	SWISS-PROT:P19338-1|ENSEMBL:ENSP00000318195|REFSEQ:NP_005372 Tax_Id=9606 Gene_Symbol=NCL Isoform 1 of Nucleolin	NSTWSGESK	498.2255	994.4364	2	23	-777.777	-777.777	-777.777	-777.777	0	0	996.2139	0	0	0	994.4356	498.2241056	994.4336858	0	FALSE			-777.777	-777.777	-777.777	1	13.9	O:\Shao-En\MSDATA\kinaseinhib\k252a\SC_07282008\10x\M3\kinaseinhib_k252a_SC_07282008_10x_M3_combo.mgf.html		2	-777.777	-777.777	O:\Shao-En\MSDATA\kinaseinhib\k252a\SC_07282008\10x\M3\d008012008_m3_5.raw		0	994.4355847		0	FALSE	0	-777.777
-1	1	0	0.888	0.16	IPI:IPI00604620.3	76625	SPACER	SWISS-PROT:P19338-1|ENSEMBL:ENSP00000318195|REFSEQ:NP_005372 Tax_Id=9606 Gene_Symbol=NCL Isoform 1 of Nucleolin	NSTWSGESK	498.2254	994.4363	2	19	-777.777	-777.777	-777.777	-777.777	0	0	983.0668	0	0	0	994.4356	498.2240056	994.4334858	0	FALSE			-777.777	-777.777	-777.777	1	12.3	O:\Shao-En\MSDATA\kinaseinhib\k252a\SC_07282008\10x\M3\kinaseinhib_k252a_SC_07282008_10x_M3_combo.mgf.html		2	-777.777	-777.777	O:\Shao-En\MSDATA\kinaseinhib\k252a\SC_07282008\10x\M3\d008012008_m3_5.raw		0	994.4355847		0	FALSE	0	-777.777
-1	1	0	0.888	0.16	IPI:IPI00604620.3	76625	SPACER	SWISS-PROT:P19338-1|ENSEMBL:ENSP00000318195|REFSEQ:NP_005372 Tax_Id=9606 Gene_Symbol=NCL Isoform 1 of Nucleolin	QKVEGTEPTTAFNLFVGNLNFNK	1292.6758	2583.337	2	52	-777.777	-777.777	-777.777	-777.777	3618.63616	29.6617466	3609.1604	3618.134187	3617.6531	2614.452067	2583.3303	1292.673545	2583.332565	2567.307643	FALSE			-777.777	-777.777	-777.777	1	48.1	O:\Shao-En\MSDATA\kinaseinhib\k252a\SC_07282008\10x\M3\kinaseinhib_k252a_SC_07282008_10x_M3_combo.mgf.html	2Lys8	2	-777.777	-777.777	O:\Shao-En\MSDATA\kinaseinhib\k252a\SC_07282008\10x\M3\d008012008_m3_5.raw		301849.5669	2567.301965		1292.677007	TRUE	1292.674752	-777.777
-1	1	0	0.888	0.16	IPI:IPI00604620.3	76625	SPACER	SWISS-PROT:P19338-1|ENSEMBL:ENSP00000318195|REFSEQ:NP_005372 Tax_Id=9606 Gene_Symbol=NCL Isoform 1 of Nucleolin	QKVEGTEPTTAFNLFVGNLNFNK	1284.6594	2567.3043	2	37	-777.777	-777.777	-777.777	-777.777	0	0	3607.1742	0	0	0	2567.3019	1284.657154	2567.299782	0	FALSE			-777.777	-777.777	-777.777	1	32.5	O:\Shao-En\MSDATA\kinaseinhib\k252a\SC_07282008\10x\M3\kinaseinhib_k252a_SC_07282008_10x_M3_combo.mgf.html		2	-777.777	-777.777	O:\Shao-En\MSDATA\kinaseinhib\k252a\SC_07282008\10x\M3\d008012008_m3_5.raw		0	2567.301965		0	TRUE	0	-777.777
-1	1	0	0.888	0.16	IPI:IPI00604620.3	76625	SPACER	SWISS-PROT:P19338-1|ENSEMBL:ENSP00000318195|REFSEQ:NP_005372 Tax_Id=9606 Gene_Symbol=NCL Isoform 1 of Nucleolin	QKVEGTEPTTAFNLFVGNLNFNK	1292.6755	2583.3364	2	17	-777.777	-777.777	-777.777	-777.777	0	0	3628.854	0	0	0	2583.3303	1292.673245	2583.331965	0	FALSE			-777.777	-777.777	-777.777	1	15.7	O:\Shao-En\MSDATA\kinaseinhib\k252a\SC_07282008\10x\M3\kinaseinhib_k252a_SC_07282008_10x_M3_combo.mgf.html	2Lys8	2	-777.777	-777.777	O:\Shao-En\MSDATA\kinaseinhib\k252a\SC_07282008\10x\M3\d008012008_m3_6.raw		0	2567.301965		0	FALSE	0	-777.777
-1	1	0	0.888	0.16	IPI:IPI00604620.3	76625	SPACER	SWISS-PROT:P19338-1|ENSEMBL:ENSP00000318195|REFSEQ:NP_005372 Tax_Id=9606 Gene_Symbol=NCL Isoform 1 of Nucleolin	QKVEGTEPTTAFNLFVGNLNFNK	1284.6596	2567.3047	2	13	-777.777	-777.777	-777.777	-777.777	0	0	3629.2125	0	0	0	2567.3019	1284.657354	2567.300182	0	FALSE			-777.777	-777.777	-777.777	1	5.5	O:\Shao-En\MSDATA\kinaseinhib\k252a\SC_07282008\10x\M3\kinaseinhib_k252a_SC_07282008_10x_M3_combo.mgf.html		2	-777.777	-777.777	O:\Shao-En\MSDATA\kinaseinhib\k252a\SC_07282008\10x\M3\d008012008_m3_6.raw		0	2567.301965		0	FALSE	0	-777.777
-1	1	0	0.888	0.16	IPI:IPI00604620.3	76625	SPACER	SWISS-PROT:P19338-1|ENSEMBL:ENSP00000318195|REFSEQ:NP_005372 Tax_Id=9606 Gene_Symbol=NCL Isoform 1 of Nucleolin	QKVEGTEPTTAFNLFVGNLNFNK	862.1191	2583.3356	3	68	-777.777	-777.777	-777.777	-777.777	3641.619198	35.42088802	3662.0455	3641.735752	3647.177	5785.511373	2583.3303	862.1173115	2583.330146	2567.304243	FALSE			-777.777	-777.777	-777.777	1	59.5	O:\Shao-En\MSDATA\kinaseinhib\k252a\SC_07282008\10x\M3\kinaseinhib_k252a_SC_07282008_10x_M3_combo.mgf.html	2Lys8	2	-777.777	-777.777	O:\Shao-En\MSDATA\kinaseinhib\k252a\SC_07282008\10x\M3\d008012008_m3_6.raw		1224471.469	2567.301965		862.1191246	TRUE	862.117336	-777.777
-1	1	0	0.888	0.16	IPI:IPI00604620.3	76625	SPACER	SWISS-PROT:P19338-1|ENSEMBL:ENSP00000318195|REFSEQ:NP_005372 Tax_Id=9606 Gene_Symbol=NCL Isoform 1 of Nucleolin	QKVEGTEPTTAFNLFVGNLNFNK	856.7763	2567.3071	3	65	-777.777	-777.777	-777.777	-777.777	0	0	3652.4499	0	0	0	2567.3019	856.7745173	2567.301764	0	FALSE			-777.777	-777.777	-777.777	1	45.8	O:\Shao-En\MSDATA\kinaseinhib\k252a\SC_07282008\10x\M3\kinaseinhib_k252a_SC_07282008_10x_M3_combo.mgf.html		2	-777.777	-777.777	O:\Shao-En\MSDATA\kinaseinhib\k252a\SC_07282008\10x\M3\d008012008_m3_6.raw		0	2567.301965		0	TRUE	0	-777.777
-1	1	0	0.888	0.16	IPI:IPI00604620.3	76625	SPACER	SWISS-PROT:P19338-1|ENSEMBL:ENSP00000318195|REFSEQ:NP_005372 Tax_Id=9606 Gene_Symbol=NCL Isoform 1 of Nucleolin	QKVEGTEPTTAFNLFVGNLNFNK	862.1193	2583.3362	3	47	-777.777	-777.777	-777.777	-777.777	3618.206356	32.3930915	3602.695	3618.25129	3617.6531	6881.950561	2583.3303	862.1175115	2583.330746	2567.307416	FALSE			-777.777	-777.777	-777.777	1	40.1	O:\Shao-En\MSDATA\kinaseinhib\k252a\SC_07282008\10x\M3\kinaseinhib_k252a_SC_07282008_10x_M3_combo.mgf.html	2Lys8	2	-777.777	-777.777	O:\Shao-En\MSDATA\kinaseinhib\k252a\SC_07282008\10x\M3\d008012008_m3_5.raw		1468982.724	2567.301965		862.1195657	TRUE	862.1177771	-777.777
-1	1	0	0.888	0.16	IPI:IPI00604620.3	76625	SPACER	SWISS-PROT:P19338-1|ENSEMBL:ENSP00000318195|REFSEQ:NP_005372 Tax_Id=9606 Gene_Symbol=NCL Isoform 1 of Nucleolin	QKVEGTEPTTAFNLFVGNLNFNK	862.1192	2583.3357	3	46	-777.777	-777.777	-777.777	-777.777	0	0	3657.1962	0	0	0	2583.3303	862.1174115	2583.330446	0	FALSE			-777.777	-777.777	-777.777	1	44.1	O:\Shao-En\MSDATA\kinaseinhib\k252a\SC_07282008\10x\M3\kinaseinhib_k252a_SC_07282008_10x_M3_combo.mgf.html	2Lys8	2	-777.777	-777.777	O:\Shao-En\MSDATA\kinaseinhib\k252a\SC_07282008\10x\M3\d008012008_m3_6.raw		0	2567.301965		0	TRUE	0	-777.777
-1	1	0	0.888	0.16	IPI:IPI00604620.3	76625	SPACER	SWISS-PROT:P19338-1|ENSEMBL:ENSP00000318195|REFSEQ:NP_005372 Tax_Id=9606 Gene_Symbol=NCL Isoform 1 of Nucleolin	QKVEGTEPTTAFNLFVGNLNFNK	862.1194	2583.3363	3	41	-777.777	-777.777	-777.777	-777.777	0	0	3632.6869	0	0	0	2583.3303	862.1176115	2583.331046	0	FALSE			-777.777	-777.777	-777.777	1	34.1	O:\Shao-En\MSDATA\kinaseinhib\k252a\SC_07282008\10x\M3\kinaseinhib_k252a_SC_07282008_10x_M3_combo.mgf.html	2Lys8	2	-777.777	-777.777	O:\Shao-En\MSDATA\kinaseinhib\k252a\SC_07282008\10x\M3\d008012008_m3_5.raw		0	2567.301965		0	TRUE	0	-777.777
-1	1	0	0.888	0.16	IPI:IPI00604620.3	76625	SPACER	SWISS-PROT:P19338-1|ENSEMBL:ENSP00000318195|REFSEQ:NP_005372 Tax_Id=9606 Gene_Symbol=NCL Isoform 1 of Nucleolin	QKVEGTEPTTAFNLFVGNLNFNK	862.1195	2583.3368	3	41	-777.777	-777.777	-777.777	-777.777	3623.395388	29.61953082	3619.1767	3623.594608	3618.2997	1220.876893	2583.3303	862.1177115	2583.331346	2567.306482	FALSE			-777.777	-777.777	-777.777	1	26.1	O:\Shao-En\MSDATA\kinaseinhib\k252a\SC_07282008\10x\M3\kinaseinhib_k252a_SC_07282008_10x_M3_combo.mgf.html	2Lys8	2	-777.777	-777.777	O:\Shao-En\MSDATA\kinaseinhib\k252a\SC_07282008\10x\M3\d008012008_m3_4.raw		259991.8357	2567.301965		862.1195303	TRUE	862.1177418	-777.777
-1	1	0	0.888	0.16	IPI:IPI00604620.3	76625	SPACER	SWISS-PROT:P19338-1|ENSEMBL:ENSP00000318195|REFSEQ:NP_005372 Tax_Id=9606 Gene_Symbol=NCL Isoform 1 of Nucleolin	QKVEGTEPTTAFNLFVGNLNFNK	856.7766	2567.3081	3	36	-777.777	-777.777	-777.777	-777.777	0	0	3632.318	0	0	0	2567.3019	856.7748173	2567.302664	0	FALSE			-777.777	-777.777	-777.777	1	26.8	O:\Shao-En\MSDATA\kinaseinhib\k252a\SC_07282008\10x\M3\kinaseinhib_k252a_SC_07282008_10x_M3_combo.mgf.html		2	-777.777	-777.777	O:\Shao-En\MSDATA\kinaseinhib\k252a\SC_07282008\10x\M3\d008012008_m3_5.raw		0	2567.301965		0	TRUE	0	-777.777
-1	1	0	0.888	0.16	IPI:IPI00604620.3	76625	SPACER	SWISS-PROT:P19338-1|ENSEMBL:ENSP00000318195|REFSEQ:NP_005372 Tax_Id=9606 Gene_Symbol=NCL Isoform 1 of Nucleolin	QKVEGTEPTTAFNLFVGNLNFNK	856.7764	2567.3075	3	31	-777.777	-777.777	-777.777	-777.777	0	0	3785.5299	0	0	0	2567.3019	856.7746173	2567.302064	0	FALSE			-777.777	-777.777	-777.777	1	24.8	O:\Shao-En\MSDATA\kinaseinhib\k252a\SC_07282008\10x\M3\kinaseinhib_k252a_SC_07282008_10x_M3_combo.mgf.html		2	-777.777	-777.777	O:\Shao-En\MSDATA\kinaseinhib\k252a\SC_07282008\10x\M3\d008012008_m3_6.raw		0	2567.301965		0	TRUE	0	-777.777
-1	1	0	0.888	0.16	IPI:IPI00604620.3	76625	SPACER	SWISS-PROT:P19338-1|ENSEMBL:ENSP00000318195|REFSEQ:NP_005372 Tax_Id=9606 Gene_Symbol=NCL Isoform 1 of Nucleolin	QKVEGTEPTTAFNLFVGNLNFNK	862.1194	2583.3363	3	30	-777.777	-777.777	-777.777	-777.777	0	0	3626.4959	0	0	0	2583.3303	862.1176115	2583.331046	0	FALSE			-777.777	-777.777	-777.777	1	23.3	O:\Shao-En\MSDATA\kinaseinhib\k252a\SC_07282008\10x\M3\kinaseinhib_k252a_SC_07282008_10x_M3_combo.mgf.html	2Lys8	2	-777.777	-777.777	O:\Shao-En\MSDATA\kinaseinhib\k252a\SC_07282008\10x\M3\d008012008_m3_6.raw		0	2567.301965		0	TRUE	0	-777.777
-1	1	0	0.888	0.16	IPI:IPI00604620.3	76625	SPACER	SWISS-PROT:P19338-1|ENSEMBL:ENSP00000318195|REFSEQ:NP_005372 Tax_Id=9606 Gene_Symbol=NCL Isoform 1 of Nucleolin	QKVEGTEPTTAFNLFVGNLNFNK	856.7763	2567.307	3	28	-777.777	-777.777	-777.777	-777.777	0	0	3723.7191	0	0	0	2567.3019	856.7745173	2567.301764	0	FALSE			-777.777	-777.777	-777.777	1	22.5	O:\Shao-En\MSDATA\kinaseinhib\k252a\SC_07282008\10x\M3\kinaseinhib_k252a_SC_07282008_10x_M3_combo.mgf.html		2	-777.777	-777.777	O:\Shao-En\MSDATA\kinaseinhib\k252a\SC_07282008\10x\M3\d008012008_m3_6.raw		0	2567.301965		0	TRUE	0	-777.777
-1	1	0	0.888	0.16	IPI:IPI00604620.3	76625	SPACER	SWISS-PROT:P19338-1|ENSEMBL:ENSP00000318195|REFSEQ:NP_005372 Tax_Id=9606 Gene_Symbol=NCL Isoform 1 of Nucleolin	QKVEGTEPTTAFNLFVGNLNFNK	856.7768	2567.3087	3	26	-777.777	-777.777	-777.777	-777.777	0	0	3618.8073	0	0	0	2567.3019	856.7750173	2567.303264	0	FALSE			-777.777	-777.777	-777.777	1	22.8	O:\Shao-En\MSDATA\kinaseinhib\k252a\SC_07282008\10x\M3\kinaseinhib_k252a_SC_07282008_10x_M3_combo.mgf.html		2	-777.777	-777.777	O:\Shao-En\MSDATA\kinaseinhib\k252a\SC_07282008\10x\M3\d008012008_m3_4.raw		0	2567.301965		0	TRUE	0	-777.777
-1	1	0	0.888	0.16	IPI:IPI00604620.3	76625	SPACER	SWISS-PROT:P19338-1|ENSEMBL:ENSP00000318195|REFSEQ:NP_005372 Tax_Id=9606 Gene_Symbol=NCL Isoform 1 of Nucleolin	QKVEGTEPTTAFNLFVGNLNFNK	862.119	2583.3352	3	23	-777.777	-777.777	-777.777	-777.777	0	0	3740.5621	0	0	0	2583.3303	862.1172115	2583.329846	0	FALSE			-777.777	-777.777	-777.777	1	11.9	O:\Shao-En\MSDATA\kinaseinhib\k252a\SC_07282008\10x\M3\kinaseinhib_k252a_SC_07282008_10x_M3_combo.mgf.html	2Lys8	2	-777.777	-777.777	O:\Shao-En\MSDATA\kinaseinhib\k252a\SC_07282008\10x\M3\d008012008_m3_6.raw		0	2567.301965		0	FALSE	0	-777.777
-1	1	0	0.888	0.16	IPI:IPI00604620.3	76625	SPACER	SWISS-PROT:P19338-1|ENSEMBL:ENSP00000318195|REFSEQ:NP_005372 Tax_Id=9606 Gene_Symbol=NCL Isoform 1 of Nucleolin	QKVEGTEPTTAFNLFVGNLNFNK	862.1187	2583.3342	3	15	-777.777	-777.777	-777.777	-777.777	0	0	3674.2649	0	0	0	2583.3303	862.1169115	2583.328946	0	FALSE			-777.777	-777.777	-777.777	1	15.3	O:\Shao-En\MSDATA\kinaseinhib\k252a\SC_07282008\10x\M3\kinaseinhib_k252a_SC_07282008_10x_M3_combo.mgf.html	2Lys8	2	-777.777	-777.777	O:\Shao-En\MSDATA\kinaseinhib\k252a\SC_07282008\10x\M3\d008012008_m3_6.raw		0	2567.301965		0	FALSE	0	-777.777
-1	1	0	0.888	0.16	IPI:IPI00604620.3	76625	SPACER	SWISS-PROT:P19338-1|ENSEMBL:ENSP00000318195|REFSEQ:NP_005372 Tax_Id=9606 Gene_Symbol=NCL Isoform 1 of Nucleolin	QKVEGTEPTTAFNLFVGNLNFNK	862.1197	2583.3372	3	15	-777.777	-777.777	-777.777	-777.777	0	0	3773.4327	0	0	0	2583.3303	862.1179115	2583.331946	0	FALSE			-777.777	-777.777	-777.777	1	5.3	O:\Shao-En\MSDATA\kinaseinhib\k252a\SC_07282008\10x\M3\kinaseinhib_k252a_SC_07282008_10x_M3_combo.mgf.html	2Lys8	2	-777.777	-777.777	O:\Shao-En\MSDATA\kinaseinhib\k252a\SC_07282008\10x\M3\d008012008_m3_6.raw		0	2567.301965		0	FALSE	0	-777.777
-1	1	0	0.888	0.16	IPI:IPI00604620.3	76625	SPACER	SWISS-PROT:P19338-1|ENSEMBL:ENSP00000318195|REFSEQ:NP_005372 Tax_Id=9606 Gene_Symbol=NCL Isoform 1 of Nucleolin	QKVEGTEPTTAFNLFVGNLNFNK	856.7767	2567.3082	3	14	-777.777	-777.777	-777.777	-777.777	0	0	3817.8841	0	0	0	2567.3019	856.7749173	2567.302964	0	FALSE			-777.777	-777.777	-777.777	1	11.6	O:\Shao-En\MSDATA\kinaseinhib\k252a\SC_07282008\10x\M3\kinaseinhib_k252a_SC_07282008_10x_M3_combo.mgf.html		2	-777.777	-777.777	O:\Shao-En\MSDATA\kinaseinhib\k252a\SC_07282008\10x\M3\d008012008_m3_6.raw		0	2567.301965		0	FALSE	0	-777.777
-1	1	0	0.888	0.16	IPI:IPI00604620.3	76625	SPACER	SWISS-PROT:P19338-1|ENSEMBL:ENSP00000318195|REFSEQ:NP_005372 Tax_Id=9606 Gene_Symbol=NCL Isoform 1 of Nucleolin	QKVEGTEPTTAFNLFVGNLNFNK	862.1195	2583.3366	3	10	-777.777	-777.777	-777.777	-777.777	0	0	3805.1434	0	0	0	2583.3303	862.1177115	2583.331346	0	FALSE			-777.777	-777.777	-777.777	1	6.4	O:\Shao-En\MSDATA\kinaseinhib\k252a\SC_07282008\10x\M3\kinaseinhib_k252a_SC_07282008_10x_M3_combo.mgf.html	2Lys8	2	-777.777	-777.777	O:\Shao-En\MSDATA\kinaseinhib\k252a\SC_07282008\10x\M3\d008012008_m3_6.raw		0	2567.301965		0	FALSE	0	-777.777
-1	1	0	0.888	0.16	IPI:IPI00604620.3	76625	SPACER	SWISS-PROT:P19338-1|ENSEMBL:ENSP00000318195|REFSEQ:NP_005372 Tax_Id=9606 Gene_Symbol=NCL Isoform 1 of Nucleolin	SAPELKTGISDVFAK	789.9407	1577.8668	2	54	-777.777	-777.777	-777.777	-777.777	2617.859457	20.18282016	2612.9788	2621.409359	2614.3245	1813.051647	1577.8635	789.9389897	1577.863454	1561.836207	FALSE			-777.777	-777.777	-777.777	1	42.6	O:\Shao-En\MSDATA\kinaseinhib\k252a\SC_07282008\10x\M3\kinaseinhib_k252a_SC_07282008_10x_M3_combo.mgf.html	2Lys8	2	-777.777	-777.777	O:\Shao-En\MSDATA\kinaseinhib\k252a\SC_07282008\10x\M3\d008012008_m3_6.raw		439279.6559	1561.835135		789.9407067	TRUE	789.9389964	-777.777
-1	1	0	0.888	0.16	IPI:IPI00604620.3	76625	SPACER	SWISS-PROT:P19338-1|ENSEMBL:ENSP00000318195|REFSEQ:NP_005372 Tax_Id=9606 Gene_Symbol=NCL Isoform 1 of Nucleolin	SAPELKTGISDVFAK	781.9283	1561.8421	2	52	-777.777	-777.777	-777.777	-777.777	0	0	2613.3264	0	0	0	1561.8351	781.9265983	1561.838671	0	FALSE			-777.777	-777.777	-777.777	1	49	O:\Shao-En\MSDATA\kinaseinhib\k252a\SC_07282008\10x\M3\kinaseinhib_k252a_SC_07282008_10x_M3_combo.mgf.html		2	-777.777	-777.777	O:\Shao-En\MSDATA\kinaseinhib\k252a\SC_07282008\10x\M3\d008012008_m3_6.raw		0	1561.835135		0	TRUE	0	-777.777
-1	1	0	0.888	0.16	IPI:IPI00604620.3	76625	SPACER	SWISS-PROT:P19338-1|ENSEMBL:ENSP00000318195|REFSEQ:NP_005372 Tax_Id=9606 Gene_Symbol=NCL Isoform 1 of Nucleolin	SISLYYTGEK	580.7973	1159.58	2	42	-777.777	-777.777	-777.777	-777.777	2339.930258	19.37420772	2331.4986	2339.635453	2339.5419	8011.571485	1159.5761	580.7958162	1159.577107	1159.576323	FALSE			-777.777	-777.777	-777.777	1	30	O:\Shao-En\MSDATA\kinaseinhib\k252a\SC_07282008\10x\M3\kinaseinhib_k252a_SC_07282008_10x_M3_combo.mgf.html		2	-777.777	-777.777	O:\Shao-En\MSDATA\kinaseinhib\k252a\SC_07282008\10x\M3\d008012008_m3_5.raw		3083911.258	1159.576095		580.7963297	TRUE	580.7948458	-777.777
-1	1	0	0.888	0.16	IPI:IPI00604620.3	76625	SPACER	SWISS-PROT:P19338-1|ENSEMBL:ENSP00000318195|REFSEQ:NP_005372 Tax_Id=9606 Gene_Symbol=NCL Isoform 1 of Nucleolin	SISLYYTGEK	584.8039	1167.5933	2	36	-777.777	-777.777	-777.777	-777.777	0	0	2332.1829	0	0	0	1167.5903	584.8024118	1167.590298	0	FALSE			-777.777	-777.777	-777.777	1	13.4	O:\Shao-En\MSDATA\kinaseinhib\k252a\SC_07282008\10x\M3\kinaseinhib_k252a_SC_07282008_10x_M3_combo.mgf.html	1Lys8	2	-777.777	-777.777	O:\Shao-En\MSDATA\kinaseinhib\k252a\SC_07282008\10x\M3\d008012008_m3_5.raw		0	1159.576095		0	TRUE	0	-777.777
-1	1	0	0.888	0.16	IPI:IPI00604620.3	76625	SPACER	SWISS-PROT:P19338-1|ENSEMBL:ENSP00000318195|REFSEQ:NP_005372 Tax_Id=9606 Gene_Symbol=NCL Isoform 1 of Nucleolin	SISLYYTGEK	580.7973	1159.5801	2	27	-777.777	-777.777	-777.777	-777.777	2344.635935	19.92357046	2335.0051	2345.06198	2343.2314	9534.034956	1159.5761	580.7958162	1159.577107	1159.577073	FALSE			-777.777	-777.777	-777.777	1	12.2	O:\Shao-En\MSDATA\kinaseinhib\k252a\SC_07282008\10x\M3\kinaseinhib_k252a_SC_07282008_10x_M3_combo.mgf.html		2	-777.777	-777.777	O:\Shao-En\MSDATA\kinaseinhib\k252a\SC_07282008\10x\M3\d008012008_m3_6.raw		3664283.059	1159.576095		580.7972886	TRUE	580.7958047	-777.777
-1	1	0	0.888	0.16	IPI:IPI00604620.3	76625	SPACER	SWISS-PROT:P19338-1|ENSEMBL:ENSP00000318195|REFSEQ:NP_005372 Tax_Id=9606 Gene_Symbol=NCL Isoform 1 of Nucleolin	SISLYYTGEK	584.8038	1167.5931	2	16	-777.777	-777.777	-777.777	-777.777	0	0	2335.2988	0	0	0	1167.5903	584.8023118	1167.590098	0	FALSE			-777.777	-777.777	-777.777	1	3.8	O:\Shao-En\MSDATA\kinaseinhib\k252a\SC_07282008\10x\M3\kinaseinhib_k252a_SC_07282008_10x_M3_combo.mgf.html	1Lys8	2	-777.777	-777.777	O:\Shao-En\MSDATA\kinaseinhib\k252a\SC_07282008\10x\M3\d008012008_m3_6.raw		0	1159.576095		0	FALSE	0	-777.777
-1	1	0	0.888	0.16	IPI:IPI00604620.3	76625	SPACER	SWISS-PROT:P19338-1|ENSEMBL:ENSP00000318195|REFSEQ:NP_005372 Tax_Id=9606 Gene_Symbol=NCL Isoform 1 of Nucleolin	SISLYYTGEKGQNQDYR	1018.5021	2034.9896	2	84	-777.777	-777.777	-777.777	-777.777	2267.466032	16.98049537	2262.1126	2267.497189	2269.5083	6092.082596	2034.9833	1018.500142	2034.985759	2020.948699	FALSE			-777.777	-777.777	-777.777	1	79.5	O:\Shao-En\MSDATA\kinaseinhib\k252a\SC_07282008\10x\M3\kinaseinhib_k252a_SC_07282008_10x_M3_combo.mgf.html	1Arg6 1Lys8	2	-777.777	-777.777	O:\Shao-En\MSDATA\kinaseinhib\k252a\SC_07282008\10x\M3\d008012008_m3_6.raw		1004215.47	2020.949025		1018.50213	TRUE	1018.500172	-777.777
-1	1	0	0.888	0.16	IPI:IPI00604620.3	76625	SPACER	SWISS-PROT:P19338-1|ENSEMBL:ENSP00000318195|REFSEQ:NP_005372 Tax_Id=9606 Gene_Symbol=NCL Isoform 1 of Nucleolin	SISLYYTGEKGQNQDYR	1011.4843	2020.954	2	75	-777.777	-777.777	-777.777	-777.777	0	0	2261.3689	0	0	0	2020.949	1011.48235	2020.950174	0	FALSE			-777.777	-777.777	-777.777	1	63.4	O:\Shao-En\MSDATA\kinaseinhib\k252a\SC_07282008\10x\M3\kinaseinhib_k252a_SC_07282008_10x_M3_combo.mgf.html		2	-777.777	-777.777	O:\Shao-En\MSDATA\kinaseinhib\k252a\SC_07282008\10x\M3\d008012008_m3_6.raw		0	2020.949025		0	TRUE	0	-777.777
-1	1	0	0.888	0.16	IPI:IPI00604620.3	76625	SPACER	SWISS-PROT:P19338-1|ENSEMBL:ENSP00000318195|REFSEQ:NP_005372 Tax_Id=9606 Gene_Symbol=NCL Isoform 1 of Nucleolin	SISLYYTGEKGQNQDYR	1018.5019	2034.9892	2	66	-777.777	-777.777	-777.777	-777.777	2262.133763	19.17287675	2256.7979	2262.459115	2261.6759	7987.694164	2034.9833	1018.499942	2034.985359	2020.949414	FALSE			-777.777	-777.777	-777.777	1	59	O:\Shao-En\MSDATA\kinaseinhib\k252a\SC_07282008\10x\M3\kinaseinhib_k252a_SC_07282008_10x_M3_combo.mgf.html	1Arg6 1Lys8	2	-777.777	-777.777	O:\Shao-En\MSDATA\kinaseinhib\k252a\SC_07282008\10x\M3\d008012008_m3_5.raw		1315638.483	2020.949025		1018.501918	TRUE	1018.49996	-777.777
-1	1	0	0.888	0.16	IPI:IPI00604620.3	76625	SPACER	SWISS-PROT:P19338-1|ENSEMBL:ENSP00000318195|REFSEQ:NP_005372 Tax_Id=9606 Gene_Symbol=NCL Isoform 1 of Nucleolin	SISLYYTGEKGQNQDYR	1011.482	2020.9495	2	59	-777.777	-777.777	-777.777	-777.777	0	0	2256.127	0	0	0	2020.949	1011.48005	2020.945574	0	FALSE			-777.777	-777.777	-777.777	1	50.7	O:\Shao-En\MSDATA\kinaseinhib\k252a\SC_07282008\10x\M3\kinaseinhib_k252a_SC_07282008_10x_M3_combo.mgf.html		2	-777.777	-777.777	O:\Shao-En\MSDATA\kinaseinhib\k252a\SC_07282008\10x\M3\d008012008_m3_5.raw		0	2020.949025		0	TRUE	0	-777.777
-1	1	0	0.888	0.16	IPI:IPI00604620.3	76625	SPACER	SWISS-PROT:P19338-1|ENSEMBL:ENSP00000318195|REFSEQ:NP_005372 Tax_Id=9606 Gene_Symbol=NCL Isoform 1 of Nucleolin	SISLYYTGEKGQNQDYR	679.3368	2034.9886	3	42	-777.777	-777.777	-777.777	-777.777	2267.250318	16.98049537	2261.7385	2267.374912	2269.5083	3400.515725	2034.9833	679.3352094	2034.98384	2020.949914	FALSE			-777.777	-777.777	-777.777	1	35.3	O:\Shao-En\MSDATA\kinaseinhib\k252a\SC_07282008\10x\M3\kinaseinhib_k252a_SC_07282008_10x_M3_combo.mgf.html	1Arg6 1Lys8	2	-777.777	-777.777	O:\Shao-En\MSDATA\kinaseinhib\k252a\SC_07282008\10x\M3\d008012008_m3_6.raw		1031353.102	2020.949025		679.3367378	TRUE	679.3351472	-777.777
-1	1	0	0.888	0.16	IPI:IPI00604620.3	76625	SPACER	SWISS-PROT:P19338-1|ENSEMBL:ENSP00000318195|REFSEQ:NP_005372 Tax_Id=9606 Gene_Symbol=NCL Isoform 1 of Nucleolin	SISLYYTGEKGQNQDYR	679.3382	2034.9926	3	37	-777.777	-777.777	-777.777	-777.777	2262.15451	19.17287675	2257.1644	2262.428997	2263.7744	4527.633178	2034.9833	679.3366094	2034.98804	2020.949992	FALSE			-777.777	-777.777	-777.777	1	24.9	O:\Shao-En\MSDATA\kinaseinhib\k252a\SC_07282008\10x\M3\kinaseinhib_k252a_SC_07282008_10x_M3_combo.mgf.html	1Arg6 1Lys8	2	-777.777	-777.777	O:\Shao-En\MSDATA\kinaseinhib\k252a\SC_07282008\10x\M3\d008012008_m3_5.raw		1373657.833	2020.949025		679.3368633	TRUE	679.3352727	-777.777
-1	1	0	0.888	0.16	IPI:IPI00604620.3	76625	SPACER	SWISS-PROT:P19338-1|ENSEMBL:ENSP00000318195|REFSEQ:NP_005372 Tax_Id=9606 Gene_Symbol=NCL Isoform 1 of Nucleolin	SISLYYTGEKGQNQDYR	674.6587	2020.9541	3	28	-777.777	-777.777	-777.777	-777.777	0	0	2259.5399	0	0	0	2020.949	674.6571145	2020.949555	0	FALSE			-777.777	-777.777	-777.777	1	23.5	O:\Shao-En\MSDATA\kinaseinhib\k252a\SC_07282008\10x\M3\kinaseinhib_k252a_SC_07282008_10x_M3_combo.mgf.html		2	-777.777	-777.777	O:\Shao-En\MSDATA\kinaseinhib\k252a\SC_07282008\10x\M3\d008012008_m3_6.raw		0	2020.949025		0	TRUE	0	-777.777
-1	1	0	0.888	0.16	IPI:IPI00604620.3	76625	SPACER	SWISS-PROT:P19338-1|ENSEMBL:ENSP00000318195|REFSEQ:NP_005372 Tax_Id=9606 Gene_Symbol=NCL Isoform 1 of Nucleolin	SKGIAYIEFK	586.34	1170.6655	2	26	-777.777	-777.777	-777.777	-777.777	2366.405606	22.00597061	2365.6242	2363.392704	2364.6055	1161.847605	1170.6619	586.3385102	1170.662495	1154.635	FALSE			-777.777	-777.777	-777.777	1	12.8	O:\Shao-En\MSDATA\kinaseinhib\k252a\SC_07282008\10x\M3\kinaseinhib_k252a_SC_07282008_10x_M3_combo.mgf.html	2Lys8	2	-777.777	-777.777	O:\Shao-En\MSDATA\kinaseinhib\k252a\SC_07282008\10x\M3\d008012008_m3_6.raw		450751.6958	1154.633535		586.3400397	TRUE	586.3385499	-777.777
-1	1	0	0.888	0.16	IPI:IPI00604620.3	76625	SPACER	SWISS-PROT:P19338-1|ENSEMBL:ENSP00000318195|REFSEQ:NP_005372 Tax_Id=9606 Gene_Symbol=NCL Isoform 1 of Nucleolin	SKGYAFIEFASFEDAK	905.4498	1808.885	2	22	-777.777	-777.777	-777.777	-777.777	0	0	3219.0059	0	0	0	1808.862	905.4479646	1808.881404	0	FALSE			-777.777	-777.777	-777.777	1	17	O:\Shao-En\MSDATA\kinaseinhib\k252a\SC_07282008\10x\M3\kinaseinhib_k252a_SC_07282008_10x_M3_combo.mgf.html		2	-777.777	-777.777	O:\Shao-En\MSDATA\kinaseinhib\k252a\SC_07282008\10x\M3\d008012008_m3_6.raw		0	1808.862075		0	FALSE	0	-777.777
-1	1	0	0.888	0.16	IPI:IPI00604620.3	76625	SPACER	SWISS-PROT:P19338-1|ENSEMBL:ENSP00000318195|REFSEQ:NP_005372 Tax_Id=9606 Gene_Symbol=NCL Isoform 1 of Nucleolin	SQPSKTLFVK	575.8446	1149.6746	2	13	-777.777	-777.777	-777.777	-777.777	0	0	1915.4462	0	0	0	1149.6728	575.8431215	1149.671718	0	FALSE			-777.777	-777.777	-777.777	1	3.5	O:\Shao-En\MSDATA\kinaseinhib\k252a\SC_07282008\10x\M3\kinaseinhib_k252a_SC_07282008_10x_M3_combo.mgf.html	2Lys8	2	-777.777	-777.777	O:\Shao-En\MSDATA\kinaseinhib\k252a\SC_07282008\10x\M3\d008012008_m3_6.raw		0	1133.644445		0	FALSE	0	-777.777
-1	1	0	0.888	0.16	IPI:IPI00604620.3	76625	SPACER	SWISS-PROT:P19338-1|ENSEMBL:ENSP00000318195|REFSEQ:NP_005372 Tax_Id=9606 Gene_Symbol=NCL Isoform 1 of Nucleolin	SQPSKTLFVK	384.2328	1149.6765	3	11	-777.777	-777.777	-777.777	-777.777	0	0	1917.8989	0	0	0	1149.6728	384.231529	1149.672799	0	FALSE			-777.777	-777.777	-777.777	1	4.3	O:\Shao-En\MSDATA\kinaseinhib\k252a\SC_07282008\10x\M3\kinaseinhib_k252a_SC_07282008_10x_M3_combo.mgf.html	2Lys8	2	-777.777	-777.777	O:\Shao-En\MSDATA\kinaseinhib\k252a\SC_07282008\10x\M3\d008012008_m3_6.raw		0	1133.644445		0	FALSE	0	-777.777
-1	1	0	0.888	0.16	IPI:IPI00604620.3	76625	SPACER	SWISS-PROT:P19338-1|ENSEMBL:ENSP00000318195|REFSEQ:NP_005372 Tax_Id=9606 Gene_Symbol=NCL Isoform 1 of Nucleolin	TGISDVFAK	473.262	944.5095	2	49	-777.777	-777.777	-777.777	-777.777	2401.981678	25.25144385	2390.84	2401.928074	2398.8383	5536.000727	944.5058	473.2606326	944.5067398	936.4926919	FALSE			-777.777	-777.777	-777.777	1	19	O:\Shao-En\MSDATA\kinaseinhib\k252a\SC_07282008\10x\M3\kinaseinhib_k252a_SC_07282008_10x_M3_combo.mgf.html	1Lys8	2	-777.777	-777.777	O:\Shao-En\MSDATA\kinaseinhib\k252a\SC_07282008\10x\M3\d008012008_m3_6.raw		3013457.797	936.4916247		473.2620697	TRUE	473.2607023	-777.777
-1	1	0	0.888	0.16	IPI:IPI00604620.3	76625	SPACER	SWISS-PROT:P19338-1|ENSEMBL:ENSP00000318195|REFSEQ:NP_005372 Tax_Id=9606 Gene_Symbol=NCL Isoform 1 of Nucleolin	TGISDVFAK	469.2545	936.4945	2	45	-777.777	-777.777	-777.777	-777.777	0	0	2391.1608	0	0	0	936.4916	469.253137	936.4917485	0	FALSE			-777.777	-777.777	-777.777	1	16	O:\Shao-En\MSDATA\kinaseinhib\k252a\SC_07282008\10x\M3\kinaseinhib_k252a_SC_07282008_10x_M3_combo.mgf.html		2	-777.777	-777.777	O:\Shao-En\MSDATA\kinaseinhib\k252a\SC_07282008\10x\M3\d008012008_m3_6.raw		0	936.4916247		0	TRUE	0	-777.777
-1	1	0	0.888	0.16	IPI:IPI00604620.3	76625	SPACER	SWISS-PROT:P19338-1|ENSEMBL:ENSP00000318195|REFSEQ:NP_005372 Tax_Id=9606 Gene_Symbol=NCL Isoform 1 of Nucleolin	TGISDVFAK	469.2544	936.4943	2	42	-777.777	-777.777	-777.777	-777.777	2399.088034	22.32042002	2389.7152	2399.37099	2401.5736	5179.495406	936.4916	469.253037	936.4915485	936.4920223	FALSE			-777.777	-777.777	-777.777	1	13.6	O:\Shao-En\MSDATA\kinaseinhib\k252a\SC_07282008\10x\M3\kinaseinhib_k252a_SC_07282008_10x_M3_combo.mgf.html		2	-777.777	-777.777	O:\Shao-En\MSDATA\kinaseinhib\k252a\SC_07282008\10x\M3\d008012008_m3_5.raw		2817238.375	936.4916247		469.2544687	TRUE	469.2531057	-777.777
-1	1	0	0.888	0.16	IPI:IPI00604620.3	76625	SPACER	SWISS-PROT:P19338-1|ENSEMBL:ENSP00000318195|REFSEQ:NP_005372 Tax_Id=9606 Gene_Symbol=NCL Isoform 1 of Nucleolin	TGISDVFAK	469.2553	936.496	2	35	-777.777	-777.777	-777.777	-777.777	2380.248523	17.07963016	2382.5896	2380.195279	2381.0873	810.7036708	936.4916	469.253937	936.4933485	936.4931779	FALSE			-777.777	-777.777	-777.777	1	13.5	O:\Shao-En\MSDATA\kinaseinhib\k252a\SC_07282008\10x\M3\kinaseinhib_k252a_SC_07282008_10x_M3_combo.mgf.html		2	-777.777	-777.777	O:\Shao-En\MSDATA\kinaseinhib\k252a\SC_07282008\10x\M3\d008012008_m3_4.raw		427062.2188	936.4916247		469.255291	TRUE	469.253928	-777.777
-1	1	0	0.888	0.16	IPI:IPI00604620.3	76625	SPACER	SWISS-PROT:P19338-1|ENSEMBL:ENSP00000318195|REFSEQ:NP_005372 Tax_Id=9606 Gene_Symbol=NCL Isoform 1 of Nucleolin	TGISDVFAK	473.2619	944.5093	2	32	-777.777	-777.777	-777.777	-777.777	0	0	2393.3452	0	0	0	944.5058	473.2605326	944.5065398	0	FALSE			-777.777	-777.777	-777.777	1	12.5	O:\Shao-En\MSDATA\kinaseinhib\k252a\SC_07282008\10x\M3\kinaseinhib_k252a_SC_07282008_10x_M3_combo.mgf.html	1Lys8	2	-777.777	-777.777	O:\Shao-En\MSDATA\kinaseinhib\k252a\SC_07282008\10x\M3\d008012008_m3_5.raw		0	936.4916247		0	TRUE	0	-777.777
-1	1	0	0.888	0.16	IPI:IPI00604620.3	76625	SPACER	SWISS-PROT:P19338-1|ENSEMBL:ENSP00000318195|REFSEQ:NP_005372 Tax_Id=9606 Gene_Symbol=NCL Isoform 1 of Nucleolin	TGISDVFAK	473.2621	944.5096	2	12	-777.777	-777.777	-777.777	-777.777	0	0	2380.7689	0	0	0	944.5058	473.2607326	944.5069398	0	FALSE			-777.777	-777.777	-777.777	1	3.4	O:\Shao-En\MSDATA\kinaseinhib\k252a\SC_07282008\10x\M3\kinaseinhib_k252a_SC_07282008_10x_M3_combo.mgf.html	1Lys8	2	-777.777	-777.777	O:\Shao-En\MSDATA\kinaseinhib\k252a\SC_07282008\10x\M3\d008012008_m3_4.raw		0	936.4916247		0	FALSE	0	-777.777
-1	1	0	0.888	0.16	IPI:IPI00604620.3	76625	SPACER	SWISS-PROT:P19338-1|ENSEMBL:ENSP00000318195|REFSEQ:NP_005372 Tax_Id=9606 Gene_Symbol=NCL Isoform 1 of Nucleolin	TGISDVFAKNDLAVVDVR	960.0189	1918.0233	2	86	-777.777	-777.777	-777.777	-777.777	3109.68671	20.85967673	3100.7143	3109.972801	3109.3396	32988.41513	1918.0159	960.0170055	1918.019486	1918.016937	FALSE			-777.777	-777.777	-777.777	1	67.6	O:\Shao-En\MSDATA\kinaseinhib\k252a\SC_07282008\10x\M3\kinaseinhib_k252a_SC_07282008_10x_M3_combo.mgf.html		2	-777.777	-777.777	O:\Shao-En\MSDATA\kinaseinhib\k252a\SC_07282008\10x\M3\d008012008_m3_6.raw		5880693.646	1918.015945		960.0163435	TRUE	960.014449	-777.777
-1	1	0	0.888	0.16	IPI:IPI00604620.3	76625	SPACER	SWISS-PROT:P19338-1|ENSEMBL:ENSP00000318195|REFSEQ:NP_005372 Tax_Id=9606 Gene_Symbol=NCL Isoform 1 of Nucleolin	TGISDVFAKNDLAVVDVR	967.0357	1932.0569	2	86	-777.777	-777.777	-777.777	-777.777	0	0	3099.1481	0	0	0	1932.0502	967.0337979	1932.05307	0	FALSE			-777.777	-777.777	-777.777	1	81.3	O:\Shao-En\MSDATA\kinaseinhib\k252a\SC_07282008\10x\M3\kinaseinhib_k252a_SC_07282008_10x_M3_combo.mgf.html	1Arg6 1Lys8	2	-777.777	-777.777	O:\Shao-En\MSDATA\kinaseinhib\k252a\SC_07282008\10x\M3\d008012008_m3_6.raw		0	1918.015945		0	TRUE	0	-777.777
-1	1	0	0.888	0.16	IPI:IPI00604620.3	76625	SPACER	SWISS-PROT:P19338-1|ENSEMBL:ENSP00000318195|REFSEQ:NP_005372 Tax_Id=9606 Gene_Symbol=NCL Isoform 1 of Nucleolin	TGISDVFAKNDLAVVDVR	967.0367	1932.0587	2	86	-777.777	-777.777	-777.777	-777.777	3105.084734	23.59391171	3096.6087	3105.75661	3105.1392	14367.8918	1932.0502	967.0347979	1932.05507	1918.016105	FALSE			-777.777	-777.777	-777.777	1	75.8	O:\Shao-En\MSDATA\kinaseinhib\k252a\SC_07282008\10x\M3\kinaseinhib_k252a_SC_07282008_10x_M3_combo.mgf.html	1Arg6 1Lys8	2	-777.777	-777.777	O:\Shao-En\MSDATA\kinaseinhib\k252a\SC_07282008\10x\M3\d008012008_m3_5.raw		2591551.844	1918.015945		967.0328876	TRUE	967.0309854	-777.777
-1	1	0	0.888	0.16	IPI:IPI00604620.3	76625	SPACER	SWISS-PROT:P19338-1|ENSEMBL:ENSP00000318195|REFSEQ:NP_005372 Tax_Id=9606 Gene_Symbol=NCL Isoform 1 of Nucleolin	TGISDVFAKNDLAVVDVR	960.0188	1918.0231	2	77	-777.777	-777.777	-777.777	-777.777	3098.313962	17.8488456	3095.3157	3097.948661	3101.1619	3044.999026	1918.0159	960.0169055	1918.019286	1918.017851	FALSE			-777.777	-777.777	-777.777	1	67.3	O:\Shao-En\MSDATA\kinaseinhib\k252a\SC_07282008\10x\M3\kinaseinhib_k252a_SC_07282008_10x_M3_combo.mgf.html		2	-777.777	-777.777	O:\Shao-En\MSDATA\kinaseinhib\k252a\SC_07282008\10x\M3\d008012008_m3_4.raw		547551.8853	1918.015945		960.0165331	TRUE	960.0146386	-777.777
-1	1	0	0.888	0.16	IPI:IPI00604620.3	76625	SPACER	SWISS-PROT:P19338-1|ENSEMBL:ENSP00000318195|REFSEQ:NP_005372 Tax_Id=9606 Gene_Symbol=NCL Isoform 1 of Nucleolin	TGISDVFAKNDLAVVDVR	960.0187	1918.0228	2	71	-777.777	-777.777	-777.777	-777.777	0	0	3095.047	0	0	0	1918.0159	960.0168055	1918.019086	0	FALSE			-777.777	-777.777	-777.777	1	62.6	O:\Shao-En\MSDATA\kinaseinhib\k252a\SC_07282008\10x\M3\kinaseinhib_k252a_SC_07282008_10x_M3_combo.mgf.html		2	-777.777	-777.777	O:\Shao-En\MSDATA\kinaseinhib\k252a\SC_07282008\10x\M3\d008012008_m3_5.raw		0	1918.015945		0	TRUE	0	-777.777
-1	1	0	0.888	0.16	IPI:IPI00604620.3	76625	SPACER	SWISS-PROT:P19338-1|ENSEMBL:ENSP00000318195|REFSEQ:NP_005372 Tax_Id=9606 Gene_Symbol=NCL Isoform 1 of Nucleolin	TGISDVFAKNDLAVVDVR	967.0348	1932.0551	2	69	-777.777	-777.777	-777.777	-777.777	0	0	3097.5046	0	0	0	1932.0502	967.0328979	1932.05127	0	FALSE			-777.777	-777.777	-777.777	1	62.6	O:\Shao-En\MSDATA\kinaseinhib\k252a\SC_07282008\10x\M3\kinaseinhib_k252a_SC_07282008_10x_M3_combo.mgf.html	1Arg6 1Lys8	2	-777.777	-777.777	O:\Shao-En\MSDATA\kinaseinhib\k252a\SC_07282008\10x\M3\d008012008_m3_4.raw		0	1918.015945		0	TRUE	0	-777.777
-1	1	0	0.888	0.16	IPI:IPI00604620.3	76625	SPACER	SWISS-PROT:P19338-1|ENSEMBL:ENSP00000318195|REFSEQ:NP_005372 Tax_Id=9606 Gene_Symbol=NCL Isoform 1 of Nucleolin	TGISDVFAKNDLAVVDVR	645.0273	1932.06	3	51	-777.777	-777.777	-777.777	-777.777	3105.329051	23.59391171	3095.7505	3105.802924	3105.1392	9684.035208	1932.0502	645.0257466	1932.055452	1918.017853	FALSE			-777.777	-777.777	-777.777	1	44	O:\Shao-En\MSDATA\kinaseinhib\k252a\SC_07282008\10x\M3\kinaseinhib_k252a_SC_07282008_10x_M3_combo.mgf.html	1Arg6 1Lys8	2	-777.777	-777.777	O:\Shao-En\MSDATA\kinaseinhib\k252a\SC_07282008\10x\M3\d008012008_m3_5.raw		3219918.973	1918.015945		645.0251826	TRUE	645.0236292	-777.777
-1	1	0	0.888	0.16	IPI:IPI00604620.3	76625	SPACER	SWISS-PROT:P19338-1|ENSEMBL:ENSP00000318195|REFSEQ:NP_005372 Tax_Id=9606 Gene_Symbol=NCL Isoform 1 of Nucleolin	TGISDVFAKNDLAVVDVR	645.029	1932.065	3	50	-777.777	-777.777	-777.777	-777.777	3110.522593	23.56965094	3098.7847	3110.121171	3107.0428	16079.03112	1932.0502	645.0274466	1932.060552	1918.019464	FALSE			-777.777	-777.777	-777.777	1	44.6	O:\Shao-En\MSDATA\kinaseinhib\k252a\SC_07282008\10x\M3\kinaseinhib_k252a_SC_07282008_10x_M3_combo.mgf.html	1Arg6 1Lys8	2	-777.777	-777.777	O:\Shao-En\MSDATA\kinaseinhib\k252a\SC_07282008\10x\M3\d008012008_m3_6.raw		5345266.906	1918.015945		645.0272544	TRUE	645.025701	-777.777
-1	1	0	0.888	0.16	IPI:IPI00604620.3	76625	SPACER	SWISS-PROT:P19338-1|ENSEMBL:ENSP00000318195|REFSEQ:NP_005372 Tax_Id=9606 Gene_Symbol=NCL Isoform 1 of Nucleolin	TGISDVFAKNDLAVVDVR	645.0261	1932.0566	3	44	-777.777	-777.777	-777.777	-777.777	3098.588454	17.8488456	3096.3745	3098.655528	3098.9163	1777.794649	1932.0502	645.0245466	1932.051852	1918.020999	FALSE			-777.777	-777.777	-777.777	1	38.1	O:\Shao-En\MSDATA\kinaseinhib\k252a\SC_07282008\10x\M3\kinaseinhib_k252a_SC_07282008_10x_M3_combo.mgf.html	1Arg6 1Lys8	2	-777.777	-777.777	O:\Shao-En\MSDATA\kinaseinhib\k252a\SC_07282008\10x\M3\d008012008_m3_4.raw		590215.4614	1918.015945		645.0275445	TRUE	645.0259911	-777.777
-1	1	0	0.888	0.16	IPI:IPI00604620.3	76625	SPACER	SWISS-PROT:P19338-1|ENSEMBL:ENSP00000318195|REFSEQ:NP_005372 Tax_Id=9606 Gene_Symbol=NCL Isoform 1 of Nucleolin	TGISDVFAKNDLAVVDVR	640.3504	1918.0294	3	37	-777.777	-777.777	-777.777	-777.777	0	0	3098.431	0	0	0	1918.0159	640.3488517	1918.024767	0	FALSE			-777.777	-777.777	-777.777	1	21.3	O:\Shao-En\MSDATA\kinaseinhib\k252a\SC_07282008\10x\M3\kinaseinhib_k252a_SC_07282008_10x_M3_combo.mgf.html		2	-777.777	-777.777	O:\Shao-En\MSDATA\kinaseinhib\k252a\SC_07282008\10x\M3\d008012008_m3_6.raw		0	1918.015945		0	TRUE	0	-777.777
-1	1	0	0.888	0.16	IPI:IPI00604620.3	76625	SPACER	SWISS-PROT:P19338-1|ENSEMBL:ENSP00000318195|REFSEQ:NP_005372 Tax_Id=9606 Gene_Symbol=NCL Isoform 1 of Nucleolin	TGISDVFAKNDLAVVDVR	640.3505	1918.0298	3	33	-777.777	-777.777	-777.777	-777.777	0	0	3094.3169	0	0	0	1918.0159	640.3489517	1918.025067	0	FALSE			-777.777	-777.777	-777.777	1	23.4	O:\Shao-En\MSDATA\kinaseinhib\k252a\SC_07282008\10x\M3\kinaseinhib_k252a_SC_07282008_10x_M3_combo.mgf.html		2	-777.777	-777.777	O:\Shao-En\MSDATA\kinaseinhib\k252a\SC_07282008\10x\M3\d008012008_m3_5.raw		0	1918.015945		0	TRUE	0	-777.777
-1	1	0	0.888	0.16	IPI:IPI00604620.3	76625	SPACER	SWISS-PROT:P19338-1|ENSEMBL:ENSP00000318195|REFSEQ:NP_005372 Tax_Id=9606 Gene_Symbol=NCL Isoform 1 of Nucleolin	TGISDVFAKNDLAVVDVR	640.3488	1918.0245	3	27	-777.777	-777.777	-777.777	-777.777	0	0	3094.97	0	0	0	1918.0159	640.3472517	1918.019967	0	FALSE			-777.777	-777.777	-777.777	1	20.1	O:\Shao-En\MSDATA\kinaseinhib\k252a\SC_07282008\10x\M3\kinaseinhib_k252a_SC_07282008_10x_M3_combo.mgf.html		2	-777.777	-777.777	O:\Shao-En\MSDATA\kinaseinhib\k252a\SC_07282008\10x\M3\d008012008_m3_4.raw		0	1918.015945		0	TRUE	0	-777.777
-1	1	0	0.888	0.16	IPI:IPI00604620.3	76625	SPACER	SWISS-PROT:P19338-1|ENSEMBL:ENSP00000318195|REFSEQ:NP_005372 Tax_Id=9606 Gene_Symbol=NCL Isoform 1 of Nucleolin	TGISDVFAKNDLAVVDVR	640.3477	1918.0213	3	25	-777.777	-777.777	-777.777	-777.777	0	0	3131.5576	0	0	0	1918.0159	640.3461517	1918.016667	0	FALSE			-777.777	-777.777	-777.777	1	12	O:\Shao-En\MSDATA\kinaseinhib\k252a\SC_07282008\10x\M3\kinaseinhib_k252a_SC_07282008_10x_M3_combo.mgf.html		2	-777.777	-777.777	O:\Shao-En\MSDATA\kinaseinhib\k252a\SC_07282008\10x\M3\d008012008_m3_6.raw		0	1918.015945		0	FALSE	0	-777.777
-1	1	0	0.888	0.16	IPI:IPI00604620.3	76625	SPACER	SWISS-PROT:P19338-1|ENSEMBL:ENSP00000318195|REFSEQ:NP_005372 Tax_Id=9606 Gene_Symbol=NCL Isoform 1 of Nucleolin	TLVLSNLSYSATEETLQEVFEK	1251.1379	2500.2612	2	129	-777.777	-777.777	-777.777	-777.777	4136.587333	42.65060795	4134.4945	4136.769745	4133.9123	9014.134177	2500.2584	1251.13569	2500.256855	2500.260723	FALSE			-777.777	-777.777	-777.777	1	118.9	O:\Shao-En\MSDATA\kinaseinhib\k252a\SC_07282008\10x\M3\kinaseinhib_k252a_SC_07282008_10x_M3_combo.mgf.html		2	-777.777	-777.777	O:\Shao-En\MSDATA\kinaseinhib\k252a\SC_07282008\10x\M3\d008012008_m3_6.raw		1080535.904	2500.258435		1251.138003	TRUE	1251.135793	-777.777
-1	1	0	0.888	0.16	IPI:IPI00604620.3	76625	SPACER	SWISS-PROT:P19338-1|ENSEMBL:ENSP00000318195|REFSEQ:NP_005372 Tax_Id=9606 Gene_Symbol=NCL Isoform 1 of Nucleolin	TLVLSNLSYSATEETLQEVFEK	1255.1449	2508.2753	2	115	-777.777	-777.777	-777.777	-777.777	4043.524374	20.89938633	4038.473	4042.315373	4037.7133	2293.063903	2508.2726	1255.142686	2508.270846	2500.258649	FALSE			-777.777	-777.777	-777.777	1	109.3	O:\Shao-En\MSDATA\kinaseinhib\k252a\SC_07282008\10x\M3\kinaseinhib_k252a_SC_07282008_10x_M3_combo.mgf.html	1Lys8	2	-777.777	-777.777	O:\Shao-En\MSDATA\kinaseinhib\k252a\SC_07282008\10x\M3\d008012008_m3_5.raw		274550.483	2500.258435		1255.143561	TRUE	1255.141347	-777.777
-1	1	0	0.888	0.16	IPI:IPI00604620.3	76625	SPACER	SWISS-PROT:P19338-1|ENSEMBL:ENSP00000318195|REFSEQ:NP_005372 Tax_Id=9606 Gene_Symbol=NCL Isoform 1 of Nucleolin	TLVLSNLSYSATEETLQEVFEK	1251.1374	2500.2603	2	114	-777.777	-777.777	-777.777	-777.777	0	0	4035.8937	0	0	0	2500.2584	1251.13519	2500.255855	0	FALSE			-777.777	-777.777	-777.777	1	108.1	O:\Shao-En\MSDATA\kinaseinhib\k252a\SC_07282008\10x\M3\kinaseinhib_k252a_SC_07282008_10x_M3_combo.mgf.html		2	-777.777	-777.777	O:\Shao-En\MSDATA\kinaseinhib\k252a\SC_07282008\10x\M3\d008012008_m3_5.raw		0	2500.258435		0	TRUE	0	-777.777
-1	1	0	0.888	0.16	IPI:IPI00604620.3	76625	SPACER	SWISS-PROT:P19338-1|ENSEMBL:ENSP00000318195|REFSEQ:NP_005372 Tax_Id=9606 Gene_Symbol=NCL Isoform 1 of Nucleolin	TLVLSNLSYSATEETLQEVFEK	1255.1449	2508.2753	2	103	-777.777	-777.777	-777.777	-777.777	0	0	4006.7149	0	0	0	2508.2726	1255.142686	2508.270846	0	FALSE			-777.777	-777.777	-777.777	1	94.3	O:\Shao-En\MSDATA\kinaseinhib\k252a\SC_07282008\10x\M3\kinaseinhib_k252a_SC_07282008_10x_M3_combo.mgf.html	1Lys8	2	-777.777	-777.777	O:\Shao-En\MSDATA\kinaseinhib\k252a\SC_07282008\10x\M3\d008012008_m3_5.raw		0	2500.258435		0	TRUE	0	-777.777
-1	1	0	0.888	0.16	IPI:IPI00604620.3	76625	SPACER	SWISS-PROT:P19338-1|ENSEMBL:ENSP00000318195|REFSEQ:NP_005372 Tax_Id=9606 Gene_Symbol=NCL Isoform 1 of Nucleolin	TLVLSNLSYSATEETLQEVFEK	1251.1372	2500.2599	2	102	-777.777	-777.777	-777.777	-777.777	0	0	4166.8259	0	0	0	2500.2584	1251.13499	2500.255455	0	FALSE			-777.777	-777.777	-777.777	1	99.2	O:\Shao-En\MSDATA\kinaseinhib\k252a\SC_07282008\10x\M3\kinaseinhib_k252a_SC_07282008_10x_M3_combo.mgf.html		2	-777.777	-777.777	O:\Shao-En\MSDATA\kinaseinhib\k252a\SC_07282008\10x\M3\d008012008_m3_6.raw		0	2500.258435		0	TRUE	0	-777.777
-1	1	0	0.888	0.16	IPI:IPI00604620.3	76625	SPACER	SWISS-PROT:P19338-1|ENSEMBL:ENSP00000318195|REFSEQ:NP_005372 Tax_Id=9606 Gene_Symbol=NCL Isoform 1 of Nucleolin	TLVLSNLSYSATEETLQEVFEK	1251.1371	2500.2596	2	93	-777.777	-777.777	-777.777	-777.777	0	0	4066.402	0	0	0	2500.2584	1251.13489	2500.255255	0	FALSE			-777.777	-777.777	-777.777	1	90.6	O:\Shao-En\MSDATA\kinaseinhib\k252a\SC_07282008\10x\M3\kinaseinhib_k252a_SC_07282008_10x_M3_combo.mgf.html		2	-777.777	-777.777	O:\Shao-En\MSDATA\kinaseinhib\k252a\SC_07282008\10x\M3\d008012008_m3_5.raw		0	2500.258435		0	TRUE	0	-777.777
-1	1	0	0.888	0.16	IPI:IPI00604620.3	76625	SPACER	SWISS-PROT:P19338-1|ENSEMBL:ENSP00000318195|REFSEQ:NP_005372 Tax_Id=9606 Gene_Symbol=NCL Isoform 1 of Nucleolin	TLVLSNLSYSATEETLQEVFEK	1255.1452	2508.2759	2	93	-777.777	-777.777	-777.777	-777.777	0	0	4134.853	0	0	0	2508.2726	1255.142986	2508.271446	0	FALSE			-777.777	-777.777	-777.777	1	90.5	O:\Shao-En\MSDATA\kinaseinhib\k252a\SC_07282008\10x\M3\kinaseinhib_k252a_SC_07282008_10x_M3_combo.mgf.html	1Lys8	2	-777.777	-777.777	O:\Shao-En\MSDATA\kinaseinhib\k252a\SC_07282008\10x\M3\d008012008_m3_6.raw		0	2500.258435		0	TRUE	0	-777.777
-1	1	0	0.888	0.16	IPI:IPI00604620.3	76625	SPACER	SWISS-PROT:P19338-1|ENSEMBL:ENSP00000318195|REFSEQ:NP_005372 Tax_Id=9606 Gene_Symbol=NCL Isoform 1 of Nucleolin	TLVLSNLSYSATEETLQEVFEK	1251.1375	2500.2605	2	79	-777.777	-777.777	-777.777	-777.777	4067.597576	7.700053928	4065.6662	4068.005631	4066.0289	335.1027283	2500.2584	1251.13529	2500.256055	2500.25674	FALSE			-777.777	-777.777	-777.777	1	72.6	O:\Shao-En\MSDATA\kinaseinhib\k252a\SC_07282008\10x\M3\kinaseinhib_k252a_SC_07282008_10x_M3_combo.mgf.html		2	-777.777	-777.777	O:\Shao-En\MSDATA\kinaseinhib\k252a\SC_07282008\10x\M3\d008012008_m3_4.raw		41662.99878	2500.258435		1251.137338	TRUE	1251.135128	-777.777
-1	1	0	0.888	0.16	IPI:IPI00604620.3	76625	SPACER	SWISS-PROT:P19338-1|ENSEMBL:ENSP00000318195|REFSEQ:NP_005372 Tax_Id=9606 Gene_Symbol=NCL Isoform 1 of Nucleolin	TLVLSNLSYSATEETLQEVFEK	1251.1383	2500.2621	2	69	-777.777	-777.777	-777.777	-777.777	0	0	4140.0222	0	0	0	2500.2584	1251.13609	2500.257655	0	FALSE			-777.777	-777.777	-777.777	1	65.7	O:\Shao-En\MSDATA\kinaseinhib\k252a\SC_07282008\10x\M3\kinaseinhib_k252a_SC_07282008_10x_M3_combo.mgf.html		2	-777.777	-777.777	O:\Shao-En\MSDATA\kinaseinhib\k252a\SC_07282008\10x\M3\d008012008_m3_5.raw		0	2500.258435		0	TRUE	0	-777.777
-1	1	0	0.888	0.16	IPI:IPI00604620.3	76625	SPACER	SWISS-PROT:P19338-1|ENSEMBL:ENSP00000318195|REFSEQ:NP_005372 Tax_Id=9606 Gene_Symbol=NCL Isoform 1 of Nucleolin	TLVLSNLSYSATEETLQEVFEK	1255.1452	2508.2759	2	68	-777.777	-777.777	-777.777	-777.777	0	0	4025.8957	0	0	0	2508.2726	1255.142986	2508.271446	0	FALSE			-777.777	-777.777	-777.777	1	60.4	O:\Shao-En\MSDATA\kinaseinhib\k252a\SC_07282008\10x\M3\kinaseinhib_k252a_SC_07282008_10x_M3_combo.mgf.html	1Lys8	2	-777.777	-777.777	O:\Shao-En\MSDATA\kinaseinhib\k252a\SC_07282008\10x\M3\d008012008_m3_4.raw		0	2500.258435		0	TRUE	0	-777.777
-1	1	0	0.888	0.16	IPI:IPI00604620.3	76625	SPACER	SWISS-PROT:P19338-1|ENSEMBL:ENSP00000318195|REFSEQ:NP_005372 Tax_Id=9606 Gene_Symbol=NCL Isoform 1 of Nucleolin	TLVLSNLSYSATEETLQEVFEK	1251.1377	2500.2609	2	66	-777.777	-777.777	-777.777	-777.777	0	0	4005.9864	0	0	0	2500.2584	1251.13549	2500.256455	0	FALSE			-777.777	-777.777	-777.777	1	59.7	O:\Shao-En\MSDATA\kinaseinhib\k252a\SC_07282008\10x\M3\kinaseinhib_k252a_SC_07282008_10x_M3_combo.mgf.html		2	-777.777	-777.777	O:\Shao-En\MSDATA\kinaseinhib\k252a\SC_07282008\10x\M3\d008012008_m3_5.raw		0	2500.258435		0	TRUE	0	-777.777
-1	1	0	0.888	0.16	IPI:IPI00604620.3	76625	SPACER	SWISS-PROT:P19338-1|ENSEMBL:ENSP00000318195|REFSEQ:NP_005372 Tax_Id=9606 Gene_Symbol=NCL Isoform 1 of Nucleolin	TLVLSNLSYSATEETLQEVFEK	1255.1446	2508.2746	2	66	-777.777	-777.777	-777.777	-777.777	0	0	4068.8227	0	0	0	2508.2726	1255.142386	2508.270246	0	FALSE			-777.777	-777.777	-777.777	1	55.2	O:\Shao-En\MSDATA\kinaseinhib\k252a\SC_07282008\10x\M3\kinaseinhib_k252a_SC_07282008_10x_M3_combo.mgf.html	1Lys8	2	-777.777	-777.777	O:\Shao-En\MSDATA\kinaseinhib\k252a\SC_07282008\10x\M3\d008012008_m3_5.raw		0	2500.258435		0	TRUE	0	-777.777
-1	1	0	0.888	0.16	IPI:IPI00604620.3	76625	SPACER	SWISS-PROT:P19338-1|ENSEMBL:ENSP00000318195|REFSEQ:NP_005372 Tax_Id=9606 Gene_Symbol=NCL Isoform 1 of Nucleolin	TLVLSNLSYSATEETLQEVFEK	1251.138	2500.2615	2	63	-777.777	-777.777	-777.777	-777.777	0	0	4025.188	0	0	0	2500.2584	1251.13579	2500.257055	0	FALSE			-777.777	-777.777	-777.777	1	61.8	O:\Shao-En\MSDATA\kinaseinhib\k252a\SC_07282008\10x\M3\kinaseinhib_k252a_SC_07282008_10x_M3_combo.mgf.html		2	-777.777	-777.777	O:\Shao-En\MSDATA\kinaseinhib\k252a\SC_07282008\10x\M3\d008012008_m3_4.raw		0	2500.258435		0	TRUE	0	-777.777
-1	1	0	0.888	0.16	IPI:IPI00604620.3	76625	SPACER	SWISS-PROT:P19338-1|ENSEMBL:ENSP00000318195|REFSEQ:NP_005372 Tax_Id=9606 Gene_Symbol=NCL Isoform 1 of Nucleolin	TLVLSNLSYSATEETLQEVFEK	1255.1449	2508.2752	2	53	-777.777	-777.777	-777.777	-777.777	0	0	4167.1839	0	0	0	2508.2726	1255.142686	2508.270846	0	FALSE			-777.777	-777.777	-777.777	1	49.9	O:\Shao-En\MSDATA\kinaseinhib\k252a\SC_07282008\10x\M3\kinaseinhib_k252a_SC_07282008_10x_M3_combo.mgf.html	1Lys8	2	-777.777	-777.777	O:\Shao-En\MSDATA\kinaseinhib\k252a\SC_07282008\10x\M3\d008012008_m3_6.raw		0	2500.258435		0	TRUE	0	-777.777
-1	1	0	0.888	0.16	IPI:IPI00604620.3	76625	SPACER	SWISS-PROT:P19338-1|ENSEMBL:ENSP00000318195|REFSEQ:NP_005372 Tax_Id=9606 Gene_Symbol=NCL Isoform 1 of Nucleolin	TLVLSNLSYSATEETLQEVFEK	1255.1451	2508.2757	2	51	-777.777	-777.777	-777.777	-777.777	0	0	4182.4205	0	0	0	2508.2726	1255.142886	2508.271246	0	FALSE			-777.777	-777.777	-777.777	1	50.7	O:\Shao-En\MSDATA\kinaseinhib\k252a\SC_07282008\10x\M3\kinaseinhib_k252a_SC_07282008_10x_M3_combo.mgf.html	1Lys8	2	-777.777	-777.777	O:\Shao-En\MSDATA\kinaseinhib\k252a\SC_07282008\10x\M3\d008012008_m3_6.raw		0	2500.258435		0	TRUE	0	-777.777
-1	1	0	0.888	0.16	IPI:IPI00604620.3	76625	SPACER	SWISS-PROT:P19338-1|ENSEMBL:ENSP00000318195|REFSEQ:NP_005372 Tax_Id=9606 Gene_Symbol=NCL Isoform 1 of Nucleolin	TLVLSNLSYSATEETLQEVFEK	1255.1451	2508.2757	2	50	-777.777	-777.777	-777.777	-777.777	0	0	4057.3976	0	0	0	2508.2726	1255.142886	2508.271246	0	FALSE			-777.777	-777.777	-777.777	1	43.5	O:\Shao-En\MSDATA\kinaseinhib\k252a\SC_07282008\10x\M3\kinaseinhib_k252a_SC_07282008_10x_M3_combo.mgf.html	1Lys8	2	-777.777	-777.777	O:\Shao-En\MSDATA\kinaseinhib\k252a\SC_07282008\10x\M3\d008012008_m3_4.raw		0	2500.258435		0	TRUE	0	-777.777
-1	1	0	0.888	0.16	IPI:IPI00604620.3	76625	SPACER	SWISS-PROT:P19338-1|ENSEMBL:ENSP00000318195|REFSEQ:NP_005372 Tax_Id=9606 Gene_Symbol=NCL Isoform 1 of Nucleolin	TLVLSNLSYSATEETLQEVFEK	1251.1375	2500.2605	2	47	-777.777	-777.777	-777.777	-777.777	0	0	4098.1462	0	0	0	2500.2584	1251.13529	2500.256055	0	FALSE			-777.777	-777.777	-777.777	1	44.7	O:\Shao-En\MSDATA\kinaseinhib\k252a\SC_07282008\10x\M3\kinaseinhib_k252a_SC_07282008_10x_M3_combo.mgf.html		2	-777.777	-777.777	O:\Shao-En\MSDATA\kinaseinhib\k252a\SC_07282008\10x\M3\d008012008_m3_5.raw		0	2500.258435		0	TRUE	0	-777.777
-1	1	0	0.888	0.16	IPI:IPI00604620.3	76625	SPACER	SWISS-PROT:P19338-1|ENSEMBL:ENSP00000318195|REFSEQ:NP_005372 Tax_Id=9606 Gene_Symbol=NCL Isoform 1 of Nucleolin	TLVLSNLSYSATEETLQEVFEK	1251.1374	2500.2603	2	42	-777.777	-777.777	-777.777	-777.777	0	0	4202.0154	0	0	0	2500.2584	1251.13519	2500.255855	0	FALSE			-777.777	-777.777	-777.777	1	42	O:\Shao-En\MSDATA\kinaseinhib\k252a\SC_07282008\10x\M3\kinaseinhib_k252a_SC_07282008_10x_M3_combo.mgf.html		2	-777.777	-777.777	O:\Shao-En\MSDATA\kinaseinhib\k252a\SC_07282008\10x\M3\d008012008_m3_6.raw		0	2500.258435		0	TRUE	0	-777.777
-1	1	0	0.888	0.16	IPI:IPI00604620.3	76625	SPACER	SWISS-PROT:P19338-1|ENSEMBL:ENSP00000318195|REFSEQ:NP_005372 Tax_Id=9606 Gene_Symbol=NCL Isoform 1 of Nucleolin	TLVLSNLSYSATEETLQEVFEK	1251.1376	2500.2607	2	32	-777.777	-777.777	-777.777	-777.777	0	0	4057.0397	0	0	0	2500.2584	1251.13539	2500.256255	0	FALSE			-777.777	-777.777	-777.777	1	31	O:\Shao-En\MSDATA\kinaseinhib\k252a\SC_07282008\10x\M3\kinaseinhib_k252a_SC_07282008_10x_M3_combo.mgf.html		2	-777.777	-777.777	O:\Shao-En\MSDATA\kinaseinhib\k252a\SC_07282008\10x\M3\d008012008_m3_4.raw		0	2500.258435		0	TRUE	0	-777.777
-1	1	0	0.888	0.16	IPI:IPI00604620.3	76625	SPACER	SWISS-PROT:P19338-1|ENSEMBL:ENSP00000318195|REFSEQ:NP_005372 Tax_Id=9606 Gene_Symbol=NCL Isoform 1 of Nucleolin	TLVLSNLSYSATEETLQEVFEK	1251.1335	2500.2524	2	22	-777.777	-777.777	-777.777	-777.777	0	0	4210.4479	0	0	0	2500.2584	1251.13129	2500.248055	0	FALSE			-777.777	-777.777	-777.777	1	18.6	O:\Shao-En\MSDATA\kinaseinhib\k252a\SC_07282008\10x\M3\kinaseinhib_k252a_SC_07282008_10x_M3_combo.mgf.html		2	-777.777	-777.777	O:\Shao-En\MSDATA\kinaseinhib\k252a\SC_07282008\10x\M3\d008012008_m3_6.raw		0	2500.258435		0	FALSE	0	-777.777
-1	1	0	0.888	0.16	IPI:IPI00604620.3	76625	SPACER	SWISS-PROT:P19338-1|ENSEMBL:ENSP00000318195|REFSEQ:NP_005372 Tax_Id=9606 Gene_Symbol=NCL Isoform 1 of Nucleolin	TLVLSNLSYSATEETLQEVFEK	1251.1366	2500.2587	2	22	-777.777	-777.777	-777.777	-777.777	0	0	4186.6938	0	0	0	2500.2584	1251.13439	2500.254255	0	FALSE			-777.777	-777.777	-777.777	1	16.8	O:\Shao-En\MSDATA\kinaseinhib\k252a\SC_07282008\10x\M3\kinaseinhib_k252a_SC_07282008_10x_M3_combo.mgf.html		2	-777.777	-777.777	O:\Shao-En\MSDATA\kinaseinhib\k252a\SC_07282008\10x\M3\d008012008_m3_5.raw		0	2500.258435		0	FALSE	0	-777.777
-1	1	0	0.888	0.16	IPI:IPI00604620.3	76625	SPACER	SWISS-PROT:P19338-1|ENSEMBL:ENSP00000318195|REFSEQ:NP_005372 Tax_Id=9606 Gene_Symbol=NCL Isoform 1 of Nucleolin	TLVLSNLSYSATEETLQEVFEK	1255.1434	2508.2723	2	21	-777.777	-777.777	-777.777	-777.777	0	0	4195.2975	0	0	0	2508.2726	1255.141186	2508.267846	0	FALSE			-777.777	-777.777	-777.777	1	21	O:\Shao-En\MSDATA\kinaseinhib\k252a\SC_07282008\10x\M3\kinaseinhib_k252a_SC_07282008_10x_M3_combo.mgf.html	1Lys8	2	-777.777	-777.777	O:\Shao-En\MSDATA\kinaseinhib\k252a\SC_07282008\10x\M3\d008012008_m3_6.raw		0	2500.258435		0	FALSE	0	-777.777
-1	1	0	0.888	0.16	IPI:IPI00604620.3	76625	SPACER	SWISS-PROT:P19338-1|ENSEMBL:ENSP00000318195|REFSEQ:NP_005372 Tax_Id=9606 Gene_Symbol=NCL Isoform 1 of Nucleolin	TLVLSNLSYSATEETLQEVFEK	1251.1375	2500.2604	2	20	-777.777	-777.777	-777.777	-777.777	0	0	4102.6829	0	0	0	2500.2584	1251.13529	2500.256055	0	FALSE			-777.777	-777.777	-777.777	1	20.2	O:\Shao-En\MSDATA\kinaseinhib\k252a\SC_07282008\10x\M3\kinaseinhib_k252a_SC_07282008_10x_M3_combo.mgf.html		2	-777.777	-777.777	O:\Shao-En\MSDATA\kinaseinhib\k252a\SC_07282008\10x\M3\d008012008_m3_6.raw		0	2500.258435		0	FALSE	0	-777.777
-1	1	0	0.888	0.16	IPI:IPI00604620.3	76625	SPACER	SWISS-PROT:P19338-1|ENSEMBL:ENSP00000318195|REFSEQ:NP_005372 Tax_Id=9606 Gene_Symbol=NCL Isoform 1 of Nucleolin	TLVLSNLSYSATEETLQEVFEK	1255.1469	2508.2792	2	19	-777.777	-777.777	-777.777	-777.777	0	0	4103.0408	0	0	0	2508.2726	1255.144686	2508.274846	0	FALSE			-777.777	-777.777	-777.777	1	15.6	O:\Shao-En\MSDATA\kinaseinhib\k252a\SC_07282008\10x\M3\kinaseinhib_k252a_SC_07282008_10x_M3_combo.mgf.html	1Lys8	2	-777.777	-777.777	O:\Shao-En\MSDATA\kinaseinhib\k252a\SC_07282008\10x\M3\d008012008_m3_6.raw		0	2500.258435		0	FALSE	0	-777.777
-1	1	0	0.888	0.16	IPI:IPI00604620.3	76625	SPACER	SWISS-PROT:P19338-1|ENSEMBL:ENSP00000318195|REFSEQ:NP_005372 Tax_Id=9606 Gene_Symbol=NCL Isoform 1 of Nucleolin	TLVLSNLSYSATEETLQEVFEK	1255.1411	2508.2676	2	18	-777.777	-777.777	-777.777	-777.777	0	0	4101.6671	0	0	0	2508.2726	1255.138886	2508.263246	0	FALSE			-777.777	-777.777	-777.777	1	15	O:\Shao-En\MSDATA\kinaseinhib\k252a\SC_07282008\10x\M3\kinaseinhib_k252a_SC_07282008_10x_M3_combo.mgf.html	1Lys8	2	-777.777	-777.777	O:\Shao-En\MSDATA\kinaseinhib\k252a\SC_07282008\10x\M3\d008012008_m3_5.raw		0	2500.258435		0	FALSE	0	-777.777
-1	1	0	0.888	0.16	IPI:IPI00604620.3	76625	SPACER	SWISS-PROT:P19338-1|ENSEMBL:ENSP00000318195|REFSEQ:NP_005372 Tax_Id=9606 Gene_Symbol=NCL Isoform 1 of Nucleolin	TLVLSNLSYSATEETLQEVFEK	837.1008	2508.2806	3	71	-777.777	-777.777	-777.777	-777.777	4135.743007	51.15345591	4139.7452	4135.94737	4133.9123	2307.143456	2508.2726	837.0990386	2508.275328	2500.261784	FALSE			-777.777	-777.777	-777.777	1	65.8	O:\Shao-En\MSDATA\kinaseinhib\k252a\SC_07282008\10x\M3\kinaseinhib_k252a_SC_07282008_10x_M3_combo.mgf.html	1Lys8	2	-777.777	-777.777	O:\Shao-En\MSDATA\kinaseinhib\k252a\SC_07282008\10x\M3\d008012008_m3_6.raw		507714.0187	2500.258435		837.101044	TRUE	837.0992825	-777.777
-1	1	0	0.888	0.16	IPI:IPI00604620.3	76625	SPACER	SWISS-PROT:P19338-1|ENSEMBL:ENSP00000318195|REFSEQ:NP_005372 Tax_Id=9606 Gene_Symbol=NCL Isoform 1 of Nucleolin	TLVLSNLSYSATEETLQEVFEK	834.4294	2500.2663	3	70	-777.777	-777.777	-777.777	-777.777	0	0	4139.3929	0	0	0	2500.2584	834.4276415	2500.261136	0	FALSE			-777.777	-777.777	-777.777	1	62.5	O:\Shao-En\MSDATA\kinaseinhib\k252a\SC_07282008\10x\M3\kinaseinhib_k252a_SC_07282008_10x_M3_combo.mgf.html		2	-777.777	-777.777	O:\Shao-En\MSDATA\kinaseinhib\k252a\SC_07282008\10x\M3\d008012008_m3_6.raw		0	2500.258435		0	TRUE	0	-777.777
-1	1	0	0.888	0.16	IPI:IPI00604620.3	76625	SPACER	SWISS-PROT:P19338-1|ENSEMBL:ENSP00000318195|REFSEQ:NP_005372 Tax_Id=9606 Gene_Symbol=NCL Isoform 1 of Nucleolin	TLVLSNLSYSATEETLQEVFEK	834.4289	2500.265	3	53	-777.777	-777.777	-777.777	-777.777	4041.071547	14.84428252	4036.2534	4041.043478	4037.7133	740.0643898	2500.2584	834.4271415	2500.259636	2500.260262	FALSE			-777.777	-777.777	-777.777	1	44.6	O:\Shao-En\MSDATA\kinaseinhib\k252a\SC_07282008\10x\M3\kinaseinhib_k252a_SC_07282008_10x_M3_combo.mgf.html		2	-777.777	-777.777	O:\Shao-En\MSDATA\kinaseinhib\k252a\SC_07282008\10x\M3\d008012008_m3_5.raw		163042.4454	2500.258435		834.4290682	TRUE	834.4273096	-777.777
-1	1	0	0.888	0.16	IPI:IPI00604620.3	76625	SPACER	SWISS-PROT:P19338-1|ENSEMBL:ENSP00000318195|REFSEQ:NP_005372 Tax_Id=9606 Gene_Symbol=NCL Isoform 1 of Nucleolin	TLVLSNLSYSATEETLQEVFEK	837.1005	2508.2796	3	46	-777.777	-777.777	-777.777	-777.777	0	0	4007.0743	0	0	0	2508.2726	837.0987386	2508.274428	0	FALSE			-777.777	-777.777	-777.777	1	42.1	O:\Shao-En\MSDATA\kinaseinhib\k252a\SC_07282008\10x\M3\kinaseinhib_k252a_SC_07282008_10x_M3_combo.mgf.html	1Lys8	2	-777.777	-777.777	O:\Shao-En\MSDATA\kinaseinhib\k252a\SC_07282008\10x\M3\d008012008_m3_5.raw		0	2500.258435		0	TRUE	0	-777.777
-1	1	0	0.888	0.16	IPI:IPI00604620.3	76625	SPACER	SWISS-PROT:P19338-1|ENSEMBL:ENSP00000318195|REFSEQ:NP_005372 Tax_Id=9606 Gene_Symbol=NCL Isoform 1 of Nucleolin	TLVLSNLSYSATEETLQEVFEK	837.1004	2508.2792	3	34	-777.777	-777.777	-777.777	-777.777	0	0	4036.6229	0	0	0	2508.2726	837.0986386	2508.274128	0	FALSE			-777.777	-777.777	-777.777	1	23.6	O:\Shao-En\MSDATA\kinaseinhib\k252a\SC_07282008\10x\M3\kinaseinhib_k252a_SC_07282008_10x_M3_combo.mgf.html	1Lys8	2	-777.777	-777.777	O:\Shao-En\MSDATA\kinaseinhib\k252a\SC_07282008\10x\M3\d008012008_m3_5.raw		0	2500.258435		0	TRUE	0	-777.777
-1	1	0	0.888	0.16	IPI:IPI00604620.3	76625	SPACER	SWISS-PROT:P19338-1|ENSEMBL:ENSP00000318195|REFSEQ:NP_005372 Tax_Id=9606 Gene_Symbol=NCL Isoform 1 of Nucleolin	TLVLSNLSYSATEETLQEVFEK	834.4289	2500.265	3	27	-777.777	-777.777	-777.777	-777.777	0	0	4107.4651	0	0	0	2500.2584	834.4271415	2500.259636	0	FALSE			-777.777	-777.777	-777.777	1	24.7	O:\Shao-En\MSDATA\kinaseinhib\k252a\SC_07282008\10x\M3\kinaseinhib_k252a_SC_07282008_10x_M3_combo.mgf.html		2	-777.777	-777.777	O:\Shao-En\MSDATA\kinaseinhib\k252a\SC_07282008\10x\M3\d008012008_m3_6.raw		0	2500.258435		0	TRUE	0	-777.777
-1	1	0	0.888	0.16	IPI:IPI00604620.3	76625	SPACER	SWISS-PROT:P19338-1|ENSEMBL:ENSP00000318195|REFSEQ:NP_005372 Tax_Id=9606 Gene_Symbol=NCL Isoform 1 of Nucleolin	TLVLSNLSYSATEETLQEVFEK	837.1008	2508.2806	3	26	-777.777	-777.777	-777.777	-777.777	4035.59123	25.73996707	4027.2625	4035.316937	4039.0426	421.8474762	2508.2726	837.0990386	2508.275328	2500.25879	FALSE			-777.777	-777.777	-777.777	1	25.8	O:\Shao-En\MSDATA\kinaseinhib\k252a\SC_07282008\10x\M3\kinaseinhib_k252a_SC_07282008_10x_M3_combo.mgf.html	1Lys8	2	-777.777	-777.777	O:\Shao-En\MSDATA\kinaseinhib\k252a\SC_07282008\10x\M3\d008012008_m3_4.raw		93194.06155	2500.258435		837.1007389	TRUE	837.0989775	-777.777
-1	1	0	0.888	0.16	IPI:IPI00604620.3	76625	SPACER	SWISS-PROT:P19338-1|ENSEMBL:ENSP00000318195|REFSEQ:NP_005372 Tax_Id=9606 Gene_Symbol=NCL Isoform 1 of Nucleolin	TLVLSNLSYSATEETLQEVFEK	834.4272	2500.2597	3	23	-777.777	-777.777	-777.777	-777.777	0	0	4171.84	0	0	0	2500.2584	834.4254415	2500.254536	0	FALSE			-777.777	-777.777	-777.777	1	16.4	O:\Shao-En\MSDATA\kinaseinhib\k252a\SC_07282008\10x\M3\kinaseinhib_k252a_SC_07282008_10x_M3_combo.mgf.html		2	-777.777	-777.777	O:\Shao-En\MSDATA\kinaseinhib\k252a\SC_07282008\10x\M3\d008012008_m3_6.raw		0	2500.258435		0	FALSE	0	-777.777
-1	1	0	0.888	0.16	IPI:IPI00604620.3	76625	SPACER	SWISS-PROT:P19338-1|ENSEMBL:ENSP00000318195|REFSEQ:NP_005372 Tax_Id=9606 Gene_Symbol=NCL Isoform 1 of Nucleolin	TLVLSNLSYSATEETLQEVFEK	834.4224	2500.2452	3	23	-777.777	-777.777	-777.777	-777.777	0	0	4112.3689	0	0	0	2500.2584	834.4206415	2500.240136	0	FALSE			-777.777	-777.777	-777.777	1	17.9	O:\Shao-En\MSDATA\kinaseinhib\k252a\SC_07282008\10x\M3\kinaseinhib_k252a_SC_07282008_10x_M3_combo.mgf.html		2	-777.777	-777.777	O:\Shao-En\MSDATA\kinaseinhib\k252a\SC_07282008\10x\M3\d008012008_m3_5.raw		0	2500.258435		0	FALSE	0	-777.777
-1	1	0	0.888	0.16	IPI:IPI00604620.3	76625	SPACER	SWISS-PROT:P19338-1|ENSEMBL:ENSP00000318195|REFSEQ:NP_005372 Tax_Id=9606 Gene_Symbol=NCL Isoform 1 of Nucleolin	TLVLSNLSYSATEETLQEVFEK	837.1006	2508.28	3	23	-777.777	-777.777	-777.777	-777.777	0	0	4108.517	0	0	0	2508.2726	837.0988386	2508.274728	0	FALSE			-777.777	-777.777	-777.777	1	18.7	O:\Shao-En\MSDATA\kinaseinhib\k252a\SC_07282008\10x\M3\kinaseinhib_k252a_SC_07282008_10x_M3_combo.mgf.html	1Lys8	2	-777.777	-777.777	O:\Shao-En\MSDATA\kinaseinhib\k252a\SC_07282008\10x\M3\d008012008_m3_6.raw		0	2500.258435		0	FALSE	0	-777.777
-1	1	0	0.888	0.16	IPI:IPI00604620.3	76625	SPACER	SWISS-PROT:P19338-1|ENSEMBL:ENSP00000318195|REFSEQ:NP_005372 Tax_Id=9606 Gene_Symbol=NCL Isoform 1 of Nucleolin	TLVLSNLSYSATEETLQEVFEK	837.0984	2508.2733	3	19	-777.777	-777.777	-777.777	-777.777	0	0	4071.48	0	0	0	2508.2726	837.0966386	2508.268128	0	FALSE			-777.777	-777.777	-777.777	1	14.5	O:\Shao-En\MSDATA\kinaseinhib\k252a\SC_07282008\10x\M3\kinaseinhib_k252a_SC_07282008_10x_M3_combo.mgf.html	1Lys8	2	-777.777	-777.777	O:\Shao-En\MSDATA\kinaseinhib\k252a\SC_07282008\10x\M3\d008012008_m3_5.raw		0	2500.258435		0	FALSE	0	-777.777
-1	1	0	0.888	0.16	IPI:IPI00604620.3	76625	SPACER	SWISS-PROT:P19338-1|ENSEMBL:ENSP00000318195|REFSEQ:NP_005372 Tax_Id=9606 Gene_Symbol=NCL Isoform 1 of Nucleolin	TLVLSNLSYSATEETLQEVFEKATFIK	1026.5464	3076.6174	3	45	-777.777	-777.777	-777.777	-777.777	4535.096602	15.4104266	4533.1785	4535.675879	4533.8871	207.4698949	3076.619	1026.544433	3076.611512	3060.591051	TRUE	Charge state is not the expected. Detected:	2. Expected: 3 Deci charge: 1.51	-777.777	-777.777	-777.777	1	33.2	O:\Shao-En\MSDATA\kinaseinhib\k252a\SC_07282008\10x\M3\kinaseinhib_k252a_SC_07282008_10x_M3_combo.mgf.html	2Lys8	2	-777.777	-777.777	O:\Shao-En\MSDATA\kinaseinhib\k252a\SC_07282008\10x\M3\d008012008_m3_6.raw		33773.87457	3060.590655		1026.549497	TRUE	1026.54753	-777.777
-1	1	0	0.888	0.16	IPI:IPI00604620.3	76625	SPACER	SWISS-PROT:P19338-1|ENSEMBL:ENSP00000318195|REFSEQ:NP_005372 Tax_Id=9606 Gene_Symbol=NCL Isoform 1 of Nucleolin	TLVLSNLSYSATEETLQEVFEKATFIK	1026.5467	3076.6182	3	27	-777.777	-777.777	-777.777	-777.777	4354.759541	15.72684662	4353.7479	4355.233246	4351.4597	67.09330735	3076.619	1026.544733	3076.612412	3060.590521	FALSE			-777.777	-777.777	-777.777	1	18	O:\Shao-En\MSDATA\kinaseinhib\k252a\SC_07282008\10x\M3\kinaseinhib_k252a_SC_07282008_10x_M3_combo.mgf.html	2Lys8	2	-777.777	-777.777	O:\Shao-En\MSDATA\kinaseinhib\k252a\SC_07282008\10x\M3\d008012008_m3_5.raw		11256.08533	3060.590655		1026.549392	TRUE	1026.547426	-777.777
-1	1	0	0.888	0.16	IPI:IPI00604620.3	76625	SPACER	SWISS-PROT:P19338-1|ENSEMBL:ENSP00000318195|REFSEQ:NP_005372 Tax_Id=9606 Gene_Symbol=NCL Isoform 1 of Nucleolin	TLVLSNLSYSATEETLQEVFEKATFIK	1021.2049	3060.5929	3	25	-777.777	-777.777	-777.777	-777.777	0	0	4532.4427	0	0	0	3060.5906	1021.202939	3060.58703	0	FALSE			-777.777	-777.777	-777.777	1	16.7	O:\Shao-En\MSDATA\kinaseinhib\k252a\SC_07282008\10x\M3\kinaseinhib_k252a_SC_07282008_10x_M3_combo.mgf.html		2	-777.777	-777.777	O:\Shao-En\MSDATA\kinaseinhib\k252a\SC_07282008\10x\M3\d008012008_m3_6.raw		0	3060.590655		0	FALSE	0	-777.777
-1	1	0	0.888	0.16	IPI:IPI00604620.3	76625	SPACER	SWISS-PROT:P19338-1|ENSEMBL:ENSP00000318195|REFSEQ:NP_005372 Tax_Id=9606 Gene_Symbol=NCL Isoform 1 of Nucleolin	TLVLSNLSYSATEETLQEVFEKATFIK	1026.5477	3076.6213	3	19	-777.777	-777.777	-777.777	-777.777	0	0	4528.7728	0	0	0	3076.619	1026.545733	3076.615412	0	FALSE			-777.777	-777.777	-777.777	1	10.6	O:\Shao-En\MSDATA\kinaseinhib\k252a\SC_07282008\10x\M3\kinaseinhib_k252a_SC_07282008_10x_M3_combo.mgf.html	2Lys8	2	-777.777	-777.777	O:\Shao-En\MSDATA\kinaseinhib\k252a\SC_07282008\10x\M3\d008012008_m3_6.raw		0	3060.590655		0	FALSE	0	-777.777
-1	1	0	0.888	0.16	IPI:IPI00604620.3	76625	SPACER	SWISS-PROT:P19338-1|ENSEMBL:ENSP00000318195|REFSEQ:NP_005372 Tax_Id=9606 Gene_Symbol=NCL Isoform 1 of Nucleolin	TLVLSNLSYSATEETLQEVFEKATFIK	1021.2047	3060.5923	3	12	-777.777	-777.777	-777.777	-777.777	0	0	4526.722	0	0	0	3060.5906	1021.202739	3060.58643	0	FALSE			-777.777	-777.777	-777.777	1	3.3	O:\Shao-En\MSDATA\kinaseinhib\k252a\SC_07282008\10x\M3\kinaseinhib_k252a_SC_07282008_10x_M3_combo.mgf.html		2	-777.777	-777.777	O:\Shao-En\MSDATA\kinaseinhib\k252a\SC_07282008\10x\M3\d008012008_m3_6.raw		0	3060.590655		0	FALSE	0	-777.777
-1	1	0	0.888	0.16	IPI:IPI00604620.3	76625	SPACER	SWISS-PROT:P19338-1|ENSEMBL:ENSP00000318195|REFSEQ:NP_005372 Tax_Id=9606 Gene_Symbol=NCL Isoform 1 of Nucleolin	VAVATPAK	378.7347	755.4549	2	36	-777.777	-777.777	-777.777	-777.777	1280.008676	129.1540547	1238.68	1281.178211	1277.4111	38.47780833	755.4541	378.733435	755.4523446	755.4527781	FALSE			-777.777	-777.777	-777.777	1	15.2	O:\Shao-En\MSDATA\kinaseinhib\k252a\SC_07282008\10x\M3\kinaseinhib_k252a_SC_07282008_10x_M3_combo.mgf.html		2	-777.777	-777.777	O:\Shao-En\MSDATA\kinaseinhib\k252a\SC_07282008\10x\M3\d008012008_m3_5.raw		28764.29004	755.4541147		378.734929	TRUE	378.733664	-777.777
-1	1	0	0.888	0.16	IPI:IPI00604620.3	76625	SPACER	SWISS-PROT:P19338-1|ENSEMBL:ENSP00000318195|REFSEQ:NP_005372 Tax_Id=9606 Gene_Symbol=NCL Isoform 1 of Nucleolin	VAVATPAK	378.7348	755.455	2	26	-777.777	-777.777	-777.777	-777.777	0	0	1333.4749	0	0	0	755.4541	378.733535	755.4525446	0	FALSE			-777.777	-777.777	-777.777	1	2.5	O:\Shao-En\MSDATA\kinaseinhib\k252a\SC_07282008\10x\M3\kinaseinhib_k252a_SC_07282008_10x_M3_combo.mgf.html		2	-777.777	-777.777	O:\Shao-En\MSDATA\kinaseinhib\k252a\SC_07282008\10x\M3\d008012008_m3_5.raw		0	755.4541147		0	TRUE	0	-777.777
-1	1	0	0.888	0.16	IPI:IPI00604620.3	76625	SPACER	SWISS-PROT:P19338-1|ENSEMBL:ENSP00000318195|REFSEQ:NP_005372 Tax_Id=9606 Gene_Symbol=NCL Isoform 1 of Nucleolin	VAVATPAK	382.7414	763.4682	2	26	-777.777	-777.777	-777.777	-777.777	0	0	1212.276	0	0	0	763.4683	382.7401306	763.4657359	0	FALSE			-777.777	-777.777	-777.777	1	6.6	O:\Shao-En\MSDATA\kinaseinhib\k252a\SC_07282008\10x\M3\kinaseinhib_k252a_SC_07282008_10x_M3_combo.mgf.html	1Lys8	2	-777.777	-777.777	O:\Shao-En\MSDATA\kinaseinhib\k252a\SC_07282008\10x\M3\d008012008_m3_5.raw		0	755.4541147		0	TRUE	0	-777.777
-1	1	0	0.888	0.16	IPI:IPI00604620.3	76625	SPACER	SWISS-PROT:P19338-1|ENSEMBL:ENSP00000318195|REFSEQ:NP_005372 Tax_Id=9606 Gene_Symbol=NCL Isoform 1 of Nucleolin	VAVATPAK	378.7348	755.455	2	25	-777.777	-777.777	-777.777	-777.777	0	0	1301.4386	0	0	0	755.4541	378.733535	755.4525446	0	FALSE			-777.777	-777.777	-777.777	1	0.5	O:\Shao-En\MSDATA\kinaseinhib\k252a\SC_07282008\10x\M3\kinaseinhib_k252a_SC_07282008_10x_M3_combo.mgf.html		2	-777.777	-777.777	O:\Shao-En\MSDATA\kinaseinhib\k252a\SC_07282008\10x\M3\d008012008_m3_5.raw		0	755.4541147		0	FALSE	0	-777.777
-1	1	0	0.888	0.16	IPI:IPI00604620.3	76625	SPACER	SWISS-PROT:P19338-1|ENSEMBL:ENSP00000318195|REFSEQ:NP_005372 Tax_Id=9606 Gene_Symbol=NCL Isoform 1 of Nucleolin	VAVATPAK	378.7349	755.4552	2	22	-777.777	-777.777	-777.777	-777.777	0	0	1270.6262	0	0	0	755.4541	378.733635	755.4527446	0	FALSE			-777.777	-777.777	-777.777	1	10.4	O:\Shao-En\MSDATA\kinaseinhib\k252a\SC_07282008\10x\M3\kinaseinhib_k252a_SC_07282008_10x_M3_combo.mgf.html		2	-777.777	-777.777	O:\Shao-En\MSDATA\kinaseinhib\k252a\SC_07282008\10x\M3\d008012008_m3_5.raw		0	755.4541147		0	FALSE	0	-777.777
-1	1	0	0.888	0.16	IPI:IPI00604620.3	76625	SPACER	SWISS-PROT:P19338-1|ENSEMBL:ENSP00000318195|REFSEQ:NP_005372 Tax_Id=9606 Gene_Symbol=NCL Isoform 1 of Nucleolin	VAVATPAK	382.7414	763.4683	2	20	-777.777	-777.777	-777.777	-777.777	0	0	1276.4241	0	0	0	763.4683	382.7401306	763.4657359	0	FALSE			-777.777	-777.777	-777.777	1	5.2	O:\Shao-En\MSDATA\kinaseinhib\k252a\SC_07282008\10x\M3\kinaseinhib_k252a_SC_07282008_10x_M3_combo.mgf.html	1Lys8	2	-777.777	-777.777	O:\Shao-En\MSDATA\kinaseinhib\k252a\SC_07282008\10x\M3\d008012008_m3_5.raw		0	755.4541147		0	FALSE	0	-777.777
-1	1	0	0.888	0.16	IPI:IPI00604620.3	76625	SPACER	SWISS-PROT:P19338-1|ENSEMBL:ENSP00000318195|REFSEQ:NP_005372 Tax_Id=9606 Gene_Symbol=NCL Isoform 1 of Nucleolin	VAVATPAKK	450.7963	899.5781	2	37	-777.777	-777.777	-777.777	-777.777	837.9439195	7.925615184	841.6532	837.6639423	839.7997	17.7273669	899.5775	450.7949569	899.5753885	883.5470847	FALSE			-777.777	-777.777	-777.777	1	27.8	O:\Shao-En\MSDATA\kinaseinhib\k252a\SC_07282008\10x\M3\kinaseinhib_k252a_SC_07282008_10x_M3_combo.mgf.html	2Lys8	2	-777.777	-777.777	O:\Shao-En\MSDATA\kinaseinhib\k252a\SC_07282008\10x\M3\d008012008_m3_6.raw		10560.52713	883.5490747		450.7963383	TRUE	450.7949952	-777.777
-1	1	0	0.888	0.16	IPI:IPI00604620.3	76625	SPACER	SWISS-PROT:P19338-1|ENSEMBL:ENSP00000318195|REFSEQ:NP_005372 Tax_Id=9606 Gene_Symbol=NCL Isoform 1 of Nucleolin	VAVATPAKK	450.7969	899.5792	2	32	-777.777	-777.777	-777.777	-777.777	825.3224208	36.01215576	819.9422	826.2659137	827.264	242.1724178	899.5775	450.7955569	899.5765885	883.546951	FALSE			-777.777	-777.777	-777.777	1	22.5	O:\Shao-En\MSDATA\kinaseinhib\k252a\SC_07282008\10x\M3\kinaseinhib_k252a_SC_07282008_10x_M3_combo.mgf.html	2Lys8	2	-777.777	-777.777	O:\Shao-En\MSDATA\kinaseinhib\k252a\SC_07282008\10x\M3\d008012008_m3_5.raw		144133.1326	883.5490747		450.7962399	TRUE	450.7948968	-777.777
-1	1	0	0.888	0.16	IPI:IPI00604620.3	76625	SPACER	SWISS-PROT:P19338-1|ENSEMBL:ENSP00000318195|REFSEQ:NP_005372 Tax_Id=9606 Gene_Symbol=NCL Isoform 1 of Nucleolin	VAVATPAKK	442.7826	883.5507	2	15	-777.777	-777.777	-777.777	-777.777	0	0	814.3384	0	0	0	883.5491	442.7812656	883.5480058	0	FALSE			-777.777	-777.777	-777.777	1	1.7	O:\Shao-En\MSDATA\kinaseinhib\k252a\SC_07282008\10x\M3\kinaseinhib_k252a_SC_07282008_10x_M3_combo.mgf.html		2	-777.777	-777.777	O:\Shao-En\MSDATA\kinaseinhib\k252a\SC_07282008\10x\M3\d008012008_m3_5.raw		0	883.5490747		0	FALSE	0	-777.777
-1	1	0	0.888	0.16	IPI:IPI00604620.3	76625	SPACER	SWISS-PROT:P19338-1|ENSEMBL:ENSP00000318195|REFSEQ:NP_005372 Tax_Id=9606 Gene_Symbol=NCL Isoform 1 of Nucleolin	VEGTEPTTAFNLFVGNLNFNK	1160.5896	2319.1646	2	104	-777.777	-777.777	-777.777	-777.777	3882.825096	44.59772603	3891.3222	3882.989443	3878.6472	5575.946391	2319.1626	1160.587488	2319.160451	2311.149227	FALSE			-777.777	-777.777	-777.777	1	93.6	O:\Shao-En\MSDATA\kinaseinhib\k252a\SC_07282008\10x\M3\kinaseinhib_k252a_SC_07282008_10x_M3_combo.mgf.html	1Lys8	2	-777.777	-777.777	O:\Shao-En\MSDATA\kinaseinhib\k252a\SC_07282008\10x\M3\d008012008_m3_6.raw		751552.1617	2311.148425		1160.590119	TRUE	1160.588007	-777.777
-1	1	0	0.888	0.16	IPI:IPI00604620.3	76625	SPACER	SWISS-PROT:P19338-1|ENSEMBL:ENSP00000318195|REFSEQ:NP_005372 Tax_Id=9606 Gene_Symbol=NCL Isoform 1 of Nucleolin	VEGTEPTTAFNLFVGNLNFNK	1156.5848	2311.155	2	89	-777.777	-777.777	-777.777	-777.777	0	0	3893.7064	0	0	0	2311.1484	1156.582693	2311.15086	0	FALSE			-777.777	-777.777	-777.777	1	70.3	O:\Shao-En\MSDATA\kinaseinhib\k252a\SC_07282008\10x\M3\kinaseinhib_k252a_SC_07282008_10x_M3_combo.mgf.html		2	-777.777	-777.777	O:\Shao-En\MSDATA\kinaseinhib\k252a\SC_07282008\10x\M3\d008012008_m3_6.raw		0	2311.148425		0	TRUE	0	-777.777
-1	1	0	0.888	0.16	IPI:IPI00604620.3	76625	SPACER	SWISS-PROT:P19338-1|ENSEMBL:ENSP00000318195|REFSEQ:NP_005372 Tax_Id=9606 Gene_Symbol=NCL Isoform 1 of Nucleolin	VEGTEPTTAFNLFVGNLNFNK	1160.5891	2319.1636	2	80	-777.777	-777.777	-777.777	-777.777	3859.158526	35.45014811	3873.6589	3859.796743	3854.9069	5335.560953	2319.1626	1160.586988	2319.159451	2311.149091	FALSE			-777.777	-777.777	-777.777	1	72.8	O:\Shao-En\MSDATA\kinaseinhib\k252a\SC_07282008\10x\M3\kinaseinhib_k252a_SC_07282008_10x_M3_combo.mgf.html	1Lys8	2	-777.777	-777.777	O:\Shao-En\MSDATA\kinaseinhib\k252a\SC_07282008\10x\M3\d008012008_m3_5.raw		719556.5389	2311.148425		1160.590039	TRUE	1160.587927	-777.777
-1	1	0	0.888	0.16	IPI:IPI00604620.3	76625	SPACER	SWISS-PROT:P19338-1|ENSEMBL:ENSP00000318195|REFSEQ:NP_005372 Tax_Id=9606 Gene_Symbol=NCL Isoform 1 of Nucleolin	VEGTEPTTAFNLFVGNLNFNK	1156.585	2311.1555	2	67	-777.777	-777.777	-777.777	-777.777	0	0	3871.1893	0	0	0	2311.1484	1156.582893	2311.15126	0	FALSE			-777.777	-777.777	-777.777	1	58.2	O:\Shao-En\MSDATA\kinaseinhib\k252a\SC_07282008\10x\M3\kinaseinhib_k252a_SC_07282008_10x_M3_combo.mgf.html		2	-777.777	-777.777	O:\Shao-En\MSDATA\kinaseinhib\k252a\SC_07282008\10x\M3\d008012008_m3_5.raw		0	2311.148425		0	TRUE	0	-777.777
-1	1	0	0.888	0.16	IPI:IPI00604620.3	76625	SPACER	SWISS-PROT:P19338-1|ENSEMBL:ENSP00000318195|REFSEQ:NP_005372 Tax_Id=9606 Gene_Symbol=NCL Isoform 1 of Nucleolin	VEGTEPTTAFNLFVGNLNFNK	1160.5918	2319.1691	2	62	-777.777	-777.777	-777.777	-777.777	0	0	3860.1953	0	0	0	2319.1626	1160.589688	2319.164851	0	FALSE			-777.777	-777.777	-777.777	1	56.9	O:\Shao-En\MSDATA\kinaseinhib\k252a\SC_07282008\10x\M3\kinaseinhib_k252a_SC_07282008_10x_M3_combo.mgf.html	1Lys8	2	-777.777	-777.777	O:\Shao-En\MSDATA\kinaseinhib\k252a\SC_07282008\10x\M3\d008012008_m3_6.raw		0	2311.148425		0	TRUE	0	-777.777
-1	1	0	0.888	0.16	IPI:IPI00604620.3	76625	SPACER	SWISS-PROT:P19338-1|ENSEMBL:ENSP00000318195|REFSEQ:NP_005372 Tax_Id=9606 Gene_Symbol=NCL Isoform 1 of Nucleolin	VEGTEPTTAFNLFVGNLNFNK	1156.5849	2311.1552	2	51	-777.777	-777.777	-777.777	-777.777	0	0	3862.2248	0	0	0	2311.1484	1156.582793	2311.15106	0	FALSE			-777.777	-777.777	-777.777	1	43.8	O:\Shao-En\MSDATA\kinaseinhib\k252a\SC_07282008\10x\M3\kinaseinhib_k252a_SC_07282008_10x_M3_combo.mgf.html		2	-777.777	-777.777	O:\Shao-En\MSDATA\kinaseinhib\k252a\SC_07282008\10x\M3\d008012008_m3_6.raw		0	2311.148425		0	TRUE	0	-777.777
-1	1	0	0.888	0.16	IPI:IPI00604620.3	76625	SPACER	SWISS-PROT:P19338-1|ENSEMBL:ENSP00000318195|REFSEQ:NP_005372 Tax_Id=9606 Gene_Symbol=NCL Isoform 1 of Nucleolin	VEGTEPTTAFNLFVGNLNFNK	1156.5823	2311.15	2	45	-777.777	-777.777	-777.777	-777.777	0	0	3924.9765	0	0	0	2311.1484	1156.580193	2311.14586	0	FALSE			-777.777	-777.777	-777.777	1	44.6	O:\Shao-En\MSDATA\kinaseinhib\k252a\SC_07282008\10x\M3\kinaseinhib_k252a_SC_07282008_10x_M3_combo.mgf.html		2	-777.777	-777.777	O:\Shao-En\MSDATA\kinaseinhib\k252a\SC_07282008\10x\M3\d008012008_m3_6.raw		0	2311.148425		0	TRUE	0	-777.777
-1	1	0	0.888	0.16	IPI:IPI00604620.3	76625	SPACER	SWISS-PROT:P19338-1|ENSEMBL:ENSP00000318195|REFSEQ:NP_005372 Tax_Id=9606 Gene_Symbol=NCL Isoform 1 of Nucleolin	VEGTEPTTAFNLFVGNLNFNK	1160.5896	2319.1647	2	41	-777.777	-777.777	-777.777	-777.777	0	0	3843.0916	0	0	0	2319.1626	1160.587488	2319.160451	0	FALSE			-777.777	-777.777	-777.777	1	32.2	O:\Shao-En\MSDATA\kinaseinhib\k252a\SC_07282008\10x\M3\kinaseinhib_k252a_SC_07282008_10x_M3_combo.mgf.html	1Lys8	2	-777.777	-777.777	O:\Shao-En\MSDATA\kinaseinhib\k252a\SC_07282008\10x\M3\d008012008_m3_5.raw		0	2311.148425		0	TRUE	0	-777.777
-1	1	0	0.888	0.16	IPI:IPI00604620.3	76625	SPACER	SWISS-PROT:P19338-1|ENSEMBL:ENSP00000318195|REFSEQ:NP_005372 Tax_Id=9606 Gene_Symbol=NCL Isoform 1 of Nucleolin	VEGTEPTTAFNLFVGNLNFNK	1160.5893	2319.164	2	33	-777.777	-777.777	-777.777	-777.777	0	0	3922.6293	0	0	0	2319.1626	1160.587188	2319.159851	0	FALSE			-777.777	-777.777	-777.777	1	31.2	O:\Shao-En\MSDATA\kinaseinhib\k252a\SC_07282008\10x\M3\kinaseinhib_k252a_SC_07282008_10x_M3_combo.mgf.html	1Lys8	2	-777.777	-777.777	O:\Shao-En\MSDATA\kinaseinhib\k252a\SC_07282008\10x\M3\d008012008_m3_6.raw		0	2311.148425		0	TRUE	0	-777.777
-1	1	0	0.888	0.16	IPI:IPI00604620.3	76625	SPACER	SWISS-PROT:P19338-1|ENSEMBL:ENSP00000318195|REFSEQ:NP_005372 Tax_Id=9606 Gene_Symbol=NCL Isoform 1 of Nucleolin	VEGTEPTTAFNLFVGNLNFNK	1156.5851	2311.1556	2	23	-777.777	-777.777	-777.777	-777.777	0	0	3860.5558	0	0	0	2311.1484	1156.582993	2311.15146	0	FALSE			-777.777	-777.777	-777.777	1	22.5	O:\Shao-En\MSDATA\kinaseinhib\k252a\SC_07282008\10x\M3\kinaseinhib_k252a_SC_07282008_10x_M3_combo.mgf.html		2	-777.777	-777.777	O:\Shao-En\MSDATA\kinaseinhib\k252a\SC_07282008\10x\M3\d008012008_m3_6.raw		0	2311.148425		0	FALSE	0	-777.777
-1	1	0	0.888	0.16	IPI:IPI00604620.3	76625	SPACER	SWISS-PROT:P19338-1|ENSEMBL:ENSP00000318195|REFSEQ:NP_005372 Tax_Id=9606 Gene_Symbol=NCL Isoform 1 of Nucleolin	VEGTEPTTAFNLFVGNLNFNK	1160.5884	2319.1623	2	20	-777.777	-777.777	-777.777	-777.777	0	0	3887.3055	0	0	0	2319.1626	1160.586288	2319.158051	0	FALSE			-777.777	-777.777	-777.777	1	18.4	O:\Shao-En\MSDATA\kinaseinhib\k252a\SC_07282008\10x\M3\kinaseinhib_k252a_SC_07282008_10x_M3_combo.mgf.html	1Lys8	2	-777.777	-777.777	O:\Shao-En\MSDATA\kinaseinhib\k252a\SC_07282008\10x\M3\d008012008_m3_5.raw		0	2311.148425		0	FALSE	0	-777.777
-1	1	0	0.888	0.16	IPI:IPI00604620.3	76625	SPACER	SWISS-PROT:P19338-1|ENSEMBL:ENSP00000318195|REFSEQ:NP_005372 Tax_Id=9606 Gene_Symbol=NCL Isoform 1 of Nucleolin	VEGTEPTTAFNLFVGNLNFNK	1160.5896	2319.1647	2	13	-777.777	-777.777	-777.777	-777.777	0	0	3868.7108	0	0	0	2319.1626	1160.587488	2319.160451	0	FALSE			-777.777	-777.777	-777.777	1	5.8	O:\Shao-En\MSDATA\kinaseinhib\k252a\SC_07282008\10x\M3\kinaseinhib_k252a_SC_07282008_10x_M3_combo.mgf.html	1Lys8	2	-777.777	-777.777	O:\Shao-En\MSDATA\kinaseinhib\k252a\SC_07282008\10x\M3\d008012008_m3_4.raw		0	2311.148425		0	FALSE	0	-777.777
-1	1	0	0.888	0.16	IPI:IPI00604620.3	76625	SPACER	SWISS-PROT:P19338-1|ENSEMBL:ENSP00000318195|REFSEQ:NP_005372 Tax_Id=9606 Gene_Symbol=NCL Isoform 1 of Nucleolin	VEGTEPTTAFNLFVGNLNFNK	771.3914	2311.1524	3	37	-777.777	-777.777	-777.777	-777.777	3859.7928	32.58609184	3843.8111	3858.846218	3862.7543	1123.753788	2311.1484	771.3897097	2311.147341	2311.152245	FALSE			-777.777	-777.777	-777.777	1	26	O:\Shao-En\MSDATA\kinaseinhib\k252a\SC_07282008\10x\M3\kinaseinhib_k252a_SC_07282008_10x_M3_combo.mgf.html		2	-777.777	-777.777	O:\Shao-En\MSDATA\kinaseinhib\k252a\SC_07282008\10x\M3\d008012008_m3_5.raw		278778.9073	2311.148425		771.3933094	TRUE	771.3916192	-777.777
-1	1	0	0.888	0.16	IPI:IPI00604620.3	76625	SPACER	SWISS-PROT:P19338-1|ENSEMBL:ENSP00000318195|REFSEQ:NP_005372 Tax_Id=9606 Gene_Symbol=NCL Isoform 1 of Nucleolin	VEGTEPTTAFNLFVGNLNFNK	771.3917	2311.1532	3	35	-777.777	-777.777	-777.777	-777.777	3882.570379	42.86784642	3896.2089	3882.416548	3878.6472	903.8050486	2311.1484	771.3900097	2311.148241	2311.150775	FALSE			-777.777	-777.777	-777.777	1	26	O:\Shao-En\MSDATA\kinaseinhib\k252a\SC_07282008\10x\M3\kinaseinhib_k252a_SC_07282008_10x_M3_combo.mgf.html		2	-777.777	-777.777	O:\Shao-En\MSDATA\kinaseinhib\k252a\SC_07282008\10x\M3\d008012008_m3_6.raw		223955.8984	2311.148425		771.3931088	TRUE	771.3914185	-777.777
-1	1	0	0.888	0.16	IPI:IPI00604620.3	76625	SPACER	SWISS-PROT:P19338-1|ENSEMBL:ENSP00000318195|REFSEQ:NP_005372 Tax_Id=9606 Gene_Symbol=NCL Isoform 1 of Nucleolin	VEGTEPTTAFNLFVGNLNFNK	774.0636	2319.169	3	34	-777.777	-777.777	-777.777	-777.777	0	0	3896.5853	0	0	0	2319.1626	774.0619069	2319.163932	0	FALSE			-777.777	-777.777	-777.777	1	20.9	O:\Shao-En\MSDATA\kinaseinhib\k252a\SC_07282008\10x\M3\kinaseinhib_k252a_SC_07282008_10x_M3_combo.mgf.html	1Lys8	2	-777.777	-777.777	O:\Shao-En\MSDATA\kinaseinhib\k252a\SC_07282008\10x\M3\d008012008_m3_6.raw		0	2311.148425		0	TRUE	0	-777.777
-1	1	0	0.888	0.16	IPI:IPI00604620.3	76625	SPACER	SWISS-PROT:P19338-1|ENSEMBL:ENSP00000318195|REFSEQ:NP_005372 Tax_Id=9606 Gene_Symbol=NCL Isoform 1 of Nucleolin	VEGTEPTTAFNLFVGNLNFNK	774.064	2319.1701	3	31	-777.777	-777.777	-777.777	-777.777	0	0	3923.31	0	0	0	2319.1626	774.0623069	2319.165132	0	FALSE			-777.777	-777.777	-777.777	1	24.8	O:\Shao-En\MSDATA\kinaseinhib\k252a\SC_07282008\10x\M3\kinaseinhib_k252a_SC_07282008_10x_M3_combo.mgf.html	1Lys8	2	-777.777	-777.777	O:\Shao-En\MSDATA\kinaseinhib\k252a\SC_07282008\10x\M3\d008012008_m3_6.raw		0	2311.148425		0	TRUE	0	-777.777
-1	1	0	0.888	0.16	IPI:IPI00604620.3	76625	SPACER	SWISS-PROT:P19338-1|ENSEMBL:ENSP00000318195|REFSEQ:NP_005372 Tax_Id=9606 Gene_Symbol=NCL Isoform 1 of Nucleolin	VEGTEPTTAFNLFVGNLNFNK	771.3911	2311.1514	3	29	-777.777	-777.777	-777.777	-777.777	0	0	3865.0486	0	0	0	2311.1484	771.3894097	2311.146441	0	FALSE			-777.777	-777.777	-777.777	1	21.3	O:\Shao-En\MSDATA\kinaseinhib\k252a\SC_07282008\10x\M3\kinaseinhib_k252a_SC_07282008_10x_M3_combo.mgf.html		2	-777.777	-777.777	O:\Shao-En\MSDATA\kinaseinhib\k252a\SC_07282008\10x\M3\d008012008_m3_6.raw		0	2311.148425		0	TRUE	0	-777.777
-1	1	0	0.888	0.16	IPI:IPI00604620.3	76625	SPACER	SWISS-PROT:P19338-1|ENSEMBL:ENSP00000318195|REFSEQ:NP_005372 Tax_Id=9606 Gene_Symbol=NCL Isoform 1 of Nucleolin	VEGTEPTTAFNLFVGNLNFNK	771.3929	2311.157	3	18	-777.777	-777.777	-777.777	-777.777	0	0	3863.3146	0	0	0	2311.1484	771.3912097	2311.151841	0	FALSE			-777.777	-777.777	-777.777	1	12.7	O:\Shao-En\MSDATA\kinaseinhib\k252a\SC_07282008\10x\M3\kinaseinhib_k252a_SC_07282008_10x_M3_combo.mgf.html		2	-777.777	-777.777	O:\Shao-En\MSDATA\kinaseinhib\k252a\SC_07282008\10x\M3\d008012008_m3_6.raw		0	2311.148425		0	FALSE	0	-777.777
-1	1	0	0.888	0.16	IPI:IPI00604620.3	76625	SPACER	SWISS-PROT:P19338-1|ENSEMBL:ENSP00000318195|REFSEQ:NP_005372 Tax_Id=9606 Gene_Symbol=NCL Isoform 1 of Nucleolin	VEGTEPTTAFNLFVGNLNFNK	774.0606	2319.16	3	12	-777.777	-777.777	-777.777	-777.777	0	0	3928.5068	0	0	0	2319.1626	774.0589069	2319.154932	0	FALSE			-777.777	-777.777	-777.777	1	7.6	O:\Shao-En\MSDATA\kinaseinhib\k252a\SC_07282008\10x\M3\kinaseinhib_k252a_SC_07282008_10x_M3_combo.mgf.html	1Lys8	2	-777.777	-777.777	O:\Shao-En\MSDATA\kinaseinhib\k252a\SC_07282008\10x\M3\d008012008_m3_6.raw		0	2311.148425		0	FALSE	0	-777.777
-1	1	0	0.888	0.16	IPI:IPI00604620.3	76625	SPACER	SWISS-PROT:P19338-1|ENSEMBL:ENSP00000318195|REFSEQ:NP_005372 Tax_Id=9606 Gene_Symbol=NCL Isoform 1 of Nucleolin	VFGNEIKLEKPK	701.4091	1400.8037	2	52	-777.777	-777.777	-777.777	-777.777	2089.819911	17.28973158	2086.8931	2090.129371	2092.1674	3584.647248	1400.8027	701.4074855	1400.800446	1400.802595	FALSE			-777.777	-777.777	-777.777	1	29.1	O:\Shao-En\MSDATA\kinaseinhib\k252a\SC_07282008\10x\M3\kinaseinhib_k252a_SC_07282008_10x_M3_combo.mgf.html		2	-777.777	-777.777	O:\Shao-En\MSDATA\kinaseinhib\k252a\SC_07282008\10x\M3\d008012008_m3_5.raw		1027779.979	1400.802715		701.4094187	TRUE	701.4078043	-777.777
-1	1	0	0.888	0.16	IPI:IPI00604620.3	76625	SPACER	SWISS-PROT:P19338-1|ENSEMBL:ENSP00000318195|REFSEQ:NP_005372 Tax_Id=9606 Gene_Symbol=NCL Isoform 1 of Nucleolin	VFGNEIKLEKPK	701.4094	1400.8043	2	49	-777.777	-777.777	-777.777	-777.777	2094.11713	16.86802487	2088.0889	2094.37285	2095.9747	4010.47103	1400.8027	701.4077855	1400.801046	1400.802412	FALSE			-777.777	-777.777	-777.777	1	28.8	O:\Shao-En\MSDATA\kinaseinhib\k252a\SC_07282008\10x\M3\kinaseinhib_k252a_SC_07282008_10x_M3_combo.mgf.html		2	-777.777	-777.777	O:\Shao-En\MSDATA\kinaseinhib\k252a\SC_07282008\10x\M3\d008012008_m3_6.raw		1152590.158	1400.802715		701.4093543	TRUE	701.4077398	-777.777
-1	1	0	0.888	0.16	IPI:IPI00604620.3	76625	SPACER	SWISS-PROT:P19338-1|ENSEMBL:ENSP00000318195|REFSEQ:NP_005372 Tax_Id=9606 Gene_Symbol=NCL Isoform 1 of Nucleolin	VFGNEIKLEKPK	713.4313	1424.8481	2	45	-777.777	-777.777	-777.777	-777.777	0	0	2087.2337	0	0	0	1424.8453	713.4296725	1424.84482	0	FALSE			-777.777	-777.777	-777.777	1	39.2	O:\Shao-En\MSDATA\kinaseinhib\k252a\SC_07282008\10x\M3\kinaseinhib_k252a_SC_07282008_10x_M3_combo.mgf.html	3Lys8	2	-777.777	-777.777	O:\Shao-En\MSDATA\kinaseinhib\k252a\SC_07282008\10x\M3\d008012008_m3_5.raw		0	1400.802715		0	TRUE	0	-777.777
-1	1	0	0.888	0.16	IPI:IPI00604620.3	76625	SPACER	SWISS-PROT:P19338-1|ENSEMBL:ENSP00000318195|REFSEQ:NP_005372 Tax_Id=9606 Gene_Symbol=NCL Isoform 1 of Nucleolin	VFGNEIKLEKPK	713.4314	1424.8482	2	35	-777.777	-777.777	-777.777	-777.777	0	0	2088.4273	0	0	0	1424.8453	713.4297725	1424.84502	0	FALSE			-777.777	-777.777	-777.777	1	30.9	O:\Shao-En\MSDATA\kinaseinhib\k252a\SC_07282008\10x\M3\kinaseinhib_k252a_SC_07282008_10x_M3_combo.mgf.html	3Lys8	2	-777.777	-777.777	O:\Shao-En\MSDATA\kinaseinhib\k252a\SC_07282008\10x\M3\d008012008_m3_6.raw		0	1400.802715		0	TRUE	0	-777.777
-1	1	0	0.888	0.16	IPI:IPI00604620.3	76625	SPACER	SWISS-PROT:P19338-1|ENSEMBL:ENSP00000318195|REFSEQ:NP_005372 Tax_Id=9606 Gene_Symbol=NCL Isoform 1 of Nucleolin	VFGNEIKLEKPK	357.2197	1424.8499	4	13	-777.777	-777.777	-777.777	-777.777	0	0	2095.5261	0	0	0	1424.8453	357.2184583	1424.844782	0	FALSE			-777.777	-777.777	-777.777	1	10.4	O:\Shao-En\MSDATA\kinaseinhib\k252a\SC_07282008\10x\M3\kinaseinhib_k252a_SC_07282008_10x_M3_combo.mgf.html	3Lys8	2	-777.777	-777.777	O:\Shao-En\MSDATA\kinaseinhib\k252a\SC_07282008\10x\M3\d008012008_m3_5.raw		0	1400.802715		0	FALSE	0	-777.777
-1	1	0	0.888	0.16	IPI:IPI00604620.3	76625	SPACER	SWISS-PROT:P19338-1|ENSEMBL:ENSP00000318195|REFSEQ:NP_005372 Tax_Id=9606 Gene_Symbol=NCL Isoform 1 of Nucleolin	VTQDELKEVFEDAAEIR	1003.5178	2005.021	2	116	-777.777	-777.777	-777.777	-777.777	3512.17394	29.56303192	3500.3996	3511.859869	3512.8148	13467.15263	2005.019	1003.515858	2005.017191	1990.983716	FALSE			-777.777	-777.777	-777.777	1	106	O:\Shao-En\MSDATA\kinaseinhib\k252a\SC_07282008\10x\M3\kinaseinhib_k252a_SC_07282008_10x_M3_combo.mgf.html	1Arg6 1Lys8	2	-777.777	-777.777	O:\Shao-En\MSDATA\kinaseinhib\k252a\SC_07282008\10x\M3\d008012008_m3_6.raw		2271115.252	1990.984705		1003.517554	TRUE	1003.515613	-777.777
-1	1	0	0.888	0.16	IPI:IPI00604620.3	76625	SPACER	SWISS-PROT:P19338-1|ENSEMBL:ENSP00000318195|REFSEQ:NP_005372 Tax_Id=9606 Gene_Symbol=NCL Isoform 1 of Nucleolin	VTQDELKEVFEDAAEIR	996.5023	1990.9901	2	113	-777.777	-777.777	-777.777	-777.777	3494.846357	21.41898318	3484.4927	3495.179876	3493.4278	16580.32799	1990.9847	996.500366	1990.986207	1990.986274	FALSE			-777.777	-777.777	-777.777	1	99.7	O:\Shao-En\MSDATA\kinaseinhib\k252a\SC_07282008\10x\M3\kinaseinhib_k252a_SC_07282008_10x_M3_combo.mgf.html		2	-777.777	-777.777	O:\Shao-En\MSDATA\kinaseinhib\k252a\SC_07282008\10x\M3\d008012008_m3_5.raw		2792546.648	1990.984705		996.5037547	TRUE	996.5018207	-777.777
-1	1	0	0.888	0.16	IPI:IPI00604620.3	76625	SPACER	SWISS-PROT:P19338-1|ENSEMBL:ENSP00000318195|REFSEQ:NP_005372 Tax_Id=9606 Gene_Symbol=NCL Isoform 1 of Nucleolin	VTQDELKEVFEDAAEIR	996.5021	1990.9896	2	110	-777.777	-777.777	-777.777	-777.777	0	0	3499.6596	0	0	0	1990.9847	996.500166	1990.985807	0	FALSE			-777.777	-777.777	-777.777	1	93.7	O:\Shao-En\MSDATA\kinaseinhib\k252a\SC_07282008\10x\M3\kinaseinhib_k252a_SC_07282008_10x_M3_combo.mgf.html		2	-777.777	-777.777	O:\Shao-En\MSDATA\kinaseinhib\k252a\SC_07282008\10x\M3\d008012008_m3_6.raw		0	1990.984705		0	TRUE	0	-777.777
-1	1	0	0.888	0.16	IPI:IPI00604620.3	76625	SPACER	SWISS-PROT:P19338-1|ENSEMBL:ENSP00000318195|REFSEQ:NP_005372 Tax_Id=9606 Gene_Symbol=NCL Isoform 1 of Nucleolin	VTQDELKEVFEDAAEIR	1003.5182	2005.0219	2	103	-777.777	-777.777	-777.777	-777.777	0	0	3484.8585	0	0	0	2005.019	1003.516258	2005.017991	0	FALSE			-777.777	-777.777	-777.777	1	84.9	O:\Shao-En\MSDATA\kinaseinhib\k252a\SC_07282008\10x\M3\kinaseinhib_k252a_SC_07282008_10x_M3_combo.mgf.html	1Arg6 1Lys8	2	-777.777	-777.777	O:\Shao-En\MSDATA\kinaseinhib\k252a\SC_07282008\10x\M3\d008012008_m3_5.raw		0	1990.984705		0	TRUE	0	-777.777
-1	1	0	0.888	0.16	IPI:IPI00604620.3	76625	SPACER	SWISS-PROT:P19338-1|ENSEMBL:ENSP00000318195|REFSEQ:NP_005372 Tax_Id=9606 Gene_Symbol=NCL Isoform 1 of Nucleolin	VTQDELKEVFEDAAEIR	996.5001	1990.9856	2	77	-777.777	-777.777	-777.777	-777.777	3500.049477	23.71358995	3494.8432	3500.237835	3500.5725	1123.14106	1990.9847	996.498166	1990.981807	1990.989355	FALSE			-777.777	-777.777	-777.777	1	65	O:\Shao-En\MSDATA\kinaseinhib\k252a\SC_07282008\10x\M3\kinaseinhib_k252a_SC_07282008_10x_M3_combo.mgf.html		2	-777.777	-777.777	O:\Shao-En\MSDATA\kinaseinhib\k252a\SC_07282008\10x\M3\d008012008_m3_4.raw		190428.3	1990.984705		996.5041781	TRUE	996.502244	-777.777
-1	1	0	0.888	0.16	IPI:IPI00604620.3	76625	SPACER	SWISS-PROT:P19338-1|ENSEMBL:ENSP00000318195|REFSEQ:NP_005372 Tax_Id=9606 Gene_Symbol=NCL Isoform 1 of Nucleolin	VTQDELKEVFEDAAEIR	1003.5179	2005.0213	2	72	-777.777	-777.777	-777.777	-777.777	0	0	3530.7935	0	0	0	2005.019	1003.515958	2005.017391	0	FALSE			-777.777	-777.777	-777.777	1	64.3	O:\Shao-En\MSDATA\kinaseinhib\k252a\SC_07282008\10x\M3\kinaseinhib_k252a_SC_07282008_10x_M3_combo.mgf.html	1Arg6 1Lys8	2	-777.777	-777.777	O:\Shao-En\MSDATA\kinaseinhib\k252a\SC_07282008\10x\M3\d008012008_m3_6.raw		0	1990.984705		0	TRUE	0	-777.777
-1	1	0	0.888	0.16	IPI:IPI00604620.3	76625	SPACER	SWISS-PROT:P19338-1|ENSEMBL:ENSP00000318195|REFSEQ:NP_005372 Tax_Id=9606 Gene_Symbol=NCL Isoform 1 of Nucleolin	VTQDELKEVFEDAAEIR	1003.5201	2005.0256	2	54	-777.777	-777.777	-777.777	-777.777	0	0	3501.0949	0	0	0	2005.019	1003.518158	2005.021791	0	FALSE			-777.777	-777.777	-777.777	1	43.2	O:\Shao-En\MSDATA\kinaseinhib\k252a\SC_07282008\10x\M3\kinaseinhib_k252a_SC_07282008_10x_M3_combo.mgf.html	1Arg6 1Lys8	2	-777.777	-777.777	O:\Shao-En\MSDATA\kinaseinhib\k252a\SC_07282008\10x\M3\d008012008_m3_4.raw		0	1990.984705		0	TRUE	0	-777.777
-1	1	0	0.888	0.16	IPI:IPI00604620.3	76625	SPACER	SWISS-PROT:P19338-1|ENSEMBL:ENSP00000318195|REFSEQ:NP_005372 Tax_Id=9606 Gene_Symbol=NCL Isoform 1 of Nucleolin	VTQDELKEVFEDAAEIR	996.5021	1990.9897	2	36	-777.777	-777.777	-777.777	-777.777	0	0	3561.5286	0	0	0	1990.9847	996.500166	1990.985807	0	FALSE			-777.777	-777.777	-777.777	1	26.8	O:\Shao-En\MSDATA\kinaseinhib\k252a\SC_07282008\10x\M3\kinaseinhib_k252a_SC_07282008_10x_M3_combo.mgf.html		2	-777.777	-777.777	O:\Shao-En\MSDATA\kinaseinhib\k252a\SC_07282008\10x\M3\d008012008_m3_6.raw		0	1990.984705		0	TRUE	0	-777.777
-1	1	0	0.888	0.16	IPI:IPI00604620.3	76625	SPACER	SWISS-PROT:P19338-1|ENSEMBL:ENSP00000318195|REFSEQ:NP_005372 Tax_Id=9606 Gene_Symbol=NCL Isoform 1 of Nucleolin	VTQDELKEVFEDAAEIR	996.5019	1990.9893	2	20	-777.777	-777.777	-777.777	-777.777	0	0	3591.1465	0	0	0	1990.9847	996.499966	1990.985407	0	FALSE			-777.777	-777.777	-777.777	1	19.8	O:\Shao-En\MSDATA\kinaseinhib\k252a\SC_07282008\10x\M3\kinaseinhib_k252a_SC_07282008_10x_M3_combo.mgf.html		2	-777.777	-777.777	O:\Shao-En\MSDATA\kinaseinhib\k252a\SC_07282008\10x\M3\d008012008_m3_6.raw		0	1990.984705		0	FALSE	0	-777.777
-1	1	0	0.888	0.16	IPI:IPI00604620.3	76625	SPACER	SWISS-PROT:P19338-1|ENSEMBL:ENSP00000318195|REFSEQ:NP_005372 Tax_Id=9606 Gene_Symbol=NCL Isoform 1 of Nucleolin	VTQDELKEVFEDAAEIR	669.35	2005.0282	3	48	-777.777	-777.777	-777.777	-777.777	3512.076749	29.56303192	3500.0268	3511.573562	3510.4854	7214.875238	2005.019	669.3484203	2005.023473	1990.984312	FALSE			-777.777	-777.777	-777.777	1	38	O:\Shao-En\MSDATA\kinaseinhib\k252a\SC_07282008\10x\M3\kinaseinhib_k252a_SC_07282008_10x_M3_combo.mgf.html	1Arg6 1Lys8	2	-777.777	-777.777	O:\Shao-En\MSDATA\kinaseinhib\k252a\SC_07282008\10x\M3\d008012008_m3_6.raw		2264162.959	1990.984705		669.3478953	TRUE	669.3463155	-777.777
-1	1	0	0.888	0.16	IPI:IPI00604620.3	76625	SPACER	SWISS-PROT:P19338-1|ENSEMBL:ENSP00000318195|REFSEQ:NP_005372 Tax_Id=9606 Gene_Symbol=NCL Isoform 1 of Nucleolin	VTQDELKEVFEDAAEIR	664.6717	1990.9932	3	41	-777.777	-777.777	-777.777	-777.777	0	0	3499.2868	0	0	0	1990.9847	664.6701253	1990.988588	0	FALSE			-777.777	-777.777	-777.777	1	32.5	O:\Shao-En\MSDATA\kinaseinhib\k252a\SC_07282008\10x\M3\kinaseinhib_k252a_SC_07282008_10x_M3_combo.mgf.html		2	-777.777	-777.777	O:\Shao-En\MSDATA\kinaseinhib\k252a\SC_07282008\10x\M3\d008012008_m3_6.raw		0	1990.984705		0	TRUE	0	-777.777
-1	1	0	0.888	0.16	IPI:IPI00604620.3	76625	SPACER	SWISS-PROT:P19338-1|ENSEMBL:ENSP00000318195|REFSEQ:NP_005372 Tax_Id=9606 Gene_Symbol=NCL Isoform 1 of Nucleolin	VTQDELKEVFEDAAEIR	669.3499	2005.0279	3	38	-777.777	-777.777	-777.777	-777.777	3495.060093	24.08626832	3483.2164	3495.236986	3493.4278	9619.881896	2005.019	669.3483203	2005.023173	1990.988401	FALSE			-777.777	-777.777	-777.777	1	30.2	O:\Shao-En\MSDATA\kinaseinhib\k252a\SC_07282008\10x\M3\kinaseinhib_k252a_SC_07282008_10x_M3_combo.mgf.html	1Arg6 1Lys8	2	-777.777	-777.777	O:\Shao-En\MSDATA\kinaseinhib\k252a\SC_07282008\10x\M3\d008012008_m3_5.raw		2984755.024	1990.984705		669.3495349	TRUE	669.3479552	-777.777
-1	1	0	0.888	0.16	IPI:IPI00604620.3	76625	SPACER	SWISS-PROT:P19338-1|ENSEMBL:ENSP00000318195|REFSEQ:NP_005372 Tax_Id=9606 Gene_Symbol=NCL Isoform 1 of Nucleolin	VTQDELKEVFEDAAEIR	664.671	1990.991	3	37	-777.777	-777.777	-777.777	-777.777	0	0	3530.0429	0	0	0	1990.9847	664.6694253	1990.986488	0	FALSE			-777.777	-777.777	-777.777	1	26.7	O:\Shao-En\MSDATA\kinaseinhib\k252a\SC_07282008\10x\M3\kinaseinhib_k252a_SC_07282008_10x_M3_combo.mgf.html		2	-777.777	-777.777	O:\Shao-En\MSDATA\kinaseinhib\k252a\SC_07282008\10x\M3\d008012008_m3_6.raw		0	1990.984705		0	TRUE	0	-777.777
-1	1	0	0.888	0.16	IPI:IPI00604620.3	76625	SPACER	SWISS-PROT:P19338-1|ENSEMBL:ENSP00000318195|REFSEQ:NP_005372 Tax_Id=9606 Gene_Symbol=NCL Isoform 1 of Nucleolin	VTQDELKEVFEDAAEIR	669.3498	2005.0277	3	34	-777.777	-777.777	-777.777	-777.777	0	0	3530.4181	0	0	0	2005.019	669.3482203	2005.022873	0	FALSE			-777.777	-777.777	-777.777	1	27.4	O:\Shao-En\MSDATA\kinaseinhib\k252a\SC_07282008\10x\M3\kinaseinhib_k252a_SC_07282008_10x_M3_combo.mgf.html	1Arg6 1Lys8	2	-777.777	-777.777	O:\Shao-En\MSDATA\kinaseinhib\k252a\SC_07282008\10x\M3\d008012008_m3_6.raw		0	1990.984705		0	TRUE	0	-777.777
-1	1	0	0.888	0.16	IPI:IPI00604620.3	76625	SPACER	SWISS-PROT:P19338-1|ENSEMBL:ENSP00000318195|REFSEQ:NP_005372 Tax_Id=9606 Gene_Symbol=NCL Isoform 1 of Nucleolin	VTQDELKEVFEDAAEIR	669.3494	2005.0265	3	28	-777.777	-777.777	-777.777	-777.777	3499.593883	27.99262184	3495.563	3498.392741	3505.2875	965.7224956	2005.019	669.3478203	2005.021673	1990.989904	FALSE			-777.777	-777.777	-777.777	1	20	O:\Shao-En\MSDATA\kinaseinhib\k252a\SC_07282008\10x\M3\kinaseinhib_k252a_SC_07282008_10x_M3_combo.mgf.html	1Arg6 1Lys8	2	-777.777	-777.777	O:\Shao-En\MSDATA\kinaseinhib\k252a\SC_07282008\10x\M3\d008012008_m3_4.raw		307510.6812	1990.984705		669.3494724	TRUE	669.3478926	-777.777
-1	1	0	0.888	0.16	IPI:IPI00604620.3	76625	SPACER	SWISS-PROT:P19338-1|ENSEMBL:ENSP00000318195|REFSEQ:NP_005372 Tax_Id=9606 Gene_Symbol=NCL Isoform 1 of Nucleolin	VTQDELKEVFEDAAEIR	664.671	1990.9912	3	27	-777.777	-777.777	-777.777	-777.777	0	0	3482.1013	0	0	0	1990.9847	664.6694253	1990.986488	0	FALSE			-777.777	-777.777	-777.777	1	13.5	O:\Shao-En\MSDATA\kinaseinhib\k252a\SC_07282008\10x\M3\kinaseinhib_k252a_SC_07282008_10x_M3_combo.mgf.html		2	-777.777	-777.777	O:\Shao-En\MSDATA\kinaseinhib\k252a\SC_07282008\10x\M3\d008012008_m3_5.raw		0	1990.984705		0	TRUE	0	-777.777
-1	1	0	0.888	0.16	IPI:IPI00604620.3	76625	SPACER	SWISS-PROT:P19338-1|ENSEMBL:ENSP00000318195|REFSEQ:NP_005372 Tax_Id=9606 Gene_Symbol=NCL Isoform 1 of Nucleolin	VTQDELKEVFEDAAEIR	669.3488	2005.0246	3	27	-777.777	-777.777	-777.777	-777.777	0	0	3573.3903	0	0	0	2005.019	669.3472203	2005.019873	0	FALSE			-777.777	-777.777	-777.777	1	20.9	O:\Shao-En\MSDATA\kinaseinhib\k252a\SC_07282008\10x\M3\kinaseinhib_k252a_SC_07282008_10x_M3_combo.mgf.html	1Arg6 1Lys8	2	-777.777	-777.777	O:\Shao-En\MSDATA\kinaseinhib\k252a\SC_07282008\10x\M3\d008012008_m3_6.raw		0	1990.984705		0	TRUE	0	-777.777
-1	1	0	0.888	0.16	IPI:IPI00604620.3	76625	SPACER	SWISS-PROT:P19338-1|ENSEMBL:ENSP00000318195|REFSEQ:NP_005372 Tax_Id=9606 Gene_Symbol=NCL Isoform 1 of Nucleolin	VTQDELKEVFEDAAEIR	664.6666	1990.9779	3	15	-777.777	-777.777	-777.777	-777.777	0	0	3491.1963	0	0	0	1990.9847	664.6650253	1990.973288	0	FALSE			-777.777	-777.777	-777.777	1	9.8	O:\Shao-En\MSDATA\kinaseinhib\k252a\SC_07282008\10x\M3\kinaseinhib_k252a_SC_07282008_10x_M3_combo.mgf.html		2	-777.777	-777.777	O:\Shao-En\MSDATA\kinaseinhib\k252a\SC_07282008\10x\M3\d008012008_m3_4.raw		0	1990.984705		0	FALSE	0	-777.777
-1	1	0	0.888	0.16	IPI:IPI00604620.3	76625	SPACER	SWISS-PROT:P19338-1|ENSEMBL:ENSP00000318195|REFSEQ:NP_005372 Tax_Id=9606 Gene_Symbol=NCL Isoform 1 of Nucleolin	VVPVKAK	378.7697	755.5249	2	13	-777.777	-777.777	-777.777	-777.777	0	0	770.8386	0	0	0	755.524	378.7684349	755.5223445	0	FALSE			-777.777	-777.777	-777.777	1	4.5	O:\Shao-En\MSDATA\kinaseinhib\k252a\SC_07282008\10x\M3\kinaseinhib_k252a_SC_07282008_10x_M3_combo.mgf.html	2Lys8	2	-777.777	-777.777	O:\Shao-En\MSDATA\kinaseinhib\k252a\SC_07282008\10x\M3\d008012008_m3_5.raw		0	739.4955847		0	FALSE	0	-777.777
-1	1	0	0.918	0.11	IPI:IPI00410017.1	61370	SPACER	SWISS-PROT:P11940-2 Tax_Id=9606 Gene_Symbol=PABPC1 Isoform 2 of Polyadenylate-binding protein 1	AKEFTNVYIK	614.8494	1227.6842	2	38	-777.777	-777.777	-777.777	-777.777	2087.611635	17.17879557	2077.6809	2087.248374	2085.7502	30822.09291	1227.6834	614.8478793	1227.681233	1211.654297	FALSE			-777.777	-777.777	-777.777	1	31.2	O:\Shao-En\MSDATA\kinaseinhib\k252a\SC_07282008\10x\M3\kinaseinhib_k252a_SC_07282008_10x_M3_combo.mgf.html	2Lys8	3	-777.777	-777.777	O:\Shao-En\MSDATA\kinaseinhib\k252a\SC_07282008\10x\M3\d008012008_m3_5.raw		10959268.24	1211.655005		614.849346	TRUE	614.8478253	-777.777
-1	1	0	0.918	0.11	IPI:IPI00410017.1	61370	SPACER	SWISS-PROT:P11940-2 Tax_Id=9606 Gene_Symbol=PABPC1 Isoform 2 of Polyadenylate-binding protein 1	AKEFTNVYIK	606.836	1211.6574	2	33	-777.777	-777.777	-777.777	-777.777	0	0	2077.9849	0	0	0	1211.655	606.834488	1211.654451	0	FALSE			-777.777	-777.777	-777.777	1	20	O:\Shao-En\MSDATA\kinaseinhib\k252a\SC_07282008\10x\M3\kinaseinhib_k252a_SC_07282008_10x_M3_combo.mgf.html		3	-777.777	-777.777	O:\Shao-En\MSDATA\kinaseinhib\k252a\SC_07282008\10x\M3\d008012008_m3_5.raw		0	1211.655005		0	TRUE	0	-777.777
-1	1	0	0.918	0.11	IPI:IPI00410017.1	61370	SPACER	SWISS-PROT:P11940-2 Tax_Id=9606 Gene_Symbol=PABPC1 Isoform 2 of Polyadenylate-binding protein 1	AKEFTNVYIK	606.8368	1211.659	2	29	-777.777	-777.777	-777.777	-777.777	2058.516723	15.70120599	2054.771	2057.827574	2055.0446	3873.069377	1211.655	606.835288	1211.656051	1211.655175	FALSE			-777.777	-777.777	-777.777	1	14.4	O:\Shao-En\MSDATA\kinaseinhib\k252a\SC_07282008\10x\M3\kinaseinhib_k252a_SC_07282008_10x_M3_combo.mgf.html		3	-777.777	-777.777	O:\Shao-En\MSDATA\kinaseinhib\k252a\SC_07282008\10x\M3\d008012008_m3_4.raw		1392557.88	1211.655005		606.8362345	TRUE	606.8347225	-777.777
-1	1	0	0.918	0.11	IPI:IPI00410017.1	61370	SPACER	SWISS-PROT:P11940-2 Tax_Id=9606 Gene_Symbol=PABPC1 Isoform 2 of Polyadenylate-binding protein 1	AKEFTNVYIK	614.8493	1227.6841	2	28	-777.777	-777.777	-777.777	-777.777	0	0	2054.4862	0	0	0	1227.6834	614.8477793	1227.681033	0	FALSE			-777.777	-777.777	-777.777	1	21.3	O:\Shao-En\MSDATA\kinaseinhib\k252a\SC_07282008\10x\M3\kinaseinhib_k252a_SC_07282008_10x_M3_combo.mgf.html	2Lys8	3	-777.777	-777.777	O:\Shao-En\MSDATA\kinaseinhib\k252a\SC_07282008\10x\M3\d008012008_m3_4.raw		0	1211.655005		0	TRUE	0	-777.777
-1	1	0	0.918	0.11	IPI:IPI00410017.1	61370	SPACER	SWISS-PROT:P11940-2 Tax_Id=9606 Gene_Symbol=PABPC1 Isoform 2 of Polyadenylate-binding protein 1	AKEFTNVYIK	606.836	1211.6575	2	27	-777.777	-777.777	-777.777	-777.777	2092.703497	14.29287838	2092.5935	2093.360723	2095.9747	1386.346882	1211.655	606.834488	1211.654451	1211.654682	FALSE			-777.777	-777.777	-777.777	1	9.1	O:\Shao-En\MSDATA\kinaseinhib\k252a\SC_07282008\10x\M3\kinaseinhib_k252a_SC_07282008_10x_M3_combo.mgf.html		3	-777.777	-777.777	O:\Shao-En\MSDATA\kinaseinhib\k252a\SC_07282008\10x\M3\d008012008_m3_6.raw		503096.3042	1211.655005		606.8361044	TRUE	606.8345924	-777.777
-1	1	0	0.918	0.11	IPI:IPI00410017.1	61370	SPACER	SWISS-PROT:P11940-2 Tax_Id=9606 Gene_Symbol=PABPC1 Isoform 2 of Polyadenylate-binding protein 1	AKEFTNVYIK	614.8494	1227.6842	2	27	-777.777	-777.777	-777.777	-777.777	0	0	2092.9255	0	0	0	1227.6834	614.8478793	1227.681233	0	FALSE			-777.777	-777.777	-777.777	1	17.1	O:\Shao-En\MSDATA\kinaseinhib\k252a\SC_07282008\10x\M3\kinaseinhib_k252a_SC_07282008_10x_M3_combo.mgf.html	2Lys8	3	-777.777	-777.777	O:\Shao-En\MSDATA\kinaseinhib\k252a\SC_07282008\10x\M3\d008012008_m3_6.raw		0	1211.655005		0	TRUE	0	-777.777
-1	1	0	0.918	0.11	IPI:IPI00410017.1	61370	SPACER	SWISS-PROT:P11940-2 Tax_Id=9606 Gene_Symbol=PABPC1 Isoform 2 of Polyadenylate-binding protein 1	AKEFTNVYIK	410.2357	1227.6853	3	26	-777.777	-777.777	-777.777	-777.777	2086.886677	19.62025322	2078.682	2087.6114	2087.8993	4816.728182	1227.6834	410.2344009	1227.681415	1211.654386	FALSE			-777.777	-777.777	-777.777	1	8.8	O:\Shao-En\MSDATA\kinaseinhib\k252a\SC_07282008\10x\M3\kinaseinhib_k252a_SC_07282008_10x_M3_combo.mgf.html	2Lys8	3	-777.777	-777.777	O:\Shao-En\MSDATA\kinaseinhib\k252a\SC_07282008\10x\M3\d008012008_m3_5.raw		3399674.078	1211.655005		410.2357374	TRUE	410.2344383	-777.777
-1	1	0	0.918	0.11	IPI:IPI00410017.1	61370	SPACER	SWISS-PROT:P11940-2 Tax_Id=9606 Gene_Symbol=PABPC1 Isoform 2 of Polyadenylate-binding protein 1	AKEFTNVYIK	404.8938	1211.6595	3	24	-777.777	-777.777	-777.777	-777.777	0	0	2081.9443	0	0	0	1211.655	404.8925067	1211.655732	0	FALSE			-777.777	-777.777	-777.777	1	9.9	O:\Shao-En\MSDATA\kinaseinhib\k252a\SC_07282008\10x\M3\kinaseinhib_k252a_SC_07282008_10x_M3_combo.mgf.html		3	-777.777	-777.777	O:\Shao-En\MSDATA\kinaseinhib\k252a\SC_07282008\10x\M3\d008012008_m3_5.raw		0	1211.655005		0	FALSE	0	-777.777
-1	1	0	0.918	0.11	IPI:IPI00410017.1	61370	SPACER	SWISS-PROT:P11940-2 Tax_Id=9606 Gene_Symbol=PABPC1 Isoform 2 of Polyadenylate-binding protein 1	ALDTMNFDVIK	637.8326	1273.6507	2	69	-777.777	-777.777	-777.777	-777.777	2910.384677	22.99087914	2900.075	2910.686055	2908.4608	19445.55667	1273.6467	637.8310544	1273.647583	1265.634331	FALSE			-777.777	-777.777	-777.777	1	57.7	O:\Shao-En\MSDATA\kinaseinhib\k252a\SC_07282008\10x\M3\kinaseinhib_k252a_SC_07282008_10x_M3_combo.mgf.html	1Lys8	3	-777.777	-777.777	O:\Shao-En\MSDATA\kinaseinhib\k252a\SC_07282008\10x\M3\d008012008_m3_5.raw		6478368.41	1265.632555		637.8325555	TRUE	637.8310099	-777.777
-1	1	0	0.918	0.11	IPI:IPI00410017.1	61370	SPACER	SWISS-PROT:P11940-2 Tax_Id=9606 Gene_Symbol=PABPC1 Isoform 2 of Polyadenylate-binding protein 1	ALDTMNFDVIK	633.8258	1265.637	2	68	-777.777	-777.777	-777.777	-777.777	2923.094155	20.33964426	2921.0589	2923.334311	2922.4254	992.9475567	1265.6325	633.8242587	1265.633992	1265.633885	FALSE			-777.777	-777.777	-777.777	1	54.9	O:\Shao-En\MSDATA\kinaseinhib\k252a\SC_07282008\10x\M3\kinaseinhib_k252a_SC_07282008_10x_M3_combo.mgf.html		3	-777.777	-777.777	O:\Shao-En\MSDATA\kinaseinhib\k252a\SC_07282008\10x\M3\d008012008_m3_6.raw		335739.3381	1265.632555		633.8257451	TRUE	633.8242039	-777.777
-1	1	0	0.918	0.11	IPI:IPI00410017.1	61370	SPACER	SWISS-PROT:P11940-2 Tax_Id=9606 Gene_Symbol=PABPC1 Isoform 2 of Polyadenylate-binding protein 1	ALDTMNFDVIK	641.8221	1281.6297	2	66	-777.777	-777.777	-777.777	-777.777	0	0	2577.6613	0	0	0	1281.6275	641.8205501	1281.626575	0	FALSE			-777.777	-777.777	-777.777	1	48.7	O:\Shao-En\MSDATA\kinaseinhib\k252a\SC_07282008\10x\M3\kinaseinhib_k252a_SC_07282008_10x_M3_combo.mgf.html	1Met(ox)	3	-777.777	-777.777	O:\Shao-En\MSDATA\kinaseinhib\k252a\SC_07282008\10x\M3\d008012008_m3_5.raw		0	1265.632555		0	TRUE	0	-777.777
-1	1	0	0.918	0.11	IPI:IPI00410017.1	61370	SPACER	SWISS-PROT:P11940-2 Tax_Id=9606 Gene_Symbol=PABPC1 Isoform 2 of Polyadenylate-binding protein 1	ALDTMNFDVIK	633.8255	1265.6365	2	65	-777.777	-777.777	-777.777	-777.777	2905.552867	17.7827571	2900.4788	2905.786758	2905.9153	3112.795955	1265.6325	633.8239587	1265.633392	1265.635988	FALSE			-777.777	-777.777	-777.777	1	52.5	O:\Shao-En\MSDATA\kinaseinhib\k252a\SC_07282008\10x\M3\kinaseinhib_k252a_SC_07282008_10x_M3_combo.mgf.html		3	-777.777	-777.777	O:\Shao-En\MSDATA\kinaseinhib\k252a\SC_07282008\10x\M3\d008012008_m3_4.raw		1049950.596	1265.632555		633.8261549	TRUE	633.8246136	-777.777
-1	1	0	0.918	0.11	IPI:IPI00410017.1	61370	SPACER	SWISS-PROT:P11940-2 Tax_Id=9606 Gene_Symbol=PABPC1 Isoform 2 of Polyadenylate-binding protein 1	ALDTMNFDVIK	633.8259	1265.6372	2	62	-777.777	-777.777	-777.777	-777.777	0	0	2900.3875	0	0	0	1265.6325	633.8243587	1265.634192	0	FALSE			-777.777	-777.777	-777.777	1	47.7	O:\Shao-En\MSDATA\kinaseinhib\k252a\SC_07282008\10x\M3\kinaseinhib_k252a_SC_07282008_10x_M3_combo.mgf.html		3	-777.777	-777.777	O:\Shao-En\MSDATA\kinaseinhib\k252a\SC_07282008\10x\M3\d008012008_m3_5.raw		0	1265.632555		0	TRUE	0	-777.777
-1	1	0	0.918	0.11	IPI:IPI00410017.1	61370	SPACER	SWISS-PROT:P11940-2 Tax_Id=9606 Gene_Symbol=PABPC1 Isoform 2 of Polyadenylate-binding protein 1	ALDTMNFDVIK	641.8243	1281.634	2	59	-777.777	-777.777	-777.777	-777.777	2578.520491	19.81558639	2574.1374	2578.903047	2577.9467	4077.61241	1281.6275	641.8227501	1281.630975	1281.630924	FALSE			-777.777	-777.777	-777.777	1	46.5	O:\Shao-En\MSDATA\kinaseinhib\k252a\SC_07282008\10x\M3\kinaseinhib_k252a_SC_07282008_10x_M3_combo.mgf.html	1Met(ox)	3	-777.777	-777.777	O:\Shao-En\MSDATA\kinaseinhib\k252a\SC_07282008\10x\M3\d008012008_m3_4.raw		1333023.151	1265.632555		641.8245425	TRUE	641.8229926	-777.777
-1	1	0	0.918	0.11	IPI:IPI00410017.1	61370	SPACER	SWISS-PROT:P11940-2 Tax_Id=9606 Gene_Symbol=PABPC1 Isoform 2 of Polyadenylate-binding protein 1	ALDTMNFDVIK	641.8232	1281.6318	2	53	-777.777	-777.777	-777.777	-777.777	2600.076648	19.94465047	2595.4204	2600.043659	2601.0944	1706.341864	1281.6275	641.8216501	1281.628775	1281.628908	FALSE			-777.777	-777.777	-777.777	1	38.9	O:\Shao-En\MSDATA\kinaseinhib\k252a\SC_07282008\10x\M3\kinaseinhib_k252a_SC_07282008_10x_M3_combo.mgf.html	1Met(ox)	3	-777.777	-777.777	O:\Shao-En\MSDATA\kinaseinhib\k252a\SC_07282008\10x\M3\d008012008_m3_6.raw		562335.4663	1265.632555		641.8241507	TRUE	641.8226008	-777.777
-1	1	0	0.918	0.11	IPI:IPI00410017.1	61370	SPACER	SWISS-PROT:P11940-2 Tax_Id=9606 Gene_Symbol=PABPC1 Isoform 2 of Polyadenylate-binding protein 1	ALDTMNFDVIK	645.8299	1289.6453	2	49	-777.777	-777.777	-777.777	-777.777	2589.152599	27.81933725	2577.3976	2589.462922	2589.8902	22755.9741	1289.6417	645.8283457	1289.642166	1281.627577	FALSE			-777.777	-777.777	-777.777	1	31.6	O:\Shao-En\MSDATA\kinaseinhib\k252a\SC_07282008\10x\M3\kinaseinhib_k252a_SC_07282008_10x_M3_combo.mgf.html	1Met(ox) 1Lys8	3	-777.777	-777.777	O:\Shao-En\MSDATA\kinaseinhib\k252a\SC_07282008\10x\M3\d008012008_m3_5.raw		7538003.922	1265.632555		645.8298331	TRUE	645.8282789	-777.777
-1	1	0	0.918	0.11	IPI:IPI00410017.1	61370	SPACER	SWISS-PROT:P11940-2 Tax_Id=9606 Gene_Symbol=PABPC1 Isoform 2 of Polyadenylate-binding protein 1	ALDTMNFDVIK	645.8312	1289.6478	2	23	-777.777	-777.777	-777.777	-777.777	0	0	2572.0653	0	0	0	1289.6417	645.8296457	1289.644766	0	FALSE			-777.777	-777.777	-777.777	1	16.1	O:\Shao-En\MSDATA\kinaseinhib\k252a\SC_07282008\10x\M3\kinaseinhib_k252a_SC_07282008_10x_M3_combo.mgf.html	1Met(ox) 1Lys8	3	-777.777	-777.777	O:\Shao-En\MSDATA\kinaseinhib\k252a\SC_07282008\10x\M3\d008012008_m3_4.raw		0	1265.632555		0	FALSE	0	-777.777
-1	1	0	0.918	0.11	IPI:IPI00410017.1	61370	SPACER	SWISS-PROT:P11940-2 Tax_Id=9606 Gene_Symbol=PABPC1 Isoform 2 of Polyadenylate-binding protein 1	ALDTMNFDVIK	645.8301	1289.6457	2	20	-777.777	-777.777	-777.777	-777.777	0	0	2599.7311	0	0	0	1289.6417	645.8285457	1289.642566	0	FALSE			-777.777	-777.777	-777.777	1	12.3	O:\Shao-En\MSDATA\kinaseinhib\k252a\SC_07282008\10x\M3\kinaseinhib_k252a_SC_07282008_10x_M3_combo.mgf.html	1Met(ox) 1Lys8	3	-777.777	-777.777	O:\Shao-En\MSDATA\kinaseinhib\k252a\SC_07282008\10x\M3\d008012008_m3_6.raw		0	1265.632555		0	FALSE	0	-777.777
-1	1	0	0.918	0.11	IPI:IPI00410017.1	61370	SPACER	SWISS-PROT:P11940-2 Tax_Id=9606 Gene_Symbol=PABPC1 Isoform 2 of Polyadenylate-binding protein 1	ALYDTFSAFGNILSCK	907.9488	1813.883	2	112	-777.777	-777.777	-777.777	-777.777	3721.202456	18.71725971	3709.1867	3721.311348	3721.4582	45446.20607	1813.88	907.9469619	1813.879398	1805.868057	FALSE			-777.777	-777.777	-777.777	1	92.8	O:\Shao-En\MSDATA\kinaseinhib\k252a\SC_07282008\10x\M3\kinaseinhib_k252a_SC_07282008_10x_M3_combo.mgf.html	1Lys8	3	-777.777	-777.777	O:\Shao-En\MSDATA\kinaseinhib\k252a\SC_07282008\10x\M3\d008012008_m3_5.raw		8870565.189	1748.84433		907.9487476	TRUE	907.9469094	-777.777
-1	1	0	0.918	0.11	IPI:IPI00410017.1	61370	SPACER	SWISS-PROT:P11940-2 Tax_Id=9606 Gene_Symbol=PABPC1 Isoform 2 of Polyadenylate-binding protein 1	ALYDTFSAFGNILSCK	907.9523	1813.89	2	112	-777.777	-777.777	-777.777	-777.777	3733.533157	19.26141468	3725.1067	3733.591232	3733.8328	4476.892331	1813.88	907.9504619	1813.886398	1805.868091	FALSE			-777.777	-777.777	-777.777	1	99.1	O:\Shao-En\MSDATA\kinaseinhib\k252a\SC_07282008\10x\M3\kinaseinhib_k252a_SC_07282008_10x_M3_combo.mgf.html	1Lys8	3	-777.777	-777.777	O:\Shao-En\MSDATA\kinaseinhib\k252a\SC_07282008\10x\M3\d008012008_m3_4.raw		877293.0334	1748.84433		907.948872	TRUE	907.9470338	-777.777
-1	1	0	0.918	0.11	IPI:IPI00410017.1	61370	SPACER	SWISS-PROT:P11940-2 Tax_Id=9606 Gene_Symbol=PABPC1 Isoform 2 of Polyadenylate-binding protein 1	ALYDTFSAFGNILSCK	903.9425	1805.8704	2	108	-777.777	-777.777	-777.777	-777.777	0	0	3708.4903	0	0	0	1805.8658	903.9406662	1805.866807	0	FALSE			-777.777	-777.777	-777.777	1	100.6	O:\Shao-En\MSDATA\kinaseinhib\k252a\SC_07282008\10x\M3\kinaseinhib_k252a_SC_07282008_10x_M3_combo.mgf.html		3	-777.777	-777.777	O:\Shao-En\MSDATA\kinaseinhib\k252a\SC_07282008\10x\M3\d008012008_m3_5.raw		0	1748.84433		0	TRUE	0	-777.777
-1	1	0	0.918	0.11	IPI:IPI00410017.1	61370	SPACER	SWISS-PROT:P11940-2 Tax_Id=9606 Gene_Symbol=PABPC1 Isoform 2 of Polyadenylate-binding protein 1	ALYDTFSAFGNILSCK	903.9423	1805.8701	2	94	-777.777	-777.777	-777.777	-777.777	3745.142554	21.76345113	3739.5293	3745.478991	3741.301	1069.677811	1805.8658	903.9404662	1805.866407	1805.866053	FALSE			-777.777	-777.777	-777.777	1	88.1	O:\Shao-En\MSDATA\kinaseinhib\k252a\SC_07282008\10x\M3\kinaseinhib_k252a_SC_07282008_10x_M3_combo.mgf.html		3	-777.777	-777.777	O:\Shao-En\MSDATA\kinaseinhib\k252a\SC_07282008\10x\M3\d008012008_m3_6.raw		209083.6371	1748.84433		903.9414145	TRUE	903.9395807	-777.777
-1	1	0	0.918	0.11	IPI:IPI00410017.1	61370	SPACER	SWISS-PROT:P11940-2 Tax_Id=9606 Gene_Symbol=PABPC1 Isoform 2 of Polyadenylate-binding protein 1	ALYDTFSAFGNILSCK	907.9488	1813.883	2	94	-777.777	-777.777	-777.777	-777.777	0	0	3738.2631	0	0	0	1813.88	907.9469619	1813.879398	0	FALSE			-777.777	-777.777	-777.777	1	85.5	O:\Shao-En\MSDATA\kinaseinhib\k252a\SC_07282008\10x\M3\kinaseinhib_k252a_SC_07282008_10x_M3_combo.mgf.html	1Lys8	3	-777.777	-777.777	O:\Shao-En\MSDATA\kinaseinhib\k252a\SC_07282008\10x\M3\d008012008_m3_6.raw		0	1748.84433		0	TRUE	0	-777.777
-1	1	0	0.918	0.11	IPI:IPI00410017.1	61370	SPACER	SWISS-PROT:P11940-2 Tax_Id=9606 Gene_Symbol=PABPC1 Isoform 2 of Polyadenylate-binding protein 1	ALYDTFSAFGNILSCK	903.9416	1805.8687	2	75	-777.777	-777.777	-777.777	-777.777	3734.879688	22.07618334	3731.1062	3734.753344	3737.3608	920.1132796	1805.8658	903.9397662	1805.865007	1805.868627	FALSE			-777.777	-777.777	-777.777	1	69.9	O:\Shao-En\MSDATA\kinaseinhib\k252a\SC_07282008\10x\M3\kinaseinhib_k252a_SC_07282008_10x_M3_combo.mgf.html		3	-777.777	-777.777	O:\Shao-En\MSDATA\kinaseinhib\k252a\SC_07282008\10x\M3\d008012008_m3_3.raw		180542.6472	1748.84433		903.9419344	TRUE	903.9401006	-777.777
-1	1	0	0.918	0.11	IPI:IPI00410017.1	61370	SPACER	SWISS-PROT:P11940-2 Tax_Id=9606 Gene_Symbol=PABPC1 Isoform 2 of Polyadenylate-binding protein 1	ALYDTFSAFGNILSCK	907.9406	1813.8666	2	40	-777.777	-777.777	-777.777	-777.777	0	0	3739.0933	0	0	0	1813.88	907.9387619	1813.862998	0	FALSE			-777.777	-777.777	-777.777	1	29.7	O:\Shao-En\MSDATA\kinaseinhib\k252a\SC_07282008\10x\M3\kinaseinhib_k252a_SC_07282008_10x_M3_combo.mgf.html	1Lys8	3	-777.777	-777.777	O:\Shao-En\MSDATA\kinaseinhib\k252a\SC_07282008\10x\M3\d008012008_m3_5.raw		0	1748.84433		0	TRUE	0	-777.777
-1	1	0	0.918	0.11	IPI:IPI00410017.1	61370	SPACER	SWISS-PROT:P11940-2 Tax_Id=9606 Gene_Symbol=PABPC1 Isoform 2 of Polyadenylate-binding protein 1	ALYDTFSAFGNILSCK	907.9487	1813.8828	2	40	-777.777	-777.777	-777.777	-777.777	3733.820461	43.40236376	3737.1463	3733.654555	3740.5878	558.1168297	1813.88	907.9468619	1813.879198	1805.86702	FALSE			-777.777	-777.777	-777.777	1	34.6	O:\Shao-En\MSDATA\kinaseinhib\k252a\SC_07282008\10x\M3\kinaseinhib_k252a_SC_07282008_10x_M3_combo.mgf.html	1Lys8	3	-777.777	-777.777	O:\Shao-En\MSDATA\kinaseinhib\k252a\SC_07282008\10x\M3\d008012008_m3_2.raw		109865.6932	1748.84433		907.9487829	TRUE	907.9469447	-777.777
-1	1	0	0.918	0.11	IPI:IPI00410017.1	61370	SPACER	SWISS-PROT:P11940-2 Tax_Id=9606 Gene_Symbol=PABPC1 Isoform 2 of Polyadenylate-binding protein 1	ALYDTFSAFGNILSCK	903.9416	1805.8687	2	36	-777.777	-777.777	-777.777	-777.777	0	0	3742.2056	0	0	0	1805.8658	903.9397662	1805.865007	0	FALSE			-777.777	-777.777	-777.777	1	35.6	O:\Shao-En\MSDATA\kinaseinhib\k252a\SC_07282008\10x\M3\kinaseinhib_k252a_SC_07282008_10x_M3_combo.mgf.html		3	-777.777	-777.777	O:\Shao-En\MSDATA\kinaseinhib\k252a\SC_07282008\10x\M3\d008012008_m3_2.raw		0	1748.84433		0	TRUE	0	-777.777
-1	1	0	0.918	0.11	IPI:IPI00410017.1	61370	SPACER	SWISS-PROT:P11940-2 Tax_Id=9606 Gene_Symbol=PABPC1 Isoform 2 of Polyadenylate-binding protein 1	ALYDTFSAFGNILSCK	907.9487	1813.8828	2	36	-777.777	-777.777	-777.777	-777.777	0	0	3743.9451	0	0	0	1813.88	907.9468619	1813.879198	0	FALSE			-777.777	-777.777	-777.777	1	30.3	O:\Shao-En\MSDATA\kinaseinhib\k252a\SC_07282008\10x\M3\kinaseinhib_k252a_SC_07282008_10x_M3_combo.mgf.html	1Lys8	3	-777.777	-777.777	O:\Shao-En\MSDATA\kinaseinhib\k252a\SC_07282008\10x\M3\d008012008_m3_3.raw		0	1748.84433		0	TRUE	0	-777.777
-1	1	0	0.918	0.11	IPI:IPI00410017.1	61370	SPACER	SWISS-PROT:P11940-2 Tax_Id=9606 Gene_Symbol=PABPC1 Isoform 2 of Polyadenylate-binding protein 1	ALYDTFSAFGNILSCK	903.9416	1805.8686	2	30	-777.777	-777.777	-777.777	-777.777	0	0	3735.1261	0	0	0	1805.8658	903.9397662	1805.865007	0	FALSE			-777.777	-777.777	-777.777	1	29.6	O:\Shao-En\MSDATA\kinaseinhib\k252a\SC_07282008\10x\M3\kinaseinhib_k252a_SC_07282008_10x_M3_combo.mgf.html		3	-777.777	-777.777	O:\Shao-En\MSDATA\kinaseinhib\k252a\SC_07282008\10x\M3\d008012008_m3_2.raw		0	1748.84433		0	TRUE	0	-777.777
-1	1	0	0.918	0.11	IPI:IPI00410017.1	61370	SPACER	SWISS-PROT:P11940-2 Tax_Id=9606 Gene_Symbol=PABPC1 Isoform 2 of Polyadenylate-binding protein 1	ALYDTFSAFGNILSCK	907.9418	1813.869	2	12	-777.777	-777.777	-777.777	-777.777	0	0	3747.2178	0	0	0	1813.88	907.9399619	1813.865398	0	FALSE			-777.777	-777.777	-777.777	1	10.9	O:\Shao-En\MSDATA\kinaseinhib\k252a\SC_07282008\10x\M3\kinaseinhib_k252a_SC_07282008_10x_M3_combo.mgf.html	1Lys8	3	-777.777	-777.777	O:\Shao-En\MSDATA\kinaseinhib\k252a\SC_07282008\10x\M3\d008012008_m3_4.raw		0	1748.84433		0	FALSE	0	-777.777
-1	1	0	0.918	0.11	IPI:IPI00410017.1	61370	SPACER	SWISS-PROT:P11940-2 Tax_Id=9606 Gene_Symbol=PABPC1 Isoform 2 of Polyadenylate-binding protein 1	ALYDTFSAFGNILSCK	602.9661	1805.8765	3	56	-777.777	-777.777	-777.777	-777.777	3721.036292	18.71725971	3716.3782	3720.494238	3721.4582	1041.564313	1805.8658	602.9645921	1805.871988	1805.868475	FALSE			-777.777	-777.777	-777.777	1	49	O:\Shao-En\MSDATA\kinaseinhib\k252a\SC_07282008\10x\M3\kinaseinhib_k252a_SC_07282008_10x_M3_combo.mgf.html		3	-777.777	-777.777	O:\Shao-En\MSDATA\kinaseinhib\k252a\SC_07282008\10x\M3\d008012008_m3_5.raw		379518.2876	1748.84433		602.9641844	TRUE	602.9626765	-777.777
-1	1	0	0.918	0.11	IPI:IPI00410017.1	61370	SPACER	SWISS-PROT:P11940-2 Tax_Id=9606 Gene_Symbol=PABPC1 Isoform 2 of Polyadenylate-binding protein 1	ALYDTFSAFGNILSCK	605.6375	1813.8906	3	16	-777.777	-777.777	-777.777	-777.777	0	0	3716.0123	0	0	0	1813.88	605.6359893	1813.88618	0	FALSE			-777.777	-777.777	-777.777	1	13.1	O:\Shao-En\MSDATA\kinaseinhib\k252a\SC_07282008\10x\M3\kinaseinhib_k252a_SC_07282008_10x_M3_combo.mgf.html	1Lys8	3	-777.777	-777.777	O:\Shao-En\MSDATA\kinaseinhib\k252a\SC_07282008\10x\M3\d008012008_m3_5.raw		0	1748.84433		0	FALSE	0	-777.777
-1	1	0	0.918	0.11	IPI:IPI00410017.1	61370	SPACER	SWISS-PROT:P11940-2 Tax_Id=9606 Gene_Symbol=PABPC1 Isoform 2 of Polyadenylate-binding protein 1	AVPNPVINPYQPAPPSGYFMAAIPQTQNR	1052.2008	3153.5807	3	17	-777.777	-777.777	-777.777	-777.777	0	0	3216.1249	0	0	0	3153.5705	1052.198806	3153.574629	0	FALSE			-777.777	-777.777	-777.777	1	9.8	O:\Shao-En\MSDATA\kinaseinhib\k252a\SC_07282008\10x\M3\kinaseinhib_k252a_SC_07282008_10x_M3_combo.mgf.html	1Met(ox)	3	-777.777	-777.777	O:\Shao-En\MSDATA\kinaseinhib\k252a\SC_07282008\10x\M3\d008012008_m3_5.raw		0	3137.575635		0	FALSE	0	-777.777
-1	1	0	0.918	0.11	IPI:IPI00410017.1	61370	SPACER	SWISS-PROT:P11940-2 Tax_Id=9606 Gene_Symbol=PABPC1 Isoform 2 of Polyadenylate-binding protein 1	AVTEMNGR	439.214	876.4134	2	19	-777.777	-777.777	-777.777	-777.777	0	0	887.4019	0	0	0	876.4123	439.2126695	876.4108136	0	FALSE			-777.777	-777.777	-777.777	1	2.4	O:\Shao-En\MSDATA\kinaseinhib\k252a\SC_07282008\10x\M3\kinaseinhib_k252a_SC_07282008_10x_M3_combo.mgf.html		3	-777.777	-777.777	O:\Shao-En\MSDATA\kinaseinhib\k252a\SC_07282008\10x\M3\d008012008_m3_5.raw		0	876.4123447		0	FALSE	0	-777.777
-1	1	0	0.918	0.11	IPI:IPI00410017.1	61370	SPACER	SWISS-PROT:P11940-2 Tax_Id=9606 Gene_Symbol=PABPC1 Isoform 2 of Polyadenylate-binding protein 1	DMITRR	396.2136	790.4126	2	20	-777.777	-777.777	-777.777	-777.777	0	0	970.9979	0	0	0	790.4119	396.2123161	790.4101067	0	FALSE			-777.777	-777.777	-777.777	1	8.6	O:\Shao-En\MSDATA\kinaseinhib\k252a\SC_07282008\10x\M3\kinaseinhib_k252a_SC_07282008_10x_M3_combo.mgf.html		3	-777.777	-777.777	O:\Shao-En\MSDATA\kinaseinhib\k252a\SC_07282008\10x\M3\d008012008_m3_5.raw		0	790.4119547		0	FALSE	0	-777.777
-1	1	0	0.918	0.11	IPI:IPI00410017.1	61370	SPACER	SWISS-PROT:P11940-2 Tax_Id=9606 Gene_Symbol=PABPC1 Isoform 2 of Polyadenylate-binding protein 1	DMITRR	402.234	802.4534	2	17	-777.777	-777.777	-777.777	-777.777	0	0	952.5301	0	0	0	802.4522	402.2327095	802.4508937	0	FALSE			-777.777	-777.777	-777.777	1	4.5	O:\Shao-En\MSDATA\kinaseinhib\k252a\SC_07282008\10x\M3\kinaseinhib_k252a_SC_07282008_10x_M3_combo.mgf.html	2Arg6	3	-777.777	-777.777	O:\Shao-En\MSDATA\kinaseinhib\k252a\SC_07282008\10x\M3\d008012008_m3_5.raw		0	790.4119547		0	FALSE	0	-777.777
-1	1	0	0.918	0.11	IPI:IPI00410017.1	61370	SPACER	SWISS-PROT:P11940-2 Tax_Id=9606 Gene_Symbol=PABPC1 Isoform 2 of Polyadenylate-binding protein 1	DMITRR	396.2136	790.4126	2	15	-777.777	-777.777	-777.777	-777.777	0	0	933.3706	0	0	0	790.4119	396.2123161	790.4101067	0	FALSE			-777.777	-777.777	-777.777	1	0.7	O:\Shao-En\MSDATA\kinaseinhib\k252a\SC_07282008\10x\M3\kinaseinhib_k252a_SC_07282008_10x_M3_combo.mgf.html		3	-777.777	-777.777	O:\Shao-En\MSDATA\kinaseinhib\k252a\SC_07282008\10x\M3\d008012008_m3_4.raw		0	790.4119547		0	FALSE	0	-777.777
-1	1	0	0.918	0.11	IPI:IPI00410017.1	61370	SPACER	SWISS-PROT:P11940-2 Tax_Id=9606 Gene_Symbol=PABPC1 Isoform 2 of Polyadenylate-binding protein 1	DPSLRK	365.2258	728.437	2	18	-777.777	-777.777	-777.777	-777.777	0	0	779.0468	0	0	0	728.4368	365.2245496	728.4345738	0	FALSE			-777.777	-777.777	-777.777	1	0	O:\Shao-En\MSDATA\kinaseinhib\k252a\SC_07282008\10x\M3\kinaseinhib_k252a_SC_07282008_10x_M3_combo.mgf.html	1Arg6 1Lys8	3	-777.777	-777.777	O:\Shao-En\MSDATA\kinaseinhib\k252a\SC_07282008\10x\M3\d008012008_m3_5.raw		0	714.4024247		0	FALSE	0	-777.777
-1	1	0	0.918	0.11	IPI:IPI00410017.1	61370	SPACER	SWISS-PROT:P11940-2 Tax_Id=9606 Gene_Symbol=PABPC1 Isoform 2 of Polyadenylate-binding protein 1	EFSPFGTITSAK	642.83	1283.6454	2	37	-777.777	-777.777	-777.777	-777.777	2796.223701	25.50036471	2784.6551	2796.135515	2792.8867	12635.63863	1283.6397	642.828449	1283.642373	1283.641276	FALSE			-777.777	-777.777	-777.777	1	30.1	O:\Shao-En\MSDATA\kinaseinhib\k252a\SC_07282008\10x\M3\kinaseinhib_k252a_SC_07282008_10x_M3_combo.mgf.html		3	-777.777	-777.777	O:\Shao-En\MSDATA\kinaseinhib\k252a\SC_07282008\10x\M3\d008012008_m3_5.raw		4132072.574	1283.639745		642.829942	TRUE	642.828391	-777.777
-1	1	0	0.918	0.11	IPI:IPI00410017.1	61370	SPACER	SWISS-PROT:P11940-2 Tax_Id=9606 Gene_Symbol=PABPC1 Isoform 2 of Polyadenylate-binding protein 1	EFSPFGTITSAK	642.8301	1283.6457	2	32	-777.777	-777.777	-777.777	-777.777	2789.987173	20.08748229	2787.3955	2790.103568	2790.6153	1799.837108	1283.6397	642.828549	1283.642573	1283.641487	FALSE			-777.777	-777.777	-777.777	1	25.3	O:\Shao-En\MSDATA\kinaseinhib\k252a\SC_07282008\10x\M3\kinaseinhib_k252a_SC_07282008_10x_M3_combo.mgf.html		3	-777.777	-777.777	O:\Shao-En\MSDATA\kinaseinhib\k252a\SC_07282008\10x\M3\d008012008_m3_4.raw		587067.5741	1283.639745		642.8299392	TRUE	642.8283882	-777.777
-1	1	0	0.918	0.11	IPI:IPI00410017.1	61370	SPACER	SWISS-PROT:P11940-2 Tax_Id=9606 Gene_Symbol=PABPC1 Isoform 2 of Polyadenylate-binding protein 1	EFSPFGTITSAK	646.8359	1291.6572	2	21	-777.777	-777.777	-777.777	-777.777	0	0	2784.3244	0	0	0	1291.6539	646.8343446	1291.654164	0	FALSE			-777.777	-777.777	-777.777	1	14.4	O:\Shao-En\MSDATA\kinaseinhib\k252a\SC_07282008\10x\M3\kinaseinhib_k252a_SC_07282008_10x_M3_combo.mgf.html	1Lys8	3	-777.777	-777.777	O:\Shao-En\MSDATA\kinaseinhib\k252a\SC_07282008\10x\M3\d008012008_m3_5.raw		0	1283.639745		0	FALSE	0	-777.777
-1	1	0	0.918	0.11	IPI:IPI00410017.1	61370	SPACER	SWISS-PROT:P11940-2 Tax_Id=9606 Gene_Symbol=PABPC1 Isoform 2 of Polyadenylate-binding protein 1	EFTNVYIK	507.2702	1012.5258	2	25	-777.777	-777.777	-777.777	-777.777	0	0	2288.2669	0	0	0	1012.5229	507.2687958	1012.523066	0	FALSE			-777.777	-777.777	-777.777	1	4.3	O:\Shao-En\MSDATA\kinaseinhib\k252a\SC_07282008\10x\M3\kinaseinhib_k252a_SC_07282008_10x_M3_combo.mgf.html		3	-777.777	-777.777	O:\Shao-En\MSDATA\kinaseinhib\k252a\SC_07282008\10x\M3\d008012008_m3_5.raw		0	1012.522935		0	FALSE	0	-777.777
-1	1	0	0.918	0.11	IPI:IPI00410017.1	61370	SPACER	SWISS-PROT:P11940-2 Tax_Id=9606 Gene_Symbol=PABPC1 Isoform 2 of Polyadenylate-binding protein 1	EFTNVYIK	511.2775	1020.5405	2	21	-777.777	-777.777	-777.777	-777.777	0	0	2294.5345	0	0	0	1020.5371	511.2760914	1020.537657	0	FALSE			-777.777	-777.777	-777.777	1	0.6	O:\Shao-En\MSDATA\kinaseinhib\k252a\SC_07282008\10x\M3\kinaseinhib_k252a_SC_07282008_10x_M3_combo.mgf.html	1Lys8	3	-777.777	-777.777	O:\Shao-En\MSDATA\kinaseinhib\k252a\SC_07282008\10x\M3\d008012008_m3_5.raw		0	1012.522935		0	FALSE	0	-777.777
-1	1	0	0.918	0.11	IPI:IPI00410017.1	61370	SPACER	SWISS-PROT:P11940-2 Tax_Id=9606 Gene_Symbol=PABPC1 Isoform 2 of Polyadenylate-binding protein 1	EREAELGAR	515.7678	1029.5211	2	37	-777.777	-777.777	-777.777	-777.777	958.1741396	42.79223391	974.0593	958.7996812	956.7705	324.3557996	1029.5203	515.7663866	1029.518248	1029.518766	FALSE			-777.777	-777.777	-777.777	1	17.5	O:\Shao-En\MSDATA\kinaseinhib\k252a\SC_07282008\10x\M3\kinaseinhib_k252a_SC_07282008_10x_M3_combo.mgf.html		3	-777.777	-777.777	O:\Shao-En\MSDATA\kinaseinhib\k252a\SC_07282008\10x\M3\d008012008_m3_5.raw		152678.5693	1029.520295		515.7680097	TRUE	515.7665962	-777.777
-1	1	0	0.918	0.11	IPI:IPI00410017.1	61370	SPACER	SWISS-PROT:P11940-2 Tax_Id=9606 Gene_Symbol=PABPC1 Isoform 2 of Polyadenylate-binding protein 1	EREAELGAR	515.7681	1029.5216	2	27	-777.777	-777.777	-777.777	-777.777	0	0	942.4856	0	0	0	1029.5203	515.7666866	1029.518848	0	FALSE			-777.777	-777.777	-777.777	1	3.9	O:\Shao-En\MSDATA\kinaseinhib\k252a\SC_07282008\10x\M3\kinaseinhib_k252a_SC_07282008_10x_M3_combo.mgf.html		3	-777.777	-777.777	O:\Shao-En\MSDATA\kinaseinhib\k252a\SC_07282008\10x\M3\d008012008_m3_5.raw		0	1029.520295		0	TRUE	0	-777.777
-1	1	0	0.918	0.11	IPI:IPI00410017.1	61370	SPACER	SWISS-PROT:P11940-2 Tax_Id=9606 Gene_Symbol=PABPC1 Isoform 2 of Polyadenylate-binding protein 1	FGPALSVK	409.7432	817.4719	2	47	-777.777	-777.777	-777.777	-777.777	2183.810154	23.35905668	2171.6776	2183.564509	2185.2073	7968.031096	817.4697	409.7419014	817.4692774	817.4690723	FALSE			-777.777	-777.777	-777.777	1	13.7	O:\Shao-En\MSDATA\kinaseinhib\k252a\SC_07282008\10x\M3\kinaseinhib_k252a_SC_07282008_10x_M3_combo.mgf.html		3	-777.777	-777.777	O:\Shao-En\MSDATA\kinaseinhib\k252a\SC_07282008\10x\M3\d008012008_m3_5.raw		5307563.656	817.4697647		409.7431267	TRUE	409.7418281	-777.777
-1	1	0	0.918	0.11	IPI:IPI00410017.1	61370	SPACER	SWISS-PROT:P11940-2 Tax_Id=9606 Gene_Symbol=PABPC1 Isoform 2 of Polyadenylate-binding protein 1	FGPALSVK	413.7502	825.4859	2	43	-777.777	-777.777	-777.777	-777.777	0	0	2171.9869	0	0	0	825.4839	413.7488971	825.4832687	0	FALSE			-777.777	-777.777	-777.777	1	13.6	O:\Shao-En\MSDATA\kinaseinhib\k252a\SC_07282008\10x\M3\kinaseinhib_k252a_SC_07282008_10x_M3_combo.mgf.html	1Lys8	3	-777.777	-777.777	O:\Shao-En\MSDATA\kinaseinhib\k252a\SC_07282008\10x\M3\d008012008_m3_5.raw		0	817.4697647		0	TRUE	0	-777.777
-1	1	0	0.918	0.11	IPI:IPI00410017.1	61370	SPACER	SWISS-PROT:P11940-2 Tax_Id=9606 Gene_Symbol=PABPC1 Isoform 2 of Polyadenylate-binding protein 1	FGPALSVK	413.7503	825.486	2	40	-777.777	-777.777	-777.777	-777.777	2157.654341	23.27386861	2161.864	2157.073239	2158.4724	1118.449002	825.4839	413.7489971	825.4834687	817.4698161	FALSE			-777.777	-777.777	-777.777	1	12.2	O:\Shao-En\MSDATA\kinaseinhib\k252a\SC_07282008\10x\M3\kinaseinhib_k252a_SC_07282008_10x_M3_combo.mgf.html	1Lys8	3	-777.777	-777.777	O:\Shao-En\MSDATA\kinaseinhib\k252a\SC_07282008\10x\M3\d008012008_m3_4.raw		744955.0391	817.4697647		413.7502192	TRUE	413.7489163	-777.777
-1	1	0	0.918	0.11	IPI:IPI00410017.1	61370	SPACER	SWISS-PROT:P11940-2 Tax_Id=9606 Gene_Symbol=PABPC1 Isoform 2 of Polyadenylate-binding protein 1	FGPALSVK	409.7433	817.4721	2	35	-777.777	-777.777	-777.777	-777.777	2189.639262	24.64988858	2190.4718	2189.991126	2189.9984	661.1633989	817.4697	409.7420014	817.4694774	817.4701318	FALSE			-777.777	-777.777	-777.777	1	2.9	O:\Shao-En\MSDATA\kinaseinhib\k252a\SC_07282008\10x\M3\kinaseinhib_k252a_SC_07282008_10x_M3_combo.mgf.html		3	-777.777	-777.777	O:\Shao-En\MSDATA\kinaseinhib\k252a\SC_07282008\10x\M3\d008012008_m3_6.raw		440762.4785	817.4697647		409.7433431	TRUE	409.7420445	-777.777
-1	1	0	0.918	0.11	IPI:IPI00410017.1	61370	SPACER	SWISS-PROT:P11940-2 Tax_Id=9606 Gene_Symbol=PABPC1 Isoform 2 of Polyadenylate-binding protein 1	FGPALSVK	413.7508	825.4871	2	26	-777.777	-777.777	-777.777	-777.777	0	0	2193.2544	0	0	0	825.4839	413.7494971	825.4844687	0	FALSE			-777.777	-777.777	-777.777	1	0	O:\Shao-En\MSDATA\kinaseinhib\k252a\SC_07282008\10x\M3\kinaseinhib_k252a_SC_07282008_10x_M3_combo.mgf.html	1Lys8	3	-777.777	-777.777	O:\Shao-En\MSDATA\kinaseinhib\k252a\SC_07282008\10x\M3\d008012008_m3_6.raw		0	817.4697647		0	TRUE	0	-777.777
-1	1	0	0.918	0.11	IPI:IPI00410017.1	61370	SPACER	SWISS-PROT:P11940-2 Tax_Id=9606 Gene_Symbol=PABPC1 Isoform 2 of Polyadenylate-binding protein 1	FGPALSVK	409.7434	817.4722	2	23	-777.777	-777.777	-777.777	-777.777	0	0	2156.2951	0	0	0	817.4697	409.7421014	817.4696774	0	FALSE			-777.777	-777.777	-777.777	1	7.6	O:\Shao-En\MSDATA\kinaseinhib\k252a\SC_07282008\10x\M3\kinaseinhib_k252a_SC_07282008_10x_M3_combo.mgf.html		3	-777.777	-777.777	O:\Shao-En\MSDATA\kinaseinhib\k252a\SC_07282008\10x\M3\d008012008_m3_4.raw		0	817.4697647		0	FALSE	0	-777.777
-1	1	0	0.918	0.11	IPI:IPI00410017.1	61370	SPACER	SWISS-PROT:P11940-2 Tax_Id=9606 Gene_Symbol=PABPC1 Isoform 2 of Polyadenylate-binding protein 1	FSPAGPILSIR	579.3395	1156.6645	2	51	-777.777	-777.777	-777.777	-777.777	2825.305702	33.38551105	2839.9705	2825.350017	2823.7419	17118.88115	1156.6604	579.3380177	1156.66151	1156.663098	FALSE			-777.777	-777.777	-777.777	1	33.6	O:\Shao-En\MSDATA\kinaseinhib\k252a\SC_07282008\10x\M3\kinaseinhib_k252a_SC_07282008_10x_M3_combo.mgf.html		3	-777.777	-777.777	O:\Shao-En\MSDATA\kinaseinhib\k252a\SC_07282008\10x\M3\d008012008_m3_5.raw		6696145.609	1156.660415		579.3404674	TRUE	579.3389851	-777.777
-1	1	0	0.918	0.11	IPI:IPI00410017.1	61370	SPACER	SWISS-PROT:P11940-2 Tax_Id=9606 Gene_Symbol=PABPC1 Isoform 2 of Polyadenylate-binding protein 1	FSPAGPILSIR	582.3506	1162.6866	2	44	-777.777	-777.777	-777.777	-777.777	0	0	2840.2473	0	0	0	1162.6805	582.3491145	1162.683704	0	FALSE			-777.777	-777.777	-777.777	1	25.1	O:\Shao-En\MSDATA\kinaseinhib\k252a\SC_07282008\10x\M3\kinaseinhib_k252a_SC_07282008_10x_M3_combo.mgf.html	1Arg6	3	-777.777	-777.777	O:\Shao-En\MSDATA\kinaseinhib\k252a\SC_07282008\10x\M3\d008012008_m3_5.raw		0	1156.660415		0	TRUE	0	-777.777
-1	1	0	0.918	0.11	IPI:IPI00410017.1	61370	SPACER	SWISS-PROT:P11940-2 Tax_Id=9606 Gene_Symbol=PABPC1 Isoform 2 of Polyadenylate-binding protein 1	FSPAGPILSIR	582.3497	1162.6849	2	28	-777.777	-777.777	-777.777	-777.777	2846.638659	28.62536634	2842.5854	2844.295742	2844.0114	1076.467665	1162.6805	582.3482145	1162.681904	1156.664172	FALSE			-777.777	-777.777	-777.777	1	17.4	O:\Shao-En\MSDATA\kinaseinhib\k252a\SC_07282008\10x\M3\kinaseinhib_k252a_SC_07282008_10x_M3_combo.mgf.html	1Arg6	3	-777.777	-777.777	O:\Shao-En\MSDATA\kinaseinhib\k252a\SC_07282008\10x\M3\d008012008_m3_6.raw		435261.499	1156.660415		582.3497426	TRUE	582.3482571	-777.777
-1	1	0	0.918	0.11	IPI:IPI00410017.1	61370	SPACER	SWISS-PROT:P11940-2 Tax_Id=9606 Gene_Symbol=PABPC1 Isoform 2 of Polyadenylate-binding protein 1	FSPAGPILSIR	579.3393	1156.664	2	27	-777.777	-777.777	-777.777	-777.777	0	0	2850.1583	0	0	0	1156.6604	579.3378177	1156.66111	0	FALSE			-777.777	-777.777	-777.777	1	4.5	O:\Shao-En\MSDATA\kinaseinhib\k252a\SC_07282008\10x\M3\kinaseinhib_k252a_SC_07282008_10x_M3_combo.mgf.html		3	-777.777	-777.777	O:\Shao-En\MSDATA\kinaseinhib\k252a\SC_07282008\10x\M3\d008012008_m3_6.raw		0	1156.660415		0	TRUE	0	-777.777
-1	1	0	0.918	0.11	IPI:IPI00410017.1	61370	SPACER	SWISS-PROT:P11940-2 Tax_Id=9606 Gene_Symbol=PABPC1 Isoform 2 of Polyadenylate-binding protein 1	GFGFVCFSSPEEATK	831.879	1661.7434	2	71	-777.777	-777.777	-777.777	-777.777	3038.521797	25.5310287	3033.387	3038.807894	3033.7409	3695.783936	1661.7395	831.8772442	1661.739963	1661.742553	FALSE			-777.777	-777.777	-777.777	1	65.1	O:\Shao-En\MSDATA\kinaseinhib\k252a\SC_07282008\10x\M3\kinaseinhib_k252a_SC_07282008_10x_M3_combo.mgf.html		3	-777.777	-777.777	O:\Shao-En\MSDATA\kinaseinhib\k252a\SC_07282008\10x\M3\d008012008_m3_4.raw		821316.5114	1604.71806		831.8791631	TRUE	831.8774073	-777.777
-1	1	0	0.918	0.11	IPI:IPI00410017.1	61370	SPACER	SWISS-PROT:P11940-2 Tax_Id=9606 Gene_Symbol=PABPC1 Isoform 2 of Polyadenylate-binding protein 1	GFGFVCFSSPEEATK	831.8788	1661.743	2	69	-777.777	-777.777	-777.777	-777.777	3051.81074	26.05521239	3037.9837	3051.973678	3053.0998	27533.52153	1661.7395	831.8770442	1661.739563	1661.741367	FALSE			-777.777	-777.777	-777.777	1	63.3	O:\Shao-En\MSDATA\kinaseinhib\k252a\SC_07282008\10x\M3\kinaseinhib_k252a_SC_07282008_10x_M3_combo.mgf.html		3	-777.777	-777.777	O:\Shao-En\MSDATA\kinaseinhib\k252a\SC_07282008\10x\M3\d008012008_m3_5.raw		6107176.547	1604.71806		831.8789244	TRUE	831.8771686	-777.777
-1	1	0	0.918	0.11	IPI:IPI00410017.1	61370	SPACER	SWISS-PROT:P11940-2 Tax_Id=9606 Gene_Symbol=PABPC1 Isoform 2 of Polyadenylate-binding protein 1	GFGFVCFSSPEEATK	835.8859	1669.7572	2	67	-777.777	-777.777	-777.777	-777.777	0	0	3036.7728	0	0	0	1669.7537	835.8841399	1669.753754	0	FALSE			-777.777	-777.777	-777.777	1	59.7	O:\Shao-En\MSDATA\kinaseinhib\k252a\SC_07282008\10x\M3\kinaseinhib_k252a_SC_07282008_10x_M3_combo.mgf.html	1Lys8	3	-777.777	-777.777	O:\Shao-En\MSDATA\kinaseinhib\k252a\SC_07282008\10x\M3\d008012008_m3_5.raw		0	1604.71806		0	TRUE	0	-777.777
-1	1	0	0.918	0.11	IPI:IPI00410017.1	61370	SPACER	SWISS-PROT:P11940-2 Tax_Id=9606 Gene_Symbol=PABPC1 Isoform 2 of Polyadenylate-binding protein 1	GFGFVCFSSPEEATK	835.8861	1669.7576	2	59	-777.777	-777.777	-777.777	-777.777	0	0	3067.8963	0	0	0	1669.7537	835.8843399	1669.754154	0	FALSE			-777.777	-777.777	-777.777	1	53.8	O:\Shao-En\MSDATA\kinaseinhib\k252a\SC_07282008\10x\M3\kinaseinhib_k252a_SC_07282008_10x_M3_combo.mgf.html	1Lys8	3	-777.777	-777.777	O:\Shao-En\MSDATA\kinaseinhib\k252a\SC_07282008\10x\M3\d008012008_m3_5.raw		0	1604.71806		0	TRUE	0	-777.777
-1	1	0	0.918	0.11	IPI:IPI00410017.1	61370	SPACER	SWISS-PROT:P11940-2 Tax_Id=9606 Gene_Symbol=PABPC1 Isoform 2 of Polyadenylate-binding protein 1	GFGFVCFSSPEEATK	831.8785	1661.7424	2	55	-777.777	-777.777	-777.777	-777.777	0	0	3070.4478	0	0	0	1661.7395	831.8767442	1661.738963	0	FALSE			-777.777	-777.777	-777.777	1	46.6	O:\Shao-En\MSDATA\kinaseinhib\k252a\SC_07282008\10x\M3\kinaseinhib_k252a_SC_07282008_10x_M3_combo.mgf.html		3	-777.777	-777.777	O:\Shao-En\MSDATA\kinaseinhib\k252a\SC_07282008\10x\M3\d008012008_m3_5.raw		0	1604.71806		0	TRUE	0	-777.777
-1	1	0	0.918	0.11	IPI:IPI00410017.1	61370	SPACER	SWISS-PROT:P11940-2 Tax_Id=9606 Gene_Symbol=PABPC1 Isoform 2 of Polyadenylate-binding protein 1	GFGFVCFSSPEEATK	835.8867	1669.7588	2	53	-777.777	-777.777	-777.777	-777.777	0	0	3030.9028	0	0	0	1669.7537	835.8849399	1669.755354	0	FALSE			-777.777	-777.777	-777.777	1	52.6	O:\Shao-En\MSDATA\kinaseinhib\k252a\SC_07282008\10x\M3\kinaseinhib_k252a_SC_07282008_10x_M3_combo.mgf.html	1Lys8	3	-777.777	-777.777	O:\Shao-En\MSDATA\kinaseinhib\k252a\SC_07282008\10x\M3\d008012008_m3_4.raw		0	1604.71806		0	TRUE	0	-777.777
-1	1	0	0.918	0.11	IPI:IPI00410017.1	61370	SPACER	SWISS-PROT:P11940-2 Tax_Id=9606 Gene_Symbol=PABPC1 Isoform 2 of Polyadenylate-binding protein 1	GFGFVCFSSPEEATK	835.8864	1669.7583	2	46	-777.777	-777.777	-777.777	-777.777	3060.862427	25.78189867	3056.6721	3061.54899	3061.8744	928.2116508	1669.7537	835.8846399	1669.754754	1661.74149	FALSE			-777.777	-777.777	-777.777	1	39.5	O:\Shao-En\MSDATA\kinaseinhib\k252a\SC_07282008\10x\M3\kinaseinhib_k252a_SC_07282008_10x_M3_combo.mgf.html	1Lys8	3	-777.777	-777.777	O:\Shao-En\MSDATA\kinaseinhib\k252a\SC_07282008\10x\M3\d008012008_m3_6.raw		205027.9613	1604.71806		835.8860882	TRUE	835.8843281	-777.777
-1	1	0	0.918	0.11	IPI:IPI00410017.1	61370	SPACER	SWISS-PROT:P11940-2 Tax_Id=9606 Gene_Symbol=PABPC1 Isoform 2 of Polyadenylate-binding protein 1	GFGFVCFSSPEEATK	831.8789	1661.7433	2	37	-777.777	-777.777	-777.777	-777.777	0	0	3053.6994	0	0	0	1661.7395	831.8771442	1661.739763	0	FALSE			-777.777	-777.777	-777.777	1	36	O:\Shao-En\MSDATA\kinaseinhib\k252a\SC_07282008\10x\M3\kinaseinhib_k252a_SC_07282008_10x_M3_combo.mgf.html		3	-777.777	-777.777	O:\Shao-En\MSDATA\kinaseinhib\k252a\SC_07282008\10x\M3\d008012008_m3_6.raw		0	1604.71806		0	TRUE	0	-777.777
-1	1	0	0.918	0.11	IPI:IPI00410017.1	61370	SPACER	SWISS-PROT:P11940-2 Tax_Id=9606 Gene_Symbol=PABPC1 Isoform 2 of Polyadenylate-binding protein 1	GFGFVCFSSPEEATKAVTEMNGR	851.0642	2550.1709	3	32	-777.777	-777.777	-777.777	-777.777	3152.745497	23.44912961	3154.4897	3152.436234	3152.9259	642.0895793	2550.1705	851.0624235	2550.165482	2536.138037	FALSE			-777.777	-777.777	-777.777	1	29.2	O:\Shao-En\MSDATA\kinaseinhib\k252a\SC_07282008\10x\M3\kinaseinhib_k252a_SC_07282008_10x_M3_combo.mgf.html	1Arg6 1Met(ox) 1Lys8	3	-777.777	-777.777	O:\Shao-En\MSDATA\kinaseinhib\k252a\SC_07282008\10x\M3\d008012008_m3_5.raw		139317.4409	2463.11984		851.0662974	TRUE	851.0645208	-777.777
-1	1	0	0.918	0.11	IPI:IPI00410017.1	61370	SPACER	SWISS-PROT:P11940-2 Tax_Id=9606 Gene_Symbol=PABPC1 Isoform 2 of Polyadenylate-binding protein 1	GFGFVCFSSPEEATKAVTEMNGR	846.3875	2536.1407	3	13	-777.777	-777.777	-777.777	-777.777	0	0	3154.1188	0	0	0	2536.1362	846.3857285	2536.135397	0	FALSE			-777.777	-777.777	-777.777	1	10.5	O:\Shao-En\MSDATA\kinaseinhib\k252a\SC_07282008\10x\M3\kinaseinhib_k252a_SC_07282008_10x_M3_combo.mgf.html	1Met(ox)	3	-777.777	-777.777	O:\Shao-En\MSDATA\kinaseinhib\k252a\SC_07282008\10x\M3\d008012008_m3_5.raw		0	2463.11984		0	FALSE	0	-777.777
-1	1	0	0.918	0.11	IPI:IPI00410017.1	61370	SPACER	SWISS-PROT:P11940-2 Tax_Id=9606 Gene_Symbol=PABPC1 Isoform 2 of Polyadenylate-binding protein 1	GFGFVSFER	523.2606	1044.5066	2	48	-777.777	-777.777	-777.777	-777.777	2958.904027	20.61120668	2950.0507	2959.17313	2958.0448	3121.813324	1044.5028	523.2591785	1044.503832	1044.504898	FALSE			-777.777	-777.777	-777.777	1	33.9	O:\Shao-En\MSDATA\kinaseinhib\k252a\SC_07282008\10x\M3\kinaseinhib_k252a_SC_07282008_10x_M3_combo.mgf.html		3	-777.777	-777.777	O:\Shao-En\MSDATA\kinaseinhib\k252a\SC_07282008\10x\M3\d008012008_m3_5.raw		1404590.132	1044.502855		523.2607358	TRUE	523.2593143	-777.777
-1	1	0	0.918	0.11	IPI:IPI00410017.1	61370	SPACER	SWISS-PROT:P11940-2 Tax_Id=9606 Gene_Symbol=PABPC1 Isoform 2 of Polyadenylate-binding protein 1	GFGFVSFER	526.2711	1050.5276	2	47	-777.777	-777.777	-777.777	-777.777	0	0	2950.3764	0	0	0	1050.5229	526.2696752	1050.524825	0	FALSE			-777.777	-777.777	-777.777	1	32.2	O:\Shao-En\MSDATA\kinaseinhib\k252a\SC_07282008\10x\M3\kinaseinhib_k252a_SC_07282008_10x_M3_combo.mgf.html	1Arg6	3	-777.777	-777.777	O:\Shao-En\MSDATA\kinaseinhib\k252a\SC_07282008\10x\M3\d008012008_m3_5.raw		0	1044.502855		0	TRUE	0	-777.777
-1	1	0	0.918	0.11	IPI:IPI00410017.1	61370	SPACER	SWISS-PROT:P11940-2 Tax_Id=9606 Gene_Symbol=PABPC1 Isoform 2 of Polyadenylate-binding protein 1	GFGFVSFERHEDAQK	877.4191	1752.8237	2	48	-777.777	-777.777	-777.777	-777.777	2472.450775	15.08127643	2465.7932	2472.632857	2472.0814	6996.993651	1752.8219	877.4172949	1752.820064	1752.821956	FALSE			-777.777	-777.777	-777.777	1	27.9	O:\Shao-En\MSDATA\kinaseinhib\k252a\SC_07282008\10x\M3\kinaseinhib_k252a_SC_07282008_10x_M3_combo.mgf.html		3	-777.777	-777.777	O:\Shao-En\MSDATA\kinaseinhib\k252a\SC_07282008\10x\M3\d008012008_m3_5.raw		1431462.08	1752.821945		877.4194429	TRUE	877.4176378	-777.777
-1	1	0	0.918	0.11	IPI:IPI00410017.1	61370	SPACER	SWISS-PROT:P11940-2 Tax_Id=9606 Gene_Symbol=PABPC1 Isoform 2 of Polyadenylate-binding protein 1	GFGFVSFERHEDAQK	884.4369	1766.8593	2	42	-777.777	-777.777	-777.777	-777.777	0	0	2464.5774	0	0	0	1766.8562	884.4350873	1766.855649	0	FALSE			-777.777	-777.777	-777.777	1	13.3	O:\Shao-En\MSDATA\kinaseinhib\k252a\SC_07282008\10x\M3\kinaseinhib_k252a_SC_07282008_10x_M3_combo.mgf.html	1Arg6 1Lys8	3	-777.777	-777.777	O:\Shao-En\MSDATA\kinaseinhib\k252a\SC_07282008\10x\M3\d008012008_m3_5.raw		0	1752.821945		0	TRUE	0	-777.777
-1	1	0	0.918	0.11	IPI:IPI00410017.1	61370	SPACER	SWISS-PROT:P11940-2 Tax_Id=9606 Gene_Symbol=PABPC1 Isoform 2 of Polyadenylate-binding protein 1	GFGFVSFERHEDAQK	589.9609	1766.861	3	15	-777.777	-777.777	-777.777	-777.777	0	0	2463.5226	0	0	0	1766.8562	589.9594062	1766.856431	0	FALSE			-777.777	-777.777	-777.777	1	7.2	O:\Shao-En\MSDATA\kinaseinhib\k252a\SC_07282008\10x\M3\kinaseinhib_k252a_SC_07282008_10x_M3_combo.mgf.html	1Arg6 1Lys8	3	-777.777	-777.777	O:\Shao-En\MSDATA\kinaseinhib\k252a\SC_07282008\10x\M3\d008012008_m3_5.raw		0	1752.821945		0	FALSE	0	-777.777
-1	1	0	0.918	0.11	IPI:IPI00410017.1	61370	SPACER	SWISS-PROT:P11940-2 Tax_Id=9606 Gene_Symbol=PABPC1 Isoform 2 of Polyadenylate-binding protein 1	GFGFVSFERHEDAQK	585.2822	1752.8247	3	14	-777.777	-777.777	-777.777	-777.777	0	0	2461.9964	0	0	0	1752.8219	585.2807113	1752.820346	0	FALSE			-777.777	-777.777	-777.777	1	4.4	O:\Shao-En\MSDATA\kinaseinhib\k252a\SC_07282008\10x\M3\kinaseinhib_k252a_SC_07282008_10x_M3_combo.mgf.html		3	-777.777	-777.777	O:\Shao-En\MSDATA\kinaseinhib\k252a\SC_07282008\10x\M3\d008012008_m3_5.raw		0	1752.821945		0	FALSE	0	-777.777
-1	1	0	0.918	0.11	IPI:IPI00410017.1	61370	SPACER	SWISS-PROT:P11940-2 Tax_Id=9606 Gene_Symbol=PABPC1 Isoform 2 of Polyadenylate-binding protein 1	GYGFVHFETQEAAER	870.9028	1739.7911	2	70	-777.777	-777.777	-777.777	-777.777	2502.386111	24.04154531	2494.4536	2503.105501	2502.6541	5837.352757	1739.7903	870.901002	1739.787479	1739.7901	FALSE			-777.777	-777.777	-777.777	1	58.3	O:\Shao-En\MSDATA\kinaseinhib\k252a\SC_07282008\10x\M3\kinaseinhib_k252a_SC_07282008_10x_M3_combo.mgf.html		3	-777.777	-777.777	O:\Shao-En\MSDATA\kinaseinhib\k252a\SC_07282008\10x\M3\d008012008_m3_5.raw		1204597.905	1739.790315		870.9041207	TRUE	870.9023227	-777.777
-1	1	0	0.918	0.11	IPI:IPI00410017.1	61370	SPACER	SWISS-PROT:P11940-2 Tax_Id=9606 Gene_Symbol=PABPC1 Isoform 2 of Polyadenylate-binding protein 1	GYGFVHFETQEAAER	873.9143	1745.8141	2	58	-777.777	-777.777	-777.777	-777.777	0	0	2494.8093	0	0	0	1745.8104	873.9124987	1745.810472	0	FALSE			-777.777	-777.777	-777.777	1	45.2	O:\Shao-En\MSDATA\kinaseinhib\k252a\SC_07282008\10x\M3\kinaseinhib_k252a_SC_07282008_10x_M3_combo.mgf.html	1Arg6	3	-777.777	-777.777	O:\Shao-En\MSDATA\kinaseinhib\k252a\SC_07282008\10x\M3\d008012008_m3_5.raw		0	1739.790315		0	TRUE	0	-777.777
-1	1	0	0.918	0.11	IPI:IPI00410017.1	61370	SPACER	SWISS-PROT:P11940-2 Tax_Id=9606 Gene_Symbol=PABPC1 Isoform 2 of Polyadenylate-binding protein 1	GYGFVHFETQEAAER	873.9142	1745.8139	2	33	-777.777	-777.777	-777.777	-777.777	0	0	2505.6228	0	0	0	1745.8104	873.9123987	1745.810272	0	FALSE			-777.777	-777.777	-777.777	1	25.5	O:\Shao-En\MSDATA\kinaseinhib\k252a\SC_07282008\10x\M3\kinaseinhib_k252a_SC_07282008_10x_M3_combo.mgf.html	1Arg6	3	-777.777	-777.777	O:\Shao-En\MSDATA\kinaseinhib\k252a\SC_07282008\10x\M3\d008012008_m3_5.raw		0	1739.790315		0	TRUE	0	-777.777
-1	1	0	0.918	0.11	IPI:IPI00410017.1	61370	SPACER	SWISS-PROT:P11940-2 Tax_Id=9606 Gene_Symbol=PABPC1 Isoform 2 of Polyadenylate-binding protein 1	GYGFVHFETQEAAER	580.94	1739.7983	3	41	-777.777	-777.777	-777.777	-777.777	2502.253269	22.41902797	2495.168	2501.346999	2502.6541	2212.762041	1739.7903	580.938516	1739.79376	1739.792212	FALSE			-777.777	-777.777	-777.777	1	36.8	O:\Shao-En\MSDATA\kinaseinhib\k252a\SC_07282008\10x\M3\kinaseinhib_k252a_SC_07282008_10x_M3_combo.mgf.html		3	-777.777	-777.777	O:\Shao-En\MSDATA\kinaseinhib\k252a\SC_07282008\10x\M3\d008012008_m3_5.raw		850453.2939	1739.790315		580.9390526	TRUE	580.9375686	-777.777
-1	1	0	0.918	0.11	IPI:IPI00410017.1	61370	SPACER	SWISS-PROT:P11940-2 Tax_Id=9606 Gene_Symbol=PABPC1 Isoform 2 of Polyadenylate-binding protein 1	GYGFVHFETQEAAER	582.9465	1745.8178	3	17	-777.777	-777.777	-777.777	-777.777	0	0	2503.1197	0	0	0	1745.8104	582.9450138	1745.813253	0	FALSE			-777.777	-777.777	-777.777	1	10.6	O:\Shao-En\MSDATA\kinaseinhib\k252a\SC_07282008\10x\M3\kinaseinhib_k252a_SC_07282008_10x_M3_combo.mgf.html	1Arg6	3	-777.777	-777.777	O:\Shao-En\MSDATA\kinaseinhib\k252a\SC_07282008\10x\M3\d008012008_m3_5.raw		0	1739.790315		0	FALSE	0	-777.777
-1	1	0	0.918	0.11	IPI:IPI00410017.1	61370	SPACER	SWISS-PROT:P11940-2 Tax_Id=9606 Gene_Symbol=PABPC1 Isoform 2 of Polyadenylate-binding protein 1	IMWSQR	418.7087	835.4028	2	28	-777.777	-777.777	-777.777	-777.777	1931.614969	12.95164183	1929.189	1932.26473	1932.3161	1948.996101	835.4011	418.7073917	835.400258	835.4002426	FALSE			-777.777	-777.777	-777.777	1	0	O:\Shao-En\MSDATA\kinaseinhib\k252a\SC_07282008\10x\M3\kinaseinhib_k252a_SC_07282008_10x_M3_combo.mgf.html	1Met(ox)	3	-777.777	-777.777	O:\Shao-En\MSDATA\kinaseinhib\k252a\SC_07282008\10x\M3\d008012008_m3_5.raw		1306174.805	819.4061447		418.709169	TRUE	418.7078607	-777.777
-1	1	0	0.918	0.11	IPI:IPI00410017.1	61370	SPACER	SWISS-PROT:P11940-2 Tax_Id=9606 Gene_Symbol=PABPC1 Isoform 2 of Polyadenylate-binding protein 1	IMWSQR	421.7193	841.4241	2	23	-777.777	-777.777	-777.777	-777.777	0	0	1931.0403	0	0	0	841.4212	421.7179884	841.4214515	0	FALSE			-777.777	-777.777	-777.777	1	0	O:\Shao-En\MSDATA\kinaseinhib\k252a\SC_07282008\10x\M3\kinaseinhib_k252a_SC_07282008_10x_M3_combo.mgf.html	1Arg6 1Met(ox)	3	-777.777	-777.777	O:\Shao-En\MSDATA\kinaseinhib\k252a\SC_07282008\10x\M3\d008012008_m3_5.raw		0	819.4061447		0	FALSE	0	-777.777
-1	1	0	0.918	0.11	IPI:IPI00410017.1	61370	SPACER	SWISS-PROT:P11940-2 Tax_Id=9606 Gene_Symbol=PABPC1 Isoform 2 of Polyadenylate-binding protein 1	IMWSQR	413.7216	825.4286	2	19	-777.777	-777.777	-777.777	-777.777	0	0	2021.671	0	0	0	825.4263	413.7202971	825.4260688	0	FALSE			-777.777	-777.777	-777.777	1	0	O:\Shao-En\MSDATA\kinaseinhib\k252a\SC_07282008\10x\M3\kinaseinhib_k252a_SC_07282008_10x_M3_combo.mgf.html	1Arg6	3	-777.777	-777.777	O:\Shao-En\MSDATA\kinaseinhib\k252a\SC_07282008\10x\M3\d008012008_m3_5.raw		0	819.4061447		0	FALSE	0	-777.777
-1	1	0	0.918	0.11	IPI:IPI00410017.1	61370	SPACER	SWISS-PROT:P11940-2 Tax_Id=9606 Gene_Symbol=PABPC1 Isoform 2 of Polyadenylate-binding protein 1	IMWSQRDPSLR	467.5901	1399.7486	3	21	-777.777	-777.777	-777.777	-777.777	0	0	2221.8808	0	0	0	1399.7433	467.5887388	1399.744428	0	FALSE			-777.777	-777.777	-777.777	1	7.3	O:\Shao-En\MSDATA\kinaseinhib\k252a\SC_07282008\10x\M3\kinaseinhib_k252a_SC_07282008_10x_M3_combo.mgf.html	2Arg6	3	-777.777	-777.777	O:\Shao-En\MSDATA\kinaseinhib\k252a\SC_07282008\10x\M3\d008012008_m3_5.raw		0	1387.703045		0	FALSE	0	-777.777
-1	1	0	0.918	0.11	IPI:IPI00410017.1	61370	SPACER	SWISS-PROT:P11940-2 Tax_Id=9606 Gene_Symbol=PABPC1 Isoform 2 of Polyadenylate-binding protein 1	IMWSQRDPSLR	463.5768	1387.7086	3	15	-777.777	-777.777	-777.777	-777.777	0	0	2217.8107	0	0	0	1387.703	463.5754431	1387.704541	0	FALSE			-777.777	-777.777	-777.777	1	2.4	O:\Shao-En\MSDATA\kinaseinhib\k252a\SC_07282008\10x\M3\kinaseinhib_k252a_SC_07282008_10x_M3_combo.mgf.html		3	-777.777	-777.777	O:\Shao-En\MSDATA\kinaseinhib\k252a\SC_07282008\10x\M3\d008012008_m3_5.raw		0	1387.703045		0	FALSE	0	-777.777
-1	1	0	0.918	0.11	IPI:IPI00410017.1	61370	SPACER	SWISS-PROT:P11940-2 Tax_Id=9606 Gene_Symbol=PABPC1 Isoform 2 of Polyadenylate-binding protein 1	IMWSQRDPSLR	472.9202	1415.7389	3	14	-777.777	-777.777	-777.777	-777.777	0	0	2125.1933	0	0	0	1415.7382	472.918833	1415.734711	0	FALSE			-777.777	-777.777	-777.777	1	2.1	O:\Shao-En\MSDATA\kinaseinhib\k252a\SC_07282008\10x\M3\kinaseinhib_k252a_SC_07282008_10x_M3_combo.mgf.html	2Arg6 1Met(ox)	3	-777.777	-777.777	O:\Shao-En\MSDATA\kinaseinhib\k252a\SC_07282008\10x\M3\d008012008_m3_5.raw		0	1387.703045		0	FALSE	0	-777.777
-1	1	0	0.918	0.11	IPI:IPI00410017.1	61370	SPACER	SWISS-PROT:P11940-2 Tax_Id=9606 Gene_Symbol=PABPC1 Isoform 2 of Polyadenylate-binding protein 1	ITGMLLEIDNSELLHMLESPESLR	1386.6949	2771.3752	2	43	-777.777	-777.777	-777.777	-777.777	3646.517934	24.05097642	3637.0418	3647.252861	3645.8436	4886.057603	2771.3721	1386.692543	2771.370561	2771.373924	FALSE			-777.777	-777.777	-777.777	1	40.1	O:\Shao-En\MSDATA\kinaseinhib\k252a\SC_07282008\10x\M3\kinaseinhib_k252a_SC_07282008_10x_M3_combo.mgf.html	2Met(ox)	3	-777.777	-777.777	O:\Shao-En\MSDATA\kinaseinhib\k252a\SC_07282008\10x\M3\d008012008_m3_5.raw		502301.7682	2739.382265		1386.697204	TRUE	1386.694847	-777.777
-1	1	0	0.918	0.11	IPI:IPI00410017.1	61370	SPACER	SWISS-PROT:P11940-2 Tax_Id=9606 Gene_Symbol=PABPC1 Isoform 2 of Polyadenylate-binding protein 1	ITGMLLEIDNSELLHMLESPESLR	1389.7052	2777.3959	2	18	-777.777	-777.777	-777.777	-777.777	0	0	3637.3964	0	0	0	2777.3922	1389.70284	2777.391155	0	FALSE			-777.777	-777.777	-777.777	1	13.6	O:\Shao-En\MSDATA\kinaseinhib\k252a\SC_07282008\10x\M3\kinaseinhib_k252a_SC_07282008_10x_M3_combo.mgf.html	1Arg6 2Met(ox)	3	-777.777	-777.777	O:\Shao-En\MSDATA\kinaseinhib\k252a\SC_07282008\10x\M3\d008012008_m3_5.raw		0	2739.382265		0	FALSE	0	-777.777
-1	1	0	0.918	0.11	IPI:IPI00410017.1	61370	SPACER	SWISS-PROT:P11940-2 Tax_Id=9606 Gene_Symbol=PABPC1 Isoform 2 of Polyadenylate-binding protein 1	ITGMLLEIDNSELLHMLESPESLR	924.7994	2771.3764	3	53	-777.777	-777.777	-777.777	-777.777	3646.784167	26.68318874	3633.056	3646.96345	3645.8436	15627.9753	2771.3721	924.7975436	2771.370843	2771.37515	FALSE			-777.777	-777.777	-777.777	1	47.1	O:\Shao-En\MSDATA\kinaseinhib\k252a\SC_07282008\10x\M3\kinaseinhib_k252a_SC_07282008_10x_M3_combo.mgf.html	2Met(ox)	3	-777.777	-777.777	O:\Shao-En\MSDATA\kinaseinhib\k252a\SC_07282008\10x\M3\d008012008_m3_5.raw		2946065.604	2739.382265		924.8008737	TRUE	924.7990173	-777.777
-1	1	0	0.918	0.11	IPI:IPI00410017.1	61370	SPACER	SWISS-PROT:P11940-2 Tax_Id=9606 Gene_Symbol=PABPC1 Isoform 2 of Polyadenylate-binding protein 1	ITGMLLEIDNSELLHMLESPESLR	919.4692	2755.3859	3	40	-777.777	-777.777	-777.777	-777.777	4000.619306	17.13274611	3991.7736	4001.227074	4002.4671	515.3833634	2755.3772	919.4673494	2755.38026	2755.378804	FALSE			-777.777	-777.777	-777.777	1	28	O:\Shao-En\MSDATA\kinaseinhib\k252a\SC_07282008\10x\M3\kinaseinhib_k252a_SC_07282008_10x_M3_combo.mgf.html	1Met(ox)	3	-777.777	-777.777	O:\Shao-En\MSDATA\kinaseinhib\k252a\SC_07282008\10x\M3\d008012008_m3_5.raw		98165.84473	2739.382265		919.467518	TRUE	919.4656674	-777.777
-1	1	0	0.918	0.11	IPI:IPI00410017.1	61370	SPACER	SWISS-PROT:P11940-2 Tax_Id=9606 Gene_Symbol=PABPC1 Isoform 2 of Polyadenylate-binding protein 1	ITGMLLEIDNSELLHMLESPESLR	919.469	2755.3853	3	37	-777.777	-777.777	-777.777	-777.777	0	0	3855.6139	0	0	0	2755.3772	919.4671494	2755.37966	0	FALSE			-777.777	-777.777	-777.777	1	34.4	O:\Shao-En\MSDATA\kinaseinhib\k252a\SC_07282008\10x\M3\kinaseinhib_k252a_SC_07282008_10x_M3_combo.mgf.html	1Met(ox)	3	-777.777	-777.777	O:\Shao-En\MSDATA\kinaseinhib\k252a\SC_07282008\10x\M3\d008012008_m3_5.raw		0	2739.382265		0	TRUE	0	-777.777
-1	1	0	0.918	0.11	IPI:IPI00410017.1	61370	SPACER	SWISS-PROT:P11940-2 Tax_Id=9606 Gene_Symbol=PABPC1 Isoform 2 of Polyadenylate-binding protein 1	ITGMLLEIDNSELLHMLESPESLR	924.7995	2771.3767	3	24	-777.777	-777.777	-777.777	-777.777	0	0	3654.1274	0	0	0	2771.3721	924.7976436	2771.371143	0	FALSE			-777.777	-777.777	-777.777	1	16.1	O:\Shao-En\MSDATA\kinaseinhib\k252a\SC_07282008\10x\M3\kinaseinhib_k252a_SC_07282008_10x_M3_combo.mgf.html	2Met(ox)	3	-777.777	-777.777	O:\Shao-En\MSDATA\kinaseinhib\k252a\SC_07282008\10x\M3\d008012008_m3_4.raw		0	2739.382265		0	FALSE	0	-777.777
-1	1	0	0.918	0.11	IPI:IPI00410017.1	61370	SPACER	SWISS-PROT:P11940-2 Tax_Id=9606 Gene_Symbol=PABPC1 Isoform 2 of Polyadenylate-binding protein 1	ITGMLLEIDNSELLHMLESPESLR	924.7993	2771.3762	3	22	-777.777	-777.777	-777.777	-777.777	0	0	3665.0796	0	0	0	2771.3721	924.7974436	2771.370543	0	FALSE			-777.777	-777.777	-777.777	1	15.8	O:\Shao-En\MSDATA\kinaseinhib\k252a\SC_07282008\10x\M3\kinaseinhib_k252a_SC_07282008_10x_M3_combo.mgf.html	2Met(ox)	3	-777.777	-777.777	O:\Shao-En\MSDATA\kinaseinhib\k252a\SC_07282008\10x\M3\d008012008_m3_5.raw		0	2739.382265		0	FALSE	0	-777.777
-1	1	0	0.918	0.11	IPI:IPI00410017.1	61370	SPACER	SWISS-PROT:P11940-2 Tax_Id=9606 Gene_Symbol=PABPC1 Isoform 2 of Polyadenylate-binding protein 1	ITGMLLEIDNSELLHMLESPESLR	921.4753	2761.4039	3	16	-777.777	-777.777	-777.777	-777.777	0	0	3869.0578	0	0	0	2761.3973	921.4734472	2761.398554	0	FALSE			-777.777	-777.777	-777.777	1	12.8	O:\Shao-En\MSDATA\kinaseinhib\k252a\SC_07282008\10x\M3\kinaseinhib_k252a_SC_07282008_10x_M3_combo.mgf.html	1Arg6 1Met(ox)	3	-777.777	-777.777	O:\Shao-En\MSDATA\kinaseinhib\k252a\SC_07282008\10x\M3\d008012008_m3_5.raw		0	2739.382265		0	FALSE	0	-777.777
-1	1	0	0.918	0.11	IPI:IPI00410017.1	61370	SPACER	SWISS-PROT:P11940-2 Tax_Id=9606 Gene_Symbol=PABPC1 Isoform 2 of Polyadenylate-binding protein 1	ITRYQGVNLYVK	727.4124	1452.8103	2	37	-777.777	-777.777	-777.777	-777.777	2250.68648	16.89615254	2244.475	2251.254295	2251.0386	5164.606609	1452.8088	727.4107574	1452.806989	1452.808119	FALSE			-777.777	-777.777	-777.777	1	26.1	O:\Shao-En\MSDATA\kinaseinhib\k252a\SC_07282008\10x\M3\kinaseinhib_k252a_SC_07282008_10x_M3_combo.mgf.html		3	-777.777	-777.777	O:\Shao-En\MSDATA\kinaseinhib\k252a\SC_07282008\10x\M3\d008012008_m3_5.raw		1399399.423	1452.808885		727.4125795	TRUE	727.4109368	-777.777
-1	1	0	0.918	0.11	IPI:IPI00410017.1	61370	SPACER	SWISS-PROT:P11940-2 Tax_Id=9606 Gene_Symbol=PABPC1 Isoform 2 of Polyadenylate-binding protein 1	ITRYQGVNLYVK	734.4297	1466.8448	2	15	-777.777	-777.777	-777.777	-777.777	0	0	2245.2869	0	0	0	1466.8432	734.4280498	1466.841574	0	FALSE			-777.777	-777.777	-777.777	1	10.8	O:\Shao-En\MSDATA\kinaseinhib\k252a\SC_07282008\10x\M3\kinaseinhib_k252a_SC_07282008_10x_M3_combo.mgf.html	1Arg6 1Lys8	3	-777.777	-777.777	O:\Shao-En\MSDATA\kinaseinhib\k252a\SC_07282008\10x\M3\d008012008_m3_5.raw		0	1452.808885		0	FALSE	0	-777.777
-1	1	0	0.918	0.11	IPI:IPI00410017.1	61370	SPACER	SWISS-PROT:P11940-2 Tax_Id=9606 Gene_Symbol=PABPC1 Isoform 2 of Polyadenylate-binding protein 1	ITRYQGVNLYVK	485.2786	1452.8139	3	36	-777.777	-777.777	-777.777	-777.777	2250.146863	19.38243745	2242.2722	2250.316957	2251.0386	2784.134267	1452.8088	485.2772196	1452.809871	1452.808535	FALSE			-777.777	-777.777	-777.777	1	28.5	O:\Shao-En\MSDATA\kinaseinhib\k252a\SC_07282008\10x\M3\kinaseinhib_k252a_SC_07282008_10x_M3_combo.mgf.html		3	-777.777	-777.777	O:\Shao-En\MSDATA\kinaseinhib\k252a\SC_07282008\10x\M3\d008012008_m3_5.raw		1436823.645	1452.808885		485.278635	TRUE	485.2772546	-777.777
-1	1	0	0.918	0.11	IPI:IPI00410017.1	61370	SPACER	SWISS-PROT:P11940-2 Tax_Id=9606 Gene_Symbol=PABPC1 Isoform 2 of Polyadenylate-binding protein 1	ITRYQGVNLYVK	485.2787	1452.8143	3	17	-777.777	-777.777	-777.777	-777.777	0	0	2258.8996	0	0	0	1452.8088	485.2773196	1452.810171	0	FALSE			-777.777	-777.777	-777.777	1	7.6	O:\Shao-En\MSDATA\kinaseinhib\k252a\SC_07282008\10x\M3\kinaseinhib_k252a_SC_07282008_10x_M3_combo.mgf.html		3	-777.777	-777.777	O:\Shao-En\MSDATA\kinaseinhib\k252a\SC_07282008\10x\M3\d008012008_m3_5.raw		0	1452.808885		0	FALSE	0	-777.777
-1	1	0	0.918	0.11	IPI:IPI00410017.1	61370	SPACER	SWISS-PROT:P11940-2 Tax_Id=9606 Gene_Symbol=PABPC1 Isoform 2 of Polyadenylate-binding protein 1	ITRYQGVNLYVK	489.9565	1466.8478	3	17	-777.777	-777.777	-777.777	-777.777	0	0	2241.5498	0	0	0	1466.8432	489.9551145	1466.843556	0	FALSE			-777.777	-777.777	-777.777	1	8.3	O:\Shao-En\MSDATA\kinaseinhib\k252a\SC_07282008\10x\M3\kinaseinhib_k252a_SC_07282008_10x_M3_combo.mgf.html	1Arg6 1Lys8	3	-777.777	-777.777	O:\Shao-En\MSDATA\kinaseinhib\k252a\SC_07282008\10x\M3\d008012008_m3_5.raw		0	1452.808885		0	FALSE	0	-777.777
-1	1	0	0.918	0.11	IPI:IPI00410017.1	61370	SPACER	SWISS-PROT:P11940-2 Tax_Id=9606 Gene_Symbol=PABPC1 Isoform 2 of Polyadenylate-binding protein 1	IVATKPLYVALAQR	771.9729	1541.9312	2	91	-777.777	-777.777	-777.777	-777.777	2585.914172	32.57333745	2606.6527	2587.165598	2580.9947	29256.64844	1541.9293	771.9712091	1541.927893	1541.928743	FALSE			-777.777	-777.777	-777.777	1	88.5	O:\Shao-En\MSDATA\kinaseinhib\k252a\SC_07282008\10x\M3\kinaseinhib_k252a_SC_07282008_10x_M3_combo.mgf.html		3	-777.777	-777.777	O:\Shao-En\MSDATA\kinaseinhib\k252a\SC_07282008\10x\M3\d008012008_m3_5.raw		7255668.764	1541.929315		771.9728491	TRUE	771.9711582	-777.777
-1	1	0	0.918	0.11	IPI:IPI00410017.1	61370	SPACER	SWISS-PROT:P11940-2 Tax_Id=9606 Gene_Symbol=PABPC1 Isoform 2 of Polyadenylate-binding protein 1	IVATKPLYVALAQR	771.9729	1541.9313	2	90	-777.777	-777.777	-777.777	-777.777	0	0	2573.4075	0	0	0	1541.9293	771.9712091	1541.927893	0	FALSE			-777.777	-777.777	-777.777	1	81.4	O:\Shao-En\MSDATA\kinaseinhib\k252a\SC_07282008\10x\M3\kinaseinhib_k252a_SC_07282008_10x_M3_combo.mgf.html		3	-777.777	-777.777	O:\Shao-En\MSDATA\kinaseinhib\k252a\SC_07282008\10x\M3\d008012008_m3_5.raw		0	1541.929315		0	TRUE	0	-777.777
-1	1	0	0.918	0.11	IPI:IPI00410017.1	61370	SPACER	SWISS-PROT:P11940-2 Tax_Id=9606 Gene_Symbol=PABPC1 Isoform 2 of Polyadenylate-binding protein 1	IVATKPLYVALAQR	778.9904	1555.9663	2	89	-777.777	-777.777	-777.777	-777.777	0	0	2574.3174	0	0	0	1555.9636	778.9887015	1555.962878	0	FALSE			-777.777	-777.777	-777.777	1	83.1	O:\Shao-En\MSDATA\kinaseinhib\k252a\SC_07282008\10x\M3\kinaseinhib_k252a_SC_07282008_10x_M3_combo.mgf.html	1Arg6 1Lys8	3	-777.777	-777.777	O:\Shao-En\MSDATA\kinaseinhib\k252a\SC_07282008\10x\M3\d008012008_m3_5.raw		0	1541.929315		0	TRUE	0	-777.777
-1	1	0	0.918	0.11	IPI:IPI00410017.1	61370	SPACER	SWISS-PROT:P11940-2 Tax_Id=9606 Gene_Symbol=PABPC1 Isoform 2 of Polyadenylate-binding protein 1	IVATKPLYVALAQR	771.9731	1541.9317	2	70	-777.777	-777.777	-777.777	-777.777	2566.803375	4.366599999	2568.7917	2566.431215	2567.3685	2350.343291	1541.9293	771.9714091	1541.928293	1541.930366	FALSE			-777.777	-777.777	-777.777	1	65.5	O:\Shao-En\MSDATA\kinaseinhib\k252a\SC_07282008\10x\M3\kinaseinhib_k252a_SC_07282008_10x_M3_combo.mgf.html		3	-777.777	-777.777	O:\Shao-En\MSDATA\kinaseinhib\k252a\SC_07282008\10x\M3\d008012008_m3_4.raw		584671.1056	1541.929315		771.9731408	TRUE	771.9714499	-777.777
-1	1	0	0.918	0.11	IPI:IPI00410017.1	61370	SPACER	SWISS-PROT:P11940-2 Tax_Id=9606 Gene_Symbol=PABPC1 Isoform 2 of Polyadenylate-binding protein 1	IVATKPLYVALAQR	778.9919	1555.9692	2	50	-777.777	-777.777	-777.777	-777.777	0	0	2570.2393	0	0	0	1555.9636	778.9902015	1555.965878	0	FALSE			-777.777	-777.777	-777.777	1	49.1	O:\Shao-En\MSDATA\kinaseinhib\k252a\SC_07282008\10x\M3\kinaseinhib_k252a_SC_07282008_10x_M3_combo.mgf.html	1Arg6 1Lys8	3	-777.777	-777.777	O:\Shao-En\MSDATA\kinaseinhib\k252a\SC_07282008\10x\M3\d008012008_m3_4.raw		0	1541.929315		0	TRUE	0	-777.777
-1	1	0	0.918	0.11	IPI:IPI00410017.1	61370	SPACER	SWISS-PROT:P11940-2 Tax_Id=9606 Gene_Symbol=PABPC1 Isoform 2 of Polyadenylate-binding protein 1	IVATKPLYVALAQR	771.9736	1541.9326	2	46	-777.777	-777.777	-777.777	-777.777	2602.674657	20.04643249	2601.8929	2602.420231	2603.2494	1626.955888	1541.9293	771.9719091	1541.929293	1541.929727	FALSE			-777.777	-777.777	-777.777	1	42.8	O:\Shao-En\MSDATA\kinaseinhib\k252a\SC_07282008\10x\M3\kinaseinhib_k252a_SC_07282008_10x_M3_combo.mgf.html		3	-777.777	-777.777	O:\Shao-En\MSDATA\kinaseinhib\k252a\SC_07282008\10x\M3\d008012008_m3_6.raw		404816.1702	1541.929315		771.973019	TRUE	771.9713282	-777.777
-1	1	0	0.918	0.11	IPI:IPI00410017.1	61370	SPACER	SWISS-PROT:P11940-2 Tax_Id=9606 Gene_Symbol=PABPC1 Isoform 2 of Polyadenylate-binding protein 1	IVATKPLYVALAQR	778.9918	1555.9691	2	35	-777.777	-777.777	-777.777	-777.777	0	0	2602.2375	0	0	0	1555.9636	778.9901015	1555.965678	0	FALSE			-777.777	-777.777	-777.777	1	34.1	O:\Shao-En\MSDATA\kinaseinhib\k252a\SC_07282008\10x\M3\kinaseinhib_k252a_SC_07282008_10x_M3_combo.mgf.html	1Arg6 1Lys8	3	-777.777	-777.777	O:\Shao-En\MSDATA\kinaseinhib\k252a\SC_07282008\10x\M3\d008012008_m3_6.raw		0	1541.929315		0	TRUE	0	-777.777
-1	1	0	0.918	0.11	IPI:IPI00410017.1	61370	SPACER	SWISS-PROT:P11940-2 Tax_Id=9606 Gene_Symbol=PABPC1 Isoform 2 of Polyadenylate-binding protein 1	IVATKPLYVALAQR	514.985	1541.9331	3	55	-777.777	-777.777	-777.777	-777.777	2586.737456	32.57333745	2574.0175	2587.889414	2585.3773	15645.6909	1541.9293	514.9835874	1541.928974	1541.930707	FALSE			-777.777	-777.777	-777.777	1	40.9	O:\Shao-En\MSDATA\kinaseinhib\k252a\SC_07282008\10x\M3\kinaseinhib_k252a_SC_07282008_10x_M3_combo.mgf.html		3	-777.777	-777.777	O:\Shao-En\MSDATA\kinaseinhib\k252a\SC_07282008\10x\M3\d008012008_m3_5.raw		7389063.25	1541.929315		514.9855825	TRUE	514.9841699	-777.777
-1	1	0	0.918	0.11	IPI:IPI00410017.1	61370	SPACER	SWISS-PROT:P11940-2 Tax_Id=9606 Gene_Symbol=PABPC1 Isoform 2 of Polyadenylate-binding protein 1	IVATKPLYVALAQR	514.9855	1541.9347	3	51	-777.777	-777.777	-777.777	-777.777	0	0	2605.7111	0	0	0	1541.9293	514.9840874	1541.930474	0	FALSE			-777.777	-777.777	-777.777	1	42.9	O:\Shao-En\MSDATA\kinaseinhib\k252a\SC_07282008\10x\M3\kinaseinhib_k252a_SC_07282008_10x_M3_combo.mgf.html		3	-777.777	-777.777	O:\Shao-En\MSDATA\kinaseinhib\k252a\SC_07282008\10x\M3\d008012008_m3_5.raw		0	1541.929315		0	TRUE	0	-777.777
-1	1	0	0.918	0.11	IPI:IPI00410017.1	61370	SPACER	SWISS-PROT:P11940-2 Tax_Id=9606 Gene_Symbol=PABPC1 Isoform 2 of Polyadenylate-binding protein 1	IVATKPLYVALAQR	514.9857	1541.9352	3	44	-777.777	-777.777	-777.777	-777.777	2603.169123	22.66375507	2596.4515	2602.789957	2603.2494	1122.578615	1541.9293	514.9842874	1541.931074	1541.931507	FALSE			-777.777	-777.777	-777.777	1	35.8	O:\Shao-En\MSDATA\kinaseinhib\k252a\SC_07282008\10x\M3\kinaseinhib_k252a_SC_07282008_10x_M3_combo.mgf.html		3	-777.777	-777.777	O:\Shao-En\MSDATA\kinaseinhib\k252a\SC_07282008\10x\M3\d008012008_m3_6.raw		527750.4375	1541.929315		514.9857268	TRUE	514.9843142	-777.777
-1	1	0	0.918	0.11	IPI:IPI00410017.1	61370	SPACER	SWISS-PROT:P11940-2 Tax_Id=9606 Gene_Symbol=PABPC1 Isoform 2 of Polyadenylate-binding protein 1	IVATKPLYVALAQR	514.9858	1541.9355	3	36	-777.777	-777.777	-777.777	-777.777	2574.410257	19.48834653	2568.1289	2574.678196	2573.6753	3832.566837	1541.9293	514.9843874	1541.931374	1541.932554	FALSE			-777.777	-777.777	-777.777	1	31.4	O:\Shao-En\MSDATA\kinaseinhib\k252a\SC_07282008\10x\M3\kinaseinhib_k252a_SC_07282008_10x_M3_combo.mgf.html		3	-777.777	-777.777	O:\Shao-En\MSDATA\kinaseinhib\k252a\SC_07282008\10x\M3\d008012008_m3_4.raw		1811637.945	1541.929315		514.9858368	TRUE	514.9844242	-777.777
-1	1	0	0.918	0.11	IPI:IPI00410017.1	61370	SPACER	SWISS-PROT:P11940-2 Tax_Id=9606 Gene_Symbol=PABPC1 Isoform 2 of Polyadenylate-binding protein 1	IVATKPLYVALAQR	519.6639	1555.9698	3	36	-777.777	-777.777	-777.777	-777.777	0	0	2573.7209	0	0	0	1555.9636	519.6624824	1555.965659	0	FALSE			-777.777	-777.777	-777.777	1	33	O:\Shao-En\MSDATA\kinaseinhib\k252a\SC_07282008\10x\M3\kinaseinhib_k252a_SC_07282008_10x_M3_combo.mgf.html	1Arg6 1Lys8	3	-777.777	-777.777	O:\Shao-En\MSDATA\kinaseinhib\k252a\SC_07282008\10x\M3\d008012008_m3_5.raw		0	1541.929315		0	TRUE	0	-777.777
-1	1	0	0.918	0.11	IPI:IPI00410017.1	61370	SPACER	SWISS-PROT:P11940-2 Tax_Id=9606 Gene_Symbol=PABPC1 Isoform 2 of Polyadenylate-binding protein 1	IVATKPLYVALAQR	519.664	1555.9703	3	33	-777.777	-777.777	-777.777	-777.777	0	0	2567.8207	0	0	0	1555.9636	519.6625824	1555.965959	0	FALSE			-777.777	-777.777	-777.777	1	32.6	O:\Shao-En\MSDATA\kinaseinhib\k252a\SC_07282008\10x\M3\kinaseinhib_k252a_SC_07282008_10x_M3_combo.mgf.html	1Arg6 1Lys8	3	-777.777	-777.777	O:\Shao-En\MSDATA\kinaseinhib\k252a\SC_07282008\10x\M3\d008012008_m3_4.raw		0	1541.929315		0	TRUE	0	-777.777
-1	1	0	0.918	0.11	IPI:IPI00410017.1	61370	SPACER	SWISS-PROT:P11940-2 Tax_Id=9606 Gene_Symbol=PABPC1 Isoform 2 of Polyadenylate-binding protein 1	IVATKPLYVALAQR	519.6638	1555.9696	3	23	-777.777	-777.777	-777.777	-777.777	0	0	2606.0291	0	0	0	1555.9636	519.6623824	1555.965359	0	FALSE			-777.777	-777.777	-777.777	1	22.1	O:\Shao-En\MSDATA\kinaseinhib\k252a\SC_07282008\10x\M3\kinaseinhib_k252a_SC_07282008_10x_M3_combo.mgf.html	1Arg6 1Lys8	3	-777.777	-777.777	O:\Shao-En\MSDATA\kinaseinhib\k252a\SC_07282008\10x\M3\d008012008_m3_5.raw		0	1541.929315		0	FALSE	0	-777.777
-1	1	0	0.918	0.11	IPI:IPI00410017.1	61370	SPACER	SWISS-PROT:P11940-2 Tax_Id=9606 Gene_Symbol=PABPC1 Isoform 2 of Polyadenylate-binding protein 1	IVATKPLYVALAQR	519.6639	1555.97	3	17	-777.777	-777.777	-777.777	-777.777	0	0	2598.613	0	0	0	1555.9636	519.6624824	1555.965659	0	FALSE			-777.777	-777.777	-777.777	1	17	O:\Shao-En\MSDATA\kinaseinhib\k252a\SC_07282008\10x\M3\kinaseinhib_k252a_SC_07282008_10x_M3_combo.mgf.html	1Arg6 1Lys8	3	-777.777	-777.777	O:\Shao-En\MSDATA\kinaseinhib\k252a\SC_07282008\10x\M3\d008012008_m3_6.raw		0	1541.929315		0	FALSE	0	-777.777
-1	1	0	0.918	0.11	IPI:IPI00410017.1	61370	SPACER	SWISS-PROT:P11940-2 Tax_Id=9606 Gene_Symbol=PABPC1 Isoform 2 of Polyadenylate-binding protein 1	IVATKPLYVALAQRK	836.0219	1670.0292	2	57	-777.777	-777.777	-777.777	-777.777	2376.054062	19.61577464	2374.6482	2376.729715	2373.5501	1194.438928	1670.0242	836.0201398	1670.025754	1670.023762	FALSE			-777.777	-777.777	-777.777	1	55.9	O:\Shao-En\MSDATA\kinaseinhib\k252a\SC_07282008\10x\M3\kinaseinhib_k252a_SC_07282008_10x_M3_combo.mgf.html		3	-777.777	-777.777	O:\Shao-En\MSDATA\kinaseinhib\k252a\SC_07282008\10x\M3\d008012008_m3_5.raw		263937.6111	1670.024275		836.0218872	TRUE	836.020127	-777.777
-1	1	0	0.918	0.11	IPI:IPI00410017.1	61370	SPACER	SWISS-PROT:P11940-2 Tax_Id=9606 Gene_Symbol=PABPC1 Isoform 2 of Polyadenylate-binding protein 1	IVATKPLYVALAQRK	557.6835	1670.0285	3	29	-777.777	-777.777	-777.777	-777.777	2375.964833	19.61577464	2365.6738	2376.358194	2375.6825	4999.601933	1670.0242	557.6820412	1670.024335	1670.025075	FALSE			-777.777	-777.777	-777.777	1	25.4	O:\Shao-En\MSDATA\kinaseinhib\k252a\SC_07282008\10x\M3\kinaseinhib_k252a_SC_07282008_10x_M3_combo.mgf.html		3	-777.777	-777.777	O:\Shao-En\MSDATA\kinaseinhib\k252a\SC_07282008\10x\M3\d008012008_m3_5.raw		2045065.059	1670.024275		557.6833447	TRUE	557.6818859	-777.777
-1	1	0	0.918	0.11	IPI:IPI00410017.1	61370	SPACER	SWISS-PROT:P11940-2 Tax_Id=9606 Gene_Symbol=PABPC1 Isoform 2 of Polyadenylate-binding protein 1	KEFSPFGTITSAK	714.8912	1427.7678	2	44	-777.777	-777.777	-777.777	-777.777	2478.913347	22.3606873	2468.0476	2479.432691	2478.6024	20941.04194	1427.7631	714.8895709	1427.764616	1411.734175	FALSE			-777.777	-777.777	-777.777	1	34.7	O:\Shao-En\MSDATA\kinaseinhib\k252a\SC_07282008\10x\M3\kinaseinhib_k252a_SC_07282008_10x_M3_combo.mgf.html	2Lys8	3	-777.777	-777.777	O:\Shao-En\MSDATA\kinaseinhib\k252a\SC_07282008\10x\M3\d008012008_m3_5.raw		5924121.537	1411.734705		714.8910517	TRUE	714.8894226	-777.777
-1	1	0	0.918	0.11	IPI:IPI00410017.1	61370	SPACER	SWISS-PROT:P11940-2 Tax_Id=9606 Gene_Symbol=PABPC1 Isoform 2 of Polyadenylate-binding protein 1	KEFSPFGTITSAK	714.8914	1427.7683	2	19	-777.777	-777.777	-777.777	-777.777	0	0	2458.3371	0	0	0	1427.7631	714.8897709	1427.765016	0	FALSE			-777.777	-777.777	-777.777	1	9.3	O:\Shao-En\MSDATA\kinaseinhib\k252a\SC_07282008\10x\M3\kinaseinhib_k252a_SC_07282008_10x_M3_combo.mgf.html	2Lys8	3	-777.777	-777.777	O:\Shao-En\MSDATA\kinaseinhib\k252a\SC_07282008\10x\M3\d008012008_m3_4.raw		0	1411.734705		0	FALSE	0	-777.777
-1	1	0	0.918	0.11	IPI:IPI00410017.1	61370	SPACER	SWISS-PROT:P11940-2 Tax_Id=9606 Gene_Symbol=PABPC1 Isoform 2 of Polyadenylate-binding protein 1	KEFSPFGTITSAK	714.8911	1427.7677	2	15	-777.777	-777.777	-777.777	-777.777	0	0	2493.2041	0	0	0	1427.7631	714.8894709	1427.764416	0	FALSE			-777.777	-777.777	-777.777	1	5.6	O:\Shao-En\MSDATA\kinaseinhib\k252a\SC_07282008\10x\M3\kinaseinhib_k252a_SC_07282008_10x_M3_combo.mgf.html	2Lys8	3	-777.777	-777.777	O:\Shao-En\MSDATA\kinaseinhib\k252a\SC_07282008\10x\M3\d008012008_m3_6.raw		0	1411.734705		0	FALSE	0	-777.777
-1	1	0	0.918	0.11	IPI:IPI00410017.1	61370	SPACER	SWISS-PROT:P11940-2 Tax_Id=9606 Gene_Symbol=PABPC1 Isoform 2 of Polyadenylate-binding protein 1	KEFSPFGTITSAK	471.5872	1411.7399	3	35	-777.777	-777.777	-777.777	-777.777	2480.472633	27.57709217	2476.9169	2480.61422	2485.0037	2402.95942	1411.7347	471.5858344	1411.735715	1411.735866	FALSE			-777.777	-777.777	-777.777	1	21.8	O:\Shao-En\MSDATA\kinaseinhib\k252a\SC_07282008\10x\M3\kinaseinhib_k252a_SC_07282008_10x_M3_combo.mgf.html		3	-777.777	-777.777	O:\Shao-En\MSDATA\kinaseinhib\k252a\SC_07282008\10x\M3\d008012008_m3_5.raw		1270676.768	1411.734705		471.5872602	TRUE	471.5858946	-777.777
-1	1	0	0.918	0.11	IPI:IPI00410017.1	61370	SPACER	SWISS-PROT:P11940-2 Tax_Id=9606 Gene_Symbol=PABPC1 Isoform 2 of Polyadenylate-binding protein 1	KSGVGNIFIK	539.8343	1077.6541	2	31	-777.777	-777.777	-777.777	-777.777	2132.218506	4.128200003	2133.473	2131.86881	2132.7255	2437.388152	1077.6517	539.8328605	1077.651196	1061.622893	FALSE			-777.777	-777.777	-777.777	1	15.7	O:\Shao-En\MSDATA\kinaseinhib\k252a\SC_07282008\10x\M3\kinaseinhib_k252a_SC_07282008_10x_M3_combo.mgf.html	2Lys8	3	-777.777	-777.777	O:\Shao-En\MSDATA\kinaseinhib\k252a\SC_07282008\10x\M3\d008012008_m3_5.raw		1070214.799	1061.623305		539.8343197	TRUE	539.8328803	-777.777
-1	1	0	0.918	0.11	IPI:IPI00410017.1	61370	SPACER	SWISS-PROT:P11940-2 Tax_Id=9606 Gene_Symbol=PABPC1 Isoform 2 of Polyadenylate-binding protein 1	KSGVGNIFIK	531.82	1061.6254	2	27	-777.777	-777.777	-777.777	-777.777	0	0	2133.1782	0	0	0	1061.6233	531.8185692	1061.622613	0	FALSE			-777.777	-777.777	-777.777	1	9.8	O:\Shao-En\MSDATA\kinaseinhib\k252a\SC_07282008\10x\M3\kinaseinhib_k252a_SC_07282008_10x_M3_combo.mgf.html		3	-777.777	-777.777	O:\Shao-En\MSDATA\kinaseinhib\k252a\SC_07282008\10x\M3\d008012008_m3_5.raw		0	1061.623305		0	TRUE	0	-777.777
-1	1	0	0.918	0.11	IPI:IPI00410017.1	61370	SPACER	SWISS-PROT:P11940-2 Tax_Id=9606 Gene_Symbol=PABPC1 Isoform 2 of Polyadenylate-binding protein 1	KSGVGNIFIK	360.2255	1077.6547	3	32	-777.777	-777.777	-777.777	-777.777	2141.393211	19.36087917	2135.1834	2141.076114	2136.8679	517.3120438	1077.6517	360.224255	1077.650977	1061.622256	FALSE			-777.777	-777.777	-777.777	1	14.3	O:\Shao-En\MSDATA\kinaseinhib\k252a\SC_07282008\10x\M3\kinaseinhib_k252a_SC_07282008_10x_M3_combo.mgf.html	2Lys8	3	-777.777	-777.777	O:\Shao-En\MSDATA\kinaseinhib\k252a\SC_07282008\10x\M3\d008012008_m3_5.raw		447281.0547	1061.623305		360.2254721	TRUE	360.2242272	-777.777
-1	1	0	0.918	0.11	IPI:IPI00410017.1	61370	SPACER	SWISS-PROT:P11940-2 Tax_Id=9606 Gene_Symbol=PABPC1 Isoform 2 of Polyadenylate-binding protein 1	KSGVGNIFIK	354.8825	1061.6257	3	12	-777.777	-777.777	-777.777	-777.777	0	0	2136.5397	0	0	0	1061.6233	354.8812608	1061.621994	0	FALSE			-777.777	-777.777	-777.777	1	0.4	O:\Shao-En\MSDATA\kinaseinhib\k252a\SC_07282008\10x\M3\kinaseinhib_k252a_SC_07282008_10x_M3_combo.mgf.html		3	-777.777	-777.777	O:\Shao-En\MSDATA\kinaseinhib\k252a\SC_07282008\10x\M3\d008012008_m3_5.raw		0	1061.623305		0	FALSE	0	-777.777
-1	1	0	0.918	0.11	IPI:IPI00410017.1	61370	SPACER	SWISS-PROT:P11940-2 Tax_Id=9606 Gene_Symbol=PABPC1 Isoform 2 of Polyadenylate-binding protein 1	KVFVGR	353.2245	704.4344	2	41	-777.777	-777.777	-777.777	-777.777	1036.292715	89.96639679	1024.8857	1037.790592	1036.8948	792.3967123	704.4333	353.2232626	704.4319998	704.4324084	FALSE			-777.777	-777.777	-777.777	1	19.8	O:\Shao-En\MSDATA\kinaseinhib\k252a\SC_07282008\10x\M3\kinaseinhib_k252a_SC_07282008_10x_M3_combo.mgf.html		3	-777.777	-777.777	O:\Shao-En\MSDATA\kinaseinhib\k252a\SC_07282008\10x\M3\d008012008_m3_5.raw		686454.1836	704.4333247		353.2249766	TRUE	353.2237392	-777.777
-1	1	0	0.918	0.11	IPI:IPI00410017.1	61370	SPACER	SWISS-PROT:P11940-2 Tax_Id=9606 Gene_Symbol=PABPC1 Isoform 2 of Polyadenylate-binding protein 1	KVFVGR	353.2246	704.4345	2	39	-777.777	-777.777	-777.777	-777.777	0	0	1056.1145	0	0	0	704.4333	353.2233626	704.4321998	0	FALSE			-777.777	-777.777	-777.777	1	19.2	O:\Shao-En\MSDATA\kinaseinhib\k252a\SC_07282008\10x\M3\kinaseinhib_k252a_SC_07282008_10x_M3_combo.mgf.html		3	-777.777	-777.777	O:\Shao-En\MSDATA\kinaseinhib\k252a\SC_07282008\10x\M3\d008012008_m3_5.raw		0	704.4333247		0	TRUE	0	-777.777
-1	1	0	0.918	0.11	IPI:IPI00410017.1	61370	SPACER	SWISS-PROT:P11940-2 Tax_Id=9606 Gene_Symbol=PABPC1 Isoform 2 of Polyadenylate-binding protein 1	KVFVGR	360.2416	718.4687	2	31	-777.777	-777.777	-777.777	-777.777	0	0	1022.2568	0	0	0	718.4676	360.240355	718.4661846	0	FALSE			-777.777	-777.777	-777.777	1	18.6	O:\Shao-En\MSDATA\kinaseinhib\k252a\SC_07282008\10x\M3\kinaseinhib_k252a_SC_07282008_10x_M3_combo.mgf.html	1Arg6 1Lys8	3	-777.777	-777.777	O:\Shao-En\MSDATA\kinaseinhib\k252a\SC_07282008\10x\M3\d008012008_m3_5.raw		0	704.4333247		0	TRUE	0	-777.777
-1	1	0	0.918	0.11	IPI:IPI00410017.1	61370	SPACER	SWISS-PROT:P11940-2 Tax_Id=9606 Gene_Symbol=PABPC1 Isoform 2 of Polyadenylate-binding protein 1	KVFVGR	353.2251	704.4356	2	28	-777.777	-777.777	-777.777	-777.777	0	0	1091.004	0	0	0	704.4333	353.2238626	704.4331998	0	FALSE			-777.777	-777.777	-777.777	1	9.1	O:\Shao-En\MSDATA\kinaseinhib\k252a\SC_07282008\10x\M3\kinaseinhib_k252a_SC_07282008_10x_M3_combo.mgf.html		3	-777.777	-777.777	O:\Shao-En\MSDATA\kinaseinhib\k252a\SC_07282008\10x\M3\d008012008_m3_5.raw		0	704.4333247		0	TRUE	0	-777.777
-1	1	0	0.918	0.11	IPI:IPI00410017.1	61370	SPACER	SWISS-PROT:P11940-2 Tax_Id=9606 Gene_Symbol=PABPC1 Isoform 2 of Polyadenylate-binding protein 1	KVFVGR	353.2246	704.4346	2	23	-777.777	-777.777	-777.777	-777.777	0	0	993.2026	0	0	0	704.4333	353.2233626	704.4321998	0	FALSE			-777.777	-777.777	-777.777	1	9.8	O:\Shao-En\MSDATA\kinaseinhib\k252a\SC_07282008\10x\M3\kinaseinhib_k252a_SC_07282008_10x_M3_combo.mgf.html		3	-777.777	-777.777	O:\Shao-En\MSDATA\kinaseinhib\k252a\SC_07282008\10x\M3\d008012008_m3_5.raw		0	704.4333247		0	FALSE	0	-777.777
-1	1	0	0.918	0.11	IPI:IPI00410017.1	61370	SPACER	SWISS-PROT:P11940-2 Tax_Id=9606 Gene_Symbol=PABPC1 Isoform 2 of Polyadenylate-binding protein 1	KVFVGR	353.2241	704.4337	2	22	-777.777	-777.777	-777.777	-777.777	0	0	978.2131	0	0	0	704.4333	353.2228626	704.4311998	0	FALSE			-777.777	-777.777	-777.777	1	9	O:\Shao-En\MSDATA\kinaseinhib\k252a\SC_07282008\10x\M3\kinaseinhib_k252a_SC_07282008_10x_M3_combo.mgf.html		3	-777.777	-777.777	O:\Shao-En\MSDATA\kinaseinhib\k252a\SC_07282008\10x\M3\d008012008_m3_4.raw		0	704.4333247		0	FALSE	0	-777.777
-1	1	0	0.918	0.11	IPI:IPI00410017.1	61370	SPACER	SWISS-PROT:P11940-2 Tax_Id=9606 Gene_Symbol=PABPC1 Isoform 2 of Polyadenylate-binding protein 1	KVFVGR	360.2412	718.4678	2	22	-777.777	-777.777	-777.777	-777.777	0	0	1053.5391	0	0	0	718.4676	360.239955	718.4653846	0	FALSE			-777.777	-777.777	-777.777	1	9.6	O:\Shao-En\MSDATA\kinaseinhib\k252a\SC_07282008\10x\M3\kinaseinhib_k252a_SC_07282008_10x_M3_combo.mgf.html	1Arg6 1Lys8	3	-777.777	-777.777	O:\Shao-En\MSDATA\kinaseinhib\k252a\SC_07282008\10x\M3\d008012008_m3_5.raw		0	704.4333247		0	FALSE	0	-777.777
-1	1	0	0.918	0.11	IPI:IPI00410017.1	61370	SPACER	SWISS-PROT:P11940-2 Tax_Id=9606 Gene_Symbol=PABPC1 Isoform 2 of Polyadenylate-binding protein 1	KVFVGR	360.2416	718.4687	2	11	-777.777	-777.777	-777.777	-777.777	0	0	990.3992	0	0	0	718.4676	360.240355	718.4661846	0	FALSE			-777.777	-777.777	-777.777	1	0	O:\Shao-En\MSDATA\kinaseinhib\k252a\SC_07282008\10x\M3\kinaseinhib_k252a_SC_07282008_10x_M3_combo.mgf.html	1Arg6 1Lys8	3	-777.777	-777.777	O:\Shao-En\MSDATA\kinaseinhib\k252a\SC_07282008\10x\M3\d008012008_m3_5.raw		0	704.4333247		0	FALSE	0	-777.777
-1	1	0	0.918	0.11	IPI:IPI00410017.1	61370	SPACER	SWISS-PROT:P11940-2 Tax_Id=9606 Gene_Symbol=PABPC1 Isoform 2 of Polyadenylate-binding protein 1	LFPLIQAMHPTLAGK	826.9661	1651.9177	2	72	-777.777	-777.777	-777.777	-777.777	2787.040853	51.27647309	2799.936	2786.354405	2779.3173	4372.461754	1651.912	826.9643496	1651.914174	1651.913163	FALSE			-777.777	-777.777	-777.777	1	61.4	O:\Shao-En\MSDATA\kinaseinhib\k252a\SC_07282008\10x\M3\kinaseinhib_k252a_SC_07282008_10x_M3_combo.mgf.html	1Met(ox)	3	-777.777	-777.777	O:\Shao-En\MSDATA\kinaseinhib\k252a\SC_07282008\10x\M3\d008012008_m3_5.raw		977854.6886	1635.917035		826.9652051	TRUE	826.9634547	-777.777
-1	1	0	0.918	0.11	IPI:IPI00410017.1	61370	SPACER	SWISS-PROT:P11940-2 Tax_Id=9606 Gene_Symbol=PABPC1 Isoform 2 of Polyadenylate-binding protein 1	LFPLIQAMHPTLAGK	830.9724	1659.9302	2	63	-777.777	-777.777	-777.777	-777.777	0	0	2802.164	0	0	0	1659.9262	830.9706452	1659.926765	0	FALSE			-777.777	-777.777	-777.777	1	53.2	O:\Shao-En\MSDATA\kinaseinhib\k252a\SC_07282008\10x\M3\kinaseinhib_k252a_SC_07282008_10x_M3_combo.mgf.html	1Met(ox) 1Lys8	3	-777.777	-777.777	O:\Shao-En\MSDATA\kinaseinhib\k252a\SC_07282008\10x\M3\d008012008_m3_5.raw		0	1635.917035		0	TRUE	0	-777.777
-1	1	0	0.918	0.11	IPI:IPI00410017.1	61370	SPACER	SWISS-PROT:P11940-2 Tax_Id=9606 Gene_Symbol=PABPC1 Isoform 2 of Polyadenylate-binding protein 1	LFPLIQAMHPTLAGK	826.9653	1651.9161	2	53	-777.777	-777.777	-777.777	-777.777	0	0	2769.9266	0	0	0	1651.912	826.9635496	1651.912574	0	FALSE			-777.777	-777.777	-777.777	1	44.1	O:\Shao-En\MSDATA\kinaseinhib\k252a\SC_07282008\10x\M3\kinaseinhib_k252a_SC_07282008_10x_M3_combo.mgf.html	1Met(ox)	3	-777.777	-777.777	O:\Shao-En\MSDATA\kinaseinhib\k252a\SC_07282008\10x\M3\d008012008_m3_5.raw		0	1635.917035		0	TRUE	0	-777.777
-1	1	0	0.918	0.11	IPI:IPI00410017.1	61370	SPACER	SWISS-PROT:P11940-2 Tax_Id=9606 Gene_Symbol=PABPC1 Isoform 2 of Polyadenylate-binding protein 1	LFPLIQAMHPTLAGK	830.9726	1659.9306	2	45	-777.777	-777.777	-777.777	-777.777	0	0	2771.0905	0	0	0	1659.9262	830.9708452	1659.927165	0	FALSE			-777.777	-777.777	-777.777	1	36.7	O:\Shao-En\MSDATA\kinaseinhib\k252a\SC_07282008\10x\M3\kinaseinhib_k252a_SC_07282008_10x_M3_combo.mgf.html	1Met(ox) 1Lys8	3	-777.777	-777.777	O:\Shao-En\MSDATA\kinaseinhib\k252a\SC_07282008\10x\M3\d008012008_m3_5.raw		0	1635.917035		0	TRUE	0	-777.777
-1	1	0	0.918	0.11	IPI:IPI00410017.1	61370	SPACER	SWISS-PROT:P11940-2 Tax_Id=9606 Gene_Symbol=PABPC1 Isoform 2 of Polyadenylate-binding protein 1	LFPLIQAMHPTLAGK	818.9681	1635.9216	2	29	-777.777	-777.777	-777.777	-777.777	3255.019979	10.50768252	3257.7459	3255.047742	3256.1326	807.1874657	1635.917	818.9663582	1635.918191	1635.917555	FALSE			-777.777	-777.777	-777.777	1	21.8	O:\Shao-En\MSDATA\kinaseinhib\k252a\SC_07282008\10x\M3\kinaseinhib_k252a_SC_07282008_10x_M3_combo.mgf.html		3	-777.777	-777.777	O:\Shao-En\MSDATA\kinaseinhib\k252a\SC_07282008\10x\M3\d008012008_m3_5.raw		184697.5886	1635.917035		818.9687737	TRUE	818.9670319	-777.777
-1	1	0	0.918	0.11	IPI:IPI00410017.1	61370	SPACER	SWISS-PROT:P11940-2 Tax_Id=9606 Gene_Symbol=PABPC1 Isoform 2 of Polyadenylate-binding protein 1	LFPLIQAMHPTLAGK	551.6464	1651.9175	3	26	-777.777	-777.777	-777.777	-777.777	2788.085338	53.85105142	2795.5129	2787.743014	2779.3173	4057.310515	1651.912	551.6449477	1651.913055	1651.914924	FALSE			-777.777	-777.777	-777.777	1	17.1	O:\Shao-En\MSDATA\kinaseinhib\k252a\SC_07282008\10x\M3\kinaseinhib_k252a_SC_07282008_10x_M3_combo.mgf.html	1Met(ox)	3	-777.777	-777.777	O:\Shao-En\MSDATA\kinaseinhib\k252a\SC_07282008\10x\M3\d008012008_m3_5.raw		1689650.703	1635.917035		551.6475143	TRUE	551.646062	-777.777
-1	1	0	0.918	0.11	IPI:IPI00410017.1	61370	SPACER	SWISS-PROT:P11940-2 Tax_Id=9606 Gene_Symbol=PABPC1 Isoform 2 of Polyadenylate-binding protein 1	LFPLIQAMHPTLAGK	554.3179	1659.932	3	23	-777.777	-777.777	-777.777	-777.777	0	0	2797.7562	0	0	0	1659.9262	554.3164448	1659.927546	0	FALSE			-777.777	-777.777	-777.777	1	14.4	O:\Shao-En\MSDATA\kinaseinhib\k252a\SC_07282008\10x\M3\kinaseinhib_k252a_SC_07282008_10x_M3_combo.mgf.html	1Met(ox) 1Lys8	3	-777.777	-777.777	O:\Shao-En\MSDATA\kinaseinhib\k252a\SC_07282008\10x\M3\d008012008_m3_5.raw		0	1635.917035		0	FALSE	0	-777.777
-1	1	0	0.918	0.11	IPI:IPI00410017.1	61370	SPACER	SWISS-PROT:P11940-2 Tax_Id=9606 Gene_Symbol=PABPC1 Isoform 2 of Polyadenylate-binding protein 1	MNGMLLNDRK	603.3205	1204.6265	2	41	-777.777	-777.777	-777.777	-777.777	1970.681645	13.36011841	1973.0148	1970.677663	1971.7842	1617.434502	1204.6243	603.3189918	1204.623458	1190.589516	FALSE			-777.777	-777.777	-777.777	1	21.3	O:\Shao-En\MSDATA\kinaseinhib\k252a\SC_07282008\10x\M3\kinaseinhib_k252a_SC_07282008_10x_M3_combo.mgf.html	1Arg6 1Lys8	3	-777.777	-777.777	O:\Shao-En\MSDATA\kinaseinhib\k252a\SC_07282008\10x\M3\d008012008_m3_5.raw		597173.1509	1190.589995		603.3205265	TRUE	603.3190183	-777.777
-1	1	0	0.918	0.11	IPI:IPI00410017.1	61370	SPACER	SWISS-PROT:P11940-2 Tax_Id=9606 Gene_Symbol=PABPC1 Isoform 2 of Polyadenylate-binding protein 1	MNGMLLNDRK	596.3024	1190.5902	2	26	-777.777	-777.777	-777.777	-777.777	0	0	1971.4805	0	0	0	1190.59	596.3008994	1190.587273	0	FALSE			-777.777	-777.777	-777.777	1	4.7	O:\Shao-En\MSDATA\kinaseinhib\k252a\SC_07282008\10x\M3\kinaseinhib_k252a_SC_07282008_10x_M3_combo.mgf.html		3	-777.777	-777.777	O:\Shao-En\MSDATA\kinaseinhib\k252a\SC_07282008\10x\M3\d008012008_m3_5.raw		0	1190.589995		0	TRUE	0	-777.777
-1	1	0	0.918	0.11	IPI:IPI00410017.1	61370	SPACER	SWISS-PROT:P11940-2 Tax_Id=9606 Gene_Symbol=PABPC1 Isoform 2 of Polyadenylate-binding protein 1	MNGMLLNDRK	612.297	1222.5795	2	12	-777.777	-777.777	-777.777	-777.777	0	0	1736.8905	0	0	0	1222.5798	612.295482	1222.576439	0	FALSE			-777.777	-777.777	-777.777	1	1.5	O:\Shao-En\MSDATA\kinaseinhib\k252a\SC_07282008\10x\M3\kinaseinhib_k252a_SC_07282008_10x_M3_combo.mgf.html	2Met(ox)	3	-777.777	-777.777	O:\Shao-En\MSDATA\kinaseinhib\k252a\SC_07282008\10x\M3\d008012008_m3_5.raw		0	1190.589995		0	FALSE	0	-777.777
-1	1	0	0.918	0.11	IPI:IPI00410017.1	61370	SPACER	SWISS-PROT:P11940-2 Tax_Id=9606 Gene_Symbol=PABPC1 Isoform 2 of Polyadenylate-binding protein 1	MNGMLLNDRK	596.3042	1190.5939	2	11	-777.777	-777.777	-777.777	-777.777	0	0	1975.3218	0	0	0	1190.59	596.3026994	1190.590873	0	FALSE			-777.777	-777.777	-777.777	1	0.4	O:\Shao-En\MSDATA\kinaseinhib\k252a\SC_07282008\10x\M3\kinaseinhib_k252a_SC_07282008_10x_M3_combo.mgf.html		3	-777.777	-777.777	O:\Shao-En\MSDATA\kinaseinhib\k252a\SC_07282008\10x\M3\d008012008_m3_5.raw		0	1190.589995		0	FALSE	0	-777.777
-1	1	0	0.918	0.11	IPI:IPI00410017.1	61370	SPACER	SWISS-PROT:P11940-2 Tax_Id=9606 Gene_Symbol=PABPC1 Isoform 2 of Polyadenylate-binding protein 1	NLDDGIDDER	584.2665	1166.5184	2	41	-777.777	-777.777	-777.777	-777.777	1952.919983	13.51565395	1951.8433	1953.044093	1952.173	2379.719339	1166.5147	584.2650124	1166.515499	1160.493848	FALSE			-777.777	-777.777	-777.777	1	33.3	O:\Shao-En\MSDATA\kinaseinhib\k252a\SC_07282008\10x\M3\kinaseinhib_k252a_SC_07282008_10x_M3_combo.mgf.html	1Arg6	3	-777.777	-777.777	O:\Shao-En\MSDATA\kinaseinhib\k252a\SC_07282008\10x\M3\d008012008_m3_5.raw		913283.1914	1160.494535		584.2665075	TRUE	584.2650199	-777.777
-1	1	0	0.918	0.11	IPI:IPI00410017.1	61370	SPACER	SWISS-PROT:P11940-2 Tax_Id=9606 Gene_Symbol=PABPC1 Isoform 2 of Polyadenylate-binding protein 1	NLDDGIDDER	581.256	1160.4975	2	35	-777.777	-777.777	-777.777	-777.777	0	0	1951.1872	0	0	0	1160.4945	581.2545157	1160.494506	0	FALSE			-777.777	-777.777	-777.777	1	27.3	O:\Shao-En\MSDATA\kinaseinhib\k252a\SC_07282008\10x\M3\kinaseinhib_k252a_SC_07282008_10x_M3_combo.mgf.html		3	-777.777	-777.777	O:\Shao-En\MSDATA\kinaseinhib\k252a\SC_07282008\10x\M3\d008012008_m3_5.raw		0	1160.494535		0	TRUE	0	-777.777
-1	1	0	0.918	0.11	IPI:IPI00410017.1	61370	SPACER	SWISS-PROT:P11940-2 Tax_Id=9606 Gene_Symbol=PABPC1 Isoform 2 of Polyadenylate-binding protein 1	NLDDGIDDERLR	721.8675	1441.7205	2	50	-777.777	-777.777	-777.777	-777.777	2133.16041	14.26022673	2127.8724	2133.335359	2132.7255	15772.32121	1441.72	721.8658634	1441.717201	1429.678588	FALSE			-777.777	-777.777	-777.777	1	34.2	O:\Shao-En\MSDATA\kinaseinhib\k252a\SC_07282008\10x\M3\kinaseinhib_k252a_SC_07282008_10x_M3_combo.mgf.html	2Arg6	3	-777.777	-777.777	O:\Shao-En\MSDATA\kinaseinhib\k252a\SC_07282008\10x\M3\d008012008_m3_5.raw		4386874.622	1429.679705		721.8675834	TRUE	721.8659467	-777.777
-1	1	0	0.918	0.11	IPI:IPI00410017.1	61370	SPACER	SWISS-PROT:P11940-2 Tax_Id=9606 Gene_Symbol=PABPC1 Isoform 2 of Polyadenylate-binding protein 1	NLDDGIDDERLR	715.849	1429.6834	2	46	-777.777	-777.777	-777.777	-777.777	0	0	2127.2	0	0	0	1429.6797	715.8473699	1429.680214	0	FALSE			-777.777	-777.777	-777.777	1	29.8	O:\Shao-En\MSDATA\kinaseinhib\k252a\SC_07282008\10x\M3\kinaseinhib_k252a_SC_07282008_10x_M3_combo.mgf.html		3	-777.777	-777.777	O:\Shao-En\MSDATA\kinaseinhib\k252a\SC_07282008\10x\M3\d008012008_m3_5.raw		0	1429.679705		0	TRUE	0	-777.777
-1	1	0	0.918	0.11	IPI:IPI00410017.1	61370	SPACER	SWISS-PROT:P11940-2 Tax_Id=9606 Gene_Symbol=PABPC1 Isoform 2 of Polyadenylate-binding protein 1	NLDDGIDDERLR	715.8487	1429.6829	2	27	-777.777	-777.777	-777.777	-777.777	0	0	2059.1778	0	0	0	1429.6797	715.8470699	1429.679614	0	FALSE			-777.777	-777.777	-777.777	1	17.5	O:\Shao-En\MSDATA\kinaseinhib\k252a\SC_07282008\10x\M3\kinaseinhib_k252a_SC_07282008_10x_M3_combo.mgf.html		3	-777.777	-777.777	O:\Shao-En\MSDATA\kinaseinhib\k252a\SC_07282008\10x\M3\d008012008_m3_5.raw		0	1429.679705		0	TRUE	0	-777.777
-1	1	0	0.918	0.11	IPI:IPI00410017.1	61370	SPACER	SWISS-PROT:P11940-2 Tax_Id=9606 Gene_Symbol=PABPC1 Isoform 2 of Polyadenylate-binding protein 1	NLDDGIDDERLR	481.5811	1441.7214	3	29	-777.777	-777.777	-777.777	-777.777	2132.751098	16.71707482	2126.8933	2133.541618	2132.7255	6613.026613	1441.72	481.5797236	1441.717383	1429.67933	FALSE			-777.777	-777.777	-777.777	1	15.2	O:\Shao-En\MSDATA\kinaseinhib\k252a\SC_07282008\10x\M3\kinaseinhib_k252a_SC_07282008_10x_M3_combo.mgf.html	2Arg6	3	-777.777	-777.777	O:\Shao-En\MSDATA\kinaseinhib\k252a\SC_07282008\10x\M3\d008012008_m3_5.raw		3414232.289	1429.679705		481.5823662	TRUE	481.5809898	-777.777
-1	1	0	0.918	0.11	IPI:IPI00410017.1	61370	SPACER	SWISS-PROT:P11940-2 Tax_Id=9606 Gene_Symbol=PABPC1 Isoform 2 of Polyadenylate-binding protein 1	NLDDGIDDERLR	477.5678	1429.6815	3	15	-777.777	-777.777	-777.777	-777.777	0	0	2125.5039	0	0	0	1429.6797	477.566428	1429.677496	0	FALSE			-777.777	-777.777	-777.777	1	3	O:\Shao-En\MSDATA\kinaseinhib\k252a\SC_07282008\10x\M3\kinaseinhib_k252a_SC_07282008_10x_M3_combo.mgf.html		3	-777.777	-777.777	O:\Shao-En\MSDATA\kinaseinhib\k252a\SC_07282008\10x\M3\d008012008_m3_5.raw		0	1429.679705		0	FALSE	0	-777.777
-1	1	0	0.918	0.11	IPI:IPI00410017.1	61370	SPACER	SWISS-PROT:P11940-2 Tax_Id=9606 Gene_Symbol=PABPC1 Isoform 2 of Polyadenylate-binding protein 1	NLDKSIDNK	523.7784	1045.5422	2	52	-777.777	-777.777	-777.777	-777.777	1042.211219	23.77005926	1048.2215	1042.806364	1044.6828	609.1495755	1045.5404	523.7769779	1045.53943	1045.539233	FALSE			-777.777	-777.777	-777.777	1	21.4	O:\Shao-En\MSDATA\kinaseinhib\k252a\SC_07282008\10x\M3\kinaseinhib_k252a_SC_07282008_10x_M3_combo.mgf.html		3	-777.777	-777.777	O:\Shao-En\MSDATA\kinaseinhib\k252a\SC_07282008\10x\M3\d008012008_m3_5.raw		281057.4658	1045.540375		523.7784878	TRUE	523.7770657	-777.777
-1	1	0	0.918	0.11	IPI:IPI00410017.1	61370	SPACER	SWISS-PROT:P11940-2 Tax_Id=9606 Gene_Symbol=PABPC1 Isoform 2 of Polyadenylate-binding protein 1	NLDKSIDNK	531.792	1061.5695	2	50	-777.777	-777.777	-777.777	-777.777	0	0	1110.8587	0	0	0	1061.5688	531.7905692	1061.566613	0	FALSE			-777.777	-777.777	-777.777	1	25.2	O:\Shao-En\MSDATA\kinaseinhib\k252a\SC_07282008\10x\M3\kinaseinhib_k252a_SC_07282008_10x_M3_combo.mgf.html	2Lys8	3	-777.777	-777.777	O:\Shao-En\MSDATA\kinaseinhib\k252a\SC_07282008\10x\M3\d008012008_m3_5.raw		0	1045.540375		0	TRUE	0	-777.777
-1	1	0	0.918	0.11	IPI:IPI00410017.1	61370	SPACER	SWISS-PROT:P11940-2 Tax_Id=9606 Gene_Symbol=PABPC1 Isoform 2 of Polyadenylate-binding protein 1	NLDKSIDNK	523.7783	1045.5421	2	44	-777.777	-777.777	-777.777	-777.777	0	0	1110.2219	0	0	0	1045.5404	523.7768779	1045.53923	0	FALSE			-777.777	-777.777	-777.777	1	16	O:\Shao-En\MSDATA\kinaseinhib\k252a\SC_07282008\10x\M3\kinaseinhib_k252a_SC_07282008_10x_M3_combo.mgf.html		3	-777.777	-777.777	O:\Shao-En\MSDATA\kinaseinhib\k252a\SC_07282008\10x\M3\d008012008_m3_5.raw		0	1045.540375		0	TRUE	0	-777.777
-1	1	0	0.918	0.11	IPI:IPI00410017.1	61370	SPACER	SWISS-PROT:P11940-2 Tax_Id=9606 Gene_Symbol=PABPC1 Isoform 2 of Polyadenylate-binding protein 1	NLDKSIDNK	531.7921	1061.5696	2	41	-777.777	-777.777	-777.777	-777.777	0	0	1079.3658	0	0	0	1061.5688	531.7906692	1061.566813	0	FALSE			-777.777	-777.777	-777.777	1	28.7	O:\Shao-En\MSDATA\kinaseinhib\k252a\SC_07282008\10x\M3\kinaseinhib_k252a_SC_07282008_10x_M3_combo.mgf.html	2Lys8	3	-777.777	-777.777	O:\Shao-En\MSDATA\kinaseinhib\k252a\SC_07282008\10x\M3\d008012008_m3_5.raw		0	1045.540375		0	TRUE	0	-777.777
-1	1	0	0.918	0.11	IPI:IPI00410017.1	61370	SPACER	SWISS-PROT:P11940-2 Tax_Id=9606 Gene_Symbol=PABPC1 Isoform 2 of Polyadenylate-binding protein 1	NLDKSIDNK	523.7784	1045.5422	2	37	-777.777	-777.777	-777.777	-777.777	0	0	1079.0399	0	0	0	1045.5404	523.7769779	1045.53943	0	FALSE			-777.777	-777.777	-777.777	1	12.2	O:\Shao-En\MSDATA\kinaseinhib\k252a\SC_07282008\10x\M3\kinaseinhib_k252a_SC_07282008_10x_M3_combo.mgf.html		3	-777.777	-777.777	O:\Shao-En\MSDATA\kinaseinhib\k252a\SC_07282008\10x\M3\d008012008_m3_5.raw		0	1045.540375		0	TRUE	0	-777.777
-1	1	0	0.918	0.11	IPI:IPI00410017.1	61370	SPACER	SWISS-PROT:P11940-2 Tax_Id=9606 Gene_Symbol=PABPC1 Isoform 2 of Polyadenylate-binding protein 1	NLDKSIDNK	531.792	1061.5695	2	37	-777.777	-777.777	-777.777	-777.777	0	0	1048.5449	0	0	0	1061.5688	531.7905692	1061.566613	0	FALSE			-777.777	-777.777	-777.777	1	14.4	O:\Shao-En\MSDATA\kinaseinhib\k252a\SC_07282008\10x\M3\kinaseinhib_k252a_SC_07282008_10x_M3_combo.mgf.html	2Lys8	3	-777.777	-777.777	O:\Shao-En\MSDATA\kinaseinhib\k252a\SC_07282008\10x\M3\d008012008_m3_5.raw		0	1045.540375		0	TRUE	0	-777.777
-1	1	0	0.918	0.11	IPI:IPI00410017.1	61370	SPACER	SWISS-PROT:P11940-2 Tax_Id=9606 Gene_Symbol=PABPC1 Isoform 2 of Polyadenylate-binding protein 1	NLDKSIDNK	531.792	1061.5695	2	27	-777.777	-777.777	-777.777	-777.777	1005.898909	61.01689311	1019.664	1007.770138	1002.8046	102.8401118	1061.5688	531.7905692	1061.566613	1045.538369	FALSE			-777.777	-777.777	-777.777	1	16	O:\Shao-En\MSDATA\kinaseinhib\k252a\SC_07282008\10x\M3\kinaseinhib_k252a_SC_07282008_10x_M3_combo.mgf.html	2Lys8	3	-777.777	-777.777	O:\Shao-En\MSDATA\kinaseinhib\k252a\SC_07282008\10x\M3\d008012008_m3_4.raw		46138.80634	1045.540375		531.7920375	TRUE	531.7906067	-777.777
-1	1	0	0.918	0.11	IPI:IPI00410017.1	61370	SPACER	SWISS-PROT:P11940-2 Tax_Id=9606 Gene_Symbol=PABPC1 Isoform 2 of Polyadenylate-binding protein 1	NLDKSIDNK	531.7921	1061.5696	2	23	-777.777	-777.777	-777.777	-777.777	0	0	988.9446	0	0	0	1061.5688	531.7906692	1061.566813	0	FALSE			-777.777	-777.777	-777.777	1	17	O:\Shao-En\MSDATA\kinaseinhib\k252a\SC_07282008\10x\M3\kinaseinhib_k252a_SC_07282008_10x_M3_combo.mgf.html	2Lys8	3	-777.777	-777.777	O:\Shao-En\MSDATA\kinaseinhib\k252a\SC_07282008\10x\M3\d008012008_m3_4.raw		0	1045.540375		0	FALSE	0	-777.777
-1	1	0	0.918	0.11	IPI:IPI00410017.1	61370	SPACER	SWISS-PROT:P11940-2 Tax_Id=9606 Gene_Symbol=PABPC1 Isoform 2 of Polyadenylate-binding protein 1	NLDKSIDNK	523.7797	1045.5449	2	15	-777.777	-777.777	-777.777	-777.777	0	0	1017.9964	0	0	0	1045.5404	523.7782779	1045.54203	0	FALSE			-777.777	-777.777	-777.777	1	5.6	O:\Shao-En\MSDATA\kinaseinhib\k252a\SC_07282008\10x\M3\kinaseinhib_k252a_SC_07282008_10x_M3_combo.mgf.html		3	-777.777	-777.777	O:\Shao-En\MSDATA\kinaseinhib\k252a\SC_07282008\10x\M3\d008012008_m3_5.raw		0	1045.540375		0	FALSE	0	-777.777
-1	1	0	0.918	0.11	IPI:IPI00410017.1	61370	SPACER	SWISS-PROT:P11940-2 Tax_Id=9606 Gene_Symbol=PABPC1 Isoform 2 of Polyadenylate-binding protein 1	NLDKSIDNK	531.7921	1061.5697	2	13	-777.777	-777.777	-777.777	-777.777	0	0	1142.0559	0	0	0	1061.5688	531.7906692	1061.566813	0	FALSE			-777.777	-777.777	-777.777	1	0.4	O:\Shao-En\MSDATA\kinaseinhib\k252a\SC_07282008\10x\M3\kinaseinhib_k252a_SC_07282008_10x_M3_combo.mgf.html	2Lys8	3	-777.777	-777.777	O:\Shao-En\MSDATA\kinaseinhib\k252a\SC_07282008\10x\M3\d008012008_m3_5.raw		0	1045.540375		0	FALSE	0	-777.777
-1	1	0	0.918	0.11	IPI:IPI00410017.1	61370	SPACER	SWISS-PROT:P11940-2 Tax_Id=9606 Gene_Symbol=PABPC1 Isoform 2 of Polyadenylate-binding protein 1	QAHLTNQYMQR	698.349	1394.6834	2	52	-777.777	-777.777	-777.777	-777.777	1885.227946	9.877411704	1884.7933	1885.694997	1885.0773	7032.495214	1394.682	698.3473888	1394.680252	1388.660319	FALSE			-777.777	-777.777	-777.777	1	33.1	O:\Shao-En\MSDATA\kinaseinhib\k252a\SC_07282008\10x\M3\kinaseinhib_k252a_SC_07282008_10x_M3_combo.mgf.html	1Arg6	3	-777.777	-777.777	O:\Shao-En\MSDATA\kinaseinhib\k252a\SC_07282008\10x\M3\d008012008_m3_5.raw		2038415.928	1388.661925		698.3488727	TRUE	698.3472616	-777.777
-1	1	0	0.918	0.11	IPI:IPI00410017.1	61370	SPACER	SWISS-PROT:P11940-2 Tax_Id=9606 Gene_Symbol=PABPC1 Isoform 2 of Polyadenylate-binding protein 1	QAHLTNQYMQR	703.3362	1404.6578	2	45	-777.777	-777.777	-777.777	-777.777	1813.341394	8.518369813	1812.0691	1813.491254	1812.6913	11472.26478	1404.6568	703.3345834	1404.654641	1404.655686	FALSE			-777.777	-777.777	-777.777	1	32.3	O:\Shao-En\MSDATA\kinaseinhib\k252a\SC_07282008\10x\M3\kinaseinhib_k252a_SC_07282008_10x_M3_combo.mgf.html	1Met(ox)	3	-777.777	-777.777	O:\Shao-En\MSDATA\kinaseinhib\k252a\SC_07282008\10x\M3\d008012008_m3_5.raw		3274427.47	1388.661925		703.3360988	TRUE	703.3344822	-777.777
-1	1	0	0.918	0.11	IPI:IPI00410017.1	61370	SPACER	SWISS-PROT:P11940-2 Tax_Id=9606 Gene_Symbol=PABPC1 Isoform 2 of Polyadenylate-binding protein 1	QAHLTNQYMQR	695.3396	1388.6647	2	38	-777.777	-777.777	-777.777	-777.777	0	0	1883.9377	0	0	0	1388.6619	695.3379921	1388.661459	0	FALSE			-777.777	-777.777	-777.777	1	20.4	O:\Shao-En\MSDATA\kinaseinhib\k252a\SC_07282008\10x\M3\kinaseinhib_k252a_SC_07282008_10x_M3_combo.mgf.html		3	-777.777	-777.777	O:\Shao-En\MSDATA\kinaseinhib\k252a\SC_07282008\10x\M3\d008012008_m3_5.raw		0	1388.661925		0	TRUE	0	-777.777
-1	1	0	0.918	0.11	IPI:IPI00410017.1	61370	SPACER	SWISS-PROT:P11940-2 Tax_Id=9606 Gene_Symbol=PABPC1 Isoform 2 of Polyadenylate-binding protein 1	QAHLTNQYMQR	706.3469	1410.6792	2	37	-777.777	-777.777	-777.777	-777.777	1813.341394	8.518369813	1811.7717	1813.493991	1812.6913	11472.26478	1410.677	706.3452802	1410.676035	1404.655686	FALSE			-777.777	-777.777	-777.777	1	22.5	O:\Shao-En\MSDATA\kinaseinhib\k252a\SC_07282008\10x\M3\kinaseinhib_k252a_SC_07282008_10x_M3_combo.mgf.html	1Arg6 1Met(ox)	3	-777.777	-777.777	O:\Shao-En\MSDATA\kinaseinhib\k252a\SC_07282008\10x\M3\d008012008_m3_5.raw		3274427.47	1388.661925		706.3468871	TRUE	706.3452673	-777.777
-1	1	0	0.918	0.11	IPI:IPI00410017.1	61370	SPACER	SWISS-PROT:P11940-2 Tax_Id=9606 Gene_Symbol=PABPC1 Isoform 2 of Polyadenylate-binding protein 1	QAHLTNQYMQR	469.2274	1404.6604	3	43	-777.777	-777.777	-777.777	-777.777	1813.615252	8.518369813	1813.1187	1813.705672	1814.4193	5362.97375	1404.6568	469.226037	1404.656323	1404.655904	FALSE			-777.777	-777.777	-777.777	1	29.5	O:\Shao-En\MSDATA\kinaseinhib\k252a\SC_07282008\10x\M3\kinaseinhib_k252a_SC_07282008_10x_M3_combo.mgf.html	1Met(ox)	3	-777.777	-777.777	O:\Shao-En\MSDATA\kinaseinhib\k252a\SC_07282008\10x\M3\d008012008_m3_5.raw		2916670.297	1388.661925		469.2273832	TRUE	469.2260202	-777.777
-1	1	0	0.918	0.11	IPI:IPI00410017.1	61370	SPACER	SWISS-PROT:P11940-2 Tax_Id=9606 Gene_Symbol=PABPC1 Isoform 2 of Polyadenylate-binding protein 1	QAHLTNQYMQR	463.8957	1388.6653	3	20	-777.777	-777.777	-777.777	-777.777	0	0	1883.6756	0	0	0	1388.6619	463.8943428	1388.66124	0	FALSE			-777.777	-777.777	-777.777	1	12.8	O:\Shao-En\MSDATA\kinaseinhib\k252a\SC_07282008\10x\M3\kinaseinhib_k252a_SC_07282008_10x_M3_combo.mgf.html		3	-777.777	-777.777	O:\Shao-En\MSDATA\kinaseinhib\k252a\SC_07282008\10x\M3\d008012008_m3_5.raw		0	1388.661925		0	FALSE	0	-777.777
-1	1	0	0.918	0.11	IPI:IPI00410017.1	61370	SPACER	SWISS-PROT:P11940-2 Tax_Id=9606 Gene_Symbol=PABPC1 Isoform 2 of Polyadenylate-binding protein 1	QIYVGR	371.2221	740.4296	2	21	-777.777	-777.777	-777.777	-777.777	0	0	1828.7442	0	0	0	740.4276	371.2208431	740.4271608	0	FALSE			-777.777	-777.777	-777.777	1	1.7	O:\Shao-En\MSDATA\kinaseinhib\k252a\SC_07282008\10x\M3\kinaseinhib_k252a_SC_07282008_10x_M3_combo.mgf.html	1Arg6	3	-777.777	-777.777	O:\Shao-En\MSDATA\kinaseinhib\k252a\SC_07282008\10x\M3\d008012008_m3_5.raw		0	734.4075147		0	FALSE	0	-777.777
-1	1	0	0.918	0.11	IPI:IPI00410017.1	61370	SPACER	SWISS-PROT:P11940-2 Tax_Id=9606 Gene_Symbol=PABPC1 Isoform 2 of Polyadenylate-binding protein 1	QMLGER	370.1973	738.38	2	24	-777.777	-777.777	-777.777	-777.777	0	0	1451.0948	0	0	0	738.379	370.1960442	738.3775631	0	FALSE			-777.777	-777.777	-777.777	1	0	O:\Shao-En\MSDATA\kinaseinhib\k252a\SC_07282008\10x\M3\kinaseinhib_k252a_SC_07282008_10x_M3_combo.mgf.html	1Arg6	3	-777.777	-777.777	O:\Shao-En\MSDATA\kinaseinhib\k252a\SC_07282008\10x\M3\d008012008_m3_5.raw		0	732.3588547		0	FALSE	0	-777.777
-1	1	0	0.918	0.11	IPI:IPI00410017.1	61370	SPACER	SWISS-PROT:P11940-2 Tax_Id=9606 Gene_Symbol=PABPC1 Isoform 2 of Polyadenylate-binding protein 1	RSLGYAYVNFQQPADAER	1043.0117	2084.0089	2	56	-777.777	-777.777	-777.777	-777.777	2543.242564	14.78242821	2537.1926	2543.418073	2542.3643	9563.001826	2084.0075	1043.009716	2084.004906	2084.00766	FALSE			-777.777	-777.777	-777.777	1	38.2	O:\Shao-En\MSDATA\kinaseinhib\k252a\SC_07282008\10x\M3\kinaseinhib_k252a_SC_07282008_10x_M3_combo.mgf.html		3	-777.777	-777.777	O:\Shao-En\MSDATA\kinaseinhib\k252a\SC_07282008\10x\M3\d008012008_m3_5.raw		1503684.342	2084.007525		1043.013016	TRUE	1043.011031	-777.777
-1	1	0	0.918	0.11	IPI:IPI00410017.1	61370	SPACER	SWISS-PROT:P11940-2 Tax_Id=9606 Gene_Symbol=PABPC1 Isoform 2 of Polyadenylate-binding protein 1	RSLGYAYVNFQQPADAER	1049.0346	2096.0547	2	47	-777.777	-777.777	-777.777	-777.777	0	0	2537.5568	0	0	0	2096.0477	1049.032609	2096.050693	0	FALSE			-777.777	-777.777	-777.777	1	41.4	O:\Shao-En\MSDATA\kinaseinhib\k252a\SC_07282008\10x\M3\kinaseinhib_k252a_SC_07282008_10x_M3_combo.mgf.html	2Arg6	3	-777.777	-777.777	O:\Shao-En\MSDATA\kinaseinhib\k252a\SC_07282008\10x\M3\d008012008_m3_5.raw		0	2084.007525		0	TRUE	0	-777.777
-1	1	0	0.918	0.11	IPI:IPI00410017.1	61370	SPACER	SWISS-PROT:P11940-2 Tax_Id=9606 Gene_Symbol=PABPC1 Isoform 2 of Polyadenylate-binding protein 1	RSLGYAYVNFQQPADAER	695.6778	2084.0116	3	72	-777.777	-777.777	-777.777	-777.777	2543.899209	17.35298368	2536.0661	2544.09707	2544.5023	6712.490135	2084.0075	695.6761917	2084.006787	2084.007575	FALSE			-777.777	-777.777	-777.777	1	59.2	O:\Shao-En\MSDATA\kinaseinhib\k252a\SC_07282008\10x\M3\kinaseinhib_k252a_SC_07282008_10x_M3_combo.mgf.html		3	-777.777	-777.777	O:\Shao-En\MSDATA\kinaseinhib\k252a\SC_07282008\10x\M3\d008012008_m3_5.raw		1971325.916	2084.007525		695.6788281	TRUE	695.6772198	-777.777
-1	1	0	0.918	0.11	IPI:IPI00410017.1	61370	SPACER	SWISS-PROT:P11940-2 Tax_Id=9606 Gene_Symbol=PABPC1 Isoform 2 of Polyadenylate-binding protein 1	RSLGYAYVNFQQPADAER	699.6924	2096.0554	3	51	-777.777	-777.777	-777.777	-777.777	0	0	2536.82	0	0	0	2096.0477	699.6907874	2096.050574	0	FALSE			-777.777	-777.777	-777.777	1	35.4	O:\Shao-En\MSDATA\kinaseinhib\k252a\SC_07282008\10x\M3\kinaseinhib_k252a_SC_07282008_10x_M3_combo.mgf.html	2Arg6	3	-777.777	-777.777	O:\Shao-En\MSDATA\kinaseinhib\k252a\SC_07282008\10x\M3\d008012008_m3_5.raw		0	2084.007525		0	TRUE	0	-777.777
-1	1	0	0.918	0.11	IPI:IPI00410017.1	61370	SPACER	SWISS-PROT:P11940-2 Tax_Id=9606 Gene_Symbol=PABPC1 Isoform 2 of Polyadenylate-binding protein 1	RSLGYAYVNFQQPADAER	695.6779	2084.0118	3	17	-777.777	-777.777	-777.777	-777.777	0	0	2534.2701	0	0	0	2084.0075	695.6762917	2084.007087	0	FALSE			-777.777	-777.777	-777.777	1	5.6	O:\Shao-En\MSDATA\kinaseinhib\k252a\SC_07282008\10x\M3\kinaseinhib_k252a_SC_07282008_10x_M3_combo.mgf.html		3	-777.777	-777.777	O:\Shao-En\MSDATA\kinaseinhib\k252a\SC_07282008\10x\M3\d008012008_m3_4.raw		0	2084.007525		0	FALSE	0	-777.777
-1	1	0	0.918	0.11	IPI:IPI00410017.1	61370	SPACER	SWISS-PROT:P11940-2 Tax_Id=9606 Gene_Symbol=PABPC1 Isoform 2 of Polyadenylate-binding protein 1	SGVGNIFIK	467.7736	933.5327	2	79	-777.777	-777.777	-777.777	-777.777	2452.760036	22.15772901	2450.595	2453.401011	2452.3291	1937.502485	933.5283	467.7722386	933.5299517	933.5290783	FALSE			-777.777	-777.777	-777.777	1	60	O:\Shao-En\MSDATA\kinaseinhib\k252a\SC_07282008\10x\M3\kinaseinhib_k252a_SC_07282008_10x_M3_combo.mgf.html		3	-777.777	-777.777	O:\Shao-En\MSDATA\kinaseinhib\k252a\SC_07282008\10x\M3\d008012008_m3_4.raw		1056785.883	933.5283447		467.7734609	TRUE	467.7720995	-777.777
-1	1	0	0.918	0.11	IPI:IPI00410017.1	61370	SPACER	SWISS-PROT:P11940-2 Tax_Id=9606 Gene_Symbol=PABPC1 Isoform 2 of Polyadenylate-binding protein 1	SGVGNIFIK	471.7807	941.5469	2	69	-777.777	-777.777	-777.777	-777.777	0	0	2449.4654	0	0	0	941.5425	471.7793342	941.544143	0	FALSE			-777.777	-777.777	-777.777	1	48.9	O:\Shao-En\MSDATA\kinaseinhib\k252a\SC_07282008\10x\M3\kinaseinhib_k252a_SC_07282008_10x_M3_combo.mgf.html	1Lys8	3	-777.777	-777.777	O:\Shao-En\MSDATA\kinaseinhib\k252a\SC_07282008\10x\M3\d008012008_m3_4.raw		0	933.5283447		0	TRUE	0	-777.777
-1	1	0	0.918	0.11	IPI:IPI00410017.1	61370	SPACER	SWISS-PROT:P11940-2 Tax_Id=9606 Gene_Symbol=PABPC1 Isoform 2 of Polyadenylate-binding protein 1	SGVGNIFIK	471.7798	941.545	2	63	-777.777	-777.777	-777.777	-777.777	2464.245093	25.63262957	2452.5344	2464.971931	2460.7865	10036.78398	941.5425	471.7784342	941.542343	933.5282586	FALSE			-777.777	-777.777	-777.777	1	44.7	O:\Shao-En\MSDATA\kinaseinhib\k252a\SC_07282008\10x\M3\kinaseinhib_k252a_SC_07282008_10x_M3_combo.mgf.html	1Lys8	3	-777.777	-777.777	O:\Shao-En\MSDATA\kinaseinhib\k252a\SC_07282008\10x\M3\d008012008_m3_5.raw		5341944.883	933.5283447		471.7797693	TRUE	471.7784035	-777.777
-1	1	0	0.918	0.11	IPI:IPI00410017.1	61370	SPACER	SWISS-PROT:P11940-2 Tax_Id=9606 Gene_Symbol=PABPC1 Isoform 2 of Polyadenylate-binding protein 1	SGVGNIFIK	467.7733	933.5321	2	61	-777.777	-777.777	-777.777	-777.777	0	0	2451.0974	0	0	0	933.5283	467.7719386	933.5293517	0	FALSE			-777.777	-777.777	-777.777	1	44.8	O:\Shao-En\MSDATA\kinaseinhib\k252a\SC_07282008\10x\M3\kinaseinhib_k252a_SC_07282008_10x_M3_combo.mgf.html		3	-777.777	-777.777	O:\Shao-En\MSDATA\kinaseinhib\k252a\SC_07282008\10x\M3\d008012008_m3_5.raw		0	933.5283447		0	TRUE	0	-777.777
-1	1	0	0.918	0.11	IPI:IPI00410017.1	61370	SPACER	SWISS-PROT:P11940-2 Tax_Id=9606 Gene_Symbol=PABPC1 Isoform 2 of Polyadenylate-binding protein 1	SGVGNIFIK	467.7735	933.5325	2	23	-777.777	-777.777	-777.777	-777.777	0	0	2476.999	0	0	0	933.5283	467.7721386	933.5297517	0	FALSE			-777.777	-777.777	-777.777	1	8.6	O:\Shao-En\MSDATA\kinaseinhib\k252a\SC_07282008\10x\M3\kinaseinhib_k252a_SC_07282008_10x_M3_combo.mgf.html		3	-777.777	-777.777	O:\Shao-En\MSDATA\kinaseinhib\k252a\SC_07282008\10x\M3\d008012008_m3_6.raw		0	933.5283447		0	FALSE	0	-777.777
-1	1	0	0.918	0.11	IPI:IPI00410017.1	61370	SPACER	SWISS-PROT:P11940-2 Tax_Id=9606 Gene_Symbol=PABPC1 Isoform 2 of Polyadenylate-binding protein 1	SGVGNIFIK	467.7736	933.5326	2	12	-777.777	-777.777	-777.777	-777.777	0	0	2482.1988	0	0	0	933.5283	467.7722386	933.5299517	0	FALSE			-777.777	-777.777	-777.777	1	1.2	O:\Shao-En\MSDATA\kinaseinhib\k252a\SC_07282008\10x\M3\kinaseinhib_k252a_SC_07282008_10x_M3_combo.mgf.html		3	-777.777	-777.777	O:\Shao-En\MSDATA\kinaseinhib\k252a\SC_07282008\10x\M3\d008012008_m3_5.raw		0	933.5283447		0	FALSE	0	-777.777
-1	1	0	0.918	0.11	IPI:IPI00410017.1	61370	SPACER	SWISS-PROT:P11940-2 Tax_Id=9606 Gene_Symbol=PABPC1 Isoform 2 of Polyadenylate-binding protein 1	SIDNKALYDTFSAFGNILSCK	1190.5951	2379.1757	2	79	-777.777	-777.777	-777.777	-777.777	3931.772477	23.42457702	3923.9558	3933.189294	3931.0055	1953.788286	2379.1751	1190.592956	2379.171386	2363.1478	FALSE			-777.777	-777.777	-777.777	1	74.8	O:\Shao-En\MSDATA\kinaseinhib\k252a\SC_07282008\10x\M3\kinaseinhib_k252a_SC_07282008_10x_M3_combo.mgf.html	2Lys8	3	-777.777	-777.777	O:\Shao-En\MSDATA\kinaseinhib\k252a\SC_07282008\10x\M3\d008012008_m3_5.raw		254617.9722	2306.12525		1190.598643	TRUE	1190.596499	-777.777
-1	1	0	0.918	0.11	IPI:IPI00410017.1	61370	SPACER	SWISS-PROT:P11940-2 Tax_Id=9606 Gene_Symbol=PABPC1 Isoform 2 of Polyadenylate-binding protein 1	SIDNKALYDTFSAFGNILSCK	1182.5826	2363.1506	2	64	-777.777	-777.777	-777.777	-777.777	0	0	3924.3151	0	0	0	2363.1467	1182.580464	2363.146403	0	FALSE			-777.777	-777.777	-777.777	1	61.5	O:\Shao-En\MSDATA\kinaseinhib\k252a\SC_07282008\10x\M3\kinaseinhib_k252a_SC_07282008_10x_M3_combo.mgf.html		3	-777.777	-777.777	O:\Shao-En\MSDATA\kinaseinhib\k252a\SC_07282008\10x\M3\d008012008_m3_5.raw		0	2306.12525		0	TRUE	0	-777.777
-1	1	0	0.918	0.11	IPI:IPI00410017.1	61370	SPACER	SWISS-PROT:P11940-2 Tax_Id=9606 Gene_Symbol=PABPC1 Isoform 2 of Polyadenylate-binding protein 1	SIDNKALYDTFSAFGNILSCK	1182.5829	2363.1512	2	20	-777.777	-777.777	-777.777	-777.777	0	0	3945.3659	0	0	0	2363.1467	1182.580764	2363.147003	0	FALSE			-777.777	-777.777	-777.777	1	19.8	O:\Shao-En\MSDATA\kinaseinhib\k252a\SC_07282008\10x\M3\kinaseinhib_k252a_SC_07282008_10x_M3_combo.mgf.html		3	-777.777	-777.777	O:\Shao-En\MSDATA\kinaseinhib\k252a\SC_07282008\10x\M3\d008012008_m3_4.raw		0	2306.12525		0	FALSE	0	-777.777
-1	1	0	0.918	0.11	IPI:IPI00410017.1	61370	SPACER	SWISS-PROT:P11940-2 Tax_Id=9606 Gene_Symbol=PABPC1 Isoform 2 of Polyadenylate-binding protein 1	SIDNKALYDTFSAFGNILSCK	794.0694	2379.1863	3	39	-777.777	-777.777	-777.777	-777.777	3932.255085	23.42457702	3926.7847	3932.446794	3931.0055	1831.640535	2379.1751	794.0676852	2379.181267	2363.14928	FALSE			-777.777	-777.777	-777.777	1	28.7	O:\Shao-En\MSDATA\kinaseinhib\k252a\SC_07282008\10x\M3\kinaseinhib_k252a_SC_07282008_10x_M3_combo.mgf.html	2Lys8	3	-777.777	-777.777	O:\Shao-En\MSDATA\kinaseinhib\k252a\SC_07282008\10x\M3\d008012008_m3_5.raw		439111.4224	2306.12525		794.0682831	TRUE	794.0665682	-777.777
-1	1	0	0.918	0.11	IPI:IPI00410017.1	61370	SPACER	SWISS-PROT:P11940-2 Tax_Id=9606 Gene_Symbol=PABPC1 Isoform 2 of Polyadenylate-binding protein 1	SIDNKALYDTFSAFGNILSCK	794.0663	2379.177	3	18	-777.777	-777.777	-777.777	-777.777	0	0	3972.8947	0	0	0	2379.1751	794.0645852	2379.171967	0	FALSE			-777.777	-777.777	-777.777	1	7.8	O:\Shao-En\MSDATA\kinaseinhib\k252a\SC_07282008\10x\M3\kinaseinhib_k252a_SC_07282008_10x_M3_combo.mgf.html	2Lys8	3	-777.777	-777.777	O:\Shao-En\MSDATA\kinaseinhib\k252a\SC_07282008\10x\M3\d008012008_m3_5.raw		0	2306.12525		0	FALSE	0	-777.777
-1	1	0	0.918	0.11	IPI:IPI00410017.1	61370	SPACER	SWISS-PROT:P11940-2 Tax_Id=9606 Gene_Symbol=PABPC1 Isoform 2 of Polyadenylate-binding protein 1	SIDNKALYDTFSAFGNILSCK	788.7257	2363.1554	3	16	-777.777	-777.777	-777.777	-777.777	0	0	3941.7964	0	0	0	2363.1467	788.723991	2363.150185	0	FALSE			-777.777	-777.777	-777.777	1	12.5	O:\Shao-En\MSDATA\kinaseinhib\k252a\SC_07282008\10x\M3\kinaseinhib_k252a_SC_07282008_10x_M3_combo.mgf.html		3	-777.777	-777.777	O:\Shao-En\MSDATA\kinaseinhib\k252a\SC_07282008\10x\M3\d008012008_m3_4.raw		0	2306.12525		0	FALSE	0	-777.777
-1	1	0	0.918	0.11	IPI:IPI00410017.1	61370	SPACER	SWISS-PROT:P11940-2 Tax_Id=9606 Gene_Symbol=PABPC1 Isoform 2 of Polyadenylate-binding protein 1	SIDNKALYDTFSAFGNILSCK	794.0679	2379.182	3	12	-777.777	-777.777	-777.777	-777.777	0	0	3942.1668	0	0	0	2379.1751	794.0661852	2379.176767	0	FALSE			-777.777	-777.777	-777.777	1	9	O:\Shao-En\MSDATA\kinaseinhib\k252a\SC_07282008\10x\M3\kinaseinhib_k252a_SC_07282008_10x_M3_combo.mgf.html	2Lys8	3	-777.777	-777.777	O:\Shao-En\MSDATA\kinaseinhib\k252a\SC_07282008\10x\M3\d008012008_m3_4.raw		0	2306.12525		0	FALSE	0	-777.777
-1	1	0	0.918	0.11	IPI:IPI00410017.1	61370	SPACER	SWISS-PROT:P11940-2 Tax_Id=9606 Gene_Symbol=PABPC1 Isoform 2 of Polyadenylate-binding protein 1	SKGFGFVCFSSPEEATK	947.4586	1892.9026	2	91	-777.777	-777.777	-777.777	-777.777	2744.783156	22.80399164	2744.98	2744.63967	2744.1462	3573.577816	1892.8949	947.4567191	1892.898913	1876.867708	FALSE			-777.777	-777.777	-777.777	1	81.5	O:\Shao-En\MSDATA\kinaseinhib\k252a\SC_07282008\10x\M3\kinaseinhib_k252a_SC_07282008_10x_M3_combo.mgf.html	2Lys8	3	-777.777	-777.777	O:\Shao-En\MSDATA\kinaseinhib\k252a\SC_07282008\10x\M3\d008012008_m3_4.raw		657751.363	1819.84505		947.4585972	TRUE	947.4567163	-777.777
-1	1	0	0.918	0.11	IPI:IPI00410017.1	61370	SPACER	SWISS-PROT:P11940-2 Tax_Id=9606 Gene_Symbol=PABPC1 Isoform 2 of Polyadenylate-binding protein 1	SKGFGFVCFSSPEEATK	939.443	1876.8714	2	74	-777.777	-777.777	-777.777	-777.777	0	0	2744.6196	0	0	0	1876.8665	939.4411277	1876.86773	0	FALSE			-777.777	-777.777	-777.777	1	70	O:\Shao-En\MSDATA\kinaseinhib\k252a\SC_07282008\10x\M3\kinaseinhib_k252a_SC_07282008_10x_M3_combo.mgf.html		3	-777.777	-777.777	O:\Shao-En\MSDATA\kinaseinhib\k252a\SC_07282008\10x\M3\d008012008_m3_4.raw		0	1819.84505		0	TRUE	0	-777.777
-1	1	0	0.918	0.11	IPI:IPI00410017.1	61370	SPACER	SWISS-PROT:P11940-2 Tax_Id=9606 Gene_Symbol=PABPC1 Isoform 2 of Polyadenylate-binding protein 1	SKGFGFVCFSSPEEATK	939.4411	1876.8677	2	72	-777.777	-777.777	-777.777	-777.777	2752.991879	23.02233103	2741.0044	2753.792201	2754.905	24598.2289	1876.8665	939.4392278	1876.86393	1876.866006	FALSE			-777.777	-777.777	-777.777	1	65.9	O:\Shao-En\MSDATA\kinaseinhib\k252a\SC_07282008\10x\M3\kinaseinhib_k252a_SC_07282008_10x_M3_combo.mgf.html		3	-777.777	-777.777	O:\Shao-En\MSDATA\kinaseinhib\k252a\SC_07282008\10x\M3\d008012008_m3_5.raw		4580942.948	1819.84505		939.4409838	TRUE	939.4391116	-777.777
-1	1	0	0.918	0.11	IPI:IPI00410017.1	61370	SPACER	SWISS-PROT:P11940-2 Tax_Id=9606 Gene_Symbol=PABPC1 Isoform 2 of Polyadenylate-binding protein 1	SKGFGFVCFSSPEEATK	947.4479	1892.8812	2	54	-777.777	-777.777	-777.777	-777.777	0	0	2739.9532	0	0	0	1892.8949	947.4460191	1892.877513	0	FALSE			-777.777	-777.777	-777.777	1	52.1	O:\Shao-En\MSDATA\kinaseinhib\k252a\SC_07282008\10x\M3\kinaseinhib_k252a_SC_07282008_10x_M3_combo.mgf.html	2Lys8	3	-777.777	-777.777	O:\Shao-En\MSDATA\kinaseinhib\k252a\SC_07282008\10x\M3\d008012008_m3_5.raw		0	1819.84505		0	TRUE	0	-777.777
-1	1	0	0.918	0.11	IPI:IPI00410017.1	61370	SPACER	SWISS-PROT:P11940-2 Tax_Id=9606 Gene_Symbol=PABPC1 Isoform 2 of Polyadenylate-binding protein 1	SKGFGFVCFSSPEEATK	947.442	1892.8694	2	37	-777.777	-777.777	-777.777	-777.777	0	0	2736.5332	0	0	0	1892.8949	947.4401191	1892.865713	0	FALSE			-777.777	-777.777	-777.777	1	35.3	O:\Shao-En\MSDATA\kinaseinhib\k252a\SC_07282008\10x\M3\kinaseinhib_k252a_SC_07282008_10x_M3_combo.mgf.html	2Lys8	3	-777.777	-777.777	O:\Shao-En\MSDATA\kinaseinhib\k252a\SC_07282008\10x\M3\d008012008_m3_5.raw		0	1819.84505		0	TRUE	0	-777.777
-1	1	0	0.918	0.11	IPI:IPI00410017.1	61370	SPACER	SWISS-PROT:P11940-2 Tax_Id=9606 Gene_Symbol=PABPC1 Isoform 2 of Polyadenylate-binding protein 1	SKGFGFVCFSSPEEATK	626.6307	1876.8702	3	29	-777.777	-777.777	-777.777	-777.777	2744.091072	25.20506063	2743.7825	2744.701293	2739.9576	1551.151223	1876.8665	626.6291665	1876.865711	1876.868954	FALSE			-777.777	-777.777	-777.777	1	12.3	O:\Shao-En\MSDATA\kinaseinhib\k252a\SC_07282008\10x\M3\kinaseinhib_k252a_SC_07282008_10x_M3_combo.mgf.html		3	-777.777	-777.777	O:\Shao-En\MSDATA\kinaseinhib\k252a\SC_07282008\10x\M3\d008012008_m3_4.raw		531306.8137	1819.84505		626.6322856	TRUE	626.6307521	-777.777
-1	1	0	0.918	0.11	IPI:IPI00410017.1	61370	SPACER	SWISS-PROT:P11940-2 Tax_Id=9606 Gene_Symbol=PABPC1 Isoform 2 of Polyadenylate-binding protein 1	SKGFGFVCFSSPEEATK	631.9723	1892.895	3	29	-777.777	-777.777	-777.777	-777.777	2752.605333	23.02233103	2742.1982	2752.987363	2754.905	12683.1994	1892.8949	631.9707607	1892.890494	1876.866629	FALSE			-777.777	-777.777	-777.777	1	23.6	O:\Shao-En\MSDATA\kinaseinhib\k252a\SC_07282008\10x\M3\kinaseinhib_k252a_SC_07282008_10x_M3_combo.mgf.html	2Lys8	3	-777.777	-777.777	O:\Shao-En\MSDATA\kinaseinhib\k252a\SC_07282008\10x\M3\d008012008_m3_5.raw		4353279.199	1819.84505		631.9734053	TRUE	631.9718661	-777.777
-1	1	0	0.918	0.11	IPI:IPI00410017.1	61370	SPACER	SWISS-PROT:P11940-2 Tax_Id=9606 Gene_Symbol=PABPC1 Isoform 2 of Polyadenylate-binding protein 1	SKGFGFVCFSSPEEATK	631.9737	1892.8991	3	22	-777.777	-777.777	-777.777	-777.777	0	0	2743.4386	0	0	0	1892.8949	631.9721607	1892.894694	0	FALSE			-777.777	-777.777	-777.777	1	18	O:\Shao-En\MSDATA\kinaseinhib\k252a\SC_07282008\10x\M3\kinaseinhib_k252a_SC_07282008_10x_M3_combo.mgf.html	2Lys8	3	-777.777	-777.777	O:\Shao-En\MSDATA\kinaseinhib\k252a\SC_07282008\10x\M3\d008012008_m3_4.raw		0	1819.84505		0	FALSE	0	-777.777
-1	1	0	0.918	0.11	IPI:IPI00410017.1	61370	SPACER	SWISS-PROT:P11940-2 Tax_Id=9606 Gene_Symbol=PABPC1 Isoform 2 of Polyadenylate-binding protein 1	SKGFGFVCFSSPEEATK	626.6306	1876.87	3	21	-777.777	-777.777	-777.777	-777.777	0	0	2744.3922	0	0	0	1876.8665	626.6290665	1876.865411	0	FALSE			-777.777	-777.777	-777.777	1	13.6	O:\Shao-En\MSDATA\kinaseinhib\k252a\SC_07282008\10x\M3\kinaseinhib_k252a_SC_07282008_10x_M3_combo.mgf.html		3	-777.777	-777.777	O:\Shao-En\MSDATA\kinaseinhib\k252a\SC_07282008\10x\M3\d008012008_m3_5.raw		0	1819.84505		0	FALSE	0	-777.777
-1	1	0	0.918	0.11	IPI:IPI00410017.1	61370	SPACER	SWISS-PROT:P11940-2 Tax_Id=9606 Gene_Symbol=PABPC1 Isoform 2 of Polyadenylate-binding protein 1	SKVDEAVAVLQAHQAK	855.4818	1708.9491	2	97	-777.777	-777.777	-777.777	-777.777	2376.038276	19.61577464	2366.38	2376.373378	2375.6825	8669.111113	1708.9442	855.4800187	1708.945512	1692.915509	FALSE			-777.777	-777.777	-777.777	1	91.2	O:\Shao-En\MSDATA\kinaseinhib\k252a\SC_07282008\10x\M3\kinaseinhib_k252a_SC_07282008_10x_M3_combo.mgf.html	2Lys8	3	-777.777	-777.777	O:\Shao-En\MSDATA\kinaseinhib\k252a\SC_07282008\10x\M3\d008012008_m3_5.raw		1868340.522	1692.915845		855.4819363	TRUE	855.480155	-777.777
-1	1	0	0.918	0.11	IPI:IPI00410017.1	61370	SPACER	SWISS-PROT:P11940-2 Tax_Id=9606 Gene_Symbol=PABPC1 Isoform 2 of Polyadenylate-binding protein 1	SKVDEAVAVLQAHQAK	847.4663	1692.9181	2	89	-777.777	-777.777	-777.777	-777.777	0	0	2368.2746	0	0	0	1692.9158	847.4645274	1692.914529	0	FALSE			-777.777	-777.777	-777.777	1	76.4	O:\Shao-En\MSDATA\kinaseinhib\k252a\SC_07282008\10x\M3\kinaseinhib_k252a_SC_07282008_10x_M3_combo.mgf.html		3	-777.777	-777.777	O:\Shao-En\MSDATA\kinaseinhib\k252a\SC_07282008\10x\M3\d008012008_m3_5.raw		0	1692.915845		0	TRUE	0	-777.777
-1	1	0	0.918	0.11	IPI:IPI00410017.1	61370	SPACER	SWISS-PROT:P11940-2 Tax_Id=9606 Gene_Symbol=PABPC1 Isoform 2 of Polyadenylate-binding protein 1	SKVDEAVAVLQAHQAK	570.6568	1708.9487	3	63	-777.777	-777.777	-777.777	-777.777	2375.54808	22.14470585	2361.5534	2376.264178	2375.6825	18743.85283	1708.9442	570.6553271	1708.944193	1692.9166	FALSE			-777.777	-777.777	-777.777	1	54.7	O:\Shao-En\MSDATA\kinaseinhib\k252a\SC_07282008\10x\M3\kinaseinhib_k252a_SC_07282008_10x_M3_combo.mgf.html	2Lys8	3	-777.777	-777.777	O:\Shao-En\MSDATA\kinaseinhib\k252a\SC_07282008\10x\M3\d008012008_m3_5.raw		7514608.68	1692.915845		570.6567541	TRUE	570.6552812	-777.777
-1	1	0	0.918	0.11	IPI:IPI00410017.1	61370	SPACER	SWISS-PROT:P11940-2 Tax_Id=9606 Gene_Symbol=PABPC1 Isoform 2 of Polyadenylate-binding protein 1	SKVDEAVAVLQAHQAK	565.3133	1692.9181	3	50	-777.777	-777.777	-777.777	-777.777	0	0	2362.2521	0	0	0	1692.9158	565.3118329	1692.913711	0	FALSE			-777.777	-777.777	-777.777	1	32.3	O:\Shao-En\MSDATA\kinaseinhib\k252a\SC_07282008\10x\M3\kinaseinhib_k252a_SC_07282008_10x_M3_combo.mgf.html		3	-777.777	-777.777	O:\Shao-En\MSDATA\kinaseinhib\k252a\SC_07282008\10x\M3\d008012008_m3_5.raw		0	1692.915845		0	TRUE	0	-777.777
-1	1	0	0.918	0.11	IPI:IPI00410017.1	61370	SPACER	SWISS-PROT:P11940-2 Tax_Id=9606 Gene_Symbol=PABPC1 Isoform 2 of Polyadenylate-binding protein 1	SKVDEAVAVLQAHQAK	570.6568	1708.9485	3	32	-777.777	-777.777	-777.777	-777.777	2380.776366	19.51737129	2380.4411	2380.691498	2383.6536	754.7327506	1708.9442	570.6553271	1708.944193	1692.916987	FALSE			-777.777	-777.777	-777.777	1	26.6	O:\Shao-En\MSDATA\kinaseinhib\k252a\SC_07282008\10x\M3\kinaseinhib_k252a_SC_07282008_10x_M3_combo.mgf.html	2Lys8	3	-777.777	-777.777	O:\Shao-En\MSDATA\kinaseinhib\k252a\SC_07282008\10x\M3\d008012008_m3_6.raw		303417.2925	1692.915845		570.657928	TRUE	570.6564551	-777.777
-1	1	0	0.918	0.11	IPI:IPI00410017.1	61370	SPACER	SWISS-PROT:P11940-2 Tax_Id=9606 Gene_Symbol=PABPC1 Isoform 2 of Polyadenylate-binding protein 1	SKVDEAVAVLQAHQAK	565.3143	1692.9211	3	25	-777.777	-777.777	-777.777	-777.777	0	0	2376.2722	0	0	0	1692.9158	565.3128329	1692.916711	0	FALSE			-777.777	-777.777	-777.777	1	17.7	O:\Shao-En\MSDATA\kinaseinhib\k252a\SC_07282008\10x\M3\kinaseinhib_k252a_SC_07282008_10x_M3_combo.mgf.html		3	-777.777	-777.777	O:\Shao-En\MSDATA\kinaseinhib\k252a\SC_07282008\10x\M3\d008012008_m3_6.raw		0	1692.915845		0	FALSE	0	-777.777
-1	1	0	0.918	0.11	IPI:IPI00410017.1	61370	SPACER	SWISS-PROT:P11940-2 Tax_Id=9606 Gene_Symbol=PABPC1 Isoform 2 of Polyadenylate-binding protein 1	SKVDEAVAVLQAHQAK	565.3138	1692.9197	3	17	-777.777	-777.777	-777.777	-777.777	0	0	2362.8571	0	0	0	1692.9158	565.3123329	1692.915211	0	FALSE			-777.777	-777.777	-777.777	1	11.1	O:\Shao-En\MSDATA\kinaseinhib\k252a\SC_07282008\10x\M3\kinaseinhib_k252a_SC_07282008_10x_M3_combo.mgf.html		3	-777.777	-777.777	O:\Shao-En\MSDATA\kinaseinhib\k252a\SC_07282008\10x\M3\d008012008_m3_4.raw		0	1692.915845		0	FALSE	0	-777.777
-1	1	0	0.918	0.11	IPI:IPI00410017.1	61370	SPACER	SWISS-PROT:P11940-2 Tax_Id=9606 Gene_Symbol=PABPC1 Isoform 2 of Polyadenylate-binding protein 1	SKVDEAVAVLQAHQAK	570.6568	1708.9487	3	12	-777.777	-777.777	-777.777	-777.777	0	0	2356.5628	0	0	0	1708.9442	570.6553271	1708.944193	0	FALSE			-777.777	-777.777	-777.777	1	6	O:\Shao-En\MSDATA\kinaseinhib\k252a\SC_07282008\10x\M3\kinaseinhib_k252a_SC_07282008_10x_M3_combo.mgf.html	2Lys8	3	-777.777	-777.777	O:\Shao-En\MSDATA\kinaseinhib\k252a\SC_07282008\10x\M3\d008012008_m3_4.raw		0	1692.915845		0	FALSE	0	-777.777
-1	1	0	0.918	0.11	IPI:IPI00410017.1	61370	SPACER	SWISS-PROT:P11940-2 Tax_Id=9606 Gene_Symbol=PABPC1 Isoform 2 of Polyadenylate-binding protein 1	SLGYAYVNFQQPADAER	964.9637	1927.9128	2	105	-777.777	-777.777	-777.777	-777.777	2763.277054	23.11473061	2750.8965	2762.959408	2766.135	54600.19993	1927.9064	964.9618001	1927.909075	1927.909259	FALSE			-777.777	-777.777	-777.777	1	94.4	O:\Shao-En\MSDATA\kinaseinhib\k252a\SC_07282008\10x\M3\kinaseinhib_k252a_SC_07282008_10x_M3_combo.mgf.html		3	-777.777	-777.777	O:\Shao-En\MSDATA\kinaseinhib\k252a\SC_07282008\10x\M3\d008012008_m3_5.raw		9650159.259	1927.906415		964.9626869	TRUE	964.960787	-777.777
-1	1	0	0.918	0.11	IPI:IPI00410017.1	61370	SPACER	SWISS-PROT:P11940-2 Tax_Id=9606 Gene_Symbol=PABPC1 Isoform 2 of Polyadenylate-binding protein 1	SLGYAYVNFQQPADAER	964.9637	1927.9129	2	88	-777.777	-777.777	-777.777	-777.777	2776.810225	20.42133646	2773.3828	2778.093404	2779.249	2426.633288	1927.9064	964.9618001	1927.909075	1927.907243	FALSE			-777.777	-777.777	-777.777	1	77.7	O:\Shao-En\MSDATA\kinaseinhib\k252a\SC_07282008\10x\M3\kinaseinhib_k252a_SC_07282008_10x_M3_combo.mgf.html		3	-777.777	-777.777	O:\Shao-En\MSDATA\kinaseinhib\k252a\SC_07282008\10x\M3\d008012008_m3_6.raw		429741.2659	1927.906415		964.9623382	TRUE	964.9604383	-777.777
-1	1	0	0.918	0.11	IPI:IPI00410017.1	61370	SPACER	SWISS-PROT:P11940-2 Tax_Id=9606 Gene_Symbol=PABPC1 Isoform 2 of Polyadenylate-binding protein 1	SLGYAYVNFQQPADAER	967.9737	1933.9329	2	88	-777.777	-777.777	-777.777	-777.777	0	0	2751.2598	0	0	0	1933.9265	967.9717969	1933.929068	0	FALSE			-777.777	-777.777	-777.777	1	79.2	O:\Shao-En\MSDATA\kinaseinhib\k252a\SC_07282008\10x\M3\kinaseinhib_k252a_SC_07282008_10x_M3_combo.mgf.html	1Arg6	3	-777.777	-777.777	O:\Shao-En\MSDATA\kinaseinhib\k252a\SC_07282008\10x\M3\d008012008_m3_5.raw		0	1927.906415		0	TRUE	0	-777.777
-1	1	0	0.918	0.11	IPI:IPI00410017.1	61370	SPACER	SWISS-PROT:P11940-2 Tax_Id=9606 Gene_Symbol=PABPC1 Isoform 2 of Polyadenylate-binding protein 1	SLGYAYVNFQQPADAER	967.9747	1933.9349	2	87	-777.777	-777.777	-777.777	-777.777	2757.117655	17.69141866	2750.1615	2757.136801	2755.5088	9768.795449	1933.9265	967.9727968	1933.931068	1927.908733	FALSE			-777.777	-777.777	-777.777	1	78.1	O:\Shao-En\MSDATA\kinaseinhib\k252a\SC_07282008\10x\M3\kinaseinhib_k252a_SC_07282008_10x_M3_combo.mgf.html	1Arg6	3	-777.777	-777.777	O:\Shao-En\MSDATA\kinaseinhib\k252a\SC_07282008\10x\M3\d008012008_m3_4.raw		1735917.413	1927.906415		967.9747493	TRUE	967.9728462	-777.777
-1	1	0	0.918	0.11	IPI:IPI00410017.1	61370	SPACER	SWISS-PROT:P11940-2 Tax_Id=9606 Gene_Symbol=PABPC1 Isoform 2 of Polyadenylate-binding protein 1	SLGYAYVNFQQPADAER	964.964	1927.9134	2	81	-777.777	-777.777	-777.777	-777.777	0	0	2749.4319	0	0	0	1927.9064	964.9621001	1927.909675	0	FALSE			-777.777	-777.777	-777.777	1	67.3	O:\Shao-En\MSDATA\kinaseinhib\k252a\SC_07282008\10x\M3\kinaseinhib_k252a_SC_07282008_10x_M3_combo.mgf.html		3	-777.777	-777.777	O:\Shao-En\MSDATA\kinaseinhib\k252a\SC_07282008\10x\M3\d008012008_m3_4.raw		0	1927.906415		0	TRUE	0	-777.777
-1	1	0	0.918	0.11	IPI:IPI00410017.1	61370	SPACER	SWISS-PROT:P11940-2 Tax_Id=9606 Gene_Symbol=PABPC1 Isoform 2 of Polyadenylate-binding protein 1	SLGYAYVNFQQPADAER	964.9637	1927.9128	2	80	-777.777	-777.777	-777.777	-777.777	2757.460145	17.74806115	2756.0724	2756.354082	2755.2447	1983.07961	1927.9064	964.9618001	1927.909075	1927.907227	FALSE			-777.777	-777.777	-777.777	1	70	O:\Shao-En\MSDATA\kinaseinhib\k252a\SC_07282008\10x\M3\kinaseinhib_k252a_SC_07282008_10x_M3_combo.mgf.html		3	-777.777	-777.777	O:\Shao-En\MSDATA\kinaseinhib\k252a\SC_07282008\10x\M3\d008012008_m3_3.raw		353353.8318	1927.906415		964.9623207	TRUE	964.9604208	-777.777
-1	1	0	0.918	0.11	IPI:IPI00410017.1	61370	SPACER	SWISS-PROT:P11940-2 Tax_Id=9606 Gene_Symbol=PABPC1 Isoform 2 of Polyadenylate-binding protein 1	SLGYAYVNFQQPADAER	967.9746	1933.9346	2	74	-777.777	-777.777	-777.777	-777.777	0	0	2774.4157	0	0	0	1933.9265	967.9726968	1933.930868	0	FALSE			-777.777	-777.777	-777.777	1	62.6	O:\Shao-En\MSDATA\kinaseinhib\k252a\SC_07282008\10x\M3\kinaseinhib_k252a_SC_07282008_10x_M3_combo.mgf.html	1Arg6	3	-777.777	-777.777	O:\Shao-En\MSDATA\kinaseinhib\k252a\SC_07282008\10x\M3\d008012008_m3_6.raw		0	1927.906415		0	TRUE	0	-777.777
-1	1	0	0.918	0.11	IPI:IPI00410017.1	61370	SPACER	SWISS-PROT:P11940-2 Tax_Id=9606 Gene_Symbol=PABPC1 Isoform 2 of Polyadenylate-binding protein 1	SLGYAYVNFQQPADAER	967.97	1933.9255	2	69	-777.777	-777.777	-777.777	-777.777	0	0	2756.754	0	0	0	1933.9265	967.9680969	1933.921668	0	FALSE			-777.777	-777.777	-777.777	1	56.3	O:\Shao-En\MSDATA\kinaseinhib\k252a\SC_07282008\10x\M3\kinaseinhib_k252a_SC_07282008_10x_M3_combo.mgf.html	1Arg6	3	-777.777	-777.777	O:\Shao-En\MSDATA\kinaseinhib\k252a\SC_07282008\10x\M3\d008012008_m3_3.raw		0	1927.906415		0	TRUE	0	-777.777
-1	1	0	0.918	0.11	IPI:IPI00410017.1	61370	SPACER	SWISS-PROT:P11940-2 Tax_Id=9606 Gene_Symbol=PABPC1 Isoform 2 of Polyadenylate-binding protein 1	SLGYAYVNFQQPADAERALDTMNFDVIK	1069.5274	3205.5602	3	19	-777.777	-777.777	-777.777	-777.777	0	0	3389.9793	0	0	0	3205.5576	1069.525387	3205.554373	0	FALSE			-777.777	-777.777	-777.777	1	16.3	O:\Shao-En\MSDATA\kinaseinhib\k252a\SC_07282008\10x\M3\kinaseinhib_k252a_SC_07282008_10x_M3_combo.mgf.html	1Arg6 1Met(ox) 1Lys8	3	-777.777	-777.777	O:\Shao-En\MSDATA\kinaseinhib\k252a\SC_07282008\10x\M3\d008012008_m3_5.raw		0	3175.528405		0	FALSE	0	-777.777
-1	1	0	0.918	0.11	IPI:IPI00410017.1	61370	SPACER	SWISS-PROT:P11940-2 Tax_Id=9606 Gene_Symbol=PABPC1 Isoform 2 of Polyadenylate-binding protein 1	VMMEGGR	393.1912	784.3678	2	21	-777.777	-777.777	-777.777	-777.777	0	0	1103.0659	0	0	0	784.3667	393.1899193	784.3653133	0	FALSE			-777.777	-777.777	-777.777	1	11.9	O:\Shao-En\MSDATA\kinaseinhib\k252a\SC_07282008\10x\M3\kinaseinhib_k252a_SC_07282008_10x_M3_combo.mgf.html	1Arg6	3	-777.777	-777.777	O:\Shao-En\MSDATA\kinaseinhib\k252a\SC_07282008\10x\M3\d008012008_m3_5.raw		0	778.3465747		0	FALSE	0	-777.777
-1	1	0	0.918	0.11	IPI:IPI00410017.1	61370	SPACER	SWISS-PROT:P11940-2 Tax_Id=9606 Gene_Symbol=PABPC1 Isoform 2 of Polyadenylate-binding protein 1	VMMEGGR	393.1916	784.3687	2	21	-777.777	-777.777	-777.777	-777.777	0	0	1134.1421	0	0	0	784.3667	393.1903193	784.3661133	0	FALSE			-777.777	-777.777	-777.777	1	11	O:\Shao-En\MSDATA\kinaseinhib\k252a\SC_07282008\10x\M3\kinaseinhib_k252a_SC_07282008_10x_M3_combo.mgf.html	1Arg6	3	-777.777	-777.777	O:\Shao-En\MSDATA\kinaseinhib\k252a\SC_07282008\10x\M3\d008012008_m3_5.raw		0	778.3465747		0	FALSE	0	-777.777
-1	1	0	0.918	0.11	IPI:IPI00410017.1	61370	SPACER	SWISS-PROT:P11940-2 Tax_Id=9606 Gene_Symbol=PABPC1 Isoform 2 of Polyadenylate-binding protein 1	VMMEGGR	390.1813	778.348	2	19	-777.777	-777.777	-777.777	-777.777	0	0	1100.0445	0	0	0	778.3465	390.1800226	778.3455198	0	FALSE			-777.777	-777.777	-777.777	1	13.5	O:\Shao-En\MSDATA\kinaseinhib\k252a\SC_07282008\10x\M3\kinaseinhib_k252a_SC_07282008_10x_M3_combo.mgf.html		3	-777.777	-777.777	O:\Shao-En\MSDATA\kinaseinhib\k252a\SC_07282008\10x\M3\d008012008_m3_5.raw		0	778.3465747		0	FALSE	0	-777.777
-1	1	0	0.918	0.11	IPI:IPI00410017.1	61370	SPACER	SWISS-PROT:P11940-2 Tax_Id=9606 Gene_Symbol=PABPC1 Isoform 2 of Polyadenylate-binding protein 1	VMMEGGR	390.1813	778.3481	2	12	-777.777	-777.777	-777.777	-777.777	0	0	1131.5098	0	0	0	778.3465	390.1800226	778.3455198	0	FALSE			-777.777	-777.777	-777.777	1	4.9	O:\Shao-En\MSDATA\kinaseinhib\k252a\SC_07282008\10x\M3\kinaseinhib_k252a_SC_07282008_10x_M3_combo.mgf.html		3	-777.777	-777.777	O:\Shao-En\MSDATA\kinaseinhib\k252a\SC_07282008\10x\M3\d008012008_m3_5.raw		0	778.3465747		0	FALSE	0	-777.777
-1	1	0	0.918	0.11	IPI:IPI00410017.1	61370	SPACER	SWISS-PROT:P11940-2 Tax_Id=9606 Gene_Symbol=PABPC1 Isoform 2 of Polyadenylate-binding protein 1	VVCDENGSKGYGFVHFETQEAAER	915.0915	2742.2525	3	71	-777.777	-777.777	-777.777	-777.777	2466.507819	20.66695211	2461.2511	2467.291379	2467.5847	2745.227098	2742.253	915.0896541	2742.247174	2728.219991	TRUE	Charge state is not the expected. Detected:	2. Expected: 3 Deci charge: 1.51	-777.777	-777.777	-777.777	1	68.8	O:\Shao-En\MSDATA\kinaseinhib\k252a\SC_07282008\10x\M3\kinaseinhib_k252a_SC_07282008_10x_M3_combo.mgf.html	1Arg6 1Lys8	3	-777.777	-777.777	O:\Shao-En\MSDATA\kinaseinhib\k252a\SC_07282008\10x\M3\d008012008_m3_5.raw		531481.4017	2671.19723		915.0948076	TRUE	915.0929617	-777.777
-1	1	0	0.918	0.11	IPI:IPI00410017.1	61370	SPACER	SWISS-PROT:P11940-2 Tax_Id=9606 Gene_Symbol=PABPC1 Isoform 2 of Polyadenylate-binding protein 1	VVCDENGSKGYGFVHFETQEAAER	910.4141	2728.2204	3	49	-777.777	-777.777	-777.777	-777.777	0	0	2460.0644	0	0	0	2728.2186	910.4122592	2728.214989	0	FALSE			-777.777	-777.777	-777.777	1	47	O:\Shao-En\MSDATA\kinaseinhib\k252a\SC_07282008\10x\M3\kinaseinhib_k252a_SC_07282008_10x_M3_combo.mgf.html		3	-777.777	-777.777	O:\Shao-En\MSDATA\kinaseinhib\k252a\SC_07282008\10x\M3\d008012008_m3_5.raw		0	2671.19723		0	TRUE	0	-777.777
-1	1	0	0.918	0.11	IPI:IPI00410017.1	61370	SPACER	SWISS-PROT:P11940-2 Tax_Id=9606 Gene_Symbol=PABPC1 Isoform 2 of Polyadenylate-binding protein 1	WTAQGARPHPAVHVQGQEPLTASMLASAPPQEQK	1216.9572	3647.8499	3	11	-777.777	-777.777	-777.777	-777.777	0	0	4241.9957	0	0	0	3647.8453	1216.955027	3647.843294	0	FALSE			-777.777	-777.777	-777.777	1	3	O:\Shao-En\MSDATA\kinaseinhib\k252a\SC_07282008\10x\M3\kinaseinhib_k252a_SC_07282008_10x_M3_combo.mgf.html	1Arg6 1Met(ox) 1Lys8	3	-777.777	-777.777	O:\Shao-En\MSDATA\kinaseinhib\k252a\SC_07282008\10x\M3\d008012008_m3_5.raw		0	3617.816075		0	FALSE	0	-777.777
-1	1	0	0.918	0.11	IPI:IPI00410017.1	61370	SPACER	SWISS-PROT:P11940-2 Tax_Id=9606 Gene_Symbol=PABPC1 Isoform 2 of Polyadenylate-binding protein 1	YQGVNLYVK	542.297	1082.5794	2	37	-777.777	-777.777	-777.777	-777.777	2296.950346	19.77936189	2286.1728	2297.229823	2298.2811	18269.14403	1082.576	542.2955579	1082.57659	1082.576837	FALSE			-777.777	-777.777	-777.777	1	22.5	O:\Shao-En\MSDATA\kinaseinhib\k252a\SC_07282008\10x\M3\kinaseinhib_k252a_SC_07282008_10x_M3_combo.mgf.html		3	-777.777	-777.777	O:\Shao-En\MSDATA\kinaseinhib\k252a\SC_07282008\10x\M3\d008012008_m3_5.raw		7983385.5	1082.576035		542.2971316	TRUE	542.2956894	-777.777
-1	1	0	0.918	0.11	IPI:IPI00410017.1	61370	SPACER	SWISS-PROT:P11940-2 Tax_Id=9606 Gene_Symbol=PABPC1 Isoform 2 of Polyadenylate-binding protein 1	YQGVNLYVK	546.3031	1090.5917	2	26	-777.777	-777.777	-777.777	-777.777	0	0	2287.985	0	0	0	1090.5902	546.3016535	1090.588782	0	FALSE			-777.777	-777.777	-777.777	1	12.9	O:\Shao-En\MSDATA\kinaseinhib\k252a\SC_07282008\10x\M3\kinaseinhib_k252a_SC_07282008_10x_M3_combo.mgf.html	1Lys8	3	-777.777	-777.777	O:\Shao-En\MSDATA\kinaseinhib\k252a\SC_07282008\10x\M3\d008012008_m3_5.raw		0	1082.576035		0	TRUE	0	-777.777
-1	1	0	0.918	0.11	IPI:IPI00410017.1	61370	SPACER	SWISS-PROT:P11940-2 Tax_Id=9606 Gene_Symbol=PABPC1 Isoform 2 of Polyadenylate-binding protein 1	YQGVNLYVK	542.297	1082.5794	2	22	-777.777	-777.777	-777.777	-777.777	0	0	2271.0146	0	0	0	1082.576	542.2955579	1082.57659	0	FALSE			-777.777	-777.777	-777.777	1	10.6	O:\Shao-En\MSDATA\kinaseinhib\k252a\SC_07282008\10x\M3\kinaseinhib_k252a_SC_07282008_10x_M3_combo.mgf.html		3	-777.777	-777.777	O:\Shao-En\MSDATA\kinaseinhib\k252a\SC_07282008\10x\M3\d008012008_m3_4.raw		0	1082.576035		0	FALSE	0	-777.777
-1	1	0	0.93	0.09	IPI:IPI00555747.1	69763	SPACER	SWISS-PROT:Q13310-2|TREMBL:Q147Y3;Q5T3B4|ENSEMBL:ENSP00000361947|VEGA:OTTHUMP00000010671 Tax_Id=9606 Gene_Symbol=PABPC4 Isoform 2 of Polyadenylate-binding protein 4	ALPANAILNQFQPAAGGYFVPAVPQAQGRPPYYTPNQLAQMRPNPR	1002.5219	5007.5733	5	11	-777.777	-777.777	-777.777	-777.777	0	0	3523.1929	0	0	0	5007.6215	1002.519959	5007.563484	0	FALSE			-777.777	-777.777	-777.777	1	2.9	O:\Shao-En\MSDATA\kinaseinhib\k252a\SC_07282008\10x\M3\kinaseinhib_k252a_SC_07282008_10x_M3_combo.mgf.html	3Arg6	5	-777.777	-777.777	O:\Shao-En\MSDATA\kinaseinhib\k252a\SC_07282008\10x\M3\d008012008_m3_5.raw		0	4989.561235		0	FALSE	0	-777.777
-1	1	0	0.93	0.09	IPI:IPI00555747.1	69763	SPACER	SWISS-PROT:Q13310-2|TREMBL:Q147Y3;Q5T3B4|ENSEMBL:ENSP00000361947|VEGA:OTTHUMP00000010671 Tax_Id=9606 Gene_Symbol=PABPC4 Isoform 2 of Polyadenylate-binding protein 4	EFSPFGSITSAK	639.8295	1277.6444	2	52	-777.777	-777.777	-777.777	-777.777	2787.860381	23.24589446	2777.9854	2788.072944	2788.3506	16341.50213	1277.6383	639.8279522	1277.641379	1269.625785	FALSE			-777.777	-777.777	-777.777	1	41.5	O:\Shao-En\MSDATA\kinaseinhib\k252a\SC_07282008\10x\M3\kinaseinhib_k252a_SC_07282008_10x_M3_combo.mgf.html	1Lys8	5	-777.777	-777.777	O:\Shao-En\MSDATA\kinaseinhib\k252a\SC_07282008\10x\M3\d008012008_m3_5.raw		5489333.324	1269.624095		639.8294927	TRUE	639.827945	-777.777
-1	1	0	0.93	0.09	IPI:IPI00555747.1	69763	SPACER	SWISS-PROT:Q13310-2|TREMBL:Q147Y3;Q5T3B4|ENSEMBL:ENSP00000361947|VEGA:OTTHUMP00000010671 Tax_Id=9606 Gene_Symbol=PABPC4 Isoform 2 of Polyadenylate-binding protein 4	EFSPFGSITSAK	635.8224	1269.6302	2	49	-777.777	-777.777	-777.777	-777.777	0	0	2777.7131	0	0	0	1269.6241	635.8208566	1269.627188	0	FALSE			-777.777	-777.777	-777.777	1	37.3	O:\Shao-En\MSDATA\kinaseinhib\k252a\SC_07282008\10x\M3\kinaseinhib_k252a_SC_07282008_10x_M3_combo.mgf.html		5	-777.777	-777.777	O:\Shao-En\MSDATA\kinaseinhib\k252a\SC_07282008\10x\M3\d008012008_m3_5.raw		0	1269.624095		0	TRUE	0	-777.777
-1	1	0	0.93	0.09	IPI:IPI00555747.1	69763	SPACER	SWISS-PROT:Q13310-2|TREMBL:Q147Y3;Q5T3B4|ENSEMBL:ENSP00000361947|VEGA:OTTHUMP00000010671 Tax_Id=9606 Gene_Symbol=PABPC4 Isoform 2 of Polyadenylate-binding protein 4	EFSPFGSITSAK	639.8272	1277.6399	2	45	-777.777	-777.777	-777.777	-777.777	2806.890534	20.10672029	2806.5586	2807.241223	2805.7399	779.7279349	1277.6383	639.8256522	1277.636779	1269.624826	FALSE			-777.777	-777.777	-777.777	1	31.1	O:\Shao-En\MSDATA\kinaseinhib\k252a\SC_07282008\10x\M3\kinaseinhib_k252a_SC_07282008_10x_M3_combo.mgf.html	1Lys8	5	-777.777	-777.777	O:\Shao-En\MSDATA\kinaseinhib\k252a\SC_07282008\10x\M3\d008012008_m3_6.raw		262009.8477	1269.624095		639.827243	TRUE	639.8256952	-777.777
-1	1	0	0.93	0.09	IPI:IPI00555747.1	69763	SPACER	SWISS-PROT:Q13310-2|TREMBL:Q147Y3;Q5T3B4|ENSEMBL:ENSP00000361947|VEGA:OTTHUMP00000010671 Tax_Id=9606 Gene_Symbol=PABPC4 Isoform 2 of Polyadenylate-binding protein 4	EFSPFGSITSAK	635.8224	1269.6302	2	37	-777.777	-777.777	-777.777	-777.777	2781.652635	22.53237584	2778.0086	2781.875449	2781.8887	2069.57115	1269.6241	635.8208566	1269.627188	1269.625982	FALSE			-777.777	-777.777	-777.777	1	33.1	O:\Shao-En\MSDATA\kinaseinhib\k252a\SC_07282008\10x\M3\kinaseinhib_k252a_SC_07282008_10x_M3_combo.mgf.html		5	-777.777	-777.777	O:\Shao-En\MSDATA\kinaseinhib\k252a\SC_07282008\10x\M3\d008012008_m3_4.raw		686761.5962	1269.624095		635.8223995	TRUE	635.820856	-777.777
-1	1	0	0.93	0.09	IPI:IPI00555747.1	69763	SPACER	SWISS-PROT:Q13310-2|TREMBL:Q147Y3;Q5T3B4|ENSEMBL:ENSP00000361947|VEGA:OTTHUMP00000010671 Tax_Id=9606 Gene_Symbol=PABPC4 Isoform 2 of Polyadenylate-binding protein 4	EFSPFGSITSAK	635.8222	1269.6299	2	28	-777.777	-777.777	-777.777	-777.777	0	0	2804.3592	0	0	0	1269.6241	635.8206566	1269.626788	0	FALSE			-777.777	-777.777	-777.777	1	21.6	O:\Shao-En\MSDATA\kinaseinhib\k252a\SC_07282008\10x\M3\kinaseinhib_k252a_SC_07282008_10x_M3_combo.mgf.html		5	-777.777	-777.777	O:\Shao-En\MSDATA\kinaseinhib\k252a\SC_07282008\10x\M3\d008012008_m3_6.raw		0	1269.624095		0	TRUE	0	-777.777
[truncated: 18,187 more rows]
[truncated: 52 more columns]
