# Supplementary material for: Empirical Bayes Analysis of Quantitative Proteomics Experiments
Source: PLoS One. 2009 Oct 14;4(10):e7454. doi: 10.1371/journal.pone.0007454 (PMC2759080; doi:10.1371/journal.pone.0007454)
Supplement: Data Set S1 — MSQuant output files for small-molecule target identification experiments analyzed in this study. (38.94 MB ZIP) [file pone.0007454.s009.zip › Margolin_et_al_MSB_dataset/k252a/10x/k252a_10x_rep2.txt]

Calibration constants,
A:	0.999998249
B:	-0.000423446
Mode:	Arg13C6 and Lys13C615N2
Dishes:	2
Reserved - N	1/1	StDev	2/1	StDev	Accession number	Mass [Da]	Reserved	Description	Sequence	MCR (Mass charge ratio) [Th]	Measured mass [Da]	Charge	Score	*** Intensity wild	*** XIC wild [Da*secs]	*** Ratio (of intensity sums)	*** StDev	LC centroid [secs]	LC peak width [secs]	LC, MS/MS event [secs]	LC peak detection centroid [secs]	LC max time [secs]	LC max intensity [sumCounts]	Mascot calculated mass [Da]	Calibrated measured MCR [Th]	Calibrated measured mass [Da]	Neutral MS centroid for LC max [Da]	Bad peak	Bad peak text	Reserved	*** High ratio	*** High StDev	*** Ratios correlation	Peptide rank	Peptide delta score	Result file	Modifications	Mascot protein hit number	*** Isotope intensity	*** Higher isotope intensity	Raw file path	Naked seq	Max wild for checked	Peptide mass, no mods [Da]	Sequence with mods	Uncalibrated MS centroid MCR [Th]	Verified	Calibrated MS centroid mass [Da]	*** Isotope XIC [Da*secs]
-1	1	0	0.996	0.09	IPI:IPI00008524.1	70854	SPACER	SWISS-PROT:P11940-1|ENSEMBL:ENSP00000313007|REFSEQ:NP_002559|H-INV:HIT000037423|VEGA:OTTHUMP00000178155;OTTHUMP00000178156 Tax_Id=9606 Gene_Symbol=PABPC1 Isoform 1 of Polyadenylate-binding protein 1	AKEFTNVYIK	614.8495	1227.6845	2	33	-777.777	-777.777	-777.777	-777.777	2090.547236	16.49563651	2082.2582	2090.942671	2089.2057	34948.62292	1227.6834	614.848	1227.681475	1211.654993	FALSE			-777.777	-777.777	-777.777	1	25.1	O:\Shao-En\MSDATA\kinaseinhib\k252a\SC_07282008\10x\M4\kinaseinhib_k252a_SC_07282008_10x_M4_combo.mgf.html	2Lys8	1	-777.777	-777.777	O:\Shao-En\MSDATA\kinaseinhib\k252a\SC_07282008\10x\M4\d008012008_m4_5.raw		12428831.19	1211.655005		614.8504163	TRUE	614.8489162	-777.777
-1	1	0	0.996	0.09	IPI:IPI00008524.1	70854	SPACER	SWISS-PROT:P11940-1|ENSEMBL:ENSP00000313007|REFSEQ:NP_002559|H-INV:HIT000037423|VEGA:OTTHUMP00000178155;OTTHUMP00000178156 Tax_Id=9606 Gene_Symbol=PABPC1 Isoform 1 of Polyadenylate-binding protein 1	AKEFTNVYIK	606.8361	1211.6577	2	29	-777.777	-777.777	-777.777	-777.777	2080.882827	11.03236558	2078.4803	2080.809576	2081.5565	4221.817787	1211.655	606.834614	1211.654703	1211.654623	FALSE			-777.777	-777.777	-777.777	1	14.3	O:\Shao-En\MSDATA\kinaseinhib\k252a\SC_07282008\10x\M4\kinaseinhib_k252a_SC_07282008_10x_M4_combo.mgf.html		1	-777.777	-777.777	O:\Shao-En\MSDATA\kinaseinhib\k252a\SC_07282008\10x\M4\d008012008_m4_4.raw		1524377.934	1211.655005		606.8360604	TRUE	606.8345744	-777.777
-1	1	0	0.996	0.09	IPI:IPI00008524.1	70854	SPACER	SWISS-PROT:P11940-1|ENSEMBL:ENSP00000313007|REFSEQ:NP_002559|H-INV:HIT000037423|VEGA:OTTHUMP00000178155;OTTHUMP00000178156 Tax_Id=9606 Gene_Symbol=PABPC1 Isoform 1 of Polyadenylate-binding protein 1	AKEFTNVYIK	614.8494	1227.6843	2	23	-777.777	-777.777	-777.777	-777.777	0	0	2092.6488	0	0	0	1227.6834	614.8479	1227.681275	0	FALSE			-777.777	-777.777	-777.777	1	11.6	O:\Shao-En\MSDATA\kinaseinhib\k252a\SC_07282008\10x\M4\kinaseinhib_k252a_SC_07282008_10x_M4_combo.mgf.html	2Lys8	1	-777.777	-777.777	O:\Shao-En\MSDATA\kinaseinhib\k252a\SC_07282008\10x\M4\d008012008_m4_6.raw		0	1211.655005		0	FALSE	0	-777.777
-1	1	0	0.996	0.09	IPI:IPI00008524.1	70854	SPACER	SWISS-PROT:P11940-1|ENSEMBL:ENSP00000313007|REFSEQ:NP_002559|H-INV:HIT000037423|VEGA:OTTHUMP00000178155;OTTHUMP00000178156 Tax_Id=9606 Gene_Symbol=PABPC1 Isoform 1 of Polyadenylate-binding protein 1	AKEFTNVYIK	606.836	1211.6575	2	22	-777.777	-777.777	-777.777	-777.777	0	0	2092.9749	0	0	0	1211.655	606.834514	1211.654503	0	FALSE			-777.777	-777.777	-777.777	1	0.6	O:\Shao-En\MSDATA\kinaseinhib\k252a\SC_07282008\10x\M4\kinaseinhib_k252a_SC_07282008_10x_M4_combo.mgf.html		1	-777.777	-777.777	O:\Shao-En\MSDATA\kinaseinhib\k252a\SC_07282008\10x\M4\d008012008_m4_6.raw		0	1211.655005		0	FALSE	0	-777.777
-1	1	0	0.996	0.09	IPI:IPI00008524.1	70854	SPACER	SWISS-PROT:P11940-1|ENSEMBL:ENSP00000313007|REFSEQ:NP_002559|H-INV:HIT000037423|VEGA:OTTHUMP00000178155;OTTHUMP00000178156 Tax_Id=9606 Gene_Symbol=PABPC1 Isoform 1 of Polyadenylate-binding protein 1	AKEFTNVYIK	606.836	1211.6574	2	21	-777.777	-777.777	-777.777	-777.777	0	0	2081.676	0	0	0	1211.655	606.834514	1211.654503	0	FALSE			-777.777	-777.777	-777.777	1	12.4	O:\Shao-En\MSDATA\kinaseinhib\k252a\SC_07282008\10x\M4\kinaseinhib_k252a_SC_07282008_10x_M4_combo.mgf.html		1	-777.777	-777.777	O:\Shao-En\MSDATA\kinaseinhib\k252a\SC_07282008\10x\M4\d008012008_m4_5.raw		0	1211.655005		0	FALSE	0	-777.777
-1	1	0	0.996	0.09	IPI:IPI00008524.1	70854	SPACER	SWISS-PROT:P11940-1|ENSEMBL:ENSP00000313007|REFSEQ:NP_002559|H-INV:HIT000037423|VEGA:OTTHUMP00000178155;OTTHUMP00000178156 Tax_Id=9606 Gene_Symbol=PABPC1 Isoform 1 of Polyadenylate-binding protein 1	AKEFTNVYIK	614.8513	1227.6881	2	15	-777.777	-777.777	-777.777	-777.777	0	0	2076.2713	0	0	0	1227.6834	614.8498	1227.685075	0	FALSE			-777.777	-777.777	-777.777	1	4.2	O:\Shao-En\MSDATA\kinaseinhib\k252a\SC_07282008\10x\M4\kinaseinhib_k252a_SC_07282008_10x_M4_combo.mgf.html	2Lys8	1	-777.777	-777.777	O:\Shao-En\MSDATA\kinaseinhib\k252a\SC_07282008\10x\M4\d008012008_m4_4.raw		0	1211.655005		0	FALSE	0	-777.777
-1	1	0	0.996	0.09	IPI:IPI00008524.1	70854	SPACER	SWISS-PROT:P11940-1|ENSEMBL:ENSP00000313007|REFSEQ:NP_002559|H-INV:HIT000037423|VEGA:OTTHUMP00000178155;OTTHUMP00000178156 Tax_Id=9606 Gene_Symbol=PABPC1 Isoform 1 of Polyadenylate-binding protein 1	AKEFTNVYIK	404.8939	1211.6597	3	23	-777.777	-777.777	-777.777	-777.777	0	0	2082.8802	0	0	0	1211.655	404.8927676	1211.656515	0	FALSE			-777.777	-777.777	-777.777	1	9.3	O:\Shao-En\MSDATA\kinaseinhib\k252a\SC_07282008\10x\M4\kinaseinhib_k252a_SC_07282008_10x_M4_combo.mgf.html		1	-777.777	-777.777	O:\Shao-En\MSDATA\kinaseinhib\k252a\SC_07282008\10x\M4\d008012008_m4_4.raw		0	1211.655005		0	FALSE	0	-777.777
-1	1	0	0.996	0.09	IPI:IPI00008524.1	70854	SPACER	SWISS-PROT:P11940-1|ENSEMBL:ENSP00000313007|REFSEQ:NP_002559|H-INV:HIT000037423|VEGA:OTTHUMP00000178155;OTTHUMP00000178156 Tax_Id=9606 Gene_Symbol=PABPC1 Isoform 1 of Polyadenylate-binding protein 1	ALDTMNFDVIK	637.8328	1273.6511	2	85	-777.777	-777.777	-777.777	-777.777	2923.109791	22.85948253	2913.1012	2922.65708	2921.426	13553.52093	1273.6467	637.8312597	1273.647994	1265.633716	FALSE			-777.777	-777.777	-777.777	1	70.9	O:\Shao-En\MSDATA\kinaseinhib\k252a\SC_07282008\10x\M4\kinaseinhib_k252a_SC_07282008_10x_M4_combo.mgf.html	1Lys8	1	-777.777	-777.777	O:\Shao-En\MSDATA\kinaseinhib\k252a\SC_07282008\10x\M4\d008012008_m4_5.raw		4515204.738	1265.632555		637.8323866	TRUE	637.8308463	-777.777
-1	1	0	0.996	0.09	IPI:IPI00008524.1	70854	SPACER	SWISS-PROT:P11940-1|ENSEMBL:ENSP00000313007|REFSEQ:NP_002559|H-INV:HIT000037423|VEGA:OTTHUMP00000178155;OTTHUMP00000178156 Tax_Id=9606 Gene_Symbol=PABPC1 Isoform 1 of Polyadenylate-binding protein 1	ALDTMNFDVIK	633.8261	1265.6376	2	75	-777.777	-777.777	-777.777	-777.777	0	0	2913.4217	0	0	0	1265.6325	633.8245667	1265.634608	0	FALSE			-777.777	-777.777	-777.777	1	61.5	O:\Shao-En\MSDATA\kinaseinhib\k252a\SC_07282008\10x\M4\kinaseinhib_k252a_SC_07282008_10x_M4_combo.mgf.html		1	-777.777	-777.777	O:\Shao-En\MSDATA\kinaseinhib\k252a\SC_07282008\10x\M4\d008012008_m4_5.raw		0	1265.632555		0	TRUE	0	-777.777
-1	1	0	0.996	0.09	IPI:IPI00008524.1	70854	SPACER	SWISS-PROT:P11940-1|ENSEMBL:ENSP00000313007|REFSEQ:NP_002559|H-INV:HIT000037423|VEGA:OTTHUMP00000178155;OTTHUMP00000178156 Tax_Id=9606 Gene_Symbol=PABPC1 Isoform 1 of Polyadenylate-binding protein 1	ALDTMNFDVIK	641.8243	1281.6341	2	70	-777.777	-777.777	-777.777	-777.777	0	0	2587.0046	0	0	0	1281.6275	641.8227527	1281.63098	0	FALSE			-777.777	-777.777	-777.777	1	55	O:\Shao-En\MSDATA\kinaseinhib\k252a\SC_07282008\10x\M4\kinaseinhib_k252a_SC_07282008_10x_M4_combo.mgf.html	1Met(ox)	1	-777.777	-777.777	O:\Shao-En\MSDATA\kinaseinhib\k252a\SC_07282008\10x\M4\d008012008_m4_5.raw		0	1265.632555		0	TRUE	0	-777.777
-1	1	0	0.996	0.09	IPI:IPI00008524.1	70854	SPACER	SWISS-PROT:P11940-1|ENSEMBL:ENSP00000313007|REFSEQ:NP_002559|H-INV:HIT000037423|VEGA:OTTHUMP00000178155;OTTHUMP00000178156 Tax_Id=9606 Gene_Symbol=PABPC1 Isoform 1 of Polyadenylate-binding protein 1	ALDTMNFDVIK	633.8257	1265.6368	2	61	-777.777	-777.777	-777.777	-777.777	2931.429586	15.21279214	2933.6979	2931.373451	2932.4865	447.7854675	1265.6325	633.8241667	1265.633808	1265.633672	FALSE			-777.777	-777.777	-777.777	1	48.8	O:\Shao-En\MSDATA\kinaseinhib\k252a\SC_07282008\10x\M4\kinaseinhib_k252a_SC_07282008_10x_M4_combo.mgf.html		1	-777.777	-777.777	O:\Shao-En\MSDATA\kinaseinhib\k252a\SC_07282008\10x\M4\d008012008_m4_6.raw		149220.7396	1265.632555		633.825675	TRUE	633.8241418	-777.777
-1	1	0	0.996	0.09	IPI:IPI00008524.1	70854	SPACER	SWISS-PROT:P11940-1|ENSEMBL:ENSP00000313007|REFSEQ:NP_002559|H-INV:HIT000037423|VEGA:OTTHUMP00000178155;OTTHUMP00000178156 Tax_Id=9606 Gene_Symbol=PABPC1 Isoform 1 of Polyadenylate-binding protein 1	ALDTMNFDVIK	645.8302	1289.6458	2	56	-777.777	-777.777	-777.777	-777.777	2598.509237	25.65120029	2587.7823	2598.871011	2595.9741	25574.92003	1289.6417	645.8286457	1289.642766	1281.628073	FALSE			-777.777	-777.777	-777.777	1	41.9	O:\Shao-En\MSDATA\kinaseinhib\k252a\SC_07282008\10x\M4\kinaseinhib_k252a_SC_07282008_10x_M4_combo.mgf.html	1Met(ox) 1Lys8	1	-777.777	-777.777	O:\Shao-En\MSDATA\kinaseinhib\k252a\SC_07282008\10x\M4\d008012008_m4_5.raw		8472519.773	1265.632555		645.8299353	TRUE	645.828381	-777.777
-1	1	0	0.996	0.09	IPI:IPI00008524.1	70854	SPACER	SWISS-PROT:P11940-1|ENSEMBL:ENSP00000313007|REFSEQ:NP_002559|H-INV:HIT000037423|VEGA:OTTHUMP00000178155;OTTHUMP00000178156 Tax_Id=9606 Gene_Symbol=PABPC1 Isoform 1 of Polyadenylate-binding protein 1	ALDTMNFDVIK	633.8259	1265.6373	2	54	-777.777	-777.777	-777.777	-777.777	2921.235921	20.38925545	2914.4842	2921.041904	2919.9649	2875.175087	1265.6325	633.8243667	1265.634208	1265.634505	FALSE			-777.777	-777.777	-777.777	1	42.7	O:\Shao-En\MSDATA\kinaseinhib\k252a\SC_07282008\10x\M4\kinaseinhib_k252a_SC_07282008_10x_M4_combo.mgf.html		1	-777.777	-777.777	O:\Shao-En\MSDATA\kinaseinhib\k252a\SC_07282008\10x\M4\d008012008_m4_4.raw		957083.5605	1265.632555		633.8258877	TRUE	633.8243544	-777.777
-1	1	0	0.996	0.09	IPI:IPI00008524.1	70854	SPACER	SWISS-PROT:P11940-1|ENSEMBL:ENSP00000313007|REFSEQ:NP_002559|H-INV:HIT000037423|VEGA:OTTHUMP00000178155;OTTHUMP00000178156 Tax_Id=9606 Gene_Symbol=PABPC1 Isoform 1 of Polyadenylate-binding protein 1	ALDTMNFDVIK	641.8221	1281.6296	2	53	-777.777	-777.777	-777.777	-777.777	2607.928728	22.8800625	2603.4437	2608.587342	2609.5581	1676.819111	1281.6275	641.8205527	1281.62658	1281.628254	FALSE			-777.777	-777.777	-777.777	1	39.9	O:\Shao-En\MSDATA\kinaseinhib\k252a\SC_07282008\10x\M4\kinaseinhib_k252a_SC_07282008_10x_M4_combo.mgf.html	1Met(ox)	1	-777.777	-777.777	O:\Shao-En\MSDATA\kinaseinhib\k252a\SC_07282008\10x\M4\d008012008_m4_6.raw		555684.2598	1265.632555		641.8221561	TRUE	641.8206088	-777.777
-1	1	0	0.996	0.09	IPI:IPI00008524.1	70854	SPACER	SWISS-PROT:P11940-1|ENSEMBL:ENSP00000313007|REFSEQ:NP_002559|H-INV:HIT000037423|VEGA:OTTHUMP00000178155;OTTHUMP00000178156 Tax_Id=9606 Gene_Symbol=PABPC1 Isoform 1 of Polyadenylate-binding protein 1	ALDTMNFDVIK	637.8326	1273.6506	2	49	-777.777	-777.777	-777.777	-777.777	0	0	2924.9039	0	0	0	1273.6467	637.8310597	1273.647594	0	FALSE			-777.777	-777.777	-777.777	1	40	O:\Shao-En\MSDATA\kinaseinhib\k252a\SC_07282008\10x\M4\kinaseinhib_k252a_SC_07282008_10x_M4_combo.mgf.html	1Lys8	1	-777.777	-777.777	O:\Shao-En\MSDATA\kinaseinhib\k252a\SC_07282008\10x\M4\d008012008_m4_4.raw		0	1265.632555		0	TRUE	0	-777.777
-1	1	0	0.996	0.09	IPI:IPI00008524.1	70854	SPACER	SWISS-PROT:P11940-1|ENSEMBL:ENSP00000313007|REFSEQ:NP_002559|H-INV:HIT000037423|VEGA:OTTHUMP00000178155;OTTHUMP00000178156 Tax_Id=9606 Gene_Symbol=PABPC1 Isoform 1 of Polyadenylate-binding protein 1	ALDTMNFDVIK	641.8242	1281.6339	2	42	-777.777	-777.777	-777.777	-777.777	2594.895749	17.53361028	2587.7592	2595.267096	2595.3274	4063.596584	1281.6275	641.8226527	1281.63078	1281.62884	FALSE			-777.777	-777.777	-777.777	1	27.1	O:\Shao-En\MSDATA\kinaseinhib\k252a\SC_07282008\10x\M4\kinaseinhib_k252a_SC_07282008_10x_M4_combo.mgf.html	1Met(ox)	1	-777.777	-777.777	O:\Shao-En\MSDATA\kinaseinhib\k252a\SC_07282008\10x\M4\d008012008_m4_4.raw		1344303.16	1265.632555		641.8232195	TRUE	641.8216722	-777.777
-1	1	0	0.996	0.09	IPI:IPI00008524.1	70854	SPACER	SWISS-PROT:P11940-1|ENSEMBL:ENSP00000313007|REFSEQ:NP_002559|H-INV:HIT000037423|VEGA:OTTHUMP00000178155;OTTHUMP00000178156 Tax_Id=9606 Gene_Symbol=PABPC1 Isoform 1 of Polyadenylate-binding protein 1	ALDTMNFDVIK	641.8221	1281.6297	2	34	-777.777	-777.777	-777.777	-777.777	0	0	2617.0631	0	0	0	1281.6275	641.8205527	1281.62658	0	FALSE			-777.777	-777.777	-777.777	1	21.3	O:\Shao-En\MSDATA\kinaseinhib\k252a\SC_07282008\10x\M4\kinaseinhib_k252a_SC_07282008_10x_M4_combo.mgf.html	1Met(ox)	1	-777.777	-777.777	O:\Shao-En\MSDATA\kinaseinhib\k252a\SC_07282008\10x\M4\d008012008_m4_5.raw		0	1265.632555		0	TRUE	0	-777.777
-1	1	0	0.996	0.09	IPI:IPI00008524.1	70854	SPACER	SWISS-PROT:P11940-1|ENSEMBL:ENSP00000313007|REFSEQ:NP_002559|H-INV:HIT000037423|VEGA:OTTHUMP00000178155;OTTHUMP00000178156 Tax_Id=9606 Gene_Symbol=PABPC1 Isoform 1 of Polyadenylate-binding protein 1	ALDTMNFDVIK	645.8301	1289.6457	2	33	-777.777	-777.777	-777.777	-777.777	2594.901862	17.53361028	2589.2688	2595.267096	2595.3274	4063.596584	1289.6417	645.8285457	1289.642566	1281.62884	FALSE			-777.777	-777.777	-777.777	1	19.9	O:\Shao-En\MSDATA\kinaseinhib\k252a\SC_07282008\10x\M4\kinaseinhib_k252a_SC_07282008_10x_M4_combo.mgf.html	1Met(ox) 1Lys8	1	-777.777	-777.777	O:\Shao-En\MSDATA\kinaseinhib\k252a\SC_07282008\10x\M4\d008012008_m4_4.raw		1344303.16	1265.632555		645.830137	TRUE	645.8285827	-777.777
-1	1	0	0.996	0.09	IPI:IPI00008524.1	70854	SPACER	SWISS-PROT:P11940-1|ENSEMBL:ENSP00000313007|REFSEQ:NP_002559|H-INV:HIT000037423|VEGA:OTTHUMP00000178155;OTTHUMP00000178156 Tax_Id=9606 Gene_Symbol=PABPC1 Isoform 1 of Polyadenylate-binding protein 1	ALDTMNFDVIK	645.83	1289.6454	2	26	-777.777	-777.777	-777.777	-777.777	2607.873059	22.8800625	2604.1255	2608.596204	2609.5581	1676.819111	1289.6417	645.8284457	1289.642366	1281.628254	FALSE			-777.777	-777.777	-777.777	1	15.7	O:\Shao-En\MSDATA\kinaseinhib\k252a\SC_07282008\10x\M4\kinaseinhib_k252a_SC_07282008_10x_M4_combo.mgf.html	1Met(ox) 1Lys8	1	-777.777	-777.777	O:\Shao-En\MSDATA\kinaseinhib\k252a\SC_07282008\10x\M4\d008012008_m4_6.raw		555684.2598	1265.632555		645.8299426	TRUE	645.8283883	-777.777
-1	1	0	0.996	0.09	IPI:IPI00008524.1	70854	SPACER	SWISS-PROT:P11940-1|ENSEMBL:ENSP00000313007|REFSEQ:NP_002559|H-INV:HIT000037423|VEGA:OTTHUMP00000178155;OTTHUMP00000178156 Tax_Id=9606 Gene_Symbol=PABPC1 Isoform 1 of Polyadenylate-binding protein 1	ALDTMNFDVIK	645.8299	1289.6453	2	20	-777.777	-777.777	-777.777	-777.777	0	0	2602.2567	0	0	0	1289.6417	645.8283457	1289.642166	0	FALSE			-777.777	-777.777	-777.777	1	10.9	O:\Shao-En\MSDATA\kinaseinhib\k252a\SC_07282008\10x\M4\kinaseinhib_k252a_SC_07282008_10x_M4_combo.mgf.html	1Met(ox) 1Lys8	1	-777.777	-777.777	O:\Shao-En\MSDATA\kinaseinhib\k252a\SC_07282008\10x\M4\d008012008_m4_6.raw		0	1265.632555		0	FALSE	0	-777.777
-1	1	0	0.996	0.09	IPI:IPI00008524.1	70854	SPACER	SWISS-PROT:P11940-1|ENSEMBL:ENSP00000313007|REFSEQ:NP_002559|H-INV:HIT000037423|VEGA:OTTHUMP00000178155;OTTHUMP00000178156 Tax_Id=9606 Gene_Symbol=PABPC1 Isoform 1 of Polyadenylate-binding protein 1	ALYDTFSAFGNILSCK	903.9415	1805.8684	2	112	-777.777	-777.777	-777.777	-777.777	3734.612514	24.80698229	3722.8326	3734.664037	3733.1173	34273.95586	1805.8658	903.9394938	1805.864462	1805.866481	FALSE			-777.777	-777.777	-777.777	1	104.5	O:\Shao-En\MSDATA\kinaseinhib\k252a\SC_07282008\10x\M4\kinaseinhib_k252a_SC_07282008_10x_M4_combo.mgf.html		1	-777.777	-777.777	O:\Shao-En\MSDATA\kinaseinhib\k252a\SC_07282008\10x\M4\d008012008_m4_5.raw		6692863.79	1748.84433		903.9415597	TRUE	903.9395534	-777.777
-1	1	0	0.996	0.09	IPI:IPI00008524.1	70854	SPACER	SWISS-PROT:P11940-1|ENSEMBL:ENSP00000313007|REFSEQ:NP_002559|H-INV:HIT000037423|VEGA:OTTHUMP00000178155;OTTHUMP00000178156 Tax_Id=9606 Gene_Symbol=PABPC1 Isoform 1 of Polyadenylate-binding protein 1	ALYDTFSAFGNILSCK	907.9485	1813.8824	2	108	-777.777	-777.777	-777.777	-777.777	0	0	3722.4691	0	0	0	1813.88	907.9464867	1813.878448	0	FALSE			-777.777	-777.777	-777.777	1	91	O:\Shao-En\MSDATA\kinaseinhib\k252a\SC_07282008\10x\M4\kinaseinhib_k252a_SC_07282008_10x_M4_combo.mgf.html	1Lys8	1	-777.777	-777.777	O:\Shao-En\MSDATA\kinaseinhib\k252a\SC_07282008\10x\M4\d008012008_m4_5.raw		0	1748.84433		0	TRUE	0	-777.777
-1	1	0	0.996	0.09	IPI:IPI00008524.1	70854	SPACER	SWISS-PROT:P11940-1|ENSEMBL:ENSP00000313007|REFSEQ:NP_002559|H-INV:HIT000037423|VEGA:OTTHUMP00000178155;OTTHUMP00000178156 Tax_Id=9606 Gene_Symbol=PABPC1 Isoform 1 of Polyadenylate-binding protein 1	ALYDTFSAFGNILSCK	903.9427	1805.8709	2	86	-777.777	-777.777	-777.777	-777.777	3742.264214	19.06334834	3732.7476	3742.408753	3742.9144	3383.115968	1805.8658	903.9406938	1805.866862	1805.866707	FALSE			-777.777	-777.777	-777.777	1	81	O:\Shao-En\MSDATA\kinaseinhib\k252a\SC_07282008\10x\M4\kinaseinhib_k252a_SC_07282008_10x_M4_combo.mgf.html		1	-777.777	-777.777	O:\Shao-En\MSDATA\kinaseinhib\k252a\SC_07282008\10x\M4\d008012008_m4_4.raw		660053.8046	1748.84433		903.9416057	TRUE	903.9395994	-777.777
-1	1	0	0.996	0.09	IPI:IPI00008524.1	70854	SPACER	SWISS-PROT:P11940-1|ENSEMBL:ENSP00000313007|REFSEQ:NP_002559|H-INV:HIT000037423|VEGA:OTTHUMP00000178155;OTTHUMP00000178156 Tax_Id=9606 Gene_Symbol=PABPC1 Isoform 1 of Polyadenylate-binding protein 1	ALYDTFSAFGNILSCK	907.9484	1813.8822	2	79	-777.777	-777.777	-777.777	-777.777	3749.291012	22.52987429	3742.8437	3749.562292	3748.4039	719.0608847	1813.88	907.9463867	1813.878248	1805.867445	FALSE			-777.777	-777.777	-777.777	1	62.7	O:\Shao-En\MSDATA\kinaseinhib\k252a\SC_07282008\10x\M4\kinaseinhib_k252a_SC_07282008_10x_M4_combo.mgf.html	1Lys8	1	-777.777	-777.777	O:\Shao-En\MSDATA\kinaseinhib\k252a\SC_07282008\10x\M4\d008012008_m4_3.raw		141018.5002	1748.84433		907.9488973	TRUE	907.946884	-777.777
-1	1	0	0.996	0.09	IPI:IPI00008524.1	70854	SPACER	SWISS-PROT:P11940-1|ENSEMBL:ENSP00000313007|REFSEQ:NP_002559|H-INV:HIT000037423|VEGA:OTTHUMP00000178155;OTTHUMP00000178156 Tax_Id=9606 Gene_Symbol=PABPC1 Isoform 1 of Polyadenylate-binding protein 1	ALYDTFSAFGNILSCK	907.949	1813.8834	2	77	-777.777	-777.777	-777.777	-777.777	0	0	3732.0169	0	0	0	1813.88	907.9469867	1813.879448	0	FALSE			-777.777	-777.777	-777.777	1	61.6	O:\Shao-En\MSDATA\kinaseinhib\k252a\SC_07282008\10x\M4\kinaseinhib_k252a_SC_07282008_10x_M4_combo.mgf.html	1Lys8	1	-777.777	-777.777	O:\Shao-En\MSDATA\kinaseinhib\k252a\SC_07282008\10x\M4\d008012008_m4_4.raw		0	1748.84433		0	TRUE	0	-777.777
-1	1	0	0.996	0.09	IPI:IPI00008524.1	70854	SPACER	SWISS-PROT:P11940-1|ENSEMBL:ENSP00000313007|REFSEQ:NP_002559|H-INV:HIT000037423|VEGA:OTTHUMP00000178155;OTTHUMP00000178156 Tax_Id=9606 Gene_Symbol=PABPC1 Isoform 1 of Polyadenylate-binding protein 1	ALYDTFSAFGNILSCK	903.942	1805.8695	2	48	-777.777	-777.777	-777.777	-777.777	3750.030152	20.27223462	3742.9734	3750.77352	3752.1042	559.905481	1805.8658	903.9399938	1805.865462	1805.866118	FALSE			-777.777	-777.777	-777.777	1	44.4	O:\Shao-En\MSDATA\kinaseinhib\k252a\SC_07282008\10x\M4\kinaseinhib_k252a_SC_07282008_10x_M4_combo.mgf.html		1	-777.777	-777.777	O:\Shao-En\MSDATA\kinaseinhib\k252a\SC_07282008\10x\M4\d008012008_m4_6.raw		109730.0603	1748.84433		903.9415197	TRUE	903.9395135	-777.777
-1	1	0	0.996	0.09	IPI:IPI00008524.1	70854	SPACER	SWISS-PROT:P11940-1|ENSEMBL:ENSP00000313007|REFSEQ:NP_002559|H-INV:HIT000037423|VEGA:OTTHUMP00000178155;OTTHUMP00000178156 Tax_Id=9606 Gene_Symbol=PABPC1 Isoform 1 of Polyadenylate-binding protein 1	ALYDTFSAFGNILSCK	903.9413	1805.8681	2	43	-777.777	-777.777	-777.777	-777.777	0	0	3741.7768	0	0	0	1805.8658	903.9392938	1805.864062	0	FALSE			-777.777	-777.777	-777.777	1	40.5	O:\Shao-En\MSDATA\kinaseinhib\k252a\SC_07282008\10x\M4\kinaseinhib_k252a_SC_07282008_10x_M4_combo.mgf.html		1	-777.777	-777.777	O:\Shao-En\MSDATA\kinaseinhib\k252a\SC_07282008\10x\M4\d008012008_m4_3.raw		0	1748.84433		0	TRUE	0	-777.777
-1	1	0	0.996	0.09	IPI:IPI00008524.1	70854	SPACER	SWISS-PROT:P11940-1|ENSEMBL:ENSP00000313007|REFSEQ:NP_002559|H-INV:HIT000037423|VEGA:OTTHUMP00000178155;OTTHUMP00000178156 Tax_Id=9606 Gene_Symbol=PABPC1 Isoform 1 of Polyadenylate-binding protein 1	ALYDTFSAFGNILSCK	903.9413	1805.868	2	25	-777.777	-777.777	-777.777	-777.777	0	0	3759.9687	0	0	0	1805.8658	903.9392938	1805.864062	0	FALSE			-777.777	-777.777	-777.777	1	18.8	O:\Shao-En\MSDATA\kinaseinhib\k252a\SC_07282008\10x\M4\kinaseinhib_k252a_SC_07282008_10x_M4_combo.mgf.html		1	-777.777	-777.777	O:\Shao-En\MSDATA\kinaseinhib\k252a\SC_07282008\10x\M4\d008012008_m4_3.raw		0	1748.84433		0	FALSE	0	-777.777
-1	1	0	0.996	0.09	IPI:IPI00008524.1	70854	SPACER	SWISS-PROT:P11940-1|ENSEMBL:ENSP00000313007|REFSEQ:NP_002559|H-INV:HIT000037423|VEGA:OTTHUMP00000178155;OTTHUMP00000178156 Tax_Id=9606 Gene_Symbol=PABPC1 Isoform 1 of Polyadenylate-binding protein 1	ALYDTFSAFGNILSCK	903.9414	1805.8682	2	24	-777.777	-777.777	-777.777	-777.777	0	0	3781.7877	0	0	0	1805.8658	903.9393938	1805.864262	0	FALSE			-777.777	-777.777	-777.777	1	23.6	O:\Shao-En\MSDATA\kinaseinhib\k252a\SC_07282008\10x\M4\kinaseinhib_k252a_SC_07282008_10x_M4_combo.mgf.html		1	-777.777	-777.777	O:\Shao-En\MSDATA\kinaseinhib\k252a\SC_07282008\10x\M4\d008012008_m4_6.raw		0	1748.84433		0	FALSE	0	-777.777
-1	1	0	0.996	0.09	IPI:IPI00008524.1	70854	SPACER	SWISS-PROT:P11940-1|ENSEMBL:ENSP00000313007|REFSEQ:NP_002559|H-INV:HIT000037423|VEGA:OTTHUMP00000178155;OTTHUMP00000178156 Tax_Id=9606 Gene_Symbol=PABPC1 Isoform 1 of Polyadenylate-binding protein 1	ALYDTFSAFGNILSCK	907.9433	1813.8719	2	23	-777.777	-777.777	-777.777	-777.777	0	0	3755.9319	0	0	0	1813.88	907.9412867	1813.868048	0	FALSE			-777.777	-777.777	-777.777	1	12.8	O:\Shao-En\MSDATA\kinaseinhib\k252a\SC_07282008\10x\M4\kinaseinhib_k252a_SC_07282008_10x_M4_combo.mgf.html	1Lys8	1	-777.777	-777.777	O:\Shao-En\MSDATA\kinaseinhib\k252a\SC_07282008\10x\M4\d008012008_m4_4.raw		0	1748.84433		0	FALSE	0	-777.777
-1	1	0	0.996	0.09	IPI:IPI00008524.1	70854	SPACER	SWISS-PROT:P11940-1|ENSEMBL:ENSP00000313007|REFSEQ:NP_002559|H-INV:HIT000037423|VEGA:OTTHUMP00000178155;OTTHUMP00000178156 Tax_Id=9606 Gene_Symbol=PABPC1 Isoform 1 of Polyadenylate-binding protein 1	ALYDTFSAFGNILSCK	602.9651	1805.8734	3	35	-777.777	-777.777	-777.777	-777.777	3732.41001	16.42272362	3727.8848	3731.914284	3730.729	898.7889563	1805.8658	602.9636208	1805.869074	1805.868993	FALSE			-777.777	-777.777	-777.777	1	30.8	O:\Shao-En\MSDATA\kinaseinhib\k252a\SC_07282008\10x\M4\kinaseinhib_k252a_SC_07282008_10x_M4_combo.mgf.html		1	-777.777	-777.777	O:\Shao-En\MSDATA\kinaseinhib\k252a\SC_07282008\10x\M4\d008012008_m4_5.raw		326270.3486	1748.84433		602.9650994	TRUE	602.9636202	-777.777
-1	1	0	0.996	0.09	IPI:IPI00008524.1	70854	SPACER	SWISS-PROT:P11940-1|ENSEMBL:ENSP00000313007|REFSEQ:NP_002559|H-INV:HIT000037423|VEGA:OTTHUMP00000178155;OTTHUMP00000178156 Tax_Id=9606 Gene_Symbol=PABPC1 Isoform 1 of Polyadenylate-binding protein 1	ALYDTFSAFGNILSCK	605.6364	1813.8874	3	29	-777.777	-777.777	-777.777	-777.777	0	0	3727.1535	0	0	0	1813.88	605.6349161	1813.88296	0	FALSE			-777.777	-777.777	-777.777	1	22.2	O:\Shao-En\MSDATA\kinaseinhib\k252a\SC_07282008\10x\M4\kinaseinhib_k252a_SC_07282008_10x_M4_combo.mgf.html	1Lys8	1	-777.777	-777.777	O:\Shao-En\MSDATA\kinaseinhib\k252a\SC_07282008\10x\M4\d008012008_m4_5.raw		0	1748.84433		0	TRUE	0	-777.777
-1	1	0	0.996	0.09	IPI:IPI00008524.1	70854	SPACER	SWISS-PROT:P11940-1|ENSEMBL:ENSP00000313007|REFSEQ:NP_002559|H-INV:HIT000037423|VEGA:OTTHUMP00000178155;OTTHUMP00000178156 Tax_Id=9606 Gene_Symbol=PABPC1 Isoform 1 of Polyadenylate-binding protein 1	AVNSATGVPTV	508.2768	1014.5391	2	28	-777.777	-777.777	-777.777	-777.777	0	0	2178.993	0	0	0	1014.5345	508.2754866	1014.536448	0	FALSE			-777.777	-777.777	-777.777	1	21	O:\Shao-En\MSDATA\kinaseinhib\k252a\SC_07282008\10x\M4\kinaseinhib_k252a_SC_07282008_10x_M4_combo.mgf.html		1	-777.777	-777.777	O:\Shao-En\MSDATA\kinaseinhib\k252a\SC_07282008\10x\M4\d008012008_m4_5.raw		0	1014.534555		0	TRUE	0	-777.777
-1	1	0	0.996	0.09	IPI:IPI00008524.1	70854	SPACER	SWISS-PROT:P11940-1|ENSEMBL:ENSP00000313007|REFSEQ:NP_002559|H-INV:HIT000037423|VEGA:OTTHUMP00000178155;OTTHUMP00000178156 Tax_Id=9606 Gene_Symbol=PABPC1 Isoform 1 of Polyadenylate-binding protein 1	AVPNPVINPYQPAPPSGYFMAAIPQTQNR	1052.2011	3153.5816	3	11	-777.777	-777.777	-777.777	-777.777	0	0	3231.4515	0	0	0	3153.5705	1052.198834	3153.574714	0	FALSE			-777.777	-777.777	-777.777	1	6.9	O:\Shao-En\MSDATA\kinaseinhib\k252a\SC_07282008\10x\M4\kinaseinhib_k252a_SC_07282008_10x_M4_combo.mgf.html	1Met(ox)	1	-777.777	-777.777	O:\Shao-En\MSDATA\kinaseinhib\k252a\SC_07282008\10x\M4\d008012008_m4_5.raw		0	3137.575635		0	FALSE	0	-777.777
-1	1	0	0.996	0.09	IPI:IPI00008524.1	70854	SPACER	SWISS-PROT:P11940-1|ENSEMBL:ENSP00000313007|REFSEQ:NP_002559|H-INV:HIT000037423|VEGA:OTTHUMP00000178155;OTTHUMP00000178156 Tax_Id=9606 Gene_Symbol=PABPC1 Isoform 1 of Polyadenylate-binding protein 1	AVTEMNGR	442.2236	882.4327	2	16	-777.777	-777.777	-777.777	-777.777	0	0	904.6284	0	0	0	882.4324	442.2224022	882.430279	0	FALSE			-777.777	-777.777	-777.777	1	2.2	O:\Shao-En\MSDATA\kinaseinhib\k252a\SC_07282008\10x\M4\kinaseinhib_k252a_SC_07282008_10x_M4_combo.mgf.html	1Arg6	1	-777.777	-777.777	O:\Shao-En\MSDATA\kinaseinhib\k252a\SC_07282008\10x\M4\d008012008_m4_5.raw		0	876.4123447		0	FALSE	0	-777.777
-1	1	0	0.996	0.09	IPI:IPI00008524.1	70854	SPACER	SWISS-PROT:P11940-1|ENSEMBL:ENSP00000313007|REFSEQ:NP_002559|H-INV:HIT000037423|VEGA:OTTHUMP00000178155;OTTHUMP00000178156 Tax_Id=9606 Gene_Symbol=PABPC1 Isoform 1 of Polyadenylate-binding protein 1	EAELGAR	373.196	744.3775	2	11	-777.777	-777.777	-777.777	-777.777	0	0	847.5555	0	0	0	744.3766	373.1949231	744.3753208	0	FALSE			-777.777	-777.777	-777.777	1	0	O:\Shao-En\MSDATA\kinaseinhib\k252a\SC_07282008\10x\M4\kinaseinhib_k252a_SC_07282008_10x_M4_combo.mgf.html		1	-777.777	-777.777	O:\Shao-En\MSDATA\kinaseinhib\k252a\SC_07282008\10x\M4\d008012008_m4_5.raw		0	744.3765947		0	FALSE	0	-777.777
-1	1	0	0.996	0.09	IPI:IPI00008524.1	70854	SPACER	SWISS-PROT:P11940-1|ENSEMBL:ENSP00000313007|REFSEQ:NP_002559|H-INV:HIT000037423|VEGA:OTTHUMP00000178155;OTTHUMP00000178156 Tax_Id=9606 Gene_Symbol=PABPC1 Isoform 1 of Polyadenylate-binding protein 1	EFSPFGTITSAK	646.8359	1291.6572	2	39	-777.777	-777.777	-777.777	-777.777	2807.88191	25.38062342	2795.603	2808.342764	2809.9998	11711.4555	1291.6539	646.8343439	1291.654162	1283.641919	FALSE			-777.777	-777.777	-777.777	1	26.8	O:\Shao-En\MSDATA\kinaseinhib\k252a\SC_07282008\10x\M4\kinaseinhib_k252a_SC_07282008_10x_M4_combo.mgf.html	1Lys8	1	-777.777	-777.777	O:\Shao-En\MSDATA\kinaseinhib\k252a\SC_07282008\10x\M4\d008012008_m4_5.raw		3825893.532	1283.639745		646.8360158	TRUE	646.8344598	-777.777
-1	1	0	0.996	0.09	IPI:IPI00008524.1	70854	SPACER	SWISS-PROT:P11940-1|ENSEMBL:ENSP00000313007|REFSEQ:NP_002559|H-INV:HIT000037423|VEGA:OTTHUMP00000178155;OTTHUMP00000178156 Tax_Id=9606 Gene_Symbol=PABPC1 Isoform 1 of Polyadenylate-binding protein 1	EFSPFGTITSAK	642.8299	1283.6453	2	34	-777.777	-777.777	-777.777	-777.777	2804.846142	20.32040735	2802.5053	2805.39991	2805.2774	1771.98409	1283.6397	642.828351	1283.642177	1283.641307	FALSE			-777.777	-777.777	-777.777	1	25.5	O:\Shao-En\MSDATA\kinaseinhib\k252a\SC_07282008\10x\M4\kinaseinhib_k252a_SC_07282008_10x_M4_combo.mgf.html		1	-777.777	-777.777	O:\Shao-En\MSDATA\kinaseinhib\k252a\SC_07282008\10x\M4\d008012008_m4_4.raw		578820.9603	1283.639745		642.829934	TRUE	642.828385	-777.777
-1	1	0	0.996	0.09	IPI:IPI00008524.1	70854	SPACER	SWISS-PROT:P11940-1|ENSEMBL:ENSP00000313007|REFSEQ:NP_002559|H-INV:HIT000037423|VEGA:OTTHUMP00000178155;OTTHUMP00000178156 Tax_Id=9606 Gene_Symbol=PABPC1 Isoform 1 of Polyadenylate-binding protein 1	EFSPFGTITSAK	646.8361	1291.6576	2	28	-777.777	-777.777	-777.777	-777.777	0	0	2804.2792	0	0	0	1291.6539	646.8345439	1291.654562	0	FALSE			-777.777	-777.777	-777.777	1	21.9	O:\Shao-En\MSDATA\kinaseinhib\k252a\SC_07282008\10x\M4\kinaseinhib_k252a_SC_07282008_10x_M4_combo.mgf.html	1Lys8	1	-777.777	-777.777	O:\Shao-En\MSDATA\kinaseinhib\k252a\SC_07282008\10x\M4\d008012008_m4_4.raw		0	1283.639745		0	TRUE	0	-777.777
-1	1	0	0.996	0.09	IPI:IPI00008524.1	70854	SPACER	SWISS-PROT:P11940-1|ENSEMBL:ENSP00000313007|REFSEQ:NP_002559|H-INV:HIT000037423|VEGA:OTTHUMP00000178155;OTTHUMP00000178156 Tax_Id=9606 Gene_Symbol=PABPC1 Isoform 1 of Polyadenylate-binding protein 1	EFTNVYIK	507.2703	1012.526	2	17	-777.777	-777.777	-777.777	-777.777	0	0	2291.5361	0	0	0	1012.5229	507.2689883	1012.523451	0	FALSE			-777.777	-777.777	-777.777	1	1.4	O:\Shao-En\MSDATA\kinaseinhib\k252a\SC_07282008\10x\M4\kinaseinhib_k252a_SC_07282008_10x_M4_combo.mgf.html		1	-777.777	-777.777	O:\Shao-En\MSDATA\kinaseinhib\k252a\SC_07282008\10x\M4\d008012008_m4_5.raw		0	1012.522935		0	FALSE	0	-777.777
-1	1	0	0.996	0.09	IPI:IPI00008524.1	70854	SPACER	SWISS-PROT:P11940-1|ENSEMBL:ENSP00000313007|REFSEQ:NP_002559|H-INV:HIT000037423|VEGA:OTTHUMP00000178155;OTTHUMP00000178156 Tax_Id=9606 Gene_Symbol=PABPC1 Isoform 1 of Polyadenylate-binding protein 1	EREAELGAR	515.7679	1029.5212	2	42	-777.777	-777.777	-777.777	-777.777	992.9265914	61.77946905	998.1707	992.2128211	994.2206	248.6885002	1029.5203	515.7665734	1029.518621	1029.518856	FALSE			-777.777	-777.777	-777.777	1	16.4	O:\Shao-En\MSDATA\kinaseinhib\k252a\SC_07282008\10x\M4\kinaseinhib_k252a_SC_07282008_10x_M4_combo.mgf.html		1	-777.777	-777.777	O:\Shao-En\MSDATA\kinaseinhib\k252a\SC_07282008\10x\M4\d008012008_m4_5.raw		117352.4141	1029.520295		515.767985	TRUE	515.7666585	-777.777
-1	1	0	0.996	0.09	IPI:IPI00008524.1	70854	SPACER	SWISS-PROT:P11940-1|ENSEMBL:ENSP00000313007|REFSEQ:NP_002559|H-INV:HIT000037423|VEGA:OTTHUMP00000178155;OTTHUMP00000178156 Tax_Id=9606 Gene_Symbol=PABPC1 Isoform 1 of Polyadenylate-binding protein 1	FGPALSVK	409.7433	817.472	2	49	-777.777	-777.777	-777.777	-777.777	2193.369989	24.42781396	2192.8975	2192.781991	2194.2147	539.9459742	817.4697	409.7421591	817.4697928	817.4705953	FALSE			-777.777	-777.777	-777.777	1	11.2	O:\Shao-En\MSDATA\kinaseinhib\k252a\SC_07282008\10x\M4\kinaseinhib_k252a_SC_07282008_10x_M4_combo.mgf.html		1	-777.777	-777.777	O:\Shao-En\MSDATA\kinaseinhib\k252a\SC_07282008\10x\M4\d008012008_m4_6.raw		360457.3008	817.4697647		409.74337	TRUE	409.7422291	-777.777
-1	1	0	0.996	0.09	IPI:IPI00008524.1	70854	SPACER	SWISS-PROT:P11940-1|ENSEMBL:ENSP00000313007|REFSEQ:NP_002559|H-INV:HIT000037423|VEGA:OTTHUMP00000178155;OTTHUMP00000178156 Tax_Id=9606 Gene_Symbol=PABPC1 Isoform 1 of Polyadenylate-binding protein 1	FGPALSVK	409.7433	817.4721	2	45	-777.777	-777.777	-777.777	-777.777	2189.241065	25.83040222	2178.435	2189.39141	2189.5077	7353.722686	817.4697	409.7421591	817.4697928	817.4698035	FALSE			-777.777	-777.777	-777.777	1	13.3	O:\Shao-En\MSDATA\kinaseinhib\k252a\SC_07282008\10x\M4\kinaseinhib_k252a_SC_07282008_10x_M4_combo.mgf.html		1	-777.777	-777.777	O:\Shao-En\MSDATA\kinaseinhib\k252a\SC_07282008\10x\M4\d008012008_m4_5.raw		4899262.781	817.4697647		409.7432254	TRUE	409.7420845	-777.777
-1	1	0	0.996	0.09	IPI:IPI00008524.1	70854	SPACER	SWISS-PROT:P11940-1|ENSEMBL:ENSP00000313007|REFSEQ:NP_002559|H-INV:HIT000037423|VEGA:OTTHUMP00000178155;OTTHUMP00000178156 Tax_Id=9606 Gene_Symbol=PABPC1 Isoform 1 of Polyadenylate-binding protein 1	FGPALSVK	413.7503	825.486	2	42	-777.777	-777.777	-777.777	-777.777	0	0	2178.1595	0	0	0	825.4839	413.7491521	825.4837788	0	FALSE			-777.777	-777.777	-777.777	1	12.5	O:\Shao-En\MSDATA\kinaseinhib\k252a\SC_07282008\10x\M4\kinaseinhib_k252a_SC_07282008_10x_M4_combo.mgf.html	1Lys8	1	-777.777	-777.777	O:\Shao-En\MSDATA\kinaseinhib\k252a\SC_07282008\10x\M4\d008012008_m4_5.raw		0	817.4697647		0	TRUE	0	-777.777
-1	1	0	0.996	0.09	IPI:IPI00008524.1	70854	SPACER	SWISS-PROT:P11940-1|ENSEMBL:ENSP00000313007|REFSEQ:NP_002559|H-INV:HIT000037423|VEGA:OTTHUMP00000178155;OTTHUMP00000178156 Tax_Id=9606 Gene_Symbol=PABPC1 Isoform 1 of Polyadenylate-binding protein 1	FGPALSVK	413.7508	825.4871	2	36	-777.777	-777.777	-777.777	-777.777	2177.659833	19.30771284	2178.1527	2178.881532	2178.4684	851.5882853	825.4839	413.7496521	825.4847788	817.4702646	FALSE			-777.777	-777.777	-777.777	1	11.2	O:\Shao-En\MSDATA\kinaseinhib\k252a\SC_07282008\10x\M4\kinaseinhib_k252a_SC_07282008_10x_M4_combo.mgf.html	1Lys8	1	-777.777	-777.777	O:\Shao-En\MSDATA\kinaseinhib\k252a\SC_07282008\10x\M4\d008012008_m4_4.raw		566063.5371	817.4697647		413.7507931	TRUE	413.7496452	-777.777
-1	1	0	0.996	0.09	IPI:IPI00008524.1	70854	SPACER	SWISS-PROT:P11940-1|ENSEMBL:ENSP00000313007|REFSEQ:NP_002559|H-INV:HIT000037423|VEGA:OTTHUMP00000178155;OTTHUMP00000178156 Tax_Id=9606 Gene_Symbol=PABPC1 Isoform 1 of Polyadenylate-binding protein 1	FGPALSVK	413.7503	825.486	2	30	-777.777	-777.777	-777.777	-777.777	0	0	2193.1955	0	0	0	825.4839	413.7491521	825.4837788	0	FALSE			-777.777	-777.777	-777.777	1	1.6	O:\Shao-En\MSDATA\kinaseinhib\k252a\SC_07282008\10x\M4\kinaseinhib_k252a_SC_07282008_10x_M4_combo.mgf.html	1Lys8	1	-777.777	-777.777	O:\Shao-En\MSDATA\kinaseinhib\k252a\SC_07282008\10x\M4\d008012008_m4_6.raw		0	817.4697647		0	TRUE	0	-777.777
-1	1	0	0.996	0.09	IPI:IPI00008524.1	70854	SPACER	SWISS-PROT:P11940-1|ENSEMBL:ENSP00000313007|REFSEQ:NP_002559|H-INV:HIT000037423|VEGA:OTTHUMP00000178155;OTTHUMP00000178156 Tax_Id=9606 Gene_Symbol=PABPC1 Isoform 1 of Polyadenylate-binding protein 1	FGPALSVK	409.7433	817.472	2	22	-777.777	-777.777	-777.777	-777.777	0	0	2176.7732	0	0	0	817.4697	409.7421591	817.4697928	0	FALSE			-777.777	-777.777	-777.777	1	8.1	O:\Shao-En\MSDATA\kinaseinhib\k252a\SC_07282008\10x\M4\kinaseinhib_k252a_SC_07282008_10x_M4_combo.mgf.html		1	-777.777	-777.777	O:\Shao-En\MSDATA\kinaseinhib\k252a\SC_07282008\10x\M4\d008012008_m4_4.raw		0	817.4697647		0	FALSE	0	-777.777
-1	1	0	0.996	0.09	IPI:IPI00008524.1	70854	SPACER	SWISS-PROT:P11940-1|ENSEMBL:ENSP00000313007|REFSEQ:NP_002559|H-INV:HIT000037423|VEGA:OTTHUMP00000178155;OTTHUMP00000178156 Tax_Id=9606 Gene_Symbol=PABPC1 Isoform 1 of Polyadenylate-binding protein 1	FSPAGPILSIR	582.3487	1162.6829	2	62	-777.777	-777.777	-777.777	-777.777	2838.951811	33.03460994	2850.302	2838.709501	2838.6451	19489.5958	1162.6805	582.3472569	1162.679988	1156.663572	FALSE			-777.777	-777.777	-777.777	1	45.3	O:\Shao-En\MSDATA\kinaseinhib\k252a\SC_07282008\10x\M4\kinaseinhib_k252a_SC_07282008_10x_M4_combo.mgf.html	1Arg6	1	-777.777	-777.777	O:\Shao-En\MSDATA\kinaseinhib\k252a\SC_07282008\10x\M4\d008012008_m4_5.raw		7585089.594	1156.660415		582.350707	TRUE	582.3492638	-777.777
-1	1	0	0.996	0.09	IPI:IPI00008524.1	70854	SPACER	SWISS-PROT:P11940-1|ENSEMBL:ENSP00000313007|REFSEQ:NP_002559|H-INV:HIT000037423|VEGA:OTTHUMP00000178155;OTTHUMP00000178156 Tax_Id=9606 Gene_Symbol=PABPC1 Isoform 1 of Polyadenylate-binding protein 1	FSPAGPILSIR	579.3393	1156.6641	2	61	-777.777	-777.777	-777.777	-777.777	0	0	2852.4451	0	0	0	1156.6604	579.3378621	1156.661199	0	FALSE			-777.777	-777.777	-777.777	1	39.2	O:\Shao-En\MSDATA\kinaseinhib\k252a\SC_07282008\10x\M4\kinaseinhib_k252a_SC_07282008_10x_M4_combo.mgf.html		1	-777.777	-777.777	O:\Shao-En\MSDATA\kinaseinhib\k252a\SC_07282008\10x\M4\d008012008_m4_5.raw		0	1156.660415		0	TRUE	0	-777.777
-1	1	0	0.996	0.09	IPI:IPI00008524.1	70854	SPACER	SWISS-PROT:P11940-1|ENSEMBL:ENSP00000313007|REFSEQ:NP_002559|H-INV:HIT000037423|VEGA:OTTHUMP00000178155;OTTHUMP00000178156 Tax_Id=9606 Gene_Symbol=PABPC1 Isoform 1 of Polyadenylate-binding protein 1	FSPAGPILSIR	579.3408	1156.667	2	21	-777.777	-777.777	-777.777	-777.777	0	0	2829.4411	0	0	0	1156.6604	579.3393621	1156.664199	0	FALSE			-777.777	-777.777	-777.777	1	10.6	O:\Shao-En\MSDATA\kinaseinhib\k252a\SC_07282008\10x\M4\kinaseinhib_k252a_SC_07282008_10x_M4_combo.mgf.html		1	-777.777	-777.777	O:\Shao-En\MSDATA\kinaseinhib\k252a\SC_07282008\10x\M4\d008012008_m4_4.raw		0	1156.660415		0	FALSE	0	-777.777
-1	1	0	0.996	0.09	IPI:IPI00008524.1	70854	SPACER	SWISS-PROT:P11940-1|ENSEMBL:ENSP00000313007|REFSEQ:NP_002559|H-INV:HIT000037423|VEGA:OTTHUMP00000178155;OTTHUMP00000178156 Tax_Id=9606 Gene_Symbol=PABPC1 Isoform 1 of Polyadenylate-binding protein 1	GFGFVCFSSPEEATK	831.879	1661.7433	2	76	-777.777	-777.777	-777.777	-777.777	3063.452476	25.80136132	3050.4907	3063.641119	3064.748	24075.65768	1661.7395	831.8771199	1661.739714	1661.741324	FALSE			-777.777	-777.777	-777.777	1	72.9	O:\Shao-En\MSDATA\kinaseinhib\k252a\SC_07282008\10x\M4\kinaseinhib_k252a_SC_07282008_10x_M4_combo.mgf.html		1	-777.777	-777.777	O:\Shao-En\MSDATA\kinaseinhib\k252a\SC_07282008\10x\M4\d008012008_m4_5.raw		5339657.885	1604.71806		831.8789625	TRUE	831.8770824	-777.777
-1	1	0	0.996	0.09	IPI:IPI00008524.1	70854	SPACER	SWISS-PROT:P11940-1|ENSEMBL:ENSP00000313007|REFSEQ:NP_002559|H-INV:HIT000037423|VEGA:OTTHUMP00000178155;OTTHUMP00000178156 Tax_Id=9606 Gene_Symbol=PABPC1 Isoform 1 of Polyadenylate-binding protein 1	GFGFVCFSSPEEATK	831.8791	1661.7435	2	69	-777.777	-777.777	-777.777	-777.777	3053.581692	25.00814618	3051.9196	3054.691604	3050.4095	3654.144671	1661.7395	831.8772199	1661.739914	1661.741791	FALSE			-777.777	-777.777	-777.777	1	65.3	O:\Shao-En\MSDATA\kinaseinhib\k252a\SC_07282008\10x\M4\kinaseinhib_k252a_SC_07282008_10x_M4_combo.mgf.html		1	-777.777	-777.777	O:\Shao-En\MSDATA\kinaseinhib\k252a\SC_07282008\10x\M4\d008012008_m4_4.raw		820026.4551	1604.71806		831.879051	TRUE	831.877171	-777.777
-1	1	0	0.996	0.09	IPI:IPI00008524.1	70854	SPACER	SWISS-PROT:P11940-1|ENSEMBL:ENSP00000313007|REFSEQ:NP_002559|H-INV:HIT000037423|VEGA:OTTHUMP00000178155;OTTHUMP00000178156 Tax_Id=9606 Gene_Symbol=PABPC1 Isoform 1 of Polyadenylate-binding protein 1	GFGFVCFSSPEEATK	835.8857	1669.7569	2	69	-777.777	-777.777	-777.777	-777.777	0	0	3047.8793	0	0	0	1669.7537	835.8838129	1669.7531	0	FALSE			-777.777	-777.777	-777.777	1	66	O:\Shao-En\MSDATA\kinaseinhib\k252a\SC_07282008\10x\M4\kinaseinhib_k252a_SC_07282008_10x_M4_combo.mgf.html	1Lys8	1	-777.777	-777.777	O:\Shao-En\MSDATA\kinaseinhib\k252a\SC_07282008\10x\M4\d008012008_m4_5.raw		0	1604.71806		0	TRUE	0	-777.777
-1	1	0	0.996	0.09	IPI:IPI00008524.1	70854	SPACER	SWISS-PROT:P11940-1|ENSEMBL:ENSP00000313007|REFSEQ:NP_002559|H-INV:HIT000037423|VEGA:OTTHUMP00000178155;OTTHUMP00000178156 Tax_Id=9606 Gene_Symbol=PABPC1 Isoform 1 of Polyadenylate-binding protein 1	GFGFVCFSSPEEATK	835.8859	1669.7573	2	59	-777.777	-777.777	-777.777	-777.777	3068.233172	20.94893931	3070.1447	3068.482694	3068.9563	893.5451776	1669.7537	835.8840129	1669.7535	1661.741192	FALSE			-777.777	-777.777	-777.777	1	58.6	O:\Shao-En\MSDATA\kinaseinhib\k252a\SC_07282008\10x\M4\kinaseinhib_k252a_SC_07282008_10x_M4_combo.mgf.html	1Lys8	1	-777.777	-777.777	O:\Shao-En\MSDATA\kinaseinhib\k252a\SC_07282008\10x\M4\d008012008_m4_6.raw		200138.8414	1604.71806		835.8859214	TRUE	835.8840343	-777.777
-1	1	0	0.996	0.09	IPI:IPI00008524.1	70854	SPACER	SWISS-PROT:P11940-1|ENSEMBL:ENSP00000313007|REFSEQ:NP_002559|H-INV:HIT000037423|VEGA:OTTHUMP00000178155;OTTHUMP00000178156 Tax_Id=9606 Gene_Symbol=PABPC1 Isoform 1 of Polyadenylate-binding protein 1	GFGFVCFSSPEEATK	835.886	1669.7574	2	51	-777.777	-777.777	-777.777	-777.777	0	0	3079.0255	0	0	0	1669.7537	835.8841129	1669.7537	0	FALSE			-777.777	-777.777	-777.777	1	50.7	O:\Shao-En\MSDATA\kinaseinhib\k252a\SC_07282008\10x\M4\kinaseinhib_k252a_SC_07282008_10x_M4_combo.mgf.html	1Lys8	1	-777.777	-777.777	O:\Shao-En\MSDATA\kinaseinhib\k252a\SC_07282008\10x\M4\d008012008_m4_5.raw		0	1604.71806		0	TRUE	0	-777.777
-1	1	0	0.996	0.09	IPI:IPI00008524.1	70854	SPACER	SWISS-PROT:P11940-1|ENSEMBL:ENSP00000313007|REFSEQ:NP_002559|H-INV:HIT000037423|VEGA:OTTHUMP00000178155;OTTHUMP00000178156 Tax_Id=9606 Gene_Symbol=PABPC1 Isoform 1 of Polyadenylate-binding protein 1	GFGFVCFSSPEEATK	835.8861	1669.7577	2	42	-777.777	-777.777	-777.777	-777.777	0	0	3047.9153	0	0	0	1669.7537	835.8842129	1669.7539	0	FALSE			-777.777	-777.777	-777.777	1	37.4	O:\Shao-En\MSDATA\kinaseinhib\k252a\SC_07282008\10x\M4\kinaseinhib_k252a_SC_07282008_10x_M4_combo.mgf.html	1Lys8	1	-777.777	-777.777	O:\Shao-En\MSDATA\kinaseinhib\k252a\SC_07282008\10x\M4\d008012008_m4_4.raw		0	1604.71806		0	TRUE	0	-777.777
-1	1	0	0.996	0.09	IPI:IPI00008524.1	70854	SPACER	SWISS-PROT:P11940-1|ENSEMBL:ENSP00000313007|REFSEQ:NP_002559|H-INV:HIT000037423|VEGA:OTTHUMP00000178155;OTTHUMP00000178156 Tax_Id=9606 Gene_Symbol=PABPC1 Isoform 1 of Polyadenylate-binding protein 1	GFGFVCFSSPEEATK	831.8787	1661.7429	2	41	-777.777	-777.777	-777.777	-777.777	0	0	3082.3233	0	0	0	1661.7395	831.8768199	1661.739114	0	FALSE			-777.777	-777.777	-777.777	1	36.3	O:\Shao-En\MSDATA\kinaseinhib\k252a\SC_07282008\10x\M4\kinaseinhib_k252a_SC_07282008_10x_M4_combo.mgf.html		1	-777.777	-777.777	O:\Shao-En\MSDATA\kinaseinhib\k252a\SC_07282008\10x\M4\d008012008_m4_5.raw		0	1604.71806		0	TRUE	0	-777.777
-1	1	0	0.996	0.09	IPI:IPI00008524.1	70854	SPACER	SWISS-PROT:P11940-1|ENSEMBL:ENSP00000313007|REFSEQ:NP_002559|H-INV:HIT000037423|VEGA:OTTHUMP00000178155;OTTHUMP00000178156 Tax_Id=9606 Gene_Symbol=PABPC1 Isoform 1 of Polyadenylate-binding protein 1	GFGFVCFSSPEEATK	831.8789	1661.7432	2	41	-777.777	-777.777	-777.777	-777.777	0	0	3063.3671	0	0	0	1661.7395	831.8770199	1661.739514	0	FALSE			-777.777	-777.777	-777.777	1	41.1	O:\Shao-En\MSDATA\kinaseinhib\k252a\SC_07282008\10x\M4\kinaseinhib_k252a_SC_07282008_10x_M4_combo.mgf.html		1	-777.777	-777.777	O:\Shao-En\MSDATA\kinaseinhib\k252a\SC_07282008\10x\M4\d008012008_m4_6.raw		0	1604.71806		0	TRUE	0	-777.777
-1	1	0	0.996	0.09	IPI:IPI00008524.1	70854	SPACER	SWISS-PROT:P11940-1|ENSEMBL:ENSP00000313007|REFSEQ:NP_002559|H-INV:HIT000037423|VEGA:OTTHUMP00000178155;OTTHUMP00000178156 Tax_Id=9606 Gene_Symbol=PABPC1 Isoform 1 of Polyadenylate-binding protein 1	GFGFVSFER	526.2711	1050.5277	2	57	-777.777	-777.777	-777.777	-777.777	2972.625525	22.94770039	2965.2213	2971.968865	2975.1818	2460.875217	1050.5229	526.2697551	1050.524985	1044.504166	FALSE			-777.777	-777.777	-777.777	1	37.9	O:\Shao-En\MSDATA\kinaseinhib\k252a\SC_07282008\10x\M4\kinaseinhib_k252a_SC_07282008_10x_M4_combo.mgf.html	1Arg6	1	-777.777	-777.777	O:\Shao-En\MSDATA\kinaseinhib\k252a\SC_07282008\10x\M4\d008012008_m4_5.raw		1133752.266	1044.502855		526.2711428	TRUE	526.2697978	-777.777
-1	1	0	0.996	0.09	IPI:IPI00008524.1	70854	SPACER	SWISS-PROT:P11940-1|ENSEMBL:ENSP00000313007|REFSEQ:NP_002559|H-INV:HIT000037423|VEGA:OTTHUMP00000178155;OTTHUMP00000178156 Tax_Id=9606 Gene_Symbol=PABPC1 Isoform 1 of Polyadenylate-binding protein 1	GFGFVSFER	523.2606	1044.5066	2	50	-777.777	-777.777	-777.777	-777.777	0	0	2964.9104	0	0	0	1044.5028	523.2592603	1044.503995	0	FALSE			-777.777	-777.777	-777.777	1	29.2	O:\Shao-En\MSDATA\kinaseinhib\k252a\SC_07282008\10x\M4\kinaseinhib_k252a_SC_07282008_10x_M4_combo.mgf.html		1	-777.777	-777.777	O:\Shao-En\MSDATA\kinaseinhib\k252a\SC_07282008\10x\M4\d008012008_m4_5.raw		0	1044.502855		0	TRUE	0	-777.777
-1	1	0	0.996	0.09	IPI:IPI00008524.1	70854	SPACER	SWISS-PROT:P11940-1|ENSEMBL:ENSP00000313007|REFSEQ:NP_002559|H-INV:HIT000037423|VEGA:OTTHUMP00000178155;OTTHUMP00000178156 Tax_Id=9606 Gene_Symbol=PABPC1 Isoform 1 of Polyadenylate-binding protein 1	GFGFVSFERHEDAQK	884.437	1766.8594	2	53	-777.777	-777.777	-777.777	-777.777	2483.249437	17.60266617	2479.4714	2484.101619	2484.8742	5195.991729	1766.8562	884.4350279	1766.85553	1752.821281	FALSE			-777.777	-777.777	-777.777	1	29.3	O:\Shao-En\MSDATA\kinaseinhib\k252a\SC_07282008\10x\M4\kinaseinhib_k252a_SC_07282008_10x_M4_combo.mgf.html	1Arg6 1Lys8	1	-777.777	-777.777	O:\Shao-En\MSDATA\kinaseinhib\k252a\SC_07282008\10x\M4\d008012008_m4_5.raw		1065058.492	1752.821945		884.4368521	TRUE	884.43488	-777.777
-1	1	0	0.996	0.09	IPI:IPI00008524.1	70854	SPACER	SWISS-PROT:P11940-1|ENSEMBL:ENSP00000313007|REFSEQ:NP_002559|H-INV:HIT000037423|VEGA:OTTHUMP00000178155;OTTHUMP00000178156 Tax_Id=9606 Gene_Symbol=PABPC1 Isoform 1 of Polyadenylate-binding protein 1	GFGFVSFERHEDAQK	877.4189	1752.8233	2	42	-777.777	-777.777	-777.777	-777.777	0	0	2477.9527	0	0	0	1752.8219	877.4169402	1752.819355	0	FALSE			-777.777	-777.777	-777.777	1	29.8	O:\Shao-En\MSDATA\kinaseinhib\k252a\SC_07282008\10x\M4\kinaseinhib_k252a_SC_07282008_10x_M4_combo.mgf.html		1	-777.777	-777.777	O:\Shao-En\MSDATA\kinaseinhib\k252a\SC_07282008\10x\M4\d008012008_m4_5.raw		0	1752.821945		0	TRUE	0	-777.777
-1	1	0	0.996	0.09	IPI:IPI00008524.1	70854	SPACER	SWISS-PROT:P11940-1|ENSEMBL:ENSP00000313007|REFSEQ:NP_002559|H-INV:HIT000037423|VEGA:OTTHUMP00000178155;OTTHUMP00000178156 Tax_Id=9606 Gene_Symbol=PABPC1 Isoform 1 of Polyadenylate-binding protein 1	GFGFVSFERHEDAQK	589.961	1766.8612	3	29	-777.777	-777.777	-777.777	-777.777	2476.647998	20.10353441	2477.0478	2476.548953	2473.2576	613.6369409	1766.8562	589.9595435	1766.856843	1752.824042	FALSE			-777.777	-777.777	-777.777	1	17.3	O:\Shao-En\MSDATA\kinaseinhib\k252a\SC_07282008\10x\M4\kinaseinhib_k252a_SC_07282008_10x_M4_combo.mgf.html	1Arg6 1Lys8	1	-777.777	-777.777	O:\Shao-En\MSDATA\kinaseinhib\k252a\SC_07282008\10x\M4\d008012008_m4_4.raw		232235.5385	1752.821945		589.9612472	TRUE	589.9597907	-777.777
-1	1	0	0.996	0.09	IPI:IPI00008524.1	70854	SPACER	SWISS-PROT:P11940-1|ENSEMBL:ENSP00000313007|REFSEQ:NP_002559|H-INV:HIT000037423|VEGA:OTTHUMP00000178155;OTTHUMP00000178156 Tax_Id=9606 Gene_Symbol=PABPC1 Isoform 1 of Polyadenylate-binding protein 1	GFGFVSFERHEDAQK	589.9609	1766.861	3	26	-777.777	-777.777	-777.777	-777.777	2483.297072	19.90837108	2475.0195	2483.742171	2484.8742	7502.614125	1766.8562	589.9594435	1766.856543	1752.823433	FALSE			-777.777	-777.777	-777.777	1	17.2	O:\Shao-En\MSDATA\kinaseinhib\k252a\SC_07282008\10x\M4\kinaseinhib_k252a_SC_07282008_10x_M4_combo.mgf.html	1Arg6 1Lys8	1	-777.777	-777.777	O:\Shao-En\MSDATA\kinaseinhib\k252a\SC_07282008\10x\M4\d008012008_m4_5.raw		2850206.793	1752.821945		589.9609565	TRUE	589.9595	-777.777
-1	1	0	0.996	0.09	IPI:IPI00008524.1	70854	SPACER	SWISS-PROT:P11940-1|ENSEMBL:ENSP00000313007|REFSEQ:NP_002559|H-INV:HIT000037423|VEGA:OTTHUMP00000178155;OTTHUMP00000178156 Tax_Id=9606 Gene_Symbol=PABPC1 Isoform 1 of Polyadenylate-binding protein 1	GFGFVSFERHEDAQK	585.2823	1752.8251	3	16	-777.777	-777.777	-777.777	-777.777	0	0	2475.3786	0	0	0	1752.8219	585.2808517	1752.820767	0	FALSE			-777.777	-777.777	-777.777	1	2.9	O:\Shao-En\MSDATA\kinaseinhib\k252a\SC_07282008\10x\M4\kinaseinhib_k252a_SC_07282008_10x_M4_combo.mgf.html		1	-777.777	-777.777	O:\Shao-En\MSDATA\kinaseinhib\k252a\SC_07282008\10x\M4\d008012008_m4_5.raw		0	1752.821945		0	FALSE	0	-777.777
-1	1	0	0.996	0.09	IPI:IPI00008524.1	70854	SPACER	SWISS-PROT:P11940-1|ENSEMBL:ENSP00000313007|REFSEQ:NP_002559|H-INV:HIT000037423|VEGA:OTTHUMP00000178155;OTTHUMP00000178156 Tax_Id=9606 Gene_Symbol=PABPC1 Isoform 1 of Polyadenylate-binding protein 1	GYGFVHFETQEAAER	873.9151	1745.8157	2	58	-777.777	-777.777	-777.777	-777.777	2510.777765	21.94070272	2503.3712	2511.39482	2508.954	5998.400527	1745.8104	873.9131463	1745.811767	1739.790345	FALSE			-777.777	-777.777	-777.777	1	46.3	O:\Shao-En\MSDATA\kinaseinhib\k252a\SC_07282008\10x\M4\kinaseinhib_k252a_SC_07282008_10x_M4_combo.mgf.html	1Arg6	1	-777.777	-777.777	O:\Shao-En\MSDATA\kinaseinhib\k252a\SC_07282008\10x\M4\d008012008_m4_5.raw		1245510.124	1739.790315		873.9144644	TRUE	873.9125107	-777.777
-1	1	0	0.996	0.09	IPI:IPI00008524.1	70854	SPACER	SWISS-PROT:P11940-1|ENSEMBL:ENSP00000313007|REFSEQ:NP_002559|H-INV:HIT000037423|VEGA:OTTHUMP00000178155;OTTHUMP00000178156 Tax_Id=9606 Gene_Symbol=PABPC1 Isoform 1 of Polyadenylate-binding protein 1	GYGFVHFETQEAAER	870.904	1739.7935	2	55	-777.777	-777.777	-777.777	-777.777	0	0	2503.015	0	0	0	1739.7903	870.9020516	1739.789578	0	FALSE			-777.777	-777.777	-777.777	1	46.4	O:\Shao-En\MSDATA\kinaseinhib\k252a\SC_07282008\10x\M4\kinaseinhib_k252a_SC_07282008_10x_M4_combo.mgf.html		1	-777.777	-777.777	O:\Shao-En\MSDATA\kinaseinhib\k252a\SC_07282008\10x\M4\d008012008_m4_5.raw		0	1739.790315		0	TRUE	0	-777.777
-1	1	0	0.996	0.09	IPI:IPI00008524.1	70854	SPACER	SWISS-PROT:P11940-1|ENSEMBL:ENSP00000313007|REFSEQ:NP_002559|H-INV:HIT000037423|VEGA:OTTHUMP00000178155;OTTHUMP00000178156 Tax_Id=9606 Gene_Symbol=PABPC1 Isoform 1 of Polyadenylate-binding protein 1	GYGFVHFETQEAAER	580.9392	1739.7959	3	45	-777.777	-777.777	-777.777	-777.777	2510.499536	21.94070272	2505.1983	2510.35708	2513.1493	2212.918482	1739.7903	580.9377593	1739.79149	1739.792757	FALSE			-777.777	-777.777	-777.777	1	39.7	O:\Shao-En\MSDATA\kinaseinhib\k252a\SC_07282008\10x\M4\kinaseinhib_k252a_SC_07282008_10x_M4_combo.mgf.html		1	-777.777	-777.777	O:\Shao-En\MSDATA\kinaseinhib\k252a\SC_07282008\10x\M4\d008012008_m4_5.raw		852010.5225	1739.790315		580.9390951	TRUE	580.9376545	-777.777
-1	1	0	0.996	0.09	IPI:IPI00008524.1	70854	SPACER	SWISS-PROT:P11940-1|ENSEMBL:ENSP00000313007|REFSEQ:NP_002559|H-INV:HIT000037423|VEGA:OTTHUMP00000178155;OTTHUMP00000178156 Tax_Id=9606 Gene_Symbol=PABPC1 Isoform 1 of Polyadenylate-binding protein 1	GYGFVHFETQEAAER	582.9463	1745.8171	3	32	-777.777	-777.777	-777.777	-777.777	0	0	2509.7055	0	0	0	1745.8104	582.9448558	1745.812779	0	FALSE			-777.777	-777.777	-777.777	1	28	O:\Shao-En\MSDATA\kinaseinhib\k252a\SC_07282008\10x\M4\kinaseinhib_k252a_SC_07282008_10x_M4_combo.mgf.html	1Arg6	1	-777.777	-777.777	O:\Shao-En\MSDATA\kinaseinhib\k252a\SC_07282008\10x\M4\d008012008_m4_5.raw		0	1739.790315		0	TRUE	0	-777.777
-1	1	0	0.996	0.09	IPI:IPI00008524.1	70854	SPACER	SWISS-PROT:P11940-1|ENSEMBL:ENSP00000313007|REFSEQ:NP_002559|H-INV:HIT000037423|VEGA:OTTHUMP00000178155;OTTHUMP00000178156 Tax_Id=9606 Gene_Symbol=PABPC1 Isoform 1 of Polyadenylate-binding protein 1	IMWSQR	410.7116	819.4087	2	25	-777.777	-777.777	-777.777	-777.777	0	0	2026.6034	0	0	0	819.4061	410.7104574	819.4063894	0	FALSE			-777.777	-777.777	-777.777	1	0	O:\Shao-En\MSDATA\kinaseinhib\k252a\SC_07282008\10x\M4\kinaseinhib_k252a_SC_07282008_10x_M4_combo.mgf.html		1	-777.777	-777.777	O:\Shao-En\MSDATA\kinaseinhib\k252a\SC_07282008\10x\M4\d008012008_m4_5.raw		0	819.4061447		0	FALSE	0	-777.777
-1	1	0	0.996	0.09	IPI:IPI00008524.1	70854	SPACER	SWISS-PROT:P11940-1|ENSEMBL:ENSP00000313007|REFSEQ:NP_002559|H-INV:HIT000037423|VEGA:OTTHUMP00000178155;OTTHUMP00000178156 Tax_Id=9606 Gene_Symbol=PABPC1 Isoform 1 of Polyadenylate-binding protein 1	IMWSQR	421.7193	841.4241	2	17	-777.777	-777.777	-777.777	-777.777	0	0	1930.0404	0	0	0	841.4212	421.7181381	841.4217508	0	FALSE			-777.777	-777.777	-777.777	1	0	O:\Shao-En\MSDATA\kinaseinhib\k252a\SC_07282008\10x\M4\kinaseinhib_k252a_SC_07282008_10x_M4_combo.mgf.html	1Arg6 1Met(ox)	1	-777.777	-777.777	O:\Shao-En\MSDATA\kinaseinhib\k252a\SC_07282008\10x\M4\d008012008_m4_5.raw		0	819.4061447		0	FALSE	0	-777.777
-1	1	0	0.996	0.09	IPI:IPI00008524.1	70854	SPACER	SWISS-PROT:P11940-1|ENSEMBL:ENSP00000313007|REFSEQ:NP_002559|H-INV:HIT000037423|VEGA:OTTHUMP00000178155;OTTHUMP00000178156 Tax_Id=9606 Gene_Symbol=PABPC1 Isoform 1 of Polyadenylate-binding protein 1	IMWSQRDPSLR	467.5902	1399.7486	3	24	-777.777	-777.777	-777.777	-777.777	0	0	2227.6695	0	0	0	1399.7433	467.5889578	1399.745085	0	FALSE			-777.777	-777.777	-777.777	1	11.9	O:\Shao-En\MSDATA\kinaseinhib\k252a\SC_07282008\10x\M4\kinaseinhib_k252a_SC_07282008_10x_M4_combo.mgf.html	2Arg6	1	-777.777	-777.777	O:\Shao-En\MSDATA\kinaseinhib\k252a\SC_07282008\10x\M4\d008012008_m4_5.raw		0	1387.703045		0	FALSE	0	-777.777
-1	1	0	0.996	0.09	IPI:IPI00008524.1	70854	SPACER	SWISS-PROT:P11940-1|ENSEMBL:ENSP00000313007|REFSEQ:NP_002559|H-INV:HIT000037423|VEGA:OTTHUMP00000178155;OTTHUMP00000178156 Tax_Id=9606 Gene_Symbol=PABPC1 Isoform 1 of Polyadenylate-binding protein 1	IMWSQRDPSLR	468.908	1403.7021	3	20	-777.777	-777.777	-777.777	-777.777	0	0	2129.6248	0	0	0	1403.698	468.9067555	1403.698478	0	FALSE			-777.777	-777.777	-777.777	1	9.4	O:\Shao-En\MSDATA\kinaseinhib\k252a\SC_07282008\10x\M4\kinaseinhib_k252a_SC_07282008_10x_M4_combo.mgf.html	1Met(ox)	1	-777.777	-777.777	O:\Shao-En\MSDATA\kinaseinhib\k252a\SC_07282008\10x\M4\d008012008_m4_5.raw		0	1387.703045		0	FALSE	0	-777.777
-1	1	0	0.996	0.09	IPI:IPI00008524.1	70854	SPACER	SWISS-PROT:P11940-1|ENSEMBL:ENSP00000313007|REFSEQ:NP_002559|H-INV:HIT000037423|VEGA:OTTHUMP00000178155;OTTHUMP00000178156 Tax_Id=9606 Gene_Symbol=PABPC1 Isoform 1 of Polyadenylate-binding protein 1	IMWSQRDPSLR	463.5768	1387.7087	3	15	-777.777	-777.777	-777.777	-777.777	0	0	2222.1006	0	0	0	1387.703	463.5755648	1387.704906	0	FALSE			-777.777	-777.777	-777.777	1	3.8	O:\Shao-En\MSDATA\kinaseinhib\k252a\SC_07282008\10x\M4\kinaseinhib_k252a_SC_07282008_10x_M4_combo.mgf.html		1	-777.777	-777.777	O:\Shao-En\MSDATA\kinaseinhib\k252a\SC_07282008\10x\M4\d008012008_m4_5.raw		0	1387.703045		0	FALSE	0	-777.777
-1	1	0	0.996	0.09	IPI:IPI00008524.1	70854	SPACER	SWISS-PROT:P11940-1|ENSEMBL:ENSP00000313007|REFSEQ:NP_002559|H-INV:HIT000037423|VEGA:OTTHUMP00000178155;OTTHUMP00000178156 Tax_Id=9606 Gene_Symbol=PABPC1 Isoform 1 of Polyadenylate-binding protein 1	ITGMLLEIDNSELLHMLESPESLR	1386.6945	2771.3745	2	24	-777.777	-777.777	-777.777	-777.777	0	0	3654.4228	0	0	0	2771.3721	1386.691648	2771.368772	0	FALSE			-777.777	-777.777	-777.777	1	20.8	O:\Shao-En\MSDATA\kinaseinhib\k252a\SC_07282008\10x\M4\kinaseinhib_k252a_SC_07282008_10x_M4_combo.mgf.html	2Met(ox)	1	-777.777	-777.777	O:\Shao-En\MSDATA\kinaseinhib\k252a\SC_07282008\10x\M4\d008012008_m4_5.raw		0	2739.382265		0	FALSE	0	-777.777
-1	1	0	0.996	0.09	IPI:IPI00008524.1	70854	SPACER	SWISS-PROT:P11940-1|ENSEMBL:ENSP00000313007|REFSEQ:NP_002559|H-INV:HIT000037423|VEGA:OTTHUMP00000178155;OTTHUMP00000178156 Tax_Id=9606 Gene_Symbol=PABPC1 Isoform 1 of Polyadenylate-binding protein 1	ITGMLLEIDNSELLHMLESPESLR	924.7992	2771.3758	3	44	-777.777	-777.777	-777.777	-777.777	3662.724554	27.43306026	3647.1987	3662.573337	3663.3926	8938.521623	2771.3721	924.7971572	2771.369684	2771.374168	FALSE			-777.777	-777.777	-777.777	1	33.1	O:\Shao-En\MSDATA\kinaseinhib\k252a\SC_07282008\10x\M4\kinaseinhib_k252a_SC_07282008_10x_M4_combo.mgf.html	2Met(ox)	1	-777.777	-777.777	O:\Shao-En\MSDATA\kinaseinhib\k252a\SC_07282008\10x\M4\d008012008_m4_5.raw		1699418.413	2739.382265		924.7992042	TRUE	924.7971615	-777.777
-1	1	0	0.996	0.09	IPI:IPI00008524.1	70854	SPACER	SWISS-PROT:P11940-1|ENSEMBL:ENSP00000313007|REFSEQ:NP_002559|H-INV:HIT000037423|VEGA:OTTHUMP00000178155;OTTHUMP00000178156 Tax_Id=9606 Gene_Symbol=PABPC1 Isoform 1 of Polyadenylate-binding protein 1	ITGMLLEIDNSELLHMLESPESLR	924.7995	2771.3767	3	42	-777.777	-777.777	-777.777	-777.777	3670.224285	28.3552105	3672.7447	3671.036645	3666.4933	490.889365	2771.3721	924.7974572	2771.370584	2771.37467	FALSE			-777.777	-777.777	-777.777	1	38.1	O:\Shao-En\MSDATA\kinaseinhib\k252a\SC_07282008\10x\M4\kinaseinhib_k252a_SC_07282008_10x_M4_combo.mgf.html	2Met(ox)	1	-777.777	-777.777	O:\Shao-En\MSDATA\kinaseinhib\k252a\SC_07282008\10x\M4\d008012008_m4_4.raw		93734.83691	2739.382265		924.7992528	TRUE	924.79721	-777.777
-1	1	0	0.996	0.09	IPI:IPI00008524.1	70854	SPACER	SWISS-PROT:P11940-1|ENSEMBL:ENSP00000313007|REFSEQ:NP_002559|H-INV:HIT000037423|VEGA:OTTHUMP00000178155;OTTHUMP00000178156 Tax_Id=9606 Gene_Symbol=PABPC1 Isoform 1 of Polyadenylate-binding protein 1	ITGMLLEIDNSELLHMLESPESLR	924.7991	2771.3754	3	28	-777.777	-777.777	-777.777	-777.777	0	0	3680.4937	0	0	0	2771.3721	924.7970572	2771.369384	0	FALSE			-777.777	-777.777	-777.777	1	19	O:\Shao-En\MSDATA\kinaseinhib\k252a\SC_07282008\10x\M4\kinaseinhib_k252a_SC_07282008_10x_M4_combo.mgf.html	2Met(ox)	1	-777.777	-777.777	O:\Shao-En\MSDATA\kinaseinhib\k252a\SC_07282008\10x\M4\d008012008_m4_5.raw		0	2739.382265		0	TRUE	0	-777.777
-1	1	0	0.996	0.09	IPI:IPI00008524.1	70854	SPACER	SWISS-PROT:P11940-1|ENSEMBL:ENSP00000313007|REFSEQ:NP_002559|H-INV:HIT000037423|VEGA:OTTHUMP00000178155;OTTHUMP00000178156 Tax_Id=9606 Gene_Symbol=PABPC1 Isoform 1 of Polyadenylate-binding protein 1	ITGMLLEIDNSELLHMLESPESLR	926.8062	2777.3966	3	24	-777.777	-777.777	-777.777	-777.777	0	0	3675.1154	0	0	0	2777.3922	926.8041537	2777.390673	0	FALSE			-777.777	-777.777	-777.777	1	18.9	O:\Shao-En\MSDATA\kinaseinhib\k252a\SC_07282008\10x\M4\kinaseinhib_k252a_SC_07282008_10x_M4_combo.mgf.html	1Arg6 2Met(ox)	1	-777.777	-777.777	O:\Shao-En\MSDATA\kinaseinhib\k252a\SC_07282008\10x\M4\d008012008_m4_4.raw		0	2739.382265		0	FALSE	0	-777.777
-1	1	0	0.996	0.09	IPI:IPI00008524.1	70854	SPACER	SWISS-PROT:P11940-1|ENSEMBL:ENSP00000313007|REFSEQ:NP_002559|H-INV:HIT000037423|VEGA:OTTHUMP00000178155;OTTHUMP00000178156 Tax_Id=9606 Gene_Symbol=PABPC1 Isoform 1 of Polyadenylate-binding protein 1	ITGMLLEIDNSELLHMLESPESLR	919.4675	2755.3806	3	20	-777.777	-777.777	-777.777	-777.777	0	0	3872.3472	0	0	0	2755.3772	919.4654666	2755.374612	0	FALSE			-777.777	-777.777	-777.777	1	16.1	O:\Shao-En\MSDATA\kinaseinhib\k252a\SC_07282008\10x\M4\kinaseinhib_k252a_SC_07282008_10x_M4_combo.mgf.html	1Met(ox)	1	-777.777	-777.777	O:\Shao-En\MSDATA\kinaseinhib\k252a\SC_07282008\10x\M4\d008012008_m4_5.raw		0	2739.382265		0	FALSE	0	-777.777
-1	1	0	0.996	0.09	IPI:IPI00008524.1	70854	SPACER	SWISS-PROT:P11940-1|ENSEMBL:ENSP00000313007|REFSEQ:NP_002559|H-INV:HIT000037423|VEGA:OTTHUMP00000178155;OTTHUMP00000178156 Tax_Id=9606 Gene_Symbol=PABPC1 Isoform 1 of Polyadenylate-binding protein 1	ITRYQGVNLYVK	727.4125	1452.8105	2	24	-777.777	-777.777	-777.777	-777.777	0	0	2261.6211	0	0	0	1452.8088	727.4108029	1452.80708	0	FALSE			-777.777	-777.777	-777.777	1	7.5	O:\Shao-En\MSDATA\kinaseinhib\k252a\SC_07282008\10x\M4\kinaseinhib_k252a_SC_07282008_10x_M4_combo.mgf.html		1	-777.777	-777.777	O:\Shao-En\MSDATA\kinaseinhib\k252a\SC_07282008\10x\M4\d008012008_m4_5.raw		0	1452.808885		0	FALSE	0	-777.777
-1	1	0	0.996	0.09	IPI:IPI00008524.1	70854	SPACER	SWISS-PROT:P11940-1|ENSEMBL:ENSP00000313007|REFSEQ:NP_002559|H-INV:HIT000037423|VEGA:OTTHUMP00000178155;OTTHUMP00000178156 Tax_Id=9606 Gene_Symbol=PABPC1 Isoform 1 of Polyadenylate-binding protein 1	ITRYQGVNLYVK	727.4124	1452.8102	2	23	-777.777	-777.777	-777.777	-777.777	0	0	2249.08	0	0	0	1452.8088	727.4107029	1452.80688	0	FALSE			-777.777	-777.777	-777.777	1	12.3	O:\Shao-En\MSDATA\kinaseinhib\k252a\SC_07282008\10x\M4\kinaseinhib_k252a_SC_07282008_10x_M4_combo.mgf.html		1	-777.777	-777.777	O:\Shao-En\MSDATA\kinaseinhib\k252a\SC_07282008\10x\M4\d008012008_m4_5.raw		0	1452.808885		0	FALSE	0	-777.777
-1	1	0	0.996	0.09	IPI:IPI00008524.1	70854	SPACER	SWISS-PROT:P11940-1|ENSEMBL:ENSP00000313007|REFSEQ:NP_002559|H-INV:HIT000037423|VEGA:OTTHUMP00000178155;OTTHUMP00000178156 Tax_Id=9606 Gene_Symbol=PABPC1 Isoform 1 of Polyadenylate-binding protein 1	ITRYQGVNLYVK	734.4297	1466.8449	2	22	-777.777	-777.777	-777.777	-777.777	0	0	2250.595	0	0	0	1466.8432	734.4279906	1466.841456	0	FALSE			-777.777	-777.777	-777.777	1	15	O:\Shao-En\MSDATA\kinaseinhib\k252a\SC_07282008\10x\M4\kinaseinhib_k252a_SC_07282008_10x_M4_combo.mgf.html	1Arg6 1Lys8	1	-777.777	-777.777	O:\Shao-En\MSDATA\kinaseinhib\k252a\SC_07282008\10x\M4\d008012008_m4_5.raw		0	1452.808885		0	FALSE	0	-777.777
-1	1	0	0.996	0.09	IPI:IPI00008524.1	70854	SPACER	SWISS-PROT:P11940-1|ENSEMBL:ENSP00000313007|REFSEQ:NP_002559|H-INV:HIT000037423|VEGA:OTTHUMP00000178155;OTTHUMP00000178156 Tax_Id=9606 Gene_Symbol=PABPC1 Isoform 1 of Polyadenylate-binding protein 1	ITRYQGVNLYVK	489.9566	1466.848	3	24	-777.777	-777.777	-777.777	-777.777	0	0	2247.666	0	0	0	1466.8432	489.9553186	1466.844168	0	FALSE			-777.777	-777.777	-777.777	1	13.5	O:\Shao-En\MSDATA\kinaseinhib\k252a\SC_07282008\10x\M4\kinaseinhib_k252a_SC_07282008_10x_M4_combo.mgf.html	1Arg6 1Lys8	1	-777.777	-777.777	O:\Shao-En\MSDATA\kinaseinhib\k252a\SC_07282008\10x\M4\d008012008_m4_5.raw		0	1452.808885		0	FALSE	0	-777.777
-1	1	0	0.996	0.09	IPI:IPI00008524.1	70854	SPACER	SWISS-PROT:P11940-1|ENSEMBL:ENSP00000313007|REFSEQ:NP_002559|H-INV:HIT000037423|VEGA:OTTHUMP00000178155;OTTHUMP00000178156 Tax_Id=9606 Gene_Symbol=PABPC1 Isoform 1 of Polyadenylate-binding protein 1	ITRYQGVNLYVK	485.2787	1452.8144	3	15	-777.777	-777.777	-777.777	-777.777	0	0	2247.315	0	0	0	1452.8088	485.2774268	1452.810492	0	FALSE			-777.777	-777.777	-777.777	1	3.4	O:\Shao-En\MSDATA\kinaseinhib\k252a\SC_07282008\10x\M4\kinaseinhib_k252a_SC_07282008_10x_M4_combo.mgf.html		1	-777.777	-777.777	O:\Shao-En\MSDATA\kinaseinhib\k252a\SC_07282008\10x\M4\d008012008_m4_5.raw		0	1452.808885		0	FALSE	0	-777.777
-1	1	0	0.996	0.09	IPI:IPI00008524.1	70854	SPACER	SWISS-PROT:P11940-1|ENSEMBL:ENSP00000313007|REFSEQ:NP_002559|H-INV:HIT000037423|VEGA:OTTHUMP00000178155;OTTHUMP00000178156 Tax_Id=9606 Gene_Symbol=PABPC1 Isoform 1 of Polyadenylate-binding protein 1	IVATKPLYVALAQR	771.9737	1541.9328	2	96	-777.777	-777.777	-777.777	-777.777	2600.986605	35.75401635	2586.6729	2602.199986	2595.9741	21454.35002	1541.9293	771.9719248	1541.929324	1541.928712	FALSE			-777.777	-777.777	-777.777	1	88.1	O:\Shao-En\MSDATA\kinaseinhib\k252a\SC_07282008\10x\M4\kinaseinhib_k252a_SC_07282008_10x_M4_combo.mgf.html		1	-777.777	-777.777	O:\Shao-En\MSDATA\kinaseinhib\k252a\SC_07282008\10x\M4\d008012008_m4_5.raw		5317349.209	1541.929315		771.9728748	TRUE	771.9710996	-777.777
-1	1	0	0.996	0.09	IPI:IPI00008524.1	70854	SPACER	SWISS-PROT:P11940-1|ENSEMBL:ENSP00000313007|REFSEQ:NP_002559|H-INV:HIT000037423|VEGA:OTTHUMP00000178155;OTTHUMP00000178156 Tax_Id=9606 Gene_Symbol=PABPC1 Isoform 1 of Polyadenylate-binding protein 1	IVATKPLYVALAQR	778.992	1555.9695	2	90	-777.777	-777.777	-777.777	-777.777	0	0	2586.3676	0	0	0	1555.9636	778.9902125	1555.9659	0	FALSE			-777.777	-777.777	-777.777	1	87.6	O:\Shao-En\MSDATA\kinaseinhib\k252a\SC_07282008\10x\M4\kinaseinhib_k252a_SC_07282008_10x_M4_combo.mgf.html	1Arg6 1Lys8	1	-777.777	-777.777	O:\Shao-En\MSDATA\kinaseinhib\k252a\SC_07282008\10x\M4\d008012008_m4_5.raw		0	1541.929315		0	TRUE	0	-777.777
-1	1	0	0.996	0.09	IPI:IPI00008524.1	70854	SPACER	SWISS-PROT:P11940-1|ENSEMBL:ENSP00000313007|REFSEQ:NP_002559|H-INV:HIT000037423|VEGA:OTTHUMP00000178155;OTTHUMP00000178156 Tax_Id=9606 Gene_Symbol=PABPC1 Isoform 1 of Polyadenylate-binding protein 1	IVATKPLYVALAQR	771.9731	1541.9317	2	64	-777.777	-777.777	-777.777	-777.777	2597.564995	25.25233427	2590.6278	2597.405097	2595.3274	3644.888058	1541.9293	771.9713248	1541.928124	1541.930306	FALSE			-777.777	-777.777	-777.777	1	60.2	O:\Shao-En\MSDATA\kinaseinhib\k252a\SC_07282008\10x\M4\kinaseinhib_k252a_SC_07282008_10x_M4_combo.mgf.html		1	-777.777	-777.777	O:\Shao-En\MSDATA\kinaseinhib\k252a\SC_07282008\10x\M4\d008012008_m4_4.raw		900205.007	1541.929315		771.9731601	TRUE	771.971385	-777.777
-1	1	0	0.996	0.09	IPI:IPI00008524.1	70854	SPACER	SWISS-PROT:P11940-1|ENSEMBL:ENSP00000313007|REFSEQ:NP_002559|H-INV:HIT000037423|VEGA:OTTHUMP00000178155;OTTHUMP00000178156 Tax_Id=9606 Gene_Symbol=PABPC1 Isoform 1 of Polyadenylate-binding protein 1	IVATKPLYVALAQR	778.992	1555.9695	2	47	-777.777	-777.777	-777.777	-777.777	0	0	2589.9292	0	0	0	1555.9636	778.9902125	1555.9659	0	FALSE			-777.777	-777.777	-777.777	1	39.9	O:\Shao-En\MSDATA\kinaseinhib\k252a\SC_07282008\10x\M4\kinaseinhib_k252a_SC_07282008_10x_M4_combo.mgf.html	1Arg6 1Lys8	1	-777.777	-777.777	O:\Shao-En\MSDATA\kinaseinhib\k252a\SC_07282008\10x\M4\d008012008_m4_4.raw		0	1541.929315		0	TRUE	0	-777.777
-1	1	0	0.996	0.09	IPI:IPI00008524.1	70854	SPACER	SWISS-PROT:P11940-1|ENSEMBL:ENSP00000313007|REFSEQ:NP_002559|H-INV:HIT000037423|VEGA:OTTHUMP00000178155;OTTHUMP00000178156 Tax_Id=9606 Gene_Symbol=PABPC1 Isoform 1 of Polyadenylate-binding protein 1	IVATKPLYVALAQR	778.9919	1555.9692	2	41	-777.777	-777.777	-777.777	-777.777	2612.921889	17.74139816	2608.8536	2612.660041	2611.7565	1510.511869	1555.9636	778.9901125	1555.9657	1541.930064	FALSE			-777.777	-777.777	-777.777	1	39.8	O:\Shao-En\MSDATA\kinaseinhib\k252a\SC_07282008\10x\M4\kinaseinhib_k252a_SC_07282008_10x_M4_combo.mgf.html	1Arg6 1Lys8	1	-777.777	-777.777	O:\Shao-En\MSDATA\kinaseinhib\k252a\SC_07282008\10x\M4\d008012008_m4_6.raw		377244.8516	1541.929315		778.9919883	TRUE	778.9902008	-777.777
-1	1	0	0.996	0.09	IPI:IPI00008524.1	70854	SPACER	SWISS-PROT:P11940-1|ENSEMBL:ENSP00000313007|REFSEQ:NP_002559|H-INV:HIT000037423|VEGA:OTTHUMP00000178155;OTTHUMP00000178156 Tax_Id=9606 Gene_Symbol=PABPC1 Isoform 1 of Polyadenylate-binding protein 1	IVATKPLYVALAQR	771.973	1541.9315	2	37	-777.777	-777.777	-777.777	-777.777	0	0	2608.501	0	0	0	1541.9293	771.9712248	1541.927924	0	FALSE			-777.777	-777.777	-777.777	1	36.7	O:\Shao-En\MSDATA\kinaseinhib\k252a\SC_07282008\10x\M4\kinaseinhib_k252a_SC_07282008_10x_M4_combo.mgf.html		1	-777.777	-777.777	O:\Shao-En\MSDATA\kinaseinhib\k252a\SC_07282008\10x\M4\d008012008_m4_6.raw		0	1541.929315		0	TRUE	0	-777.777
-1	1	0	0.996	0.09	IPI:IPI00008524.1	70854	SPACER	SWISS-PROT:P11940-1|ENSEMBL:ENSP00000313007|REFSEQ:NP_002559|H-INV:HIT000037423|VEGA:OTTHUMP00000178155;OTTHUMP00000178156 Tax_Id=9606 Gene_Symbol=PABPC1 Isoform 1 of Polyadenylate-binding protein 1	IVATKPLYVALAQR	778.992	1555.9694	2	30	-777.777	-777.777	-777.777	-777.777	0	0	2619.773	0	0	0	1555.9636	778.9902125	1555.9659	0	FALSE			-777.777	-777.777	-777.777	1	27.2	O:\Shao-En\MSDATA\kinaseinhib\k252a\SC_07282008\10x\M4\kinaseinhib_k252a_SC_07282008_10x_M4_combo.mgf.html	1Arg6 1Lys8	1	-777.777	-777.777	O:\Shao-En\MSDATA\kinaseinhib\k252a\SC_07282008\10x\M4\d008012008_m4_5.raw		0	1541.929315		0	TRUE	0	-777.777
-1	1	0	0.996	0.09	IPI:IPI00008524.1	70854	SPACER	SWISS-PROT:P11940-1|ENSEMBL:ENSP00000313007|REFSEQ:NP_002559|H-INV:HIT000037423|VEGA:OTTHUMP00000178155;OTTHUMP00000178156 Tax_Id=9606 Gene_Symbol=PABPC1 Isoform 1 of Polyadenylate-binding protein 1	IVATKPLYVALAQR	514.9857	1541.9353	3	49	-777.777	-777.777	-777.777	-777.777	2597.091604	22.65398765	2590.2772	2598.030715	2595.3274	2561.601471	1541.9293	514.9843748	1541.931336	1541.931583	FALSE			-777.777	-777.777	-777.777	1	36.2	O:\Shao-En\MSDATA\kinaseinhib\k252a\SC_07282008\10x\M4\kinaseinhib_k252a_SC_07282008_10x_M4_combo.mgf.html		1	-777.777	-777.777	O:\Shao-En\MSDATA\kinaseinhib\k252a\SC_07282008\10x\M4\d008012008_m4_4.raw		1210623.164	1541.929315		514.9856874	TRUE	514.9843622	-777.777
-1	1	0	0.996	0.09	IPI:IPI00008524.1	70854	SPACER	SWISS-PROT:P11940-1|ENSEMBL:ENSP00000313007|REFSEQ:NP_002559|H-INV:HIT000037423|VEGA:OTTHUMP00000178155;OTTHUMP00000178156 Tax_Id=9606 Gene_Symbol=PABPC1 Isoform 1 of Polyadenylate-binding protein 1	IVATKPLYVALAQR	514.9855	1541.9347	3	48	-777.777	-777.777	-777.777	-777.777	2600.912431	35.75401635	2616.4337	2602.09755	2605.0134	12373.73736	1541.9293	514.9841748	1541.930736	1541.931169	FALSE			-777.777	-777.777	-777.777	1	36.4	O:\Shao-En\MSDATA\kinaseinhib\k252a\SC_07282008\10x\M4\kinaseinhib_k252a_SC_07282008_10x_M4_combo.mgf.html		1	-777.777	-777.777	O:\Shao-En\MSDATA\kinaseinhib\k252a\SC_07282008\10x\M4\d008012008_m4_5.raw		5849544.875	1541.929315		514.9856339	TRUE	514.9843088	-777.777
-1	1	0	0.996	0.09	IPI:IPI00008524.1	70854	SPACER	SWISS-PROT:P11940-1|ENSEMBL:ENSP00000313007|REFSEQ:NP_002559|H-INV:HIT000037423|VEGA:OTTHUMP00000178155;OTTHUMP00000178156 Tax_Id=9606 Gene_Symbol=PABPC1 Isoform 1 of Polyadenylate-binding protein 1	IVATKPLYVALAQR	519.6639	1555.97	3	41	-777.777	-777.777	-777.777	-777.777	0	0	2589.5761	0	0	0	1555.9636	519.6625666	1555.965912	0	FALSE			-777.777	-777.777	-777.777	1	34.1	O:\Shao-En\MSDATA\kinaseinhib\k252a\SC_07282008\10x\M4\kinaseinhib_k252a_SC_07282008_10x_M4_combo.mgf.html	1Arg6 1Lys8	1	-777.777	-777.777	O:\Shao-En\MSDATA\kinaseinhib\k252a\SC_07282008\10x\M4\d008012008_m4_4.raw		0	1541.929315		0	TRUE	0	-777.777
-1	1	0	0.996	0.09	IPI:IPI00008524.1	70854	SPACER	SWISS-PROT:P11940-1|ENSEMBL:ENSP00000313007|REFSEQ:NP_002559|H-INV:HIT000037423|VEGA:OTTHUMP00000178155;OTTHUMP00000178156 Tax_Id=9606 Gene_Symbol=PABPC1 Isoform 1 of Polyadenylate-binding protein 1	IVATKPLYVALAQR	514.9858	1541.9357	3	39	-777.777	-777.777	-777.777	-777.777	0	0	2586.0812	0	0	0	1541.9293	514.9844748	1541.931636	0	FALSE			-777.777	-777.777	-777.777	1	24.3	O:\Shao-En\MSDATA\kinaseinhib\k252a\SC_07282008\10x\M4\kinaseinhib_k252a_SC_07282008_10x_M4_combo.mgf.html		1	-777.777	-777.777	O:\Shao-En\MSDATA\kinaseinhib\k252a\SC_07282008\10x\M4\d008012008_m4_5.raw		0	1541.929315		0	TRUE	0	-777.777
-1	1	0	0.996	0.09	IPI:IPI00008524.1	70854	SPACER	SWISS-PROT:P11940-1|ENSEMBL:ENSP00000313007|REFSEQ:NP_002559|H-INV:HIT000037423|VEGA:OTTHUMP00000178155;OTTHUMP00000178156 Tax_Id=9606 Gene_Symbol=PABPC1 Isoform 1 of Polyadenylate-binding protein 1	IVATKPLYVALAQR	514.9854	1541.9345	3	38	-777.777	-777.777	-777.777	-777.777	2611.817452	22.89789504	2607.061	2613.055656	2614.0068	803.4081339	1541.9293	514.9840748	1541.930436	1541.931298	FALSE			-777.777	-777.777	-777.777	1	28.3	O:\Shao-En\MSDATA\kinaseinhib\k252a\SC_07282008\10x\M4\kinaseinhib_k252a_SC_07282008_10x_M4_combo.mgf.html		1	-777.777	-777.777	O:\Shao-En\MSDATA\kinaseinhib\k252a\SC_07282008\10x\M4\d008012008_m4_6.raw		378392.9814	1541.929315		514.9856686	TRUE	514.9843434	-777.777
-1	1	0	0.996	0.09	IPI:IPI00008524.1	70854	SPACER	SWISS-PROT:P11940-1|ENSEMBL:ENSP00000313007|REFSEQ:NP_002559|H-INV:HIT000037423|VEGA:OTTHUMP00000178155;OTTHUMP00000178156 Tax_Id=9606 Gene_Symbol=PABPC1 Isoform 1 of Polyadenylate-binding protein 1	IVATKPLYVALAQR	519.664	1555.9701	3	32	-777.777	-777.777	-777.777	-777.777	0	0	2618.5195	0	0	0	1555.9636	519.6626666	1555.966212	0	FALSE			-777.777	-777.777	-777.777	1	32.1	O:\Shao-En\MSDATA\kinaseinhib\k252a\SC_07282008\10x\M4\kinaseinhib_k252a_SC_07282008_10x_M4_combo.mgf.html	1Arg6 1Lys8	1	-777.777	-777.777	O:\Shao-En\MSDATA\kinaseinhib\k252a\SC_07282008\10x\M4\d008012008_m4_5.raw		0	1541.929315		0	TRUE	0	-777.777
-1	1	0	0.996	0.09	IPI:IPI00008524.1	70854	SPACER	SWISS-PROT:P11940-1|ENSEMBL:ENSP00000313007|REFSEQ:NP_002559|H-INV:HIT000037423|VEGA:OTTHUMP00000178155;OTTHUMP00000178156 Tax_Id=9606 Gene_Symbol=PABPC1 Isoform 1 of Polyadenylate-binding protein 1	IVATKPLYVALAQR	519.6641	1555.9704	3	28	-777.777	-777.777	-777.777	-777.777	0	0	2585.7862	0	0	0	1555.9636	519.6627666	1555.966512	0	FALSE			-777.777	-777.777	-777.777	1	24.1	O:\Shao-En\MSDATA\kinaseinhib\k252a\SC_07282008\10x\M4\kinaseinhib_k252a_SC_07282008_10x_M4_combo.mgf.html	1Arg6 1Lys8	1	-777.777	-777.777	O:\Shao-En\MSDATA\kinaseinhib\k252a\SC_07282008\10x\M4\d008012008_m4_5.raw		0	1541.929315		0	TRUE	0	-777.777
-1	1	0	0.996	0.09	IPI:IPI00008524.1	70854	SPACER	SWISS-PROT:P11940-1|ENSEMBL:ENSP00000313007|REFSEQ:NP_002559|H-INV:HIT000037423|VEGA:OTTHUMP00000178155;OTTHUMP00000178156 Tax_Id=9606 Gene_Symbol=PABPC1 Isoform 1 of Polyadenylate-binding protein 1	IVATKPLYVALAQR	519.6639	1555.9699	3	16	-777.777	-777.777	-777.777	-777.777	0	0	2609.2039	0	0	0	1555.9636	519.6625666	1555.965912	0	FALSE			-777.777	-777.777	-777.777	1	16	O:\Shao-En\MSDATA\kinaseinhib\k252a\SC_07282008\10x\M4\kinaseinhib_k252a_SC_07282008_10x_M4_combo.mgf.html	1Arg6 1Lys8	1	-777.777	-777.777	O:\Shao-En\MSDATA\kinaseinhib\k252a\SC_07282008\10x\M4\d008012008_m4_6.raw		0	1541.929315		0	FALSE	0	-777.777
-1	1	0	0.996	0.09	IPI:IPI00008524.1	70854	SPACER	SWISS-PROT:P11940-1|ENSEMBL:ENSP00000313007|REFSEQ:NP_002559|H-INV:HIT000037423|VEGA:OTTHUMP00000178155;OTTHUMP00000178156 Tax_Id=9606 Gene_Symbol=PABPC1 Isoform 1 of Polyadenylate-binding protein 1	IVATKPLYVALAQRK	836.022	1670.0294	2	32	-777.777	-777.777	-777.777	-777.777	2383.943566	22.42580825	2384.6796	2384.676094	2383.1554	1195.766995	1670.0242	836.0201127	1670.0257	1670.023978	FALSE			-777.777	-777.777	-777.777	1	25.5	O:\Shao-En\MSDATA\kinaseinhib\k252a\SC_07282008\10x\M4\kinaseinhib_k252a_SC_07282008_10x_M4_combo.mgf.html		1	-777.777	-777.777	O:\Shao-En\MSDATA\kinaseinhib\k252a\SC_07282008\10x\M4\d008012008_m4_5.raw		263163.25	1670.024275		836.0219727	TRUE	836.0200854	-777.777
-1	1	0	0.996	0.09	IPI:IPI00008524.1	70854	SPACER	SWISS-PROT:P11940-1|ENSEMBL:ENSP00000313007|REFSEQ:NP_002559|H-INV:HIT000037423|VEGA:OTTHUMP00000178155;OTTHUMP00000178156 Tax_Id=9606 Gene_Symbol=PABPC1 Isoform 1 of Polyadenylate-binding protein 1	IVATKPLYVALAQRK	557.6834	1670.0284	3	29	-777.777	-777.777	-777.777	-777.777	2383.812222	29.83582915	2373.569	2385.118577	2385.346	3305.895887	1670.0242	557.6820001	1670.024212	1670.025275	FALSE			-777.777	-777.777	-777.777	1	29.1	O:\Shao-En\MSDATA\kinaseinhib\k252a\SC_07282008\10x\M4\kinaseinhib_k252a_SC_07282008_10x_M4_combo.mgf.html		1	-777.777	-777.777	O:\Shao-En\MSDATA\kinaseinhib\k252a\SC_07282008\10x\M4\d008012008_m4_5.raw		1353021.202	1670.024275		557.6833451	TRUE	557.6819451	-777.777
-1	1	0	0.996	0.09	IPI:IPI00008524.1	70854	SPACER	SWISS-PROT:P11940-1|ENSEMBL:ENSP00000313007|REFSEQ:NP_002559|H-INV:HIT000037423|VEGA:OTTHUMP00000178155;OTTHUMP00000178156 Tax_Id=9606 Gene_Symbol=PABPC1 Isoform 1 of Polyadenylate-binding protein 1	IVATKPLYVALAQRK	557.6835	1670.0286	3	29	-777.777	-777.777	-777.777	-777.777	2384.929622	17.03698409	2383.8721	2384.170767	2383.0794	796.8398562	1670.0242	557.6821001	1670.024512	1670.026358	FALSE			-777.777	-777.777	-777.777	1	26.8	O:\Shao-En\MSDATA\kinaseinhib\k252a\SC_07282008\10x\M4\kinaseinhib_k252a_SC_07282008_10x_M4_combo.mgf.html		1	-777.777	-777.777	O:\Shao-En\MSDATA\kinaseinhib\k252a\SC_07282008\10x\M4\d008012008_m4_4.raw		324749.9053	1670.024275		557.6842784	TRUE	557.6828785	-777.777
-1	1	0	0.996	0.09	IPI:IPI00008524.1	70854	SPACER	SWISS-PROT:P11940-1|ENSEMBL:ENSP00000313007|REFSEQ:NP_002559|H-INV:HIT000037423|VEGA:OTTHUMP00000178155;OTTHUMP00000178156 Tax_Id=9606 Gene_Symbol=PABPC1 Isoform 1 of Polyadenylate-binding protein 1	IVATKPLYVALAQRK	565.0336	1692.0788	3	11	-777.777	-777.777	-777.777	-777.777	0	0	2396.9084	0	0	0	1692.0728	565.0321872	1692.074773	0	FALSE			-777.777	-777.777	-777.777	1	10.5	O:\Shao-En\MSDATA\kinaseinhib\k252a\SC_07282008\10x\M4\kinaseinhib_k252a_SC_07282008_10x_M4_combo.mgf.html	1Arg6 2Lys8	1	-777.777	-777.777	O:\Shao-En\MSDATA\kinaseinhib\k252a\SC_07282008\10x\M4\d008012008_m4_5.raw		0	1670.024275		0	FALSE	0	-777.777
-1	1	0	0.996	0.09	IPI:IPI00008524.1	70854	SPACER	SWISS-PROT:P11940-1|ENSEMBL:ENSP00000313007|REFSEQ:NP_002559|H-INV:HIT000037423|VEGA:OTTHUMP00000178155;OTTHUMP00000178156 Tax_Id=9606 Gene_Symbol=PABPC1 Isoform 1 of Polyadenylate-binding protein 1	KEFSPFGTITSAK	706.876	1411.7375	2	69	-777.777	-777.777	-777.777	-777.777	2489.303636	24.96100723	2481.0595	2489.413664	2487.0761	20350.6534	1411.7347	706.8743388	1411.734152	1411.735294	FALSE			-777.777	-777.777	-777.777	1	52.3	O:\Shao-En\MSDATA\kinaseinhib\k252a\SC_07282008\10x\M4\kinaseinhib_k252a_SC_07282008_10x_M4_combo.mgf.html		1	-777.777	-777.777	O:\Shao-En\MSDATA\kinaseinhib\k252a\SC_07282008\10x\M4\d008012008_m4_5.raw		5763428.07	1411.734705		706.8761066	TRUE	706.8744454	-777.777
-1	1	0	0.996	0.09	IPI:IPI00008524.1	70854	SPACER	SWISS-PROT:P11940-1|ENSEMBL:ENSP00000313007|REFSEQ:NP_002559|H-INV:HIT000037423|VEGA:OTTHUMP00000178155;OTTHUMP00000178156 Tax_Id=9606 Gene_Symbol=PABPC1 Isoform 1 of Polyadenylate-binding protein 1	KEFSPFGTITSAK	714.891	1427.7674	2	54	-777.777	-777.777	-777.777	-777.777	0	0	2478.7921	0	0	0	1427.7631	714.8893248	1427.764124	0	FALSE			-777.777	-777.777	-777.777	1	45.2	O:\Shao-En\MSDATA\kinaseinhib\k252a\SC_07282008\10x\M4\kinaseinhib_k252a_SC_07282008_10x_M4_combo.mgf.html	2Lys8	1	-777.777	-777.777	O:\Shao-En\MSDATA\kinaseinhib\k252a\SC_07282008\10x\M4\d008012008_m4_5.raw		0	1411.734705		0	TRUE	0	-777.777
-1	1	0	0.996	0.09	IPI:IPI00008524.1	70854	SPACER	SWISS-PROT:P11940-1|ENSEMBL:ENSP00000313007|REFSEQ:NP_002559|H-INV:HIT000037423|VEGA:OTTHUMP00000178155;OTTHUMP00000178156 Tax_Id=9606 Gene_Symbol=PABPC1 Isoform 1 of Polyadenylate-binding protein 1	KEFSPFGTITSAK	714.8913	1427.7681	2	23	-777.777	-777.777	-777.777	-777.777	0	0	2477.4106	0	0	0	1427.7631	714.8896248	1427.764724	0	FALSE			-777.777	-777.777	-777.777	1	16.8	O:\Shao-En\MSDATA\kinaseinhib\k252a\SC_07282008\10x\M4\kinaseinhib_k252a_SC_07282008_10x_M4_combo.mgf.html	2Lys8	1	-777.777	-777.777	O:\Shao-En\MSDATA\kinaseinhib\k252a\SC_07282008\10x\M4\d008012008_m4_4.raw		0	1411.734705		0	FALSE	0	-777.777
-1	1	0	0.996	0.09	IPI:IPI00008524.1	70854	SPACER	SWISS-PROT:P11940-1|ENSEMBL:ENSP00000313007|REFSEQ:NP_002559|H-INV:HIT000037423|VEGA:OTTHUMP00000178155;OTTHUMP00000178156 Tax_Id=9606 Gene_Symbol=PABPC1 Isoform 1 of Polyadenylate-binding protein 1	KEFSPFGTITSAK	471.5873	1411.7401	3	36	-777.777	-777.777	-777.777	-777.777	2490.002945	24.96100723	2490.0685	2489.976665	2487.0761	3127.405629	1411.7347	471.5860508	1411.736364	1411.737235	FALSE			-777.777	-777.777	-777.777	1	22.2	O:\Shao-En\MSDATA\kinaseinhib\k252a\SC_07282008\10x\M4\kinaseinhib_k252a_SC_07282008_10x_M4_combo.mgf.html		1	-777.777	-777.777	O:\Shao-En\MSDATA\kinaseinhib\k252a\SC_07282008\10x\M4\d008012008_m4_5.raw		1649963.65	1411.734705		471.5879882	TRUE	471.586739	-777.777
-1	1	0	0.996	0.09	IPI:IPI00008524.1	70854	SPACER	SWISS-PROT:P11940-1|ENSEMBL:ENSP00000313007|REFSEQ:NP_002559|H-INV:HIT000037423|VEGA:OTTHUMP00000178155;OTTHUMP00000178156 Tax_Id=9606 Gene_Symbol=PABPC1 Isoform 1 of Polyadenylate-binding protein 1	KSGVGNIFIK	531.8199	1061.6252	2	28	-777.777	-777.777	-777.777	-777.777	2145.905727	24.27856554	2136.7815	2146.066502	2150.1619	5096.35611	1061.6233	531.8185453	1061.622565	1061.623225	FALSE			-777.777	-777.777	-777.777	1	13.9	O:\Shao-En\MSDATA\kinaseinhib\k252a\SC_07282008\10x\M4\kinaseinhib_k252a_SC_07282008_10x_M4_combo.mgf.html		1	-777.777	-777.777	O:\Shao-En\MSDATA\kinaseinhib\k252a\SC_07282008\10x\M4\d008012008_m4_5.raw		2296658.016	1061.623305		531.8199752	TRUE	531.8186206	-777.777
-1	1	0	0.996	0.09	IPI:IPI00008524.1	70854	SPACER	SWISS-PROT:P11940-1|ENSEMBL:ENSP00000313007|REFSEQ:NP_002559|H-INV:HIT000037423|VEGA:OTTHUMP00000178155;OTTHUMP00000178156 Tax_Id=9606 Gene_Symbol=PABPC1 Isoform 1 of Polyadenylate-binding protein 1	KSGVGNIFIK	539.8343	1077.654	2	25	-777.777	-777.777	-777.777	-777.777	0	0	2136.1905	0	0	0	1077.6517	539.8329313	1077.651337	0	FALSE			-777.777	-777.777	-777.777	1	10.4	O:\Shao-En\MSDATA\kinaseinhib\k252a\SC_07282008\10x\M4\kinaseinhib_k252a_SC_07282008_10x_M4_combo.mgf.html	2Lys8	1	-777.777	-777.777	O:\Shao-En\MSDATA\kinaseinhib\k252a\SC_07282008\10x\M4\d008012008_m4_5.raw		0	1061.623305		0	FALSE	0	-777.777
-1	1	0	0.996	0.09	IPI:IPI00008524.1	70854	SPACER	SWISS-PROT:P11940-1|ENSEMBL:ENSP00000313007|REFSEQ:NP_002559|H-INV:HIT000037423|VEGA:OTTHUMP00000178155;OTTHUMP00000178156 Tax_Id=9606 Gene_Symbol=PABPC1 Isoform 1 of Polyadenylate-binding protein 1	KSGVGNIFIK	354.8826	1061.6258	3	31	-777.777	-777.777	-777.777	-777.777	2146.120185	19.43026929	2142.4365	2145.980154	2145.8894	463.2339605	1061.6233	354.8815552	1061.622877	1061.623802	FALSE			-777.777	-777.777	-777.777	1	11.8	O:\Shao-En\MSDATA\kinaseinhib\k252a\SC_07282008\10x\M4\kinaseinhib_k252a_SC_07282008_10x_M4_combo.mgf.html		1	-777.777	-777.777	O:\Shao-En\MSDATA\kinaseinhib\k252a\SC_07282008\10x\M4\d008012008_m4_5.raw		398495.0645	1061.623305		354.8825997	TRUE	354.8815549	-777.777
-1	1	0	0.996	0.09	IPI:IPI00008524.1	70854	SPACER	SWISS-PROT:P11940-1|ENSEMBL:ENSP00000313007|REFSEQ:NP_002559|H-INV:HIT000037423|VEGA:OTTHUMP00000178155;OTTHUMP00000178156 Tax_Id=9606 Gene_Symbol=PABPC1 Isoform 1 of Polyadenylate-binding protein 1	KSGVGNIFIK	360.2255	1077.6548	3	19	-777.777	-777.777	-777.777	-777.777	0	0	2142.7376	0	0	0	1077.6517	360.2244458	1077.651549	0	FALSE			-777.777	-777.777	-777.777	1	13.2	O:\Shao-En\MSDATA\kinaseinhib\k252a\SC_07282008\10x\M4\kinaseinhib_k252a_SC_07282008_10x_M4_combo.mgf.html	2Lys8	1	-777.777	-777.777	O:\Shao-En\MSDATA\kinaseinhib\k252a\SC_07282008\10x\M4\d008012008_m4_5.raw		0	1061.623305		0	FALSE	0	-777.777
-1	1	0	0.996	0.09	IPI:IPI00008524.1	70854	SPACER	SWISS-PROT:P11940-1|ENSEMBL:ENSP00000313007|REFSEQ:NP_002559|H-INV:HIT000037423|VEGA:OTTHUMP00000178155;OTTHUMP00000178156 Tax_Id=9606 Gene_Symbol=PABPC1 Isoform 1 of Polyadenylate-binding protein 1	KVFVGR	353.224	704.4335	2	39	-777.777	-777.777	-777.777	-777.777	1062.776708	91.88125493	1075.9792	1064.987582	1053.2717	656.920333	704.4333	353.2229581	704.4313907	704.4319957	FALSE			-777.777	-777.777	-777.777	1	16.9	O:\Shao-En\MSDATA\kinaseinhib\k252a\SC_07282008\10x\M4\kinaseinhib_k252a_SC_07282008_10x_M4_combo.mgf.html		1	-777.777	-777.777	O:\Shao-En\MSDATA\kinaseinhib\k252a\SC_07282008\10x\M4\d008012008_m4_5.raw		569401.5469	704.4333247		353.2240474	TRUE	353.2230054	-777.777
-1	1	0	0.996	0.09	IPI:IPI00008524.1	70854	SPACER	SWISS-PROT:P11940-1|ENSEMBL:ENSP00000313007|REFSEQ:NP_002559|H-INV:HIT000037423|VEGA:OTTHUMP00000178155;OTTHUMP00000178156 Tax_Id=9606 Gene_Symbol=PABPC1 Isoform 1 of Polyadenylate-binding protein 1	KVFVGR	353.2241	704.4336	2	39	-777.777	-777.777	-777.777	-777.777	0	0	1043.7882	0	0	0	704.4333	353.2230581	704.4315907	0	FALSE			-777.777	-777.777	-777.777	1	19.1	O:\Shao-En\MSDATA\kinaseinhib\k252a\SC_07282008\10x\M4\kinaseinhib_k252a_SC_07282008_10x_M4_combo.mgf.html		1	-777.777	-777.777	O:\Shao-En\MSDATA\kinaseinhib\k252a\SC_07282008\10x\M4\d008012008_m4_5.raw		0	704.4333247		0	TRUE	0	-777.777
-1	1	0	0.996	0.09	IPI:IPI00008524.1	70854	SPACER	SWISS-PROT:P11940-1|ENSEMBL:ENSP00000313007|REFSEQ:NP_002559|H-INV:HIT000037423|VEGA:OTTHUMP00000178155;OTTHUMP00000178156 Tax_Id=9606 Gene_Symbol=PABPC1 Isoform 1 of Polyadenylate-binding protein 1	KVFVGR	360.2416	718.4687	2	29	-777.777	-777.777	-777.777	-777.777	0	0	1046.4261	0	0	0	718.4676	360.2405458	718.4665661	0	FALSE			-777.777	-777.777	-777.777	1	17	O:\Shao-En\MSDATA\kinaseinhib\k252a\SC_07282008\10x\M4\kinaseinhib_k252a_SC_07282008_10x_M4_combo.mgf.html	1Arg6 1Lys8	1	-777.777	-777.777	O:\Shao-En\MSDATA\kinaseinhib\k252a\SC_07282008\10x\M4\d008012008_m4_5.raw		0	704.4333247		0	TRUE	0	-777.777
-1	1	0	0.996	0.09	IPI:IPI00008524.1	70854	SPACER	SWISS-PROT:P11940-1|ENSEMBL:ENSP00000313007|REFSEQ:NP_002559|H-INV:HIT000037423|VEGA:OTTHUMP00000178155;OTTHUMP00000178156 Tax_Id=9606 Gene_Symbol=PABPC1 Isoform 1 of Polyadenylate-binding protein 1	KVFVGR	360.2412	718.4678	2	28	-777.777	-777.777	-777.777	-777.777	0	0	1078.3451	0	0	0	718.4676	360.2401458	718.4657661	0	FALSE			-777.777	-777.777	-777.777	1	15.7	O:\Shao-En\MSDATA\kinaseinhib\k252a\SC_07282008\10x\M4\kinaseinhib_k252a_SC_07282008_10x_M4_combo.mgf.html	1Arg6 1Lys8	1	-777.777	-777.777	O:\Shao-En\MSDATA\kinaseinhib\k252a\SC_07282008\10x\M4\d008012008_m4_5.raw		0	704.4333247		0	TRUE	0	-777.777
-1	1	0	0.996	0.09	IPI:IPI00008524.1	70854	SPACER	SWISS-PROT:P11940-1|ENSEMBL:ENSP00000313007|REFSEQ:NP_002559|H-INV:HIT000037423|VEGA:OTTHUMP00000178155;OTTHUMP00000178156 Tax_Id=9606 Gene_Symbol=PABPC1 Isoform 1 of Polyadenylate-binding protein 1	KVFVGR	353.224	704.4335	2	27	-777.777	-777.777	-777.777	-777.777	1105.501132	49.22987648	1097.5654	1106.602986	1096.3321	122.6068068	704.4333	353.2229581	704.4313907	704.4319572	FALSE			-777.777	-777.777	-777.777	1	9.9	O:\Shao-En\MSDATA\kinaseinhib\k252a\SC_07282008\10x\M4\kinaseinhib_k252a_SC_07282008_10x_M4_combo.mgf.html		1	-777.777	-777.777	O:\Shao-En\MSDATA\kinaseinhib\k252a\SC_07282008\10x\M4\d008012008_m4_4.raw		106190.0117	704.4333247		353.2240423	TRUE	353.2230004	-777.777
-1	1	0	0.996	0.09	IPI:IPI00008524.1	70854	SPACER	SWISS-PROT:P11940-1|ENSEMBL:ENSP00000313007|REFSEQ:NP_002559|H-INV:HIT000037423|VEGA:OTTHUMP00000178155;OTTHUMP00000178156 Tax_Id=9606 Gene_Symbol=PABPC1 Isoform 1 of Polyadenylate-binding protein 1	KVFVGR	353.2241	704.4336	2	17	-777.777	-777.777	-777.777	-777.777	0	0	1129.0224	0	0	0	704.4333	353.2230581	704.4315907	0	FALSE			-777.777	-777.777	-777.777	1	6.3	O:\Shao-En\MSDATA\kinaseinhib\k252a\SC_07282008\10x\M4\kinaseinhib_k252a_SC_07282008_10x_M4_combo.mgf.html		1	-777.777	-777.777	O:\Shao-En\MSDATA\kinaseinhib\k252a\SC_07282008\10x\M4\d008012008_m4_4.raw		0	704.4333247		0	FALSE	0	-777.777
-1	1	0	0.996	0.09	IPI:IPI00008524.1	70854	SPACER	SWISS-PROT:P11940-1|ENSEMBL:ENSP00000313007|REFSEQ:NP_002559|H-INV:HIT000037423|VEGA:OTTHUMP00000178155;OTTHUMP00000178156 Tax_Id=9606 Gene_Symbol=PABPC1 Isoform 1 of Polyadenylate-binding protein 1	KVFVGR	360.2412	718.4679	2	14	-777.777	-777.777	-777.777	-777.777	0	0	1014.6062	0	0	0	718.4676	360.2401458	718.4657661	0	FALSE			-777.777	-777.777	-777.777	1	0.6	O:\Shao-En\MSDATA\kinaseinhib\k252a\SC_07282008\10x\M4\kinaseinhib_k252a_SC_07282008_10x_M4_combo.mgf.html	1Arg6 1Lys8	1	-777.777	-777.777	O:\Shao-En\MSDATA\kinaseinhib\k252a\SC_07282008\10x\M4\d008012008_m4_5.raw		0	704.4333247		0	FALSE	0	-777.777
-1	1	0	0.996	0.09	IPI:IPI00008524.1	70854	SPACER	SWISS-PROT:P11940-1|ENSEMBL:ENSP00000313007|REFSEQ:NP_002559|H-INV:HIT000037423|VEGA:OTTHUMP00000178155;OTTHUMP00000178156 Tax_Id=9606 Gene_Symbol=PABPC1 Isoform 1 of Polyadenylate-binding protein 1	KVFVGR	360.2421	718.4697	2	11	-777.777	-777.777	-777.777	-777.777	0	0	1008.1596	0	0	0	718.4676	360.2410458	718.4675661	0	FALSE			-777.777	-777.777	-777.777	1	5.5	O:\Shao-En\MSDATA\kinaseinhib\k252a\SC_07282008\10x\M4\kinaseinhib_k252a_SC_07282008_10x_M4_combo.mgf.html	1Arg6 1Lys8	1	-777.777	-777.777	O:\Shao-En\MSDATA\kinaseinhib\k252a\SC_07282008\10x\M4\d008012008_m4_3.raw		0	704.4333247		0	FALSE	0	-777.777
-1	1	0	0.996	0.09	IPI:IPI00008524.1	70854	SPACER	SWISS-PROT:P11940-1|ENSEMBL:ENSP00000313007|REFSEQ:NP_002559|H-INV:HIT000037423|VEGA:OTTHUMP00000178155;OTTHUMP00000178156 Tax_Id=9606 Gene_Symbol=PABPC1 Isoform 1 of Polyadenylate-binding protein 1	LFPLIQAMHPTLAGK	826.9651	1651.9157	2	83	-777.777	-777.777	-777.777	-777.777	2801.217059	53.56556593	2812.9663	2802.203417	2792.2033	4479.725171	1651.912	826.9632285	1651.911932	1651.912016	FALSE			-777.777	-777.777	-777.777	1	70.8	O:\Shao-En\MSDATA\kinaseinhib\k252a\SC_07282008\10x\M4\kinaseinhib_k252a_SC_07282008_10x_M4_combo.mgf.html	1Met(ox)	1	-777.777	-777.777	O:\Shao-En\MSDATA\kinaseinhib\k252a\SC_07282008\10x\M4\d008012008_m4_5.raw		1000671.568	1635.917035		826.9650563	TRUE	826.9631848	-777.777
-1	1	0	0.996	0.09	IPI:IPI00008524.1	70854	SPACER	SWISS-PROT:P11940-1|ENSEMBL:ENSP00000313007|REFSEQ:NP_002559|H-INV:HIT000037423|VEGA:OTTHUMP00000178155;OTTHUMP00000178156 Tax_Id=9606 Gene_Symbol=PABPC1 Isoform 1 of Polyadenylate-binding protein 1	LFPLIQAMHPTLAGK	826.9661	1651.9176	2	74	-777.777	-777.777	-777.777	-777.777	0	0	2783.1449	0	0	0	1651.912	826.9642285	1651.913932	0	FALSE			-777.777	-777.777	-777.777	1	64.1	O:\Shao-En\MSDATA\kinaseinhib\k252a\SC_07282008\10x\M4\kinaseinhib_k252a_SC_07282008_10x_M4_combo.mgf.html	1Met(ox)	1	-777.777	-777.777	O:\Shao-En\MSDATA\kinaseinhib\k252a\SC_07282008\10x\M4\d008012008_m4_5.raw		0	1635.917035		0	TRUE	0	-777.777
-1	1	0	0.996	0.09	IPI:IPI00008524.1	70854	SPACER	SWISS-PROT:P11940-1|ENSEMBL:ENSP00000313007|REFSEQ:NP_002559|H-INV:HIT000037423|VEGA:OTTHUMP00000178155;OTTHUMP00000178156 Tax_Id=9606 Gene_Symbol=PABPC1 Isoform 1 of Polyadenylate-binding protein 1	LFPLIQAMHPTLAGK	830.9732	1659.9318	2	67	-777.777	-777.777	-777.777	-777.777	0	0	2813.3178	0	0	0	1659.9262	830.9713215	1659.928118	0	FALSE			-777.777	-777.777	-777.777	1	58.6	O:\Shao-En\MSDATA\kinaseinhib\k252a\SC_07282008\10x\M4\kinaseinhib_k252a_SC_07282008_10x_M4_combo.mgf.html	1Met(ox) 1Lys8	1	-777.777	-777.777	O:\Shao-En\MSDATA\kinaseinhib\k252a\SC_07282008\10x\M4\d008012008_m4_5.raw		0	1635.917035		0	TRUE	0	-777.777
-1	1	0	0.996	0.09	IPI:IPI00008524.1	70854	SPACER	SWISS-PROT:P11940-1|ENSEMBL:ENSP00000313007|REFSEQ:NP_002559|H-INV:HIT000037423|VEGA:OTTHUMP00000178155;OTTHUMP00000178156 Tax_Id=9606 Gene_Symbol=PABPC1 Isoform 1 of Polyadenylate-binding protein 1	LFPLIQAMHPTLAGK	830.9727	1659.9308	2	57	-777.777	-777.777	-777.777	-777.777	0	0	2782.4383	0	0	0	1659.9262	830.9708215	1659.927118	0	FALSE			-777.777	-777.777	-777.777	1	34.3	O:\Shao-En\MSDATA\kinaseinhib\k252a\SC_07282008\10x\M4\kinaseinhib_k252a_SC_07282008_10x_M4_combo.mgf.html	1Met(ox) 1Lys8	1	-777.777	-777.777	O:\Shao-En\MSDATA\kinaseinhib\k252a\SC_07282008\10x\M4\d008012008_m4_5.raw		0	1635.917035		0	TRUE	0	-777.777
-1	1	0	0.996	0.09	IPI:IPI00008524.1	70854	SPACER	SWISS-PROT:P11940-1|ENSEMBL:ENSP00000313007|REFSEQ:NP_002559|H-INV:HIT000037423|VEGA:OTTHUMP00000178155;OTTHUMP00000178156 Tax_Id=9606 Gene_Symbol=PABPC1 Isoform 1 of Polyadenylate-binding protein 1	LFPLIQAMHPTLAGK	551.6475	1651.9206	3	21	-777.777	-777.777	-777.777	-777.777	0	0	2812.657	0	0	0	1651.912	551.6461106	1651.916544	0	FALSE			-777.777	-777.777	-777.777	1	6.8	O:\Shao-En\MSDATA\kinaseinhib\k252a\SC_07282008\10x\M4\kinaseinhib_k252a_SC_07282008_10x_M4_combo.mgf.html	1Met(ox)	1	-777.777	-777.777	O:\Shao-En\MSDATA\kinaseinhib\k252a\SC_07282008\10x\M4\d008012008_m4_5.raw		0	1635.917035		0	FALSE	0	-777.777
-1	1	0	0.996	0.09	IPI:IPI00008524.1	70854	SPACER	SWISS-PROT:P11940-1|ENSEMBL:ENSP00000313007|REFSEQ:NP_002559|H-INV:HIT000037423|VEGA:OTTHUMP00000178155;OTTHUMP00000178156 Tax_Id=9606 Gene_Symbol=PABPC1 Isoform 1 of Polyadenylate-binding protein 1	LFPLIQAMHPTLAGK	546.3156	1635.9249	3	13	-777.777	-777.777	-777.777	-777.777	0	0	3260.969	0	0	0	1635.917	546.31422	1635.920872	0	FALSE			-777.777	-777.777	-777.777	1	5.8	O:\Shao-En\MSDATA\kinaseinhib\k252a\SC_07282008\10x\M4\kinaseinhib_k252a_SC_07282008_10x_M4_combo.mgf.html		1	-777.777	-777.777	O:\Shao-En\MSDATA\kinaseinhib\k252a\SC_07282008\10x\M4\d008012008_m4_5.raw		0	1635.917035		0	FALSE	0	-777.777
-1	1	0	0.996	0.09	IPI:IPI00008524.1	70854	SPACER	SWISS-PROT:P11940-1|ENSEMBL:ENSP00000313007|REFSEQ:NP_002559|H-INV:HIT000037423|VEGA:OTTHUMP00000178155;OTTHUMP00000178156 Tax_Id=9606 Gene_Symbol=PABPC1 Isoform 1 of Polyadenylate-binding protein 1	MNGMLLNDRK	603.3196	1204.6246	2	25	-777.777	-777.777	-777.777	-777.777	0	0	1975.4127	0	0	0	1204.6243	603.3181201	1204.621715	0	FALSE			-777.777	-777.777	-777.777	1	18.1	O:\Shao-En\MSDATA\kinaseinhib\k252a\SC_07282008\10x\M4\kinaseinhib_k252a_SC_07282008_10x_M4_combo.mgf.html	1Arg6 1Lys8	1	-777.777	-777.777	O:\Shao-En\MSDATA\kinaseinhib\k252a\SC_07282008\10x\M4\d008012008_m4_5.raw		0	1190.589995		0	FALSE	0	-777.777
-1	1	0	0.996	0.09	IPI:IPI00008524.1	70854	SPACER	SWISS-PROT:P11940-1|ENSEMBL:ENSP00000313007|REFSEQ:NP_002559|H-INV:HIT000037423|VEGA:OTTHUMP00000178155;OTTHUMP00000178156 Tax_Id=9606 Gene_Symbol=PABPC1 Isoform 1 of Polyadenylate-binding protein 1	NLDDGIDDER	584.2666	1166.5186	2	49	-777.777	-777.777	-777.777	-777.777	1952.427292	11.04888707	1952.8495	1952.620098	1954.2842	2277.955831	1166.5147	584.2651535	1166.515782	1160.49427	FALSE			-777.777	-777.777	-777.777	1	34.9	O:\Shao-En\MSDATA\kinaseinhib\k252a\SC_07282008\10x\M4\kinaseinhib_k252a_SC_07282008_10x_M4_combo.mgf.html	1Arg6	1	-777.777	-777.777	O:\Shao-En\MSDATA\kinaseinhib\k252a\SC_07282008\10x\M4\d008012008_m4_5.raw		877007.458	1160.494535		584.2665743	TRUE	584.2651278	-777.777
-1	1	0	0.996	0.09	IPI:IPI00008524.1	70854	SPACER	SWISS-PROT:P11940-1|ENSEMBL:ENSP00000313007|REFSEQ:NP_002559|H-INV:HIT000037423|VEGA:OTTHUMP00000178155;OTTHUMP00000178156 Tax_Id=9606 Gene_Symbol=PABPC1 Isoform 1 of Polyadenylate-binding protein 1	NLDDGIDDER	581.2561	1160.4976	2	47	-777.777	-777.777	-777.777	-777.777	0	0	1951.2434	0	0	0	1160.4945	581.2546588	1160.494792	0	FALSE			-777.777	-777.777	-777.777	1	42.1	O:\Shao-En\MSDATA\kinaseinhib\k252a\SC_07282008\10x\M4\kinaseinhib_k252a_SC_07282008_10x_M4_combo.mgf.html		1	-777.777	-777.777	O:\Shao-En\MSDATA\kinaseinhib\k252a\SC_07282008\10x\M4\d008012008_m4_5.raw		0	1160.494535		0	TRUE	0	-777.777
-1	1	0	0.996	0.09	IPI:IPI00008524.1	70854	SPACER	SWISS-PROT:P11940-1|ENSEMBL:ENSP00000313007|REFSEQ:NP_002559|H-INV:HIT000037423|VEGA:OTTHUMP00000178155;OTTHUMP00000178156 Tax_Id=9606 Gene_Symbol=PABPC1 Isoform 1 of Polyadenylate-binding protein 1	NLDDGIDDERLR	715.849	1429.6834	2	47	-777.777	-777.777	-777.777	-777.777	2135.464706	16.72023563	2128.1777	2135.685294	2137.455	14448.12074	1429.6797	715.8473231	1429.680121	1429.679615	FALSE			-777.777	-777.777	-777.777	1	31.1	O:\Shao-En\MSDATA\kinaseinhib\k252a\SC_07282008\10x\M4\kinaseinhib_k252a_SC_07282008_10x_M4_combo.mgf.html		1	-777.777	-777.777	O:\Shao-En\MSDATA\kinaseinhib\k252a\SC_07282008\10x\M4\d008012008_m4_5.raw		4009250.45	1429.679705		715.8490919	TRUE	715.847415	-777.777
-1	1	0	0.996	0.09	IPI:IPI00008524.1	70854	SPACER	SWISS-PROT:P11940-1|ENSEMBL:ENSP00000313007|REFSEQ:NP_002559|H-INV:HIT000037423|VEGA:OTTHUMP00000178155;OTTHUMP00000178156 Tax_Id=9606 Gene_Symbol=PABPC1 Isoform 1 of Polyadenylate-binding protein 1	NLDDGIDDERLR	721.8675	1441.7205	2	41	-777.777	-777.777	-777.777	-777.777	0	0	2135.9146	0	0	0	1441.72	721.8658126	1441.7171	0	FALSE			-777.777	-777.777	-777.777	1	24.5	O:\Shao-En\MSDATA\kinaseinhib\k252a\SC_07282008\10x\M4\kinaseinhib_k252a_SC_07282008_10x_M4_combo.mgf.html	2Arg6	1	-777.777	-777.777	O:\Shao-En\MSDATA\kinaseinhib\k252a\SC_07282008\10x\M4\d008012008_m4_5.raw		0	1429.679705		0	TRUE	0	-777.777
-1	1	0	0.996	0.09	IPI:IPI00008524.1	70854	SPACER	SWISS-PROT:P11940-1|ENSEMBL:ENSP00000313007|REFSEQ:NP_002559|H-INV:HIT000037423|VEGA:OTTHUMP00000178155;OTTHUMP00000178156 Tax_Id=9606 Gene_Symbol=PABPC1 Isoform 1 of Polyadenylate-binding protein 1	NLDDGIDDERLR	715.8491	1429.6836	2	29	-777.777	-777.777	-777.777	-777.777	2124.439117	16.78758007	2125.6749	2124.762161	2124.5851	1588.825898	1429.6797	715.8474231	1429.680321	1429.679501	FALSE			-777.777	-777.777	-777.777	1	14.8	O:\Shao-En\MSDATA\kinaseinhib\k252a\SC_07282008\10x\M4\kinaseinhib_k252a_SC_07282008_10x_M4_combo.mgf.html		1	-777.777	-777.777	O:\Shao-En\MSDATA\kinaseinhib\k252a\SC_07282008\10x\M4\d008012008_m4_4.raw		441087.178	1429.679705		715.8490621	TRUE	715.8473852	-777.777
-1	1	0	0.996	0.09	IPI:IPI00008524.1	70854	SPACER	SWISS-PROT:P11940-1|ENSEMBL:ENSP00000313007|REFSEQ:NP_002559|H-INV:HIT000037423|VEGA:OTTHUMP00000178155;OTTHUMP00000178156 Tax_Id=9606 Gene_Symbol=PABPC1 Isoform 1 of Polyadenylate-binding protein 1	NLDDGIDDERLR	721.8675	1441.7205	2	16	-777.777	-777.777	-777.777	-777.777	0	0	2126.3849	0	0	0	1441.72	721.8658126	1441.7171	0	FALSE			-777.777	-777.777	-777.777	1	3.4	O:\Shao-En\MSDATA\kinaseinhib\k252a\SC_07282008\10x\M4\kinaseinhib_k252a_SC_07282008_10x_M4_combo.mgf.html	2Arg6	1	-777.777	-777.777	O:\Shao-En\MSDATA\kinaseinhib\k252a\SC_07282008\10x\M4\d008012008_m4_4.raw		0	1429.679705		0	FALSE	0	-777.777
-1	1	0	0.996	0.09	IPI:IPI00008524.1	70854	SPACER	SWISS-PROT:P11940-1|ENSEMBL:ENSP00000313007|REFSEQ:NP_002559|H-INV:HIT000037423|VEGA:OTTHUMP00000178155;OTTHUMP00000178156 Tax_Id=9606 Gene_Symbol=PABPC1 Isoform 1 of Polyadenylate-binding protein 1	NLDDGIDDERLR	477.5679	1429.6819	3	27	-777.777	-777.777	-777.777	-777.777	2135.166155	19.11889771	2127.5636	2136.066162	2135.4593	4712.521909	1429.6797	477.5666403	1429.678133	1429.679219	FALSE			-777.777	-777.777	-777.777	1	15.9	O:\Shao-En\MSDATA\kinaseinhib\k252a\SC_07282008\10x\M4\kinaseinhib_k252a_SC_07282008_10x_M4_combo.mgf.html		1	-777.777	-777.777	O:\Shao-En\MSDATA\kinaseinhib\k252a\SC_07282008\10x\M4\d008012008_m4_5.raw		2499374.902	1429.679705		477.5678835	TRUE	477.5666238	-777.777
-1	1	0	0.996	0.09	IPI:IPI00008524.1	70854	SPACER	SWISS-PROT:P11940-1|ENSEMBL:ENSP00000313007|REFSEQ:NP_002559|H-INV:HIT000037423|VEGA:OTTHUMP00000178155;OTTHUMP00000178156 Tax_Id=9606 Gene_Symbol=PABPC1 Isoform 1 of Polyadenylate-binding protein 1	NLDKSIDNK	523.7784	1045.5422	2	52	-777.777	-777.777	-777.777	-777.777	1118.499475	85.26325243	1131.281	1119.701001	1105.0005	1639.876468	1045.5404	523.7770594	1045.539593	1045.539452	FALSE			-777.777	-777.777	-777.777	1	22.1	O:\Shao-En\MSDATA\kinaseinhib\k252a\SC_07282008\10x\M4\kinaseinhib_k252a_SC_07282008_10x_M4_combo.mgf.html		1	-777.777	-777.777	O:\Shao-En\MSDATA\kinaseinhib\k252a\SC_07282008\10x\M4\d008012008_m4_5.raw		755651.2363	1045.540375		523.778493	TRUE	523.7771524	-777.777
-1	1	0	0.996	0.09	IPI:IPI00008524.1	70854	SPACER	SWISS-PROT:P11940-1|ENSEMBL:ENSP00000313007|REFSEQ:NP_002559|H-INV:HIT000037423|VEGA:OTTHUMP00000178155;OTTHUMP00000178156 Tax_Id=9606 Gene_Symbol=PABPC1 Isoform 1 of Polyadenylate-binding protein 1	NLDKSIDNK	523.7785	1045.5425	2	46	-777.777	-777.777	-777.777	-777.777	0	0	1100.9877	0	0	0	1045.5404	523.7771594	1045.539793	0	FALSE			-777.777	-777.777	-777.777	1	19	O:\Shao-En\MSDATA\kinaseinhib\k252a\SC_07282008\10x\M4\kinaseinhib_k252a_SC_07282008_10x_M4_combo.mgf.html		1	-777.777	-777.777	O:\Shao-En\MSDATA\kinaseinhib\k252a\SC_07282008\10x\M4\d008012008_m4_5.raw		0	1045.540375		0	TRUE	0	-777.777
-1	1	0	0.996	0.09	IPI:IPI00008524.1	70854	SPACER	SWISS-PROT:P11940-1|ENSEMBL:ENSP00000313007|REFSEQ:NP_002559|H-INV:HIT000037423|VEGA:OTTHUMP00000178155;OTTHUMP00000178156 Tax_Id=9606 Gene_Symbol=PABPC1 Isoform 1 of Polyadenylate-binding protein 1	NLDKSIDNK	531.7922	1061.5698	2	45	-777.777	-777.777	-777.777	-777.777	0	0	1098.5984	0	0	0	1061.5688	531.7908454	1061.567165	0	FALSE			-777.777	-777.777	-777.777	1	30	O:\Shao-En\MSDATA\kinaseinhib\k252a\SC_07282008\10x\M4\kinaseinhib_k252a_SC_07282008_10x_M4_combo.mgf.html	2Lys8	1	-777.777	-777.777	O:\Shao-En\MSDATA\kinaseinhib\k252a\SC_07282008\10x\M4\d008012008_m4_5.raw		0	1045.540375		0	TRUE	0	-777.777
-1	1	0	0.996	0.09	IPI:IPI00008524.1	70854	SPACER	SWISS-PROT:P11940-1|ENSEMBL:ENSP00000313007|REFSEQ:NP_002559|H-INV:HIT000037423|VEGA:OTTHUMP00000178155;OTTHUMP00000178156 Tax_Id=9606 Gene_Symbol=PABPC1 Isoform 1 of Polyadenylate-binding protein 1	NLDKSIDNK	531.792	1061.5695	2	42	-777.777	-777.777	-777.777	-777.777	0	0	1131.6043	0	0	0	1061.5688	531.7906454	1061.566765	0	FALSE			-777.777	-777.777	-777.777	1	18.1	O:\Shao-En\MSDATA\kinaseinhib\k252a\SC_07282008\10x\M4\kinaseinhib_k252a_SC_07282008_10x_M4_combo.mgf.html	2Lys8	1	-777.777	-777.777	O:\Shao-En\MSDATA\kinaseinhib\k252a\SC_07282008\10x\M4\d008012008_m4_5.raw		0	1045.540375		0	TRUE	0	-777.777
-1	1	0	0.996	0.09	IPI:IPI00008524.1	70854	SPACER	SWISS-PROT:P11940-1|ENSEMBL:ENSP00000313007|REFSEQ:NP_002559|H-INV:HIT000037423|VEGA:OTTHUMP00000178155;OTTHUMP00000178156 Tax_Id=9606 Gene_Symbol=PABPC1 Isoform 1 of Polyadenylate-binding protein 1	NLDKSIDNK	523.7784	1045.5423	2	41	-777.777	-777.777	-777.777	-777.777	0	0	1162.6521	0	0	0	1045.5404	523.7770594	1045.539593	0	FALSE			-777.777	-777.777	-777.777	1	13.7	O:\Shao-En\MSDATA\kinaseinhib\k252a\SC_07282008\10x\M4\kinaseinhib_k252a_SC_07282008_10x_M4_combo.mgf.html		1	-777.777	-777.777	O:\Shao-En\MSDATA\kinaseinhib\k252a\SC_07282008\10x\M4\d008012008_m4_5.raw		0	1045.540375		0	TRUE	0	-777.777
-1	1	0	0.996	0.09	IPI:IPI00008524.1	70854	SPACER	SWISS-PROT:P11940-1|ENSEMBL:ENSP00000313007|REFSEQ:NP_002559|H-INV:HIT000037423|VEGA:OTTHUMP00000178155;OTTHUMP00000178156 Tax_Id=9606 Gene_Symbol=PABPC1 Isoform 1 of Polyadenylate-binding protein 1	NLDKSIDNK	531.792	1061.5695	2	34	-777.777	-777.777	-777.777	-777.777	0	0	1171.4324	0	0	0	1061.5688	531.7906454	1061.566765	0	FALSE			-777.777	-777.777	-777.777	1	22.5	O:\Shao-En\MSDATA\kinaseinhib\k252a\SC_07282008\10x\M4\kinaseinhib_k252a_SC_07282008_10x_M4_combo.mgf.html	2Lys8	1	-777.777	-777.777	O:\Shao-En\MSDATA\kinaseinhib\k252a\SC_07282008\10x\M4\d008012008_m4_5.raw		0	1045.540375		0	TRUE	0	-777.777
-1	1	0	0.996	0.09	IPI:IPI00008524.1	70854	SPACER	SWISS-PROT:P11940-1|ENSEMBL:ENSP00000313007|REFSEQ:NP_002559|H-INV:HIT000037423|VEGA:OTTHUMP00000178155;OTTHUMP00000178156 Tax_Id=9606 Gene_Symbol=PABPC1 Isoform 1 of Polyadenylate-binding protein 1	NLDKSIDNK	523.7784	1045.5422	2	29	-777.777	-777.777	-777.777	-777.777	0	0	1195.0799	0	0	0	1045.5404	523.7770594	1045.539593	0	FALSE			-777.777	-777.777	-777.777	1	7.9	O:\Shao-En\MSDATA\kinaseinhib\k252a\SC_07282008\10x\M4\kinaseinhib_k252a_SC_07282008_10x_M4_combo.mgf.html		1	-777.777	-777.777	O:\Shao-En\MSDATA\kinaseinhib\k252a\SC_07282008\10x\M4\d008012008_m4_5.raw		0	1045.540375		0	TRUE	0	-777.777
-1	1	0	0.996	0.09	IPI:IPI00008524.1	70854	SPACER	SWISS-PROT:P11940-1|ENSEMBL:ENSP00000313007|REFSEQ:NP_002559|H-INV:HIT000037423|VEGA:OTTHUMP00000178155;OTTHUMP00000178156 Tax_Id=9606 Gene_Symbol=PABPC1 Isoform 1 of Polyadenylate-binding protein 1	NLDKSIDNK	523.7768	1045.539	2	26	-777.777	-777.777	-777.777	-777.777	1184.137663	90.5504862	1206.0797	1185.709664	1166.8642	50.09562293	1045.5404	523.7754594	1045.536393	1045.538392	FALSE			-777.777	-777.777	-777.777	1	13.3	O:\Shao-En\MSDATA\kinaseinhib\k252a\SC_07282008\10x\M4\kinaseinhib_k252a_SC_07282008_10x_M4_combo.mgf.html		1	-777.777	-777.777	O:\Shao-En\MSDATA\kinaseinhib\k252a\SC_07282008\10x\M4\d008012008_m4_4.raw		22654.68097	1045.540375		523.7783232	TRUE	523.7769826	-777.777
-1	1	0	0.996	0.09	IPI:IPI00008524.1	70854	SPACER	SWISS-PROT:P11940-1|ENSEMBL:ENSP00000313007|REFSEQ:NP_002559|H-INV:HIT000037423|VEGA:OTTHUMP00000178155;OTTHUMP00000178156 Tax_Id=9606 Gene_Symbol=PABPC1 Isoform 1 of Polyadenylate-binding protein 1	NLDKSIDNK	523.7776	1045.5406	2	26	-777.777	-777.777	-777.777	-777.777	0	0	1199.4981	0	0	0	1045.5404	523.7762594	1045.537993	0	FALSE			-777.777	-777.777	-777.777	1	16	O:\Shao-En\MSDATA\kinaseinhib\k252a\SC_07282008\10x\M4\kinaseinhib_k252a_SC_07282008_10x_M4_combo.mgf.html		1	-777.777	-777.777	O:\Shao-En\MSDATA\kinaseinhib\k252a\SC_07282008\10x\M4\d008012008_m4_4.raw		0	1045.540375		0	TRUE	0	-777.777
-1	1	0	0.996	0.09	IPI:IPI00008524.1	70854	SPACER	SWISS-PROT:P11940-1|ENSEMBL:ENSP00000313007|REFSEQ:NP_002559|H-INV:HIT000037423|VEGA:OTTHUMP00000178155;OTTHUMP00000178156 Tax_Id=9606 Gene_Symbol=PABPC1 Isoform 1 of Polyadenylate-binding protein 1	NLDKSIDNK	531.792	1061.5695	2	22	-777.777	-777.777	-777.777	-777.777	0	0	1203.5308	0	0	0	1061.5688	531.7906454	1061.566765	0	FALSE			-777.777	-777.777	-777.777	1	13.5	O:\Shao-En\MSDATA\kinaseinhib\k252a\SC_07282008\10x\M4\kinaseinhib_k252a_SC_07282008_10x_M4_combo.mgf.html	2Lys8	1	-777.777	-777.777	O:\Shao-En\MSDATA\kinaseinhib\k252a\SC_07282008\10x\M4\d008012008_m4_5.raw		0	1045.540375		0	FALSE	0	-777.777
-1	1	0	0.996	0.09	IPI:IPI00008524.1	70854	SPACER	SWISS-PROT:P11940-1|ENSEMBL:ENSP00000313007|REFSEQ:NP_002559|H-INV:HIT000037423|VEGA:OTTHUMP00000178155;OTTHUMP00000178156 Tax_Id=9606 Gene_Symbol=PABPC1 Isoform 1 of Polyadenylate-binding protein 1	NLDKSIDNK	531.7918	1061.5691	2	21	-777.777	-777.777	-777.777	-777.777	0	0	1068.3238	0	0	0	1061.5688	531.7904454	1061.566365	0	FALSE			-777.777	-777.777	-777.777	1	8.7	O:\Shao-En\MSDATA\kinaseinhib\k252a\SC_07282008\10x\M4\kinaseinhib_k252a_SC_07282008_10x_M4_combo.mgf.html	2Lys8	1	-777.777	-777.777	O:\Shao-En\MSDATA\kinaseinhib\k252a\SC_07282008\10x\M4\d008012008_m4_5.raw		0	1045.540375		0	FALSE	0	-777.777
-1	1	0	0.996	0.09	IPI:IPI00008524.1	70854	SPACER	SWISS-PROT:P11940-1|ENSEMBL:ENSP00000313007|REFSEQ:NP_002559|H-INV:HIT000037423|VEGA:OTTHUMP00000178155;OTTHUMP00000178156 Tax_Id=9606 Gene_Symbol=PABPC1 Isoform 1 of Polyadenylate-binding protein 1	NLDKSIDNK	531.7919	1061.5692	2	20	-777.777	-777.777	-777.777	-777.777	0	0	1176.8573	0	0	0	1061.5688	531.7905454	1061.566565	0	FALSE			-777.777	-777.777	-777.777	1	8.7	O:\Shao-En\MSDATA\kinaseinhib\k252a\SC_07282008\10x\M4\kinaseinhib_k252a_SC_07282008_10x_M4_combo.mgf.html	2Lys8	1	-777.777	-777.777	O:\Shao-En\MSDATA\kinaseinhib\k252a\SC_07282008\10x\M4\d008012008_m4_4.raw		0	1045.540375		0	FALSE	0	-777.777
-1	1	0	0.996	0.09	IPI:IPI00008524.1	70854	SPACER	SWISS-PROT:P11940-1|ENSEMBL:ENSP00000313007|REFSEQ:NP_002559|H-INV:HIT000037423|VEGA:OTTHUMP00000178155;OTTHUMP00000178156 Tax_Id=9606 Gene_Symbol=PABPC1 Isoform 1 of Polyadenylate-binding protein 1	NLDKSIDNK	523.7784	1045.5423	2	18	-777.777	-777.777	-777.777	-777.777	0	0	1163.5792	0	0	0	1045.5404	523.7770594	1045.539593	0	FALSE			-777.777	-777.777	-777.777	1	4.2	O:\Shao-En\MSDATA\kinaseinhib\k252a\SC_07282008\10x\M4\kinaseinhib_k252a_SC_07282008_10x_M4_combo.mgf.html		1	-777.777	-777.777	O:\Shao-En\MSDATA\kinaseinhib\k252a\SC_07282008\10x\M4\d008012008_m4_4.raw		0	1045.540375		0	FALSE	0	-777.777
-1	1	0	0.996	0.09	IPI:IPI00008524.1	70854	SPACER	SWISS-PROT:P11940-1|ENSEMBL:ENSP00000313007|REFSEQ:NP_002559|H-INV:HIT000037423|VEGA:OTTHUMP00000178155;OTTHUMP00000178156 Tax_Id=9606 Gene_Symbol=PABPC1 Isoform 1 of Polyadenylate-binding protein 1	NLDKSIDNK	354.8646	1061.572	3	18	-777.777	-777.777	-777.777	-777.777	0	0	1101.3142	0	0	0	1061.5688	354.8635552	1061.568877	0	FALSE			-777.777	-777.777	-777.777	1	5.4	O:\Shao-En\MSDATA\kinaseinhib\k252a\SC_07282008\10x\M4\kinaseinhib_k252a_SC_07282008_10x_M4_combo.mgf.html	2Lys8	1	-777.777	-777.777	O:\Shao-En\MSDATA\kinaseinhib\k252a\SC_07282008\10x\M4\d008012008_m4_5.raw		0	1045.540375		0	FALSE	0	-777.777
-1	1	0	0.996	0.09	IPI:IPI00008524.1	70854	SPACER	SWISS-PROT:P11940-1|ENSEMBL:ENSP00000313007|REFSEQ:NP_002559|H-INV:HIT000037423|VEGA:OTTHUMP00000178155;OTTHUMP00000178156 Tax_Id=9606 Gene_Symbol=PABPC1 Isoform 1 of Polyadenylate-binding protein 1	QAHLTNQYMQR	703.3363	1404.658	2	51	-777.777	-777.777	-777.777	-777.777	1814.522798	5.792820481	1812.9617	1814.381872	1814.353	13878.15777	1404.6568	703.334645	1404.654765	1404.656287	FALSE			-777.777	-777.777	-777.777	1	27	O:\Shao-En\MSDATA\kinaseinhib\k252a\SC_07282008\10x\M4\kinaseinhib_k252a_SC_07282008_10x_M4_combo.mgf.html	1Met(ox)	1	-777.777	-777.777	O:\Shao-En\MSDATA\kinaseinhib\k252a\SC_07282008\10x\M4\d008012008_m4_5.raw		3964788.648	1388.661925		703.3362281	TRUE	703.3345731	-777.777
-1	1	0	0.996	0.09	IPI:IPI00008524.1	70854	SPACER	SWISS-PROT:P11940-1|ENSEMBL:ENSP00000313007|REFSEQ:NP_002559|H-INV:HIT000037423|VEGA:OTTHUMP00000178155;OTTHUMP00000178156 Tax_Id=9606 Gene_Symbol=PABPC1 Isoform 1 of Polyadenylate-binding protein 1	QAHLTNQYMQR	698.3491	1394.6837	2	43	-777.777	-777.777	-777.777	-777.777	1886.370058	7.822821337	1885.5174	1886.407388	1885.7943	7953.817166	1394.682	698.3474537	1394.680382	1388.661296	FALSE			-777.777	-777.777	-777.777	1	31.6	O:\Shao-En\MSDATA\kinaseinhib\k252a\SC_07282008\10x\M4\kinaseinhib_k252a_SC_07282008_10x_M4_combo.mgf.html	1Arg6	1	-777.777	-777.777	O:\Shao-En\MSDATA\kinaseinhib\k252a\SC_07282008\10x\M4\d008012008_m4_5.raw		2304494.516	1388.661925		698.3490425	TRUE	698.3473962	-777.777
-1	1	0	0.996	0.09	IPI:IPI00008524.1	70854	SPACER	SWISS-PROT:P11940-1|ENSEMBL:ENSP00000313007|REFSEQ:NP_002559|H-INV:HIT000037423|VEGA:OTTHUMP00000178155;OTTHUMP00000178156 Tax_Id=9606 Gene_Symbol=PABPC1 Isoform 1 of Polyadenylate-binding protein 1	QAHLTNQYMQR	706.3471	1410.6796	2	42	-777.777	-777.777	-777.777	-777.777	0	0	1813.2397	0	0	0	1410.677	706.3454397	1410.676354	0	FALSE			-777.777	-777.777	-777.777	1	26.3	O:\Shao-En\MSDATA\kinaseinhib\k252a\SC_07282008\10x\M4\kinaseinhib_k252a_SC_07282008_10x_M4_combo.mgf.html	1Arg6 1Met(ox)	1	-777.777	-777.777	O:\Shao-En\MSDATA\kinaseinhib\k252a\SC_07282008\10x\M4\d008012008_m4_5.raw		0	1388.661925		0	TRUE	0	-777.777
-1	1	0	0.996	0.09	IPI:IPI00008524.1	70854	SPACER	SWISS-PROT:P11940-1|ENSEMBL:ENSP00000313007|REFSEQ:NP_002559|H-INV:HIT000037423|VEGA:OTTHUMP00000178155;OTTHUMP00000178156 Tax_Id=9606 Gene_Symbol=PABPC1 Isoform 1 of Polyadenylate-binding protein 1	QAHLTNQYMQR	469.2274	1404.6605	3	55	-777.777	-777.777	-777.777	-777.777	1814.551948	5.792820481	1814.7814	1814.456613	1814.353	6659.885733	1404.6568	469.2261549	1404.656677	1404.656776	FALSE			-777.777	-777.777	-777.777	1	44.5	O:\Shao-En\MSDATA\kinaseinhib\k252a\SC_07282008\10x\M4\kinaseinhib_k252a_SC_07282008_10x_M4_combo.mgf.html	1Met(ox)	1	-777.777	-777.777	O:\Shao-En\MSDATA\kinaseinhib\k252a\SC_07282008\10x\M4\d008012008_m4_5.raw		3622619.141	1388.661925		469.2274472	TRUE	469.2262021	-777.777
-1	1	0	0.996	0.09	IPI:IPI00008524.1	70854	SPACER	SWISS-PROT:P11940-1|ENSEMBL:ENSP00000313007|REFSEQ:NP_002559|H-INV:HIT000037423|VEGA:OTTHUMP00000178155;OTTHUMP00000178156 Tax_Id=9606 Gene_Symbol=PABPC1 Isoform 1 of Polyadenylate-binding protein 1	QAHLTNQYMQR	463.8958	1388.6655	3	20	-777.777	-777.777	-777.777	-777.777	0	0	1886.2203	0	0	0	1388.6619	463.8945643	1388.661905	0	FALSE			-777.777	-777.777	-777.777	1	10.2	O:\Shao-En\MSDATA\kinaseinhib\k252a\SC_07282008\10x\M4\kinaseinhib_k252a_SC_07282008_10x_M4_combo.mgf.html		1	-777.777	-777.777	O:\Shao-En\MSDATA\kinaseinhib\k252a\SC_07282008\10x\M4\d008012008_m4_5.raw		0	1388.661925		0	FALSE	0	-777.777
-1	1	0	0.996	0.09	IPI:IPI00008524.1	70854	SPACER	SWISS-PROT:P11940-1|ENSEMBL:ENSP00000313007|REFSEQ:NP_002559|H-INV:HIT000037423|VEGA:OTTHUMP00000178155;OTTHUMP00000178156 Tax_Id=9606 Gene_Symbol=PABPC1 Isoform 1 of Polyadenylate-binding protein 1	QIYVGR	371.2221	740.4297	2	14	-777.777	-777.777	-777.777	-777.777	0	0	1833.3774	0	0	0	740.4276	371.2210265	740.4275277	0	FALSE			-777.777	-777.777	-777.777	1	0.1	O:\Shao-En\MSDATA\kinaseinhib\k252a\SC_07282008\10x\M4\kinaseinhib_k252a_SC_07282008_10x_M4_combo.mgf.html	1Arg6	1	-777.777	-777.777	O:\Shao-En\MSDATA\kinaseinhib\k252a\SC_07282008\10x\M4\d008012008_m4_5.raw		0	734.4075147		0	FALSE	0	-777.777
-1	1	0	0.996	0.09	IPI:IPI00008524.1	70854	SPACER	SWISS-PROT:P11940-1|ENSEMBL:ENSP00000313007|REFSEQ:NP_002559|H-INV:HIT000037423|VEGA:OTTHUMP00000178155;OTTHUMP00000178156 Tax_Id=9606 Gene_Symbol=PABPC1 Isoform 1 of Polyadenylate-binding protein 1	QMLGER	367.1874	732.3602	2	23	-777.777	-777.777	-777.777	-777.777	0	0	1504.6308	0	0	0	732.3588	367.1863336	732.3581418	0	FALSE			-777.777	-777.777	-777.777	1	0	O:\Shao-En\MSDATA\kinaseinhib\k252a\SC_07282008\10x\M4\kinaseinhib_k252a_SC_07282008_10x_M4_combo.mgf.html		1	-777.777	-777.777	O:\Shao-En\MSDATA\kinaseinhib\k252a\SC_07282008\10x\M4\d008012008_m4_5.raw		0	732.3588547		0	FALSE	0	-777.777
-1	1	0	0.996	0.09	IPI:IPI00008524.1	70854	SPACER	SWISS-PROT:P11940-1|ENSEMBL:ENSP00000313007|REFSEQ:NP_002559|H-INV:HIT000037423|VEGA:OTTHUMP00000178155;OTTHUMP00000178156 Tax_Id=9606 Gene_Symbol=PABPC1 Isoform 1 of Polyadenylate-binding protein 1	QMLGER	370.1974	738.3803	2	23	-777.777	-777.777	-777.777	-777.777	0	0	1457.4554	0	0	0	738.379	370.1963283	738.3781313	0	FALSE			-777.777	-777.777	-777.777	1	0	O:\Shao-En\MSDATA\kinaseinhib\k252a\SC_07282008\10x\M4\kinaseinhib_k252a_SC_07282008_10x_M4_combo.mgf.html	1Arg6	1	-777.777	-777.777	O:\Shao-En\MSDATA\kinaseinhib\k252a\SC_07282008\10x\M4\d008012008_m4_5.raw		0	732.3588547		0	FALSE	0	-777.777
-1	1	0	0.996	0.09	IPI:IPI00008524.1	70854	SPACER	SWISS-PROT:P11940-1|ENSEMBL:ENSP00000313007|REFSEQ:NP_002559|H-INV:HIT000037423|VEGA:OTTHUMP00000178155;OTTHUMP00000178156 Tax_Id=9606 Gene_Symbol=PABPC1 Isoform 1 of Polyadenylate-binding protein 1	QTELKR	387.7273	773.44	2	24	-777.777	-777.777	-777.777	-777.777	0	0	749.2457	0	0	0	773.4395	387.7261976	773.4378699	0	FALSE			-777.777	-777.777	-777.777	1	0	O:\Shao-En\MSDATA\kinaseinhib\k252a\SC_07282008\10x\M4\kinaseinhib_k252a_SC_07282008_10x_M4_combo.mgf.html		1	-777.777	-777.777	O:\Shao-En\MSDATA\kinaseinhib\k252a\SC_07282008\10x\M4\d008012008_m4_5.raw		0	773.4395447		0	FALSE	0	-777.777
-1	1	0	0.996	0.09	IPI:IPI00008524.1	70854	SPACER	SWISS-PROT:P11940-1|ENSEMBL:ENSP00000313007|REFSEQ:NP_002559|H-INV:HIT000037423|VEGA:OTTHUMP00000178155;OTTHUMP00000178156 Tax_Id=9606 Gene_Symbol=PABPC1 Isoform 1 of Polyadenylate-binding protein 1	RSLGYAYVNFQQPADAER	1043.0115	2084.0085	2	86	-777.777	-777.777	-777.777	-777.777	2550.860297	20.16433936	2544.0116	2551.051794	2554.2073	7591.197403	2084.0075	1043.00925	2084.003975	2084.008436	FALSE			-777.777	-777.777	-777.777	1	75.2	O:\Shao-En\MSDATA\kinaseinhib\k252a\SC_07282008\10x\M4\kinaseinhib_k252a_SC_07282008_10x_M4_combo.mgf.html		1	-777.777	-777.777	O:\Shao-En\MSDATA\kinaseinhib\k252a\SC_07282008\10x\M4\d008012008_m4_5.raw		1194811.219	2084.007525		1043.015193	TRUE	1043.012943	-777.777
-1	1	0	0.996	0.09	IPI:IPI00008524.1	70854	SPACER	SWISS-PROT:P11940-1|ENSEMBL:ENSP00000313007|REFSEQ:NP_002559|H-INV:HIT000037423|VEGA:OTTHUMP00000178155;OTTHUMP00000178156 Tax_Id=9606 Gene_Symbol=PABPC1 Isoform 1 of Polyadenylate-binding protein 1	RSLGYAYVNFQQPADAER	1049.0348	2096.055	2	58	-777.777	-777.777	-777.777	-777.777	0	0	2544.3772	0	0	0	2096.0477	1049.03254	2096.050554	0	FALSE			-777.777	-777.777	-777.777	1	47.6	O:\Shao-En\MSDATA\kinaseinhib\k252a\SC_07282008\10x\M4\kinaseinhib_k252a_SC_07282008_10x_M4_combo.mgf.html	2Arg6	1	-777.777	-777.777	O:\Shao-En\MSDATA\kinaseinhib\k252a\SC_07282008\10x\M4\d008012008_m4_5.raw		0	2084.007525		0	TRUE	0	-777.777
-1	1	0	0.996	0.09	IPI:IPI00008524.1	70854	SPACER	SWISS-PROT:P11940-1|ENSEMBL:ENSP00000313007|REFSEQ:NP_002559|H-INV:HIT000037423|VEGA:OTTHUMP00000178155;OTTHUMP00000178156 Tax_Id=9606 Gene_Symbol=PABPC1 Isoform 1 of Polyadenylate-binding protein 1	RSLGYAYVNFQQPADAER	695.6789	2084.0149	3	51	-777.777	-777.777	-777.777	-777.777	2550.854093	20.16433936	2542.9278	2550.968281	2554.2073	5405.267675	2084.0075	695.6772584	2084.009987	2084.009148	FALSE			-777.777	-777.777	-777.777	1	32.4	O:\Shao-En\MSDATA\kinaseinhib\k252a\SC_07282008\10x\M4\kinaseinhib_k252a_SC_07282008_10x_M4_combo.mgf.html		1	-777.777	-777.777	O:\Shao-En\MSDATA\kinaseinhib\k252a\SC_07282008\10x\M4\d008012008_m4_5.raw		1566307.053	2084.007525		695.6790215	TRUE	695.67738	-777.777
-1	1	0	0.996	0.09	IPI:IPI00008524.1	70854	SPACER	SWISS-PROT:P11940-1|ENSEMBL:ENSP00000313007|REFSEQ:NP_002559|H-INV:HIT000037423|VEGA:OTTHUMP00000178155;OTTHUMP00000178156 Tax_Id=9606 Gene_Symbol=PABPC1 Isoform 1 of Polyadenylate-binding protein 1	RSLGYAYVNFQQPADAER	699.6923	2096.0549	3	44	-777.777	-777.777	-777.777	-777.777	0	0	2545.9233	0	0	0	2096.0477	699.6906514	2096.050166	0	FALSE			-777.777	-777.777	-777.777	1	31.2	O:\Shao-En\MSDATA\kinaseinhib\k252a\SC_07282008\10x\M4\kinaseinhib_k252a_SC_07282008_10x_M4_combo.mgf.html	2Arg6	1	-777.777	-777.777	O:\Shao-En\MSDATA\kinaseinhib\k252a\SC_07282008\10x\M4\d008012008_m4_5.raw		0	2084.007525		0	TRUE	0	-777.777
-1	1	0	0.996	0.09	IPI:IPI00008524.1	70854	SPACER	SWISS-PROT:P11940-1|ENSEMBL:ENSP00000313007|REFSEQ:NP_002559|H-INV:HIT000037423|VEGA:OTTHUMP00000178155;OTTHUMP00000178156 Tax_Id=9606 Gene_Symbol=PABPC1 Isoform 1 of Polyadenylate-binding protein 1	SGVGNIFIK	467.7735	933.5325	2	73	-777.777	-777.777	-777.777	-777.777	2474.914849	22.64083598	2469.3664	2475.304204	2475.5223	1701.09974	933.5283	467.7722575	933.5299896	933.529268	FALSE			-777.777	-777.777	-777.777	1	54.3	O:\Shao-En\MSDATA\kinaseinhib\k252a\SC_07282008\10x\M4\kinaseinhib_k252a_SC_07282008_10x_M4_combo.mgf.html		1	-777.777	-777.777	O:\Shao-En\MSDATA\kinaseinhib\k252a\SC_07282008\10x\M4\d008012008_m4_4.raw		931115.8906	933.5283447		467.7734616	TRUE	467.7722191	-777.777
-1	1	0	0.996	0.09	IPI:IPI00008524.1	70854	SPACER	SWISS-PROT:P11940-1|ENSEMBL:ENSP00000313007|REFSEQ:NP_002559|H-INV:HIT000037423|VEGA:OTTHUMP00000178155;OTTHUMP00000178156 Tax_Id=9606 Gene_Symbol=PABPC1 Isoform 1 of Polyadenylate-binding protein 1	SGVGNIFIK	467.7735	933.5325	2	67	-777.777	-777.777	-777.777	-777.777	2487.07162	23.08291241	2484.1943	2487.637439	2489.8325	559.3529101	933.5283	467.7722575	933.5299896	933.5289301	FALSE			-777.777	-777.777	-777.777	1	46.5	O:\Shao-En\MSDATA\kinaseinhib\k252a\SC_07282008\10x\M4\kinaseinhib_k252a_SC_07282008_10x_M4_combo.mgf.html		1	-777.777	-777.777	O:\Shao-En\MSDATA\kinaseinhib\k252a\SC_07282008\10x\M4\d008012008_m4_6.raw		307177.9053	933.5283447		467.7734051	TRUE	467.7721626	-777.777
-1	1	0	0.996	0.09	IPI:IPI00008524.1	70854	SPACER	SWISS-PROT:P11940-1|ENSEMBL:ENSP00000313007|REFSEQ:NP_002559|H-INV:HIT000037423|VEGA:OTTHUMP00000178155;OTTHUMP00000178156 Tax_Id=9606 Gene_Symbol=PABPC1 Isoform 1 of Polyadenylate-binding protein 1	SGVGNIFIK	471.78	941.5454	2	54	-777.777	-777.777	-777.777	-777.777	2473.230514	28.49858798	2460.849	2473.76477	2471.5214	9806.166473	941.5425	471.7787505	941.5429755	933.5293667	FALSE			-777.777	-777.777	-777.777	1	37.6	O:\Shao-En\MSDATA\kinaseinhib\k252a\SC_07282008\10x\M4\kinaseinhib_k252a_SC_07282008_10x_M4_combo.mgf.html	1Lys8	1	-777.777	-777.777	O:\Shao-En\MSDATA\kinaseinhib\k252a\SC_07282008\10x\M4\d008012008_m4_5.raw		5227016.641	933.5283447		471.7799445	TRUE	471.7786949	-777.777
-1	1	0	0.996	0.09	IPI:IPI00008524.1	70854	SPACER	SWISS-PROT:P11940-1|ENSEMBL:ENSP00000313007|REFSEQ:NP_002559|H-INV:HIT000037423|VEGA:OTTHUMP00000178155;OTTHUMP00000178156 Tax_Id=9606 Gene_Symbol=PABPC1 Isoform 1 of Polyadenylate-binding protein 1	SGVGNIFIK	471.78	941.5454	2	46	-777.777	-777.777	-777.777	-777.777	0	0	2470.4152	0	0	0	941.5425	471.7787505	941.5429755	0	FALSE			-777.777	-777.777	-777.777	1	21.3	O:\Shao-En\MSDATA\kinaseinhib\k252a\SC_07282008\10x\M4\kinaseinhib_k252a_SC_07282008_10x_M4_combo.mgf.html	1Lys8	1	-777.777	-777.777	O:\Shao-En\MSDATA\kinaseinhib\k252a\SC_07282008\10x\M4\d008012008_m4_4.raw		0	933.5283447		0	TRUE	0	-777.777
-1	1	0	0.996	0.09	IPI:IPI00008524.1	70854	SPACER	SWISS-PROT:P11940-1|ENSEMBL:ENSP00000313007|REFSEQ:NP_002559|H-INV:HIT000037423|VEGA:OTTHUMP00000178155;OTTHUMP00000178156 Tax_Id=9606 Gene_Symbol=PABPC1 Isoform 1 of Polyadenylate-binding protein 1	SGVGNIFIK	467.7727	933.5309	2	37	-777.777	-777.777	-777.777	-777.777	0	0	2460.0556	0	0	0	933.5283	467.7714575	933.5283896	0	FALSE			-777.777	-777.777	-777.777	1	14.5	O:\Shao-En\MSDATA\kinaseinhib\k252a\SC_07282008\10x\M4\kinaseinhib_k252a_SC_07282008_10x_M4_combo.mgf.html		1	-777.777	-777.777	O:\Shao-En\MSDATA\kinaseinhib\k252a\SC_07282008\10x\M4\d008012008_m4_5.raw		0	933.5283447		0	TRUE	0	-777.777
-1	1	0	0.996	0.09	IPI:IPI00008524.1	70854	SPACER	SWISS-PROT:P11940-1|ENSEMBL:ENSP00000313007|REFSEQ:NP_002559|H-INV:HIT000037423|VEGA:OTTHUMP00000178155;OTTHUMP00000178156 Tax_Id=9606 Gene_Symbol=PABPC1 Isoform 1 of Polyadenylate-binding protein 1	SGVGNIFIK	471.7799	941.5452	2	37	-777.777	-777.777	-777.777	-777.777	0	0	2488.0579	0	0	0	941.5425	471.7786505	941.5427755	0	FALSE			-777.777	-777.777	-777.777	1	19.6	O:\Shao-En\MSDATA\kinaseinhib\k252a\SC_07282008\10x\M4\kinaseinhib_k252a_SC_07282008_10x_M4_combo.mgf.html	1Lys8	1	-777.777	-777.777	O:\Shao-En\MSDATA\kinaseinhib\k252a\SC_07282008\10x\M4\d008012008_m4_6.raw		0	933.5283447		0	TRUE	0	-777.777
-1	1	0	0.996	0.09	IPI:IPI00008524.1	70854	SPACER	SWISS-PROT:P11940-1|ENSEMBL:ENSP00000313007|REFSEQ:NP_002559|H-INV:HIT000037423|VEGA:OTTHUMP00000178155;OTTHUMP00000178156 Tax_Id=9606 Gene_Symbol=PABPC1 Isoform 1 of Polyadenylate-binding protein 1	SGVGNIFIK	467.7735	933.5325	2	22	-777.777	-777.777	-777.777	-777.777	0	0	2492.011	0	0	0	933.5283	467.7722575	933.5299896	0	FALSE			-777.777	-777.777	-777.777	1	6.7	O:\Shao-En\MSDATA\kinaseinhib\k252a\SC_07282008\10x\M4\kinaseinhib_k252a_SC_07282008_10x_M4_combo.mgf.html		1	-777.777	-777.777	O:\Shao-En\MSDATA\kinaseinhib\k252a\SC_07282008\10x\M4\d008012008_m4_5.raw		0	933.5283447		0	FALSE	0	-777.777
-1	1	0	0.996	0.09	IPI:IPI00008524.1	70854	SPACER	SWISS-PROT:P11940-1|ENSEMBL:ENSP00000313007|REFSEQ:NP_002559|H-INV:HIT000037423|VEGA:OTTHUMP00000178155;OTTHUMP00000178156 Tax_Id=9606 Gene_Symbol=PABPC1 Isoform 1 of Polyadenylate-binding protein 1	SIDNKALYDTFSAFGNILSCK	1190.5956	2379.1766	2	80	-777.777	-777.777	-777.777	-777.777	3945.816279	22.52540005	3936.8164	3945.387295	3945.441	1647.311036	2379.1751	1190.593092	2379.171658	2363.148672	FALSE			-777.777	-777.777	-777.777	1	77.2	O:\Shao-En\MSDATA\kinaseinhib\k252a\SC_07282008\10x\M4\kinaseinhib_k252a_SC_07282008_10x_M4_combo.mgf.html	2Lys8	1	-777.777	-777.777	O:\Shao-En\MSDATA\kinaseinhib\k252a\SC_07282008\10x\M4\d008012008_m4_5.raw		217612.2823	2306.12525		1190.598819	TRUE	1190.596311	-777.777
-1	1	0	0.996	0.09	IPI:IPI00008524.1	70854	SPACER	SWISS-PROT:P11940-1|ENSEMBL:ENSP00000313007|REFSEQ:NP_002559|H-INV:HIT000037423|VEGA:OTTHUMP00000178155;OTTHUMP00000178156 Tax_Id=9606 Gene_Symbol=PABPC1 Isoform 1 of Polyadenylate-binding protein 1	SIDNKALYDTFSAFGNILSCK	794.0683	2379.183	3	27	-777.777	-777.777	-777.777	-777.777	3955.256257	19.94737841	3951.4663	3956.143024	3959.7657	162.3896028	2379.1751	794.0664861	2379.17767	2363.146085	FALSE			-777.777	-777.777	-777.777	1	22.3	O:\Shao-En\MSDATA\kinaseinhib\k252a\SC_07282008\10x\M4\kinaseinhib_k252a_SC_07282008_10x_M4_combo.mgf.html	2Lys8	1	-777.777	-777.777	O:\Shao-En\MSDATA\kinaseinhib\k252a\SC_07282008\10x\M4\d008012008_m4_4.raw		39085.5874	2306.12525		794.0667384	TRUE	794.0649245	-777.777
-1	1	0	0.996	0.09	IPI:IPI00008524.1	70854	SPACER	SWISS-PROT:P11940-1|ENSEMBL:ENSP00000313007|REFSEQ:NP_002559|H-INV:HIT000037423|VEGA:OTTHUMP00000178155;OTTHUMP00000178156 Tax_Id=9606 Gene_Symbol=PABPC1 Isoform 1 of Polyadenylate-binding protein 1	SIDNKALYDTFSAFGNILSCK	794.0692	2379.1859	3	24	-777.777	-777.777	-777.777	-777.777	0	0	3936.4475	0	0	0	2379.1751	794.0673861	2379.18037	0	FALSE			-777.777	-777.777	-777.777	1	16.9	O:\Shao-En\MSDATA\kinaseinhib\k252a\SC_07282008\10x\M4\kinaseinhib_k252a_SC_07282008_10x_M4_combo.mgf.html	2Lys8	1	-777.777	-777.777	O:\Shao-En\MSDATA\kinaseinhib\k252a\SC_07282008\10x\M4\d008012008_m4_5.raw		0	2306.12525		0	FALSE	0	-777.777
-1	1	0	0.996	0.09	IPI:IPI00008524.1	70854	SPACER	SWISS-PROT:P11940-1|ENSEMBL:ENSP00000313007|REFSEQ:NP_002559|H-INV:HIT000037423|VEGA:OTTHUMP00000178155;OTTHUMP00000178156 Tax_Id=9606 Gene_Symbol=PABPC1 Isoform 1 of Polyadenylate-binding protein 1	SIDNKALYDTFSAFGNILSCK	794.0629	2379.167	3	17	-777.777	-777.777	-777.777	-777.777	0	0	3969.1813	0	0	0	2379.1751	794.0610862	2379.16147	0	FALSE			-777.777	-777.777	-777.777	1	9.6	O:\Shao-En\MSDATA\kinaseinhib\k252a\SC_07282008\10x\M4\kinaseinhib_k252a_SC_07282008_10x_M4_combo.mgf.html	2Lys8	1	-777.777	-777.777	O:\Shao-En\MSDATA\kinaseinhib\k252a\SC_07282008\10x\M4\d008012008_m4_5.raw		0	2306.12525		0	FALSE	0	-777.777
-1	1	0	0.996	0.09	IPI:IPI00008524.1	70854	SPACER	SWISS-PROT:P11940-1|ENSEMBL:ENSP00000313007|REFSEQ:NP_002559|H-INV:HIT000037423|VEGA:OTTHUMP00000178155;OTTHUMP00000178156 Tax_Id=9606 Gene_Symbol=PABPC1 Isoform 1 of Polyadenylate-binding protein 1	SIDNKALYDTFSAFGNILSCK	788.724	2363.1503	3	16	-777.777	-777.777	-777.777	-777.777	0	0	3936.077	0	0	0	2363.1467	788.7221955	2363.144798	0	FALSE			-777.777	-777.777	-777.777	1	6.3	O:\Shao-En\MSDATA\kinaseinhib\k252a\SC_07282008\10x\M4\kinaseinhib_k252a_SC_07282008_10x_M4_combo.mgf.html		1	-777.777	-777.777	O:\Shao-En\MSDATA\kinaseinhib\k252a\SC_07282008\10x\M4\d008012008_m4_5.raw		0	2306.12525		0	FALSE	0	-777.777
-1	1	0	0.996	0.09	IPI:IPI00008524.1	70854	SPACER	SWISS-PROT:P11940-1|ENSEMBL:ENSP00000313007|REFSEQ:NP_002559|H-INV:HIT000037423|VEGA:OTTHUMP00000178155;OTTHUMP00000178156 Tax_Id=9606 Gene_Symbol=PABPC1 Isoform 1 of Polyadenylate-binding protein 1	SIDNKALYDTFSAFGNILSCK	794.0663	2379.177	3	16	-777.777	-777.777	-777.777	-777.777	0	0	4084.6544	0	0	0	2379.1751	794.0644861	2379.17167	0	FALSE			-777.777	-777.777	-777.777	1	8.8	O:\Shao-En\MSDATA\kinaseinhib\k252a\SC_07282008\10x\M4\kinaseinhib_k252a_SC_07282008_10x_M4_combo.mgf.html	2Lys8	1	-777.777	-777.777	O:\Shao-En\MSDATA\kinaseinhib\k252a\SC_07282008\10x\M4\d008012008_m4_4.raw		0	2306.12525		0	FALSE	0	-777.777
-1	1	0	0.996	0.09	IPI:IPI00008524.1	70854	SPACER	SWISS-PROT:P11940-1|ENSEMBL:ENSP00000313007|REFSEQ:NP_002559|H-INV:HIT000037423|VEGA:OTTHUMP00000178155;OTTHUMP00000178156 Tax_Id=9606 Gene_Symbol=PABPC1 Isoform 1 of Polyadenylate-binding protein 1	SKGFGFVCFSSPEEATK	939.4437	1876.8729	2	87	-777.777	-777.777	-777.777	-777.777	2765.262258	23.15531981	2754.2818	2765.408439	2763.3258	22187.86245	1876.8665	939.4416316	1876.868738	1876.867319	FALSE			-777.777	-777.777	-777.777	1	79.5	O:\Shao-En\MSDATA\kinaseinhib\k252a\SC_07282008\10x\M4\kinaseinhib_k252a_SC_07282008_10x_M4_combo.mgf.html		1	-777.777	-777.777	O:\Shao-En\MSDATA\kinaseinhib\k252a\SC_07282008\10x\M4\d008012008_m4_5.raw		4083560.528	1819.84505		939.442983	TRUE	939.4409146	-777.777
-1	1	0	0.996	0.09	IPI:IPI00008524.1	70854	SPACER	SWISS-PROT:P11940-1|ENSEMBL:ENSP00000313007|REFSEQ:NP_002559|H-INV:HIT000037423|VEGA:OTTHUMP00000178155;OTTHUMP00000178156 Tax_Id=9606 Gene_Symbol=PABPC1 Isoform 1 of Polyadenylate-binding protein 1	SKGFGFVCFSSPEEATK	947.4584	1892.9023	2	68	-777.777	-777.777	-777.777	-777.777	2762.957565	20.19521726	2757.6237	2762.057375	2762.9609	3173.132167	1892.8949	947.4563176	1892.89811	1876.866988	FALSE			-777.777	-777.777	-777.777	1	63	O:\Shao-En\MSDATA\kinaseinhib\k252a\SC_07282008\10x\M4\kinaseinhib_k252a_SC_07282008_10x_M4_combo.mgf.html	2Lys8	1	-777.777	-777.777	O:\Shao-En\MSDATA\kinaseinhib\k252a\SC_07282008\10x\M4\d008012008_m4_4.raw		585107.3029	1819.84505		947.4583163	TRUE	947.4562338	-777.777
-1	1	0	0.996	0.09	IPI:IPI00008524.1	70854	SPACER	SWISS-PROT:P11940-1|ENSEMBL:ENSP00000313007|REFSEQ:NP_002559|H-INV:HIT000037423|VEGA:OTTHUMP00000178155;OTTHUMP00000178156 Tax_Id=9606 Gene_Symbol=PABPC1 Isoform 1 of Polyadenylate-binding protein 1	SKGFGFVCFSSPEEATK	947.4458	1892.877	2	45	-777.777	-777.777	-777.777	-777.777	0	0	2749.4708	0	0	0	1892.8949	947.4437176	1892.87291	0	FALSE			-777.777	-777.777	-777.777	1	33.6	O:\Shao-En\MSDATA\kinaseinhib\k252a\SC_07282008\10x\M4\kinaseinhib_k252a_SC_07282008_10x_M4_combo.mgf.html	2Lys8	1	-777.777	-777.777	O:\Shao-En\MSDATA\kinaseinhib\k252a\SC_07282008\10x\M4\d008012008_m4_5.raw		0	1819.84505		0	TRUE	0	-777.777
-1	1	0	0.996	0.09	IPI:IPI00008524.1	70854	SPACER	SWISS-PROT:P11940-1|ENSEMBL:ENSP00000313007|REFSEQ:NP_002559|H-INV:HIT000037423|VEGA:OTTHUMP00000178155;OTTHUMP00000178156 Tax_Id=9606 Gene_Symbol=PABPC1 Isoform 1 of Polyadenylate-binding protein 1	SKGFGFVCFSSPEEATK	626.6323	1876.8751	3	30	-777.777	-777.777	-777.777	-777.777	2763.297436	20.19521726	2766.5676	2763.705275	2765.0971	1395.329003	1876.8665	626.6307793	1876.87055	1876.869022	FALSE			-777.777	-777.777	-777.777	1	15.3	O:\Shao-En\MSDATA\kinaseinhib\k252a\SC_07282008\10x\M4\kinaseinhib_k252a_SC_07282008_10x_M4_combo.mgf.html		1	-777.777	-777.777	O:\Shao-En\MSDATA\kinaseinhib\k252a\SC_07282008\10x\M4\d008012008_m4_4.raw		479811.981	1819.84505		626.6323111	TRUE	626.6307904	-777.777
-1	1	0	0.996	0.09	IPI:IPI00008524.1	70854	SPACER	SWISS-PROT:P11940-1|ENSEMBL:ENSP00000313007|REFSEQ:NP_002559|H-INV:HIT000037423|VEGA:OTTHUMP00000178155;OTTHUMP00000178156 Tax_Id=9606 Gene_Symbol=PABPC1 Isoform 1 of Polyadenylate-binding protein 1	SKGFGFVCFSSPEEATK	631.9707	1892.8904	3	20	-777.777	-777.777	-777.777	-777.777	0	0	2753.9473	0	0	0	1892.8949	631.96917	1892.885722	0	FALSE			-777.777	-777.777	-777.777	1	10	O:\Shao-En\MSDATA\kinaseinhib\k252a\SC_07282008\10x\M4\kinaseinhib_k252a_SC_07282008_10x_M4_combo.mgf.html	2Lys8	1	-777.777	-777.777	O:\Shao-En\MSDATA\kinaseinhib\k252a\SC_07282008\10x\M4\d008012008_m4_5.raw		0	1819.84505		0	FALSE	0	-777.777
-1	1	0	0.996	0.09	IPI:IPI00008524.1	70854	SPACER	SWISS-PROT:P11940-1|ENSEMBL:ENSP00000313007|REFSEQ:NP_002559|H-INV:HIT000037423|VEGA:OTTHUMP00000178155;OTTHUMP00000178156 Tax_Id=9606 Gene_Symbol=PABPC1 Isoform 1 of Polyadenylate-binding protein 1	SKGFGFVCFSSPEEATK	626.6305	1876.8698	3	17	-777.777	-777.777	-777.777	-777.777	0	0	2755.1135	0	0	0	1876.8665	626.6289793	1876.86515	0	FALSE			-777.777	-777.777	-777.777	1	9	O:\Shao-En\MSDATA\kinaseinhib\k252a\SC_07282008\10x\M4\kinaseinhib_k252a_SC_07282008_10x_M4_combo.mgf.html		1	-777.777	-777.777	O:\Shao-En\MSDATA\kinaseinhib\k252a\SC_07282008\10x\M4\d008012008_m4_5.raw		0	1819.84505		0	FALSE	0	-777.777
-1	1	0	0.996	0.09	IPI:IPI00008524.1	70854	SPACER	SWISS-PROT:P11940-1|ENSEMBL:ENSP00000313007|REFSEQ:NP_002559|H-INV:HIT000037423|VEGA:OTTHUMP00000178155;OTTHUMP00000178156 Tax_Id=9606 Gene_Symbol=PABPC1 Isoform 1 of Polyadenylate-binding protein 1	SKGFGFVCFSSPEEATK	631.9756	1892.9051	3	13	-777.777	-777.777	-777.777	-777.777	0	0	2759.7629	0	0	0	1892.8949	631.97407	1892.900422	0	FALSE			-777.777	-777.777	-777.777	1	8.8	O:\Shao-En\MSDATA\kinaseinhib\k252a\SC_07282008\10x\M4\kinaseinhib_k252a_SC_07282008_10x_M4_combo.mgf.html	2Lys8	1	-777.777	-777.777	O:\Shao-En\MSDATA\kinaseinhib\k252a\SC_07282008\10x\M4\d008012008_m4_4.raw		0	1819.84505		0	FALSE	0	-777.777
-1	1	0	0.996	0.09	IPI:IPI00008524.1	70854	SPACER	SWISS-PROT:P11940-1|ENSEMBL:ENSP00000313007|REFSEQ:NP_002559|H-INV:HIT000037423|VEGA:OTTHUMP00000178155;OTTHUMP00000178156 Tax_Id=9606 Gene_Symbol=PABPC1 Isoform 1 of Polyadenylate-binding protein 1	SKGFGFVSFER	637.8414	1273.6681	2	22	-777.777	-777.777	-777.777	-777.777	0	0	2658.5022	0	0	0	1273.6641	637.8398597	1273.665194	0	FALSE			-777.777	-777.777	-777.777	1	16.9	O:\Shao-En\MSDATA\kinaseinhib\k252a\SC_07282008\10x\M4\kinaseinhib_k252a_SC_07282008_10x_M4_combo.mgf.html	1Arg6 1Lys8	1	-777.777	-777.777	O:\Shao-En\MSDATA\kinaseinhib\k252a\SC_07282008\10x\M4\d008012008_m4_5.raw		0	1259.629845		0	FALSE	0	-777.777
-1	1	0	0.996	0.09	IPI:IPI00008524.1	70854	SPACER	SWISS-PROT:P11940-1|ENSEMBL:ENSP00000313007|REFSEQ:NP_002559|H-INV:HIT000037423|VEGA:OTTHUMP00000178155;OTTHUMP00000178156 Tax_Id=9606 Gene_Symbol=PABPC1 Isoform 1 of Polyadenylate-binding protein 1	SKVDEAVAVLQAHQAK	855.4818	1708.9491	2	114	-777.777	-777.777	-777.777	-777.777	2380.506233	27.35133527	2371.0021	2380.716874	2378.8007	7919.002799	1708.9442	855.4798786	1708.945232	1692.915818	FALSE			-777.777	-777.777	-777.777	1	104.5	O:\Shao-En\MSDATA\kinaseinhib\k252a\SC_07282008\10x\M4\kinaseinhib_k252a_SC_07282008_10x_M4_combo.mgf.html	2Lys8	1	-777.777	-777.777	O:\Shao-En\MSDATA\kinaseinhib\k252a\SC_07282008\10x\M4\d008012008_m4_5.raw		1705240.433	1692.915845		855.4819729	TRUE	855.4800516	-777.777
-1	1	0	0.996	0.09	IPI:IPI00008524.1	70854	SPACER	SWISS-PROT:P11940-1|ENSEMBL:ENSP00000313007|REFSEQ:NP_002559|H-INV:HIT000037423|VEGA:OTTHUMP00000178155;OTTHUMP00000178156 Tax_Id=9606 Gene_Symbol=PABPC1 Isoform 1 of Polyadenylate-binding protein 1	SKVDEAVAVLQAHQAK	847.4667	1692.9188	2	61	-777.777	-777.777	-777.777	-777.777	0	0	2370.6505	0	0	0	1692.9158	847.4647926	1692.91506	0	FALSE			-777.777	-777.777	-777.777	1	52.5	O:\Shao-En\MSDATA\kinaseinhib\k252a\SC_07282008\10x\M4\kinaseinhib_k252a_SC_07282008_10x_M4_combo.mgf.html		1	-777.777	-777.777	O:\Shao-En\MSDATA\kinaseinhib\k252a\SC_07282008\10x\M4\d008012008_m4_5.raw		0	1692.915845		0	TRUE	0	-777.777
-1	1	0	0.996	0.09	IPI:IPI00008524.1	70854	SPACER	SWISS-PROT:P11940-1|ENSEMBL:ENSP00000313007|REFSEQ:NP_002559|H-INV:HIT000037423|VEGA:OTTHUMP00000178155;OTTHUMP00000178156 Tax_Id=9606 Gene_Symbol=PABPC1 Isoform 1 of Polyadenylate-binding protein 1	SKVDEAVAVLQAHQAK	565.3151	1692.9234	3	65	-777.777	-777.777	-777.777	-777.777	2380.851144	27.35133527	2366.931	2381.115176	2378.8007	15338.20087	1692.9158	565.3136867	1692.919272	1692.917539	FALSE			-777.777	-777.777	-777.777	1	51	O:\Shao-En\MSDATA\kinaseinhib\k252a\SC_07282008\10x\M4\kinaseinhib_k252a_SC_07282008_10x_M4_combo.mgf.html		1	-777.777	-777.777	O:\Shao-En\MSDATA\kinaseinhib\k252a\SC_07282008\10x\M4\d008012008_m4_5.raw		6147745.859	1692.915845		565.3150854	TRUE	565.3136721	-777.777
-1	1	0	0.996	0.09	IPI:IPI00008524.1	70854	SPACER	SWISS-PROT:P11940-1|ENSEMBL:ENSP00000313007|REFSEQ:NP_002559|H-INV:HIT000037423|VEGA:OTTHUMP00000178155;OTTHUMP00000178156 Tax_Id=9606 Gene_Symbol=PABPC1 Isoform 1 of Polyadenylate-binding protein 1	SKVDEAVAVLQAHQAK	570.6571	1708.9494	3	63	-777.777	-777.777	-777.777	-777.777	0	0	2367.2563	0	0	0	1708.9442	570.6556773	1708.945244	0	FALSE			-777.777	-777.777	-777.777	1	61.4	O:\Shao-En\MSDATA\kinaseinhib\k252a\SC_07282008\10x\M4\kinaseinhib_k252a_SC_07282008_10x_M4_combo.mgf.html	2Lys8	1	-777.777	-777.777	O:\Shao-En\MSDATA\kinaseinhib\k252a\SC_07282008\10x\M4\d008012008_m4_5.raw		0	1692.915845		0	TRUE	0	-777.777
-1	1	0	0.996	0.09	IPI:IPI00008524.1	70854	SPACER	SWISS-PROT:P11940-1|ENSEMBL:ENSP00000313007|REFSEQ:NP_002559|H-INV:HIT000037423|VEGA:OTTHUMP00000178155;OTTHUMP00000178156 Tax_Id=9606 Gene_Symbol=PABPC1 Isoform 1 of Polyadenylate-binding protein 1	SKVDEAVAVLQAHQAK	570.6567	1708.9481	3	41	-777.777	-777.777	-777.777	-777.777	2380.116792	20.20011347	2374.9412	2380.747517	2380.9019	1276.771695	1708.9442	570.6552773	1708.944044	1692.917801	TRUE	Charge state is not the expected. Detected:	2. Expected: 3 Deci charge: 1.54	-777.777	-777.777	-777.777	1	38.1	O:\Shao-En\MSDATA\kinaseinhib\k252a\SC_07282008\10x\M4\kinaseinhib_k252a_SC_07282008_10x_M4_combo.mgf.html	2Lys8	1	-777.777	-777.777	O:\Shao-En\MSDATA\kinaseinhib\k252a\SC_07282008\10x\M4\d008012008_m4_4.raw		509702.9772	1692.915845		570.6568967	TRUE	570.6554741	-777.777
-1	1	0	0.996	0.09	IPI:IPI00008524.1	70854	SPACER	SWISS-PROT:P11940-1|ENSEMBL:ENSP00000313007|REFSEQ:NP_002559|H-INV:HIT000037423|VEGA:OTTHUMP00000178155;OTTHUMP00000178156 Tax_Id=9606 Gene_Symbol=PABPC1 Isoform 1 of Polyadenylate-binding protein 1	SKVDEAVAVLQAHQAK	570.6569	1708.9487	3	37	-777.777	-777.777	-777.777	-777.777	2386.412312	22.3758268	2385.5325	2387.315777	2386.2558	564.94648	1708.9442	570.6554773	1708.944644	1692.917391	FALSE			-777.777	-777.777	-777.777	1	29.8	O:\Shao-En\MSDATA\kinaseinhib\k252a\SC_07282008\10x\M4\kinaseinhib_k252a_SC_07282008_10x_M4_combo.mgf.html	2Lys8	1	-777.777	-777.777	O:\Shao-En\MSDATA\kinaseinhib\k252a\SC_07282008\10x\M4\d008012008_m4_6.raw		227059.9512	1692.915845		570.6568115	TRUE	570.6553888	-777.777
-1	1	0	0.996	0.09	IPI:IPI00008524.1	70854	SPACER	SWISS-PROT:P11940-1|ENSEMBL:ENSP00000313007|REFSEQ:NP_002559|H-INV:HIT000037423|VEGA:OTTHUMP00000178155;OTTHUMP00000178156 Tax_Id=9606 Gene_Symbol=PABPC1 Isoform 1 of Polyadenylate-binding protein 1	SKVDEAVAVLQAHQAK	565.3133	1692.918	3	28	-777.777	-777.777	-777.777	-777.777	0	0	2383.4131	0	0	0	1692.9158	565.3118867	1692.913872	0	FALSE			-777.777	-777.777	-777.777	1	16.6	O:\Shao-En\MSDATA\kinaseinhib\k252a\SC_07282008\10x\M4\kinaseinhib_k252a_SC_07282008_10x_M4_combo.mgf.html		1	-777.777	-777.777	O:\Shao-En\MSDATA\kinaseinhib\k252a\SC_07282008\10x\M4\d008012008_m4_6.raw		0	1692.915845		0	TRUE	0	-777.777
-1	1	0	0.996	0.09	IPI:IPI00008524.1	70854	SPACER	SWISS-PROT:P11940-1|ENSEMBL:ENSP00000313007|REFSEQ:NP_002559|H-INV:HIT000037423|VEGA:OTTHUMP00000178155;OTTHUMP00000178156 Tax_Id=9606 Gene_Symbol=PABPC1 Isoform 1 of Polyadenylate-binding protein 1	SLGYAYVNFQQPADAER	964.9637	1927.9129	2	92	-777.777	-777.777	-777.777	-777.777	2770.341673	20.8519161	2764.7306	2770.089145	2771.9543	5770.006225	1927.9064	964.9615869	1927.908648	1927.90795	FALSE			-777.777	-777.777	-777.777	1	76.7	O:\Shao-En\MSDATA\kinaseinhib\k252a\SC_07282008\10x\M4\kinaseinhib_k252a_SC_07282008_10x_M4_combo.mgf.html		1	-777.777	-777.777	O:\Shao-En\MSDATA\kinaseinhib\k252a\SC_07282008\10x\M4\d008012008_m4_4.raw		1020299.95	1927.906415		964.9625215	TRUE	964.9604084	-777.777
-1	1	0	0.996	0.09	IPI:IPI00008524.1	70854	SPACER	SWISS-PROT:P11940-1|ENSEMBL:ENSP00000313007|REFSEQ:NP_002559|H-INV:HIT000037423|VEGA:OTTHUMP00000178155;OTTHUMP00000178156 Tax_Id=9606 Gene_Symbol=PABPC1 Isoform 1 of Polyadenylate-binding protein 1	SLGYAYVNFQQPADAER	964.9622	1927.9099	2	91	-777.777	-777.777	-777.777	-777.777	2773.695621	25.80914246	2759.7628	2773.740249	2770.1415	44637.79597	1927.9064	964.9600869	1927.905648	1927.908413	FALSE			-777.777	-777.777	-777.777	1	81.7	O:\Shao-En\MSDATA\kinaseinhib\k252a\SC_07282008\10x\M4\kinaseinhib_k252a_SC_07282008_10x_M4_combo.mgf.html		1	-777.777	-777.777	O:\Shao-En\MSDATA\kinaseinhib\k252a\SC_07282008\10x\M4\d008012008_m4_5.raw		7892106.067	1927.906415		964.9626088	TRUE	964.9604957	-777.777
-1	1	0	0.996	0.09	IPI:IPI00008524.1	70854	SPACER	SWISS-PROT:P11940-1|ENSEMBL:ENSP00000313007|REFSEQ:NP_002559|H-INV:HIT000037423|VEGA:OTTHUMP00000178155;OTTHUMP00000178156 Tax_Id=9606 Gene_Symbol=PABPC1 Isoform 1 of Polyadenylate-binding protein 1	SLGYAYVNFQQPADAER	967.9707	1933.9269	2	88	-777.777	-777.777	-777.777	-777.777	2781.755966	17.59561287	2779.9367	2781.829212	2781.6699	2217.811037	1933.9265	967.9685816	1933.922638	1927.905997	FALSE			-777.777	-777.777	-777.777	1	74.4	O:\Shao-En\MSDATA\kinaseinhib\k252a\SC_07282008\10x\M4\kinaseinhib_k252a_SC_07282008_10x_M4_combo.mgf.html	1Arg6	1	-777.777	-777.777	O:\Shao-En\MSDATA\kinaseinhib\k252a\SC_07282008\10x\M4\d008012008_m4_6.raw		406268.7803	1927.906415		967.97082	TRUE	967.9687016	-777.777
-1	1	0	0.996	0.09	IPI:IPI00008524.1	70854	SPACER	SWISS-PROT:P11940-1|ENSEMBL:ENSP00000313007|REFSEQ:NP_002559|H-INV:HIT000037423|VEGA:OTTHUMP00000178155;OTTHUMP00000178156 Tax_Id=9606 Gene_Symbol=PABPC1 Isoform 1 of Polyadenylate-binding protein 1	SLGYAYVNFQQPADAER	964.9637	1927.9129	2	85	-777.777	-777.777	-777.777	-777.777	0	0	2778.4169	0	0	0	1927.9064	964.9615869	1927.908648	0	FALSE			-777.777	-777.777	-777.777	1	76.9	O:\Shao-En\MSDATA\kinaseinhib\k252a\SC_07282008\10x\M4\kinaseinhib_k252a_SC_07282008_10x_M4_combo.mgf.html		1	-777.777	-777.777	O:\Shao-En\MSDATA\kinaseinhib\k252a\SC_07282008\10x\M4\d008012008_m4_6.raw		0	1927.906415		0	TRUE	0	-777.777
-1	1	0	0.996	0.09	IPI:IPI00008524.1	70854	SPACER	SWISS-PROT:P11940-1|ENSEMBL:ENSP00000313007|REFSEQ:NP_002559|H-INV:HIT000037423|VEGA:OTTHUMP00000178155;OTTHUMP00000178156 Tax_Id=9606 Gene_Symbol=PABPC1 Isoform 1 of Polyadenylate-binding protein 1	SLGYAYVNFQQPADAER	967.9729	1933.9312	2	77	-777.777	-777.777	-777.777	-777.777	0	0	2761.6441	0	0	0	1933.9265	967.9707816	1933.927038	0	FALSE			-777.777	-777.777	-777.777	1	68.8	O:\Shao-En\MSDATA\kinaseinhib\k252a\SC_07282008\10x\M4\kinaseinhib_k252a_SC_07282008_10x_M4_combo.mgf.html	1Arg6	1	-777.777	-777.777	O:\Shao-En\MSDATA\kinaseinhib\k252a\SC_07282008\10x\M4\d008012008_m4_5.raw		0	1927.906415		0	TRUE	0	-777.777
-1	1	0	0.996	0.09	IPI:IPI00008524.1	70854	SPACER	SWISS-PROT:P11940-1|ENSEMBL:ENSP00000313007|REFSEQ:NP_002559|H-INV:HIT000037423|VEGA:OTTHUMP00000178155;OTTHUMP00000178156 Tax_Id=9606 Gene_Symbol=PABPC1 Isoform 1 of Polyadenylate-binding protein 1	SLGYAYVNFQQPADAER	967.9747	1933.9348	2	74	-777.777	-777.777	-777.777	-777.777	0	0	2765.5558	0	0	0	1933.9265	967.9725816	1933.930638	0	FALSE			-777.777	-777.777	-777.777	1	70.7	O:\Shao-En\MSDATA\kinaseinhib\k252a\SC_07282008\10x\M4\kinaseinhib_k252a_SC_07282008_10x_M4_combo.mgf.html	1Arg6	1	-777.777	-777.777	O:\Shao-En\MSDATA\kinaseinhib\k252a\SC_07282008\10x\M4\d008012008_m4_4.raw		0	1927.906415		0	TRUE	0	-777.777
-1	1	0	0.996	0.09	IPI:IPI00008524.1	70854	SPACER	SWISS-PROT:P11940-1|ENSEMBL:ENSP00000313007|REFSEQ:NP_002559|H-INV:HIT000037423|VEGA:OTTHUMP00000178155;OTTHUMP00000178156 Tax_Id=9606 Gene_Symbol=PABPC1 Isoform 1 of Polyadenylate-binding protein 1	SLGYAYVNFQQPADAER	964.9617	1927.9089	2	69	-777.777	-777.777	-777.777	-777.777	2767.556036	21.16567706	2767.13	2767.294393	2768.2353	2033.982898	1927.9064	964.9595869	1927.904648	1927.906845	FALSE			-777.777	-777.777	-777.777	1	56.2	O:\Shao-En\MSDATA\kinaseinhib\k252a\SC_07282008\10x\M4\kinaseinhib_k252a_SC_07282008_10x_M4_combo.mgf.html		1	-777.777	-777.777	O:\Shao-En\MSDATA\kinaseinhib\k252a\SC_07282008\10x\M4\d008012008_m4_3.raw		363621.8381	1927.906415		964.9623415	TRUE	964.9602284	-777.777
-1	1	0	0.996	0.09	IPI:IPI00008524.1	70854	SPACER	SWISS-PROT:P11940-1|ENSEMBL:ENSP00000313007|REFSEQ:NP_002559|H-INV:HIT000037423|VEGA:OTTHUMP00000178155;OTTHUMP00000178156 Tax_Id=9606 Gene_Symbol=PABPC1 Isoform 1 of Polyadenylate-binding protein 1	SLGYAYVNFQQPADAER	967.9744	1933.9342	2	65	-777.777	-777.777	-777.777	-777.777	0	0	2764.8341	0	0	0	1933.9265	967.9722816	1933.930038	0	FALSE			-777.777	-777.777	-777.777	1	51.7	O:\Shao-En\MSDATA\kinaseinhib\k252a\SC_07282008\10x\M4\kinaseinhib_k252a_SC_07282008_10x_M4_combo.mgf.html	1Arg6	1	-777.777	-777.777	O:\Shao-En\MSDATA\kinaseinhib\k252a\SC_07282008\10x\M4\d008012008_m4_3.raw		0	1927.906415		0	TRUE	0	-777.777
-1	1	0	0.996	0.09	IPI:IPI00008524.1	70854	SPACER	SWISS-PROT:P11940-1|ENSEMBL:ENSP00000313007|REFSEQ:NP_002559|H-INV:HIT000037423|VEGA:OTTHUMP00000178155;OTTHUMP00000178156 Tax_Id=9606 Gene_Symbol=PABPC1 Isoform 1 of Polyadenylate-binding protein 1	SLGYAYVNFQQPADAER	964.9591	1927.9037	2	33	-777.777	-777.777	-777.777	-777.777	0	0	4950.0233	0	0	0	1927.9064	964.9569869	1927.899448	0	FALSE			-777.777	-777.777	-777.777	1	25	O:\Shao-En\MSDATA\kinaseinhib\k252a\SC_07282008\10x\M4\kinaseinhib_k252a_SC_07282008_10x_M4_combo.mgf.html		1	-777.777	-777.777	O:\Shao-En\MSDATA\kinaseinhib\k252a\SC_07282008\10x\M4\d008012008_m4_5.raw		0	1927.906415		0	TRUE	0	-777.777
-1	1	0	0.996	0.09	IPI:IPI00008524.1	70854	SPACER	SWISS-PROT:P11940-1|ENSEMBL:ENSP00000313007|REFSEQ:NP_002559|H-INV:HIT000037423|VEGA:OTTHUMP00000178155;OTTHUMP00000178156 Tax_Id=9606 Gene_Symbol=PABPC1 Isoform 1 of Polyadenylate-binding protein 1	SLGYAYVNFQQPADAERALDTMNFDVIK	1069.5307	3205.5703	3	35	-777.777	-777.777	-777.777	-777.777	3404.192825	20.87928884	3400.5087	3403.476225	3403.8773	1138.957686	3205.5576	1069.528404	3205.563423	3191.527755	FALSE			-777.777	-777.777	-777.777	1	26.2	O:\Shao-En\MSDATA\kinaseinhib\k252a\SC_07282008\10x\M4\kinaseinhib_k252a_SC_07282008_10x_M4_combo.mgf.html	1Arg6 1Met(ox) 1Lys8	1	-777.777	-777.777	O:\Shao-En\MSDATA\kinaseinhib\k252a\SC_07282008\10x\M4\d008012008_m4_5.raw		175410.0901	3175.528405		1069.531201	TRUE	1069.528905	-777.777
-1	1	0	0.996	0.09	IPI:IPI00008524.1	70854	SPACER	SWISS-PROT:P11940-1|ENSEMBL:ENSP00000313007|REFSEQ:NP_002559|H-INV:HIT000037423|VEGA:OTTHUMP00000178155;OTTHUMP00000178156 Tax_Id=9606 Gene_Symbol=PABPC1 Isoform 1 of Polyadenylate-binding protein 1	VANTSTQTMGPRPAAAAAAATPAVR	803.7623	2408.265	3	11	-777.777	-777.777	-777.777	-777.777	0	0	2107.1032	0	0	0	2408.2632	803.7604692	2408.259619	0	FALSE			-777.777	-777.777	-777.777	1	9	O:\Shao-En\MSDATA\kinaseinhib\k252a\SC_07282008\10x\M4\kinaseinhib_k252a_SC_07282008_10x_M4_combo.mgf.html	2Arg6 1Met(ox)	1	-777.777	-777.777	O:\Shao-En\MSDATA\kinaseinhib\k252a\SC_07282008\10x\M4\d008012008_m4_5.raw		0	2380.228085		0	FALSE	0	-777.777
-1	1	0	0.996	0.09	IPI:IPI00008524.1	70854	SPACER	SWISS-PROT:P11940-1|ENSEMBL:ENSP00000313007|REFSEQ:NP_002559|H-INV:HIT000037423|VEGA:OTTHUMP00000178155;OTTHUMP00000178156 Tax_Id=9606 Gene_Symbol=PABPC1 Isoform 1 of Polyadenylate-binding protein 1	VMMEGGR	390.1813	778.348	2	16	-777.777	-777.777	-777.777	-777.777	0	0	1212.3253	0	0	0	778.3465	390.1801933	778.3458613	0	FALSE			-777.777	-777.777	-777.777	1	9.3	O:\Shao-En\MSDATA\kinaseinhib\k252a\SC_07282008\10x\M4\kinaseinhib_k252a_SC_07282008_10x_M4_combo.mgf.html		1	-777.777	-777.777	O:\Shao-En\MSDATA\kinaseinhib\k252a\SC_07282008\10x\M4\d008012008_m4_5.raw		0	778.3465747		0	FALSE	0	-777.777
-1	1	0	0.996	0.09	IPI:IPI00008524.1	70854	SPACER	SWISS-PROT:P11940-1|ENSEMBL:ENSP00000313007|REFSEQ:NP_002559|H-INV:HIT000037423|VEGA:OTTHUMP00000178155;OTTHUMP00000178156 Tax_Id=9606 Gene_Symbol=PABPC1 Isoform 1 of Polyadenylate-binding protein 1	VMMEGGR	406.1753	810.3361	2	12	-777.777	-777.777	-777.777	-777.777	0	0	703.2766	0	0	0	810.3364	406.1741653	810.3338053	0	FALSE			-777.777	-777.777	-777.777	1	2.5	O:\Shao-En\MSDATA\kinaseinhib\k252a\SC_07282008\10x\M4\kinaseinhib_k252a_SC_07282008_10x_M4_combo.mgf.html	2Met(ox)	1	-777.777	-777.777	O:\Shao-En\MSDATA\kinaseinhib\k252a\SC_07282008\10x\M4\d008012008_m4_5.raw		0	778.3465747		0	FALSE	0	-777.777
-1	1	0	0.996	0.09	IPI:IPI00008524.1	70854	SPACER	SWISS-PROT:P11940-1|ENSEMBL:ENSP00000313007|REFSEQ:NP_002559|H-INV:HIT000037423|VEGA:OTTHUMP00000178155;OTTHUMP00000178156 Tax_Id=9606 Gene_Symbol=PABPC1 Isoform 1 of Polyadenylate-binding protein 1	VVCDENGSKGYGFVHFETQEAAER	915.0916	2742.253	3	61	-777.777	-777.777	-777.777	-777.777	2475.029585	20.76054074	2470.4142	2475.096769	2476.0924	2022.645557	2742.253	915.0895742	2742.246935	2728.217924	FALSE			-777.777	-777.777	-777.777	1	61	O:\Shao-En\MSDATA\kinaseinhib\k252a\SC_07282008\10x\M4\kinaseinhib_k252a_SC_07282008_10x_M4_combo.mgf.html	1Arg6 1Lys8	1	-777.777	-777.777	O:\Shao-En\MSDATA\kinaseinhib\k252a\SC_07282008\10x\M4\d008012008_m4_5.raw		390907.4053	2671.19723		915.094734	TRUE	915.0927082	-777.777
-1	1	0	0.996	0.09	IPI:IPI00008524.1	70854	SPACER	SWISS-PROT:P11940-1|ENSEMBL:ENSP00000313007|REFSEQ:NP_002559|H-INV:HIT000037423|VEGA:OTTHUMP00000178155;OTTHUMP00000178156 Tax_Id=9606 Gene_Symbol=PABPC1 Isoform 1 of Polyadenylate-binding protein 1	YQGVNLYVK	542.2971	1082.5797	2	46	-777.777	-777.777	-777.777	-777.777	2301.617691	19.85191597	2291.2508	2301.415266	2303.3353	16920.85967	1082.576	542.295727	1082.576929	1082.577	FALSE			-777.777	-777.777	-777.777	1	32.7	O:\Shao-En\MSDATA\kinaseinhib\k252a\SC_07282008\10x\M4\kinaseinhib_k252a_SC_07282008_10x_M4_combo.mgf.html		1	-777.777	-777.777	O:\Shao-En\MSDATA\kinaseinhib\k252a\SC_07282008\10x\M4\d008012008_m4_5.raw		7399953.156	1082.576035		542.2971403	TRUE	542.2957673	-777.777
-1	1	0	0.996	0.09	IPI:IPI00008524.1	70854	SPACER	SWISS-PROT:P11940-1|ENSEMBL:ENSP00000313007|REFSEQ:NP_002559|H-INV:HIT000037423|VEGA:OTTHUMP00000178155;OTTHUMP00000178156 Tax_Id=9606 Gene_Symbol=PABPC1 Isoform 1 of Polyadenylate-binding protein 1	YQGVNLYVK	546.3031	1090.5917	2	29	-777.777	-777.777	-777.777	-777.777	0	0	2290.9824	0	0	0	1090.5902	546.30172	1090.588915	0	FALSE			-777.777	-777.777	-777.777	1	13.6	O:\Shao-En\MSDATA\kinaseinhib\k252a\SC_07282008\10x\M4\kinaseinhib_k252a_SC_07282008_10x_M4_combo.mgf.html	1Lys8	1	-777.777	-777.777	O:\Shao-En\MSDATA\kinaseinhib\k252a\SC_07282008\10x\M4\d008012008_m4_5.raw		0	1082.576035		0	TRUE	0	-777.777
-1	1	0	0.996	0.09	IPI:IPI00008524.1	70854	SPACER	SWISS-PROT:P11940-1|ENSEMBL:ENSP00000313007|REFSEQ:NP_002559|H-INV:HIT000037423|VEGA:OTTHUMP00000178155;OTTHUMP00000178156 Tax_Id=9606 Gene_Symbol=PABPC1 Isoform 1 of Polyadenylate-binding protein 1	YQGVNLYVK	542.297	1082.5793	2	27	-777.777	-777.777	-777.777	-777.777	2295.988504	20.27090111	2291.0095	2296.246533	2296.9486	2352.140579	1082.576	542.295627	1082.576729	1082.57608	FALSE			-777.777	-777.777	-777.777	1	7.9	O:\Shao-En\MSDATA\kinaseinhib\k252a\SC_07282008\10x\M4\kinaseinhib_k252a_SC_07282008_10x_M4_combo.mgf.html		1	-777.777	-777.777	O:\Shao-En\MSDATA\kinaseinhib\k252a\SC_07282008\10x\M4\d008012008_m4_4.raw		1028555.223	1082.576035		542.296966	TRUE	542.295593	-777.777
-1	1	0	0.996	0.09	IPI:IPI00008524.1	70854	SPACER	SWISS-PROT:P11940-1|ENSEMBL:ENSP00000313007|REFSEQ:NP_002559|H-INV:HIT000037423|VEGA:OTTHUMP00000178155;OTTHUMP00000178156 Tax_Id=9606 Gene_Symbol=PABPC1 Isoform 1 of Polyadenylate-binding protein 1	YQGVNLYVK	546.3031	1090.5916	2	15	-777.777	-777.777	-777.777	-777.777	0	0	2290.701	0	0	0	1090.5902	546.30172	1090.588915	0	FALSE			-777.777	-777.777	-777.777	1	4.9	O:\Shao-En\MSDATA\kinaseinhib\k252a\SC_07282008\10x\M4\kinaseinhib_k252a_SC_07282008_10x_M4_combo.mgf.html	1Lys8	1	-777.777	-777.777	O:\Shao-En\MSDATA\kinaseinhib\k252a\SC_07282008\10x\M4\d008012008_m4_4.raw		0	1082.576035		0	FALSE	0	-777.777
-1	1	0	0.892	0.15	IPI:IPI00604620.3	76625	SPACER	SWISS-PROT:P19338-1|ENSEMBL:ENSP00000318195|REFSEQ:NP_005372 Tax_Id=9606 Gene_Symbol=NCL Isoform 1 of Nucleolin	AAVTPGKK	386.2404	770.4663	2	26	-777.777	-777.777	-777.777	-777.777	713.0724	0	715.4544	713.0724	713.0724	43.79378561	770.465	386.2393002	770.4640751	770.4636091	FALSE			-777.777	-777.777	-777.777	1	11.8	O:\Shao-En\MSDATA\kinaseinhib\k252a\SC_07282008\10x\M4\kinaseinhib_k252a_SC_07282008_10x_M4_combo.mgf.html		2	-777.777	-777.777	O:\Shao-En\MSDATA\kinaseinhib\k252a\SC_07282008\10x\M4\d008012008_m4_5.raw		31850.91638	770.4650147		386.2404303	TRUE	386.2393305	-777.777
-1	1	0	0.892	0.15	IPI:IPI00604620.3	76625	SPACER	SWISS-PROT:P19338-1|ENSEMBL:ENSP00000318195|REFSEQ:NP_005372 Tax_Id=9606 Gene_Symbol=NCL Isoform 1 of Nucleolin	AAVTPGKK	386.2398	770.4651	2	19	-777.777	-777.777	-777.777	-777.777	0	0	629.7878	0	0	0	770.465	386.2387002	770.4628751	0	FALSE			-777.777	-777.777	-777.777	1	8.7	O:\Shao-En\MSDATA\kinaseinhib\k252a\SC_07282008\10x\M4\kinaseinhib_k252a_SC_07282008_10x_M4_combo.mgf.html		2	-777.777	-777.777	O:\Shao-En\MSDATA\kinaseinhib\k252a\SC_07282008\10x\M4\d008012008_m4_6.raw		0	770.4650147		0	FALSE	0	-777.777
-1	1	0	0.892	0.15	IPI:IPI00604620.3	76625	SPACER	SWISS-PROT:P19338-1|ENSEMBL:ENSP00000318195|REFSEQ:NP_005372 Tax_Id=9606 Gene_Symbol=NCL Isoform 1 of Nucleolin	AIRLELQGPR	576.8477	1151.6809	2	77	-777.777	-777.777	-777.777	-777.777	2234.587353	21.70607887	2225.7279	2234.247182	2235.1988	15864.63555	1151.6774	576.8462665	1151.678008	1151.678151	FALSE			-777.777	-777.777	-777.777	1	66.9	O:\Shao-En\MSDATA\kinaseinhib\k252a\SC_07282008\10x\M4\kinaseinhib_k252a_SC_07282008_10x_M4_combo.mgf.html		2	-777.777	-777.777	O:\Shao-En\MSDATA\kinaseinhib\k252a\SC_07282008\10x\M4\d008012008_m4_5.raw		6202792.09	1151.677465		576.8477768	TRUE	576.8463433	-777.777
-1	1	0	0.892	0.15	IPI:IPI00604620.3	76625	SPACER	SWISS-PROT:P19338-1|ENSEMBL:ENSP00000318195|REFSEQ:NP_005372 Tax_Id=9606 Gene_Symbol=NCL Isoform 1 of Nucleolin	AIRLELQGPR	582.8685	1163.7225	2	53	-777.777	-777.777	-777.777	-777.777	0	0	2226.3528	0	0	0	1163.7177	582.867056	1163.719587	0	FALSE			-777.777	-777.777	-777.777	1	42.9	O:\Shao-En\MSDATA\kinaseinhib\k252a\SC_07282008\10x\M4\kinaseinhib_k252a_SC_07282008_10x_M4_combo.mgf.html	2Arg6	2	-777.777	-777.777	O:\Shao-En\MSDATA\kinaseinhib\k252a\SC_07282008\10x\M4\d008012008_m4_5.raw		0	1151.677465		0	TRUE	0	-777.777
-1	1	0	0.892	0.15	IPI:IPI00604620.3	76625	SPACER	SWISS-PROT:P19338-1|ENSEMBL:ENSP00000318195|REFSEQ:NP_005372 Tax_Id=9606 Gene_Symbol=NCL Isoform 1 of Nucleolin	AIRLELQGPR	582.8667	1163.7188	2	51	-777.777	-777.777	-777.777	-777.777	2237.238535	24.93342753	2226.7454	2237.527244	2239.0072	13756.02928	1163.7177	582.865256	1163.715987	1151.677208	FALSE			-777.777	-777.777	-777.777	1	38.3	O:\Shao-En\MSDATA\kinaseinhib\k252a\SC_07282008\10x\M4\kinaseinhib_k252a_SC_07282008_10x_M4_combo.mgf.html	2Arg6	2	-777.777	-777.777	O:\Shao-En\MSDATA\kinaseinhib\k252a\SC_07282008\10x\M4\d008012008_m4_6.raw		5357640.402	1151.677465		582.8667631	TRUE	582.865319	-777.777
-1	1	0	0.892	0.15	IPI:IPI00604620.3	76625	SPACER	SWISS-PROT:P19338-1|ENSEMBL:ENSP00000318195|REFSEQ:NP_005372 Tax_Id=9606 Gene_Symbol=NCL Isoform 1 of Nucleolin	AIRLELQGPR	576.8475	1151.6805	2	38	-777.777	-777.777	-777.777	-777.777	0	0	2225.3222	0	0	0	1151.6774	576.8460665	1151.677608	0	FALSE			-777.777	-777.777	-777.777	1	27.5	O:\Shao-En\MSDATA\kinaseinhib\k252a\SC_07282008\10x\M4\kinaseinhib_k252a_SC_07282008_10x_M4_combo.mgf.html		2	-777.777	-777.777	O:\Shao-En\MSDATA\kinaseinhib\k252a\SC_07282008\10x\M4\d008012008_m4_6.raw		0	1151.677465		0	TRUE	0	-777.777
-1	1	0	0.892	0.15	IPI:IPI00604620.3	76625	SPACER	SWISS-PROT:P19338-1|ENSEMBL:ENSP00000318195|REFSEQ:NP_005372 Tax_Id=9606 Gene_Symbol=NCL Isoform 1 of Nucleolin	AIRLELQGPR	576.8476	1151.6806	2	26	-777.777	-777.777	-777.777	-777.777	2225.587168	22.65818081	2220.8007	2224.883518	2225.6081	1462.94549	1151.6774	576.8461665	1151.677808	1151.677188	FALSE			-777.777	-777.777	-777.777	1	17.2	O:\Shao-En\MSDATA\kinaseinhib\k252a\SC_07282008\10x\M4\kinaseinhib_k252a_SC_07282008_10x_M4_combo.mgf.html		2	-777.777	-777.777	O:\Shao-En\MSDATA\kinaseinhib\k252a\SC_07282008\10x\M4\d008012008_m4_4.raw		571176.1841	1151.677465		576.8475966	TRUE	576.8461631	-777.777
-1	1	0	0.892	0.15	IPI:IPI00604620.3	76625	SPACER	SWISS-PROT:P19338-1|ENSEMBL:ENSP00000318195|REFSEQ:NP_005372 Tax_Id=9606 Gene_Symbol=NCL Isoform 1 of Nucleolin	AIRLELQGPR	582.8668	1163.7191	2	21	-777.777	-777.777	-777.777	-777.777	0	0	2220.4707	0	0	0	1163.7177	582.865356	1163.716187	0	FALSE			-777.777	-777.777	-777.777	1	14.2	O:\Shao-En\MSDATA\kinaseinhib\k252a\SC_07282008\10x\M4\kinaseinhib_k252a_SC_07282008_10x_M4_combo.mgf.html	2Arg6	2	-777.777	-777.777	O:\Shao-En\MSDATA\kinaseinhib\k252a\SC_07282008\10x\M4\d008012008_m4_4.raw		0	1151.677465		0	FALSE	0	-777.777
-1	1	0	0.892	0.15	IPI:IPI00604620.3	76625	SPACER	SWISS-PROT:P19338-1|ENSEMBL:ENSP00000318195|REFSEQ:NP_005372 Tax_Id=9606 Gene_Symbol=NCL Isoform 1 of Nucleolin	AIRLELQGPR	384.9014	1151.6823	3	43	-777.777	-777.777	-777.777	-777.777	2235.087515	24.22053459	2226.6523	2234.969078	2233.0717	4523.388647	1151.6774	384.9003026	1151.67912	1151.677819	FALSE			-777.777	-777.777	-777.777	1	28.5	O:\Shao-En\MSDATA\kinaseinhib\k252a\SC_07282008\10x\M4\kinaseinhib_k252a_SC_07282008_10x_M4_combo.mgf.html		2	-777.777	-777.777	O:\Shao-En\MSDATA\kinaseinhib\k252a\SC_07282008\10x\M4\d008012008_m4_5.raw		3441325.5	1151.677465		384.9013519	TRUE	384.9002545	-777.777
-1	1	0	0.892	0.15	IPI:IPI00604620.3	76625	SPACER	SWISS-PROT:P19338-1|ENSEMBL:ENSP00000318195|REFSEQ:NP_005372 Tax_Id=9606 Gene_Symbol=NCL Isoform 1 of Nucleolin	AIRLELQGPR	388.9149	1163.7228	3	42	-777.777	-777.777	-777.777	-777.777	0	0	2227.39	0	0	0	1163.7177	388.9137956	1163.719599	0	FALSE			-777.777	-777.777	-777.777	1	35.3	O:\Shao-En\MSDATA\kinaseinhib\k252a\SC_07282008\10x\M4\kinaseinhib_k252a_SC_07282008_10x_M4_combo.mgf.html	2Arg6	2	-777.777	-777.777	O:\Shao-En\MSDATA\kinaseinhib\k252a\SC_07282008\10x\M4\d008012008_m4_5.raw		0	1151.677465		0	TRUE	0	-777.777
-1	1	0	0.892	0.15	IPI:IPI00604620.3	76625	SPACER	SWISS-PROT:P19338-1|ENSEMBL:ENSP00000318195|REFSEQ:NP_005372 Tax_Id=9606 Gene_Symbol=NCL Isoform 1 of Nucleolin	AIRLELQGPR	384.9004	1151.6795	3	37	-777.777	-777.777	-777.777	-777.777	2224.119595	20.08406184	2221.9527	2225.118141	2225.6081	561.4580096	1151.6774	384.8993026	1151.67612	1151.678057	FALSE			-777.777	-777.777	-777.777	1	16.7	O:\Shao-En\MSDATA\kinaseinhib\k252a\SC_07282008\10x\M4\kinaseinhib_k252a_SC_07282008_10x_M4_combo.mgf.html		2	-777.777	-777.777	O:\Shao-En\MSDATA\kinaseinhib\k252a\SC_07282008\10x\M4\d008012008_m4_4.raw		426941.2813	1151.677465		384.9013823	TRUE	384.9002849	-777.777
-1	1	0	0.892	0.15	IPI:IPI00604620.3	76625	SPACER	SWISS-PROT:P19338-1|ENSEMBL:ENSP00000318195|REFSEQ:NP_005372 Tax_Id=9606 Gene_Symbol=NCL Isoform 1 of Nucleolin	AIRLELQGPR	384.9009	1151.6808	3	34	-777.777	-777.777	-777.777	-777.777	2236.561336	27.33390041	2255.3874	2237.325958	2234.7129	6490.57384	1151.6774	384.8998026	1151.67762	1151.677231	FALSE			-777.777	-777.777	-777.777	1	16	O:\Shao-En\MSDATA\kinaseinhib\k252a\SC_07282008\10x\M4\kinaseinhib_k252a_SC_07282008_10x_M4_combo.mgf.html		2	-777.777	-777.777	O:\Shao-En\MSDATA\kinaseinhib\k252a\SC_07282008\10x\M4\d008012008_m4_6.raw		4942666.406	1151.677465		384.9003958	TRUE	384.8992984	-777.777
-1	1	0	0.892	0.15	IPI:IPI00604620.3	76625	SPACER	SWISS-PROT:P19338-1|ENSEMBL:ENSP00000318195|REFSEQ:NP_005372 Tax_Id=9606 Gene_Symbol=NCL Isoform 1 of Nucleolin	AIRLELQGPR	388.9139	1163.7198	3	32	-777.777	-777.777	-777.777	-777.777	0	0	2225.6051	0	0	0	1163.7177	388.9127956	1163.716599	0	FALSE			-777.777	-777.777	-777.777	1	24.9	O:\Shao-En\MSDATA\kinaseinhib\k252a\SC_07282008\10x\M4\kinaseinhib_k252a_SC_07282008_10x_M4_combo.mgf.html	2Arg6	2	-777.777	-777.777	O:\Shao-En\MSDATA\kinaseinhib\k252a\SC_07282008\10x\M4\d008012008_m4_6.raw		0	1151.677465		0	TRUE	0	-777.777
-1	1	0	0.892	0.15	IPI:IPI00604620.3	76625	SPACER	SWISS-PROT:P19338-1|ENSEMBL:ENSP00000318195|REFSEQ:NP_005372 Tax_Id=9606 Gene_Symbol=NCL Isoform 1 of Nucleolin	AIRLELQGPR	384.9004	1151.6795	3	31	-777.777	-777.777	-777.777	-777.777	0	0	2225.0159	0	0	0	1151.6774	384.8993026	1151.67612	0	FALSE			-777.777	-777.777	-777.777	1	8.5	O:\Shao-En\MSDATA\kinaseinhib\k252a\SC_07282008\10x\M4\kinaseinhib_k252a_SC_07282008_10x_M4_combo.mgf.html		2	-777.777	-777.777	O:\Shao-En\MSDATA\kinaseinhib\k252a\SC_07282008\10x\M4\d008012008_m4_6.raw		0	1151.677465		0	TRUE	0	-777.777
-1	1	0	0.892	0.15	IPI:IPI00604620.3	76625	SPACER	SWISS-PROT:P19338-1|ENSEMBL:ENSP00000318195|REFSEQ:NP_005372 Tax_Id=9606 Gene_Symbol=NCL Isoform 1 of Nucleolin	ALELTGLK	426.7687	851.5229	2	35	-777.777	-777.777	-777.777	-777.777	2351.466602	19.25464449	2348.6263	2351.813545	2353.1713	920.2886806	851.5207	426.7675293	851.5205332	843.5073981	FALSE			-777.777	-777.777	-777.777	1	15.6	O:\Shao-En\MSDATA\kinaseinhib\k252a\SC_07282008\10x\M4\kinaseinhib_k252a_SC_07282008_10x_M4_combo.mgf.html	1Lys8	2	-777.777	-777.777	O:\Shao-En\MSDATA\kinaseinhib\k252a\SC_07282008\10x\M4\d008012008_m4_5.raw		584768.3105	843.5065447		426.7692776	TRUE	426.7681068	-777.777
-1	1	0	0.892	0.15	IPI:IPI00604620.3	76625	SPACER	SWISS-PROT:P19338-1|ENSEMBL:ENSP00000318195|REFSEQ:NP_005372 Tax_Id=9606 Gene_Symbol=NCL Isoform 1 of Nucleolin	ALELTGLK	422.7619	843.5093	2	31	-777.777	-777.777	-777.777	-777.777	2355.623326	20.00438775	2350.7677	2355.655121	2353.9596	908.10962	843.5065	422.7607363	843.5069472	843.507043	FALSE			-777.777	-777.777	-777.777	1	10.1	O:\Shao-En\MSDATA\kinaseinhib\k252a\SC_07282008\10x\M4\kinaseinhib_k252a_SC_07282008_10x_M4_combo.mgf.html		2	-777.777	-777.777	O:\Shao-En\MSDATA\kinaseinhib\k252a\SC_07282008\10x\M4\d008012008_m4_6.raw		576088.168	843.5065447		422.7619175	TRUE	422.7607538	-777.777
-1	1	0	0.892	0.15	IPI:IPI00604620.3	76625	SPACER	SWISS-PROT:P19338-1|ENSEMBL:ENSP00000318195|REFSEQ:NP_005372 Tax_Id=9606 Gene_Symbol=NCL Isoform 1 of Nucleolin	ALELTGLK	426.7687	851.5228	2	16	-777.777	-777.777	-777.777	-777.777	0	0	2352.197	0	0	0	851.5207	426.7675293	851.5205332	0	FALSE			-777.777	-777.777	-777.777	1	4.7	O:\Shao-En\MSDATA\kinaseinhib\k252a\SC_07282008\10x\M4\kinaseinhib_k252a_SC_07282008_10x_M4_combo.mgf.html	1Lys8	2	-777.777	-777.777	O:\Shao-En\MSDATA\kinaseinhib\k252a\SC_07282008\10x\M4\d008012008_m4_6.raw		0	843.5065447		0	FALSE	0	-777.777
-1	1	0	0.892	0.15	IPI:IPI00604620.3	76625	SPACER	SWISS-PROT:P19338-1|ENSEMBL:ENSP00000318195|REFSEQ:NP_005372 Tax_Id=9606 Gene_Symbol=NCL Isoform 1 of Nucleolin	ALELTGLKVFGNEIK	824.4874	1646.9602	2	37	-777.777	-777.777	-777.777	-777.777	3201.212361	23.46770307	3201.7134	3201.510875	3203.1849	610.6484613	1646.9577	824.4855329	1646.95654	1630.930553	FALSE			-777.777	-777.777	-777.777	1	35	O:\Shao-En\MSDATA\kinaseinhib\k252a\SC_07282008\10x\M4\kinaseinhib_k252a_SC_07282008_10x_M4_combo.mgf.html	2Lys8	2	-777.777	-777.777	O:\Shao-En\MSDATA\kinaseinhib\k252a\SC_07282008\10x\M4\d008012008_m4_5.raw		139867.248	1630.929365		824.490414	TRUE	824.4885469	-777.777
-1	1	0	0.892	0.15	IPI:IPI00604620.3	76625	SPACER	SWISS-PROT:P19338-1|ENSEMBL:ENSP00000318195|REFSEQ:NP_005372 Tax_Id=9606 Gene_Symbol=NCL Isoform 1 of Nucleolin	ALELTGLKVFGNEIK	816.4737	1630.9329	2	32	-777.777	-777.777	-777.777	-777.777	3210.372504	13.05109479	3208.8715	3210.739535	3211.9326	755.898348	1630.9293	816.4718469	1630.929168	1630.929275	FALSE			-777.777	-777.777	-777.777	1	28	O:\Shao-En\MSDATA\kinaseinhib\k252a\SC_07282008\10x\M4\kinaseinhib_k252a_SC_07282008_10x_M4_combo.mgf.html		2	-777.777	-777.777	O:\Shao-En\MSDATA\kinaseinhib\k252a\SC_07282008\10x\M4\d008012008_m4_6.raw		175002.1317	1630.929365		816.473775	TRUE	816.4719219	-777.777
-1	1	0	0.892	0.15	IPI:IPI00604620.3	76625	SPACER	SWISS-PROT:P19338-1|ENSEMBL:ENSP00000318195|REFSEQ:NP_005372 Tax_Id=9606 Gene_Symbol=NCL Isoform 1 of Nucleolin	ALELTGLKVFGNEIK	824.4868	1646.959	2	22	-777.777	-777.777	-777.777	-777.777	0	0	3215.7144	0	0	0	1646.9577	824.4849329	1646.95534	0	FALSE			-777.777	-777.777	-777.777	1	20.2	O:\Shao-En\MSDATA\kinaseinhib\k252a\SC_07282008\10x\M4\kinaseinhib_k252a_SC_07282008_10x_M4_combo.mgf.html	2Lys8	2	-777.777	-777.777	O:\Shao-En\MSDATA\kinaseinhib\k252a\SC_07282008\10x\M4\d008012008_m4_6.raw		0	1630.929365		0	FALSE	0	-777.777
-1	1	0	0.892	0.15	IPI:IPI00604620.3	76625	SPACER	SWISS-PROT:P19338-1|ENSEMBL:ENSP00000318195|REFSEQ:NP_005372 Tax_Id=9606 Gene_Symbol=NCL Isoform 1 of Nucleolin	ALELTGLKVFGNEIK	544.6522	1630.9349	3	35	-777.777	-777.777	-777.777	-777.777	3210.880547	15.67287352	3213.7908	3211.516191	3211.9326	282.5554977	1630.9293	544.6508229	1630.930681	1630.931663	FALSE			-777.777	-777.777	-777.777	1	18.7	O:\Shao-En\MSDATA\kinaseinhib\k252a\SC_07282008\10x\M4\kinaseinhib_k252a_SC_07282008_10x_M4_combo.mgf.html		2	-777.777	-777.777	O:\Shao-En\MSDATA\kinaseinhib\k252a\SC_07282008\10x\M4\d008012008_m4_6.raw		122327.0029	1630.929365		544.6522312	TRUE	544.6508541	-777.777
-1	1	0	0.892	0.15	IPI:IPI00604620.3	76625	SPACER	SWISS-PROT:P19338-1|ENSEMBL:ENSP00000318195|REFSEQ:NP_005372 Tax_Id=9606 Gene_Symbol=NCL Isoform 1 of Nucleolin	ALELTGLKVFGNEIK	544.6523	1630.9352	3	31	-777.777	-777.777	-777.777	-777.777	3201.507442	15.5860173	3205.0754	3203.085409	3203.1849	256.8289145	1630.9293	544.6509229	1630.930981	1630.932796	FALSE			-777.777	-777.777	-777.777	1	18.2	O:\Shao-En\MSDATA\kinaseinhib\k252a\SC_07282008\10x\M4\kinaseinhib_k252a_SC_07282008_10x_M4_combo.mgf.html		2	-777.777	-777.777	O:\Shao-En\MSDATA\kinaseinhib\k252a\SC_07282008\10x\M4\d008012008_m4_5.raw		109127.1219	1630.929365		544.6523445	TRUE	544.6509674	-777.777
-1	1	0	0.892	0.15	IPI:IPI00604620.3	76625	SPACER	SWISS-PROT:P19338-1|ENSEMBL:ENSP00000318195|REFSEQ:NP_005372 Tax_Id=9606 Gene_Symbol=NCL Isoform 1 of Nucleolin	ALVATPGK	378.7351	755.4557	2	15	-777.777	-777.777	-777.777	-777.777	0	0	1836.5429	0	0	0	755.4541	378.7340134	755.4535014	0	FALSE			-777.777	-777.777	-777.777	1	1.5	O:\Shao-En\MSDATA\kinaseinhib\k252a\SC_07282008\10x\M4\kinaseinhib_k252a_SC_07282008_10x_M4_combo.mgf.html		2	-777.777	-777.777	O:\Shao-En\MSDATA\kinaseinhib\k252a\SC_07282008\10x\M4\d008012008_m4_5.raw		0	755.4541147		0	FALSE	0	-777.777
-1	1	0	0.892	0.15	IPI:IPI00604620.3	76625	SPACER	SWISS-PROT:P19338-1|ENSEMBL:ENSP00000318195|REFSEQ:NP_005372 Tax_Id=9606 Gene_Symbol=NCL Isoform 1 of Nucleolin	ALVATPGKK	450.7956	899.5766	2	46	-777.777	-777.777	-777.777	-777.777	1145.028889	51.8524056	1155.7123	1148.166376	1163.1626	169.9663376	899.5775	450.7943872	899.574249	883.5471559	FALSE			-777.777	-777.777	-777.777	1	29.1	O:\Shao-En\MSDATA\kinaseinhib\k252a\SC_07282008\10x\M4\kinaseinhib_k252a_SC_07282008_10x_M4_combo.mgf.html	2Lys8	2	-777.777	-777.777	O:\Shao-En\MSDATA\kinaseinhib\k252a\SC_07282008\10x\M4\d008012008_m4_6.raw		98105.89014	883.5490747		450.7958703	TRUE	450.7946575	-777.777
-1	1	0	0.892	0.15	IPI:IPI00604620.3	76625	SPACER	SWISS-PROT:P19338-1|ENSEMBL:ENSP00000318195|REFSEQ:NP_005372 Tax_Id=9606 Gene_Symbol=NCL Isoform 1 of Nucleolin	ALVATPGKK	442.7825	883.5505	2	45	-777.777	-777.777	-777.777	-777.777	1495.022192	17.73894407	1489.0301	1493.762301	1490.3434	233.3324571	883.5491	442.7813012	883.5480771	883.5480321	FALSE			-777.777	-777.777	-777.777	1	30.9	O:\Shao-En\MSDATA\kinaseinhib\k252a\SC_07282008\10x\M4\kinaseinhib_k252a_SC_07282008_10x_M4_combo.mgf.html		2	-777.777	-777.777	O:\Shao-En\MSDATA\kinaseinhib\k252a\SC_07282008\10x\M4\d008012008_m4_5.raw		138318.5522	883.5490747		442.7826132	TRUE	442.7814145	-777.777
-1	1	0	0.892	0.15	IPI:IPI00604620.3	76625	SPACER	SWISS-PROT:P19338-1|ENSEMBL:ENSP00000318195|REFSEQ:NP_005372 Tax_Id=9606 Gene_Symbol=NCL Isoform 1 of Nucleolin	ALVATPGKK	450.7962	899.5779	2	45	-777.777	-777.777	-777.777	-777.777	1453.259289	107.5131994	1459.7948	1454.805687	1469.4367	316.8575612	899.5775	450.7949872	899.575449	883.547423	FALSE			-777.777	-777.777	-777.777	1	26.6	O:\Shao-En\MSDATA\kinaseinhib\k252a\SC_07282008\10x\M4\kinaseinhib_k252a_SC_07282008_10x_M4_combo.mgf.html	2Lys8	2	-777.777	-777.777	O:\Shao-En\MSDATA\kinaseinhib\k252a\SC_07282008\10x\M4\d008012008_m4_4.raw		183588.6802	883.5490747		450.7968661	TRUE	450.7956533	-777.777
-1	1	0	0.892	0.15	IPI:IPI00604620.3	76625	SPACER	SWISS-PROT:P19338-1|ENSEMBL:ENSP00000318195|REFSEQ:NP_005372 Tax_Id=9606 Gene_Symbol=NCL Isoform 1 of Nucleolin	ALVATPGKK	442.782	883.5494	2	43	-777.777	-777.777	-777.777	-777.777	0	0	1226.1173	0	0	0	883.5491	442.7808012	883.5470771	0	FALSE			-777.777	-777.777	-777.777	1	19.6	O:\Shao-En\MSDATA\kinaseinhib\k252a\SC_07282008\10x\M4\kinaseinhib_k252a_SC_07282008_10x_M4_combo.mgf.html		2	-777.777	-777.777	O:\Shao-En\MSDATA\kinaseinhib\k252a\SC_07282008\10x\M4\d008012008_m4_6.raw		0	883.5490747		0	TRUE	0	-777.777
-1	1	0	0.892	0.15	IPI:IPI00604620.3	76625	SPACER	SWISS-PROT:P19338-1|ENSEMBL:ENSP00000318195|REFSEQ:NP_005372 Tax_Id=9606 Gene_Symbol=NCL Isoform 1 of Nucleolin	ALVATPGKK	450.797	899.5795	2	41	-777.777	-777.777	-777.777	-777.777	0	0	1423.4502	0	0	0	899.5775	450.7957872	899.577049	0	FALSE			-777.777	-777.777	-777.777	1	25.3	O:\Shao-En\MSDATA\kinaseinhib\k252a\SC_07282008\10x\M4\kinaseinhib_k252a_SC_07282008_10x_M4_combo.mgf.html	2Lys8	2	-777.777	-777.777	O:\Shao-En\MSDATA\kinaseinhib\k252a\SC_07282008\10x\M4\d008012008_m4_5.raw		0	883.5490747		0	TRUE	0	-777.777
-1	1	0	0.892	0.15	IPI:IPI00604620.3	76625	SPACER	SWISS-PROT:P19338-1|ENSEMBL:ENSP00000318195|REFSEQ:NP_005372 Tax_Id=9606 Gene_Symbol=NCL Isoform 1 of Nucleolin	ALVATPGKK	442.7827	883.5508	2	40	-777.777	-777.777	-777.777	-777.777	0	0	1423.1701	0	0	0	883.5491	442.7815012	883.5484771	0	FALSE			-777.777	-777.777	-777.777	1	17.5	O:\Shao-En\MSDATA\kinaseinhib\k252a\SC_07282008\10x\M4\kinaseinhib_k252a_SC_07282008_10x_M4_combo.mgf.html		2	-777.777	-777.777	O:\Shao-En\MSDATA\kinaseinhib\k252a\SC_07282008\10x\M4\d008012008_m4_5.raw		0	883.5490747		0	TRUE	0	-777.777
-1	1	0	0.892	0.15	IPI:IPI00604620.3	76625	SPACER	SWISS-PROT:P19338-1|ENSEMBL:ENSP00000318195|REFSEQ:NP_005372 Tax_Id=9606 Gene_Symbol=NCL Isoform 1 of Nucleolin	ALVATPGKK	442.7826	883.5507	2	39	-777.777	-777.777	-777.777	-777.777	0	0	1456.1921	0	0	0	883.5491	442.7814012	883.5482771	0	FALSE			-777.777	-777.777	-777.777	1	17.7	O:\Shao-En\MSDATA\kinaseinhib\k252a\SC_07282008\10x\M4\kinaseinhib_k252a_SC_07282008_10x_M4_combo.mgf.html		2	-777.777	-777.777	O:\Shao-En\MSDATA\kinaseinhib\k252a\SC_07282008\10x\M4\d008012008_m4_5.raw		0	883.5490747		0	TRUE	0	-777.777
-1	1	0	0.892	0.15	IPI:IPI00604620.3	76625	SPACER	SWISS-PROT:P19338-1|ENSEMBL:ENSP00000318195|REFSEQ:NP_005372 Tax_Id=9606 Gene_Symbol=NCL Isoform 1 of Nucleolin	ALVATPGKK	442.7826	883.5506	2	39	-777.777	-777.777	-777.777	-777.777	0	0	1256.7271	0	0	0	883.5491	442.7814012	883.5482771	0	FALSE			-777.777	-777.777	-777.777	1	14.1	O:\Shao-En\MSDATA\kinaseinhib\k252a\SC_07282008\10x\M4\kinaseinhib_k252a_SC_07282008_10x_M4_combo.mgf.html		2	-777.777	-777.777	O:\Shao-En\MSDATA\kinaseinhib\k252a\SC_07282008\10x\M4\d008012008_m4_6.raw		0	883.5490747		0	TRUE	0	-777.777
-1	1	0	0.892	0.15	IPI:IPI00604620.3	76625	SPACER	SWISS-PROT:P19338-1|ENSEMBL:ENSP00000318195|REFSEQ:NP_005372 Tax_Id=9606 Gene_Symbol=NCL Isoform 1 of Nucleolin	ALVATPGKK	450.7968	899.5791	2	37	-777.777	-777.777	-777.777	-777.777	0	0	1427.4017	0	0	0	899.5775	450.7955872	899.576649	0	FALSE			-777.777	-777.777	-777.777	1	21.2	O:\Shao-En\MSDATA\kinaseinhib\k252a\SC_07282008\10x\M4\kinaseinhib_k252a_SC_07282008_10x_M4_combo.mgf.html	2Lys8	2	-777.777	-777.777	O:\Shao-En\MSDATA\kinaseinhib\k252a\SC_07282008\10x\M4\d008012008_m4_4.raw		0	883.5490747		0	TRUE	0	-777.777
-1	1	0	0.892	0.15	IPI:IPI00604620.3	76625	SPACER	SWISS-PROT:P19338-1|ENSEMBL:ENSP00000318195|REFSEQ:NP_005372 Tax_Id=9606 Gene_Symbol=NCL Isoform 1 of Nucleolin	ALVATPGKK	450.7957	899.5768	2	35	-777.777	-777.777	-777.777	-777.777	0	0	1218.7685	0	0	0	899.5775	450.7944872	899.574449	0	FALSE			-777.777	-777.777	-777.777	1	17.7	O:\Shao-En\MSDATA\kinaseinhib\k252a\SC_07282008\10x\M4\kinaseinhib_k252a_SC_07282008_10x_M4_combo.mgf.html	2Lys8	2	-777.777	-777.777	O:\Shao-En\MSDATA\kinaseinhib\k252a\SC_07282008\10x\M4\d008012008_m4_6.raw		0	883.5490747		0	TRUE	0	-777.777
-1	1	0	0.892	0.15	IPI:IPI00604620.3	76625	SPACER	SWISS-PROT:P19338-1|ENSEMBL:ENSP00000318195|REFSEQ:NP_005372 Tax_Id=9606 Gene_Symbol=NCL Isoform 1 of Nucleolin	ALVATPGKK	442.7817	883.5488	2	34	-777.777	-777.777	-777.777	-777.777	0	0	1161.5073	0	0	0	883.5491	442.7805012	883.5464771	0	FALSE			-777.777	-777.777	-777.777	1	19.3	O:\Shao-En\MSDATA\kinaseinhib\k252a\SC_07282008\10x\M4\kinaseinhib_k252a_SC_07282008_10x_M4_combo.mgf.html		2	-777.777	-777.777	O:\Shao-En\MSDATA\kinaseinhib\k252a\SC_07282008\10x\M4\d008012008_m4_6.raw		0	883.5490747		0	TRUE	0	-777.777
-1	1	0	0.892	0.15	IPI:IPI00604620.3	76625	SPACER	SWISS-PROT:P19338-1|ENSEMBL:ENSP00000318195|REFSEQ:NP_005372 Tax_Id=9606 Gene_Symbol=NCL Isoform 1 of Nucleolin	ALVATPGKK	450.7957	899.5768	2	34	-777.777	-777.777	-777.777	-777.777	0	0	1124.8817	0	0	0	899.5775	450.7944872	899.574449	0	FALSE			-777.777	-777.777	-777.777	1	22.5	O:\Shao-En\MSDATA\kinaseinhib\k252a\SC_07282008\10x\M4\kinaseinhib_k252a_SC_07282008_10x_M4_combo.mgf.html	2Lys8	2	-777.777	-777.777	O:\Shao-En\MSDATA\kinaseinhib\k252a\SC_07282008\10x\M4\d008012008_m4_6.raw		0	883.5490747		0	TRUE	0	-777.777
-1	1	0	0.892	0.15	IPI:IPI00604620.3	76625	SPACER	SWISS-PROT:P19338-1|ENSEMBL:ENSP00000318195|REFSEQ:NP_005372 Tax_Id=9606 Gene_Symbol=NCL Isoform 1 of Nucleolin	ALVATPGKK	450.7958	899.577	2	34	-777.777	-777.777	-777.777	-777.777	0	0	1187.8162	0	0	0	899.5775	450.7945872	899.574649	0	FALSE			-777.777	-777.777	-777.777	1	21.1	O:\Shao-En\MSDATA\kinaseinhib\k252a\SC_07282008\10x\M4\kinaseinhib_k252a_SC_07282008_10x_M4_combo.mgf.html	2Lys8	2	-777.777	-777.777	O:\Shao-En\MSDATA\kinaseinhib\k252a\SC_07282008\10x\M4\d008012008_m4_6.raw		0	883.5490747		0	TRUE	0	-777.777
-1	1	0	0.892	0.15	IPI:IPI00604620.3	76625	SPACER	SWISS-PROT:P19338-1|ENSEMBL:ENSP00000318195|REFSEQ:NP_005372 Tax_Id=9606 Gene_Symbol=NCL Isoform 1 of Nucleolin	ALVATPGKK	450.797	899.5794	2	33	-777.777	-777.777	-777.777	-777.777	0	0	1456.5087	0	0	0	899.5775	450.7957872	899.577049	0	FALSE			-777.777	-777.777	-777.777	1	23.6	O:\Shao-En\MSDATA\kinaseinhib\k252a\SC_07282008\10x\M4\kinaseinhib_k252a_SC_07282008_10x_M4_combo.mgf.html	2Lys8	2	-777.777	-777.777	O:\Shao-En\MSDATA\kinaseinhib\k252a\SC_07282008\10x\M4\d008012008_m4_5.raw		0	883.5490747		0	TRUE	0	-777.777
-1	1	0	0.892	0.15	IPI:IPI00604620.3	76625	SPACER	SWISS-PROT:P19338-1|ENSEMBL:ENSP00000318195|REFSEQ:NP_005372 Tax_Id=9606 Gene_Symbol=NCL Isoform 1 of Nucleolin	ALVATPGKK	450.7958	899.577	2	33	-777.777	-777.777	-777.777	-777.777	0	0	1249.4123	0	0	0	899.5775	450.7945872	899.574649	0	FALSE			-777.777	-777.777	-777.777	1	22.6	O:\Shao-En\MSDATA\kinaseinhib\k252a\SC_07282008\10x\M4\kinaseinhib_k252a_SC_07282008_10x_M4_combo.mgf.html	2Lys8	2	-777.777	-777.777	O:\Shao-En\MSDATA\kinaseinhib\k252a\SC_07282008\10x\M4\d008012008_m4_6.raw		0	883.5490747		0	TRUE	0	-777.777
-1	1	0	0.892	0.15	IPI:IPI00604620.3	76625	SPACER	SWISS-PROT:P19338-1|ENSEMBL:ENSP00000318195|REFSEQ:NP_005372 Tax_Id=9606 Gene_Symbol=NCL Isoform 1 of Nucleolin	ALVATPGKK	442.7825	883.5504	2	32	-777.777	-777.777	-777.777	-777.777	0	0	1390.7443	0	0	0	883.5491	442.7813012	883.5480771	0	FALSE			-777.777	-777.777	-777.777	1	19.2	O:\Shao-En\MSDATA\kinaseinhib\k252a\SC_07282008\10x\M4\kinaseinhib_k252a_SC_07282008_10x_M4_combo.mgf.html		2	-777.777	-777.777	O:\Shao-En\MSDATA\kinaseinhib\k252a\SC_07282008\10x\M4\d008012008_m4_5.raw		0	883.5490747		0	TRUE	0	-777.777
-1	1	0	0.892	0.15	IPI:IPI00604620.3	76625	SPACER	SWISS-PROT:P19338-1|ENSEMBL:ENSP00000318195|REFSEQ:NP_005372 Tax_Id=9606 Gene_Symbol=NCL Isoform 1 of Nucleolin	ALVATPGKK	450.7963	899.578	2	32	-777.777	-777.777	-777.777	-777.777	0	0	1358.6388	0	0	0	899.5775	450.7950872	899.575649	0	FALSE			-777.777	-777.777	-777.777	1	22.6	O:\Shao-En\MSDATA\kinaseinhib\k252a\SC_07282008\10x\M4\kinaseinhib_k252a_SC_07282008_10x_M4_combo.mgf.html	2Lys8	2	-777.777	-777.777	O:\Shao-En\MSDATA\kinaseinhib\k252a\SC_07282008\10x\M4\d008012008_m4_5.raw		0	883.5490747		0	TRUE	0	-777.777
-1	1	0	0.892	0.15	IPI:IPI00604620.3	76625	SPACER	SWISS-PROT:P19338-1|ENSEMBL:ENSP00000318195|REFSEQ:NP_005372 Tax_Id=9606 Gene_Symbol=NCL Isoform 1 of Nucleolin	ALVATPGKK	442.7825	883.5505	2	31	-777.777	-777.777	-777.777	-777.777	0	0	1099.3461	0	0	0	883.5491	442.7813012	883.5480771	0	FALSE			-777.777	-777.777	-777.777	1	17.2	O:\Shao-En\MSDATA\kinaseinhib\k252a\SC_07282008\10x\M4\kinaseinhib_k252a_SC_07282008_10x_M4_combo.mgf.html		2	-777.777	-777.777	O:\Shao-En\MSDATA\kinaseinhib\k252a\SC_07282008\10x\M4\d008012008_m4_6.raw		0	883.5490747		0	TRUE	0	-777.777
-1	1	0	0.892	0.15	IPI:IPI00604620.3	76625	SPACER	SWISS-PROT:P19338-1|ENSEMBL:ENSP00000318195|REFSEQ:NP_005372 Tax_Id=9606 Gene_Symbol=NCL Isoform 1 of Nucleolin	ALVATPGKK	450.7962	899.5779	2	31	-777.777	-777.777	-777.777	-777.777	0	0	1094.833	0	0	0	899.5775	450.7949872	899.575449	0	FALSE			-777.777	-777.777	-777.777	1	15.3	O:\Shao-En\MSDATA\kinaseinhib\k252a\SC_07282008\10x\M4\kinaseinhib_k252a_SC_07282008_10x_M4_combo.mgf.html	2Lys8	2	-777.777	-777.777	O:\Shao-En\MSDATA\kinaseinhib\k252a\SC_07282008\10x\M4\d008012008_m4_6.raw		0	883.5490747		0	TRUE	0	-777.777
-1	1	0	0.892	0.15	IPI:IPI00604620.3	76625	SPACER	SWISS-PROT:P19338-1|ENSEMBL:ENSP00000318195|REFSEQ:NP_005372 Tax_Id=9606 Gene_Symbol=NCL Isoform 1 of Nucleolin	ALVATPGKK	442.7825	883.5504	2	29	-777.777	-777.777	-777.777	-777.777	0	0	1358.3227	0	0	0	883.5491	442.7813012	883.5480771	0	FALSE			-777.777	-777.777	-777.777	1	14.3	O:\Shao-En\MSDATA\kinaseinhib\k252a\SC_07282008\10x\M4\kinaseinhib_k252a_SC_07282008_10x_M4_combo.mgf.html		2	-777.777	-777.777	O:\Shao-En\MSDATA\kinaseinhib\k252a\SC_07282008\10x\M4\d008012008_m4_5.raw		0	883.5490747		0	TRUE	0	-777.777
-1	1	0	0.892	0.15	IPI:IPI00604620.3	76625	SPACER	SWISS-PROT:P19338-1|ENSEMBL:ENSP00000318195|REFSEQ:NP_005372 Tax_Id=9606 Gene_Symbol=NCL Isoform 1 of Nucleolin	ALVATPGKK	442.782	883.5495	2	29	-777.777	-777.777	-777.777	-777.777	0	0	1288.0654	0	0	0	883.5491	442.7808012	883.5470771	0	FALSE			-777.777	-777.777	-777.777	1	6.6	O:\Shao-En\MSDATA\kinaseinhib\k252a\SC_07282008\10x\M4\kinaseinhib_k252a_SC_07282008_10x_M4_combo.mgf.html		2	-777.777	-777.777	O:\Shao-En\MSDATA\kinaseinhib\k252a\SC_07282008\10x\M4\d008012008_m4_6.raw		0	883.5490747		0	TRUE	0	-777.777
-1	1	0	0.892	0.15	IPI:IPI00604620.3	76625	SPACER	SWISS-PROT:P19338-1|ENSEMBL:ENSP00000318195|REFSEQ:NP_005372 Tax_Id=9606 Gene_Symbol=NCL Isoform 1 of Nucleolin	ALVATPGKK	442.7821	883.5496	2	29	-777.777	-777.777	-777.777	-777.777	0	0	1193.9508	0	0	0	883.5491	442.7809012	883.5472771	0	FALSE			-777.777	-777.777	-777.777	1	10.3	O:\Shao-En\MSDATA\kinaseinhib\k252a\SC_07282008\10x\M4\kinaseinhib_k252a_SC_07282008_10x_M4_combo.mgf.html		2	-777.777	-777.777	O:\Shao-En\MSDATA\kinaseinhib\k252a\SC_07282008\10x\M4\d008012008_m4_6.raw		0	883.5490747		0	TRUE	0	-777.777
-1	1	0	0.892	0.15	IPI:IPI00604620.3	76625	SPACER	SWISS-PROT:P19338-1|ENSEMBL:ENSP00000318195|REFSEQ:NP_005372 Tax_Id=9606 Gene_Symbol=NCL Isoform 1 of Nucleolin	ALVATPGKK	450.7962	899.5779	2	27	-777.777	-777.777	-777.777	-777.777	0	0	1391.0605	0	0	0	899.5775	450.7949872	899.575449	0	FALSE			-777.777	-777.777	-777.777	1	12.2	O:\Shao-En\MSDATA\kinaseinhib\k252a\SC_07282008\10x\M4\kinaseinhib_k252a_SC_07282008_10x_M4_combo.mgf.html	2Lys8	2	-777.777	-777.777	O:\Shao-En\MSDATA\kinaseinhib\k252a\SC_07282008\10x\M4\d008012008_m4_5.raw		0	883.5490747		0	TRUE	0	-777.777
-1	1	0	0.892	0.15	IPI:IPI00604620.3	76625	SPACER	SWISS-PROT:P19338-1|ENSEMBL:ENSP00000318195|REFSEQ:NP_005372 Tax_Id=9606 Gene_Symbol=NCL Isoform 1 of Nucleolin	ALVATPGKK	442.7825	883.5504	2	26	-777.777	-777.777	-777.777	-777.777	1252.039294	130.5954814	1245.7331	1253.622025	1259.8196	131.3397294	883.5491	442.7813012	883.5480771	883.5473784	FALSE			-777.777	-777.777	-777.777	1	8.8	O:\Shao-En\MSDATA\kinaseinhib\k252a\SC_07282008\10x\M4\kinaseinhib_k252a_SC_07282008_10x_M4_combo.mgf.html		2	-777.777	-777.777	O:\Shao-En\MSDATA\kinaseinhib\k252a\SC_07282008\10x\M4\d008012008_m4_3.raw		78056.68066	883.5490747		442.782497	TRUE	442.7812983	-777.777
-1	1	0	0.892	0.15	IPI:IPI00604620.3	76625	SPACER	SWISS-PROT:P19338-1|ENSEMBL:ENSP00000318195|REFSEQ:NP_005372 Tax_Id=9606 Gene_Symbol=NCL Isoform 1 of Nucleolin	ALVATPGKK	442.7825	883.5504	2	25	-777.777	-777.777	-777.777	-777.777	0	0	1424.7289	0	0	0	883.5491	442.7813012	883.5480771	0	FALSE			-777.777	-777.777	-777.777	1	10.6	O:\Shao-En\MSDATA\kinaseinhib\k252a\SC_07282008\10x\M4\kinaseinhib_k252a_SC_07282008_10x_M4_combo.mgf.html		2	-777.777	-777.777	O:\Shao-En\MSDATA\kinaseinhib\k252a\SC_07282008\10x\M4\d008012008_m4_4.raw		0	883.5490747		0	FALSE	0	-777.777
-1	1	0	0.892	0.15	IPI:IPI00604620.3	76625	SPACER	SWISS-PROT:P19338-1|ENSEMBL:ENSP00000318195|REFSEQ:NP_005372 Tax_Id=9606 Gene_Symbol=NCL Isoform 1 of Nucleolin	ALVATPGKK	450.7956	899.5767	2	25	-777.777	-777.777	-777.777	-777.777	0	0	1397.0924	0	0	0	899.5775	450.7943872	899.574249	0	FALSE			-777.777	-777.777	-777.777	1	15.4	O:\Shao-En\MSDATA\kinaseinhib\k252a\SC_07282008\10x\M4\kinaseinhib_k252a_SC_07282008_10x_M4_combo.mgf.html	2Lys8	2	-777.777	-777.777	O:\Shao-En\MSDATA\kinaseinhib\k252a\SC_07282008\10x\M4\d008012008_m4_4.raw		0	883.5490747		0	FALSE	0	-777.777
-1	1	0	0.892	0.15	IPI:IPI00604620.3	76625	SPACER	SWISS-PROT:P19338-1|ENSEMBL:ENSP00000318195|REFSEQ:NP_005372 Tax_Id=9606 Gene_Symbol=NCL Isoform 1 of Nucleolin	ALVATPGKK	442.7824	883.5503	2	24	-777.777	-777.777	-777.777	-777.777	0	0	1457.1069	0	0	0	883.5491	442.7812012	883.5478771	0	FALSE			-777.777	-777.777	-777.777	1	10.6	O:\Shao-En\MSDATA\kinaseinhib\k252a\SC_07282008\10x\M4\kinaseinhib_k252a_SC_07282008_10x_M4_combo.mgf.html		2	-777.777	-777.777	O:\Shao-En\MSDATA\kinaseinhib\k252a\SC_07282008\10x\M4\d008012008_m4_4.raw		0	883.5490747		0	FALSE	0	-777.777
-1	1	0	0.892	0.15	IPI:IPI00604620.3	76625	SPACER	SWISS-PROT:P19338-1|ENSEMBL:ENSP00000318195|REFSEQ:NP_005372 Tax_Id=9606 Gene_Symbol=NCL Isoform 1 of Nucleolin	ALVATPGKK	442.7826	883.5507	2	23	-777.777	-777.777	-777.777	-777.777	0	0	1325.5652	0	0	0	883.5491	442.7814012	883.5482771	0	FALSE			-777.777	-777.777	-777.777	1	2.4	O:\Shao-En\MSDATA\kinaseinhib\k252a\SC_07282008\10x\M4\kinaseinhib_k252a_SC_07282008_10x_M4_combo.mgf.html		2	-777.777	-777.777	O:\Shao-En\MSDATA\kinaseinhib\k252a\SC_07282008\10x\M4\d008012008_m4_5.raw		0	883.5490747		0	FALSE	0	-777.777
-1	1	0	0.892	0.15	IPI:IPI00604620.3	76625	SPACER	SWISS-PROT:P19338-1|ENSEMBL:ENSP00000318195|REFSEQ:NP_005372 Tax_Id=9606 Gene_Symbol=NCL Isoform 1 of Nucleolin	ALVATPGKK	442.7825	883.5505	2	23	-777.777	-777.777	-777.777	-777.777	0	0	1215.2427	0	0	0	883.5491	442.7813012	883.5480771	0	FALSE			-777.777	-777.777	-777.777	1	8.2	O:\Shao-En\MSDATA\kinaseinhib\k252a\SC_07282008\10x\M4\kinaseinhib_k252a_SC_07282008_10x_M4_combo.mgf.html		2	-777.777	-777.777	O:\Shao-En\MSDATA\kinaseinhib\k252a\SC_07282008\10x\M4\d008012008_m4_3.raw		0	883.5490747		0	FALSE	0	-777.777
-1	1	0	0.892	0.15	IPI:IPI00604620.3	76625	SPACER	SWISS-PROT:P19338-1|ENSEMBL:ENSP00000318195|REFSEQ:NP_005372 Tax_Id=9606 Gene_Symbol=NCL Isoform 1 of Nucleolin	ALVATPGKK	442.7826	883.5507	2	23	-777.777	-777.777	-777.777	-777.777	0	0	1276.6546	0	0	0	883.5491	442.7814012	883.5482771	0	FALSE			-777.777	-777.777	-777.777	1	6	O:\Shao-En\MSDATA\kinaseinhib\k252a\SC_07282008\10x\M4\kinaseinhib_k252a_SC_07282008_10x_M4_combo.mgf.html		2	-777.777	-777.777	O:\Shao-En\MSDATA\kinaseinhib\k252a\SC_07282008\10x\M4\d008012008_m4_3.raw		0	883.5490747		0	FALSE	0	-777.777
-1	1	0	0.892	0.15	IPI:IPI00604620.3	76625	SPACER	SWISS-PROT:P19338-1|ENSEMBL:ENSP00000318195|REFSEQ:NP_005372 Tax_Id=9606 Gene_Symbol=NCL Isoform 1 of Nucleolin	ALVATPGKK	450.7957	899.5769	2	22	-777.777	-777.777	-777.777	-777.777	0	0	1280.4836	0	0	0	899.5775	450.7944872	899.574449	0	FALSE			-777.777	-777.777	-777.777	1	13.7	O:\Shao-En\MSDATA\kinaseinhib\k252a\SC_07282008\10x\M4\kinaseinhib_k252a_SC_07282008_10x_M4_combo.mgf.html	2Lys8	2	-777.777	-777.777	O:\Shao-En\MSDATA\kinaseinhib\k252a\SC_07282008\10x\M4\d008012008_m4_6.raw		0	883.5490747		0	FALSE	0	-777.777
-1	1	0	0.892	0.15	IPI:IPI00604620.3	76625	SPACER	SWISS-PROT:P19338-1|ENSEMBL:ENSP00000318195|REFSEQ:NP_005372 Tax_Id=9606 Gene_Symbol=NCL Isoform 1 of Nucleolin	ALVATPGKK	442.7821	883.5497	2	21	-777.777	-777.777	-777.777	-777.777	0	0	1130.6967	0	0	0	883.5491	442.7809012	883.5472771	0	FALSE			-777.777	-777.777	-777.777	1	5.3	O:\Shao-En\MSDATA\kinaseinhib\k252a\SC_07282008\10x\M4\kinaseinhib_k252a_SC_07282008_10x_M4_combo.mgf.html		2	-777.777	-777.777	O:\Shao-En\MSDATA\kinaseinhib\k252a\SC_07282008\10x\M4\d008012008_m4_6.raw		0	883.5490747		0	FALSE	0	-777.777
-1	1	0	0.892	0.15	IPI:IPI00604620.3	76625	SPACER	SWISS-PROT:P19338-1|ENSEMBL:ENSP00000318195|REFSEQ:NP_005372 Tax_Id=9606 Gene_Symbol=NCL Isoform 1 of Nucleolin	ALVATPGKK	450.7969	899.5792	2	20	-777.777	-777.777	-777.777	-777.777	0	0	1258.1535	0	0	0	899.5775	450.7956872	899.576849	0	FALSE			-777.777	-777.777	-777.777	1	8.6	O:\Shao-En\MSDATA\kinaseinhib\k252a\SC_07282008\10x\M4\kinaseinhib_k252a_SC_07282008_10x_M4_combo.mgf.html	2Lys8	2	-777.777	-777.777	O:\Shao-En\MSDATA\kinaseinhib\k252a\SC_07282008\10x\M4\d008012008_m4_3.raw		0	883.5490747		0	FALSE	0	-777.777
-1	1	0	0.892	0.15	IPI:IPI00604620.3	76625	SPACER	SWISS-PROT:P19338-1|ENSEMBL:ENSP00000318195|REFSEQ:NP_005372 Tax_Id=9606 Gene_Symbol=NCL Isoform 1 of Nucleolin	ALVATPGKK	450.7969	899.5793	2	19	-777.777	-777.777	-777.777	-777.777	0	0	1490.6167	0	0	0	899.5775	450.7956872	899.576849	0	FALSE			-777.777	-777.777	-777.777	1	6.8	O:\Shao-En\MSDATA\kinaseinhib\k252a\SC_07282008\10x\M4\kinaseinhib_k252a_SC_07282008_10x_M4_combo.mgf.html	2Lys8	2	-777.777	-777.777	O:\Shao-En\MSDATA\kinaseinhib\k252a\SC_07282008\10x\M4\d008012008_m4_4.raw		0	883.5490747		0	FALSE	0	-777.777
-1	1	0	0.892	0.15	IPI:IPI00604620.3	76625	SPACER	SWISS-PROT:P19338-1|ENSEMBL:ENSP00000318195|REFSEQ:NP_005372 Tax_Id=9606 Gene_Symbol=NCL Isoform 1 of Nucleolin	ALVATPGKK	442.7827	883.5509	2	18	-777.777	-777.777	-777.777	-777.777	0	0	1320.5633	0	0	0	883.5491	442.7815012	883.5484771	0	FALSE			-777.777	-777.777	-777.777	1	14.4	O:\Shao-En\MSDATA\kinaseinhib\k252a\SC_07282008\10x\M4\kinaseinhib_k252a_SC_07282008_10x_M4_combo.mgf.html		2	-777.777	-777.777	O:\Shao-En\MSDATA\kinaseinhib\k252a\SC_07282008\10x\M4\d008012008_m4_6.raw		0	883.5490747		0	FALSE	0	-777.777
-1	1	0	0.892	0.15	IPI:IPI00604620.3	76625	SPACER	SWISS-PROT:P19338-1|ENSEMBL:ENSP00000318195|REFSEQ:NP_005372 Tax_Id=9606 Gene_Symbol=NCL Isoform 1 of Nucleolin	ALVATPGKK	450.7958	899.5771	2	17	-777.777	-777.777	-777.777	-777.777	0	0	1312.7113	0	0	0	899.5775	450.7945872	899.574649	0	FALSE			-777.777	-777.777	-777.777	1	13.2	O:\Shao-En\MSDATA\kinaseinhib\k252a\SC_07282008\10x\M4\kinaseinhib_k252a_SC_07282008_10x_M4_combo.mgf.html	2Lys8	2	-777.777	-777.777	O:\Shao-En\MSDATA\kinaseinhib\k252a\SC_07282008\10x\M4\d008012008_m4_6.raw		0	883.5490747		0	FALSE	0	-777.777
-1	1	0	0.892	0.15	IPI:IPI00604620.3	76625	SPACER	SWISS-PROT:P19338-1|ENSEMBL:ENSP00000318195|REFSEQ:NP_005372 Tax_Id=9606 Gene_Symbol=NCL Isoform 1 of Nucleolin	ALVATPGKK	442.7826	883.5507	2	15	-777.777	-777.777	-777.777	-777.777	0	0	1488.0893	0	0	0	883.5491	442.7814012	883.5482771	0	FALSE			-777.777	-777.777	-777.777	1	6.6	O:\Shao-En\MSDATA\kinaseinhib\k252a\SC_07282008\10x\M4\kinaseinhib_k252a_SC_07282008_10x_M4_combo.mgf.html		2	-777.777	-777.777	O:\Shao-En\MSDATA\kinaseinhib\k252a\SC_07282008\10x\M4\d008012008_m4_4.raw		0	883.5490747		0	FALSE	0	-777.777
-1	1	0	0.892	0.15	IPI:IPI00604620.3	76625	SPACER	SWISS-PROT:P19338-1|ENSEMBL:ENSP00000318195|REFSEQ:NP_005372 Tax_Id=9606 Gene_Symbol=NCL Isoform 1 of Nucleolin	ALVATPGKK	442.7826	883.5507	2	14	-777.777	-777.777	-777.777	-777.777	0	0	1520.0172	0	0	0	883.5491	442.7814012	883.5482771	0	FALSE			-777.777	-777.777	-777.777	1	5.7	O:\Shao-En\MSDATA\kinaseinhib\k252a\SC_07282008\10x\M4\kinaseinhib_k252a_SC_07282008_10x_M4_combo.mgf.html		2	-777.777	-777.777	O:\Shao-En\MSDATA\kinaseinhib\k252a\SC_07282008\10x\M4\d008012008_m4_5.raw		0	883.5490747		0	FALSE	0	-777.777
-1	1	0	0.892	0.15	IPI:IPI00604620.3	76625	SPACER	SWISS-PROT:P19338-1|ENSEMBL:ENSP00000318195|REFSEQ:NP_005372 Tax_Id=9606 Gene_Symbol=NCL Isoform 1 of Nucleolin	ALVATPGKK	442.7824	883.5503	2	14	-777.777	-777.777	-777.777	-777.777	0	0	1394.3382	0	0	0	883.5491	442.7812012	883.5478771	0	FALSE			-777.777	-777.777	-777.777	1	1	O:\Shao-En\MSDATA\kinaseinhib\k252a\SC_07282008\10x\M4\kinaseinhib_k252a_SC_07282008_10x_M4_combo.mgf.html		2	-777.777	-777.777	O:\Shao-En\MSDATA\kinaseinhib\k252a\SC_07282008\10x\M4\d008012008_m4_4.raw		0	883.5490747		0	FALSE	0	-777.777
-1	1	0	0.892	0.15	IPI:IPI00604620.3	76625	SPACER	SWISS-PROT:P19338-1|ENSEMBL:ENSP00000318195|REFSEQ:NP_005372 Tax_Id=9606 Gene_Symbol=NCL Isoform 1 of Nucleolin	ALVATPGKK	450.7969	899.5792	2	14	-777.777	-777.777	-777.777	-777.777	0	0	1281.3791	0	0	0	899.5775	450.7956872	899.576849	0	FALSE			-777.777	-777.777	-777.777	1	10.2	O:\Shao-En\MSDATA\kinaseinhib\k252a\SC_07282008\10x\M4\kinaseinhib_k252a_SC_07282008_10x_M4_combo.mgf.html	2Lys8	2	-777.777	-777.777	O:\Shao-En\MSDATA\kinaseinhib\k252a\SC_07282008\10x\M4\d008012008_m4_3.raw		0	883.5490747		0	FALSE	0	-777.777
-1	1	0	0.892	0.15	IPI:IPI00604620.3	76625	SPACER	SWISS-PROT:P19338-1|ENSEMBL:ENSP00000318195|REFSEQ:NP_005372 Tax_Id=9606 Gene_Symbol=NCL Isoform 1 of Nucleolin	ALVATPGKK	442.7825	883.5505	2	13	-777.777	-777.777	-777.777	-777.777	0	0	1307.6454	0	0	0	883.5491	442.7813012	883.5480771	0	FALSE			-777.777	-777.777	-777.777	1	5.6	O:\Shao-En\MSDATA\kinaseinhib\k252a\SC_07282008\10x\M4\kinaseinhib_k252a_SC_07282008_10x_M4_combo.mgf.html		2	-777.777	-777.777	O:\Shao-En\MSDATA\kinaseinhib\k252a\SC_07282008\10x\M4\d008012008_m4_3.raw		0	883.5490747		0	FALSE	0	-777.777
-1	1	0	0.892	0.15	IPI:IPI00604620.3	76625	SPACER	SWISS-PROT:P19338-1|ENSEMBL:ENSP00000318195|REFSEQ:NP_005372 Tax_Id=9606 Gene_Symbol=NCL Isoform 1 of Nucleolin	ALVATPGKK	450.7964	899.5782	2	12	-777.777	-777.777	-777.777	-777.777	0	0	1325.8817	0	0	0	899.5775	450.7951872	899.575849	0	FALSE			-777.777	-777.777	-777.777	1	2.1	O:\Shao-En\MSDATA\kinaseinhib\k252a\SC_07282008\10x\M4\kinaseinhib_k252a_SC_07282008_10x_M4_combo.mgf.html	2Lys8	2	-777.777	-777.777	O:\Shao-En\MSDATA\kinaseinhib\k252a\SC_07282008\10x\M4\d008012008_m4_5.raw		0	883.5490747		0	FALSE	0	-777.777
-1	1	0	0.892	0.15	IPI:IPI00604620.3	76625	SPACER	SWISS-PROT:P19338-1|ENSEMBL:ENSP00000318195|REFSEQ:NP_005372 Tax_Id=9606 Gene_Symbol=NCL Isoform 1 of Nucleolin	ALVATPGKK	450.7956	899.5766	2	11	-777.777	-777.777	-777.777	-777.777	0	0	1365.1106	0	0	0	899.5775	450.7943872	899.574249	0	FALSE			-777.777	-777.777	-777.777	1	5.6	O:\Shao-En\MSDATA\kinaseinhib\k252a\SC_07282008\10x\M4\kinaseinhib_k252a_SC_07282008_10x_M4_combo.mgf.html	2Lys8	2	-777.777	-777.777	O:\Shao-En\MSDATA\kinaseinhib\k252a\SC_07282008\10x\M4\d008012008_m4_4.raw		0	883.5490747		0	FALSE	0	-777.777
-1	1	0	0.892	0.15	IPI:IPI00604620.3	76625	SPACER	SWISS-PROT:P19338-1|ENSEMBL:ENSP00000318195|REFSEQ:NP_005372 Tax_Id=9606 Gene_Symbol=NCL Isoform 1 of Nucleolin	ALVATPGKK	442.7813	883.5481	2	10	-777.777	-777.777	-777.777	-777.777	0	0	1353.783	0	0	0	883.5491	442.7801012	883.5456771	0	FALSE			-777.777	-777.777	-777.777	1	8	O:\Shao-En\MSDATA\kinaseinhib\k252a\SC_07282008\10x\M4\kinaseinhib_k252a_SC_07282008_10x_M4_combo.mgf.html		2	-777.777	-777.777	O:\Shao-En\MSDATA\kinaseinhib\k252a\SC_07282008\10x\M4\d008012008_m4_6.raw		0	883.5490747		0	FALSE	0	-777.777
-1	1	0	0.892	0.15	IPI:IPI00604620.3	76625	SPACER	SWISS-PROT:P19338-1|ENSEMBL:ENSP00000318195|REFSEQ:NP_005372 Tax_Id=9606 Gene_Symbol=NCL Isoform 1 of Nucleolin	ATFIKVPQNQNGK	722.9008	1443.7871	2	43	-777.777	-777.777	-777.777	-777.777	1994.900521	14.22258617	1991.9995	1995.474995	1995.3078	5285.148519	1443.7834	722.8991108	1443.783696	1443.782273	FALSE			-777.777	-777.777	-777.777	1	29.2	O:\Shao-En\MSDATA\kinaseinhib\k252a\SC_07282008\10x\M4\kinaseinhib_k252a_SC_07282008_10x_M4_combo.mgf.html		2	-777.777	-777.777	O:\Shao-En\MSDATA\kinaseinhib\k252a\SC_07282008\10x\M4\d008012008_m4_5.raw		1446682.252	1443.783395		722.9008307	TRUE	722.8991414	-777.777
-1	1	0	0.892	0.15	IPI:IPI00604620.3	76625	SPACER	SWISS-PROT:P19338-1|ENSEMBL:ENSP00000318195|REFSEQ:NP_005372 Tax_Id=9606 Gene_Symbol=NCL Isoform 1 of Nucleolin	ATFIKVPQNQNGK	722.9008	1443.787	2	41	-777.777	-777.777	-777.777	-777.777	1993.101288	13.68079628	1988.6871	1993.18535	1994.2252	7047.744003	1443.7834	722.8991108	1443.783696	1443.782756	FALSE			-777.777	-777.777	-777.777	1	30.9	O:\Shao-En\MSDATA\kinaseinhib\k252a\SC_07282008\10x\M4\kinaseinhib_k252a_SC_07282008_10x_M4_combo.mgf.html		2	-777.777	-777.777	O:\Shao-En\MSDATA\kinaseinhib\k252a\SC_07282008\10x\M4\d008012008_m4_6.raw		1951987.839	1443.783395		722.9009182	TRUE	722.899229	-777.777
-1	1	0	0.892	0.15	IPI:IPI00604620.3	76625	SPACER	SWISS-PROT:P19338-1|ENSEMBL:ENSP00000318195|REFSEQ:NP_005372 Tax_Id=9606 Gene_Symbol=NCL Isoform 1 of Nucleolin	ATFIKVPQNQNGK	730.9138	1459.8131	2	34	-777.777	-777.777	-777.777	-777.777	0	0	1987.9062	0	0	0	1459.8118	730.9120967	1459.809668	0	FALSE			-777.777	-777.777	-777.777	1	18.7	O:\Shao-En\MSDATA\kinaseinhib\k252a\SC_07282008\10x\M4\kinaseinhib_k252a_SC_07282008_10x_M4_combo.mgf.html	2Lys8	2	-777.777	-777.777	O:\Shao-En\MSDATA\kinaseinhib\k252a\SC_07282008\10x\M4\d008012008_m4_6.raw		0	1443.783395		0	TRUE	0	-777.777
-1	1	0	0.892	0.15	IPI:IPI00604620.3	76625	SPACER	SWISS-PROT:P19338-1|ENSEMBL:ENSP00000318195|REFSEQ:NP_005372 Tax_Id=9606 Gene_Symbol=NCL Isoform 1 of Nucleolin	ATFIKVPQNQNGK	730.9154	1459.8162	2	27	-777.777	-777.777	-777.777	-777.777	0	0	1990.9445	0	0	0	1459.8118	730.9136967	1459.812868	0	FALSE			-777.777	-777.777	-777.777	1	18.7	O:\Shao-En\MSDATA\kinaseinhib\k252a\SC_07282008\10x\M4\kinaseinhib_k252a_SC_07282008_10x_M4_combo.mgf.html	2Lys8	2	-777.777	-777.777	O:\Shao-En\MSDATA\kinaseinhib\k252a\SC_07282008\10x\M4\d008012008_m4_5.raw		0	1443.783395		0	TRUE	0	-777.777
-1	1	0	0.892	0.15	IPI:IPI00604620.3	76625	SPACER	SWISS-PROT:P19338-1|ENSEMBL:ENSP00000318195|REFSEQ:NP_005372 Tax_Id=9606 Gene_Symbol=NCL Isoform 1 of Nucleolin	ATFIKVPQNQNGK	482.27	1443.7882	3	13	-777.777	-777.777	-777.777	-777.777	0	0	1986.9821	0	0	0	1443.7834	482.2687321	1443.784408	0	FALSE			-777.777	-777.777	-777.777	1	5	O:\Shao-En\MSDATA\kinaseinhib\k252a\SC_07282008\10x\M4\kinaseinhib_k252a_SC_07282008_10x_M4_combo.mgf.html		2	-777.777	-777.777	O:\Shao-En\MSDATA\kinaseinhib\k252a\SC_07282008\10x\M4\d008012008_m4_6.raw		0	1443.783395		0	FALSE	0	-777.777
-1	1	0	0.892	0.15	IPI:IPI00604620.3	76625	SPACER	SWISS-PROT:P19338-1|ENSEMBL:ENSP00000318195|REFSEQ:NP_005372 Tax_Id=9606 Gene_Symbol=NCL Isoform 1 of Nucleolin	ATFIKVPQNQNGK	487.6118	1459.8137	3	11	-777.777	-777.777	-777.777	-777.777	0	0	1986.6759	0	0	0	1459.8118	487.6105227	1459.80978	0	FALSE			-777.777	-777.777	-777.777	1	6.2	O:\Shao-En\MSDATA\kinaseinhib\k252a\SC_07282008\10x\M4\kinaseinhib_k252a_SC_07282008_10x_M4_combo.mgf.html	2Lys8	2	-777.777	-777.777	O:\Shao-En\MSDATA\kinaseinhib\k252a\SC_07282008\10x\M4\d008012008_m4_6.raw		0	1443.783395		0	FALSE	0	-777.777
-1	1	0	0.892	0.15	IPI:IPI00604620.3	76625	SPACER	SWISS-PROT:P19338-1|ENSEMBL:ENSP00000318195|REFSEQ:NP_005372 Tax_Id=9606 Gene_Symbol=NCL Isoform 1 of Nucleolin	AVTTPGKK	401.2457	800.4768	2	26	-777.777	-777.777	-777.777	-777.777	723.5625312	5.9296	724.6468	723.633399	722.3101	40.26115035	800.4756	401.244574	800.4746225	800.4740511	FALSE			-777.777	-777.777	-777.777	1	10.2	O:\Shao-En\MSDATA\kinaseinhib\k252a\SC_07282008\10x\M4\kinaseinhib_k252a_SC_07282008_10x_M4_combo.mgf.html		2	-777.777	-777.777	O:\Shao-En\MSDATA\kinaseinhib\k252a\SC_07282008\10x\M4\d008012008_m4_5.raw		27719.60315	800.4755847		401.2456868	TRUE	401.2445608	-777.777
-1	1	0	0.892	0.15	IPI:IPI00604620.3	76625	SPACER	SWISS-PROT:P19338-1|ENSEMBL:ENSP00000318195|REFSEQ:NP_005372 Tax_Id=9606 Gene_Symbol=NCL Isoform 1 of Nucleolin	AVTTPGKK	409.2598	816.5051	2	26	-777.777	-777.777	-777.777	-777.777	0	0	724.3325	0	0	0	816.504	409.2586599	816.5027945	0	FALSE			-777.777	-777.777	-777.777	1	2.9	O:\Shao-En\MSDATA\kinaseinhib\k252a\SC_07282008\10x\M4\kinaseinhib_k252a_SC_07282008_10x_M4_combo.mgf.html	2Lys8	2	-777.777	-777.777	O:\Shao-En\MSDATA\kinaseinhib\k252a\SC_07282008\10x\M4\d008012008_m4_5.raw		0	800.4755847		0	TRUE	0	-777.777
-1	1	0	0.892	0.15	IPI:IPI00604620.3	76625	SPACER	SWISS-PROT:P19338-1|ENSEMBL:ENSP00000318195|REFSEQ:NP_005372 Tax_Id=9606 Gene_Symbol=NCL Isoform 1 of Nucleolin	AVTTPGKK	409.2599	816.5052	2	23	-777.777	-777.777	-777.777	-777.777	0	0	640.3408	0	0	0	816.504	409.2587599	816.5029945	0	FALSE			-777.777	-777.777	-777.777	1	11.8	O:\Shao-En\MSDATA\kinaseinhib\k252a\SC_07282008\10x\M4\kinaseinhib_k252a_SC_07282008_10x_M4_combo.mgf.html	2Lys8	2	-777.777	-777.777	O:\Shao-En\MSDATA\kinaseinhib\k252a\SC_07282008\10x\M4\d008012008_m4_6.raw		0	800.4755847		0	FALSE	0	-777.777
-1	1	0	0.892	0.15	IPI:IPI00604620.3	76625	SPACER	SWISS-PROT:P19338-1|ENSEMBL:ENSP00000318195|REFSEQ:NP_005372 Tax_Id=9606 Gene_Symbol=NCL Isoform 1 of Nucleolin	EAMEDGEIDGNKVTLDWAKPK	1181.5682	2361.1218	2	17	-777.777	-777.777	-777.777	-777.777	0	0	2522.3238	0	0	0	2361.1158	1181.565708	2361.11689	0	FALSE			-777.777	-777.777	-777.777	1	14.9	O:\Shao-En\MSDATA\kinaseinhib\k252a\SC_07282008\10x\M4\kinaseinhib_k252a_SC_07282008_10x_M4_combo.mgf.html	1Met(ox)	2	-777.777	-777.777	O:\Shao-En\MSDATA\kinaseinhib\k252a\SC_07282008\10x\M4\d008012008_m4_6.raw		0	2345.120875		0	FALSE	0	-777.777
-1	1	0	0.892	0.15	IPI:IPI00604620.3	76625	SPACER	SWISS-PROT:P19338-1|ENSEMBL:ENSP00000318195|REFSEQ:NP_005372 Tax_Id=9606 Gene_Symbol=NCL Isoform 1 of Nucleolin	EAMEDGEIDGNKVTLDWAKPK	796.0612	2385.1619	3	70	-777.777	-777.777	-777.777	-777.777	2510.772883	21.94070272	2506.2397	2510.797603	2508.954	2915.090056	2385.1584	796.0593827	2385.15636	2361.116083	FALSE			-777.777	-777.777	-777.777	1	65.4	O:\Shao-En\MSDATA\kinaseinhib\k252a\SC_07282008\10x\M4\kinaseinhib_k252a_SC_07282008_10x_M4_combo.mgf.html	1Met(ox) 3Lys8	2	-777.777	-777.777	O:\Shao-En\MSDATA\kinaseinhib\k252a\SC_07282008\10x\M4\d008012008_m4_5.raw		698321.9294	2345.120875		796.0610309	TRUE	796.0592135	-777.777
-1	1	0	0.892	0.15	IPI:IPI00604620.3	76625	SPACER	SWISS-PROT:P19338-1|ENSEMBL:ENSP00000318195|REFSEQ:NP_005372 Tax_Id=9606 Gene_Symbol=NCL Isoform 1 of Nucleolin	EAMEDGEIDGNKVTLDWAKPK	782.7154	2345.1243	3	52	-777.777	-777.777	-777.777	-777.777	2652.890658	15.16049525	2652.9329	2653.380527	2653.6706	825.7778552	2345.1208	782.713606	2345.11903	2345.121926	TRUE	Charge state is not the expected. Detected:	2. Expected: 3 Deci charge: 1.51	-777.777	-777.777	-777.777	1	42.1	O:\Shao-En\MSDATA\kinaseinhib\k252a\SC_07282008\10x\M4\kinaseinhib_k252a_SC_07282008_10x_M4_combo.mgf.html		2	-777.777	-777.777	O:\Shao-En\MSDATA\kinaseinhib\k252a\SC_07282008\10x\M4\d008012008_m4_6.raw		200750.1422	2345.120875		782.7163384	TRUE	782.7145444	-777.777
-1	1	0	0.892	0.15	IPI:IPI00604620.3	76625	SPACER	SWISS-PROT:P19338-1|ENSEMBL:ENSP00000318195|REFSEQ:NP_005372 Tax_Id=9606 Gene_Symbol=NCL Isoform 1 of Nucleolin	EAMEDGEIDGNKVTLDWAKPK	782.7152	2345.1238	3	48	-777.777	-777.777	-777.777	-777.777	2644.384966	17.50089648	2641.0338	2643.541655	2643.9654	2387.298958	2345.1208	782.713406	2345.11843	2345.122125	FALSE			-777.777	-777.777	-777.777	1	42.9	O:\Shao-En\MSDATA\kinaseinhib\k252a\SC_07282008\10x\M4\kinaseinhib_k252a_SC_07282008_10x_M4_combo.mgf.html		2	-777.777	-777.777	O:\Shao-En\MSDATA\kinaseinhib\k252a\SC_07282008\10x\M4\d008012008_m4_5.raw		579024.5542	2345.120875		782.7164065	TRUE	782.7146125	-777.777
-1	1	0	0.892	0.15	IPI:IPI00604620.3	76625	SPACER	SWISS-PROT:P19338-1|ENSEMBL:ENSP00000318195|REFSEQ:NP_005372 Tax_Id=9606 Gene_Symbol=NCL Isoform 1 of Nucleolin	EAMEDGEIDGNKVTLDWAKPK	788.0479	2361.122	3	45	-777.777	-777.777	-777.777	-777.777	0	0	2505.8669	0	0	0	2361.1158	788.0460967	2361.116502	0	FALSE			-777.777	-777.777	-777.777	1	38.5	O:\Shao-En\MSDATA\kinaseinhib\k252a\SC_07282008\10x\M4\kinaseinhib_k252a_SC_07282008_10x_M4_combo.mgf.html	1Met(ox)	2	-777.777	-777.777	O:\Shao-En\MSDATA\kinaseinhib\k252a\SC_07282008\10x\M4\d008012008_m4_5.raw		0	2345.120875		0	TRUE	0	-777.777
-1	1	0	0.892	0.15	IPI:IPI00604620.3	76625	SPACER	SWISS-PROT:P19338-1|ENSEMBL:ENSP00000318195|REFSEQ:NP_005372 Tax_Id=9606 Gene_Symbol=NCL Isoform 1 of Nucleolin	EAMEDGEIDGNKVTLDWAKPK	796.061	2385.1612	3	36	-777.777	-777.777	-777.777	-777.777	2519.263346	14.95661232	2512.8556	2519.6144	2520.8481	4155.063146	2385.1584	796.0591827	2385.15576	2361.114443	FALSE			-777.777	-777.777	-777.777	1	33.1	O:\Shao-En\MSDATA\kinaseinhib\k252a\SC_07282008\10x\M4\kinaseinhib_k252a_SC_07282008_10x_M4_combo.mgf.html	1Met(ox) 3Lys8	2	-777.777	-777.777	O:\Shao-En\MSDATA\kinaseinhib\k252a\SC_07282008\10x\M4\d008012008_m4_6.raw		1009001.198	2345.120875		796.0608876	TRUE	796.0590703	-777.777
-1	1	0	0.892	0.15	IPI:IPI00604620.3	76625	SPACER	SWISS-PROT:P19338-1|ENSEMBL:ENSP00000318195|REFSEQ:NP_005372 Tax_Id=9606 Gene_Symbol=NCL Isoform 1 of Nucleolin	EAMEDGEIDGNKVTLDWAKPK	790.7296	2369.167	3	28	-777.777	-777.777	-777.777	-777.777	2644.384966	17.50089648	2647.2516	2643.548013	2643.9654	2387.298958	2369.1635	790.727792	2369.161588	2345.122125	FALSE			-777.777	-777.777	-777.777	1	22.5	O:\Shao-En\MSDATA\kinaseinhib\k252a\SC_07282008\10x\M4\kinaseinhib_k252a_SC_07282008_10x_M4_combo.mgf.html	3Lys8	2	-777.777	-777.777	O:\Shao-En\MSDATA\kinaseinhib\k252a\SC_07282008\10x\M4\d008012008_m4_5.raw		579024.5542	2345.120875		790.7312118	TRUE	790.7294038	-777.777
-1	1	0	0.892	0.15	IPI:IPI00604620.3	76625	SPACER	SWISS-PROT:P19338-1|ENSEMBL:ENSP00000318195|REFSEQ:NP_005372 Tax_Id=9606 Gene_Symbol=NCL Isoform 1 of Nucleolin	EAMEDGEIDGNKVTLDWAKPK	788.0475	2361.1207	3	27	-777.777	-777.777	-777.777	-777.777	2519.263346	14.95661232	2512.4825	2519.608928	2520.8481	4140.713475	2361.1158	788.0456967	2361.115302	2361.114443	FALSE			-777.777	-777.777	-777.777	1	24.3	O:\Shao-En\MSDATA\kinaseinhib\k252a\SC_07282008\10x\M4\kinaseinhib_k252a_SC_07282008_10x_M4_combo.mgf.html	1Met(ox)	2	-777.777	-777.777	O:\Shao-En\MSDATA\kinaseinhib\k252a\SC_07282008\10x\M4\d008012008_m4_6.raw		1007195	2345.120875		788.0477773	TRUE	788.045974	-777.777
-1	1	0	0.892	0.15	IPI:IPI00604620.3	76625	SPACER	SWISS-PROT:P19338-1|ENSEMBL:ENSP00000318195|REFSEQ:NP_005372 Tax_Id=9606 Gene_Symbol=NCL Isoform 1 of Nucleolin	EVFEDAAEIR	589.7891	1177.5637	2	40	-777.777	-777.777	-777.777	-777.777	2328.052882	12.30192109	2327.2036	2328.37143	2327.8765	769.8135164	1177.5615	589.7876438	1177.560762	1177.562463	FALSE			-777.777	-777.777	-777.777	1	27.6	O:\Shao-En\MSDATA\kinaseinhib\k252a\SC_07282008\10x\M4\kinaseinhib_k252a_SC_07282008_10x_M4_combo.mgf.html		2	-777.777	-777.777	O:\Shao-En\MSDATA\kinaseinhib\k252a\SC_07282008\10x\M4\d008012008_m4_6.raw		291303.5703	1177.561485		589.7901931	TRUE	589.7887369	-777.777
-1	1	0	0.892	0.15	IPI:IPI00604620.3	76625	SPACER	SWISS-PROT:P19338-1|ENSEMBL:ENSP00000318195|REFSEQ:NP_005372 Tax_Id=9606 Gene_Symbol=NCL Isoform 1 of Nucleolin	EVFEDAAEIR	592.7997	1183.5848	2	34	-777.777	-777.777	-777.777	-777.777	0	0	2328.3403	0	0	0	1183.5816	592.7982386	1183.581952	0	FALSE			-777.777	-777.777	-777.777	1	17.1	O:\Shao-En\MSDATA\kinaseinhib\k252a\SC_07282008\10x\M4\kinaseinhib_k252a_SC_07282008_10x_M4_combo.mgf.html	1Arg6	2	-777.777	-777.777	O:\Shao-En\MSDATA\kinaseinhib\k252a\SC_07282008\10x\M4\d008012008_m4_6.raw		0	1177.561485		0	TRUE	0	-777.777
-1	1	0	0.892	0.15	IPI:IPI00604620.3	76625	SPACER	SWISS-PROT:P19338-1|ENSEMBL:ENSP00000318195|REFSEQ:NP_005372 Tax_Id=9606 Gene_Symbol=NCL Isoform 1 of Nucleolin	FGYVDFESAEDLEK	824.8751	1647.7356	2	92	-777.777	-777.777	-777.777	-777.777	3047.792921	20.54077199	3044.0564	3048.188185	3049.3192	2661.130833	1647.7304	824.8732322	1647.731939	1647.731282	FALSE			-777.777	-777.777	-777.777	1	82.9	O:\Shao-En\MSDATA\kinaseinhib\k252a\SC_07282008\10x\M4\kinaseinhib_k252a_SC_07282008_10x_M4_combo.mgf.html		2	-777.777	-777.777	O:\Shao-En\MSDATA\kinaseinhib\k252a\SC_07282008\10x\M4\d008012008_m4_5.raw		598102.6357	1647.730395		824.8753065	TRUE	824.8734387	-777.777
-1	1	0	0.892	0.15	IPI:IPI00604620.3	76625	SPACER	SWISS-PROT:P19338-1|ENSEMBL:ENSP00000318195|REFSEQ:NP_005372 Tax_Id=9606 Gene_Symbol=NCL Isoform 1 of Nucleolin	FGYVDFESAEDLEK	828.8817	1655.7488	2	87	-777.777	-777.777	-777.777	-777.777	0	0	3043.3649	0	0	0	1655.7446	828.8798252	1655.745125	0	FALSE			-777.777	-777.777	-777.777	1	81.2	O:\Shao-En\MSDATA\kinaseinhib\k252a\SC_07282008\10x\M4\kinaseinhib_k252a_SC_07282008_10x_M4_combo.mgf.html	1Lys8	2	-777.777	-777.777	O:\Shao-En\MSDATA\kinaseinhib\k252a\SC_07282008\10x\M4\d008012008_m4_5.raw		0	1647.730395		0	TRUE	0	-777.777
-1	1	0	0.892	0.15	IPI:IPI00604620.3	76625	SPACER	SWISS-PROT:P19338-1|ENSEMBL:ENSP00000318195|REFSEQ:NP_005372 Tax_Id=9606 Gene_Symbol=NCL Isoform 1 of Nucleolin	FGYVDFESAEDLEK	824.8752	1647.7358	2	78	-777.777	-777.777	-777.777	-777.777	3053.317951	20.98847424	3047.3198	3053.625048	3052.9216	1924.507845	1647.7304	824.8733322	1647.732139	1647.730876	FALSE			-777.777	-777.777	-777.777	1	67	O:\Shao-En\MSDATA\kinaseinhib\k252a\SC_07282008\10x\M4\kinaseinhib_k252a_SC_07282008_10x_M4_combo.mgf.html		2	-777.777	-777.777	O:\Shao-En\MSDATA\kinaseinhib\k252a\SC_07282008\10x\M4\d008012008_m4_6.raw		432601.1829	1647.730395		824.8752325	TRUE	824.8733647	-777.777
-1	1	0	0.892	0.15	IPI:IPI00604620.3	76625	SPACER	SWISS-PROT:P19338-1|ENSEMBL:ENSP00000318195|REFSEQ:NP_005372 Tax_Id=9606 Gene_Symbol=NCL Isoform 1 of Nucleolin	FGYVDFESAEDLEK	828.8808	1655.747	2	70	-777.777	-777.777	-777.777	-777.777	0	0	3047.6696	0	0	0	1655.7446	828.8789252	1655.743325	0	FALSE			-777.777	-777.777	-777.777	1	63.5	O:\Shao-En\MSDATA\kinaseinhib\k252a\SC_07282008\10x\M4\kinaseinhib_k252a_SC_07282008_10x_M4_combo.mgf.html	1Lys8	2	-777.777	-777.777	O:\Shao-En\MSDATA\kinaseinhib\k252a\SC_07282008\10x\M4\d008012008_m4_6.raw		0	1647.730395		0	TRUE	0	-777.777
-1	1	0	0.892	0.15	IPI:IPI00604620.3	76625	SPACER	SWISS-PROT:P19338-1|ENSEMBL:ENSP00000318195|REFSEQ:NP_005372 Tax_Id=9606 Gene_Symbol=NCL Isoform 1 of Nucleolin	FGYVDFESAEDLEKALELTGLK	1237.6215	2473.2284	2	11	-777.777	-777.777	-777.777	-777.777	0	0	4177.4763	0	0	0	2473.2263	1237.618909	2473.223294	0	FALSE			-777.777	-777.777	-777.777	1	4.8	O:\Shao-En\MSDATA\kinaseinhib\k252a\SC_07282008\10x\M4\kinaseinhib_k252a_SC_07282008_10x_M4_combo.mgf.html		2	-777.777	-777.777	O:\Shao-En\MSDATA\kinaseinhib\k252a\SC_07282008\10x\M4\d008012008_m4_5.raw		0	2473.226375		0	FALSE	0	-777.777
-1	1	0	0.892	0.15	IPI:IPI00604620.3	76625	SPACER	SWISS-PROT:P19338-1|ENSEMBL:ENSP00000318195|REFSEQ:NP_005372 Tax_Id=9606 Gene_Symbol=NCL Isoform 1 of Nucleolin	FGYVDFESAEDLEKALELTGLK	830.7601	2489.2585	3	40	-777.777	-777.777	-777.777	-777.777	4170.409796	26.54926081	4178.8929	4169.587559	4172.9805	303.3999281	2489.2547	830.7582219	2489.252878	2473.222777	FALSE			-777.777	-777.777	-777.777	1	31.3	O:\Shao-En\MSDATA\kinaseinhib\k252a\SC_07282008\10x\M4\kinaseinhib_k252a_SC_07282008_10x_M4_combo.mgf.html	2Lys8	2	-777.777	-777.777	O:\Shao-En\MSDATA\kinaseinhib\k252a\SC_07282008\10x\M4\d008012008_m4_5.raw		68196.15286	2473.226375		830.7602211	TRUE	830.758343	-777.777
-1	1	0	0.892	0.15	IPI:IPI00604620.3	76625	SPACER	SWISS-PROT:P19338-1|ENSEMBL:ENSP00000318195|REFSEQ:NP_005372 Tax_Id=9606 Gene_Symbol=NCL Isoform 1 of Nucleolin	FGYVDFESAEDLEKALELTGLK	825.4186	2473.2339	3	30	-777.777	-777.777	-777.777	-777.777	0	0	4144.3383	0	0	0	2473.2263	825.4167312	2473.228406	0	FALSE			-777.777	-777.777	-777.777	1	27.5	O:\Shao-En\MSDATA\kinaseinhib\k252a\SC_07282008\10x\M4\kinaseinhib_k252a_SC_07282008_10x_M4_combo.mgf.html		2	-777.777	-777.777	O:\Shao-En\MSDATA\kinaseinhib\k252a\SC_07282008\10x\M4\d008012008_m4_5.raw		0	2473.226375		0	TRUE	0	-777.777
-1	1	0	0.892	0.15	IPI:IPI00604620.3	76625	SPACER	SWISS-PROT:P19338-1|ENSEMBL:ENSP00000318195|REFSEQ:NP_005372 Tax_Id=9606 Gene_Symbol=NCL Isoform 1 of Nucleolin	FGYVDFESAEDLEKALELTGLK	825.4152	2473.2237	3	27	-777.777	-777.777	-777.777	-777.777	0	0	4176.3771	0	0	0	2473.2263	825.4133313	2473.218206	0	FALSE			-777.777	-777.777	-777.777	1	20.4	O:\Shao-En\MSDATA\kinaseinhib\k252a\SC_07282008\10x\M4\kinaseinhib_k252a_SC_07282008_10x_M4_combo.mgf.html		2	-777.777	-777.777	O:\Shao-En\MSDATA\kinaseinhib\k252a\SC_07282008\10x\M4\d008012008_m4_5.raw		0	2473.226375		0	TRUE	0	-777.777
-1	1	0	0.892	0.15	IPI:IPI00604620.3	76625	SPACER	SWISS-PROT:P19338-1|ENSEMBL:ENSP00000318195|REFSEQ:NP_005372 Tax_Id=9606 Gene_Symbol=NCL Isoform 1 of Nucleolin	FGYVDFESAEDLEKALELTGLK	830.7603	2489.259	3	21	-777.777	-777.777	-777.777	-777.777	0	0	4322.4702	0	0	0	2489.2547	830.7584219	2489.253478	0	FALSE			-777.777	-777.777	-777.777	1	19.7	O:\Shao-En\MSDATA\kinaseinhib\k252a\SC_07282008\10x\M4\kinaseinhib_k252a_SC_07282008_10x_M4_combo.mgf.html	2Lys8	2	-777.777	-777.777	O:\Shao-En\MSDATA\kinaseinhib\k252a\SC_07282008\10x\M4\d008012008_m4_6.raw		0	2473.226375		0	FALSE	0	-777.777
-1	1	0	0.892	0.15	IPI:IPI00604620.3	76625	SPACER	SWISS-PROT:P19338-1|ENSEMBL:ENSP00000318195|REFSEQ:NP_005372 Tax_Id=9606 Gene_Symbol=NCL Isoform 1 of Nucleolin	FGYVDFESAEDLEKALELTGLK	830.761	2489.2612	3	15	-777.777	-777.777	-777.777	-777.777	0	0	4147.6778	0	0	0	2489.2547	830.7591219	2489.255578	0	FALSE			-777.777	-777.777	-777.777	1	11.3	O:\Shao-En\MSDATA\kinaseinhib\k252a\SC_07282008\10x\M4\kinaseinhib_k252a_SC_07282008_10x_M4_combo.mgf.html	2Lys8	2	-777.777	-777.777	O:\Shao-En\MSDATA\kinaseinhib\k252a\SC_07282008\10x\M4\d008012008_m4_5.raw		0	2473.226375		0	FALSE	0	-777.777
-1	1	0	0.892	0.15	IPI:IPI00604620.3	76625	SPACER	SWISS-PROT:P19338-1|ENSEMBL:ENSP00000318195|REFSEQ:NP_005372 Tax_Id=9606 Gene_Symbol=NCL Isoform 1 of Nucleolin	GFGFVDFNSEEDAK	785.3522	1568.6899	2	75	-777.777	-777.777	-777.777	-777.777	2973.076549	23.68304033	2960.4084	2973.574599	2975.5125	17198.13478	1568.6874	785.3504014	1568.686277	1560.674254	FALSE			-777.777	-777.777	-777.777	1	65.8	O:\Shao-En\MSDATA\kinaseinhib\k252a\SC_07282008\10x\M4\kinaseinhib_k252a_SC_07282008_10x_M4_combo.mgf.html	1Lys8	2	-777.777	-777.777	O:\Shao-En\MSDATA\kinaseinhib\k252a\SC_07282008\10x\M4\d008012008_m4_6.raw		4191017.342	1560.673215		785.3521688	TRUE	785.3503702	-777.777
-1	1	0	0.892	0.15	IPI:IPI00604620.3	76625	SPACER	SWISS-PROT:P19338-1|ENSEMBL:ENSP00000318195|REFSEQ:NP_005372 Tax_Id=9606 Gene_Symbol=NCL Isoform 1 of Nucleolin	GFGFVDFNSEEDAK	785.3536	1568.6927	2	68	-777.777	-777.777	-777.777	-777.777	2967.974839	25.60233214	2956.6777	2968.465962	2968.4907	15824.35006	1568.6874	785.3518014	1568.689077	1560.675559	FALSE			-777.777	-777.777	-777.777	1	60.8	O:\Shao-En\MSDATA\kinaseinhib\k252a\SC_07282008\10x\M4\kinaseinhib_k252a_SC_07282008_10x_M4_combo.mgf.html	1Lys8	2	-777.777	-777.777	O:\Shao-En\MSDATA\kinaseinhib\k252a\SC_07282008\10x\M4\d008012008_m4_5.raw		3848955.237	1560.673215		785.3536136	TRUE	785.351815	-777.777
-1	1	0	0.892	0.15	IPI:IPI00604620.3	76625	SPACER	SWISS-PROT:P19338-1|ENSEMBL:ENSP00000318195|REFSEQ:NP_005372 Tax_Id=9606 Gene_Symbol=NCL Isoform 1 of Nucleolin	GFGFVDFNSEEDAK	781.3465	1560.6785	2	52	-777.777	-777.777	-777.777	-777.777	0	0	2960.0634	0	0	0	1560.6732	781.3447084	1560.674891	0	FALSE			-777.777	-777.777	-777.777	1	47.4	O:\Shao-En\MSDATA\kinaseinhib\k252a\SC_07282008\10x\M4\kinaseinhib_k252a_SC_07282008_10x_M4_combo.mgf.html		2	-777.777	-777.777	O:\Shao-En\MSDATA\kinaseinhib\k252a\SC_07282008\10x\M4\d008012008_m4_6.raw		0	1560.673215		0	TRUE	0	-777.777
-1	1	0	0.892	0.15	IPI:IPI00604620.3	76625	SPACER	SWISS-PROT:P19338-1|ENSEMBL:ENSP00000318195|REFSEQ:NP_005372 Tax_Id=9606 Gene_Symbol=NCL Isoform 1 of Nucleolin	GFGFVDFNSEEDAK	781.3468	1560.679	2	49	-777.777	-777.777	-777.777	-777.777	0	0	2955.9701	0	0	0	1560.6732	781.3450084	1560.675491	0	FALSE			-777.777	-777.777	-777.777	1	40.2	O:\Shao-En\MSDATA\kinaseinhib\k252a\SC_07282008\10x\M4\kinaseinhib_k252a_SC_07282008_10x_M4_combo.mgf.html		2	-777.777	-777.777	O:\Shao-En\MSDATA\kinaseinhib\k252a\SC_07282008\10x\M4\d008012008_m4_5.raw		0	1560.673215		0	TRUE	0	-777.777
-1	1	0	0.892	0.15	IPI:IPI00604620.3	76625	SPACER	SWISS-PROT:P19338-1|ENSEMBL:ENSP00000318195|REFSEQ:NP_005372 Tax_Id=9606 Gene_Symbol=NCL Isoform 1 of Nucleolin	GFGFVDFNSEEDAK	785.3543	1568.6941	2	34	-777.777	-777.777	-777.777	-777.777	2960.823707	23.00158723	2954.7611	2959.722048	2962.5971	1266.752234	1568.6874	785.3525014	1568.690477	1560.674263	FALSE			-777.777	-777.777	-777.777	1	30.5	O:\Shao-En\MSDATA\kinaseinhib\k252a\SC_07282008\10x\M4\kinaseinhib_k252a_SC_07282008_10x_M4_combo.mgf.html	1Lys8	2	-777.777	-777.777	O:\Shao-En\MSDATA\kinaseinhib\k252a\SC_07282008\10x\M4\d008012008_m4_4.raw		309238.8438	1560.673215		785.352095	TRUE	785.3502964	-777.777
-1	1	0	0.892	0.15	IPI:IPI00604620.3	76625	SPACER	SWISS-PROT:P19338-1|ENSEMBL:ENSP00000318195|REFSEQ:NP_005372 Tax_Id=9606 Gene_Symbol=NCL Isoform 1 of Nucleolin	GFGFVDFNSEEDAK	781.3465	1560.6785	2	12	-777.777	-777.777	-777.777	-777.777	0	0	2992.3714	0	0	0	1560.6732	781.3447084	1560.674891	0	FALSE			-777.777	-777.777	-777.777	1	7.7	O:\Shao-En\MSDATA\kinaseinhib\k252a\SC_07282008\10x\M4\kinaseinhib_k252a_SC_07282008_10x_M4_combo.mgf.html		2	-777.777	-777.777	O:\Shao-En\MSDATA\kinaseinhib\k252a\SC_07282008\10x\M4\d008012008_m4_6.raw		0	1560.673215		0	FALSE	0	-777.777
-1	1	0	0.892	0.15	IPI:IPI00604620.3	76625	SPACER	SWISS-PROT:P19338-1|ENSEMBL:ENSP00000318195|REFSEQ:NP_005372 Tax_Id=9606 Gene_Symbol=NCL Isoform 1 of Nucleolin	GFGFVDFNSEEDAKAAK	924.4451	1846.8757	2	69	-777.777	-777.777	-777.777	-777.777	2747.795671	22.87495872	2742.4078	2747.804986	2745.7232	6182.845021	1846.8708	924.4430579	1846.87159	1830.842798	FALSE			-777.777	-777.777	-777.777	1	58.8	O:\Shao-En\MSDATA\kinaseinhib\k252a\SC_07282008\10x\M4\kinaseinhib_k252a_SC_07282008_10x_M4_combo.mgf.html	2Lys8	2	-777.777	-777.777	O:\Shao-En\MSDATA\kinaseinhib\k252a\SC_07282008\10x\M4\d008012008_m4_5.raw		1188233.368	1830.842395		924.4450128	TRUE	924.4429706	-777.777
-1	1	0	0.892	0.15	IPI:IPI00604620.3	76625	SPACER	SWISS-PROT:P19338-1|ENSEMBL:ENSP00000318195|REFSEQ:NP_005372 Tax_Id=9606 Gene_Symbol=NCL Isoform 1 of Nucleolin	GFGFVDFNSEEDAKAAK	916.4302	1830.8459	2	47	-777.777	-777.777	-777.777	-777.777	2758.214299	23.10764907	2751.008	2757.988808	2757.2136	6701.040619	1830.8423	916.4281719	1830.841818	1830.842136	FALSE			-777.777	-777.777	-777.777	1	43.7	O:\Shao-En\MSDATA\kinaseinhib\k252a\SC_07282008\10x\M4\kinaseinhib_k252a_SC_07282008_10x_M4_combo.mgf.html		2	-777.777	-777.777	O:\Shao-En\MSDATA\kinaseinhib\k252a\SC_07282008\10x\M4\d008012008_m4_6.raw		1282291.615	1830.842395		916.4303623	TRUE	916.4283342	-777.777
-1	1	0	0.892	0.15	IPI:IPI00604620.3	76625	SPACER	SWISS-PROT:P19338-1|ENSEMBL:ENSP00000318195|REFSEQ:NP_005372 Tax_Id=9606 Gene_Symbol=NCL Isoform 1 of Nucleolin	GFGFVDFNSEEDAKAAK	916.4314	1830.8483	2	44	-777.777	-777.777	-777.777	-777.777	0	0	2742.045	0	0	0	1830.8423	916.4293719	1830.844218	0	FALSE			-777.777	-777.777	-777.777	1	35.8	O:\Shao-En\MSDATA\kinaseinhib\k252a\SC_07282008\10x\M4\kinaseinhib_k252a_SC_07282008_10x_M4_combo.mgf.html		2	-777.777	-777.777	O:\Shao-En\MSDATA\kinaseinhib\k252a\SC_07282008\10x\M4\d008012008_m4_5.raw		0	1830.842395		0	TRUE	0	-777.777
-1	1	0	0.892	0.15	IPI:IPI00604620.3	76625	SPACER	SWISS-PROT:P19338-1|ENSEMBL:ENSP00000318195|REFSEQ:NP_005372 Tax_Id=9606 Gene_Symbol=NCL Isoform 1 of Nucleolin	GFGFVDFNSEEDAKAAK	611.2905	1830.8495	3	21	-777.777	-777.777	-777.777	-777.777	0	0	2741.72	0	0	0	1830.8423	611.2890062	1830.84523	0	FALSE			-777.777	-777.777	-777.777	1	8.9	O:\Shao-En\MSDATA\kinaseinhib\k252a\SC_07282008\10x\M4\kinaseinhib_k252a_SC_07282008_10x_M4_combo.mgf.html		2	-777.777	-777.777	O:\Shao-En\MSDATA\kinaseinhib\k252a\SC_07282008\10x\M4\d008012008_m4_5.raw		0	1830.842395		0	FALSE	0	-777.777
-1	1	0	0.892	0.15	IPI:IPI00604620.3	76625	SPACER	SWISS-PROT:P19338-1|ENSEMBL:ENSP00000318195|REFSEQ:NP_005372 Tax_Id=9606 Gene_Symbol=NCL Isoform 1 of Nucleolin	GFGFVDFNSEEDAKAAK	616.6328	1846.8767	3	19	-777.777	-777.777	-777.777	-777.777	0	0	2740.8735	0	0	0	1846.8708	616.6312968	1846.872102	0	FALSE			-777.777	-777.777	-777.777	1	7.7	O:\Shao-En\MSDATA\kinaseinhib\k252a\SC_07282008\10x\M4\kinaseinhib_k252a_SC_07282008_10x_M4_combo.mgf.html	2Lys8	2	-777.777	-777.777	O:\Shao-En\MSDATA\kinaseinhib\k252a\SC_07282008\10x\M4\d008012008_m4_5.raw		0	1830.842395		0	FALSE	0	-777.777
-1	1	0	0.892	0.15	IPI:IPI00604620.3	76625	SPACER	SWISS-PROT:P19338-1|ENSEMBL:ENSP00000318195|REFSEQ:NP_005372 Tax_Id=9606 Gene_Symbol=NCL Isoform 1 of Nucleolin	GFGFVDFNSEEDAKAAK	616.6326	1846.876	3	15	-777.777	-777.777	-777.777	-777.777	0	0	2748.7704	0	0	0	1846.8708	616.6310968	1846.871502	0	FALSE			-777.777	-777.777	-777.777	1	12.5	O:\Shao-En\MSDATA\kinaseinhib\k252a\SC_07282008\10x\M4\kinaseinhib_k252a_SC_07282008_10x_M4_combo.mgf.html	2Lys8	2	-777.777	-777.777	O:\Shao-En\MSDATA\kinaseinhib\k252a\SC_07282008\10x\M4\d008012008_m4_6.raw		0	1830.842395		0	FALSE	0	-777.777
-1	1	0	0.892	0.15	IPI:IPI00604620.3	76625	SPACER	SWISS-PROT:P19338-1|ENSEMBL:ENSP00000318195|REFSEQ:NP_005372 Tax_Id=9606 Gene_Symbol=NCL Isoform 1 of Nucleolin	GIAYIEFK	470.763	939.5115	2	43	-777.777	-777.777	-777.777	-777.777	2633.920379	19.92239468	2631.5682	2634.431995	2635.1413	1172.35642	939.5065	470.7617522	939.5089791	939.5077303	FALSE			-777.777	-777.777	-777.777	1	21.4	O:\Shao-En\MSDATA\kinaseinhib\k252a\SC_07282008\10x\M4\kinaseinhib_k252a_SC_07282008_10x_M4_combo.mgf.html		2	-777.777	-777.777	O:\Shao-En\MSDATA\kinaseinhib\k252a\SC_07282008\10x\M4\d008012008_m4_5.raw		616853.2744	939.5065447		470.762364	TRUE	470.7611162	-777.777
-1	1	0	0.892	0.15	IPI:IPI00604620.3	76625	SPACER	SWISS-PROT:P19338-1|ENSEMBL:ENSP00000318195|REFSEQ:NP_005372 Tax_Id=9606 Gene_Symbol=NCL Isoform 1 of Nucleolin	GIAYIEFK	470.7616	939.5087	2	39	-777.777	-777.777	-777.777	-777.777	2641.967069	19.99957911	2636.9451	2642.757031	2642.6645	1242.998468	939.5065	470.7603523	939.5061791	939.5071702	FALSE			-777.777	-777.777	-777.777	1	25.2	O:\Shao-En\MSDATA\kinaseinhib\k252a\SC_07282008\10x\M4\kinaseinhib_k252a_SC_07282008_10x_M4_combo.mgf.html		2	-777.777	-777.777	O:\Shao-En\MSDATA\kinaseinhib\k252a\SC_07282008\10x\M4\d008012008_m4_6.raw		676562.3105	939.5065447		470.7616474	TRUE	470.7603996	-777.777
-1	1	0	0.892	0.15	IPI:IPI00604620.3	76625	SPACER	SWISS-PROT:P19338-1|ENSEMBL:ENSP00000318195|REFSEQ:NP_005372 Tax_Id=9606 Gene_Symbol=NCL Isoform 1 of Nucleolin	GIAYIEFK	474.7692	947.5239	2	34	-777.777	-777.777	-777.777	-777.777	0	0	2634.4587	0	0	0	947.5207	474.7679452	947.5213651	0	FALSE			-777.777	-777.777	-777.777	1	17.8	O:\Shao-En\MSDATA\kinaseinhib\k252a\SC_07282008\10x\M4\kinaseinhib_k252a_SC_07282008_10x_M4_combo.mgf.html	1Lys8	2	-777.777	-777.777	O:\Shao-En\MSDATA\kinaseinhib\k252a\SC_07282008\10x\M4\d008012008_m4_5.raw		0	939.5065447		0	TRUE	0	-777.777
-1	1	0	0.892	0.15	IPI:IPI00604620.3	76625	SPACER	SWISS-PROT:P19338-1|ENSEMBL:ENSP00000318195|REFSEQ:NP_005372 Tax_Id=9606 Gene_Symbol=NCL Isoform 1 of Nucleolin	GIAYIEFK	474.769	947.5235	2	25	-777.777	-777.777	-777.777	-777.777	0	0	2637.2642	0	0	0	947.5207	474.7677452	947.5209651	0	FALSE			-777.777	-777.777	-777.777	1	12.9	O:\Shao-En\MSDATA\kinaseinhib\k252a\SC_07282008\10x\M4\kinaseinhib_k252a_SC_07282008_10x_M4_combo.mgf.html	1Lys8	2	-777.777	-777.777	O:\Shao-En\MSDATA\kinaseinhib\k252a\SC_07282008\10x\M4\d008012008_m4_6.raw		0	939.5065447		0	FALSE	0	-777.777
-1	1	0	0.892	0.15	IPI:IPI00604620.3	76625	SPACER	SWISS-PROT:P19338-1|ENSEMBL:ENSP00000318195|REFSEQ:NP_005372 Tax_Id=9606 Gene_Symbol=NCL Isoform 1 of Nucleolin	GLSEDTTEETLKESFDGSVR	1100.5187	2199.0229	2	115	-777.777	-777.777	-777.777	-777.777	2793.11548	20.1645555	2783.1854	2792.642108	2792.5988	34987.97351	2199.0178	1100.51635	2199.018174	2199.018528	FALSE			-777.777	-777.777	-777.777	1	109.7	O:\Shao-En\MSDATA\kinaseinhib\k252a\SC_07282008\10x\M4\kinaseinhib_k252a_SC_07282008_10x_M4_combo.mgf.html		2	-777.777	-777.777	O:\Shao-En\MSDATA\kinaseinhib\k252a\SC_07282008\10x\M4\d008012008_m4_6.raw		5079054.5	2199.017865		1100.517971	TRUE	1100.515621	-777.777
-1	1	0	0.892	0.15	IPI:IPI00604620.3	76625	SPACER	SWISS-PROT:P19338-1|ENSEMBL:ENSP00000318195|REFSEQ:NP_005372 Tax_Id=9606 Gene_Symbol=NCL Isoform 1 of Nucleolin	GLSEDTTEETLKESFDGSVR	1107.5359	2213.0572	2	114	-777.777	-777.777	-777.777	-777.777	2787.312132	17.52445303	2778.7154	2787.621195	2787.8626	44243.53468	2213.0522	1107.533537	2213.052549	2199.020634	FALSE			-777.777	-777.777	-777.777	1	108.2	O:\Shao-En\MSDATA\kinaseinhib\k252a\SC_07282008\10x\M4\kinaseinhib_k252a_SC_07282008_10x_M4_combo.mgf.html	1Arg6 1Lys8	2	-777.777	-777.777	O:\Shao-En\MSDATA\kinaseinhib\k252a\SC_07282008\10x\M4\d008012008_m4_5.raw		6426794.844	2199.017865		1107.536664	TRUE	1107.534301	-777.777
-1	1	0	0.892	0.15	IPI:IPI00604620.3	76625	SPACER	SWISS-PROT:P19338-1|ENSEMBL:ENSP00000318195|REFSEQ:NP_005372 Tax_Id=9606 Gene_Symbol=NCL Isoform 1 of Nucleolin	GLSEDTTEETLKESFDGSVR	1107.5364	2213.0582	2	111	-777.777	-777.777	-777.777	-777.777	2784.738908	20.32017483	2780.6242	2783.917881	2787.5172	3418.433147	2213.0522	1107.534037	2213.053549	2199.018693	FALSE			-777.777	-777.777	-777.777	1	102.3	O:\Shao-En\MSDATA\kinaseinhib\k252a\SC_07282008\10x\M4\kinaseinhib_k252a_SC_07282008_10x_M4_combo.mgf.html	1Arg6 1Lys8	2	-777.777	-777.777	O:\Shao-En\MSDATA\kinaseinhib\k252a\SC_07282008\10x\M4\d008012008_m4_4.raw		499496.9835	2199.017865		1107.536435	TRUE	1107.534072	-777.777
-1	1	0	0.892	0.15	IPI:IPI00604620.3	76625	SPACER	SWISS-PROT:P19338-1|ENSEMBL:ENSP00000318195|REFSEQ:NP_005372 Tax_Id=9606 Gene_Symbol=NCL Isoform 1 of Nucleolin	GLSEDTTEETLKESFDGSVR	1100.5187	2199.0229	2	101	-777.777	-777.777	-777.777	-777.777	0	0	2813.7441	0	0	0	2199.0178	1100.51635	2199.018174	0	FALSE			-777.777	-777.777	-777.777	1	93.7	O:\Shao-En\MSDATA\kinaseinhib\k252a\SC_07282008\10x\M4\kinaseinhib_k252a_SC_07282008_10x_M4_combo.mgf.html		2	-777.777	-777.777	O:\Shao-En\MSDATA\kinaseinhib\k252a\SC_07282008\10x\M4\d008012008_m4_6.raw		0	2199.017865		0	TRUE	0	-777.777
-1	1	0	0.892	0.15	IPI:IPI00604620.3	76625	SPACER	SWISS-PROT:P19338-1|ENSEMBL:ENSP00000318195|REFSEQ:NP_005372 Tax_Id=9606 Gene_Symbol=NCL Isoform 1 of Nucleolin	GLSEDTTEETLKESFDGSVR	1100.5191	2199.0236	2	90	-777.777	-777.777	-777.777	-777.777	0	0	2778.0634	0	0	0	2199.0178	1100.51675	2199.018974	0	FALSE			-777.777	-777.777	-777.777	1	86.7	O:\Shao-En\MSDATA\kinaseinhib\k252a\SC_07282008\10x\M4\kinaseinhib_k252a_SC_07282008_10x_M4_combo.mgf.html		2	-777.777	-777.777	O:\Shao-En\MSDATA\kinaseinhib\k252a\SC_07282008\10x\M4\d008012008_m4_4.raw		0	2199.017865		0	TRUE	0	-777.777
-1	1	0	0.892	0.15	IPI:IPI00604620.3	76625	SPACER	SWISS-PROT:P19338-1|ENSEMBL:ENSP00000318195|REFSEQ:NP_005372 Tax_Id=9606 Gene_Symbol=NCL Isoform 1 of Nucleolin	GLSEDTTEETLKESFDGSVR	1107.5358	2213.057	2	89	-777.777	-777.777	-777.777	-777.777	0	0	2783.5471	0	0	0	2213.0522	1107.533437	2213.052349	0	FALSE			-777.777	-777.777	-777.777	1	83.5	O:\Shao-En\MSDATA\kinaseinhib\k252a\SC_07282008\10x\M4\kinaseinhib_k252a_SC_07282008_10x_M4_combo.mgf.html	1Arg6 1Lys8	2	-777.777	-777.777	O:\Shao-En\MSDATA\kinaseinhib\k252a\SC_07282008\10x\M4\d008012008_m4_6.raw		0	2199.017865		0	TRUE	0	-777.777
-1	1	0	0.892	0.15	IPI:IPI00604620.3	76625	SPACER	SWISS-PROT:P19338-1|ENSEMBL:ENSP00000318195|REFSEQ:NP_005372 Tax_Id=9606 Gene_Symbol=NCL Isoform 1 of Nucleolin	GLSEDTTEETLKESFDGSVR	1107.5358	2213.057	2	87	-777.777	-777.777	-777.777	-777.777	0	0	2814.106	0	0	0	2213.0522	1107.533437	2213.052349	0	FALSE			-777.777	-777.777	-777.777	1	79.2	O:\Shao-En\MSDATA\kinaseinhib\k252a\SC_07282008\10x\M4\kinaseinhib_k252a_SC_07282008_10x_M4_combo.mgf.html	1Arg6 1Lys8	2	-777.777	-777.777	O:\Shao-En\MSDATA\kinaseinhib\k252a\SC_07282008\10x\M4\d008012008_m4_6.raw		0	2199.017865		0	TRUE	0	-777.777
-1	1	0	0.892	0.15	IPI:IPI00604620.3	76625	SPACER	SWISS-PROT:P19338-1|ENSEMBL:ENSP00000318195|REFSEQ:NP_005372 Tax_Id=9606 Gene_Symbol=NCL Isoform 1 of Nucleolin	GLSEDTTEETLKESFDGSVR	1100.5179	2199.0212	2	75	-777.777	-777.777	-777.777	-777.777	0	0	2635.0791	0	0	0	2199.0178	1100.51555	2199.016574	0	FALSE			-777.777	-777.777	-777.777	1	70.3	O:\Shao-En\MSDATA\kinaseinhib\k252a\SC_07282008\10x\M4\kinaseinhib_k252a_SC_07282008_10x_M4_combo.mgf.html		2	-777.777	-777.777	O:\Shao-En\MSDATA\kinaseinhib\k252a\SC_07282008\10x\M4\d008012008_m4_6.raw		0	2199.017865		0	TRUE	0	-777.777
-1	1	0	0.892	0.15	IPI:IPI00604620.3	76625	SPACER	SWISS-PROT:P19338-1|ENSEMBL:ENSP00000318195|REFSEQ:NP_005372 Tax_Id=9606 Gene_Symbol=NCL Isoform 1 of Nucleolin	GLSEDTTEETLKESFDGSVR	1100.5178	2199.0211	2	74	-777.777	-777.777	-777.777	-777.777	0	0	2779.5566	0	0	0	2199.0178	1100.51545	2199.016374	0	FALSE			-777.777	-777.777	-777.777	1	72.6	O:\Shao-En\MSDATA\kinaseinhib\k252a\SC_07282008\10x\M4\kinaseinhib_k252a_SC_07282008_10x_M4_combo.mgf.html		2	-777.777	-777.777	O:\Shao-En\MSDATA\kinaseinhib\k252a\SC_07282008\10x\M4\d008012008_m4_5.raw		0	2199.017865		0	TRUE	0	-777.777
-1	1	0	0.892	0.15	IPI:IPI00604620.3	76625	SPACER	SWISS-PROT:P19338-1|ENSEMBL:ENSP00000318195|REFSEQ:NP_005372 Tax_Id=9606 Gene_Symbol=NCL Isoform 1 of Nucleolin	GLSEDTTEETLKESFDGSVR	1107.5362	2213.0579	2	69	-777.777	-777.777	-777.777	-777.777	0	0	2634.7751	0	0	0	2213.0522	1107.533837	2213.053149	0	FALSE			-777.777	-777.777	-777.777	1	60.5	O:\Shao-En\MSDATA\kinaseinhib\k252a\SC_07282008\10x\M4\kinaseinhib_k252a_SC_07282008_10x_M4_combo.mgf.html	1Arg6 1Lys8	2	-777.777	-777.777	O:\Shao-En\MSDATA\kinaseinhib\k252a\SC_07282008\10x\M4\d008012008_m4_5.raw		0	2199.017865		0	TRUE	0	-777.777
-1	1	0	0.892	0.15	IPI:IPI00604620.3	76625	SPACER	SWISS-PROT:P19338-1|ENSEMBL:ENSP00000318195|REFSEQ:NP_005372 Tax_Id=9606 Gene_Symbol=NCL Isoform 1 of Nucleolin	GLSEDTTEETLKESFDGSVR	1100.521	2199.0275	2	68	-777.777	-777.777	-777.777	-777.777	0	0	2633.7179	0	0	0	2199.0178	1100.51865	2199.022774	0	FALSE			-777.777	-777.777	-777.777	1	66.8	O:\Shao-En\MSDATA\kinaseinhib\k252a\SC_07282008\10x\M4\kinaseinhib_k252a_SC_07282008_10x_M4_combo.mgf.html		2	-777.777	-777.777	O:\Shao-En\MSDATA\kinaseinhib\k252a\SC_07282008\10x\M4\d008012008_m4_5.raw		0	2199.017865		0	TRUE	0	-777.777
-1	1	0	0.892	0.15	IPI:IPI00604620.3	76625	SPACER	SWISS-PROT:P19338-1|ENSEMBL:ENSP00000318195|REFSEQ:NP_005372 Tax_Id=9606 Gene_Symbol=NCL Isoform 1 of Nucleolin	GLSEDTTEETLKESFDGSVR	734.0156	2199.025	3	63	-777.777	-777.777	-777.777	-777.777	2818.093525	12.90628552	2813.0556	2817.904676	2814.8302	1845.455605	2199.0178	734.0138913	2199.019886	2199.019611	FALSE			-777.777	-777.777	-777.777	1	62.1	O:\Shao-En\MSDATA\kinaseinhib\k252a\SC_07282008\10x\M4\kinaseinhib_k252a_SC_07282008_10x_M4_combo.mgf.html		2	-777.777	-777.777	O:\Shao-En\MSDATA\kinaseinhib\k252a\SC_07282008\10x\M4\d008012008_m4_6.raw		492940.5496	2199.017865		734.0158381	TRUE	734.0141294	-777.777
-1	1	0	0.892	0.15	IPI:IPI00604620.3	76625	SPACER	SWISS-PROT:P19338-1|ENSEMBL:ENSP00000318195|REFSEQ:NP_005372 Tax_Id=9606 Gene_Symbol=NCL Isoform 1 of Nucleolin	GLSEDTTEETLKESFDGSVR	734.0157	2199.0253	3	53	-777.777	-777.777	-777.777	-777.777	0	0	2782.1339	0	0	0	2199.0178	734.0139913	2199.020186	0	FALSE			-777.777	-777.777	-777.777	1	50.4	O:\Shao-En\MSDATA\kinaseinhib\k252a\SC_07282008\10x\M4\kinaseinhib_k252a_SC_07282008_10x_M4_combo.mgf.html		2	-777.777	-777.777	O:\Shao-En\MSDATA\kinaseinhib\k252a\SC_07282008\10x\M4\d008012008_m4_6.raw		0	2199.017865		0	TRUE	0	-777.777
-1	1	0	0.892	0.15	IPI:IPI00604620.3	76625	SPACER	SWISS-PROT:P19338-1|ENSEMBL:ENSP00000318195|REFSEQ:NP_005372 Tax_Id=9606 Gene_Symbol=NCL Isoform 1 of Nucleolin	GLSEDTTEETLKESFDGSVR	738.6927	2213.0562	3	36	-777.777	-777.777	-777.777	-777.777	2632.572712	17.29918109	2634.0835	2632.57878	2630.7849	1542.337398	2213.0522	738.6909831	2213.051161	2199.019996	FALSE			-777.777	-777.777	-777.777	1	30	O:\Shao-En\MSDATA\kinaseinhib\k252a\SC_07282008\10x\M4\kinaseinhib_k252a_SC_07282008_10x_M4_combo.mgf.html	1Arg6 1Lys8	2	-777.777	-777.777	O:\Shao-En\MSDATA\kinaseinhib\k252a\SC_07282008\10x\M4\d008012008_m4_5.raw		416752.8851	2199.017865		738.6927196	TRUE	738.6910027	-777.777
-1	1	0	0.892	0.15	IPI:IPI00604620.3	76625	SPACER	SWISS-PROT:P19338-1|ENSEMBL:ENSP00000318195|REFSEQ:NP_005372 Tax_Id=9606 Gene_Symbol=NCL Isoform 1 of Nucleolin	GLSEDTTEETLKESFDGSVR	738.6928	2213.0566	3	31	-777.777	-777.777	-777.777	-777.777	0	0	2778.0307	0	0	0	2213.0522	738.6910831	2213.051461	0	FALSE			-777.777	-777.777	-777.777	1	19.8	O:\Shao-En\MSDATA\kinaseinhib\k252a\SC_07282008\10x\M4\kinaseinhib_k252a_SC_07282008_10x_M4_combo.mgf.html	1Arg6 1Lys8	2	-777.777	-777.777	O:\Shao-En\MSDATA\kinaseinhib\k252a\SC_07282008\10x\M4\d008012008_m4_5.raw		0	2199.017865		0	TRUE	0	-777.777
-1	1	0	0.892	0.15	IPI:IPI00604620.3	76625	SPACER	SWISS-PROT:P19338-1|ENSEMBL:ENSP00000318195|REFSEQ:NP_005372 Tax_Id=9606 Gene_Symbol=NCL Isoform 1 of Nucleolin	GLSEDTTEETLKESFDGSVR	738.6927	2213.0563	3	27	-777.777	-777.777	-777.777	-777.777	0	0	2782.484	0	0	0	2213.0522	738.6909831	2213.051161	0	FALSE			-777.777	-777.777	-777.777	1	27.4	O:\Shao-En\MSDATA\kinaseinhib\k252a\SC_07282008\10x\M4\kinaseinhib_k252a_SC_07282008_10x_M4_combo.mgf.html	1Arg6 1Lys8	2	-777.777	-777.777	O:\Shao-En\MSDATA\kinaseinhib\k252a\SC_07282008\10x\M4\d008012008_m4_6.raw		0	2199.017865		0	TRUE	0	-777.777
-1	1	0	0.892	0.15	IPI:IPI00604620.3	76625	SPACER	SWISS-PROT:P19338-1|ENSEMBL:ENSP00000318195|REFSEQ:NP_005372 Tax_Id=9606 Gene_Symbol=NCL Isoform 1 of Nucleolin	GLSEDTTEETLKESFDGSVR	734.0158	2199.0256	3	17	-777.777	-777.777	-777.777	-777.777	0	0	2777.7069	0	0	0	2199.0178	734.0140913	2199.020486	0	FALSE			-777.777	-777.777	-777.777	1	17	O:\Shao-En\MSDATA\kinaseinhib\k252a\SC_07282008\10x\M4\kinaseinhib_k252a_SC_07282008_10x_M4_combo.mgf.html		2	-777.777	-777.777	O:\Shao-En\MSDATA\kinaseinhib\k252a\SC_07282008\10x\M4\d008012008_m4_5.raw		0	2199.017865		0	FALSE	0	-777.777
-1	1	0	0.892	0.15	IPI:IPI00604620.3	76625	SPACER	SWISS-PROT:P19338-1|ENSEMBL:ENSP00000318195|REFSEQ:NP_005372 Tax_Id=9606 Gene_Symbol=NCL Isoform 1 of Nucleolin	GLSEDTTEETLKESFDGSVR	738.693	2213.0571	3	12	-777.777	-777.777	-777.777	-777.777	0	0	2778.4277	0	0	0	2213.0522	738.6912831	2213.052061	0	FALSE			-777.777	-777.777	-777.777	1	1.8	O:\Shao-En\MSDATA\kinaseinhib\k252a\SC_07282008\10x\M4\kinaseinhib_k252a_SC_07282008_10x_M4_combo.mgf.html	1Arg6 1Lys8	2	-777.777	-777.777	O:\Shao-En\MSDATA\kinaseinhib\k252a\SC_07282008\10x\M4\d008012008_m4_4.raw		0	2199.017865		0	FALSE	0	-777.777
-1	1	0	0.892	0.15	IPI:IPI00604620.3	76625	SPACER	SWISS-PROT:P19338-1|ENSEMBL:ENSP00000318195|REFSEQ:NP_005372 Tax_Id=9606 Gene_Symbol=NCL Isoform 1 of Nucleolin	GLSEDTTEETLKESFDGSVR	738.6936	2213.0591	3	12	-777.777	-777.777	-777.777	-777.777	0	0	2791.3794	0	0	0	2213.0522	738.6918831	2213.053861	0	FALSE			-777.777	-777.777	-777.777	1	7.9	O:\Shao-En\MSDATA\kinaseinhib\k252a\SC_07282008\10x\M4\kinaseinhib_k252a_SC_07282008_10x_M4_combo.mgf.html	1Arg6 1Lys8	2	-777.777	-777.777	O:\Shao-En\MSDATA\kinaseinhib\k252a\SC_07282008\10x\M4\d008012008_m4_4.raw		0	2199.017865		0	FALSE	0	-777.777
-1	1	0	0.892	0.15	IPI:IPI00604620.3	76625	SPACER	SWISS-PROT:P19338-1|ENSEMBL:ENSP00000318195|REFSEQ:NP_005372 Tax_Id=9606 Gene_Symbol=NCL Isoform 1 of Nucleolin	IGMTRK	368.2222	734.4299	2	15	-777.777	-777.777	-777.777	-777.777	0	0	702.6333	0	0	0	734.4296	368.2211318	734.4277382	0	FALSE			-777.777	-777.777	-777.777	1	3.7	O:\Shao-En\MSDATA\kinaseinhib\k252a\SC_07282008\10x\M4\kinaseinhib_k252a_SC_07282008_10x_M4_combo.mgf.html	1Arg6 1Met(ox) 1Lys8	2	-777.777	-777.777	O:\Shao-En\MSDATA\kinaseinhib\k252a\SC_07282008\10x\M4\d008012008_m4_5.raw		0	704.4003247		0	FALSE	0	-777.777
-1	1	0	0.892	0.15	IPI:IPI00604620.3	76625	SPACER	SWISS-PROT:P19338-1|ENSEMBL:ENSP00000318195|REFSEQ:NP_005372 Tax_Id=9606 Gene_Symbol=NCL Isoform 1 of Nucleolin	IVTDRETGSSK	603.829	1205.6434	2	71	-777.777	-777.777	-777.777	-777.777	768.2869211	9.857756532	772.134	769.1234063	767.7074	1601.738289	1205.6438	603.8275193	1205.640513	1191.607248	FALSE			-777.777	-777.777	-777.777	1	51.8	O:\Shao-En\MSDATA\kinaseinhib\k252a\SC_07282008\10x\M4\kinaseinhib_k252a_SC_07282008_10x_M4_combo.mgf.html	1Arg6 1Lys8	2	-777.777	-777.777	O:\Shao-En\MSDATA\kinaseinhib\k252a\SC_07282008\10x\M4\d008012008_m4_5.raw		591558.5186	1191.609515		603.8290094	TRUE	603.8275286	-777.777
-1	1	0	0.892	0.15	IPI:IPI00604620.3	76625	SPACER	SWISS-PROT:P19338-1|ENSEMBL:ENSP00000318195|REFSEQ:NP_005372 Tax_Id=9606 Gene_Symbol=NCL Isoform 1 of Nucleolin	IVTDRETGSSK	596.8115	1191.6085	2	60	-777.777	-777.777	-777.777	-777.777	0	0	766.0957	0	0	0	1191.6095	596.8100315	1191.605538	0	FALSE			-777.777	-777.777	-777.777	1	43.3	O:\Shao-En\MSDATA\kinaseinhib\k252a\SC_07282008\10x\M4\kinaseinhib_k252a_SC_07282008_10x_M4_combo.mgf.html		2	-777.777	-777.777	O:\Shao-En\MSDATA\kinaseinhib\k252a\SC_07282008\10x\M4\d008012008_m4_5.raw		0	1191.609515		0	TRUE	0	-777.777
-1	1	0	0.892	0.15	IPI:IPI00604620.3	76625	SPACER	SWISS-PROT:P19338-1|ENSEMBL:ENSP00000318195|REFSEQ:NP_005372 Tax_Id=9606 Gene_Symbol=NCL Isoform 1 of Nucleolin	IVTDRETGSSK	596.8117	1191.6089	2	43	-777.777	-777.777	-777.777	-777.777	683.8590184	9.923082372	681.5148	684.6017595	683.1661	283.6979115	1191.6095	596.8102315	1191.605938	1191.607476	FALSE			-777.777	-777.777	-777.777	1	30.2	O:\Shao-En\MSDATA\kinaseinhib\k252a\SC_07282008\10x\M4\kinaseinhib_k252a_SC_07282008_10x_M4_combo.mgf.html		2	-777.777	-777.777	O:\Shao-En\MSDATA\kinaseinhib\k252a\SC_07282008\10x\M4\d008012008_m4_6.raw		104738.3087	1191.609515		596.8117975	TRUE	596.810329	-777.777
-1	1	0	0.892	0.15	IPI:IPI00604620.3	76625	SPACER	SWISS-PROT:P19338-1|ENSEMBL:ENSP00000318195|REFSEQ:NP_005372 Tax_Id=9606 Gene_Symbol=NCL Isoform 1 of Nucleolin	IVTDRETGSSK	603.8292	1205.6438	2	35	-777.777	-777.777	-777.777	-777.777	0	0	681.845	0	0	0	1205.6438	603.8277193	1205.640913	0	FALSE			-777.777	-777.777	-777.777	1	19.4	O:\Shao-En\MSDATA\kinaseinhib\k252a\SC_07282008\10x\M4\kinaseinhib_k252a_SC_07282008_10x_M4_combo.mgf.html	1Arg6 1Lys8	2	-777.777	-777.777	O:\Shao-En\MSDATA\kinaseinhib\k252a\SC_07282008\10x\M4\d008012008_m4_6.raw		0	1191.609515		0	TRUE	0	-777.777
-1	1	0	0.892	0.15	IPI:IPI00604620.3	76625	SPACER	SWISS-PROT:P19338-1|ENSEMBL:ENSP00000318195|REFSEQ:NP_005372 Tax_Id=9606 Gene_Symbol=NCL Isoform 1 of Nucleolin	KFGYVDFESAEDLEK	888.922	1775.8294	2	76	-777.777	-777.777	-777.777	-777.777	2823.667401	22.94192336	2817.0089	2821.111388	2823.2761	2873.507596	1775.8253	888.9200201	1775.825515	1775.824404	FALSE			-777.777	-777.777	-777.777	1	62.9	O:\Shao-En\MSDATA\kinaseinhib\k252a\SC_07282008\10x\M4\kinaseinhib_k252a_SC_07282008_10x_M4_combo.mgf.html		2	-777.777	-777.777	O:\Shao-En\MSDATA\kinaseinhib\k252a\SC_07282008\10x\M4\d008012008_m4_5.raw		576485.006	1775.825355		888.9207375	TRUE	888.9187575	-777.777
-1	1	0	0.892	0.15	IPI:IPI00604620.3	76625	SPACER	SWISS-PROT:P19338-1|ENSEMBL:ENSP00000318195|REFSEQ:NP_005372 Tax_Id=9606 Gene_Symbol=NCL Isoform 1 of Nucleolin	KFGYVDFESAEDLEK	888.9219	1775.8293	2	60	-777.777	-777.777	-777.777	-777.777	2828.746644	18.07951135	2824.406	2828.924118	2828.539	2539.80922	1775.8253	888.9199201	1775.825315	1775.826033	FALSE			-777.777	-777.777	-777.777	1	53.2	O:\Shao-En\MSDATA\kinaseinhib\k252a\SC_07282008\10x\M4\kinaseinhib_k252a_SC_07282008_10x_M4_combo.mgf.html		2	-777.777	-777.777	O:\Shao-En\MSDATA\kinaseinhib\k252a\SC_07282008\10x\M4\d008012008_m4_6.raw		516566.8643	1775.825355		888.9210282	TRUE	888.9190483	-777.777
-1	1	0	0.892	0.15	IPI:IPI00604620.3	76625	SPACER	SWISS-PROT:P19338-1|ENSEMBL:ENSP00000318195|REFSEQ:NP_005372 Tax_Id=9606 Gene_Symbol=NCL Isoform 1 of Nucleolin	KFGYVDFESAEDLEK	888.9219	1775.8293	2	38	-777.777	-777.777	-777.777	-777.777	0	0	2822.4666	0	0	0	1775.8253	888.9199201	1775.825315	0	FALSE			-777.777	-777.777	-777.777	1	30.5	O:\Shao-En\MSDATA\kinaseinhib\k252a\SC_07282008\10x\M4\kinaseinhib_k252a_SC_07282008_10x_M4_combo.mgf.html		2	-777.777	-777.777	O:\Shao-En\MSDATA\kinaseinhib\k252a\SC_07282008\10x\M4\d008012008_m4_6.raw		0	1775.825355		0	TRUE	0	-777.777
-1	1	0	0.892	0.15	IPI:IPI00604620.3	76625	SPACER	SWISS-PROT:P19338-1|ENSEMBL:ENSP00000318195|REFSEQ:NP_005372 Tax_Id=9606 Gene_Symbol=NCL Isoform 1 of Nucleolin	KFGYVDFESAEDLEK	896.9362	1791.8579	2	36	-777.777	-777.777	-777.777	-777.777	0	0	2823.2013	0	0	0	1791.8537	896.934206	1791.853887	0	FALSE			-777.777	-777.777	-777.777	1	26.9	O:\Shao-En\MSDATA\kinaseinhib\k252a\SC_07282008\10x\M4\kinaseinhib_k252a_SC_07282008_10x_M4_combo.mgf.html	2Lys8	2	-777.777	-777.777	O:\Shao-En\MSDATA\kinaseinhib\k252a\SC_07282008\10x\M4\d008012008_m4_6.raw		0	1775.825355		0	TRUE	0	-777.777
-1	1	0	0.892	0.15	IPI:IPI00604620.3	76625	SPACER	SWISS-PROT:P19338-1|ENSEMBL:ENSP00000318195|REFSEQ:NP_005372 Tax_Id=9606 Gene_Symbol=NCL Isoform 1 of Nucleolin	KFGYVDFESAEDLEK	592.9519	1775.8339	3	32	-777.777	-777.777	-777.777	-777.777	2823.405587	20.4011272	2819.2853	2821.032019	2823.2761	1015.986254	1775.8253	592.9504383	1775.829527	1775.827795	FALSE			-777.777	-777.777	-777.777	1	24.2	O:\Shao-En\MSDATA\kinaseinhib\k252a\SC_07282008\10x\M4\kinaseinhib_k252a_SC_07282008_10x_M4_combo.mgf.html		2	-777.777	-777.777	O:\Shao-En\MSDATA\kinaseinhib\k252a\SC_07282008\10x\M4\d008012008_m4_5.raw		376516.6641	1775.825355		592.9518816	TRUE	592.9504199	-777.777
-1	1	0	0.892	0.15	IPI:IPI00604620.3	76625	SPACER	SWISS-PROT:P19338-1|ENSEMBL:ENSP00000318195|REFSEQ:NP_005372 Tax_Id=9606 Gene_Symbol=NCL Isoform 1 of Nucleolin	KFGYVDFESAEDLEK	598.2941	1791.8605	3	27	-777.777	-777.777	-777.777	-777.777	2829.070098	18.07951135	2829.0125	2829.442534	2828.539	1339.61899	1791.8537	598.2926289	1791.856099	1775.828099	FALSE			-777.777	-777.777	-777.777	1	18.1	O:\Shao-En\MSDATA\kinaseinhib\k252a\SC_07282008\10x\M4\kinaseinhib_k252a_SC_07282008_10x_M4_combo.mgf.html	2Lys8	2	-777.777	-777.777	O:\Shao-En\MSDATA\kinaseinhib\k252a\SC_07282008\10x\M4\d008012008_m4_6.raw		499174.2449	1775.825355		598.2949736	TRUE	598.2935026	-777.777
-1	1	0	0.892	0.15	IPI:IPI00604620.3	76625	SPACER	SWISS-PROT:P19338-1|ENSEMBL:ENSP00000318195|REFSEQ:NP_005372 Tax_Id=9606 Gene_Symbol=NCL Isoform 1 of Nucleolin	KFGYVDFESAEDLEK	592.9518	1775.8337	3	22	-777.777	-777.777	-777.777	-777.777	0	0	2824.7633	0	0	0	1775.8253	592.9503383	1775.829227	0	FALSE			-777.777	-777.777	-777.777	1	17.2	O:\Shao-En\MSDATA\kinaseinhib\k252a\SC_07282008\10x\M4\kinaseinhib_k252a_SC_07282008_10x_M4_combo.mgf.html		2	-777.777	-777.777	O:\Shao-En\MSDATA\kinaseinhib\k252a\SC_07282008\10x\M4\d008012008_m4_6.raw		0	1775.825355		0	FALSE	0	-777.777
-1	1	0	0.892	0.15	IPI:IPI00604620.3	76625	SPACER	SWISS-PROT:P19338-1|ENSEMBL:ENSP00000318195|REFSEQ:NP_005372 Tax_Id=9606 Gene_Symbol=NCL Isoform 1 of Nucleolin	LELQGPR	409.7463	817.4781	2	38	-777.777	-777.777	-777.777	-777.777	1942.321462	18.16109536	1941.033	1942.660351	1942.2441	2119.095467	817.4753	409.7451591	817.4757928	811.4550106	FALSE			-777.777	-777.777	-777.777	1	11	O:\Shao-En\MSDATA\kinaseinhib\k252a\SC_07282008\10x\M4\kinaseinhib_k252a_SC_07282008_10x_M4_combo.mgf.html	1Arg6	2	-777.777	-777.777	O:\Shao-En\MSDATA\kinaseinhib\k252a\SC_07282008\10x\M4\d008012008_m4_5.raw		1424365.277	811.4551847		409.7461617	TRUE	409.7450208	-777.777
-1	1	0	0.892	0.15	IPI:IPI00604620.3	76625	SPACER	SWISS-PROT:P19338-1|ENSEMBL:ENSP00000318195|REFSEQ:NP_005372 Tax_Id=9606 Gene_Symbol=NCL Isoform 1 of Nucleolin	LELQGPR	409.7463	817.478	2	38	-777.777	-777.777	-777.777	-777.777	1941.477416	15.62354121	1938.056	1941.656488	1941.4975	3842.825492	817.4753	409.7451591	817.4757928	811.4549691	FALSE			-777.777	-777.777	-777.777	1	19.8	O:\Shao-En\MSDATA\kinaseinhib\k252a\SC_07282008\10x\M4\kinaseinhib_k252a_SC_07282008_10x_M4_combo.mgf.html	1Arg6	2	-777.777	-777.777	O:\Shao-En\MSDATA\kinaseinhib\k252a\SC_07282008\10x\M4\d008012008_m4_6.raw		2588367	811.4551847		409.7461769	TRUE	409.745036	-777.777
-1	1	0	0.892	0.15	IPI:IPI00604620.3	76625	SPACER	SWISS-PROT:P19338-1|ENSEMBL:ENSP00000318195|REFSEQ:NP_005372 Tax_Id=9606 Gene_Symbol=NCL Isoform 1 of Nucleolin	LELQGPR	406.7361	811.4575	2	27	-777.777	-777.777	-777.777	-777.777	0	0	1947.9931	0	0	0	811.4552	406.7349644	811.4554033	0	FALSE			-777.777	-777.777	-777.777	1	8	O:\Shao-En\MSDATA\kinaseinhib\k252a\SC_07282008\10x\M4\kinaseinhib_k252a_SC_07282008_10x_M4_combo.mgf.html		2	-777.777	-777.777	O:\Shao-En\MSDATA\kinaseinhib\k252a\SC_07282008\10x\M4\d008012008_m4_6.raw		0	811.4551847		0	TRUE	0	-777.777
-1	1	0	0.892	0.15	IPI:IPI00604620.3	76625	SPACER	SWISS-PROT:P19338-1|ENSEMBL:ENSP00000318195|REFSEQ:NP_005372 Tax_Id=9606 Gene_Symbol=NCL Isoform 1 of Nucleolin	LELQGPR	406.7361	811.4576	2	25	-777.777	-777.777	-777.777	-777.777	0	0	1939.3945	0	0	0	811.4552	406.7349644	811.4554033	0	FALSE			-777.777	-777.777	-777.777	1	5.1	O:\Shao-En\MSDATA\kinaseinhib\k252a\SC_07282008\10x\M4\kinaseinhib_k252a_SC_07282008_10x_M4_combo.mgf.html		2	-777.777	-777.777	O:\Shao-En\MSDATA\kinaseinhib\k252a\SC_07282008\10x\M4\d008012008_m4_5.raw		0	811.4551847		0	FALSE	0	-777.777
-1	1	0	0.892	0.15	IPI:IPI00604620.3	76625	SPACER	SWISS-PROT:P19338-1|ENSEMBL:ENSP00000318195|REFSEQ:NP_005372 Tax_Id=9606 Gene_Symbol=NCL Isoform 1 of Nucleolin	LVSKDGK	381.7383	761.4621	2	45	-777.777	-777.777	-777.777	-777.777	703.9033	0	705.6111	703.9033	703.9033	49.53614529	761.4618	381.7372081	761.4598909	745.4321157	FALSE			-777.777	-777.777	-777.777	1	30	O:\Shao-En\MSDATA\kinaseinhib\k252a\SC_07282008\10x\M4\kinaseinhib_k252a_SC_07282008_10x_M4_combo.mgf.html	2Lys8	2	-777.777	-777.777	O:\Shao-En\MSDATA\kinaseinhib\k252a\SC_07282008\10x\M4\d008012008_m4_5.raw		39346.30176	745.4333847		381.738326	TRUE	381.7372342	-777.777
-1	1	0	0.892	0.15	IPI:IPI00604620.3	76625	SPACER	SWISS-PROT:P19338-1|ENSEMBL:ENSP00000318195|REFSEQ:NP_005372 Tax_Id=9606 Gene_Symbol=NCL Isoform 1 of Nucleolin	LVSKDGK	381.7382	761.4618	2	13	-777.777	-777.777	-777.777	-777.777	0	0	620.5441	0	0	0	761.4618	381.7371081	761.4596909	0	FALSE			-777.777	-777.777	-777.777	1	0.8	O:\Shao-En\MSDATA\kinaseinhib\k252a\SC_07282008\10x\M4\kinaseinhib_k252a_SC_07282008_10x_M4_combo.mgf.html	2Lys8	2	-777.777	-777.777	O:\Shao-En\MSDATA\kinaseinhib\k252a\SC_07282008\10x\M4\d008012008_m4_6.raw		0	745.4333847		0	FALSE	0	-777.777
-1	1	0	0.892	0.15	IPI:IPI00604620.3	76625	SPACER	SWISS-PROT:P19338-1|ENSEMBL:ENSP00000318195|REFSEQ:NP_005372 Tax_Id=9606 Gene_Symbol=NCL Isoform 1 of Nucleolin	NDLAVVDVR	503.7858	1005.5571	2	80	-777.777	-777.777	-777.777	-777.777	2212.690293	20.051574	2216.2067	2212.62443	2213.5727	8100.935107	1005.555	503.7844944	1005.554463	999.5354527	FALSE			-777.777	-777.777	-777.777	1	52.7	O:\Shao-En\MSDATA\kinaseinhib\k252a\SC_07282008\10x\M4\kinaseinhib_k252a_SC_07282008_10x_M4_combo.mgf.html	1Arg6	2	-777.777	-777.777	O:\Shao-En\MSDATA\kinaseinhib\k252a\SC_07282008\10x\M4\d008012008_m4_6.raw		3899491.113	999.5348847		503.7858389	TRUE	503.7845333	-777.777
-1	1	0	0.892	0.15	IPI:IPI00604620.3	76625	SPACER	SWISS-PROT:P19338-1|ENSEMBL:ENSP00000318195|REFSEQ:NP_005372 Tax_Id=9606 Gene_Symbol=NCL Isoform 1 of Nucleolin	NDLAVVDVR	503.7859	1005.5572	2	70	-777.777	-777.777	-777.777	-777.777	2209.363481	18.85738591	2202.9667	2209.189192	2210.0946	6647.621794	1005.555	503.7845944	1005.554663	999.5353988	FALSE			-777.777	-777.777	-777.777	1	42.8	O:\Shao-En\MSDATA\kinaseinhib\k252a\SC_07282008\10x\M4\kinaseinhib_k252a_SC_07282008_10x_M4_combo.mgf.html	1Arg6	2	-777.777	-777.777	O:\Shao-En\MSDATA\kinaseinhib\k252a\SC_07282008\10x\M4\d008012008_m4_5.raw		3197917.918	999.5348847		503.7858102	TRUE	503.7845046	-777.777
-1	1	0	0.892	0.15	IPI:IPI00604620.3	76625	SPACER	SWISS-PROT:P19338-1|ENSEMBL:ENSP00000318195|REFSEQ:NP_005372 Tax_Id=9606 Gene_Symbol=NCL Isoform 1 of Nucleolin	NDLAVVDVR	500.7766	999.5386	2	57	-777.777	-777.777	-777.777	-777.777	0	0	2205.2535	0	0	0	999.5349	500.7752997	999.536074	0	FALSE			-777.777	-777.777	-777.777	1	37.8	O:\Shao-En\MSDATA\kinaseinhib\k252a\SC_07282008\10x\M4\kinaseinhib_k252a_SC_07282008_10x_M4_combo.mgf.html		2	-777.777	-777.777	O:\Shao-En\MSDATA\kinaseinhib\k252a\SC_07282008\10x\M4\d008012008_m4_6.raw		0	999.5348847		0	TRUE	0	-777.777
-1	1	0	0.892	0.15	IPI:IPI00604620.3	76625	SPACER	SWISS-PROT:P19338-1|ENSEMBL:ENSP00000318195|REFSEQ:NP_005372 Tax_Id=9606 Gene_Symbol=NCL Isoform 1 of Nucleolin	NDLAVVDVR	500.7767	999.5388	2	50	-777.777	-777.777	-777.777	-777.777	0	0	2202.6752	0	0	0	999.5349	500.7753997	999.536274	0	FALSE			-777.777	-777.777	-777.777	1	38.3	O:\Shao-En\MSDATA\kinaseinhib\k252a\SC_07282008\10x\M4\kinaseinhib_k252a_SC_07282008_10x_M4_combo.mgf.html		2	-777.777	-777.777	O:\Shao-En\MSDATA\kinaseinhib\k252a\SC_07282008\10x\M4\d008012008_m4_5.raw		0	999.5348847		0	TRUE	0	-777.777
-1	1	0	0.892	0.15	IPI:IPI00604620.3	76625	SPACER	SWISS-PROT:P19338-1|ENSEMBL:ENSP00000318195|REFSEQ:NP_005372 Tax_Id=9606 Gene_Symbol=NCL Isoform 1 of Nucleolin	NSTWSGESK	502.2323	1002.45	2	35	-777.777	-777.777	-777.777	-777.777	1065.25346	85.64509105	1089.4182	1065.911893	1090.7433	105.3482077	1002.4498	502.2309971	1002.447469	994.4337468	FALSE			-777.777	-777.777	-777.777	1	18.7	O:\Shao-En\MSDATA\kinaseinhib\k252a\SC_07282008\10x\M4\kinaseinhib_k252a_SC_07282008_10x_M4_combo.mgf.html	1Lys8	2	-777.777	-777.777	O:\Shao-En\MSDATA\kinaseinhib\k252a\SC_07282008\10x\M4\d008012008_m4_5.raw		52200.21753	994.4355847		502.2324062	TRUE	502.2311034	-777.777
-1	1	0	0.892	0.15	IPI:IPI00604620.3	76625	SPACER	SWISS-PROT:P19338-1|ENSEMBL:ENSP00000318195|REFSEQ:NP_005372 Tax_Id=9606 Gene_Symbol=NCL Isoform 1 of Nucleolin	NSTWSGESK	502.2321	1002.4497	2	31	-777.777	-777.777	-777.777	-777.777	0	0	1056.9545	0	0	0	1002.4498	502.2307971	1002.447069	0	FALSE			-777.777	-777.777	-777.777	1	16.6	O:\Shao-En\MSDATA\kinaseinhib\k252a\SC_07282008\10x\M4\kinaseinhib_k252a_SC_07282008_10x_M4_combo.mgf.html	1Lys8	2	-777.777	-777.777	O:\Shao-En\MSDATA\kinaseinhib\k252a\SC_07282008\10x\M4\d008012008_m4_5.raw		0	994.4355847		0	TRUE	0	-777.777
-1	1	0	0.892	0.15	IPI:IPI00604620.3	76625	SPACER	SWISS-PROT:P19338-1|ENSEMBL:ENSP00000318195|REFSEQ:NP_005372 Tax_Id=9606 Gene_Symbol=NCL Isoform 1 of Nucleolin	NSTWSGESK	498.2253	994.4361	2	26	-777.777	-777.777	-777.777	-777.777	0	0	1086.93	0	0	0	994.4356	498.2240042	994.4334829	0	FALSE			-777.777	-777.777	-777.777	1	9.4	O:\Shao-En\MSDATA\kinaseinhib\k252a\SC_07282008\10x\M4\kinaseinhib_k252a_SC_07282008_10x_M4_combo.mgf.html		2	-777.777	-777.777	O:\Shao-En\MSDATA\kinaseinhib\k252a\SC_07282008\10x\M4\d008012008_m4_5.raw		0	994.4355847		0	TRUE	0	-777.777
-1	1	0	0.892	0.15	IPI:IPI00604620.3	76625	SPACER	SWISS-PROT:P19338-1|ENSEMBL:ENSP00000318195|REFSEQ:NP_005372 Tax_Id=9606 Gene_Symbol=NCL Isoform 1 of Nucleolin	NSTWSGESK	498.2253	994.4361	2	21	-777.777	-777.777	-777.777	-777.777	0	0	1054.275	0	0	0	994.4356	498.2240042	994.4334829	0	FALSE			-777.777	-777.777	-777.777	1	10	O:\Shao-En\MSDATA\kinaseinhib\k252a\SC_07282008\10x\M4\kinaseinhib_k252a_SC_07282008_10x_M4_combo.mgf.html		2	-777.777	-777.777	O:\Shao-En\MSDATA\kinaseinhib\k252a\SC_07282008\10x\M4\d008012008_m4_5.raw		0	994.4355847		0	FALSE	0	-777.777
-1	1	0	0.892	0.15	IPI:IPI00604620.3	76625	SPACER	SWISS-PROT:P19338-1|ENSEMBL:ENSP00000318195|REFSEQ:NP_005372 Tax_Id=9606 Gene_Symbol=NCL Isoform 1 of Nucleolin	QKVEGTEPTTAFNLFVGNLNFNK	1292.6793	2583.344	2	36	-777.777	-777.777	-777.777	-777.777	3651.269408	25.27195179	3641.1024	3651.6214	3649.3576	975.5093039	2583.3303	1292.676613	2583.338701	2567.302358	FALSE			-777.777	-777.777	-777.777	1	30.8	O:\Shao-En\MSDATA\kinaseinhib\k252a\SC_07282008\10x\M4\kinaseinhib_k252a_SC_07282008_10x_M4_combo.mgf.html	2Lys8	2	-777.777	-777.777	O:\Shao-En\MSDATA\kinaseinhib\k252a\SC_07282008\10x\M4\d008012008_m4_6.raw		113297.4764	2567.301965		1292.676254	TRUE	1292.673568	-777.777
-1	1	0	0.892	0.15	IPI:IPI00604620.3	76625	SPACER	SWISS-PROT:P19338-1|ENSEMBL:ENSP00000318195|REFSEQ:NP_005372 Tax_Id=9606 Gene_Symbol=NCL Isoform 1 of Nucleolin	QKVEGTEPTTAFNLFVGNLNFNK	1292.6757	2583.3368	2	20	-777.777	-777.777	-777.777	-777.777	0	0	3620.909	0	0	0	2583.3303	1292.673013	2583.331501	0	FALSE			-777.777	-777.777	-777.777	1	18.5	O:\Shao-En\MSDATA\kinaseinhib\k252a\SC_07282008\10x\M4\kinaseinhib_k252a_SC_07282008_10x_M4_combo.mgf.html	2Lys8	2	-777.777	-777.777	O:\Shao-En\MSDATA\kinaseinhib\k252a\SC_07282008\10x\M4\d008012008_m4_5.raw		0	2567.301965		0	FALSE	0	-777.777
-1	1	0	0.892	0.15	IPI:IPI00604620.3	76625	SPACER	SWISS-PROT:P19338-1|ENSEMBL:ENSP00000318195|REFSEQ:NP_005372 Tax_Id=9606 Gene_Symbol=NCL Isoform 1 of Nucleolin	QKVEGTEPTTAFNLFVGNLNFNK	1292.6746	2583.3347	2	18	-777.777	-777.777	-777.777	-777.777	0	0	3639.0607	0	0	0	2583.3303	1292.671913	2583.329301	0	FALSE			-777.777	-777.777	-777.777	1	17.6	O:\Shao-En\MSDATA\kinaseinhib\k252a\SC_07282008\10x\M4\kinaseinhib_k252a_SC_07282008_10x_M4_combo.mgf.html	2Lys8	2	-777.777	-777.777	O:\Shao-En\MSDATA\kinaseinhib\k252a\SC_07282008\10x\M4\d008012008_m4_6.raw		0	2567.301965		0	FALSE	0	-777.777
-1	1	0	0.892	0.15	IPI:IPI00604620.3	76625	SPACER	SWISS-PROT:P19338-1|ENSEMBL:ENSP00000318195|REFSEQ:NP_005372 Tax_Id=9606 Gene_Symbol=NCL Isoform 1 of Nucleolin	QKVEGTEPTTAFNLFVGNLNFNK	1284.6587	2567.3029	2	16	-777.777	-777.777	-777.777	-777.777	0	0	3637.9795	0	0	0	2567.3019	1284.656027	2567.297529	0	FALSE			-777.777	-777.777	-777.777	1	16.2	O:\Shao-En\MSDATA\kinaseinhib\k252a\SC_07282008\10x\M4\kinaseinhib_k252a_SC_07282008_10x_M4_combo.mgf.html		2	-777.777	-777.777	O:\Shao-En\MSDATA\kinaseinhib\k252a\SC_07282008\10x\M4\d008012008_m4_6.raw		0	2567.301965		0	FALSE	0	-777.777
-1	1	0	0.892	0.15	IPI:IPI00604620.3	76625	SPACER	SWISS-PROT:P19338-1|ENSEMBL:ENSP00000318195|REFSEQ:NP_005372 Tax_Id=9606 Gene_Symbol=NCL Isoform 1 of Nucleolin	QKVEGTEPTTAFNLFVGNLNFNK	1292.6763	2583.338	2	13	-777.777	-777.777	-777.777	-777.777	0	0	3814.7901	0	0	0	2583.3303	1292.673613	2583.332701	0	FALSE			-777.777	-777.777	-777.777	1	9.4	O:\Shao-En\MSDATA\kinaseinhib\k252a\SC_07282008\10x\M4\kinaseinhib_k252a_SC_07282008_10x_M4_combo.mgf.html	2Lys8	2	-777.777	-777.777	O:\Shao-En\MSDATA\kinaseinhib\k252a\SC_07282008\10x\M4\d008012008_m4_6.raw		0	2567.301965		0	FALSE	0	-777.777
-1	1	0	0.892	0.15	IPI:IPI00604620.3	76625	SPACER	SWISS-PROT:P19338-1|ENSEMBL:ENSP00000318195|REFSEQ:NP_005372 Tax_Id=9606 Gene_Symbol=NCL Isoform 1 of Nucleolin	QKVEGTEPTTAFNLFVGNLNFNK	1284.6593	2567.3041	2	11	-777.777	-777.777	-777.777	-777.777	0	0	3618.8853	0	0	0	2567.3019	1284.656627	2567.298729	0	FALSE			-777.777	-777.777	-777.777	1	10.9	O:\Shao-En\MSDATA\kinaseinhib\k252a\SC_07282008\10x\M4\kinaseinhib_k252a_SC_07282008_10x_M4_combo.mgf.html		2	-777.777	-777.777	O:\Shao-En\MSDATA\kinaseinhib\k252a\SC_07282008\10x\M4\d008012008_m4_5.raw		0	2567.301965		0	FALSE	0	-777.777
-1	1	0	0.892	0.15	IPI:IPI00604620.3	76625	SPACER	SWISS-PROT:P19338-1|ENSEMBL:ENSP00000318195|REFSEQ:NP_005372 Tax_Id=9606 Gene_Symbol=NCL Isoform 1 of Nucleolin	QKVEGTEPTTAFNLFVGNLNFNK	862.1188	2583.3346	3	55	-777.777	-777.777	-777.777	-777.777	3809.312658	54.64812973	3815.8478	3808.920288	3812.6824	878.25398	2583.3303	862.116867	2583.328813	2567.301278	FALSE			-777.777	-777.777	-777.777	1	43.4	O:\Shao-En\MSDATA\kinaseinhib\k252a\SC_07282008\10x\M4\kinaseinhib_k252a_SC_07282008_10x_M4_combo.mgf.html	2Lys8	2	-777.777	-777.777	O:\Shao-En\MSDATA\kinaseinhib\k252a\SC_07282008\10x\M4\d008012008_m4_6.raw		187361.1635	2567.301965		862.1190198	TRUE	862.1170867	-777.777
-1	1	0	0.892	0.15	IPI:IPI00604620.3	76625	SPACER	SWISS-PROT:P19338-1|ENSEMBL:ENSP00000318195|REFSEQ:NP_005372 Tax_Id=9606 Gene_Symbol=NCL Isoform 1 of Nucleolin	QKVEGTEPTTAFNLFVGNLNFNK	862.1188	2583.3346	3	49	-777.777	-777.777	-777.777	-777.777	0	0	3640.3729	0	0	0	2583.3303	862.116867	2583.328813	0	FALSE			-777.777	-777.777	-777.777	1	42	O:\Shao-En\MSDATA\kinaseinhib\k252a\SC_07282008\10x\M4\kinaseinhib_k252a_SC_07282008_10x_M4_combo.mgf.html	2Lys8	2	-777.777	-777.777	O:\Shao-En\MSDATA\kinaseinhib\k252a\SC_07282008\10x\M4\d008012008_m4_6.raw		0	2567.301965		0	TRUE	0	-777.777
-1	1	0	0.892	0.15	IPI:IPI00604620.3	76625	SPACER	SWISS-PROT:P19338-1|ENSEMBL:ENSP00000318195|REFSEQ:NP_005372 Tax_Id=9606 Gene_Symbol=NCL Isoform 1 of Nucleolin	QKVEGTEPTTAFNLFVGNLNFNK	862.1192	2583.3359	3	47	-777.777	-777.777	-777.777	-777.777	0	0	3664.6073	0	0	0	2583.3303	862.117267	2583.330013	0	FALSE			-777.777	-777.777	-777.777	1	36.4	O:\Shao-En\MSDATA\kinaseinhib\k252a\SC_07282008\10x\M4\kinaseinhib_k252a_SC_07282008_10x_M4_combo.mgf.html	2Lys8	2	-777.777	-777.777	O:\Shao-En\MSDATA\kinaseinhib\k252a\SC_07282008\10x\M4\d008012008_m4_6.raw		0	2567.301965		0	TRUE	0	-777.777
-1	1	0	0.892	0.15	IPI:IPI00604620.3	76625	SPACER	SWISS-PROT:P19338-1|ENSEMBL:ENSP00000318195|REFSEQ:NP_005372 Tax_Id=9606 Gene_Symbol=NCL Isoform 1 of Nucleolin	QKVEGTEPTTAFNLFVGNLNFNK	862.1195	2583.3366	3	44	-777.777	-777.777	-777.777	-777.777	3634.389927	29.79003094	3627.9624	3634.033433	3626.7304	978.3541838	2583.3303	862.117567	2583.330913	2567.304406	FALSE			-777.777	-777.777	-777.777	1	32.3	O:\Shao-En\MSDATA\kinaseinhib\k252a\SC_07282008\10x\M4\kinaseinhib_k252a_SC_07282008_10x_M4_combo.mgf.html	2Lys8	2	-777.777	-777.777	O:\Shao-En\MSDATA\kinaseinhib\k252a\SC_07282008\10x\M4\d008012008_m4_4.raw		206858.2042	2567.301965		862.1192486	TRUE	862.1173156	-777.777
-1	1	0	0.892	0.15	IPI:IPI00604620.3	76625	SPACER	SWISS-PROT:P19338-1|ENSEMBL:ENSP00000318195|REFSEQ:NP_005372 Tax_Id=9606 Gene_Symbol=NCL Isoform 1 of Nucleolin	QKVEGTEPTTAFNLFVGNLNFNK	856.7764	2567.3073	3	41	-777.777	-777.777	-777.777	-777.777	3630.665617	30.06417534	3644.7224	3630.180205	3627.5127	7425.983257	2567.3019	856.7744763	2567.301641	2567.303876	FALSE			-777.777	-777.777	-777.777	1	36.4	O:\Shao-En\MSDATA\kinaseinhib\k252a\SC_07282008\10x\M4\kinaseinhib_k252a_SC_07282008_10x_M4_combo.mgf.html		2	-777.777	-777.777	O:\Shao-En\MSDATA\kinaseinhib\k252a\SC_07282008\10x\M4\d008012008_m4_5.raw		1569729.026	2567.301965		856.7782657	TRUE	856.776342	-777.777
-1	1	0	0.892	0.15	IPI:IPI00604620.3	76625	SPACER	SWISS-PROT:P19338-1|ENSEMBL:ENSP00000318195|REFSEQ:NP_005372 Tax_Id=9606 Gene_Symbol=NCL Isoform 1 of Nucleolin	QKVEGTEPTTAFNLFVGNLNFNK	856.7759	2567.306	3	39	-777.777	-777.777	-777.777	-777.777	0	0	3811.2663	0	0	0	2567.3019	856.7739763	2567.300141	0	FALSE			-777.777	-777.777	-777.777	1	30.1	O:\Shao-En\MSDATA\kinaseinhib\k252a\SC_07282008\10x\M4\kinaseinhib_k252a_SC_07282008_10x_M4_combo.mgf.html		2	-777.777	-777.777	O:\Shao-En\MSDATA\kinaseinhib\k252a\SC_07282008\10x\M4\d008012008_m4_6.raw		0	2567.301965		0	TRUE	0	-777.777
-1	1	0	0.892	0.15	IPI:IPI00604620.3	76625	SPACER	SWISS-PROT:P19338-1|ENSEMBL:ENSP00000318195|REFSEQ:NP_005372 Tax_Id=9606 Gene_Symbol=NCL Isoform 1 of Nucleolin	QKVEGTEPTTAFNLFVGNLNFNK	862.1193	2583.3361	3	39	-777.777	-777.777	-777.777	-777.777	0	0	3614.4867	0	0	0	2583.3303	862.117367	2583.330313	0	FALSE			-777.777	-777.777	-777.777	1	35.4	O:\Shao-En\MSDATA\kinaseinhib\k252a\SC_07282008\10x\M4\kinaseinhib_k252a_SC_07282008_10x_M4_combo.mgf.html	2Lys8	2	-777.777	-777.777	O:\Shao-En\MSDATA\kinaseinhib\k252a\SC_07282008\10x\M4\d008012008_m4_5.raw		0	2567.301965		0	TRUE	0	-777.777
-1	1	0	0.892	0.15	IPI:IPI00604620.3	76625	SPACER	SWISS-PROT:P19338-1|ENSEMBL:ENSP00000318195|REFSEQ:NP_005372 Tax_Id=9606 Gene_Symbol=NCL Isoform 1 of Nucleolin	QKVEGTEPTTAFNLFVGNLNFNK	862.119	2583.3352	3	37	-777.777	-777.777	-777.777	-777.777	0	0	3849.0148	0	0	0	2583.3303	862.117067	2583.329413	0	FALSE			-777.777	-777.777	-777.777	1	33.9	O:\Shao-En\MSDATA\kinaseinhib\k252a\SC_07282008\10x\M4\kinaseinhib_k252a_SC_07282008_10x_M4_combo.mgf.html	2Lys8	2	-777.777	-777.777	O:\Shao-En\MSDATA\kinaseinhib\k252a\SC_07282008\10x\M4\d008012008_m4_6.raw		0	2567.301965		0	TRUE	0	-777.777
-1	1	0	0.892	0.15	IPI:IPI00604620.3	76625	SPACER	SWISS-PROT:P19338-1|ENSEMBL:ENSP00000318195|REFSEQ:NP_005372 Tax_Id=9606 Gene_Symbol=NCL Isoform 1 of Nucleolin	QKVEGTEPTTAFNLFVGNLNFNK	856.7765	2567.3076	3	36	-777.777	-777.777	-777.777	-777.777	0	0	3667.1289	0	0	0	2567.3019	856.7745763	2567.301941	0	FALSE			-777.777	-777.777	-777.777	1	29.2	O:\Shao-En\MSDATA\kinaseinhib\k252a\SC_07282008\10x\M4\kinaseinhib_k252a_SC_07282008_10x_M4_combo.mgf.html		2	-777.777	-777.777	O:\Shao-En\MSDATA\kinaseinhib\k252a\SC_07282008\10x\M4\d008012008_m4_6.raw		0	2567.301965		0	TRUE	0	-777.777
-1	1	0	0.892	0.15	IPI:IPI00604620.3	76625	SPACER	SWISS-PROT:P19338-1|ENSEMBL:ENSP00000318195|REFSEQ:NP_005372 Tax_Id=9606 Gene_Symbol=NCL Isoform 1 of Nucleolin	QKVEGTEPTTAFNLFVGNLNFNK	856.7766	2567.308	3	30	-777.777	-777.777	-777.777	-777.777	0	0	3614.8555	0	0	0	2567.3019	856.7746763	2567.302241	0	FALSE			-777.777	-777.777	-777.777	1	28.9	O:\Shao-En\MSDATA\kinaseinhib\k252a\SC_07282008\10x\M4\kinaseinhib_k252a_SC_07282008_10x_M4_combo.mgf.html		2	-777.777	-777.777	O:\Shao-En\MSDATA\kinaseinhib\k252a\SC_07282008\10x\M4\d008012008_m4_5.raw		0	2567.301965		0	TRUE	0	-777.777
-1	1	0	0.892	0.15	IPI:IPI00604620.3	76625	SPACER	SWISS-PROT:P19338-1|ENSEMBL:ENSP00000318195|REFSEQ:NP_005372 Tax_Id=9606 Gene_Symbol=NCL Isoform 1 of Nucleolin	QKVEGTEPTTAFNLFVGNLNFNK	862.1193	2583.3362	3	29	-777.777	-777.777	-777.777	-777.777	0	0	3645.0935	0	0	0	2583.3303	862.117367	2583.330313	0	FALSE			-777.777	-777.777	-777.777	1	21.1	O:\Shao-En\MSDATA\kinaseinhib\k252a\SC_07282008\10x\M4\kinaseinhib_k252a_SC_07282008_10x_M4_combo.mgf.html	2Lys8	2	-777.777	-777.777	O:\Shao-En\MSDATA\kinaseinhib\k252a\SC_07282008\10x\M4\d008012008_m4_5.raw		0	2567.301965		0	TRUE	0	-777.777
-1	1	0	0.892	0.15	IPI:IPI00604620.3	76625	SPACER	SWISS-PROT:P19338-1|ENSEMBL:ENSP00000318195|REFSEQ:NP_005372 Tax_Id=9606 Gene_Symbol=NCL Isoform 1 of Nucleolin	QKVEGTEPTTAFNLFVGNLNFNK	856.7762	2567.3067	3	26	-777.777	-777.777	-777.777	-777.777	0	0	3841.2832	0	0	0	2567.3019	856.7742763	2567.301041	0	FALSE			-777.777	-777.777	-777.777	1	19.2	O:\Shao-En\MSDATA\kinaseinhib\k252a\SC_07282008\10x\M4\kinaseinhib_k252a_SC_07282008_10x_M4_combo.mgf.html		2	-777.777	-777.777	O:\Shao-En\MSDATA\kinaseinhib\k252a\SC_07282008\10x\M4\d008012008_m4_6.raw		0	2567.301965		0	TRUE	0	-777.777
-1	1	0	0.892	0.15	IPI:IPI00604620.3	76625	SPACER	SWISS-PROT:P19338-1|ENSEMBL:ENSP00000318195|REFSEQ:NP_005372 Tax_Id=9606 Gene_Symbol=NCL Isoform 1 of Nucleolin	QKVEGTEPTTAFNLFVGNLNFNK	862.1191	2583.3356	3	18	-777.777	-777.777	-777.777	-777.777	0	0	3872.9879	0	0	0	2583.3303	862.117167	2583.329713	0	FALSE			-777.777	-777.777	-777.777	1	16.9	O:\Shao-En\MSDATA\kinaseinhib\k252a\SC_07282008\10x\M4\kinaseinhib_k252a_SC_07282008_10x_M4_combo.mgf.html	2Lys8	2	-777.777	-777.777	O:\Shao-En\MSDATA\kinaseinhib\k252a\SC_07282008\10x\M4\d008012008_m4_6.raw		0	2567.301965		0	FALSE	0	-777.777
-1	1	0	0.892	0.15	IPI:IPI00604620.3	76625	SPACER	SWISS-PROT:P19338-1|ENSEMBL:ENSP00000318195|REFSEQ:NP_005372 Tax_Id=9606 Gene_Symbol=NCL Isoform 1 of Nucleolin	QKVEGTEPTTAFNLFVGNLNFNK	856.7766	2567.308	3	17	-777.777	-777.777	-777.777	-777.777	0	0	3654.7789	0	0	0	2567.3019	856.7746763	2567.302241	0	FALSE			-777.777	-777.777	-777.777	1	11	O:\Shao-En\MSDATA\kinaseinhib\k252a\SC_07282008\10x\M4\kinaseinhib_k252a_SC_07282008_10x_M4_combo.mgf.html		2	-777.777	-777.777	O:\Shao-En\MSDATA\kinaseinhib\k252a\SC_07282008\10x\M4\d008012008_m4_5.raw		0	2567.301965		0	FALSE	0	-777.777
-1	1	0	0.892	0.15	IPI:IPI00604620.3	76625	SPACER	SWISS-PROT:P19338-1|ENSEMBL:ENSP00000318195|REFSEQ:NP_005372 Tax_Id=9606 Gene_Symbol=NCL Isoform 1 of Nucleolin	QKVEGTEPTTAFNLFVGNLNFNK	862.1153	2583.324	3	16	-777.777	-777.777	-777.777	-777.777	0	0	3783.5714	0	0	0	2583.3303	862.113367	2583.318313	0	FALSE			-777.777	-777.777	-777.777	1	14.8	O:\Shao-En\MSDATA\kinaseinhib\k252a\SC_07282008\10x\M4\kinaseinhib_k252a_SC_07282008_10x_M4_combo.mgf.html	2Lys8	2	-777.777	-777.777	O:\Shao-En\MSDATA\kinaseinhib\k252a\SC_07282008\10x\M4\d008012008_m4_6.raw		0	2567.301965		0	FALSE	0	-777.777
-1	1	0	0.892	0.15	IPI:IPI00604620.3	76625	SPACER	SWISS-PROT:P19338-1|ENSEMBL:ENSP00000318195|REFSEQ:NP_005372 Tax_Id=9606 Gene_Symbol=NCL Isoform 1 of Nucleolin	QKVEGTEPTTAFNLFVGNLNFNK	856.7764	2567.3073	3	14	-777.777	-777.777	-777.777	-777.777	0	0	3778.2393	0	0	0	2567.3019	856.7744763	2567.301641	0	FALSE			-777.777	-777.777	-777.777	1	10.8	O:\Shao-En\MSDATA\kinaseinhib\k252a\SC_07282008\10x\M4\kinaseinhib_k252a_SC_07282008_10x_M4_combo.mgf.html		2	-777.777	-777.777	O:\Shao-En\MSDATA\kinaseinhib\k252a\SC_07282008\10x\M4\d008012008_m4_6.raw		0	2567.301965		0	FALSE	0	-777.777
-1	1	0	0.892	0.15	IPI:IPI00604620.3	76625	SPACER	SWISS-PROT:P19338-1|ENSEMBL:ENSP00000318195|REFSEQ:NP_005372 Tax_Id=9606 Gene_Symbol=NCL Isoform 1 of Nucleolin	QKVEGTEPTTAFNLFVGNLNFNK	862.1193	2583.3361	3	14	-777.777	-777.777	-777.777	-777.777	0	0	3755.171	0	0	0	2583.3303	862.117367	2583.330313	0	FALSE			-777.777	-777.777	-777.777	1	13.3	O:\Shao-En\MSDATA\kinaseinhib\k252a\SC_07282008\10x\M4\kinaseinhib_k252a_SC_07282008_10x_M4_combo.mgf.html	2Lys8	2	-777.777	-777.777	O:\Shao-En\MSDATA\kinaseinhib\k252a\SC_07282008\10x\M4\d008012008_m4_6.raw		0	2567.301965		0	FALSE	0	-777.777
-1	1	0	0.892	0.15	IPI:IPI00604620.3	76625	SPACER	SWISS-PROT:P19338-1|ENSEMBL:ENSP00000318195|REFSEQ:NP_005372 Tax_Id=9606 Gene_Symbol=NCL Isoform 1 of Nucleolin	QKVEGTEPTTAFNLFVGNLNFNK	862.1197	2583.3373	3	11	-777.777	-777.777	-777.777	-777.777	0	0	3633.0867	0	0	0	2583.3303	862.117767	2583.331513	0	FALSE			-777.777	-777.777	-777.777	1	6.7	O:\Shao-En\MSDATA\kinaseinhib\k252a\SC_07282008\10x\M4\kinaseinhib_k252a_SC_07282008_10x_M4_combo.mgf.html	2Lys8	2	-777.777	-777.777	O:\Shao-En\MSDATA\kinaseinhib\k252a\SC_07282008\10x\M4\d008012008_m4_6.raw		0	2567.301965		0	FALSE	0	-777.777
-1	1	0	0.892	0.15	IPI:IPI00604620.3	76625	SPACER	SWISS-PROT:P19338-1|ENSEMBL:ENSP00000318195|REFSEQ:NP_005372 Tax_Id=9606 Gene_Symbol=NCL Isoform 1 of Nucleolin	SAPELKTGISDVFAK	789.9405	1577.8664	2	49	-777.777	-777.777	-777.777	-777.777	2626.873539	20.24518015	2621.8298	2631.808876	2627.2443	1571.867118	1577.8635	789.9386934	1577.862861	1561.836055	FALSE			-777.777	-777.777	-777.777	1	40.7	O:\Shao-En\MSDATA\kinaseinhib\k252a\SC_07282008\10x\M4\kinaseinhib_k252a_SC_07282008_10x_M4_combo.mgf.html	2Lys8	2	-777.777	-777.777	O:\Shao-En\MSDATA\kinaseinhib\k252a\SC_07282008\10x\M4\d008012008_m4_6.raw		381994.6061	1561.835135		789.9407026	TRUE	789.938896	-777.777
-1	1	0	0.892	0.15	IPI:IPI00604620.3	76625	SPACER	SWISS-PROT:P19338-1|ENSEMBL:ENSP00000318195|REFSEQ:NP_005372 Tax_Id=9606 Gene_Symbol=NCL Isoform 1 of Nucleolin	SAPELKTGISDVFAK	781.9268	1561.839	2	45	-777.777	-777.777	-777.777	-777.777	0	0	2625.5434	0	0	0	1561.8351	781.9250074	1561.835489	0	FALSE			-777.777	-777.777	-777.777	1	36.4	O:\Shao-En\MSDATA\kinaseinhib\k252a\SC_07282008\10x\M4\kinaseinhib_k252a_SC_07282008_10x_M4_combo.mgf.html		2	-777.777	-777.777	O:\Shao-En\MSDATA\kinaseinhib\k252a\SC_07282008\10x\M4\d008012008_m4_6.raw		0	1561.835135		0	TRUE	0	-777.777
-1	1	0	0.892	0.15	IPI:IPI00604620.3	76625	SPACER	SWISS-PROT:P19338-1|ENSEMBL:ENSP00000318195|REFSEQ:NP_005372 Tax_Id=9606 Gene_Symbol=NCL Isoform 1 of Nucleolin	SISLYYTGEK	584.8038	1167.593	2	43	-777.777	-777.777	-777.777	-777.777	2349.648841	17.57253949	2341.2502	2349.693491	2349.6049	10410.2859	1167.5903	584.8023526	1167.59018	1159.577072	FALSE			-777.777	-777.777	-777.777	1	31.1	O:\Shao-En\MSDATA\kinaseinhib\k252a\SC_07282008\10x\M4\kinaseinhib_k252a_SC_07282008_10x_M4_combo.mgf.html	1Lys8	2	-777.777	-777.777	O:\Shao-En\MSDATA\kinaseinhib\k252a\SC_07282008\10x\M4\d008012008_m4_6.raw		4002571.492	1159.576095		584.8038143	TRUE	584.8023669	-777.777
-1	1	0	0.892	0.15	IPI:IPI00604620.3	76625	SPACER	SWISS-PROT:P19338-1|ENSEMBL:ENSP00000318195|REFSEQ:NP_005372 Tax_Id=9606 Gene_Symbol=NCL Isoform 1 of Nucleolin	SISLYYTGEK	580.7962	1159.5779	2	42	-777.777	-777.777	-777.777	-777.777	2344.738143	17.09460424	2337.2901	2344.711518	2344.6709	9187.611345	1159.5761	580.7947596	1159.574994	1159.576797	FALSE			-777.777	-777.777	-777.777	1	26.7	O:\Shao-En\MSDATA\kinaseinhib\k252a\SC_07282008\10x\M4\kinaseinhib_k252a_SC_07282008_10x_M4_combo.mgf.html		2	-777.777	-777.777	O:\Shao-En\MSDATA\kinaseinhib\k252a\SC_07282008\10x\M4\d008012008_m4_5.raw		3534377.492	1159.576095		580.7964052	TRUE	580.7949648	-777.777
-1	1	0	0.892	0.15	IPI:IPI00604620.3	76625	SPACER	SWISS-PROT:P19338-1|ENSEMBL:ENSP00000318195|REFSEQ:NP_005372 Tax_Id=9606 Gene_Symbol=NCL Isoform 1 of Nucleolin	SISLYYTGEK	584.8035	1167.5925	2	38	-777.777	-777.777	-777.777	-777.777	0	0	2337.6124	0	0	0	1167.5903	584.8020526	1167.58958	0	FALSE			-777.777	-777.777	-777.777	1	21.6	O:\Shao-En\MSDATA\kinaseinhib\k252a\SC_07282008\10x\M4\kinaseinhib_k252a_SC_07282008_10x_M4_combo.mgf.html	1Lys8	2	-777.777	-777.777	O:\Shao-En\MSDATA\kinaseinhib\k252a\SC_07282008\10x\M4\d008012008_m4_5.raw		0	1159.576095		0	TRUE	0	-777.777
-1	1	0	0.892	0.15	IPI:IPI00604620.3	76625	SPACER	SWISS-PROT:P19338-1|ENSEMBL:ENSP00000318195|REFSEQ:NP_005372 Tax_Id=9606 Gene_Symbol=NCL Isoform 1 of Nucleolin	SISLYYTGEK	580.7964	1159.5783	2	19	-777.777	-777.777	-777.777	-777.777	0	0	2339.4877	0	0	0	1159.5761	580.7949596	1159.575394	0	FALSE			-777.777	-777.777	-777.777	1	8.4	O:\Shao-En\MSDATA\kinaseinhib\k252a\SC_07282008\10x\M4\kinaseinhib_k252a_SC_07282008_10x_M4_combo.mgf.html		2	-777.777	-777.777	O:\Shao-En\MSDATA\kinaseinhib\k252a\SC_07282008\10x\M4\d008012008_m4_6.raw		0	1159.576095		0	FALSE	0	-777.777
-1	1	0	0.892	0.15	IPI:IPI00604620.3	76625	SPACER	SWISS-PROT:P19338-1|ENSEMBL:ENSP00000318195|REFSEQ:NP_005372 Tax_Id=9606 Gene_Symbol=NCL Isoform 1 of Nucleolin	SISLYYTGEKGQNQDYR	1011.4819	2020.9492	2	81	-777.777	-777.777	-777.777	-777.777	2266.49214	17.01878057	2259.2336	2266.01516	2264.7889	6799.452445	2020.949	1011.479705	2020.944886	2020.949009	FALSE			-777.777	-777.777	-777.777	1	77.1	O:\Shao-En\MSDATA\kinaseinhib\k252a\SC_07282008\10x\M4\kinaseinhib_k252a_SC_07282008_10x_M4_combo.mgf.html		2	-777.777	-777.777	O:\Shao-En\MSDATA\kinaseinhib\k252a\SC_07282008\10x\M4\d008012008_m4_5.raw		1121123.025	2020.949025		1011.484208	TRUE	1011.482013	-777.777
-1	1	0	0.892	0.15	IPI:IPI00604620.3	76625	SPACER	SWISS-PROT:P19338-1|ENSEMBL:ENSP00000318195|REFSEQ:NP_005372 Tax_Id=9606 Gene_Symbol=NCL Isoform 1 of Nucleolin	SISLYYTGEKGQNQDYR	1018.5015	2034.9885	2	78	-777.777	-777.777	-777.777	-777.777	2272.895836	17.25905749	2268.1058	2273.601223	2269.7785	5335.760093	2034.9833	1018.499293	2034.984061	2020.947996	FALSE			-777.777	-777.777	-777.777	1	69.8	O:\Shao-En\MSDATA\kinaseinhib\k252a\SC_07282008\10x\M4\kinaseinhib_k252a_SC_07282008_10x_M4_combo.mgf.html	1Arg6 1Lys8	2	-777.777	-777.777	O:\Shao-En\MSDATA\kinaseinhib\k252a\SC_07282008\10x\M4\d008012008_m4_6.raw		882757.4996	2020.949025		1018.501802	TRUE	1018.499595	-777.777
-1	1	0	0.892	0.15	IPI:IPI00604620.3	76625	SPACER	SWISS-PROT:P19338-1|ENSEMBL:ENSP00000318195|REFSEQ:NP_005372 Tax_Id=9606 Gene_Symbol=NCL Isoform 1 of Nucleolin	SISLYYTGEKGQNQDYR	1018.5017	2034.9889	2	77	-777.777	-777.777	-777.777	-777.777	0	0	2263.0832	0	0	0	2034.9833	1018.499493	2034.984461	0	FALSE			-777.777	-777.777	-777.777	1	59.5	O:\Shao-En\MSDATA\kinaseinhib\k252a\SC_07282008\10x\M4\kinaseinhib_k252a_SC_07282008_10x_M4_combo.mgf.html	1Arg6 1Lys8	2	-777.777	-777.777	O:\Shao-En\MSDATA\kinaseinhib\k252a\SC_07282008\10x\M4\d008012008_m4_5.raw		0	2020.949025		0	TRUE	0	-777.777
-1	1	0	0.892	0.15	IPI:IPI00604620.3	76625	SPACER	SWISS-PROT:P19338-1|ENSEMBL:ENSP00000318195|REFSEQ:NP_005372 Tax_Id=9606 Gene_Symbol=NCL Isoform 1 of Nucleolin	SISLYYTGEKGQNQDYR	1011.4822	2020.9498	2	56	-777.777	-777.777	-777.777	-777.777	0	0	2267.2785	0	0	0	2020.949	1011.480005	2020.945486	0	FALSE			-777.777	-777.777	-777.777	1	51.9	O:\Shao-En\MSDATA\kinaseinhib\k252a\SC_07282008\10x\M4\kinaseinhib_k252a_SC_07282008_10x_M4_combo.mgf.html		2	-777.777	-777.777	O:\Shao-En\MSDATA\kinaseinhib\k252a\SC_07282008\10x\M4\d008012008_m4_6.raw		0	2020.949025		0	TRUE	0	-777.777
-1	1	0	0.892	0.15	IPI:IPI00604620.3	76625	SPACER	SWISS-PROT:P19338-1|ENSEMBL:ENSP00000318195|REFSEQ:NP_005372 Tax_Id=9606 Gene_Symbol=NCL Isoform 1 of Nucleolin	SISLYYTGEKGQNQDYR	679.3367	2034.9883	3	43	-777.777	-777.777	-777.777	-777.777	2266.166833	19.50213004	2262.2594	2266.683005	2264.7889	3677.460279	2034.9833	679.335087	2034.983473	2020.95021	FALSE			-777.777	-777.777	-777.777	1	24.6	O:\Shao-En\MSDATA\kinaseinhib\k252a\SC_07282008\10x\M4\kinaseinhib_k252a_SC_07282008_10x_M4_combo.mgf.html	1Arg6 1Lys8	2	-777.777	-777.777	O:\Shao-En\MSDATA\kinaseinhib\k252a\SC_07282008\10x\M4\d008012008_m4_5.raw		1115064.661	2020.949025		679.3368616	TRUE	679.3352486	-777.777
-1	1	0	0.892	0.15	IPI:IPI00604620.3	76625	SPACER	SWISS-PROT:P19338-1|ENSEMBL:ENSP00000318195|REFSEQ:NP_005372 Tax_Id=9606 Gene_Symbol=NCL Isoform 1 of Nucleolin	SISLYYTGEKGQNQDYR	679.3351	2034.9833	3	34	-777.777	-777.777	-777.777	-777.777	2273.173296	19.76032541	2265.1153	2273.8467	2276.2365	2888.983772	2034.9833	679.333487	2034.978673	2020.949387	FALSE			-777.777	-777.777	-777.777	1	25.4	O:\Shao-En\MSDATA\kinaseinhib\k252a\SC_07282008\10x\M4\kinaseinhib_k252a_SC_07282008_10x_M4_combo.mgf.html	1Arg6 1Lys8	2	-777.777	-777.777	O:\Shao-En\MSDATA\kinaseinhib\k252a\SC_07282008\10x\M4\d008012008_m4_6.raw		875247.5651	2020.949025		679.3367549	TRUE	679.3351419	-777.777
-1	1	0	0.892	0.15	IPI:IPI00604620.3	76625	SPACER	SWISS-PROT:P19338-1|ENSEMBL:ENSP00000318195|REFSEQ:NP_005372 Tax_Id=9606 Gene_Symbol=NCL Isoform 1 of Nucleolin	SISLYYTGEKGQNQDYR	674.6585	2020.9538	3	26	-777.777	-777.777	-777.777	-777.777	0	0	2263.7518	0	0	0	2020.949	674.6568952	2020.948898	0	FALSE			-777.777	-777.777	-777.777	1	18.9	O:\Shao-En\MSDATA\kinaseinhib\k252a\SC_07282008\10x\M4\kinaseinhib_k252a_SC_07282008_10x_M4_combo.mgf.html		2	-777.777	-777.777	O:\Shao-En\MSDATA\kinaseinhib\k252a\SC_07282008\10x\M4\d008012008_m4_6.raw		0	2020.949025		0	TRUE	0	-777.777
-1	1	0	0.892	0.15	IPI:IPI00604620.3	76625	SPACER	SWISS-PROT:P19338-1|ENSEMBL:ENSP00000318195|REFSEQ:NP_005372 Tax_Id=9606 Gene_Symbol=NCL Isoform 1 of Nucleolin	SKGIAYIEFK	578.3263	1154.638	2	44	-777.777	-777.777	-777.777	-777.777	2372.008529	19.6468052	2371.6434	2369.260866	2371.1885	1117.158974	1154.6335	578.3248639	1154.635202	1154.634276	FALSE			-777.777	-777.777	-777.777	1	32.6	O:\Shao-En\MSDATA\kinaseinhib\k252a\SC_07282008\10x\M4\kinaseinhib_k252a_SC_07282008_10x_M4_combo.mgf.html		2	-777.777	-777.777	O:\Shao-En\MSDATA\kinaseinhib\k252a\SC_07282008\10x\M4\d008012008_m4_6.raw		431295.3208	1154.633535		578.3262816	TRUE	578.3248455	-777.777
-1	1	0	0.892	0.15	IPI:IPI00604620.3	76625	SPACER	SWISS-PROT:P19338-1|ENSEMBL:ENSP00000318195|REFSEQ:NP_005372 Tax_Id=9606 Gene_Symbol=NCL Isoform 1 of Nucleolin	SKGIAYIEFK	586.3399	1170.6653	2	23	-777.777	-777.777	-777.777	-777.777	0	0	2371.9505	0	0	0	1170.6619	586.3384499	1170.662374	0	FALSE			-777.777	-777.777	-777.777	1	15.9	O:\Shao-En\MSDATA\kinaseinhib\k252a\SC_07282008\10x\M4\kinaseinhib_k252a_SC_07282008_10x_M4_combo.mgf.html	2Lys8	2	-777.777	-777.777	O:\Shao-En\MSDATA\kinaseinhib\k252a\SC_07282008\10x\M4\d008012008_m4_6.raw		0	1154.633535		0	FALSE	0	-777.777
-1	1	0	0.892	0.15	IPI:IPI00604620.3	76625	SPACER	SWISS-PROT:P19338-1|ENSEMBL:ENSP00000318195|REFSEQ:NP_005372 Tax_Id=9606 Gene_Symbol=NCL Isoform 1 of Nucleolin	SQPSKTLFVK	575.8445	1149.6745	2	11	-777.777	-777.777	-777.777	-777.777	0	0	1909.9565	0	0	0	1149.6728	575.8430683	1149.671611	0	FALSE			-777.777	-777.777	-777.777	1	4.4	O:\Shao-En\MSDATA\kinaseinhib\k252a\SC_07282008\10x\M4\kinaseinhib_k252a_SC_07282008_10x_M4_combo.mgf.html	2Lys8	2	-777.777	-777.777	O:\Shao-En\MSDATA\kinaseinhib\k252a\SC_07282008\10x\M4\d008012008_m4_6.raw		0	1133.644445		0	FALSE	0	-777.777
-1	1	0	0.892	0.15	IPI:IPI00604620.3	76625	SPACER	SWISS-PROT:P19338-1|ENSEMBL:ENSP00000318195|REFSEQ:NP_005372 Tax_Id=9606 Gene_Symbol=NCL Isoform 1 of Nucleolin	TFEEKQGTEIDGR	762.3802	1522.7458	2	61	-777.777	-777.777	-777.777	-777.777	1868.108127	5.922454594	1869.3989	1868.235905	1868.2389	4810.357348	1522.745	762.3784416	1522.742358	1508.709253	FALSE			-777.777	-777.777	-777.777	1	42.5	O:\Shao-En\MSDATA\kinaseinhib\k252a\SC_07282008\10x\M4\kinaseinhib_k252a_SC_07282008_10x_M4_combo.mgf.html	1Arg6 1Lys8	2	-777.777	-777.777	O:\Shao-En\MSDATA\kinaseinhib\k252a\SC_07282008\10x\M4\d008012008_m4_6.raw		1228203.516	1508.710675		762.3801969	TRUE	762.3784385	-777.777
-1	1	0	0.892	0.15	IPI:IPI00604620.3	76625	SPACER	SWISS-PROT:P19338-1|ENSEMBL:ENSP00000318195|REFSEQ:NP_005372 Tax_Id=9606 Gene_Symbol=NCL Isoform 1 of Nucleolin	TGISDVFAK	473.2621	944.5096	2	50	-777.777	-777.777	-777.777	-777.777	2408.907295	25.06433441	2397.9282	2409.092811	2410.1021	6717.563428	944.5058	473.2608479	944.5071703	936.4928019	FALSE			-777.777	-777.777	-777.777	1	16.9	O:\Shao-En\MSDATA\kinaseinhib\k252a\SC_07282008\10x\M4\kinaseinhib_k252a_SC_07282008_10x_M4_combo.mgf.html	1Lys8	2	-777.777	-777.777	O:\Shao-En\MSDATA\kinaseinhib\k252a\SC_07282008\10x\M4\d008012008_m4_6.raw		3656893.195	936.4916247		473.2620574	TRUE	473.2608052	-777.777
-1	1	0	0.892	0.15	IPI:IPI00604620.3	76625	SPACER	SWISS-PROT:P19338-1|ENSEMBL:ENSP00000318195|REFSEQ:NP_005372 Tax_Id=9606 Gene_Symbol=NCL Isoform 1 of Nucleolin	TGISDVFAK	469.2545	936.4945	2	48	-777.777	-777.777	-777.777	-777.777	2405.023361	22.10002935	2395.8539	2404.914493	2404.7172	5286.428462	936.4916	469.2532549	936.4919844	936.4926677	FALSE			-777.777	-777.777	-777.777	1	21	O:\Shao-En\MSDATA\kinaseinhib\k252a\SC_07282008\10x\M4\kinaseinhib_k252a_SC_07282008_10x_M4_combo.mgf.html		2	-777.777	-777.777	O:\Shao-En\MSDATA\kinaseinhib\k252a\SC_07282008\10x\M4\d008012008_m4_5.raw		2876224.961	936.4916247		469.2545432	TRUE	469.2532981	-777.777
-1	1	0	0.892	0.15	IPI:IPI00604620.3	76625	SPACER	SWISS-PROT:P19338-1|ENSEMBL:ENSP00000318195|REFSEQ:NP_005372 Tax_Id=9606 Gene_Symbol=NCL Isoform 1 of Nucleolin	TGISDVFAK	473.262	944.5094	2	45	-777.777	-777.777	-777.777	-777.777	0	0	2396.6305	0	0	0	944.5058	473.2607479	944.5069703	0	FALSE			-777.777	-777.777	-777.777	1	15.6	O:\Shao-En\MSDATA\kinaseinhib\k252a\SC_07282008\10x\M4\kinaseinhib_k252a_SC_07282008_10x_M4_combo.mgf.html	1Lys8	2	-777.777	-777.777	O:\Shao-En\MSDATA\kinaseinhib\k252a\SC_07282008\10x\M4\d008012008_m4_5.raw		0	936.4916247		0	TRUE	0	-777.777
-1	1	0	0.892	0.15	IPI:IPI00604620.3	76625	SPACER	SWISS-PROT:P19338-1|ENSEMBL:ENSP00000318195|REFSEQ:NP_005372 Tax_Id=9606 Gene_Symbol=NCL Isoform 1 of Nucleolin	TGISDVFAK	469.2546	936.4947	2	40	-777.777	-777.777	-777.777	-777.777	0	0	2397.6157	0	0	0	936.4916	469.2533549	936.4921844	0	FALSE			-777.777	-777.777	-777.777	1	14.3	O:\Shao-En\MSDATA\kinaseinhib\k252a\SC_07282008\10x\M4\kinaseinhib_k252a_SC_07282008_10x_M4_combo.mgf.html		2	-777.777	-777.777	O:\Shao-En\MSDATA\kinaseinhib\k252a\SC_07282008\10x\M4\d008012008_m4_6.raw		0	936.4916247		0	TRUE	0	-777.777
-1	1	0	0.892	0.15	IPI:IPI00604620.3	76625	SPACER	SWISS-PROT:P19338-1|ENSEMBL:ENSP00000318195|REFSEQ:NP_005372 Tax_Id=9606 Gene_Symbol=NCL Isoform 1 of Nucleolin	TGISDVFAKNDLAVVDVR	967.0367	1932.0588	2	98	-777.777	-777.777	-777.777	-777.777	3117.075576	20.76389479	3107.08	3116.823424	3116.8865	21402.15231	1932.0502	967.0345833	1932.054641	1918.016718	FALSE			-777.777	-777.777	-777.777	1	87.8	O:\Shao-En\MSDATA\kinaseinhib\k252a\SC_07282008\10x\M4\kinaseinhib_k252a_SC_07282008_10x_M4_combo.mgf.html	1Arg6 1Lys8	2	-777.777	-777.777	O:\Shao-En\MSDATA\kinaseinhib\k252a\SC_07282008\10x\M4\d008012008_m4_5.raw		3815104.944	1918.015945		967.0349071	TRUE	967.0327904	-777.777
-1	1	0	0.892	0.15	IPI:IPI00604620.3	76625	SPACER	SWISS-PROT:P19338-1|ENSEMBL:ENSP00000318195|REFSEQ:NP_005372 Tax_Id=9606 Gene_Symbol=NCL Isoform 1 of Nucleolin	TGISDVFAKNDLAVVDVR	960.0195	1918.0244	2	94	-777.777	-777.777	-777.777	-777.777	0	0	3106.7169	0	0	0	1918.0159	960.0173956	1918.020266	0	FALSE			-777.777	-777.777	-777.777	1	91	O:\Shao-En\MSDATA\kinaseinhib\k252a\SC_07282008\10x\M4\kinaseinhib_k252a_SC_07282008_10x_M4_combo.mgf.html		2	-777.777	-777.777	O:\Shao-En\MSDATA\kinaseinhib\k252a\SC_07282008\10x\M4\d008012008_m4_5.raw		0	1918.015945		0	TRUE	0	-777.777
-1	1	0	0.892	0.15	IPI:IPI00604620.3	76625	SPACER	SWISS-PROT:P19338-1|ENSEMBL:ENSP00000318195|REFSEQ:NP_005372 Tax_Id=9606 Gene_Symbol=NCL Isoform 1 of Nucleolin	TGISDVFAKNDLAVVDVR	967.0355	1932.0565	2	79	-777.777	-777.777	-777.777	-777.777	3112.478822	15.52378601	3110.6994	3112.416611	3111.4363	2428.87752	1932.0502	967.0333833	1932.052241	1918.017436	FALSE			-777.777	-777.777	-777.777	1	75.2	O:\Shao-En\MSDATA\kinaseinhib\k252a\SC_07282008\10x\M4\kinaseinhib_k252a_SC_07282008_10x_M4_combo.mgf.html	1Arg6 1Lys8	2	-777.777	-777.777	O:\Shao-En\MSDATA\kinaseinhib\k252a\SC_07282008\10x\M4\d008012008_m4_4.raw		434219.3667	1918.015945		967.0369256	TRUE	967.0348088	-777.777
-1	1	0	0.892	0.15	IPI:IPI00604620.3	76625	SPACER	SWISS-PROT:P19338-1|ENSEMBL:ENSP00000318195|REFSEQ:NP_005372 Tax_Id=9606 Gene_Symbol=NCL Isoform 1 of Nucleolin	TGISDVFAKNDLAVVDVR	960.0176	1918.0207	2	74	-777.777	-777.777	-777.777	-777.777	3122.676972	21.16060324	3110.8297	3123.509621	3123.8095	23236.10635	1918.0159	960.0154956	1918.016466	1918.017146	FALSE			-777.777	-777.777	-777.777	1	66.7	O:\Shao-En\MSDATA\kinaseinhib\k252a\SC_07282008\10x\M4\kinaseinhib_k252a_SC_07282008_10x_M4_combo.mgf.html		2	-777.777	-777.777	O:\Shao-En\MSDATA\kinaseinhib\k252a\SC_07282008\10x\M4\d008012008_m4_6.raw		4144301.308	1918.015945		960.0164648	TRUE	960.0143604	-777.777
-1	1	0	0.892	0.15	IPI:IPI00604620.3	76625	SPACER	SWISS-PROT:P19338-1|ENSEMBL:ENSP00000318195|REFSEQ:NP_005372 Tax_Id=9606 Gene_Symbol=NCL Isoform 1 of Nucleolin	TGISDVFAKNDLAVVDVR	967.0323	1932.05	2	66	-777.777	-777.777	-777.777	-777.777	0	0	3111.193	0	0	0	1932.0502	967.0301833	1932.045841	0	FALSE			-777.777	-777.777	-777.777	1	59.4	O:\Shao-En\MSDATA\kinaseinhib\k252a\SC_07282008\10x\M4\kinaseinhib_k252a_SC_07282008_10x_M4_combo.mgf.html	1Arg6 1Lys8	2	-777.777	-777.777	O:\Shao-En\MSDATA\kinaseinhib\k252a\SC_07282008\10x\M4\d008012008_m4_6.raw		0	1918.015945		0	TRUE	0	-777.777
-1	1	0	0.892	0.15	IPI:IPI00604620.3	76625	SPACER	SWISS-PROT:P19338-1|ENSEMBL:ENSP00000318195|REFSEQ:NP_005372 Tax_Id=9606 Gene_Symbol=NCL Isoform 1 of Nucleolin	TGISDVFAKNDLAVVDVR	960.0162	1918.0179	2	61	-777.777	-777.777	-777.777	-777.777	0	0	3108.733	0	0	0	1918.0159	960.0140956	1918.013666	0	FALSE			-777.777	-777.777	-777.777	1	51.6	O:\Shao-En\MSDATA\kinaseinhib\k252a\SC_07282008\10x\M4\kinaseinhib_k252a_SC_07282008_10x_M4_combo.mgf.html		2	-777.777	-777.777	O:\Shao-En\MSDATA\kinaseinhib\k252a\SC_07282008\10x\M4\d008012008_m4_4.raw		0	1918.015945		0	TRUE	0	-777.777
-1	1	0	0.892	0.15	IPI:IPI00604620.3	76625	SPACER	SWISS-PROT:P19338-1|ENSEMBL:ENSP00000318195|REFSEQ:NP_005372 Tax_Id=9606 Gene_Symbol=NCL Isoform 1 of Nucleolin	TGISDVFAKNDLAVVDVR	640.3505	1918.0297	3	58	-777.777	-777.777	-777.777	-777.777	3117.080099	23.4052532	3106.3699	3116.861344	3116.8865	13224.51752	1918.0159	640.3489553	1918.025078	1918.019193	FALSE			-777.777	-777.777	-777.777	1	43.6	O:\Shao-En\MSDATA\kinaseinhib\k252a\SC_07282008\10x\M4\kinaseinhib_k252a_SC_07282008_10x_M4_combo.mgf.html		2	-777.777	-777.777	O:\Shao-En\MSDATA\kinaseinhib\k252a\SC_07282008\10x\M4\d008012008_m4_5.raw		4393352.813	1918.015945		640.3484965	TRUE	640.3469518	-777.777
-1	1	0	0.892	0.15	IPI:IPI00604620.3	76625	SPACER	SWISS-PROT:P19338-1|ENSEMBL:ENSP00000318195|REFSEQ:NP_005372 Tax_Id=9606 Gene_Symbol=NCL Isoform 1 of Nucleolin	TGISDVFAKNDLAVVDVR	645.0289	1932.065	3	57	-777.777	-777.777	-777.777	-777.777	0	0	3105.1368	0	0	0	1932.0502	645.0273471	1932.060253	0	FALSE			-777.777	-777.777	-777.777	1	53.5	O:\Shao-En\MSDATA\kinaseinhib\k252a\SC_07282008\10x\M4\kinaseinhib_k252a_SC_07282008_10x_M4_combo.mgf.html	1Arg6 1Lys8	2	-777.777	-777.777	O:\Shao-En\MSDATA\kinaseinhib\k252a\SC_07282008\10x\M4\d008012008_m4_5.raw		0	1918.015945		0	TRUE	0	-777.777
-1	1	0	0.892	0.15	IPI:IPI00604620.3	76625	SPACER	SWISS-PROT:P19338-1|ENSEMBL:ENSP00000318195|REFSEQ:NP_005372 Tax_Id=9606 Gene_Symbol=NCL Isoform 1 of Nucleolin	TGISDVFAKNDLAVVDVR	645.0273	1932.06	3	47	-777.777	-777.777	-777.777	-777.777	3112.387326	15.52378601	3109.6088	3112.59703	3111.4363	1346.358679	1932.0502	645.0257471	1932.055453	1918.01953	FALSE			-777.777	-777.777	-777.777	1	39	O:\Shao-En\MSDATA\kinaseinhib\k252a\SC_07282008\10x\M4\kinaseinhib_k252a_SC_07282008_10x_M4_combo.mgf.html	1Arg6 1Lys8	2	-777.777	-777.777	O:\Shao-En\MSDATA\kinaseinhib\k252a\SC_07282008\10x\M4\d008012008_m4_4.raw		447560.189	1918.015945		645.0274894	TRUE	645.0259365	-777.777
-1	1	0	0.892	0.15	IPI:IPI00604620.3	76625	SPACER	SWISS-PROT:P19338-1|ENSEMBL:ENSP00000318195|REFSEQ:NP_005372 Tax_Id=9606 Gene_Symbol=NCL Isoform 1 of Nucleolin	TGISDVFAKNDLAVVDVR	640.3506	1918.03	3	45	-777.777	-777.777	-777.777	-777.777	3122.427627	26.52007955	3110.4948	3122.634528	3123.8095	15038.08114	1918.0159	640.3490553	1918.025378	1918.019362	FALSE			-777.777	-777.777	-777.777	1	21.1	O:\Shao-En\MSDATA\kinaseinhib\k252a\SC_07282008\10x\M4\kinaseinhib_k252a_SC_07282008_10x_M4_combo.mgf.html		2	-777.777	-777.777	O:\Shao-En\MSDATA\kinaseinhib\k252a\SC_07282008\10x\M4\d008012008_m4_6.raw		5002436.234	1918.015945		640.3485273	TRUE	640.3469826	-777.777
-1	1	0	0.892	0.15	IPI:IPI00604620.3	76625	SPACER	SWISS-PROT:P19338-1|ENSEMBL:ENSP00000318195|REFSEQ:NP_005372 Tax_Id=9606 Gene_Symbol=NCL Isoform 1 of Nucleolin	TGISDVFAKNDLAVVDVR	645.029	1932.0651	3	37	-777.777	-777.777	-777.777	-777.777	0	0	3108.1465	0	0	0	1932.0502	645.0274471	1932.060553	0	FALSE			-777.777	-777.777	-777.777	1	32.7	O:\Shao-En\MSDATA\kinaseinhib\k252a\SC_07282008\10x\M4\kinaseinhib_k252a_SC_07282008_10x_M4_combo.mgf.html	1Arg6 1Lys8	2	-777.777	-777.777	O:\Shao-En\MSDATA\kinaseinhib\k252a\SC_07282008\10x\M4\d008012008_m4_6.raw		0	1918.015945		0	TRUE	0	-777.777
-1	1	0	0.892	0.15	IPI:IPI00604620.3	76625	SPACER	SWISS-PROT:P19338-1|ENSEMBL:ENSP00000318195|REFSEQ:NP_005372 Tax_Id=9606 Gene_Symbol=NCL Isoform 1 of Nucleolin	TGISDVFAKNDLAVVDVR	645.0261	1932.0566	3	35	-777.777	-777.777	-777.777	-777.777	0	0	3140.5622	0	0	0	1932.0502	645.0245471	1932.051853	0	FALSE			-777.777	-777.777	-777.777	1	31.1	O:\Shao-En\MSDATA\kinaseinhib\k252a\SC_07282008\10x\M4\kinaseinhib_k252a_SC_07282008_10x_M4_combo.mgf.html	1Arg6 1Lys8	2	-777.777	-777.777	O:\Shao-En\MSDATA\kinaseinhib\k252a\SC_07282008\10x\M4\d008012008_m4_6.raw		0	1918.015945		0	TRUE	0	-777.777
-1	1	0	0.892	0.15	IPI:IPI00604620.3	76625	SPACER	SWISS-PROT:P19338-1|ENSEMBL:ENSP00000318195|REFSEQ:NP_005372 Tax_Id=9606 Gene_Symbol=NCL Isoform 1 of Nucleolin	TGISDVFAKNDLAVVDVR	640.3486	1918.0239	3	16	-777.777	-777.777	-777.777	-777.777	0	0	3144.2705	0	0	0	1918.0159	640.3470553	1918.019378	0	FALSE			-777.777	-777.777	-777.777	1	10.3	O:\Shao-En\MSDATA\kinaseinhib\k252a\SC_07282008\10x\M4\kinaseinhib_k252a_SC_07282008_10x_M4_combo.mgf.html		2	-777.777	-777.777	O:\Shao-En\MSDATA\kinaseinhib\k252a\SC_07282008\10x\M4\d008012008_m4_6.raw		0	1918.015945		0	FALSE	0	-777.777
-1	1	0	0.892	0.15	IPI:IPI00604620.3	76625	SPACER	SWISS-PROT:P19338-1|ENSEMBL:ENSP00000318195|REFSEQ:NP_005372 Tax_Id=9606 Gene_Symbol=NCL Isoform 1 of Nucleolin	TGISDVFAKNDLAVVDVR	640.3494	1918.0265	3	16	-777.777	-777.777	-777.777	-777.777	0	0	3107.9848	0	0	0	1918.0159	640.3478553	1918.021778	0	FALSE			-777.777	-777.777	-777.777	1	6.3	O:\Shao-En\MSDATA\kinaseinhib\k252a\SC_07282008\10x\M4\kinaseinhib_k252a_SC_07282008_10x_M4_combo.mgf.html		2	-777.777	-777.777	O:\Shao-En\MSDATA\kinaseinhib\k252a\SC_07282008\10x\M4\d008012008_m4_4.raw		0	1918.015945		0	FALSE	0	-777.777
-1	1	0	0.892	0.15	IPI:IPI00604620.3	76625	SPACER	SWISS-PROT:P19338-1|ENSEMBL:ENSP00000318195|REFSEQ:NP_005372 Tax_Id=9606 Gene_Symbol=NCL Isoform 1 of Nucleolin	TLVLSNLSYSATEETLQEVFEK	1255.1448	2508.275	2	133	-777.777	-777.777	-777.777	-777.777	4034.439786	34.43900607	4049.6951	4033.785234	4031.4794	11678.49765	2508.2726	1255.142179	2508.269832	2500.258528	FALSE			-777.777	-777.777	-777.777	1	124.9	O:\Shao-En\MSDATA\kinaseinhib\k252a\SC_07282008\10x\M4\kinaseinhib_k252a_SC_07282008_10x_M4_combo.mgf.html	1Lys8	2	-777.777	-777.777	O:\Shao-En\MSDATA\kinaseinhib\k252a\SC_07282008\10x\M4\d008012008_m4_5.raw		1397873.988	2500.258435		1255.146179	TRUE	1255.143558	-777.777
-1	1	0	0.892	0.15	IPI:IPI00604620.3	76625	SPACER	SWISS-PROT:P19338-1|ENSEMBL:ENSP00000318195|REFSEQ:NP_005372 Tax_Id=9606 Gene_Symbol=NCL Isoform 1 of Nucleolin	TLVLSNLSYSATEETLQEVFEK	1255.1448	2508.2751	2	129	-777.777	-777.777	-777.777	-777.777	4138.815113	38.79750269	4142.1452	4139.344071	4141.4557	5029.248549	2508.2726	1255.142179	2508.269832	2500.256777	FALSE			-777.777	-777.777	-777.777	1	120.9	O:\Shao-En\MSDATA\kinaseinhib\k252a\SC_07282008\10x\M4\kinaseinhib_k252a_SC_07282008_10x_M4_combo.mgf.html	1Lys8	2	-777.777	-777.777	O:\Shao-En\MSDATA\kinaseinhib\k252a\SC_07282008\10x\M4\d008012008_m4_6.raw		602685.5374	2500.258435		1255.143353	TRUE	1255.140732	-777.777
-1	1	0	0.892	0.15	IPI:IPI00604620.3	76625	SPACER	SWISS-PROT:P19338-1|ENSEMBL:ENSP00000318195|REFSEQ:NP_005372 Tax_Id=9606 Gene_Symbol=NCL Isoform 1 of Nucleolin	TLVLSNLSYSATEETLQEVFEK	1251.1375	2500.2604	2	115	-777.777	-777.777	-777.777	-777.777	0	0	4137.0727	0	0	0	2500.2584	1251.134886	2500.255246	0	FALSE			-777.777	-777.777	-777.777	1	101.6	O:\Shao-En\MSDATA\kinaseinhib\k252a\SC_07282008\10x\M4\kinaseinhib_k252a_SC_07282008_10x_M4_combo.mgf.html		2	-777.777	-777.777	O:\Shao-En\MSDATA\kinaseinhib\k252a\SC_07282008\10x\M4\d008012008_m4_6.raw		0	2500.258435		0	TRUE	0	-777.777
-1	1	0	0.892	0.15	IPI:IPI00604620.3	76625	SPACER	SWISS-PROT:P19338-1|ENSEMBL:ENSP00000318195|REFSEQ:NP_005372 Tax_Id=9606 Gene_Symbol=NCL Isoform 1 of Nucleolin	TLVLSNLSYSATEETLQEVFEK	1251.1374	2500.2603	2	103	-777.777	-777.777	-777.777	-777.777	0	0	4049.3364	0	0	0	2500.2584	1251.134786	2500.255046	0	FALSE			-777.777	-777.777	-777.777	1	91.6	O:\Shao-En\MSDATA\kinaseinhib\k252a\SC_07282008\10x\M4\kinaseinhib_k252a_SC_07282008_10x_M4_combo.mgf.html		2	-777.777	-777.777	O:\Shao-En\MSDATA\kinaseinhib\k252a\SC_07282008\10x\M4\d008012008_m4_5.raw		0	2500.258435		0	TRUE	0	-777.777
-1	1	0	0.892	0.15	IPI:IPI00604620.3	76625	SPACER	SWISS-PROT:P19338-1|ENSEMBL:ENSP00000318195|REFSEQ:NP_005372 Tax_Id=9606 Gene_Symbol=NCL Isoform 1 of Nucleolin	TLVLSNLSYSATEETLQEVFEK	1255.1448	2508.275	2	80	-777.777	-777.777	-777.777	-777.777	0	0	4134.315	0	0	0	2508.2726	1255.142179	2508.269832	0	FALSE			-777.777	-777.777	-777.777	1	70.5	O:\Shao-En\MSDATA\kinaseinhib\k252a\SC_07282008\10x\M4\kinaseinhib_k252a_SC_07282008_10x_M4_combo.mgf.html	1Lys8	2	-777.777	-777.777	O:\Shao-En\MSDATA\kinaseinhib\k252a\SC_07282008\10x\M4\d008012008_m4_6.raw		0	2500.258435		0	TRUE	0	-777.777
-1	1	0	0.892	0.15	IPI:IPI00604620.3	76625	SPACER	SWISS-PROT:P19338-1|ENSEMBL:ENSP00000318195|REFSEQ:NP_005372 Tax_Id=9606 Gene_Symbol=NCL Isoform 1 of Nucleolin	TLVLSNLSYSATEETLQEVFEK	1251.1382	2500.2618	2	79	-777.777	-777.777	-777.777	-777.777	0	0	4017.0326	0	0	0	2500.2584	1251.135586	2500.256646	0	FALSE			-777.777	-777.777	-777.777	1	76.3	O:\Shao-En\MSDATA\kinaseinhib\k252a\SC_07282008\10x\M4\kinaseinhib_k252a_SC_07282008_10x_M4_combo.mgf.html		2	-777.777	-777.777	O:\Shao-En\MSDATA\kinaseinhib\k252a\SC_07282008\10x\M4\d008012008_m4_5.raw		0	2500.258435		0	TRUE	0	-777.777
-1	1	0	0.892	0.15	IPI:IPI00604620.3	76625	SPACER	SWISS-PROT:P19338-1|ENSEMBL:ENSP00000318195|REFSEQ:NP_005372 Tax_Id=9606 Gene_Symbol=NCL Isoform 1 of Nucleolin	TLVLSNLSYSATEETLQEVFEK	1251.1367	2500.2588	2	76	-777.777	-777.777	-777.777	-777.777	0	0	4106.5408	0	0	0	2500.2584	1251.134086	2500.253646	0	FALSE			-777.777	-777.777	-777.777	1	65.8	O:\Shao-En\MSDATA\kinaseinhib\k252a\SC_07282008\10x\M4\kinaseinhib_k252a_SC_07282008_10x_M4_combo.mgf.html		2	-777.777	-777.777	O:\Shao-En\MSDATA\kinaseinhib\k252a\SC_07282008\10x\M4\d008012008_m4_6.raw		0	2500.258435		0	TRUE	0	-777.777
-1	1	0	0.892	0.15	IPI:IPI00604620.3	76625	SPACER	SWISS-PROT:P19338-1|ENSEMBL:ENSP00000318195|REFSEQ:NP_005372 Tax_Id=9606 Gene_Symbol=NCL Isoform 1 of Nucleolin	TLVLSNLSYSATEETLQEVFEK	1251.1376	2500.2607	2	68	-777.777	-777.777	-777.777	-777.777	4087.577925	42.49438451	4102.0091	4086.796406	4091.0582	675.11807	2500.2584	1251.134986	2500.255446	2500.258401	FALSE			-777.777	-777.777	-777.777	1	62.1	O:\Shao-En\MSDATA\kinaseinhib\k252a\SC_07282008\10x\M4\kinaseinhib_k252a_SC_07282008_10x_M4_combo.mgf.html		2	-777.777	-777.777	O:\Shao-En\MSDATA\kinaseinhib\k252a\SC_07282008\10x\M4\d008012008_m4_4.raw		81156.56778	2500.258435		1251.137772	TRUE	1251.135158	-777.777
-1	1	0	0.892	0.15	IPI:IPI00604620.3	76625	SPACER	SWISS-PROT:P19338-1|ENSEMBL:ENSP00000318195|REFSEQ:NP_005372 Tax_Id=9606 Gene_Symbol=NCL Isoform 1 of Nucleolin	TLVLSNLSYSATEETLQEVFEK	1251.1376	2500.2606	2	66	-777.777	-777.777	-777.777	-777.777	0	0	4080.8136	0	0	0	2500.2584	1251.134986	2500.255446	0	FALSE			-777.777	-777.777	-777.777	1	60.9	O:\Shao-En\MSDATA\kinaseinhib\k252a\SC_07282008\10x\M4\kinaseinhib_k252a_SC_07282008_10x_M4_combo.mgf.html		2	-777.777	-777.777	O:\Shao-En\MSDATA\kinaseinhib\k252a\SC_07282008\10x\M4\d008012008_m4_5.raw		0	2500.258435		0	TRUE	0	-777.777
-1	1	0	0.892	0.15	IPI:IPI00604620.3	76625	SPACER	SWISS-PROT:P19338-1|ENSEMBL:ENSP00000318195|REFSEQ:NP_005372 Tax_Id=9606 Gene_Symbol=NCL Isoform 1 of Nucleolin	TLVLSNLSYSATEETLQEVFEK	1251.1376	2500.2607	2	66	-777.777	-777.777	-777.777	-777.777	0	0	4070.0699	0	0	0	2500.2584	1251.134986	2500.255446	0	FALSE			-777.777	-777.777	-777.777	1	64.6	O:\Shao-En\MSDATA\kinaseinhib\k252a\SC_07282008\10x\M4\kinaseinhib_k252a_SC_07282008_10x_M4_combo.mgf.html		2	-777.777	-777.777	O:\Shao-En\MSDATA\kinaseinhib\k252a\SC_07282008\10x\M4\d008012008_m4_4.raw		0	2500.258435		0	TRUE	0	-777.777
-1	1	0	0.892	0.15	IPI:IPI00604620.3	76625	SPACER	SWISS-PROT:P19338-1|ENSEMBL:ENSP00000318195|REFSEQ:NP_005372 Tax_Id=9606 Gene_Symbol=NCL Isoform 1 of Nucleolin	TLVLSNLSYSATEETLQEVFEK	1255.1436	2508.2726	2	66	-777.777	-777.777	-777.777	-777.777	0	0	4081.1731	0	0	0	2508.2726	1255.140979	2508.267432	0	FALSE			-777.777	-777.777	-777.777	1	64	O:\Shao-En\MSDATA\kinaseinhib\k252a\SC_07282008\10x\M4\kinaseinhib_k252a_SC_07282008_10x_M4_combo.mgf.html	1Lys8	2	-777.777	-777.777	O:\Shao-En\MSDATA\kinaseinhib\k252a\SC_07282008\10x\M4\d008012008_m4_5.raw		0	2500.258435		0	TRUE	0	-777.777
-1	1	0	0.892	0.15	IPI:IPI00604620.3	76625	SPACER	SWISS-PROT:P19338-1|ENSEMBL:ENSP00000318195|REFSEQ:NP_005372 Tax_Id=9606 Gene_Symbol=NCL Isoform 1 of Nucleolin	TLVLSNLSYSATEETLQEVFEK	1255.143	2508.2715	2	66	-777.777	-777.777	-777.777	-777.777	0	0	4074.822	0	0	0	2508.2726	1255.140379	2508.266232	0	FALSE			-777.777	-777.777	-777.777	1	62.5	O:\Shao-En\MSDATA\kinaseinhib\k252a\SC_07282008\10x\M4\kinaseinhib_k252a_SC_07282008_10x_M4_combo.mgf.html	1Lys8	2	-777.777	-777.777	O:\Shao-En\MSDATA\kinaseinhib\k252a\SC_07282008\10x\M4\d008012008_m4_4.raw		0	2500.258435		0	TRUE	0	-777.777
-1	1	0	0.892	0.15	IPI:IPI00604620.3	76625	SPACER	SWISS-PROT:P19338-1|ENSEMBL:ENSP00000318195|REFSEQ:NP_005372 Tax_Id=9606 Gene_Symbol=NCL Isoform 1 of Nucleolin	TLVLSNLSYSATEETLQEVFEK	1255.1492	2508.2838	2	51	-777.777	-777.777	-777.777	-777.777	0	0	4017.3907	0	0	0	2508.2726	1255.146579	2508.278632	0	FALSE			-777.777	-777.777	-777.777	1	47.8	O:\Shao-En\MSDATA\kinaseinhib\k252a\SC_07282008\10x\M4\kinaseinhib_k252a_SC_07282008_10x_M4_combo.mgf.html	1Lys8	2	-777.777	-777.777	O:\Shao-En\MSDATA\kinaseinhib\k252a\SC_07282008\10x\M4\d008012008_m4_5.raw		0	2500.258435		0	TRUE	0	-777.777
-1	1	0	0.892	0.15	IPI:IPI00604620.3	76625	SPACER	SWISS-PROT:P19338-1|ENSEMBL:ENSP00000318195|REFSEQ:NP_005372 Tax_Id=9606 Gene_Symbol=NCL Isoform 1 of Nucleolin	TLVLSNLSYSATEETLQEVFEK	1255.1452	2508.2758	2	51	-777.777	-777.777	-777.777	-777.777	0	0	4072.7504	0	0	0	2508.2726	1255.142579	2508.270632	0	FALSE			-777.777	-777.777	-777.777	1	46.3	O:\Shao-En\MSDATA\kinaseinhib\k252a\SC_07282008\10x\M4\kinaseinhib_k252a_SC_07282008_10x_M4_combo.mgf.html	1Lys8	2	-777.777	-777.777	O:\Shao-En\MSDATA\kinaseinhib\k252a\SC_07282008\10x\M4\d008012008_m4_4.raw		0	2500.258435		0	TRUE	0	-777.777
-1	1	0	0.892	0.15	IPI:IPI00604620.3	76625	SPACER	SWISS-PROT:P19338-1|ENSEMBL:ENSP00000318195|REFSEQ:NP_005372 Tax_Id=9606 Gene_Symbol=NCL Isoform 1 of Nucleolin	TLVLSNLSYSATEETLQEVFEK	1251.1375	2500.2604	2	41	-777.777	-777.777	-777.777	-777.777	0	0	4168.5297	0	0	0	2500.2584	1251.134886	2500.255246	0	FALSE			-777.777	-777.777	-777.777	1	37.2	O:\Shao-En\MSDATA\kinaseinhib\k252a\SC_07282008\10x\M4\kinaseinhib_k252a_SC_07282008_10x_M4_combo.mgf.html		2	-777.777	-777.777	O:\Shao-En\MSDATA\kinaseinhib\k252a\SC_07282008\10x\M4\d008012008_m4_6.raw		0	2500.258435		0	TRUE	0	-777.777
-1	1	0	0.892	0.15	IPI:IPI00604620.3	76625	SPACER	SWISS-PROT:P19338-1|ENSEMBL:ENSP00000318195|REFSEQ:NP_005372 Tax_Id=9606 Gene_Symbol=NCL Isoform 1 of Nucleolin	TLVLSNLSYSATEETLQEVFEK	1255.1445	2508.2744	2	40	-777.777	-777.777	-777.777	-777.777	0	0	4172.8463	0	0	0	2508.2726	1255.141879	2508.269232	0	FALSE			-777.777	-777.777	-777.777	1	39.7	O:\Shao-En\MSDATA\kinaseinhib\k252a\SC_07282008\10x\M4\kinaseinhib_k252a_SC_07282008_10x_M4_combo.mgf.html	1Lys8	2	-777.777	-777.777	O:\Shao-En\MSDATA\kinaseinhib\k252a\SC_07282008\10x\M4\d008012008_m4_6.raw		0	2500.258435		0	TRUE	0	-777.777
-1	1	0	0.892	0.15	IPI:IPI00604620.3	76625	SPACER	SWISS-PROT:P19338-1|ENSEMBL:ENSP00000318195|REFSEQ:NP_005372 Tax_Id=9606 Gene_Symbol=NCL Isoform 1 of Nucleolin	TLVLSNLSYSATEETLQEVFEK	1255.1451	2508.2756	2	33	-777.777	-777.777	-777.777	-777.777	0	0	4107.0032	0	0	0	2508.2726	1255.142479	2508.270432	0	FALSE			-777.777	-777.777	-777.777	1	27.3	O:\Shao-En\MSDATA\kinaseinhib\k252a\SC_07282008\10x\M4\kinaseinhib_k252a_SC_07282008_10x_M4_combo.mgf.html	1Lys8	2	-777.777	-777.777	O:\Shao-En\MSDATA\kinaseinhib\k252a\SC_07282008\10x\M4\d008012008_m4_4.raw		0	2500.258435		0	TRUE	0	-777.777
-1	1	0	0.892	0.15	IPI:IPI00604620.3	76625	SPACER	SWISS-PROT:P19338-1|ENSEMBL:ENSP00000318195|REFSEQ:NP_005372 Tax_Id=9606 Gene_Symbol=NCL Isoform 1 of Nucleolin	TLVLSNLSYSATEETLQEVFEK	1251.1365	2500.2584	2	31	-777.777	-777.777	-777.777	-777.777	0	0	4112.9615	0	0	0	2500.2584	1251.133886	2500.253246	0	FALSE			-777.777	-777.777	-777.777	1	28.3	O:\Shao-En\MSDATA\kinaseinhib\k252a\SC_07282008\10x\M4\kinaseinhib_k252a_SC_07282008_10x_M4_combo.mgf.html		2	-777.777	-777.777	O:\Shao-En\MSDATA\kinaseinhib\k252a\SC_07282008\10x\M4\d008012008_m4_5.raw		0	2500.258435		0	TRUE	0	-777.777
-1	1	0	0.892	0.15	IPI:IPI00604620.3	76625	SPACER	SWISS-PROT:P19338-1|ENSEMBL:ENSP00000318195|REFSEQ:NP_005372 Tax_Id=9606 Gene_Symbol=NCL Isoform 1 of Nucleolin	TLVLSNLSYSATEETLQEVFEK	1251.1374	2500.2602	2	23	-777.777	-777.777	-777.777	-777.777	0	0	4103.9848	0	0	0	2500.2584	1251.134786	2500.255046	0	FALSE			-777.777	-777.777	-777.777	1	14.1	O:\Shao-En\MSDATA\kinaseinhib\k252a\SC_07282008\10x\M4\kinaseinhib_k252a_SC_07282008_10x_M4_combo.mgf.html		2	-777.777	-777.777	O:\Shao-En\MSDATA\kinaseinhib\k252a\SC_07282008\10x\M4\d008012008_m4_6.raw		0	2500.258435		0	FALSE	0	-777.777
-1	1	0	0.892	0.15	IPI:IPI00604620.3	76625	SPACER	SWISS-PROT:P19338-1|ENSEMBL:ENSP00000318195|REFSEQ:NP_005372 Tax_Id=9606 Gene_Symbol=NCL Isoform 1 of Nucleolin	TLVLSNLSYSATEETLQEVFEK	1255.1442	2508.2738	2	22	-777.777	-777.777	-777.777	-777.777	0	0	4112.6039	0	0	0	2508.2726	1255.141579	2508.268632	0	FALSE			-777.777	-777.777	-777.777	1	22.1	O:\Shao-En\MSDATA\kinaseinhib\k252a\SC_07282008\10x\M4\kinaseinhib_k252a_SC_07282008_10x_M4_combo.mgf.html	1Lys8	2	-777.777	-777.777	O:\Shao-En\MSDATA\kinaseinhib\k252a\SC_07282008\10x\M4\d008012008_m4_5.raw		0	2500.258435		0	FALSE	0	-777.777
-1	1	0	0.892	0.15	IPI:IPI00604620.3	76625	SPACER	SWISS-PROT:P19338-1|ENSEMBL:ENSP00000318195|REFSEQ:NP_005372 Tax_Id=9606 Gene_Symbol=NCL Isoform 1 of Nucleolin	TLVLSNLSYSATEETLQEVFEK	1255.1447	2508.2748	2	19	-777.777	-777.777	-777.777	-777.777	0	0	4117.8192	0	0	0	2508.2726	1255.142079	2508.269632	0	FALSE			-777.777	-777.777	-777.777	1	18.6	O:\Shao-En\MSDATA\kinaseinhib\k252a\SC_07282008\10x\M4\kinaseinhib_k252a_SC_07282008_10x_M4_combo.mgf.html	1Lys8	2	-777.777	-777.777	O:\Shao-En\MSDATA\kinaseinhib\k252a\SC_07282008\10x\M4\d008012008_m4_5.raw		0	2500.258435		0	FALSE	0	-777.777
-1	1	0	0.892	0.15	IPI:IPI00604620.3	76625	SPACER	SWISS-PROT:P19338-1|ENSEMBL:ENSP00000318195|REFSEQ:NP_005372 Tax_Id=9606 Gene_Symbol=NCL Isoform 1 of Nucleolin	TLVLSNLSYSATEETLQEVFEK	1251.1375	2500.2604	2	13	-777.777	-777.777	-777.777	-777.777	0	0	4199.6579	0	0	0	2500.2584	1251.134886	2500.255246	0	FALSE			-777.777	-777.777	-777.777	1	12.6	O:\Shao-En\MSDATA\kinaseinhib\k252a\SC_07282008\10x\M4\kinaseinhib_k252a_SC_07282008_10x_M4_combo.mgf.html		2	-777.777	-777.777	O:\Shao-En\MSDATA\kinaseinhib\k252a\SC_07282008\10x\M4\d008012008_m4_6.raw		0	2500.258435		0	FALSE	0	-777.777
-1	1	0	0.892	0.15	IPI:IPI00604620.3	76625	SPACER	SWISS-PROT:P19338-1|ENSEMBL:ENSP00000318195|REFSEQ:NP_005372 Tax_Id=9606 Gene_Symbol=NCL Isoform 1 of Nucleolin	TLVLSNLSYSATEETLQEVFEK	1251.1374	2500.2603	2	12	-777.777	-777.777	-777.777	-777.777	0	0	4230.2419	0	0	0	2500.2584	1251.134786	2500.255046	0	FALSE			-777.777	-777.777	-777.777	1	11.7	O:\Shao-En\MSDATA\kinaseinhib\k252a\SC_07282008\10x\M4\kinaseinhib_k252a_SC_07282008_10x_M4_combo.mgf.html		2	-777.777	-777.777	O:\Shao-En\MSDATA\kinaseinhib\k252a\SC_07282008\10x\M4\d008012008_m4_6.raw		0	2500.258435		0	FALSE	0	-777.777
-1	1	0	0.892	0.15	IPI:IPI00604620.3	76625	SPACER	SWISS-PROT:P19338-1|ENSEMBL:ENSP00000318195|REFSEQ:NP_005372 Tax_Id=9606 Gene_Symbol=NCL Isoform 1 of Nucleolin	TLVLSNLSYSATEETLQEVFEK	1255.1482	2508.2819	2	11	-777.777	-777.777	-777.777	-777.777	0	0	4103.6272	0	0	0	2508.2726	1255.145579	2508.276632	0	FALSE			-777.777	-777.777	-777.777	1	6.5	O:\Shao-En\MSDATA\kinaseinhib\k252a\SC_07282008\10x\M4\kinaseinhib_k252a_SC_07282008_10x_M4_combo.mgf.html	1Lys8	2	-777.777	-777.777	O:\Shao-En\MSDATA\kinaseinhib\k252a\SC_07282008\10x\M4\d008012008_m4_6.raw		0	2500.258435		0	FALSE	0	-777.777
-1	1	0	0.892	0.15	IPI:IPI00604620.3	76625	SPACER	SWISS-PROT:P19338-1|ENSEMBL:ENSP00000318195|REFSEQ:NP_005372 Tax_Id=9606 Gene_Symbol=NCL Isoform 1 of Nucleolin	TLVLSNLSYSATEETLQEVFEK	834.4289	2500.265	3	77	-777.777	-777.777	-777.777	-777.777	4137.060998	53.83606783	4139.6018	4137.676188	4138.9095	1650.336232	2500.2584	834.4270155	2500.259258	2500.257833	FALSE			-777.777	-777.777	-777.777	1	66.7	O:\Shao-En\MSDATA\kinaseinhib\k252a\SC_07282008\10x\M4\kinaseinhib_k252a_SC_07282008_10x_M4_combo.mgf.html		2	-777.777	-777.777	O:\Shao-En\MSDATA\kinaseinhib\k252a\SC_07282008\10x\M4\d008012008_m4_6.raw		362800.9561	2500.258435		834.4273907	TRUE	834.4255061	-777.777
-1	1	0	0.892	0.15	IPI:IPI00604620.3	76625	SPACER	SWISS-PROT:P19338-1|ENSEMBL:ENSP00000318195|REFSEQ:NP_005372 Tax_Id=9606 Gene_Symbol=NCL Isoform 1 of Nucleolin	TLVLSNLSYSATEETLQEVFEK	837.1003	2508.2792	3	73	-777.777	-777.777	-777.777	-777.777	0	0	4139.977	0	0	0	2508.2726	837.0984108	2508.273444	0	FALSE			-777.777	-777.777	-777.777	1	59.5	O:\Shao-En\MSDATA\kinaseinhib\k252a\SC_07282008\10x\M4\kinaseinhib_k252a_SC_07282008_10x_M4_combo.mgf.html	1Lys8	2	-777.777	-777.777	O:\Shao-En\MSDATA\kinaseinhib\k252a\SC_07282008\10x\M4\d008012008_m4_6.raw		0	2500.258435		0	TRUE	0	-777.777
-1	1	0	0.892	0.15	IPI:IPI00604620.3	76625	SPACER	SWISS-PROT:P19338-1|ENSEMBL:ENSP00000318195|REFSEQ:NP_005372 Tax_Id=9606 Gene_Symbol=NCL Isoform 1 of Nucleolin	TLVLSNLSYSATEETLQEVFEK	834.429	2500.2652	3	48	-777.777	-777.777	-777.777	-777.777	4033.505959	31.60501354	4051.8293	4033.358206	4031.4794	3887.240062	2500.2584	834.4271155	2500.259558	2500.260415	FALSE			-777.777	-777.777	-777.777	1	37.2	O:\Shao-En\MSDATA\kinaseinhib\k252a\SC_07282008\10x\M4\kinaseinhib_k252a_SC_07282008_10x_M4_combo.mgf.html		2	-777.777	-777.777	O:\Shao-En\MSDATA\kinaseinhib\k252a\SC_07282008\10x\M4\d008012008_m4_5.raw		855373.3773	2500.258435		834.4305267	TRUE	834.4286422	-777.777
-1	1	0	0.892	0.15	IPI:IPI00604620.3	76625	SPACER	SWISS-PROT:P19338-1|ENSEMBL:ENSP00000318195|REFSEQ:NP_005372 Tax_Id=9606 Gene_Symbol=NCL Isoform 1 of Nucleolin	TLVLSNLSYSATEETLQEVFEK	834.4292	2500.2657	3	43	-777.777	-777.777	-777.777	-777.777	0	0	4084.0472	0	0	0	2500.2584	834.4273155	2500.260158	0	FALSE			-777.777	-777.777	-777.777	1	24.8	O:\Shao-En\MSDATA\kinaseinhib\k252a\SC_07282008\10x\M4\kinaseinhib_k252a_SC_07282008_10x_M4_combo.mgf.html		2	-777.777	-777.777	O:\Shao-En\MSDATA\kinaseinhib\k252a\SC_07282008\10x\M4\d008012008_m4_5.raw		0	2500.258435		0	TRUE	0	-777.777
-1	1	0	0.892	0.15	IPI:IPI00604620.3	76625	SPACER	SWISS-PROT:P19338-1|ENSEMBL:ENSP00000318195|REFSEQ:NP_005372 Tax_Id=9606 Gene_Symbol=NCL Isoform 1 of Nucleolin	TLVLSNLSYSATEETLQEVFEK	834.429	2500.2651	3	39	-777.777	-777.777	-777.777	-777.777	0	0	4109.0313	0	0	0	2500.2584	834.4271155	2500.259558	0	FALSE			-777.777	-777.777	-777.777	1	38	O:\Shao-En\MSDATA\kinaseinhib\k252a\SC_07282008\10x\M4\kinaseinhib_k252a_SC_07282008_10x_M4_combo.mgf.html		2	-777.777	-777.777	O:\Shao-En\MSDATA\kinaseinhib\k252a\SC_07282008\10x\M4\d008012008_m4_6.raw		0	2500.258435		0	TRUE	0	-777.777
-1	1	0	0.892	0.15	IPI:IPI00604620.3	76625	SPACER	SWISS-PROT:P19338-1|ENSEMBL:ENSP00000318195|REFSEQ:NP_005372 Tax_Id=9606 Gene_Symbol=NCL Isoform 1 of Nucleolin	TLVLSNLSYSATEETLQEVFEK	837.1006	2508.2799	3	39	-777.777	-777.777	-777.777	-777.777	0	0	4050.0543	0	0	0	2508.2726	837.0987108	2508.274344	0	FALSE			-777.777	-777.777	-777.777	1	34.5	O:\Shao-En\MSDATA\kinaseinhib\k252a\SC_07282008\10x\M4\kinaseinhib_k252a_SC_07282008_10x_M4_combo.mgf.html	1Lys8	2	-777.777	-777.777	O:\Shao-En\MSDATA\kinaseinhib\k252a\SC_07282008\10x\M4\d008012008_m4_5.raw		0	2500.258435		0	TRUE	0	-777.777
-1	1	0	0.892	0.15	IPI:IPI00604620.3	76625	SPACER	SWISS-PROT:P19338-1|ENSEMBL:ENSP00000318195|REFSEQ:NP_005372 Tax_Id=9606 Gene_Symbol=NCL Isoform 1 of Nucleolin	TLVLSNLSYSATEETLQEVFEK	837.1007	2508.2803	3	37	-777.777	-777.777	-777.777	-777.777	0	0	4081.8995	0	0	0	2508.2726	837.0988108	2508.274644	0	FALSE			-777.777	-777.777	-777.777	1	36.4	O:\Shao-En\MSDATA\kinaseinhib\k252a\SC_07282008\10x\M4\kinaseinhib_k252a_SC_07282008_10x_M4_combo.mgf.html	1Lys8	2	-777.777	-777.777	O:\Shao-En\MSDATA\kinaseinhib\k252a\SC_07282008\10x\M4\d008012008_m4_5.raw		0	2500.258435		0	TRUE	0	-777.777
-1	1	0	0.892	0.15	IPI:IPI00604620.3	76625	SPACER	SWISS-PROT:P19338-1|ENSEMBL:ENSP00000318195|REFSEQ:NP_005372 Tax_Id=9606 Gene_Symbol=NCL Isoform 1 of Nucleolin	TLVLSNLSYSATEETLQEVFEK	837.1012	2508.2817	3	37	-777.777	-777.777	-777.777	-777.777	0	0	4018.1214	0	0	0	2508.2726	837.0993108	2508.276144	0	FALSE			-777.777	-777.777	-777.777	1	34.8	O:\Shao-En\MSDATA\kinaseinhib\k252a\SC_07282008\10x\M4\kinaseinhib_k252a_SC_07282008_10x_M4_combo.mgf.html	1Lys8	2	-777.777	-777.777	O:\Shao-En\MSDATA\kinaseinhib\k252a\SC_07282008\10x\M4\d008012008_m4_5.raw		0	2500.258435		0	TRUE	0	-777.777
-1	1	0	0.892	0.15	IPI:IPI00604620.3	76625	SPACER	SWISS-PROT:P19338-1|ENSEMBL:ENSP00000318195|REFSEQ:NP_005372 Tax_Id=9606 Gene_Symbol=NCL Isoform 1 of Nucleolin	TLVLSNLSYSATEETLQEVFEK	837.1026	2508.2859	3	29	-777.777	-777.777	-777.777	-777.777	0	0	4170.7026	0	0	0	2508.2726	837.1007108	2508.280344	0	FALSE			-777.777	-777.777	-777.777	1	24.4	O:\Shao-En\MSDATA\kinaseinhib\k252a\SC_07282008\10x\M4\kinaseinhib_k252a_SC_07282008_10x_M4_combo.mgf.html	1Lys8	2	-777.777	-777.777	O:\Shao-En\MSDATA\kinaseinhib\k252a\SC_07282008\10x\M4\d008012008_m4_6.raw		0	2500.258435		0	TRUE	0	-777.777
-1	1	0	0.892	0.15	IPI:IPI00604620.3	76625	SPACER	SWISS-PROT:P19338-1|ENSEMBL:ENSP00000318195|REFSEQ:NP_005372 Tax_Id=9606 Gene_Symbol=NCL Isoform 1 of Nucleolin	TLVLSNLSYSATEETLQEVFEK	834.4289	2500.2649	3	19	-777.777	-777.777	-777.777	-777.777	0	0	4075.5422	0	0	0	2500.2584	834.4270155	2500.259258	0	FALSE			-777.777	-777.777	-777.777	1	15.5	O:\Shao-En\MSDATA\kinaseinhib\k252a\SC_07282008\10x\M4\kinaseinhib_k252a_SC_07282008_10x_M4_combo.mgf.html		2	-777.777	-777.777	O:\Shao-En\MSDATA\kinaseinhib\k252a\SC_07282008\10x\M4\d008012008_m4_4.raw		0	2500.258435		0	FALSE	0	-777.777
-1	1	0	0.892	0.15	IPI:IPI00604620.3	76625	SPACER	SWISS-PROT:P19338-1|ENSEMBL:ENSP00000318195|REFSEQ:NP_005372 Tax_Id=9606 Gene_Symbol=NCL Isoform 1 of Nucleolin	TLVLSNLSYSATEETLQEVFEK	834.4243	2500.2509	3	18	-777.777	-777.777	-777.777	-777.777	0	0	4118.5529	0	0	0	2500.2584	834.4224155	2500.245458	0	FALSE			-777.777	-777.777	-777.777	1	15	O:\Shao-En\MSDATA\kinaseinhib\k252a\SC_07282008\10x\M4\kinaseinhib_k252a_SC_07282008_10x_M4_combo.mgf.html		2	-777.777	-777.777	O:\Shao-En\MSDATA\kinaseinhib\k252a\SC_07282008\10x\M4\d008012008_m4_5.raw		0	2500.258435		0	FALSE	0	-777.777
-1	1	0	0.892	0.15	IPI:IPI00604620.3	76625	SPACER	SWISS-PROT:P19338-1|ENSEMBL:ENSP00000318195|REFSEQ:NP_005372 Tax_Id=9606 Gene_Symbol=NCL Isoform 1 of Nucleolin	TLVLSNLSYSATEETLQEVFEK	834.4312	2500.2719	3	17	-777.777	-777.777	-777.777	-777.777	0	0	4202.0649	0	0	0	2500.2584	834.4293155	2500.266158	0	FALSE			-777.777	-777.777	-777.777	1	13.4	O:\Shao-En\MSDATA\kinaseinhib\k252a\SC_07282008\10x\M4\kinaseinhib_k252a_SC_07282008_10x_M4_combo.mgf.html		2	-777.777	-777.777	O:\Shao-En\MSDATA\kinaseinhib\k252a\SC_07282008\10x\M4\d008012008_m4_6.raw		0	2500.258435		0	FALSE	0	-777.777
-1	1	0	0.892	0.15	IPI:IPI00604620.3	76625	SPACER	SWISS-PROT:P19338-1|ENSEMBL:ENSP00000318195|REFSEQ:NP_005372 Tax_Id=9606 Gene_Symbol=NCL Isoform 1 of Nucleolin	TLVLSNLSYSATEETLQEVFEK	837.0985	2508.2736	3	14	-777.777	-777.777	-777.777	-777.777	0	0	4082.8569	0	0	0	2508.2726	837.0966108	2508.268044	0	FALSE			-777.777	-777.777	-777.777	1	8.1	O:\Shao-En\MSDATA\kinaseinhib\k252a\SC_07282008\10x\M4\kinaseinhib_k252a_SC_07282008_10x_M4_combo.mgf.html	1Lys8	2	-777.777	-777.777	O:\Shao-En\MSDATA\kinaseinhib\k252a\SC_07282008\10x\M4\d008012008_m4_4.raw		0	2500.258435		0	FALSE	0	-777.777
-1	1	0	0.892	0.15	IPI:IPI00604620.3	76625	SPACER	SWISS-PROT:P19338-1|ENSEMBL:ENSP00000318195|REFSEQ:NP_005372 Tax_Id=9606 Gene_Symbol=NCL Isoform 1 of Nucleolin	TLVLSNLSYSATEETLQEVFEK	837.1004	2508.2794	3	13	-777.777	-777.777	-777.777	-777.777	0	0	4109.4069	0	0	0	2508.2726	837.0985108	2508.273744	0	FALSE			-777.777	-777.777	-777.777	1	9.4	O:\Shao-En\MSDATA\kinaseinhib\k252a\SC_07282008\10x\M4\kinaseinhib_k252a_SC_07282008_10x_M4_combo.mgf.html	1Lys8	2	-777.777	-777.777	O:\Shao-En\MSDATA\kinaseinhib\k252a\SC_07282008\10x\M4\d008012008_m4_6.raw		0	2500.258435		0	FALSE	0	-777.777
-1	1	0	0.892	0.15	IPI:IPI00604620.3	76625	SPACER	SWISS-PROT:P19338-1|ENSEMBL:ENSP00000318195|REFSEQ:NP_005372 Tax_Id=9606 Gene_Symbol=NCL Isoform 1 of Nucleolin	TLVLSNLSYSATEETLQEVFEK	834.4292	2500.2656	3	11	-777.777	-777.777	-777.777	-777.777	0	0	4171.072	0	0	0	2500.2584	834.4273155	2500.260158	0	FALSE			-777.777	-777.777	-777.777	1	8.2	O:\Shao-En\MSDATA\kinaseinhib\k252a\SC_07282008\10x\M4\kinaseinhib_k252a_SC_07282008_10x_M4_combo.mgf.html		2	-777.777	-777.777	O:\Shao-En\MSDATA\kinaseinhib\k252a\SC_07282008\10x\M4\d008012008_m4_6.raw		0	2500.258435		0	FALSE	0	-777.777
-1	1	0	0.892	0.15	IPI:IPI00604620.3	76625	SPACER	SWISS-PROT:P19338-1|ENSEMBL:ENSP00000318195|REFSEQ:NP_005372 Tax_Id=9606 Gene_Symbol=NCL Isoform 1 of Nucleolin	TLVLSNLSYSATEETLQEVFEK	834.435	2500.2832	3	10	-777.777	-777.777	-777.777	-777.777	0	0	4174.3162	0	0	0	2500.2584	834.4331155	2500.277558	0	FALSE			-777.777	-777.777	-777.777	1	9.8	O:\Shao-En\MSDATA\kinaseinhib\k252a\SC_07282008\10x\M4\kinaseinhib_k252a_SC_07282008_10x_M4_combo.mgf.html		2	-777.777	-777.777	O:\Shao-En\MSDATA\kinaseinhib\k252a\SC_07282008\10x\M4\d008012008_m4_6.raw		0	2500.258435		0	FALSE	0	-777.777
-1	1	0	0.892	0.15	IPI:IPI00604620.3	76625	SPACER	SWISS-PROT:P19338-1|ENSEMBL:ENSP00000318195|REFSEQ:NP_005372 Tax_Id=9606 Gene_Symbol=NCL Isoform 1 of Nucleolin	TLVLSNLSYSATEETLQEVFEKATFIK	1026.5476	3076.621	3	22	-777.777	-777.777	-777.777	-777.777	0	0	4514.6151	0	0	0	3076.619	1026.545379	3076.614349	0	FALSE			-777.777	-777.777	-777.777	1	16.9	O:\Shao-En\MSDATA\kinaseinhib\k252a\SC_07282008\10x\M4\kinaseinhib_k252a_SC_07282008_10x_M4_combo.mgf.html	2Lys8	2	-777.777	-777.777	O:\Shao-En\MSDATA\kinaseinhib\k252a\SC_07282008\10x\M4\d008012008_m4_6.raw		0	3060.590655		0	FALSE	0	-777.777
-1	1	0	0.892	0.15	IPI:IPI00604620.3	76625	SPACER	SWISS-PROT:P19338-1|ENSEMBL:ENSP00000318195|REFSEQ:NP_005372 Tax_Id=9606 Gene_Symbol=NCL Isoform 1 of Nucleolin	TLVLSNLSYSATEETLQEVFEKATFIK	1021.2039	3060.5897	3	20	-777.777	-777.777	-777.777	-777.777	0	0	4397.5124	0	0	0	3060.5906	1021.201688	3060.583277	0	FALSE			-777.777	-777.777	-777.777	1	11.7	O:\Shao-En\MSDATA\kinaseinhib\k252a\SC_07282008\10x\M4\kinaseinhib_k252a_SC_07282008_10x_M4_combo.mgf.html		2	-777.777	-777.777	O:\Shao-En\MSDATA\kinaseinhib\k252a\SC_07282008\10x\M4\d008012008_m4_5.raw		0	3060.590655		0	FALSE	0	-777.777
-1	1	0	0.892	0.15	IPI:IPI00604620.3	76625	SPACER	SWISS-PROT:P19338-1|ENSEMBL:ENSP00000318195|REFSEQ:NP_005372 Tax_Id=9606 Gene_Symbol=NCL Isoform 1 of Nucleolin	TLVLSNLSYSATEETLQEVFEKATFIK	1026.5456	3076.6149	3	19	-777.777	-777.777	-777.777	-777.777	0	0	4399.8561	0	0	0	3076.619	1026.543379	3076.608349	0	FALSE			-777.777	-777.777	-777.777	1	15.9	O:\Shao-En\MSDATA\kinaseinhib\k252a\SC_07282008\10x\M4\kinaseinhib_k252a_SC_07282008_10x_M4_combo.mgf.html	2Lys8	2	-777.777	-777.777	O:\Shao-En\MSDATA\kinaseinhib\k252a\SC_07282008\10x\M4\d008012008_m4_5.raw		0	3060.590655		0	FALSE	0	-777.777
-1	1	0	0.892	0.15	IPI:IPI00604620.3	76625	SPACER	SWISS-PROT:P19338-1|ENSEMBL:ENSP00000318195|REFSEQ:NP_005372 Tax_Id=9606 Gene_Symbol=NCL Isoform 1 of Nucleolin	TLVLSNLSYSATEETLQEVFEKATFIK	1026.5479	3076.6219	3	10	-777.777	-777.777	-777.777	-777.777	0	0	4502.7595	0	0	0	3076.619	1026.545679	3076.615249	0	FALSE			-777.777	-777.777	-777.777	1	4.8	O:\Shao-En\MSDATA\kinaseinhib\k252a\SC_07282008\10x\M4\kinaseinhib_k252a_SC_07282008_10x_M4_combo.mgf.html	2Lys8	2	-777.777	-777.777	O:\Shao-En\MSDATA\kinaseinhib\k252a\SC_07282008\10x\M4\d008012008_m4_6.raw		0	3060.590655		0	FALSE	0	-777.777
-1	1	0	0.892	0.15	IPI:IPI00604620.3	76625	SPACER	SWISS-PROT:P19338-1|ENSEMBL:ENSP00000318195|REFSEQ:NP_005372 Tax_Id=9606 Gene_Symbol=NCL Isoform 1 of Nucleolin	VAVATPAK	378.735	755.4554	2	26	-777.777	-777.777	-777.777	-777.777	1332.974129	48.74997111	1326.2009	1332.830968	1324.1544	13.79162441	755.4541	378.7339134	755.4533014	755.4530516	FALSE			-777.777	-777.777	-777.777	1	9.6	O:\Shao-En\MSDATA\kinaseinhib\k252a\SC_07282008\10x\M4\kinaseinhib_k252a_SC_07282008_10x_M4_combo.mgf.html		2	-777.777	-777.777	O:\Shao-En\MSDATA\kinaseinhib\k252a\SC_07282008\10x\M4\d008012008_m4_5.raw		10319.7041	755.4541147		378.7349519	TRUE	378.7338653	-777.777
-1	1	0	0.892	0.15	IPI:IPI00604620.3	76625	SPACER	SWISS-PROT:P19338-1|ENSEMBL:ENSP00000318195|REFSEQ:NP_005372 Tax_Id=9606 Gene_Symbol=NCL Isoform 1 of Nucleolin	VAVATPAK	378.7349	755.4552	2	18	-777.777	-777.777	-777.777	-777.777	0	0	1361.4561	0	0	0	755.4541	378.7338134	755.4531014	0	FALSE			-777.777	-777.777	-777.777	1	4.6	O:\Shao-En\MSDATA\kinaseinhib\k252a\SC_07282008\10x\M4\kinaseinhib_k252a_SC_07282008_10x_M4_combo.mgf.html		2	-777.777	-777.777	O:\Shao-En\MSDATA\kinaseinhib\k252a\SC_07282008\10x\M4\d008012008_m4_5.raw		0	755.4541147		0	FALSE	0	-777.777
-1	1	0	0.892	0.15	IPI:IPI00604620.3	76625	SPACER	SWISS-PROT:P19338-1|ENSEMBL:ENSP00000318195|REFSEQ:NP_005372 Tax_Id=9606 Gene_Symbol=NCL Isoform 1 of Nucleolin	VAVATPAK	382.7415	763.4684	2	13	-777.777	-777.777	-777.777	-777.777	0	0	1383.6086	0	0	0	763.4683	382.7404064	763.4662873	0	FALSE			-777.777	-777.777	-777.777	1	1.4	O:\Shao-En\MSDATA\kinaseinhib\k252a\SC_07282008\10x\M4\kinaseinhib_k252a_SC_07282008_10x_M4_combo.mgf.html	1Lys8	2	-777.777	-777.777	O:\Shao-En\MSDATA\kinaseinhib\k252a\SC_07282008\10x\M4\d008012008_m4_5.raw		0	755.4541147		0	FALSE	0	-777.777
-1	1	0	0.892	0.15	IPI:IPI00604620.3	76625	SPACER	SWISS-PROT:P19338-1|ENSEMBL:ENSP00000318195|REFSEQ:NP_005372 Tax_Id=9606 Gene_Symbol=NCL Isoform 1 of Nucleolin	VAVATPAKK	450.7965	899.5784	2	34	-777.777	-777.777	-777.777	-777.777	746.0148719	30.35054097	746.1912	747.0562387	744.6632	65.30614544	899.5775	450.7952872	899.576049	883.5477856	FALSE			-777.777	-777.777	-777.777	1	9.6	O:\Shao-En\MSDATA\kinaseinhib\k252a\SC_07282008\10x\M4\kinaseinhib_k252a_SC_07282008_10x_M4_combo.mgf.html	2Lys8	2	-777.777	-777.777	O:\Shao-En\MSDATA\kinaseinhib\k252a\SC_07282008\10x\M4\d008012008_m4_6.raw		38697.22839	883.5490747		450.7964563	TRUE	450.7952435	-777.777
-1	1	0	0.892	0.15	IPI:IPI00604620.3	76625	SPACER	SWISS-PROT:P19338-1|ENSEMBL:ENSP00000318195|REFSEQ:NP_005372 Tax_Id=9606 Gene_Symbol=NCL Isoform 1 of Nucleolin	VAVATPAKK	442.7826	883.5507	2	16	-777.777	-777.777	-777.777	-777.777	0	0	734.8715	0	0	0	883.5491	442.7814012	883.5482771	0	FALSE			-777.777	-777.777	-777.777	1	4.3	O:\Shao-En\MSDATA\kinaseinhib\k252a\SC_07282008\10x\M4\kinaseinhib_k252a_SC_07282008_10x_M4_combo.mgf.html		2	-777.777	-777.777	O:\Shao-En\MSDATA\kinaseinhib\k252a\SC_07282008\10x\M4\d008012008_m4_6.raw		0	883.5490747		0	FALSE	0	-777.777
-1	1	0	0.892	0.15	IPI:IPI00604620.3	76625	SPACER	SWISS-PROT:P19338-1|ENSEMBL:ENSP00000318195|REFSEQ:NP_005372 Tax_Id=9606 Gene_Symbol=NCL Isoform 1 of Nucleolin	VAVATPAKK	442.7826	883.5506	2	13	-777.777	-777.777	-777.777	-777.777	0	0	823.4083	0	0	0	883.5491	442.7814012	883.5482771	0	FALSE			-777.777	-777.777	-777.777	1	0.8	O:\Shao-En\MSDATA\kinaseinhib\k252a\SC_07282008\10x\M4\kinaseinhib_k252a_SC_07282008_10x_M4_combo.mgf.html		2	-777.777	-777.777	O:\Shao-En\MSDATA\kinaseinhib\k252a\SC_07282008\10x\M4\d008012008_m4_5.raw		0	883.5490747		0	FALSE	0	-777.777
-1	1	0	0.892	0.15	IPI:IPI00604620.3	76625	SPACER	SWISS-PROT:P19338-1|ENSEMBL:ENSP00000318195|REFSEQ:NP_005372 Tax_Id=9606 Gene_Symbol=NCL Isoform 1 of Nucleolin	VEGTEPTTAFNLFVGNLNFNK	1160.5893	2319.164	2	122	-777.777	-777.777	-777.777	-777.777	3868.491555	34.7830507	3884.3328	3868.668662	3870.61	5713.170694	2319.1626	1160.586844	2319.159163	2311.147929	FALSE			-777.777	-777.777	-777.777	1	110.7	O:\Shao-En\MSDATA\kinaseinhib\k252a\SC_07282008\10x\M4\kinaseinhib_k252a_SC_07282008_10x_M4_combo.mgf.html	1Lys8	2	-777.777	-777.777	O:\Shao-En\MSDATA\kinaseinhib\k252a\SC_07282008\10x\M4\d008012008_m4_5.raw		769778.5895	2311.148425		1160.590041	TRUE	1160.587585	-777.777
-1	1	0	0.892	0.15	IPI:IPI00604620.3	76625	SPACER	SWISS-PROT:P19338-1|ENSEMBL:ENSP00000318195|REFSEQ:NP_005372 Tax_Id=9606 Gene_Symbol=NCL Isoform 1 of Nucleolin	VEGTEPTTAFNLFVGNLNFNK	1160.5921	2319.1697	2	83	-777.777	-777.777	-777.777	-777.777	0	0	3851.8165	0	0	0	2319.1626	1160.589644	2319.164763	0	FALSE			-777.777	-777.777	-777.777	1	78	O:\Shao-En\MSDATA\kinaseinhib\k252a\SC_07282008\10x\M4\kinaseinhib_k252a_SC_07282008_10x_M4_combo.mgf.html	1Lys8	2	-777.777	-777.777	O:\Shao-En\MSDATA\kinaseinhib\k252a\SC_07282008\10x\M4\d008012008_m4_5.raw		0	2311.148425		0	TRUE	0	-777.777
-1	1	0	0.892	0.15	IPI:IPI00604620.3	76625	SPACER	SWISS-PROT:P19338-1|ENSEMBL:ENSP00000318195|REFSEQ:NP_005372 Tax_Id=9606 Gene_Symbol=NCL Isoform 1 of Nucleolin	VEGTEPTTAFNLFVGNLNFNK	1160.5889	2319.1632	2	83	-777.777	-777.777	-777.777	-777.777	3902.552023	89.51160803	3927.3804	3901.652666	3879.7356	1208.565215	2319.1626	1160.586444	2319.158363	2311.147478	FALSE			-777.777	-777.777	-777.777	1	75.8	O:\Shao-En\MSDATA\kinaseinhib\k252a\SC_07282008\10x\M4\kinaseinhib_k252a_SC_07282008_10x_M4_combo.mgf.html	1Lys8	2	-777.777	-777.777	O:\Shao-En\MSDATA\kinaseinhib\k252a\SC_07282008\10x\M4\d008012008_m4_6.raw		165010.4408	2311.148425		1160.589984	TRUE	1160.587528	-777.777
-1	1	0	0.892	0.15	IPI:IPI00604620.3	76625	SPACER	SWISS-PROT:P19338-1|ENSEMBL:ENSP00000318195|REFSEQ:NP_005372 Tax_Id=9606 Gene_Symbol=NCL Isoform 1 of Nucleolin	VEGTEPTTAFNLFVGNLNFNK	1156.5845	2311.1544	2	81	-777.777	-777.777	-777.777	-777.777	0	0	3927.0202	0	0	0	2311.1484	1156.582051	2311.149577	0	FALSE			-777.777	-777.777	-777.777	1	79	O:\Shao-En\MSDATA\kinaseinhib\k252a\SC_07282008\10x\M4\kinaseinhib_k252a_SC_07282008_10x_M4_combo.mgf.html		2	-777.777	-777.777	O:\Shao-En\MSDATA\kinaseinhib\k252a\SC_07282008\10x\M4\d008012008_m4_6.raw		0	2311.148425		0	TRUE	0	-777.777
-1	1	0	0.892	0.15	IPI:IPI00604620.3	76625	SPACER	SWISS-PROT:P19338-1|ENSEMBL:ENSP00000318195|REFSEQ:NP_005372 Tax_Id=9606 Gene_Symbol=NCL Isoform 1 of Nucleolin	VEGTEPTTAFNLFVGNLNFNK	1156.5845	2311.1544	2	74	-777.777	-777.777	-777.777	-777.777	0	0	3895.8637	0	0	0	2311.1484	1156.582051	2311.149577	0	FALSE			-777.777	-777.777	-777.777	1	62.7	O:\Shao-En\MSDATA\kinaseinhib\k252a\SC_07282008\10x\M4\kinaseinhib_k252a_SC_07282008_10x_M4_combo.mgf.html		2	-777.777	-777.777	O:\Shao-En\MSDATA\kinaseinhib\k252a\SC_07282008\10x\M4\d008012008_m4_6.raw		0	2311.148425		0	TRUE	0	-777.777
-1	1	0	0.892	0.15	IPI:IPI00604620.3	76625	SPACER	SWISS-PROT:P19338-1|ENSEMBL:ENSP00000318195|REFSEQ:NP_005372 Tax_Id=9606 Gene_Symbol=NCL Isoform 1 of Nucleolin	VEGTEPTTAFNLFVGNLNFNK	1156.5848	2311.1551	2	67	-777.777	-777.777	-777.777	-777.777	0	0	3883.9705	0	0	0	2311.1484	1156.582351	2311.150177	0	FALSE			-777.777	-777.777	-777.777	1	55.5	O:\Shao-En\MSDATA\kinaseinhib\k252a\SC_07282008\10x\M4\kinaseinhib_k252a_SC_07282008_10x_M4_combo.mgf.html		2	-777.777	-777.777	O:\Shao-En\MSDATA\kinaseinhib\k252a\SC_07282008\10x\M4\d008012008_m4_5.raw		0	2311.148425		0	TRUE	0	-777.777
-1	1	0	0.892	0.15	IPI:IPI00604620.3	76625	SPACER	SWISS-PROT:P19338-1|ENSEMBL:ENSP00000318195|REFSEQ:NP_005372 Tax_Id=9606 Gene_Symbol=NCL Isoform 1 of Nucleolin	VEGTEPTTAFNLFVGNLNFNK	1160.5885	2319.1624	2	53	-777.777	-777.777	-777.777	-777.777	0	0	3866.0698	0	0	0	2319.1626	1160.586044	2319.157563	0	FALSE			-777.777	-777.777	-777.777	1	49.2	O:\Shao-En\MSDATA\kinaseinhib\k252a\SC_07282008\10x\M4\kinaseinhib_k252a_SC_07282008_10x_M4_combo.mgf.html	1Lys8	2	-777.777	-777.777	O:\Shao-En\MSDATA\kinaseinhib\k252a\SC_07282008\10x\M4\d008012008_m4_6.raw		0	2311.148425		0	TRUE	0	-777.777
-1	1	0	0.892	0.15	IPI:IPI00604620.3	76625	SPACER	SWISS-PROT:P19338-1|ENSEMBL:ENSP00000318195|REFSEQ:NP_005372 Tax_Id=9606 Gene_Symbol=NCL Isoform 1 of Nucleolin	VEGTEPTTAFNLFVGNLNFNK	1156.5847	2311.1547	2	42	-777.777	-777.777	-777.777	-777.777	0	0	3865.3457	0	0	0	2311.1484	1156.582251	2311.149977	0	FALSE			-777.777	-777.777	-777.777	1	38.5	O:\Shao-En\MSDATA\kinaseinhib\k252a\SC_07282008\10x\M4\kinaseinhib_k252a_SC_07282008_10x_M4_combo.mgf.html		2	-777.777	-777.777	O:\Shao-En\MSDATA\kinaseinhib\k252a\SC_07282008\10x\M4\d008012008_m4_6.raw		0	2311.148425		0	TRUE	0	-777.777
-1	1	0	0.892	0.15	IPI:IPI00604620.3	76625	SPACER	SWISS-PROT:P19338-1|ENSEMBL:ENSP00000318195|REFSEQ:NP_005372 Tax_Id=9606 Gene_Symbol=NCL Isoform 1 of Nucleolin	VEGTEPTTAFNLFVGNLNFNK	1160.5893	2319.164	2	34	-777.777	-777.777	-777.777	-777.777	0	0	3896.2244	0	0	0	2319.1626	1160.586844	2319.159163	0	FALSE			-777.777	-777.777	-777.777	1	24.1	O:\Shao-En\MSDATA\kinaseinhib\k252a\SC_07282008\10x\M4\kinaseinhib_k252a_SC_07282008_10x_M4_combo.mgf.html	1Lys8	2	-777.777	-777.777	O:\Shao-En\MSDATA\kinaseinhib\k252a\SC_07282008\10x\M4\d008012008_m4_6.raw		0	2311.148425		0	TRUE	0	-777.777
-1	1	0	0.892	0.15	IPI:IPI00604620.3	76625	SPACER	SWISS-PROT:P19338-1|ENSEMBL:ENSP00000318195|REFSEQ:NP_005372 Tax_Id=9606 Gene_Symbol=NCL Isoform 1 of Nucleolin	VEGTEPTTAFNLFVGNLNFNK	1160.5894	2319.1643	2	33	-777.777	-777.777	-777.777	-777.777	3876.832035	33.23023475	3870.3471	3877.075937	3879.4709	505.5764371	2319.1626	1160.586944	2319.159363	2311.148633	FALSE			-777.777	-777.777	-777.777	1	24.3	O:\Shao-En\MSDATA\kinaseinhib\k252a\SC_07282008\10x\M4\kinaseinhib_k252a_SC_07282008_10x_M4_combo.mgf.html	1Lys8	2	-777.777	-777.777	O:\Shao-En\MSDATA\kinaseinhib\k252a\SC_07282008\10x\M4\d008012008_m4_4.raw		68573.31418	2311.148425		1160.590141	TRUE	1160.587685	-777.777
-1	1	0	0.892	0.15	IPI:IPI00604620.3	76625	SPACER	SWISS-PROT:P19338-1|ENSEMBL:ENSP00000318195|REFSEQ:NP_005372 Tax_Id=9606 Gene_Symbol=NCL Isoform 1 of Nucleolin	VEGTEPTTAFNLFVGNLNFNK	1156.5821	2311.1496	2	30	-777.777	-777.777	-777.777	-777.777	0	0	3862.8034	0	0	0	2311.1484	1156.579651	2311.144777	0	FALSE			-777.777	-777.777	-777.777	1	29.9	O:\Shao-En\MSDATA\kinaseinhib\k252a\SC_07282008\10x\M4\kinaseinhib_k252a_SC_07282008_10x_M4_combo.mgf.html		2	-777.777	-777.777	O:\Shao-En\MSDATA\kinaseinhib\k252a\SC_07282008\10x\M4\d008012008_m4_6.raw		0	2311.148425		0	TRUE	0	-777.777
-1	1	0	0.892	0.15	IPI:IPI00604620.3	76625	SPACER	SWISS-PROT:P19338-1|ENSEMBL:ENSP00000318195|REFSEQ:NP_005372 Tax_Id=9606 Gene_Symbol=NCL Isoform 1 of Nucleolin	VEGTEPTTAFNLFVGNLNFNK	1160.5889	2319.1633	2	26	-777.777	-777.777	-777.777	-777.777	0	0	3863.8952	0	0	0	2319.1626	1160.586444	2319.158363	0	FALSE			-777.777	-777.777	-777.777	1	25.2	O:\Shao-En\MSDATA\kinaseinhib\k252a\SC_07282008\10x\M4\kinaseinhib_k252a_SC_07282008_10x_M4_combo.mgf.html	1Lys8	2	-777.777	-777.777	O:\Shao-En\MSDATA\kinaseinhib\k252a\SC_07282008\10x\M4\d008012008_m4_6.raw		0	2311.148425		0	TRUE	0	-777.777
-1	1	0	0.892	0.15	IPI:IPI00604620.3	76625	SPACER	SWISS-PROT:P19338-1|ENSEMBL:ENSP00000318195|REFSEQ:NP_005372 Tax_Id=9606 Gene_Symbol=NCL Isoform 1 of Nucleolin	VEGTEPTTAFNLFVGNLNFNK	1156.5847	2311.1549	2	23	-777.777	-777.777	-777.777	-777.777	0	0	3852.1771	0	0	0	2311.1484	1156.582251	2311.149977	0	FALSE			-777.777	-777.777	-777.777	1	12.8	O:\Shao-En\MSDATA\kinaseinhib\k252a\SC_07282008\10x\M4\kinaseinhib_k252a_SC_07282008_10x_M4_combo.mgf.html		2	-777.777	-777.777	O:\Shao-En\MSDATA\kinaseinhib\k252a\SC_07282008\10x\M4\d008012008_m4_5.raw		0	2311.148425		0	FALSE	0	-777.777
-1	1	0	0.892	0.15	IPI:IPI00604620.3	76625	SPACER	SWISS-PROT:P19338-1|ENSEMBL:ENSP00000318195|REFSEQ:NP_005372 Tax_Id=9606 Gene_Symbol=NCL Isoform 1 of Nucleolin	VEGTEPTTAFNLFVGNLNFNK	1160.5888	2319.163	2	21	-777.777	-777.777	-777.777	-777.777	0	0	3964.5225	0	0	0	2319.1626	1160.586344	2319.158163	0	FALSE			-777.777	-777.777	-777.777	1	15.6	O:\Shao-En\MSDATA\kinaseinhib\k252a\SC_07282008\10x\M4\kinaseinhib_k252a_SC_07282008_10x_M4_combo.mgf.html	1Lys8	2	-777.777	-777.777	O:\Shao-En\MSDATA\kinaseinhib\k252a\SC_07282008\10x\M4\d008012008_m4_6.raw		0	2311.148425		0	FALSE	0	-777.777
-1	1	0	0.892	0.15	IPI:IPI00604620.3	76625	SPACER	SWISS-PROT:P19338-1|ENSEMBL:ENSP00000318195|REFSEQ:NP_005372 Tax_Id=9606 Gene_Symbol=NCL Isoform 1 of Nucleolin	VEGTEPTTAFNLFVGNLNFNK	1156.5816	2311.1487	2	20	-777.777	-777.777	-777.777	-777.777	0	0	3964.1623	0	0	0	2311.1484	1156.579151	2311.143777	0	FALSE			-777.777	-777.777	-777.777	1	20.1	O:\Shao-En\MSDATA\kinaseinhib\k252a\SC_07282008\10x\M4\kinaseinhib_k252a_SC_07282008_10x_M4_combo.mgf.html		2	-777.777	-777.777	O:\Shao-En\MSDATA\kinaseinhib\k252a\SC_07282008\10x\M4\d008012008_m4_6.raw		0	2311.148425		0	FALSE	0	-777.777
-1	1	0	0.892	0.15	IPI:IPI00604620.3	76625	SPACER	SWISS-PROT:P19338-1|ENSEMBL:ENSP00000318195|REFSEQ:NP_005372 Tax_Id=9606 Gene_Symbol=NCL Isoform 1 of Nucleolin	VEGTEPTTAFNLFVGNLNFNK	1160.5926	2319.1707	2	14	-777.777	-777.777	-777.777	-777.777	0	0	3959.1048	0	0	0	2319.1626	1160.590144	2319.165763	0	FALSE			-777.777	-777.777	-777.777	1	9.7	O:\Shao-En\MSDATA\kinaseinhib\k252a\SC_07282008\10x\M4\kinaseinhib_k252a_SC_07282008_10x_M4_combo.mgf.html	1Lys8	2	-777.777	-777.777	O:\Shao-En\MSDATA\kinaseinhib\k252a\SC_07282008\10x\M4\d008012008_m4_6.raw		0	2311.148425		0	FALSE	0	-777.777
-1	1	0	0.892	0.15	IPI:IPI00604620.3	76625	SPACER	SWISS-PROT:P19338-1|ENSEMBL:ENSP00000318195|REFSEQ:NP_005372 Tax_Id=9606 Gene_Symbol=NCL Isoform 1 of Nucleolin	VEGTEPTTAFNLFVGNLNFNK	774.0644	2319.1715	3	54	-777.777	-777.777	-777.777	-777.777	3866.943176	31.54849522	3855.3251	3867.248207	3870.61	1197.581903	2319.1626	774.0626212	2319.166075	2311.150077	FALSE			-777.777	-777.777	-777.777	1	42.9	O:\Shao-En\MSDATA\kinaseinhib\k252a\SC_07282008\10x\M4\kinaseinhib_k252a_SC_07282008_10x_M4_combo.mgf.html	1Lys8	2	-777.777	-777.777	O:\Shao-En\MSDATA\kinaseinhib\k252a\SC_07282008\10x\M4\d008012008_m4_5.raw		297727.2179	2311.148425		774.0634242	TRUE	774.0616454	-777.777
-1	1	0	0.892	0.15	IPI:IPI00604620.3	76625	SPACER	SWISS-PROT:P19338-1|ENSEMBL:ENSP00000318195|REFSEQ:NP_005372 Tax_Id=9606 Gene_Symbol=NCL Isoform 1 of Nucleolin	VEGTEPTTAFNLFVGNLNFNK	771.3914	2311.1523	3	41	-777.777	-777.777	-777.777	-777.777	3928.026036	27.40682675	3929.5928	3929.346066	3928.8462	320.4794886	2311.1484	771.3896259	2311.147089	2311.147883	FALSE			-777.777	-777.777	-777.777	1	30.5	O:\Shao-En\MSDATA\kinaseinhib\k252a\SC_07282008\10x\M4\kinaseinhib_k252a_SC_07282008_10x_M4_combo.mgf.html		2	-777.777	-777.777	O:\Shao-En\MSDATA\kinaseinhib\k252a\SC_07282008\10x\M4\d008012008_m4_6.raw		79462.58545	2311.148425		771.3928006	TRUE	771.3910264	-777.777
-1	1	0	0.892	0.15	IPI:IPI00604620.3	76625	SPACER	SWISS-PROT:P19338-1|ENSEMBL:ENSP00000318195|REFSEQ:NP_005372 Tax_Id=9606 Gene_Symbol=NCL Isoform 1 of Nucleolin	VEGTEPTTAFNLFVGNLNFNK	774.0627	2319.1661	3	39	-777.777	-777.777	-777.777	-777.777	0	0	3887.1241	0	0	0	2319.1626	774.0609212	2319.160975	0	FALSE			-777.777	-777.777	-777.777	1	33.9	O:\Shao-En\MSDATA\kinaseinhib\k252a\SC_07282008\10x\M4\kinaseinhib_k252a_SC_07282008_10x_M4_combo.mgf.html	1Lys8	2	-777.777	-777.777	O:\Shao-En\MSDATA\kinaseinhib\k252a\SC_07282008\10x\M4\d008012008_m4_5.raw		0	2311.148425		0	TRUE	0	-777.777
-1	1	0	0.892	0.15	IPI:IPI00604620.3	76625	SPACER	SWISS-PROT:P19338-1|ENSEMBL:ENSP00000318195|REFSEQ:NP_005372 Tax_Id=9606 Gene_Symbol=NCL Isoform 1 of Nucleolin	VEGTEPTTAFNLFVGNLNFNK	771.3915	2311.1527	3	36	-777.777	-777.777	-777.777	-777.777	0	0	3868.1397	0	0	0	2311.1484	771.3897259	2311.147389	0	FALSE			-777.777	-777.777	-777.777	1	26.2	O:\Shao-En\MSDATA\kinaseinhib\k252a\SC_07282008\10x\M4\kinaseinhib_k252a_SC_07282008_10x_M4_combo.mgf.html		2	-777.777	-777.777	O:\Shao-En\MSDATA\kinaseinhib\k252a\SC_07282008\10x\M4\d008012008_m4_6.raw		0	2311.148425		0	TRUE	0	-777.777
-1	1	0	0.892	0.15	IPI:IPI00604620.3	76625	SPACER	SWISS-PROT:P19338-1|ENSEMBL:ENSP00000318195|REFSEQ:NP_005372 Tax_Id=9606 Gene_Symbol=NCL Isoform 1 of Nucleolin	VEGTEPTTAFNLFVGNLNFNK	771.3915	2311.1527	3	35	-777.777	-777.777	-777.777	-777.777	0	0	3854.587	0	0	0	2311.1484	771.3897259	2311.147389	0	FALSE			-777.777	-777.777	-777.777	1	26.4	O:\Shao-En\MSDATA\kinaseinhib\k252a\SC_07282008\10x\M4\kinaseinhib_k252a_SC_07282008_10x_M4_combo.mgf.html		2	-777.777	-777.777	O:\Shao-En\MSDATA\kinaseinhib\k252a\SC_07282008\10x\M4\d008012008_m4_5.raw		0	2311.148425		0	TRUE	0	-777.777
-1	1	0	0.892	0.15	IPI:IPI00604620.3	76625	SPACER	SWISS-PROT:P19338-1|ENSEMBL:ENSP00000318195|REFSEQ:NP_005372 Tax_Id=9606 Gene_Symbol=NCL Isoform 1 of Nucleolin	VEGTEPTTAFNLFVGNLNFNK	774.0634	2319.1684	3	35	-777.777	-777.777	-777.777	-777.777	0	0	3868.8749	0	0	0	2319.1626	774.0616212	2319.163075	0	FALSE			-777.777	-777.777	-777.777	1	23.2	O:\Shao-En\MSDATA\kinaseinhib\k252a\SC_07282008\10x\M4\kinaseinhib_k252a_SC_07282008_10x_M4_combo.mgf.html	1Lys8	2	-777.777	-777.777	O:\Shao-En\MSDATA\kinaseinhib\k252a\SC_07282008\10x\M4\d008012008_m4_6.raw		0	2311.148425		0	TRUE	0	-777.777
-1	1	0	0.892	0.15	IPI:IPI00604620.3	76625	SPACER	SWISS-PROT:P19338-1|ENSEMBL:ENSP00000318195|REFSEQ:NP_005372 Tax_Id=9606 Gene_Symbol=NCL Isoform 1 of Nucleolin	VEGTEPTTAFNLFVGNLNFNK	774.0627	2319.1662	3	27	-777.777	-777.777	-777.777	-777.777	0	0	3930.3281	0	0	0	2319.1626	774.0609212	2319.160975	0	FALSE			-777.777	-777.777	-777.777	1	21.5	O:\Shao-En\MSDATA\kinaseinhib\k252a\SC_07282008\10x\M4\kinaseinhib_k252a_SC_07282008_10x_M4_combo.mgf.html	1Lys8	2	-777.777	-777.777	O:\Shao-En\MSDATA\kinaseinhib\k252a\SC_07282008\10x\M4\d008012008_m4_6.raw		0	2311.148425		0	TRUE	0	-777.777
-1	1	0	0.892	0.15	IPI:IPI00604620.3	76625	SPACER	SWISS-PROT:P19338-1|ENSEMBL:ENSP00000318195|REFSEQ:NP_005372 Tax_Id=9606 Gene_Symbol=NCL Isoform 1 of Nucleolin	VEGTEPTTAFNLFVGNLNFNK	774.0645	2319.1716	3	25	-777.777	-777.777	-777.777	-777.777	0	0	3899.301	0	0	0	2319.1626	774.0627212	2319.166375	0	FALSE			-777.777	-777.777	-777.777	1	21.6	O:\Shao-En\MSDATA\kinaseinhib\k252a\SC_07282008\10x\M4\kinaseinhib_k252a_SC_07282008_10x_M4_combo.mgf.html	1Lys8	2	-777.777	-777.777	O:\Shao-En\MSDATA\kinaseinhib\k252a\SC_07282008\10x\M4\d008012008_m4_6.raw		0	2311.148425		0	FALSE	0	-777.777
-1	1	0	0.892	0.15	IPI:IPI00604620.3	76625	SPACER	SWISS-PROT:P19338-1|ENSEMBL:ENSP00000318195|REFSEQ:NP_005372 Tax_Id=9606 Gene_Symbol=NCL Isoform 1 of Nucleolin	VEGTEPTTAFNLFVGNLNFNK	771.3916	2311.1531	3	22	-777.777	-777.777	-777.777	-777.777	0	0	3898.5656	0	0	0	2311.1484	771.3898259	2311.147689	0	FALSE			-777.777	-777.777	-777.777	1	19.1	O:\Shao-En\MSDATA\kinaseinhib\k252a\SC_07282008\10x\M4\kinaseinhib_k252a_SC_07282008_10x_M4_combo.mgf.html		2	-777.777	-777.777	O:\Shao-En\MSDATA\kinaseinhib\k252a\SC_07282008\10x\M4\d008012008_m4_6.raw		0	2311.148425		0	FALSE	0	-777.777
-1	1	0	0.892	0.15	IPI:IPI00604620.3	76625	SPACER	SWISS-PROT:P19338-1|ENSEMBL:ENSP00000318195|REFSEQ:NP_005372 Tax_Id=9606 Gene_Symbol=NCL Isoform 1 of Nucleolin	VEGTEPTTAFNLFVGNLNFNK	771.3929	2311.157	3	13	-777.777	-777.777	-777.777	-777.777	0	0	3879.0971	0	0	0	2311.1484	771.3911258	2311.151589	0	FALSE			-777.777	-777.777	-777.777	1	3.8	O:\Shao-En\MSDATA\kinaseinhib\k252a\SC_07282008\10x\M4\kinaseinhib_k252a_SC_07282008_10x_M4_combo.mgf.html		2	-777.777	-777.777	O:\Shao-En\MSDATA\kinaseinhib\k252a\SC_07282008\10x\M4\d008012008_m4_4.raw		0	2311.148425		0	FALSE	0	-777.777
-1	1	0	0.892	0.15	IPI:IPI00604620.3	76625	SPACER	SWISS-PROT:P19338-1|ENSEMBL:ENSP00000318195|REFSEQ:NP_005372 Tax_Id=9606 Gene_Symbol=NCL Isoform 1 of Nucleolin	VFGNEIKLEKPK	713.4315	1424.8485	2	61	-777.777	-777.777	-777.777	-777.777	2094.226366	19.10663251	2095.907	2095.038826	2095.456	4506.056261	1424.8453	713.4298273	1424.845129	1400.802303	FALSE			-777.777	-777.777	-777.777	1	57.7	O:\Shao-En\MSDATA\kinaseinhib\k252a\SC_07282008\10x\M4\kinaseinhib_k252a_SC_07282008_10x_M4_combo.mgf.html	3Lys8	2	-777.777	-777.777	O:\Shao-En\MSDATA\kinaseinhib\k252a\SC_07282008\10x\M4\d008012008_m4_5.raw		1305958.67	1400.802715		713.4315319	TRUE	713.4298592	-777.777
-1	1	0	0.892	0.15	IPI:IPI00604620.3	76625	SPACER	SWISS-PROT:P19338-1|ENSEMBL:ENSP00000318195|REFSEQ:NP_005372 Tax_Id=9606 Gene_Symbol=NCL Isoform 1 of Nucleolin	VFGNEIKLEKPK	701.4093	1400.8041	2	50	-777.777	-777.777	-777.777	-777.777	0	0	2090.6535	0	0	0	1400.8027	701.4076484	1400.800771	0	FALSE			-777.777	-777.777	-777.777	1	37.9	O:\Shao-En\MSDATA\kinaseinhib\k252a\SC_07282008\10x\M4\kinaseinhib_k252a_SC_07282008_10x_M4_combo.mgf.html		2	-777.777	-777.777	O:\Shao-En\MSDATA\kinaseinhib\k252a\SC_07282008\10x\M4\d008012008_m4_5.raw		0	1400.802715		0	TRUE	0	-777.777
-1	1	0	0.892	0.15	IPI:IPI00604620.3	76625	SPACER	SWISS-PROT:P19338-1|ENSEMBL:ENSP00000318195|REFSEQ:NP_005372 Tax_Id=9606 Gene_Symbol=NCL Isoform 1 of Nucleolin	VFGNEIKLEKPK	701.4091	1400.8036	2	36	-777.777	-777.777	-777.777	-777.777	2094.404147	19.46211978	2089.1392	2094.671636	2095.7514	4020.869328	1400.8027	701.4074484	1400.800371	1400.801504	FALSE			-777.777	-777.777	-777.777	1	24.4	O:\Shao-En\MSDATA\kinaseinhib\k252a\SC_07282008\10x\M4\kinaseinhib_k252a_SC_07282008_10x_M4_combo.mgf.html		2	-777.777	-777.777	O:\Shao-En\MSDATA\kinaseinhib\k252a\SC_07282008\10x\M4\d008012008_m4_6.raw		1148151.763	1400.802715		701.4092206	TRUE	701.407569	-777.777
-1	1	0	0.892	0.15	IPI:IPI00604620.3	76625	SPACER	SWISS-PROT:P19338-1|ENSEMBL:ENSP00000318195|REFSEQ:NP_005372 Tax_Id=9606 Gene_Symbol=NCL Isoform 1 of Nucleolin	VFGNEIKLEKPK	713.4315	1424.8484	2	29	-777.777	-777.777	-777.777	-777.777	0	0	2088.4267	0	0	0	1424.8453	713.4298273	1424.845129	0	FALSE			-777.777	-777.777	-777.777	1	20.6	O:\Shao-En\MSDATA\kinaseinhib\k252a\SC_07282008\10x\M4\kinaseinhib_k252a_SC_07282008_10x_M4_combo.mgf.html	3Lys8	2	-777.777	-777.777	O:\Shao-En\MSDATA\kinaseinhib\k252a\SC_07282008\10x\M4\d008012008_m4_6.raw		0	1400.802715		0	TRUE	0	-777.777
-1	1	0	0.892	0.15	IPI:IPI00604620.3	76625	SPACER	SWISS-PROT:P19338-1|ENSEMBL:ENSP00000318195|REFSEQ:NP_005372 Tax_Id=9606 Gene_Symbol=NCL Isoform 1 of Nucleolin	VFGNEIKLEKPK	467.9422	1400.8048	3	21	-777.777	-777.777	-777.777	-777.777	0	0	2087.6338	0	0	0	1400.8027	467.9409572	1400.801083	0	FALSE			-777.777	-777.777	-777.777	1	11.8	O:\Shao-En\MSDATA\kinaseinhib\k252a\SC_07282008\10x\M4\kinaseinhib_k252a_SC_07282008_10x_M4_combo.mgf.html		2	-777.777	-777.777	O:\Shao-En\MSDATA\kinaseinhib\k252a\SC_07282008\10x\M4\d008012008_m4_5.raw		0	1400.802715		0	FALSE	0	-777.777
-1	1	0	0.892	0.15	IPI:IPI00604620.3	76625	SPACER	SWISS-PROT:P19338-1|ENSEMBL:ENSP00000318195|REFSEQ:NP_005372 Tax_Id=9606 Gene_Symbol=NCL Isoform 1 of Nucleolin	VFGNEIKLEKPK	475.9571	1424.8495	3	10	-777.777	-777.777	-777.777	-777.777	0	0	2086.8852	0	0	0	1424.8453	475.9558432	1424.845741	0	FALSE			-777.777	-777.777	-777.777	1	1.4	O:\Shao-En\MSDATA\kinaseinhib\k252a\SC_07282008\10x\M4\kinaseinhib_k252a_SC_07282008_10x_M4_combo.mgf.html	3Lys8	2	-777.777	-777.777	O:\Shao-En\MSDATA\kinaseinhib\k252a\SC_07282008\10x\M4\d008012008_m4_5.raw		0	1400.802715		0	FALSE	0	-777.777
-1	1	0	0.892	0.15	IPI:IPI00604620.3	76625	SPACER	SWISS-PROT:P19338-1|ENSEMBL:ENSP00000318195|REFSEQ:NP_005372 Tax_Id=9606 Gene_Symbol=NCL Isoform 1 of Nucleolin	VTQDELKEVFEDAAEIR	996.5021	1990.9897	2	97	-777.777	-777.777	-777.777	-777.777	3503.990854	27.09552106	3494.227	3504.28205	3501.6159	11879.3459	1990.9847	996.4999317	1990.985338	1990.985174	FALSE			-777.777	-777.777	-777.777	1	85.8	O:\Shao-En\MSDATA\kinaseinhib\k252a\SC_07282008\10x\M4\kinaseinhib_k252a_SC_07282008_10x_M4_combo.mgf.html		2	-777.777	-777.777	O:\Shao-En\MSDATA\kinaseinhib\k252a\SC_07282008\10x\M4\d008012008_m4_5.raw		2001836.661	1990.984705		996.5036296	TRUE	996.5014613	-777.777
-1	1	0	0.892	0.15	IPI:IPI00604620.3	76625	SPACER	SWISS-PROT:P19338-1|ENSEMBL:ENSP00000318195|REFSEQ:NP_005372 Tax_Id=9606 Gene_Symbol=NCL Isoform 1 of Nucleolin	VTQDELKEVFEDAAEIR	1003.518	2005.0214	2	93	-777.777	-777.777	-777.777	-777.777	0	0	3495.104	0	0	0	2005.019	1003.515819	2005.017113	0	FALSE			-777.777	-777.777	-777.777	1	73.8	O:\Shao-En\MSDATA\kinaseinhib\k252a\SC_07282008\10x\M4\kinaseinhib_k252a_SC_07282008_10x_M4_combo.mgf.html	1Arg6 1Lys8	2	-777.777	-777.777	O:\Shao-En\MSDATA\kinaseinhib\k252a\SC_07282008\10x\M4\d008012008_m4_5.raw		0	1990.984705		0	TRUE	0	-777.777
-1	1	0	0.892	0.15	IPI:IPI00604620.3	76625	SPACER	SWISS-PROT:P19338-1|ENSEMBL:ENSP00000318195|REFSEQ:NP_005372 Tax_Id=9606 Gene_Symbol=NCL Isoform 1 of Nucleolin	VTQDELKEVFEDAAEIR	1003.5175	2005.0205	2	93	-777.777	-777.777	-777.777	-777.777	3541.582862	16.2171316	3541.7962	3539.700091	3537.7173	1567.836765	2005.019	1003.515319	2005.016113	1990.982775	FALSE			-777.777	-777.777	-777.777	1	81.1	O:\Shao-En\MSDATA\kinaseinhib\k252a\SC_07282008\10x\M4\kinaseinhib_k252a_SC_07282008_10x_M4_combo.mgf.html	1Arg6 1Lys8	2	-777.777	-777.777	O:\Shao-En\MSDATA\kinaseinhib\k252a\SC_07282008\10x\M4\d008012008_m4_6.raw		265073.0684	1990.984705		1003.517582	TRUE	1003.515401	-777.777
-1	1	0	0.892	0.15	IPI:IPI00604620.3	76625	SPACER	SWISS-PROT:P19338-1|ENSEMBL:ENSP00000318195|REFSEQ:NP_005372 Tax_Id=9606 Gene_Symbol=NCL Isoform 1 of Nucleolin	VTQDELKEVFEDAAEIR	996.502	1990.9894	2	86	-777.777	-777.777	-777.777	-777.777	0	0	3509.7311	0	0	0	1990.9847	996.4998317	1990.985138	0	FALSE			-777.777	-777.777	-777.777	1	67.5	O:\Shao-En\MSDATA\kinaseinhib\k252a\SC_07282008\10x\M4\kinaseinhib_k252a_SC_07282008_10x_M4_combo.mgf.html		2	-777.777	-777.777	O:\Shao-En\MSDATA\kinaseinhib\k252a\SC_07282008\10x\M4\d008012008_m4_6.raw		0	1990.984705		0	TRUE	0	-777.777
-1	1	0	0.892	0.15	IPI:IPI00604620.3	76625	SPACER	SWISS-PROT:P19338-1|ENSEMBL:ENSP00000318195|REFSEQ:NP_005372 Tax_Id=9606 Gene_Symbol=NCL Isoform 1 of Nucleolin	VTQDELKEVFEDAAEIR	996.5015	1990.9885	2	76	-777.777	-777.777	-777.777	-777.777	0	0	3643.1559	0	0	0	1990.9847	996.4993317	1990.984138	0	FALSE			-777.777	-777.777	-777.777	1	70.9	O:\Shao-En\MSDATA\kinaseinhib\k252a\SC_07282008\10x\M4\kinaseinhib_k252a_SC_07282008_10x_M4_combo.mgf.html		2	-777.777	-777.777	O:\Shao-En\MSDATA\kinaseinhib\k252a\SC_07282008\10x\M4\d008012008_m4_6.raw		0	1990.984705		0	TRUE	0	-777.777
-1	1	0	0.892	0.15	IPI:IPI00604620.3	76625	SPACER	SWISS-PROT:P19338-1|ENSEMBL:ENSP00000318195|REFSEQ:NP_005372 Tax_Id=9606 Gene_Symbol=NCL Isoform 1 of Nucleolin	VTQDELKEVFEDAAEIR	996.5016	1990.9887	2	75	-777.777	-777.777	-777.777	-777.777	0	0	3541.4312	0	0	0	1990.9847	996.4994317	1990.984338	0	FALSE			-777.777	-777.777	-777.777	1	66.5	O:\Shao-En\MSDATA\kinaseinhib\k252a\SC_07282008\10x\M4\kinaseinhib_k252a_SC_07282008_10x_M4_combo.mgf.html		2	-777.777	-777.777	O:\Shao-En\MSDATA\kinaseinhib\k252a\SC_07282008\10x\M4\d008012008_m4_6.raw		0	1990.984705		0	TRUE	0	-777.777
-1	1	0	0.892	0.15	IPI:IPI00604620.3	76625	SPACER	SWISS-PROT:P19338-1|ENSEMBL:ENSP00000318195|REFSEQ:NP_005372 Tax_Id=9606 Gene_Symbol=NCL Isoform 1 of Nucleolin	VTQDELKEVFEDAAEIR	1003.5177	2005.0208	2	72	-777.777	-777.777	-777.777	-777.777	0	0	3510.096	0	0	0	2005.019	1003.515519	2005.016513	0	FALSE			-777.777	-777.777	-777.777	1	59	O:\Shao-En\MSDATA\kinaseinhib\k252a\SC_07282008\10x\M4\kinaseinhib_k252a_SC_07282008_10x_M4_combo.mgf.html	1Arg6 1Lys8	2	-777.777	-777.777	O:\Shao-En\MSDATA\kinaseinhib\k252a\SC_07282008\10x\M4\d008012008_m4_6.raw		0	1990.984705		0	TRUE	0	-777.777
-1	1	0	0.892	0.15	IPI:IPI00604620.3	76625	SPACER	SWISS-PROT:P19338-1|ENSEMBL:ENSP00000318195|REFSEQ:NP_005372 Tax_Id=9606 Gene_Symbol=NCL Isoform 1 of Nucleolin	VTQDELKEVFEDAAEIR	996.5018	1990.989	2	57	-777.777	-777.777	-777.777	-777.777	0	0	3610.7929	0	0	0	1990.9847	996.4996317	1990.984738	0	FALSE			-777.777	-777.777	-777.777	1	51.2	O:\Shao-En\MSDATA\kinaseinhib\k252a\SC_07282008\10x\M4\kinaseinhib_k252a_SC_07282008_10x_M4_combo.mgf.html		2	-777.777	-777.777	O:\Shao-En\MSDATA\kinaseinhib\k252a\SC_07282008\10x\M4\d008012008_m4_6.raw		0	1990.984705		0	TRUE	0	-777.777
-1	1	0	0.892	0.15	IPI:IPI00604620.3	76625	SPACER	SWISS-PROT:P19338-1|ENSEMBL:ENSP00000318195|REFSEQ:NP_005372 Tax_Id=9606 Gene_Symbol=NCL Isoform 1 of Nucleolin	VTQDELKEVFEDAAEIR	1003.5179	2005.0213	2	47	-777.777	-777.777	-777.777	-777.777	0	0	3615.9083	0	0	0	2005.019	1003.515719	2005.016913	0	FALSE			-777.777	-777.777	-777.777	1	42.2	O:\Shao-En\MSDATA\kinaseinhib\k252a\SC_07282008\10x\M4\kinaseinhib_k252a_SC_07282008_10x_M4_combo.mgf.html	1Arg6 1Lys8	2	-777.777	-777.777	O:\Shao-En\MSDATA\kinaseinhib\k252a\SC_07282008\10x\M4\d008012008_m4_6.raw		0	1990.984705		0	TRUE	0	-777.777
-1	1	0	0.892	0.15	IPI:IPI00604620.3	76625	SPACER	SWISS-PROT:P19338-1|ENSEMBL:ENSP00000318195|REFSEQ:NP_005372 Tax_Id=9606 Gene_Symbol=NCL Isoform 1 of Nucleolin	VTQDELKEVFEDAAEIR	1003.5201	2005.0256	2	46	-777.777	-777.777	-777.777	-777.777	3504.739085	42.70622443	3505.7021	3503.490251	3514.1107	914.5866769	2005.019	1003.517919	2005.021313	1990.989436	FALSE			-777.777	-777.777	-777.777	1	41.7	O:\Shao-En\MSDATA\kinaseinhib\k252a\SC_07282008\10x\M4\kinaseinhib_k252a_SC_07282008_10x_M4_combo.mgf.html	1Arg6 1Lys8	2	-777.777	-777.777	O:\Shao-En\MSDATA\kinaseinhib\k252a\SC_07282008\10x\M4\d008012008_m4_4.raw		154853.8654	1990.984705		1003.520016	TRUE	1003.517835	-777.777
-1	1	0	0.892	0.15	IPI:IPI00604620.3	76625	SPACER	SWISS-PROT:P19338-1|ENSEMBL:ENSP00000318195|REFSEQ:NP_005372 Tax_Id=9606 Gene_Symbol=NCL Isoform 1 of Nucleolin	VTQDELKEVFEDAAEIR	996.502	1990.9895	2	44	-777.777	-777.777	-777.777	-777.777	0	0	3579.2447	0	0	0	1990.9847	996.4998317	1990.985138	0	FALSE			-777.777	-777.777	-777.777	1	35.4	O:\Shao-En\MSDATA\kinaseinhib\k252a\SC_07282008\10x\M4\kinaseinhib_k252a_SC_07282008_10x_M4_combo.mgf.html		2	-777.777	-777.777	O:\Shao-En\MSDATA\kinaseinhib\k252a\SC_07282008\10x\M4\d008012008_m4_6.raw		0	1990.984705		0	TRUE	0	-777.777
-1	1	0	0.892	0.15	IPI:IPI00604620.3	76625	SPACER	SWISS-PROT:P19338-1|ENSEMBL:ENSP00000318195|REFSEQ:NP_005372 Tax_Id=9606 Gene_Symbol=NCL Isoform 1 of Nucleolin	VTQDELKEVFEDAAEIR	1003.5198	2005.025	2	36	-777.777	-777.777	-777.777	-777.777	0	0	3584.9061	0	0	0	2005.019	1003.517619	2005.020713	0	FALSE			-777.777	-777.777	-777.777	1	30	O:\Shao-En\MSDATA\kinaseinhib\k252a\SC_07282008\10x\M4\kinaseinhib_k252a_SC_07282008_10x_M4_combo.mgf.html	1Arg6 1Lys8	2	-777.777	-777.777	O:\Shao-En\MSDATA\kinaseinhib\k252a\SC_07282008\10x\M4\d008012008_m4_6.raw		0	1990.984705		0	TRUE	0	-777.777
-1	1	0	0.892	0.15	IPI:IPI00604620.3	76625	SPACER	SWISS-PROT:P19338-1|ENSEMBL:ENSP00000318195|REFSEQ:NP_005372 Tax_Id=9606 Gene_Symbol=NCL Isoform 1 of Nucleolin	VTQDELKEVFEDAAEIR	1003.5173	2005.0201	2	32	-777.777	-777.777	-777.777	-777.777	0	0	3647.8915	0	0	0	2005.019	1003.515119	2005.015713	0	FALSE			-777.777	-777.777	-777.777	1	32.4	O:\Shao-En\MSDATA\kinaseinhib\k252a\SC_07282008\10x\M4\kinaseinhib_k252a_SC_07282008_10x_M4_combo.mgf.html	1Arg6 1Lys8	2	-777.777	-777.777	O:\Shao-En\MSDATA\kinaseinhib\k252a\SC_07282008\10x\M4\d008012008_m4_6.raw		0	1990.984705		0	TRUE	0	-777.777
-1	1	0	0.892	0.15	IPI:IPI00604620.3	76625	SPACER	SWISS-PROT:P19338-1|ENSEMBL:ENSP00000318195|REFSEQ:NP_005372 Tax_Id=9606 Gene_Symbol=NCL Isoform 1 of Nucleolin	VTQDELKEVFEDAAEIR	664.6694	1990.9865	3	47	-777.777	-777.777	-777.777	-777.777	3540.119437	10.66125	3540.6811	3539.804152	3537.7173	982.2182975	1990.9847	664.6678127	1990.98165	1990.98565	FALSE			-777.777	-777.777	-777.777	1	38	O:\Shao-En\MSDATA\kinaseinhib\k252a\SC_07282008\10x\M4\kinaseinhib_k252a_SC_07282008_10x_M4_combo.mgf.html		2	-777.777	-777.777	O:\Shao-En\MSDATA\kinaseinhib\k252a\SC_07282008\10x\M4\d008012008_m4_6.raw		308491.0396	1990.984705		664.6715426	TRUE	664.6699553	-777.777
-1	1	0	0.892	0.15	IPI:IPI00604620.3	76625	SPACER	SWISS-PROT:P19338-1|ENSEMBL:ENSP00000318195|REFSEQ:NP_005372 Tax_Id=9606 Gene_Symbol=NCL Isoform 1 of Nucleolin	VTQDELKEVFEDAAEIR	669.35	2005.0282	3	45	-777.777	-777.777	-777.777	-777.777	0	0	3508.636	0	0	0	2005.019	669.3484045	2005.023425	0	FALSE			-777.777	-777.777	-777.777	1	38.4	O:\Shao-En\MSDATA\kinaseinhib\k252a\SC_07282008\10x\M4\kinaseinhib_k252a_SC_07282008_10x_M4_combo.mgf.html	1Arg6 1Lys8	2	-777.777	-777.777	O:\Shao-En\MSDATA\kinaseinhib\k252a\SC_07282008\10x\M4\d008012008_m4_6.raw		0	1990.984705		0	TRUE	0	-777.777
-1	1	0	0.892	0.15	IPI:IPI00604620.3	76625	SPACER	SWISS-PROT:P19338-1|ENSEMBL:ENSP00000318195|REFSEQ:NP_005372 Tax_Id=9606 Gene_Symbol=NCL Isoform 1 of Nucleolin	VTQDELKEVFEDAAEIR	664.6711	1990.9915	3	44	-777.777	-777.777	-777.777	-777.777	0	0	3509.0113	0	0	0	1990.9847	664.6695127	1990.98675	0	FALSE			-777.777	-777.777	-777.777	1	25.1	O:\Shao-En\MSDATA\kinaseinhib\k252a\SC_07282008\10x\M4\kinaseinhib_k252a_SC_07282008_10x_M4_combo.mgf.html		2	-777.777	-777.777	O:\Shao-En\MSDATA\kinaseinhib\k252a\SC_07282008\10x\M4\d008012008_m4_6.raw		0	1990.984705		0	TRUE	0	-777.777
-1	1	0	0.892	0.15	IPI:IPI00604620.3	76625	SPACER	SWISS-PROT:P19338-1|ENSEMBL:ENSP00000318195|REFSEQ:NP_005372 Tax_Id=9606 Gene_Symbol=NCL Isoform 1 of Nucleolin	VTQDELKEVFEDAAEIR	664.6709	1990.991	3	40	-777.777	-777.777	-777.777	-777.777	0	0	3635.8773	0	0	0	1990.9847	664.6693127	1990.98615	0	FALSE			-777.777	-777.777	-777.777	1	29.2	O:\Shao-En\MSDATA\kinaseinhib\k252a\SC_07282008\10x\M4\kinaseinhib_k252a_SC_07282008_10x_M4_combo.mgf.html		2	-777.777	-777.777	O:\Shao-En\MSDATA\kinaseinhib\k252a\SC_07282008\10x\M4\d008012008_m4_6.raw		0	1990.984705		0	TRUE	0	-777.777
-1	1	0	0.892	0.15	IPI:IPI00604620.3	76625	SPACER	SWISS-PROT:P19338-1|ENSEMBL:ENSP00000318195|REFSEQ:NP_005372 Tax_Id=9606 Gene_Symbol=NCL Isoform 1 of Nucleolin	VTQDELKEVFEDAAEIR	669.3507	2005.0302	3	35	-777.777	-777.777	-777.777	-777.777	3504.911125	24.38462409	3493.4934	3504.588204	3501.6159	8665.511814	2005.019	669.3491045	2005.025525	1990.988619	FALSE			-777.777	-777.777	-777.777	1	23.8	O:\Shao-En\MSDATA\kinaseinhib\k252a\SC_07282008\10x\M4\kinaseinhib_k252a_SC_07282008_10x_M4_combo.mgf.html	1Arg6 1Lys8	2	-777.777	-777.777	O:\Shao-En\MSDATA\kinaseinhib\k252a\SC_07282008\10x\M4\d008012008_m4_5.raw		2688031.218	1990.984705		669.3494739	TRUE	669.3478784	-777.777
-1	1	0	0.892	0.15	IPI:IPI00604620.3	76625	SPACER	SWISS-PROT:P19338-1|ENSEMBL:ENSP00000318195|REFSEQ:NP_005372 Tax_Id=9606 Gene_Symbol=NCL Isoform 1 of Nucleolin	VTQDELKEVFEDAAEIR	664.6719	1990.9939	3	34	-777.777	-777.777	-777.777	-777.777	0	0	3493.1184	0	0	0	1990.9847	664.6703127	1990.98915	0	FALSE			-777.777	-777.777	-777.777	1	23.5	O:\Shao-En\MSDATA\kinaseinhib\k252a\SC_07282008\10x\M4\kinaseinhib_k252a_SC_07282008_10x_M4_combo.mgf.html		2	-777.777	-777.777	O:\Shao-En\MSDATA\kinaseinhib\k252a\SC_07282008\10x\M4\d008012008_m4_5.raw		0	1990.984705		0	TRUE	0	-777.777
-1	1	0	0.892	0.15	IPI:IPI00604620.3	76625	SPACER	SWISS-PROT:P19338-1|ENSEMBL:ENSP00000318195|REFSEQ:NP_005372 Tax_Id=9606 Gene_Symbol=NCL Isoform 1 of Nucleolin	VTQDELKEVFEDAAEIR	669.3481	2005.0225	3	34	-777.777	-777.777	-777.777	-777.777	0	0	3541.056	0	0	0	2005.019	669.3465045	2005.017725	0	FALSE			-777.777	-777.777	-777.777	1	28.8	O:\Shao-En\MSDATA\kinaseinhib\k252a\SC_07282008\10x\M4\kinaseinhib_k252a_SC_07282008_10x_M4_combo.mgf.html	1Arg6 1Lys8	2	-777.777	-777.777	O:\Shao-En\MSDATA\kinaseinhib\k252a\SC_07282008\10x\M4\d008012008_m4_6.raw		0	1990.984705		0	TRUE	0	-777.777
-1	1	0	0.892	0.15	IPI:IPI00604620.3	76625	SPACER	SWISS-PROT:P19338-1|ENSEMBL:ENSP00000318195|REFSEQ:NP_005372 Tax_Id=9606 Gene_Symbol=NCL Isoform 1 of Nucleolin	VTQDELKEVFEDAAEIR	669.3483	2005.023	3	30	-777.777	-777.777	-777.777	-777.777	0	0	3577.8978	0	0	0	2005.019	669.3467045	2005.018325	0	FALSE			-777.777	-777.777	-777.777	1	20.7	O:\Shao-En\MSDATA\kinaseinhib\k252a\SC_07282008\10x\M4\kinaseinhib_k252a_SC_07282008_10x_M4_combo.mgf.html	1Arg6 1Lys8	2	-777.777	-777.777	O:\Shao-En\MSDATA\kinaseinhib\k252a\SC_07282008\10x\M4\d008012008_m4_6.raw		0	1990.984705		0	TRUE	0	-777.777
-1	1	0	0.892	0.15	IPI:IPI00604620.3	76625	SPACER	SWISS-PROT:P19338-1|ENSEMBL:ENSP00000318195|REFSEQ:NP_005372 Tax_Id=9606 Gene_Symbol=NCL Isoform 1 of Nucleolin	VTQDELKEVFEDAAEIR	664.6715	1990.9926	3	29	-777.777	-777.777	-777.777	-777.777	0	0	3572.6189	0	0	0	1990.9847	664.6699127	1990.98795	0	FALSE			-777.777	-777.777	-777.777	1	22.5	O:\Shao-En\MSDATA\kinaseinhib\k252a\SC_07282008\10x\M4\kinaseinhib_k252a_SC_07282008_10x_M4_combo.mgf.html		2	-777.777	-777.777	O:\Shao-En\MSDATA\kinaseinhib\k252a\SC_07282008\10x\M4\d008012008_m4_6.raw		0	1990.984705		0	TRUE	0	-777.777
-1	1	0	0.892	0.15	IPI:IPI00604620.3	76625	SPACER	SWISS-PROT:P19338-1|ENSEMBL:ENSP00000318195|REFSEQ:NP_005372 Tax_Id=9606 Gene_Symbol=NCL Isoform 1 of Nucleolin	VTQDELKEVFEDAAEIR	669.3488	2005.0245	3	27	-777.777	-777.777	-777.777	-777.777	0	0	3645.1656	0	0	0	2005.019	669.3472045	2005.019825	0	FALSE			-777.777	-777.777	-777.777	1	17	O:\Shao-En\MSDATA\kinaseinhib\k252a\SC_07282008\10x\M4\kinaseinhib_k252a_SC_07282008_10x_M4_combo.mgf.html	1Arg6 1Lys8	2	-777.777	-777.777	O:\Shao-En\MSDATA\kinaseinhib\k252a\SC_07282008\10x\M4\d008012008_m4_6.raw		0	1990.984705		0	TRUE	0	-777.777
-1	1	0	0.892	0.15	IPI:IPI00604620.3	76625	SPACER	SWISS-PROT:P19338-1|ENSEMBL:ENSP00000318195|REFSEQ:NP_005372 Tax_Id=9606 Gene_Symbol=NCL Isoform 1 of Nucleolin	VTQDELKEVFEDAAEIR	669.3506	2005.0299	3	27	-777.777	-777.777	-777.777	-777.777	3508.553289	23.68763182	3507.6722	3506.374825	3507.1418	833.5756674	2005.019	669.3490045	2005.025225	1990.979564	FALSE			-777.777	-777.777	-777.777	1	23.2	O:\Shao-En\MSDATA\kinaseinhib\k252a\SC_07282008\10x\M4\kinaseinhib_k252a_SC_07282008_10x_M4_combo.mgf.html	1Arg6 1Lys8	2	-777.777	-777.777	O:\Shao-En\MSDATA\kinaseinhib\k252a\SC_07282008\10x\M4\d008012008_m4_4.raw		268867.6846	1990.984705		669.3505774	TRUE	669.3489819	-777.777
-1	1	0	0.892	0.15	IPI:IPI00604620.3	76625	SPACER	SWISS-PROT:P19338-1|ENSEMBL:ENSP00000318195|REFSEQ:NP_005372 Tax_Id=9606 Gene_Symbol=NCL Isoform 1 of Nucleolin	VTQDELKEVFEDAAEIR	669.3488	2005.0245	3	21	-777.777	-777.777	-777.777	-777.777	0	0	3641.8203	0	0	0	2005.019	669.3472045	2005.019825	0	FALSE			-777.777	-777.777	-777.777	1	10.5	O:\Shao-En\MSDATA\kinaseinhib\k252a\SC_07282008\10x\M4\kinaseinhib_k252a_SC_07282008_10x_M4_combo.mgf.html	1Arg6 1Lys8	2	-777.777	-777.777	O:\Shao-En\MSDATA\kinaseinhib\k252a\SC_07282008\10x\M4\d008012008_m4_6.raw		0	1990.984705		0	FALSE	0	-777.777
-1	1	0	0.951	0.1	IPI:IPI00215637.5	73597	SPACER	SWISS-PROT:O00571|TREMBL:Q59GX6;Q5JSI3;Q5S4N1|REFSEQ:NP_001347|H-INV:HIT000220175|VEGA:OTTHUMP00000023143 Tax_Id=9606 Gene_Symbol=DDX3X ATP-dependent RNA helicase DDX3X	DFLDEYIFLAVGR	782.4126	1562.8107	2	46	-777.777	-777.777	-777.777	-777.777	4286.818731	21.47150541	4284.8292	4287.494257	4285.1771	143.6116082	1562.8076	782.4108066	1562.807088	1556.78756	FALSE			-777.777	-777.777	-777.777	1	35	O:\Shao-En\MSDATA\kinaseinhib\k252a\SC_07282008\10x\M4\kinaseinhib_k252a_SC_07282008_10x_M4_combo.mgf.html	1Arg6	3	-777.777	-777.777	O:\Shao-En\MSDATA\kinaseinhib\k252a\SC_07282008\10x\M4\d008012008_m4_5.raw		35655.75464	1556.787455		782.4126613	TRUE	782.4108678	-777.777
-1	1	0	0.951	0.1	IPI:IPI00215637.5	73597	SPACER	SWISS-PROT:O00571|TREMBL:Q59GX6;Q5JSI3;Q5S4N1|REFSEQ:NP_001347|H-INV:HIT000220175|VEGA:OTTHUMP00000023143 Tax_Id=9606 Gene_Symbol=DDX3X ATP-dependent RNA helicase DDX3X	DFLDEYIFLAVGR	779.4031	1556.7917	2	32	-777.777	-777.777	-777.777	-777.777	0	0	4288.6476	0	0	0	1556.7874	779.4013118	1556.788098	0	FALSE			-777.777	-777.777	-777.777	1	22	O:\Shao-En\MSDATA\kinaseinhib\k252a\SC_07282008\10x\M4\kinaseinhib_k252a_SC_07282008_10x_M4_combo.mgf.html		3	-777.777	-777.777	O:\Shao-En\MSDATA\kinaseinhib\k252a\SC_07282008\10x\M4\d008012008_m4_5.raw		0	1556.787455		0	TRUE	0	-777.777
-1	1	0	0.951	0.1	IPI:IPI00215637.5	73597	SPACER	SWISS-PROT:O00571|TREMBL:Q59GX6;Q5JSI3;Q5S4N1|REFSEQ:NP_001347|H-INV:HIT000220175|VEGA:OTTHUMP00000023143 Tax_Id=9606 Gene_Symbol=DDX3X ATP-dependent RNA helicase DDX3X	DKDAYSSFGSR	616.7828	1231.5511	2	34	-777.777	-777.777	-777.777	-777.777	1904.988143	10.98695128	1905.3088	1905.477829	1904.608	3312.508789	1231.5469	616.7812966	1231.548068	1231.547819	FALSE			-777.777	-777.777	-777.777	1	20.1	O:\Shao-En\MSDATA\kinaseinhib\k252a\SC_07282008\10x\M4\kinaseinhib_k252a_SC_07282008_10x_M4_combo.mgf.html		3	-777.777	-777.777	O:\Shao-En\MSDATA\kinaseinhib\k252a\SC_07282008\10x\M4\d008012008_m4_5.raw		1164544.052	1231.546915		616.7828319	TRUE	616.7813285	-777.777
-1	1	0	0.951	0.1	IPI:IPI00215637.5	73597	SPACER	SWISS-PROT:O00571|TREMBL:Q59GX6;Q5JSI3;Q5S4N1|REFSEQ:NP_001347|H-INV:HIT000220175|VEGA:OTTHUMP00000023143 Tax_Id=9606 Gene_Symbol=DDX3X ATP-dependent RNA helicase DDX3X	DKDAYSSFGSR	623.8003	1245.5861	2	31	-777.777	-777.777	-777.777	-777.777	0	0	1905.0474	0	0	0	1245.5812	623.7987843	1245.583043	0	FALSE			-777.777	-777.777	-777.777	1	24.4	O:\Shao-En\MSDATA\kinaseinhib\k252a\SC_07282008\10x\M4\kinaseinhib_k252a_SC_07282008_10x_M4_combo.mgf.html	1Arg6 1Lys8	3	-777.777	-777.777	O:\Shao-En\MSDATA\kinaseinhib\k252a\SC_07282008\10x\M4\d008012008_m4_5.raw		0	1231.546915		0	TRUE	0	-777.777
-1	1	0	0.951	0.1	IPI:IPI00215637.5	73597	SPACER	SWISS-PROT:O00571|TREMBL:Q59GX6;Q5JSI3;Q5S4N1|REFSEQ:NP_001347|H-INV:HIT000220175|VEGA:OTTHUMP00000023143 Tax_Id=9606 Gene_Symbol=DDX3X ATP-dependent RNA helicase DDX3X	DLLDLLVEAK	564.8307	1127.6469	2	52	-777.777	-777.777	-777.777	-777.777	3846.16706	22.73581909	3836.8399	3845.672017	3843.3817	361.0370008	1127.6438	564.8292875	1127.64405	1127.643274	FALSE			-777.777	-777.777	-777.777	1	33.8	O:\Shao-En\MSDATA\kinaseinhib\k252a\SC_07282008\10x\M4\kinaseinhib_k252a_SC_07282008_10x_M4_combo.mgf.html		3	-777.777	-777.777	O:\Shao-En\MSDATA\kinaseinhib\k252a\SC_07282008\10x\M4\d008012008_m4_5.raw		148452.2573	1127.643755		564.830616	TRUE	564.8292035	-777.777
-1	1	0	0.951	0.1	IPI:IPI00215637.5	73597	SPACER	SWISS-PROT:O00571|TREMBL:Q59GX6;Q5JSI3;Q5S4N1|REFSEQ:NP_001347|H-INV:HIT000220175|VEGA:OTTHUMP00000023143 Tax_Id=9606 Gene_Symbol=DDX3X ATP-dependent RNA helicase DDX3X	DLLDLLVEAK	568.8381	1135.6617	2	39	-777.777	-777.777	-777.777	-777.777	0	0	3839.9081	0	0	0	1135.658	568.8366805	1135.658836	0	FALSE			-777.777	-777.777	-777.777	1	21.3	O:\Shao-En\MSDATA\kinaseinhib\k252a\SC_07282008\10x\M4\kinaseinhib_k252a_SC_07282008_10x_M4_combo.mgf.html	1Lys8	3	-777.777	-777.777	O:\Shao-En\MSDATA\kinaseinhib\k252a\SC_07282008\10x\M4\d008012008_m4_5.raw		0	1127.643755		0	TRUE	0	-777.777
-1	1	0	0.951	0.1	IPI:IPI00215637.5	73597	SPACER	SWISS-PROT:O00571|TREMBL:Q59GX6;Q5JSI3;Q5S4N1|REFSEQ:NP_001347|H-INV:HIT000220175|VEGA:OTTHUMP00000023143 Tax_Id=9606 Gene_Symbol=DDX3X ATP-dependent RNA helicase DDX3X	DLMACAQTGSGK	623.7865	1245.5584	2	75	-777.777	-777.777	-777.777	-777.777	1959.416985	13.41956578	1957.2982	1959.402901	1958.1864	3030.258691	1245.5573	623.7849843	1245.555443	1237.54208	FALSE			-777.777	-777.777	-777.777	1	62.4	O:\Shao-En\MSDATA\kinaseinhib\k252a\SC_07282008\10x\M4\kinaseinhib_k252a_SC_07282008_10x_M4_combo.mgf.html	1Lys8	3	-777.777	-777.777	O:\Shao-En\MSDATA\kinaseinhib\k252a\SC_07282008\10x\M4\d008012008_m4_5.raw		1042583.813	1180.52163		623.7865263	TRUE	623.7850106	-777.777
-1	1	0	0.951	0.1	IPI:IPI00215637.5	73597	SPACER	SWISS-PROT:O00571|TREMBL:Q59GX6;Q5JSI3;Q5S4N1|REFSEQ:NP_001347|H-INV:HIT000220175|VEGA:OTTHUMP00000023143 Tax_Id=9606 Gene_Symbol=DDX3X ATP-dependent RNA helicase DDX3X	DLMACAQTGSGK	619.7797	1237.5448	2	66	-777.777	-777.777	-777.777	-777.777	0	0	1956.7649	0	0	0	1237.5431	619.7781913	1237.541857	0	FALSE			-777.777	-777.777	-777.777	1	59.4	O:\Shao-En\MSDATA\kinaseinhib\k252a\SC_07282008\10x\M4\kinaseinhib_k252a_SC_07282008_10x_M4_combo.mgf.html		3	-777.777	-777.777	O:\Shao-En\MSDATA\kinaseinhib\k252a\SC_07282008\10x\M4\d008012008_m4_5.raw		0	1180.52163		0	TRUE	0	-777.777
-1	1	0	0.951	0.1	IPI:IPI00215637.5	73597	SPACER	SWISS-PROT:O00571|TREMBL:Q59GX6;Q5JSI3;Q5S4N1|REFSEQ:NP_001347|H-INV:HIT000220175|VEGA:OTTHUMP00000023143 Tax_Id=9606 Gene_Symbol=DDX3X ATP-dependent RNA helicase DDX3X	DLMACAQTGSGK	627.7778	1253.541	2	62	-777.777	-777.777	-777.777	-777.777	0	0	1801.0876	0	0	0	1253.538	627.7762773	1253.538029	0	FALSE			-777.777	-777.777	-777.777	1	56.3	O:\Shao-En\MSDATA\kinaseinhib\k252a\SC_07282008\10x\M4\kinaseinhib_k252a_SC_07282008_10x_M4_combo.mgf.html	1Met(ox)	3	-777.777	-777.777	O:\Shao-En\MSDATA\kinaseinhib\k252a\SC_07282008\10x\M4\d008012008_m4_5.raw		0	1180.52163		0	TRUE	0	-777.777
-1	1	0	0.951	0.1	IPI:IPI00215637.5	73597	SPACER	SWISS-PROT:O00571|TREMBL:Q59GX6;Q5JSI3;Q5S4N1|REFSEQ:NP_001347|H-INV:HIT000220175|VEGA:OTTHUMP00000023143 Tax_Id=9606 Gene_Symbol=DDX3X ATP-dependent RNA helicase DDX3X	DLMACAQTGSGK	631.7842	1261.5539	2	49	-777.777	-777.777	-777.777	-777.777	1802.760234	12.76538851	1803.3482	1802.522267	1803.6542	2544.156641	1261.5522	631.7826703	1261.550815	1253.537909	FALSE			-777.777	-777.777	-777.777	1	37.8	O:\Shao-En\MSDATA\kinaseinhib\k252a\SC_07282008\10x\M4\kinaseinhib_k252a_SC_07282008_10x_M4_combo.mgf.html	1Met(ox) 1Lys8	3	-777.777	-777.777	O:\Shao-En\MSDATA\kinaseinhib\k252a\SC_07282008\10x\M4\d008012008_m4_5.raw		858558.5364	1180.52163		631.7842997	TRUE	631.78277	-777.777
-1	1	0	0.951	0.1	IPI:IPI00215637.5	73597	SPACER	SWISS-PROT:O00571|TREMBL:Q59GX6;Q5JSI3;Q5S4N1|REFSEQ:NP_001347|H-INV:HIT000220175|VEGA:OTTHUMP00000023143 Tax_Id=9606 Gene_Symbol=DDX3X ATP-dependent RNA helicase DDX3X	DREEALHQFR	650.8248	1299.6351	2	48	-777.777	-777.777	-777.777	-777.777	1896.02329	8.566963604	1893.8129	1895.998005	1894.9515	7846.055646	1299.632	650.823237	1299.631949	1299.631551	FALSE			-777.777	-777.777	-777.777	1	22.8	O:\Shao-En\MSDATA\kinaseinhib\k252a\SC_07282008\10x\M4\kinaseinhib_k252a_SC_07282008_10x_M4_combo.mgf.html		3	-777.777	-777.777	O:\Shao-En\MSDATA\kinaseinhib\k252a\SC_07282008\10x\M4\d008012008_m4_5.raw		2513606.453	1299.631975		650.8249482	TRUE	650.8233852	-777.777
-1	1	0	0.951	0.1	IPI:IPI00215637.5	73597	SPACER	SWISS-PROT:O00571|TREMBL:Q59GX6;Q5JSI3;Q5S4N1|REFSEQ:NP_001347|H-INV:HIT000220175|VEGA:OTTHUMP00000023143 Tax_Id=9606 Gene_Symbol=DDX3X ATP-dependent RNA helicase DDX3X	DREEALHQFR	656.8441	1311.6737	2	32	-777.777	-777.777	-777.777	-777.777	0	0	1894.1083	0	0	0	1311.6722	656.8425264	1311.670527	0	FALSE			-777.777	-777.777	-777.777	1	18.5	O:\Shao-En\MSDATA\kinaseinhib\k252a\SC_07282008\10x\M4\kinaseinhib_k252a_SC_07282008_10x_M4_combo.mgf.html	2Arg6	3	-777.777	-777.777	O:\Shao-En\MSDATA\kinaseinhib\k252a\SC_07282008\10x\M4\d008012008_m4_5.raw		0	1299.631975		0	TRUE	0	-777.777
-1	1	0	0.951	0.1	IPI:IPI00215637.5	73597	SPACER	SWISS-PROT:O00571|TREMBL:Q59GX6;Q5JSI3;Q5S4N1|REFSEQ:NP_001347|H-INV:HIT000220175|VEGA:OTTHUMP00000023143 Tax_Id=9606 Gene_Symbol=DDX3X ATP-dependent RNA helicase DDX3X	DREEALHQFR	434.2187	1299.6343	3	23	-777.777	-777.777	-777.777	-777.777	0	0	1891.8399	0	0	0	1299.632	434.2175162	1299.630761	0	FALSE			-777.777	-777.777	-777.777	1	3.9	O:\Shao-En\MSDATA\kinaseinhib\k252a\SC_07282008\10x\M4\kinaseinhib_k252a_SC_07282008_10x_M4_combo.mgf.html		3	-777.777	-777.777	O:\Shao-En\MSDATA\kinaseinhib\k252a\SC_07282008\10x\M4\d008012008_m4_5.raw		0	1299.631975		0	FALSE	0	-777.777
-1	1	0	0.951	0.1	IPI:IPI00215637.5	73597	SPACER	SWISS-PROT:O00571|TREMBL:Q59GX6;Q5JSI3;Q5S4N1|REFSEQ:NP_001347|H-INV:HIT000220175|VEGA:OTTHUMP00000023143 Tax_Id=9606 Gene_Symbol=DDX3X ATP-dependent RNA helicase DDX3X	DREEALHQFR	438.232	1311.6741	3	19	-777.777	-777.777	-777.777	-777.777	0	0	1893.5525	0	0	0	1311.6722	438.2308092	1311.67064	0	FALSE			-777.777	-777.777	-777.777	1	5.5	O:\Shao-En\MSDATA\kinaseinhib\k252a\SC_07282008\10x\M4\kinaseinhib_k252a_SC_07282008_10x_M4_combo.mgf.html	2Arg6	3	-777.777	-777.777	O:\Shao-En\MSDATA\kinaseinhib\k252a\SC_07282008\10x\M4\d008012008_m4_5.raw		0	1299.631975		0	FALSE	0	-777.777
-1	1	0	0.951	0.1	IPI:IPI00215637.5	73597	SPACER	SWISS-PROT:O00571|TREMBL:Q59GX6;Q5JSI3;Q5S4N1|REFSEQ:NP_001347|H-INV:HIT000220175|VEGA:OTTHUMP00000023143 Tax_Id=9606 Gene_Symbol=DDX3X ATP-dependent RNA helicase DDX3X	DYRQSSGASSSSFSSSR	904.418	1806.8215	2	59	-777.777	-777.777	-777.777	-777.777	1855.405018	5.622513623	1856.7061	1855.585746	1855.5568	6700.881046	1806.8171	904.4159929	1806.81746	1794.77552	FALSE			-777.777	-777.777	-777.777	1	50	O:\Shao-En\MSDATA\kinaseinhib\k252a\SC_07282008\10x\M4\kinaseinhib_k252a_SC_07282008_10x_M4_combo.mgf.html	2Arg6	3	-777.777	-777.777	O:\Shao-En\MSDATA\kinaseinhib\k252a\SC_07282008\10x\M4\d008012008_m4_5.raw		1342411.645	1794.776885		904.4180503	TRUE	904.4160433	-777.777
-1	1	0	0.951	0.1	IPI:IPI00215637.5	73597	SPACER	SWISS-PROT:O00571|TREMBL:Q59GX6;Q5JSI3;Q5S4N1|REFSEQ:NP_001347|H-INV:HIT000220175|VEGA:OTTHUMP00000023143 Tax_Id=9606 Gene_Symbol=DDX3X ATP-dependent RNA helicase DDX3X	DYRQSSGASSSSFSSSR	898.3969	1794.7793	2	49	-777.777	-777.777	-777.777	-777.777	0	0	1857.0632	0	0	0	1794.7768	898.3949035	1794.775282	0	FALSE			-777.777	-777.777	-777.777	1	42.1	O:\Shao-En\MSDATA\kinaseinhib\k252a\SC_07282008\10x\M4\kinaseinhib_k252a_SC_07282008_10x_M4_combo.mgf.html		3	-777.777	-777.777	O:\Shao-En\MSDATA\kinaseinhib\k252a\SC_07282008\10x\M4\d008012008_m4_5.raw		0	1794.776885		0	TRUE	0	-777.777
-1	1	0	0.951	0.1	IPI:IPI00215637.5	73597	SPACER	SWISS-PROT:O00571|TREMBL:Q59GX6;Q5JSI3;Q5S4N1|REFSEQ:NP_001347|H-INV:HIT000220175|VEGA:OTTHUMP00000023143 Tax_Id=9606 Gene_Symbol=DDX3X ATP-dependent RNA helicase DDX3X	ELAVQIYEEAR	660.8462	1319.6778	2	68	-777.777	-777.777	-777.777	-777.777	2683.642825	23.15247075	2675.2704	2684.321981	2683.7527	5059.679629	1319.6721	660.8446194	1319.674713	1319.673071	FALSE			-777.777	-777.777	-777.777	1	60.2	O:\Shao-En\MSDATA\kinaseinhib\k252a\SC_07282008\10x\M4\kinaseinhib_k252a_SC_07282008_10x_M4_combo.mgf.html		3	-777.777	-777.777	O:\Shao-En\MSDATA\kinaseinhib\k252a\SC_07282008\10x\M4\d008012008_m4_5.raw		1606201.865	1319.672105		660.8461273	TRUE	660.8445467	-777.777
-1	1	0	0.951	0.1	IPI:IPI00215637.5	73597	SPACER	SWISS-PROT:O00571|TREMBL:Q59GX6;Q5JSI3;Q5S4N1|REFSEQ:NP_001347|H-INV:HIT000220175|VEGA:OTTHUMP00000023143 Tax_Id=9606 Gene_Symbol=DDX3X ATP-dependent RNA helicase DDX3X	ELAVQIYEEAR	663.8566	1325.6986	2	66	-777.777	-777.777	-777.777	-777.777	0	0	2675.5779	0	0	0	1325.6922	663.8550141	1325.695503	0	FALSE			-777.777	-777.777	-777.777	1	52.2	O:\Shao-En\MSDATA\kinaseinhib\k252a\SC_07282008\10x\M4\kinaseinhib_k252a_SC_07282008_10x_M4_combo.mgf.html	1Arg6	3	-777.777	-777.777	O:\Shao-En\MSDATA\kinaseinhib\k252a\SC_07282008\10x\M4\d008012008_m4_5.raw		0	1319.672105		0	TRUE	0	-777.777
-1	1	0	0.951	0.1	IPI:IPI00215637.5	73597	SPACER	SWISS-PROT:O00571|TREMBL:Q59GX6;Q5JSI3;Q5S4N1|REFSEQ:NP_001347|H-INV:HIT000220175|VEGA:OTTHUMP00000023143 Tax_Id=9606 Gene_Symbol=DDX3X ATP-dependent RNA helicase DDX3X	ELAVQIYEEARK	731.9099	1461.8052	2	66	-777.777	-777.777	-777.777	-777.777	2540.869729	19.69454722	2537.6051	2541.921218	2543.2611	2903.833937	1461.8014	731.908195	1461.801865	1447.766973	FALSE			-777.777	-777.777	-777.777	1	51.9	O:\Shao-En\MSDATA\kinaseinhib\k252a\SC_07282008\10x\M4\kinaseinhib_k252a_SC_07282008_10x_M4_combo.mgf.html	1Arg6 1Lys8	3	-777.777	-777.777	O:\Shao-En\MSDATA\kinaseinhib\k252a\SC_07282008\10x\M4\d008012008_m4_5.raw		795884.0088	1447.767065		731.9095761	TRUE	731.9078711	-777.777
-1	1	0	0.951	0.1	IPI:IPI00215637.5	73597	SPACER	SWISS-PROT:O00571|TREMBL:Q59GX6;Q5JSI3;Q5S4N1|REFSEQ:NP_001347|H-INV:HIT000220175|VEGA:OTTHUMP00000023143 Tax_Id=9606 Gene_Symbol=DDX3X ATP-dependent RNA helicase DDX3X	ELAVQIYEEARK	724.8918	1447.7691	2	38	-777.777	-777.777	-777.777	-777.777	0	0	2546.254	0	0	0	1447.767	724.8901073	1447.765689	0	FALSE			-777.777	-777.777	-777.777	1	19.5	O:\Shao-En\MSDATA\kinaseinhib\k252a\SC_07282008\10x\M4\kinaseinhib_k252a_SC_07282008_10x_M4_combo.mgf.html		3	-777.777	-777.777	O:\Shao-En\MSDATA\kinaseinhib\k252a\SC_07282008\10x\M4\d008012008_m4_5.raw		0	1447.767065		0	TRUE	0	-777.777
-1	1	0	0.951	0.1	IPI:IPI00215637.5	73597	SPACER	SWISS-PROT:O00571|TREMBL:Q59GX6;Q5JSI3;Q5S4N1|REFSEQ:NP_001347|H-INV:HIT000220175|VEGA:OTTHUMP00000023143 Tax_Id=9606 Gene_Symbol=DDX3X ATP-dependent RNA helicase DDX3X	ELAVQIYEEARK	724.8932	1447.7719	2	38	-777.777	-777.777	-777.777	-777.777	0	0	2537.9477	0	0	0	1447.767	724.8915073	1447.768489	0	FALSE			-777.777	-777.777	-777.777	1	25.6	O:\Shao-En\MSDATA\kinaseinhib\k252a\SC_07282008\10x\M4\kinaseinhib_k252a_SC_07282008_10x_M4_combo.mgf.html		3	-777.777	-777.777	O:\Shao-En\MSDATA\kinaseinhib\k252a\SC_07282008\10x\M4\d008012008_m4_5.raw		0	1447.767065		0	TRUE	0	-777.777
-1	1	0	0.951	0.1	IPI:IPI00215637.5	73597	SPACER	SWISS-PROT:O00571|TREMBL:Q59GX6;Q5JSI3;Q5S4N1|REFSEQ:NP_001347|H-INV:HIT000220175|VEGA:OTTHUMP00000023143 Tax_Id=9606 Gene_Symbol=DDX3X ATP-dependent RNA helicase DDX3X	ELAVQIYEEARK	724.8918	1447.7691	2	35	-777.777	-777.777	-777.777	-777.777	0	0	2536.5972	0	0	0	1447.767	724.8901073	1447.765689	0	FALSE			-777.777	-777.777	-777.777	1	24.1	O:\Shao-En\MSDATA\kinaseinhib\k252a\SC_07282008\10x\M4\kinaseinhib_k252a_SC_07282008_10x_M4_combo.mgf.html		3	-777.777	-777.777	O:\Shao-En\MSDATA\kinaseinhib\k252a\SC_07282008\10x\M4\d008012008_m4_5.raw		0	1447.767065		0	TRUE	0	-777.777
-1	1	0	0.951	0.1	IPI:IPI00215637.5	73597	SPACER	SWISS-PROT:O00571|TREMBL:Q59GX6;Q5JSI3;Q5S4N1|REFSEQ:NP_001347|H-INV:HIT000220175|VEGA:OTTHUMP00000023143 Tax_Id=9606 Gene_Symbol=DDX3X ATP-dependent RNA helicase DDX3X	ELAVQIYEEARK	488.277	1461.8091	3	15	-777.777	-777.777	-777.777	-777.777	0	0	2536.2756	0	0	0	1461.8014	488.2757216	1461.805377	0	FALSE			-777.777	-777.777	-777.777	1	2.8	O:\Shao-En\MSDATA\kinaseinhib\k252a\SC_07282008\10x\M4\kinaseinhib_k252a_SC_07282008_10x_M4_combo.mgf.html	1Arg6 1Lys8	3	-777.777	-777.777	O:\Shao-En\MSDATA\kinaseinhib\k252a\SC_07282008\10x\M4\d008012008_m4_5.raw		0	1447.767065		0	FALSE	0	-777.777
-1	1	0	0.951	0.1	IPI:IPI00215637.5	73597	SPACER	SWISS-PROT:O00571|TREMBL:Q59GX6;Q5JSI3;Q5S4N1|REFSEQ:NP_001347|H-INV:HIT000220175|VEGA:OTTHUMP00000023143 Tax_Id=9606 Gene_Symbol=DDX3X ATP-dependent RNA helicase DDX3X	ENGRYGR	432.2351	862.4557	2	14	-777.777	-777.777	-777.777	-777.777	0	0	1374.7352	0	0	0	862.4448	432.2339197	862.453314	0	FALSE			-777.777	-777.777	-777.777	1	6.9	O:\Shao-En\MSDATA\kinaseinhib\k252a\SC_07282008\10x\M4\kinaseinhib_k252a_SC_07282008_10x_M4_combo.mgf.html	2Arg6	3	-777.777	-777.777	O:\Shao-En\MSDATA\kinaseinhib\k252a\SC_07282008\10x\M4\d008012008_m4_3.raw		0	850.4045547		0	FALSE	0	-777.777
-1	1	0	0.951	0.1	IPI:IPI00215637.5	73597	SPACER	SWISS-PROT:O00571|TREMBL:Q59GX6;Q5JSI3;Q5S4N1|REFSEQ:NP_001347|H-INV:HIT000220175|VEGA:OTTHUMP00000023143 Tax_Id=9606 Gene_Symbol=DDX3X ATP-dependent RNA helicase DDX3X	FSGGFGAR	402.7092	803.4038	2	40	-777.777	-777.777	-777.777	-777.777	1936.732783	15.11795398	1933.2183	1936.71173	1936.499	5532.829341	803.4021	402.7080714	803.4016174	797.3825909	FALSE			-777.777	-777.777	-777.777	1	25.5	O:\Shao-En\MSDATA\kinaseinhib\k252a\SC_07282008\10x\M4\kinaseinhib_k252a_SC_07282008_10x_M4_combo.mgf.html	1Arg6	3	-777.777	-777.777	O:\Shao-En\MSDATA\kinaseinhib\k252a\SC_07282008\10x\M4\d008012008_m4_5.raw		3850668.422	797.3820147		402.7098236	TRUE	402.708695	-777.777
-1	1	0	0.951	0.1	IPI:IPI00215637.5	73597	SPACER	SWISS-PROT:O00571|TREMBL:Q59GX6;Q5JSI3;Q5S4N1|REFSEQ:NP_001347|H-INV:HIT000220175|VEGA:OTTHUMP00000023143 Tax_Id=9606 Gene_Symbol=DDX3X ATP-dependent RNA helicase DDX3X	FSGGFGAR	399.6998	797.385	2	30	-777.777	-777.777	-777.777	-777.777	1931.70289	13.15714354	1932.7187	1923.88932	1931.1059	850.2258132	797.382	399.6986767	797.382828	797.382513	FALSE			-777.777	-777.777	-777.777	1	12.4	O:\Shao-En\MSDATA\kinaseinhib\k252a\SC_07282008\10x\M4\kinaseinhib_k252a_SC_07282008_10x_M4_combo.mgf.html		3	-777.777	-777.777	O:\Shao-En\MSDATA\kinaseinhib\k252a\SC_07282008\10x\M4\d008012008_m4_4.raw		585506.5723	797.3820147		399.6997738	TRUE	399.6986505	-777.777
-1	1	0	0.951	0.1	IPI:IPI00215637.5	73597	SPACER	SWISS-PROT:O00571|TREMBL:Q59GX6;Q5JSI3;Q5S4N1|REFSEQ:NP_001347|H-INV:HIT000220175|VEGA:OTTHUMP00000023143 Tax_Id=9606 Gene_Symbol=DDX3X ATP-dependent RNA helicase DDX3X	FSGGFGAR	399.6997	797.3848	2	29	-777.777	-777.777	-777.777	-777.777	0	0	1931.3394	0	0	0	797.382	399.6985767	797.382628	0	FALSE			-777.777	-777.777	-777.777	1	11.5	O:\Shao-En\MSDATA\kinaseinhib\k252a\SC_07282008\10x\M4\kinaseinhib_k252a_SC_07282008_10x_M4_combo.mgf.html		3	-777.777	-777.777	O:\Shao-En\MSDATA\kinaseinhib\k252a\SC_07282008\10x\M4\d008012008_m4_5.raw		0	797.3820147		0	TRUE	0	-777.777
-1	1	0	0.951	0.1	IPI:IPI00215637.5	73597	SPACER	SWISS-PROT:O00571|TREMBL:Q59GX6;Q5JSI3;Q5S4N1|REFSEQ:NP_001347|H-INV:HIT000220175|VEGA:OTTHUMP00000023143 Tax_Id=9606 Gene_Symbol=DDX3X ATP-dependent RNA helicase DDX3X	GADSLEDFLYHEGYACTSIHGDR	871.7185	2612.1337	3	24	-777.777	-777.777	-777.777	-777.777	0	0	3210.4885	0	0	0	2612.1237	871.7165502	2612.127862	0	FALSE			-777.777	-777.777	-777.777	1	23.3	O:\Shao-En\MSDATA\kinaseinhib\k252a\SC_07282008\10x\M4\kinaseinhib_k252a_SC_07282008_10x_M4_combo.mgf.html		3	-777.777	-777.777	O:\Shao-En\MSDATA\kinaseinhib\k252a\SC_07282008\10x\M4\d008012008_m4_5.raw		0	2555.10227		0	FALSE	0	-777.777
-1	1	0	0.951	0.1	IPI:IPI00215637.5	73597	SPACER	SWISS-PROT:O00571|TREMBL:Q59GX6;Q5JSI3;Q5S4N1|REFSEQ:NP_001347|H-INV:HIT000220175|VEGA:OTTHUMP00000023143 Tax_Id=9606 Gene_Symbol=DDX3X ATP-dependent RNA helicase DDX3X	GCHLLVATPGR	593.8284	1185.6422	2	55	-777.777	-777.777	-777.777	-777.777	1990.330962	18.5870226	1985.6627	1990.134554	1987.1594	7443.159559	1185.6384	593.8269368	1185.639348	1179.617879	FALSE			-777.777	-777.777	-777.777	1	37.7	O:\Shao-En\MSDATA\kinaseinhib\k252a\SC_07282008\10x\M4\kinaseinhib_k252a_SC_07282008_10x_M4_combo.mgf.html	1Arg6	3	-777.777	-777.777	O:\Shao-En\MSDATA\kinaseinhib\k252a\SC_07282008\10x\M4\d008012008_m4_5.raw		2794495.387	1122.59677		593.8283599	TRUE	593.8268967	-777.777
-1	1	0	0.951	0.1	IPI:IPI00215637.5	73597	SPACER	SWISS-PROT:O00571|TREMBL:Q59GX6;Q5JSI3;Q5S4N1|REFSEQ:NP_001347|H-INV:HIT000220175|VEGA:OTTHUMP00000023143 Tax_Id=9606 Gene_Symbol=DDX3X ATP-dependent RNA helicase DDX3X	GCHLLVATPGR	394.2145	1179.6217	3	20	-777.777	-777.777	-777.777	-777.777	0	0	1989.723	0	0	0	1179.6182	394.2133863	1179.618371	0	FALSE			-777.777	-777.777	-777.777	1	5.2	O:\Shao-En\MSDATA\kinaseinhib\k252a\SC_07282008\10x\M4\kinaseinhib_k252a_SC_07282008_10x_M4_combo.mgf.html		3	-777.777	-777.777	O:\Shao-En\MSDATA\kinaseinhib\k252a\SC_07282008\10x\M4\d008012008_m4_5.raw		0	1122.59677		0	FALSE	0	-777.777
-1	1	0	0.951	0.1	IPI:IPI00215637.5	73597	SPACER	SWISS-PROT:O00571|TREMBL:Q59GX6;Q5JSI3;Q5S4N1|REFSEQ:NP_001347|H-INV:HIT000220175|VEGA:OTTHUMP00000023143 Tax_Id=9606 Gene_Symbol=DDX3X ATP-dependent RNA helicase DDX3X	GCHLLVATPGR	394.2145	1179.6218	3	16	-777.777	-777.777	-777.777	-777.777	0	0	1979.0725	0	0	0	1179.6182	394.2133863	1179.618371	0	FALSE			-777.777	-777.777	-777.777	1	8.1	O:\Shao-En\MSDATA\kinaseinhib\k252a\SC_07282008\10x\M4\kinaseinhib_k252a_SC_07282008_10x_M4_combo.mgf.html		3	-777.777	-777.777	O:\Shao-En\MSDATA\kinaseinhib\k252a\SC_07282008\10x\M4\d008012008_m4_4.raw		0	1122.59677		0	FALSE	0	-777.777
-1	1	0	0.951	0.1	IPI:IPI00215637.5	73597	SPACER	SWISS-PROT:O00571|TREMBL:Q59GX6;Q5JSI3;Q5S4N1|REFSEQ:NP_001347|H-INV:HIT000220175|VEGA:OTTHUMP00000023143 Tax_Id=9606 Gene_Symbol=DDX3X ATP-dependent RNA helicase DDX3X	GCHLLVATPGR	396.2211	1185.6414	3	12	-777.777	-777.777	-777.777	-777.777	0	0	1985.9346	0	0	0	1185.6384	396.2199828	1185.63816	0	FALSE			-777.777	-777.777	-777.777	1	3.8	O:\Shao-En\MSDATA\kinaseinhib\k252a\SC_07282008\10x\M4\kinaseinhib_k252a_SC_07282008_10x_M4_combo.mgf.html	1Arg6	3	-777.777	-777.777	O:\Shao-En\MSDATA\kinaseinhib\k252a\SC_07282008\10x\M4\d008012008_m4_5.raw		0	1122.59677		0	FALSE	0	-777.777
-1	1	0	0.951	0.1	IPI:IPI00215637.5	73597	SPACER	SWISS-PROT:O00571|TREMBL:Q59GX6;Q5JSI3;Q5S4N1|REFSEQ:NP_001347|H-INV:HIT000220175|VEGA:OTTHUMP00000023143 Tax_Id=9606 Gene_Symbol=DDX3X ATP-dependent RNA helicase DDX3X	GKIGLDFCK	527.2919	1052.5693	2	39	-777.777	-777.777	-777.777	-777.777	2143.208252	18.78891213	2142.5385	2142.774718	2140.9337	1103.41271	1052.5659	527.2905533	1052.566581	1036.537681	FALSE			-777.777	-777.777	-777.777	1	9.7	O:\Shao-En\MSDATA\kinaseinhib\k252a\SC_07282008\10x\M4\kinaseinhib_k252a_SC_07282008_10x_M4_combo.mgf.html	2Lys8	3	-777.777	-777.777	O:\Shao-En\MSDATA\kinaseinhib\k252a\SC_07282008\10x\M4\d008012008_m4_4.raw		503003.5967	979.5160601		527.2919254	TRUE	527.2905787	-777.777
-1	1	0	0.951	0.1	IPI:IPI00215637.5	73597	SPACER	SWISS-PROT:O00571|TREMBL:Q59GX6;Q5JSI3;Q5S4N1|REFSEQ:NP_001347|H-INV:HIT000220175|VEGA:OTTHUMP00000023143 Tax_Id=9606 Gene_Symbol=DDX3X ATP-dependent RNA helicase DDX3X	GKIGLDFCK	527.2939	1052.5732	2	26	-777.777	-777.777	-777.777	-777.777	2159.178076	19.2363044	2149.1261	2159.568554	2160.6515	6874.563212	1052.5659	527.2925533	1052.570581	1036.537684	FALSE			-777.777	-777.777	-777.777	1	9.3	O:\Shao-En\MSDATA\kinaseinhib\k252a\SC_07282008\10x\M4\kinaseinhib_k252a_SC_07282008_10x_M4_combo.mgf.html	2Lys8	3	-777.777	-777.777	O:\Shao-En\MSDATA\kinaseinhib\k252a\SC_07282008\10x\M4\d008012008_m4_5.raw		3192173.789	979.5160601		527.2919638	TRUE	527.2906171	-777.777
-1	1	0	0.951	0.1	IPI:IPI00215637.5	73597	SPACER	SWISS-PROT:O00571|TREMBL:Q59GX6;Q5JSI3;Q5S4N1|REFSEQ:NP_001347|H-INV:HIT000220175|VEGA:OTTHUMP00000023143 Tax_Id=9606 Gene_Symbol=DDX3X ATP-dependent RNA helicase DDX3X	GKIGLDFCK	519.2772	1036.5399	2	17	-777.777	-777.777	-777.777	-777.777	0	0	2154.8898	0	0	0	1036.5375	519.2758673	1036.537209	0	FALSE			-777.777	-777.777	-777.777	1	4.3	O:\Shao-En\MSDATA\kinaseinhib\k252a\SC_07282008\10x\M4\kinaseinhib_k252a_SC_07282008_10x_M4_combo.mgf.html		3	-777.777	-777.777	O:\Shao-En\MSDATA\kinaseinhib\k252a\SC_07282008\10x\M4\d008012008_m4_5.raw		0	979.5160601		0	FALSE	0	-777.777
-1	1	0	0.951	0.1	IPI:IPI00215637.5	73597	SPACER	SWISS-PROT:O00571|TREMBL:Q59GX6;Q5JSI3;Q5S4N1|REFSEQ:NP_001347|H-INV:HIT000220175|VEGA:OTTHUMP00000023143 Tax_Id=9606 Gene_Symbol=DDX3X ATP-dependent RNA helicase DDX3X	GKIGLDFCK	351.8636	1052.5689	3	18	-777.777	-777.777	-777.777	-777.777	0	0	2156.0813	0	0	0	1052.5659	351.8625604	1052.565893	0	FALSE			-777.777	-777.777	-777.777	1	10.4	O:\Shao-En\MSDATA\kinaseinhib\k252a\SC_07282008\10x\M4\kinaseinhib_k252a_SC_07282008_10x_M4_combo.mgf.html	2Lys8	3	-777.777	-777.777	O:\Shao-En\MSDATA\kinaseinhib\k252a\SC_07282008\10x\M4\d008012008_m4_5.raw		0	979.5160601		0	FALSE	0	-777.777
-1	1	0	0.951	0.1	IPI:IPI00215637.5	73597	SPACER	SWISS-PROT:O00571|TREMBL:Q59GX6;Q5JSI3;Q5S4N1|REFSEQ:NP_001347|H-INV:HIT000220175|VEGA:OTTHUMP00000023143 Tax_Id=9606 Gene_Symbol=DDX3X ATP-dependent RNA helicase DDX3X	GKSSFFSDR	522.77	1043.5254	2	43	-777.777	-777.777	-777.777	-777.777	1925.654039	10.64776358	1926.0938	1926.133805	1925.1377	2085.458571	1043.5222	522.7686612	1043.522797	1029.487797	FALSE			-777.777	-777.777	-777.777	1	25.3	O:\Shao-En\MSDATA\kinaseinhib\k252a\SC_07282008\10x\M4\kinaseinhib_k252a_SC_07282008_10x_M4_combo.mgf.html	1Arg6 1Lys8	3	-777.777	-777.777	O:\Shao-En\MSDATA\kinaseinhib\k252a\SC_07282008\10x\M4\d008012008_m4_5.raw		964023.7456	1029.487945		522.7699608	TRUE	522.768622	-777.777
-1	1	0	0.951	0.1	IPI:IPI00215637.5	73597	SPACER	SWISS-PROT:O00571|TREMBL:Q59GX6;Q5JSI3;Q5S4N1|REFSEQ:NP_001347|H-INV:HIT000220175|VEGA:OTTHUMP00000023143 Tax_Id=9606 Gene_Symbol=DDX3X ATP-dependent RNA helicase DDX3X	GKSSFFSDR	515.7525	1029.4904	2	42	-777.777	-777.777	-777.777	-777.777	0	0	1926.3787	0	0	0	1029.4879	515.7511735	1029.487822	0	FALSE			-777.777	-777.777	-777.777	1	22.8	O:\Shao-En\MSDATA\kinaseinhib\k252a\SC_07282008\10x\M4\kinaseinhib_k252a_SC_07282008_10x_M4_combo.mgf.html		3	-777.777	-777.777	O:\Shao-En\MSDATA\kinaseinhib\k252a\SC_07282008\10x\M4\d008012008_m4_5.raw		0	1029.487945		0	TRUE	0	-777.777
-1	1	0	0.951	0.1	IPI:IPI00215637.5	73597	SPACER	SWISS-PROT:O00571|TREMBL:Q59GX6;Q5JSI3;Q5S4N1|REFSEQ:NP_001347|H-INV:HIT000220175|VEGA:OTTHUMP00000023143 Tax_Id=9606 Gene_Symbol=DDX3X ATP-dependent RNA helicase DDX3X	GLDISNVK	427.2484	852.4822	2	45	-777.777	-777.777	-777.777	-777.777	2027.293099	14.15170929	2022.4445	2027.452979	2028.1781	5098.999925	852.4796	427.2472284	852.4799315	844.464828	FALSE			-777.777	-777.777	-777.777	1	18.6	O:\Shao-En\MSDATA\kinaseinhib\k252a\SC_07282008\10x\M4\kinaseinhib_k252a_SC_07282008_10x_M4_combo.mgf.html	1Lys8	3	-777.777	-777.777	O:\Shao-En\MSDATA\kinaseinhib\k252a\SC_07282008\10x\M4\d008012008_m4_5.raw		3364548.609	844.4654147		427.2482641	TRUE	427.2470926	-777.777
-1	1	0	0.951	0.1	IPI:IPI00215637.5	73597	SPACER	SWISS-PROT:O00571|TREMBL:Q59GX6;Q5JSI3;Q5S4N1|REFSEQ:NP_001347|H-INV:HIT000220175|VEGA:OTTHUMP00000023143 Tax_Id=9606 Gene_Symbol=DDX3X ATP-dependent RNA helicase DDX3X	GLDISNVK	423.2414	844.4683	2	36	-777.777	-777.777	-777.777	-777.777	0	0	2022.7082	0	0	0	844.4654	423.2402355	844.4659455	0	FALSE			-777.777	-777.777	-777.777	1	15	O:\Shao-En\MSDATA\kinaseinhib\k252a\SC_07282008\10x\M4\kinaseinhib_k252a_SC_07282008_10x_M4_combo.mgf.html		3	-777.777	-777.777	O:\Shao-En\MSDATA\kinaseinhib\k252a\SC_07282008\10x\M4\d008012008_m4_5.raw		0	844.4654147		0	TRUE	0	-777.777
-1	1	0	0.951	0.1	IPI:IPI00215637.5	73597	SPACER	SWISS-PROT:O00571|TREMBL:Q59GX6;Q5JSI3;Q5S4N1|REFSEQ:NP_001347|H-INV:HIT000220175|VEGA:OTTHUMP00000023143 Tax_Id=9606 Gene_Symbol=DDX3X ATP-dependent RNA helicase DDX3X	GLDISNVK	427.2485	852.4824	2	31	-777.777	-777.777	-777.777	-777.777	2016.285773	9.012964766	2017.8044	2016.086156	2015.0613	900.8343971	852.4796	427.2473284	852.4801315	844.466069	FALSE			-777.777	-777.777	-777.777	1	15.6	O:\Shao-En\MSDATA\kinaseinhib\k252a\SC_07282008\10x\M4\kinaseinhib_k252a_SC_07282008_10x_M4_combo.mgf.html	1Lys8	3	-777.777	-777.777	O:\Shao-En\MSDATA\kinaseinhib\k252a\SC_07282008\10x\M4\d008012008_m4_4.raw		568077.0244	844.4654147		427.2484539	TRUE	427.2472824	-777.777
-1	1	0	0.951	0.1	IPI:IPI00215637.5	73597	SPACER	SWISS-PROT:O00571|TREMBL:Q59GX6;Q5JSI3;Q5S4N1|REFSEQ:NP_001347|H-INV:HIT000220175|VEGA:OTTHUMP00000023143 Tax_Id=9606 Gene_Symbol=DDX3X ATP-dependent RNA helicase DDX3X	GRYIPPHLR	370.2189	1107.6348	3	26	-777.777	-777.777	-777.777	-777.777	1861.749734	7.721584653	1862.0982	1862.485931	1862.6475	2479.985497	1107.6301	370.2178283	1107.631697	1107.630267	FALSE			-777.777	-777.777	-777.777	1	8.8	O:\Shao-En\MSDATA\kinaseinhib\k252a\SC_07282008\10x\M4\kinaseinhib_k252a_SC_07282008_10x_M4_combo.mgf.html		3	-777.777	-777.777	O:\Shao-En\MSDATA\kinaseinhib\k252a\SC_07282008\10x\M4\d008012008_m4_5.raw		2004532.906	1107.630125		370.2187495	TRUE	370.2176778	-777.777
-1	1	0	0.951	0.1	IPI:IPI00215637.5	73597	SPACER	SWISS-PROT:O00571|TREMBL:Q59GX6;Q5JSI3;Q5S4N1|REFSEQ:NP_001347|H-INV:HIT000220175|VEGA:OTTHUMP00000023143 Tax_Id=9606 Gene_Symbol=DDX3X ATP-dependent RNA helicase DDX3X	GRYIPPHLR	374.2314	1119.6724	3	14	-777.777	-777.777	-777.777	-777.777	0	0	1860.6582	0	0	0	1119.6704	374.2303213	1119.669176	0	FALSE			-777.777	-777.777	-777.777	1	6.7	O:\Shao-En\MSDATA\kinaseinhib\k252a\SC_07282008\10x\M4\kinaseinhib_k252a_SC_07282008_10x_M4_combo.mgf.html	2Arg6	3	-777.777	-777.777	O:\Shao-En\MSDATA\kinaseinhib\k252a\SC_07282008\10x\M4\d008012008_m4_5.raw		0	1107.630125		0	FALSE	0	-777.777
-1	1	0	0.951	0.1	IPI:IPI00215637.5	73597	SPACER	SWISS-PROT:O00571|TREMBL:Q59GX6;Q5JSI3;Q5S4N1|REFSEQ:NP_001347|H-INV:HIT000220175|VEGA:OTTHUMP00000023143 Tax_Id=9606 Gene_Symbol=DDX3X ATP-dependent RNA helicase DDX3X	HAIPIIK	396.2614	790.5083	2	37	-777.777	-777.777	-777.777	-777.777	1912.903362	12.76898435	1911.2746	1912.587878	1913.4098	1323.584207	790.5065	396.2602827	790.50604	790.5067866	FALSE			-777.777	-777.777	-777.777	1	14.9	O:\Shao-En\MSDATA\kinaseinhib\k252a\SC_07282008\10x\M4\kinaseinhib_k252a_SC_07282008_10x_M4_combo.mgf.html		3	-777.777	-777.777	O:\Shao-En\MSDATA\kinaseinhib\k252a\SC_07282008\10x\M4\d008012008_m4_4.raw		964385.2891	790.5064847		396.2614005	TRUE	396.2602832	-777.777
-1	1	0	0.951	0.1	IPI:IPI00215637.5	73597	SPACER	SWISS-PROT:O00571|TREMBL:Q59GX6;Q5JSI3;Q5S4N1|REFSEQ:NP_001347|H-INV:HIT000220175|VEGA:OTTHUMP00000023143 Tax_Id=9606 Gene_Symbol=DDX3X ATP-dependent RNA helicase DDX3X	HAIPIIK	396.2613	790.508	2	31	-777.777	-777.777	-777.777	-777.777	1918.891072	16.61658265	1913.1372	1918.836172	1919.5402	7450.487153	790.5065	396.2601827	790.50584	790.5071808	FALSE			-777.777	-777.777	-777.777	1	11.3	O:\Shao-En\MSDATA\kinaseinhib\k252a\SC_07282008\10x\M4\kinaseinhib_k252a_SC_07282008_10x_M4_combo.mgf.html		3	-777.777	-777.777	O:\Shao-En\MSDATA\kinaseinhib\k252a\SC_07282008\10x\M4\d008012008_m4_5.raw		5432075.344	790.5064847		396.2619474	TRUE	396.2608301	-777.777
-1	1	0	0.951	0.1	IPI:IPI00215637.5	73597	SPACER	SWISS-PROT:O00571|TREMBL:Q59GX6;Q5JSI3;Q5S4N1|REFSEQ:NP_001347|H-INV:HIT000220175|VEGA:OTTHUMP00000023143 Tax_Id=9606 Gene_Symbol=DDX3X ATP-dependent RNA helicase DDX3X	HAIPIIK	400.2683	798.522	2	29	-777.777	-777.777	-777.777	-777.777	0	0	1912.8814	0	0	0	798.5207	400.2671757	798.519826	0	FALSE			-777.777	-777.777	-777.777	1	13.7	O:\Shao-En\MSDATA\kinaseinhib\k252a\SC_07282008\10x\M4\kinaseinhib_k252a_SC_07282008_10x_M4_combo.mgf.html	1Lys8	3	-777.777	-777.777	O:\Shao-En\MSDATA\kinaseinhib\k252a\SC_07282008\10x\M4\d008012008_m4_5.raw		0	790.5064847		0	TRUE	0	-777.777
-1	1	0	0.951	0.1	IPI:IPI00215637.5	73597	SPACER	SWISS-PROT:O00571|TREMBL:Q59GX6;Q5JSI3;Q5S4N1|REFSEQ:NP_001347|H-INV:HIT000220175|VEGA:OTTHUMP00000023143 Tax_Id=9606 Gene_Symbol=DDX3X ATP-dependent RNA helicase DDX3X	HTMMFSATFPK	665.3039	1328.5932	2	22	-777.777	-777.777	-777.777	-777.777	0	0	2105.0114	0	0	0	1328.5893	665.3023116	1328.590098	0	FALSE			-777.777	-777.777	-777.777	1	11.4	O:\Shao-En\MSDATA\kinaseinhib\k252a\SC_07282008\10x\M4\kinaseinhib_k252a_SC_07282008_10x_M4_combo.mgf.html	2Met(ox)	3	-777.777	-777.777	O:\Shao-En\MSDATA\kinaseinhib\k252a\SC_07282008\10x\M4\d008012008_m4_5.raw		0	1296.599495		0	FALSE	0	-777.777
-1	1	0	0.951	0.1	IPI:IPI00215637.5	73597	SPACER	SWISS-PROT:O00571|TREMBL:Q59GX6;Q5JSI3;Q5S4N1|REFSEQ:NP_001347|H-INV:HIT000220175|VEGA:OTTHUMP00000023143 Tax_Id=9606 Gene_Symbol=DDX3X ATP-dependent RNA helicase DDX3X	HTMMFSATFPK	669.3115	1336.6085	2	15	-777.777	-777.777	-777.777	-777.777	0	0	2105.3471	0	0	0	1336.6035	669.3099046	1336.605284	0	FALSE			-777.777	-777.777	-777.777	1	4.2	O:\Shao-En\MSDATA\kinaseinhib\k252a\SC_07282008\10x\M4\kinaseinhib_k252a_SC_07282008_10x_M4_combo.mgf.html	2Met(ox) 1Lys8	3	-777.777	-777.777	O:\Shao-En\MSDATA\kinaseinhib\k252a\SC_07282008\10x\M4\d008012008_m4_5.raw		0	1296.599495		0	FALSE	0	-777.777
-1	1	0	0.951	0.1	IPI:IPI00215637.5	73597	SPACER	SWISS-PROT:O00571|TREMBL:Q59GX6;Q5JSI3;Q5S4N1|REFSEQ:NP_001347|H-INV:HIT000220175|VEGA:OTTHUMP00000023143 Tax_Id=9606 Gene_Symbol=DDX3X ATP-dependent RNA helicase DDX3X	HVINFDLPSDIEEYVHR	1045.0266	2088.0386	2	82	-777.777	-777.777	-777.777	-777.777	3367.096131	21.6205899	3362.4809	3368.258415	3366.6121	3135.764458	2088.0371	1045.024347	2088.034168	2082.019761	FALSE			-777.777	-777.777	-777.777	1	66.7	O:\Shao-En\MSDATA\kinaseinhib\k252a\SC_07282008\10x\M4\kinaseinhib_k252a_SC_07282008_10x_M4_combo.mgf.html	1Arg6	3	-777.777	-777.777	O:\Shao-En\MSDATA\kinaseinhib\k252a\SC_07282008\10x\M4\d008012008_m4_5.raw		493912.1524	2082.017015		1045.029614	TRUE	1045.02736	-777.777
-1	1	0	0.951	0.1	IPI:IPI00215637.5	73597	SPACER	SWISS-PROT:O00571|TREMBL:Q59GX6;Q5JSI3;Q5S4N1|REFSEQ:NP_001347|H-INV:HIT000220175|VEGA:OTTHUMP00000023143 Tax_Id=9606 Gene_Symbol=DDX3X ATP-dependent RNA helicase DDX3X	HVINFDLPSDIEEYVHR	1042.0186	2082.0226	2	65	-777.777	-777.777	-777.777	-777.777	0	0	3360.5216	0	0	0	2082.017	1042.016352	2082.018179	0	FALSE			-777.777	-777.777	-777.777	1	58	O:\Shao-En\MSDATA\kinaseinhib\k252a\SC_07282008\10x\M4\kinaseinhib_k252a_SC_07282008_10x_M4_combo.mgf.html		3	-777.777	-777.777	O:\Shao-En\MSDATA\kinaseinhib\k252a\SC_07282008\10x\M4\d008012008_m4_5.raw		0	2082.017015		0	TRUE	0	-777.777
-1	1	0	0.951	0.1	IPI:IPI00215637.5	73597	SPACER	SWISS-PROT:O00571|TREMBL:Q59GX6;Q5JSI3;Q5S4N1|REFSEQ:NP_001347|H-INV:HIT000220175|VEGA:OTTHUMP00000023143 Tax_Id=9606 Gene_Symbol=DDX3X ATP-dependent RNA helicase DDX3X	HVINFDLPSDIEEYVHR	1045.0137	2088.0129	2	45	-777.777	-777.777	-777.777	-777.777	0	0	3361.2506	0	0	0	2088.0371	1045.011447	2088.008368	0	FALSE			-777.777	-777.777	-777.777	1	33.5	O:\Shao-En\MSDATA\kinaseinhib\k252a\SC_07282008\10x\M4\kinaseinhib_k252a_SC_07282008_10x_M4_combo.mgf.html	1Arg6	3	-777.777	-777.777	O:\Shao-En\MSDATA\kinaseinhib\k252a\SC_07282008\10x\M4\d008012008_m4_5.raw		0	2082.017015		0	TRUE	0	-777.777
-1	1	0	0.951	0.1	IPI:IPI00215637.5	73597	SPACER	SWISS-PROT:O00571|TREMBL:Q59GX6;Q5JSI3;Q5S4N1|REFSEQ:NP_001347|H-INV:HIT000220175|VEGA:OTTHUMP00000023143 Tax_Id=9606 Gene_Symbol=DDX3X ATP-dependent RNA helicase DDX3X	HVINFDLPSDIEEYVHR	695.0149	2082.0228	3	65	-777.777	-777.777	-777.777	-777.777	3354.162841	4.5816	3355.4505	3353.969319	3354.9559	1360.212062	2082.017	695.0132596	2082.017991	2082.020386	FALSE			-777.777	-777.777	-777.777	1	52.5	O:\Shao-En\MSDATA\kinaseinhib\k252a\SC_07282008\10x\M4\kinaseinhib_k252a_SC_07282008_10x_M4_combo.mgf.html		3	-777.777	-777.777	O:\Shao-En\MSDATA\kinaseinhib\k252a\SC_07282008\10x\M4\d008012008_m4_5.raw		399297.0879	2082.017015		695.0148684	TRUE	695.013228	-777.777
-1	1	0	0.951	0.1	IPI:IPI00215637.5	73597	SPACER	SWISS-PROT:O00571|TREMBL:Q59GX6;Q5JSI3;Q5S4N1|REFSEQ:NP_001347|H-INV:HIT000220175|VEGA:OTTHUMP00000023143 Tax_Id=9606 Gene_Symbol=DDX3X ATP-dependent RNA helicase DDX3X	HVINFDLPSDIEEYVHR	695.0155	2082.0247	3	62	-777.777	-777.777	-777.777	-777.777	3370.383939	18.43096226	3368.7346	3370.717461	3370.5997	1461.972791	2082.017	695.0138596	2082.019791	2082.022106	FALSE			-777.777	-777.777	-777.777	1	48.6	O:\Shao-En\MSDATA\kinaseinhib\k252a\SC_07282008\10x\M4\kinaseinhib_k252a_SC_07282008_10x_M4_combo.mgf.html		3	-777.777	-777.777	O:\Shao-En\MSDATA\kinaseinhib\k252a\SC_07282008\10x\M4\d008012008_m4_4.raw		429589.6514	2082.017015		695.0172017	TRUE	695.0155613	-777.777
-1	1	0	0.951	0.1	IPI:IPI00215637.5	73597	SPACER	SWISS-PROT:O00571|TREMBL:Q59GX6;Q5JSI3;Q5S4N1|REFSEQ:NP_001347|H-INV:HIT000220175|VEGA:OTTHUMP00000023143 Tax_Id=9606 Gene_Symbol=DDX3X ATP-dependent RNA helicase DDX3X	HVINFDLPSDIEEYVHR	697.0223	2088.045	3	41	-777.777	-777.777	-777.777	-777.777	0	0	3353.5228	0	0	0	2088.0371	697.0206561	2088.04018	0	FALSE			-777.777	-777.777	-777.777	1	38.9	O:\Shao-En\MSDATA\kinaseinhib\k252a\SC_07282008\10x\M4\kinaseinhib_k252a_SC_07282008_10x_M4_combo.mgf.html	1Arg6	3	-777.777	-777.777	O:\Shao-En\MSDATA\kinaseinhib\k252a\SC_07282008\10x\M4\d008012008_m4_5.raw		0	2082.017015		0	TRUE	0	-777.777
-1	1	0	0.951	0.1	IPI:IPI00215637.5	73597	SPACER	SWISS-PROT:O00571|TREMBL:Q59GX6;Q5JSI3;Q5S4N1|REFSEQ:NP_001347|H-INV:HIT000220175|VEGA:OTTHUMP00000023143 Tax_Id=9606 Gene_Symbol=DDX3X ATP-dependent RNA helicase DDX3X	HVINFDLPSDIEEYVHR	697.0225	2088.0456	3	31	-777.777	-777.777	-777.777	-777.777	0	0	3366.4016	0	0	0	2088.0371	697.0208561	2088.04078	0	FALSE			-777.777	-777.777	-777.777	1	24.5	O:\Shao-En\MSDATA\kinaseinhib\k252a\SC_07282008\10x\M4\kinaseinhib_k252a_SC_07282008_10x_M4_combo.mgf.html	1Arg6	3	-777.777	-777.777	O:\Shao-En\MSDATA\kinaseinhib\k252a\SC_07282008\10x\M4\d008012008_m4_4.raw		0	2082.017015		0	TRUE	0	-777.777
-1	1	0	0.951	0.1	IPI:IPI00215637.5	73597	SPACER	SWISS-PROT:O00571|TREMBL:Q59GX6;Q5JSI3;Q5S4N1|REFSEQ:NP_001347|H-INV:HIT000220175|VEGA:OTTHUMP00000023143 Tax_Id=9606 Gene_Symbol=DDX3X ATP-dependent RNA helicase DDX3X	IGLDFCK	430.7259	859.4373	2	33	-777.777	-777.777	-777.777	-777.777	2391.194098	22.20742607	2390.529	2391.09742	2391.8019	1474.627771	859.4353	430.7247224	859.4349193	851.4220668	FALSE			-777.777	-777.777	-777.777	1	14.1	O:\Shao-En\MSDATA\kinaseinhib\k252a\SC_07282008\10x\M4\kinaseinhib_k252a_SC_07282008_10x_M4_combo.mgf.html	1Lys8	3	-777.777	-777.777	O:\Shao-En\MSDATA\kinaseinhib\k252a\SC_07282008\10x\M4\d008012008_m4_5.raw		927395.5996	794.3996401		430.7261464	TRUE	430.7249687	-777.777
-1	1	0	0.951	0.1	IPI:IPI00215637.5	73597	SPACER	SWISS-PROT:O00571|TREMBL:Q59GX6;Q5JSI3;Q5S4N1|REFSEQ:NP_001347|H-INV:HIT000220175|VEGA:OTTHUMP00000023143 Tax_Id=9606 Gene_Symbol=DDX3X ATP-dependent RNA helicase DDX3X	IGLDFCK	426.72	851.4254	2	19	-777.777	-777.777	-777.777	-777.777	0	0	2382.8398	0	0	0	851.4211	426.7188294	851.4231333	0	FALSE			-777.777	-777.777	-777.777	1	13.9	O:\Shao-En\MSDATA\kinaseinhib\k252a\SC_07282008\10x\M4\kinaseinhib_k252a_SC_07282008_10x_M4_combo.mgf.html		3	-777.777	-777.777	O:\Shao-En\MSDATA\kinaseinhib\k252a\SC_07282008\10x\M4\d008012008_m4_5.raw		0	794.3996401		0	FALSE	0	-777.777
-1	1	0	0.951	0.1	IPI:IPI00215637.5	73597	SPACER	SWISS-PROT:O00571|TREMBL:Q59GX6;Q5JSI3;Q5S4N1|REFSEQ:NP_001347|H-INV:HIT000220175|VEGA:OTTHUMP00000023143 Tax_Id=9606 Gene_Symbol=DDX3X ATP-dependent RNA helicase DDX3X	IVEQDTMPPKGVR	750.4075	1498.8004	2	38	-777.777	-777.777	-777.777	-777.777	1846.537734	12.54646081	1846.1759	1846.407263	1847.0622	7780.933396	1498.8	750.4057626	1498.797	1484.766003	FALSE			-777.777	-777.777	-777.777	1	33.5	O:\Shao-En\MSDATA\kinaseinhib\k252a\SC_07282008\10x\M4\kinaseinhib_k252a_SC_07282008_10x_M4_combo.mgf.html	1Arg6 1Met(ox) 1Lys8	3	-777.777	-777.777	O:\Shao-En\MSDATA\kinaseinhib\k252a\SC_07282008\10x\M4\d008012008_m4_5.raw		2066604.467	1468.770775		750.4060431	TRUE	750.4043057	-777.777
-1	1	0	0.951	0.1	IPI:IPI00215637.5	73597	SPACER	SWISS-PROT:O00571|TREMBL:Q59GX6;Q5JSI3;Q5S4N1|REFSEQ:NP_001347|H-INV:HIT000220175|VEGA:OTTHUMP00000023143 Tax_Id=9606 Gene_Symbol=DDX3X ATP-dependent RNA helicase DDX3X	IVEQDTMPPKGVR	500.6093	1498.8062	3	29	-777.777	-777.777	-777.777	-777.777	1847.748313	8.120199355	1845.632	1847.906535	1848.852	6351.971374	1498.8	500.608	1498.802212	1484.766432	FALSE			-777.777	-777.777	-777.777	1	16.4	O:\Shao-En\MSDATA\kinaseinhib\k252a\SC_07282008\10x\M4\kinaseinhib_k252a_SC_07282008_10x_M4_combo.mgf.html	1Arg6 1Met(ox) 1Lys8	3	-777.777	-777.777	O:\Shao-En\MSDATA\kinaseinhib\k252a\SC_07282008\10x\M4\d008012008_m4_5.raw		3172798.5	1468.770775		500.6079504	TRUE	500.6066504	-777.777
-1	1	0	0.951	0.1	IPI:IPI00215637.5	73597	SPACER	SWISS-PROT:O00571|TREMBL:Q59GX6;Q5JSI3;Q5S4N1|REFSEQ:NP_001347|H-INV:HIT000220175|VEGA:OTTHUMP00000023143 Tax_Id=9606 Gene_Symbol=DDX3X ATP-dependent RNA helicase DDX3X	IVEQDTMPPKGVR	495.931	1484.771	3	21	-777.777	-777.777	-777.777	-777.777	0	0	1845.9056	0	0	0	1484.7657	495.9297082	1484.767336	0	FALSE			-777.777	-777.777	-777.777	1	8.6	O:\Shao-En\MSDATA\kinaseinhib\k252a\SC_07282008\10x\M4\kinaseinhib_k252a_SC_07282008_10x_M4_combo.mgf.html	1Met(ox)	3	-777.777	-777.777	O:\Shao-En\MSDATA\kinaseinhib\k252a\SC_07282008\10x\M4\d008012008_m4_5.raw		0	1468.770775		0	FALSE	0	-777.777
-1	1	0	0.951	0.1	IPI:IPI00215637.5	73597	SPACER	SWISS-PROT:O00571|TREMBL:Q59GX6;Q5JSI3;Q5S4N1|REFSEQ:NP_001347|H-INV:HIT000220175|VEGA:OTTHUMP00000023143 Tax_Id=9606 Gene_Symbol=DDX3X ATP-dependent RNA helicase DDX3X	KFSYR	350.6932	699.3718	2	18	-777.777	-777.777	-777.777	-777.777	0	0	1398.9691	0	0	0	699.3704	350.6921625	699.3697996	0	FALSE			-777.777	-777.777	-777.777	1	0	O:\Shao-En\MSDATA\kinaseinhib\k252a\SC_07282008\10x\M4\kinaseinhib_k252a_SC_07282008_10x_M4_combo.mgf.html		3	-777.777	-777.777	O:\Shao-En\MSDATA\kinaseinhib\k252a\SC_07282008\10x\M4\d008012008_m4_5.raw		0	699.3704047		0	FALSE	0	-777.777
-1	1	0	0.951	0.1	IPI:IPI00215637.5	73597	SPACER	SWISS-PROT:O00571|TREMBL:Q59GX6;Q5JSI3;Q5S4N1|REFSEQ:NP_001347|H-INV:HIT000220175|VEGA:OTTHUMP00000023143 Tax_Id=9606 Gene_Symbol=DDX3X ATP-dependent RNA helicase DDX3X	KGADSLEDFLYHEGYACTSIHGDR	919.0929	2754.257	3	56	-777.777	-777.777	-777.777	-777.777	3048.128075	17.92786907	3046.3067	3047.416901	3049.3192	1864.669672	2754.253	919.0908672	2754.250814	2740.220405	FALSE			-777.777	-777.777	-777.777	1	54.9	O:\Shao-En\MSDATA\kinaseinhib\k252a\SC_07282008\10x\M4\kinaseinhib_k252a_SC_07282008_10x_M4_combo.mgf.html	1Arg6 1Lys8	3	-777.777	-777.777	O:\Shao-En\MSDATA\kinaseinhib\k252a\SC_07282008\10x\M4\d008012008_m4_5.raw		367982.3115	2683.19723		919.0931213	TRUE	919.0910885	-777.777
-1	1	0	0.951	0.1	IPI:IPI00215637.5	73597	SPACER	SWISS-PROT:O00571|TREMBL:Q59GX6;Q5JSI3;Q5S4N1|REFSEQ:NP_001347|H-INV:HIT000220175|VEGA:OTTHUMP00000023143 Tax_Id=9606 Gene_Symbol=DDX3X ATP-dependent RNA helicase DDX3X	KGADSLEDFLYHEGYACTSIHGDR	914.4161	2740.2266	3	46	-777.777	-777.777	-777.777	-777.777	0	0	3053.0391	0	0	0	2740.2187	914.4140754	2740.220438	0	FALSE			-777.777	-777.777	-777.777	1	42.4	O:\Shao-En\MSDATA\kinaseinhib\k252a\SC_07282008\10x\M4\kinaseinhib_k252a_SC_07282008_10x_M4_combo.mgf.html		3	-777.777	-777.777	O:\Shao-En\MSDATA\kinaseinhib\k252a\SC_07282008\10x\M4\d008012008_m4_5.raw		0	2683.19723		0	TRUE	0	-777.777
-1	1	0	0.951	0.1	IPI:IPI00215637.5	73597	SPACER	SWISS-PROT:O00571|TREMBL:Q59GX6;Q5JSI3;Q5S4N1|REFSEQ:NP_001347|H-INV:HIT000220175|VEGA:OTTHUMP00000023143 Tax_Id=9606 Gene_Symbol=DDX3X ATP-dependent RNA helicase DDX3X	KQYPISLVLAPTR	743.4445	1484.8745	2	32	-777.777	-777.777	-777.777	-777.777	2750.539019	22.90490397	2746.8675	2749.73019	2747.9265	1782.60636	1484.8715	743.4427748	1484.871024	1484.870981	FALSE			-777.777	-777.777	-777.777	1	29.8	O:\Shao-En\MSDATA\kinaseinhib\k252a\SC_07282008\10x\M4\kinaseinhib_k252a_SC_07282008_10x_M4_combo.mgf.html		3	-777.777	-777.777	O:\Shao-En\MSDATA\kinaseinhib\k252a\SC_07282008\10x\M4\d008012008_m4_5.raw		467904.4014	1484.871475		743.4442598	TRUE	743.4425346	-777.777
-1	1	0	0.951	0.1	IPI:IPI00215637.5	73597	SPACER	SWISS-PROT:O00571|TREMBL:Q59GX6;Q5JSI3;Q5S4N1|REFSEQ:NP_001347|H-INV:HIT000220175|VEGA:OTTHUMP00000023143 Tax_Id=9606 Gene_Symbol=DDX3X ATP-dependent RNA helicase DDX3X	KQYPISLVLAPTR	750.4621	1498.9096	2	31	-777.777	-777.777	-777.777	-777.777	0	0	2747.5811	0	0	0	1498.9058	750.4603625	1498.9062	0	FALSE			-777.777	-777.777	-777.777	1	26.6	O:\Shao-En\MSDATA\kinaseinhib\k252a\SC_07282008\10x\M4\kinaseinhib_k252a_SC_07282008_10x_M4_combo.mgf.html	1Arg6 1Lys8	3	-777.777	-777.777	O:\Shao-En\MSDATA\kinaseinhib\k252a\SC_07282008\10x\M4\d008012008_m4_5.raw		0	1484.871475		0	TRUE	0	-777.777
-1	1	0	0.951	0.1	IPI:IPI00215637.5	73597	SPACER	SWISS-PROT:O00571|TREMBL:Q59GX6;Q5JSI3;Q5S4N1|REFSEQ:NP_001347|H-INV:HIT000220175|VEGA:OTTHUMP00000023143 Tax_Id=9606 Gene_Symbol=DDX3X ATP-dependent RNA helicase DDX3X	KQYPISLVLAPTR	500.6445	1498.9117	3	25	-777.777	-777.777	-777.777	-777.777	0	0	2749.8348	0	0	0	1498.9058	500.6431999	1498.907812	0	FALSE			-777.777	-777.777	-777.777	1	17.6	O:\Shao-En\MSDATA\kinaseinhib\k252a\SC_07282008\10x\M4\kinaseinhib_k252a_SC_07282008_10x_M4_combo.mgf.html	1Arg6 1Lys8	3	-777.777	-777.777	O:\Shao-En\MSDATA\kinaseinhib\k252a\SC_07282008\10x\M4\d008012008_m4_5.raw		0	1484.871475		0	FALSE	0	-777.777
-1	1	0	0.951	0.1	IPI:IPI00215637.5	73597	SPACER	SWISS-PROT:O00571|TREMBL:Q59GX6;Q5JSI3;Q5S4N1|REFSEQ:NP_001347|H-INV:HIT000220175|VEGA:OTTHUMP00000023143 Tax_Id=9606 Gene_Symbol=DDX3X ATP-dependent RNA helicase DDX3X	KQYPISLVLAPTR	495.9665	1484.8778	3	17	-777.777	-777.777	-777.777	-777.777	0	0	2751.0481	0	0	0	1484.8715	495.9652081	1484.873836	0	FALSE			-777.777	-777.777	-777.777	1	5	O:\Shao-En\MSDATA\kinaseinhib\k252a\SC_07282008\10x\M4\kinaseinhib_k252a_SC_07282008_10x_M4_combo.mgf.html		3	-777.777	-777.777	O:\Shao-En\MSDATA\kinaseinhib\k252a\SC_07282008\10x\M4\d008012008_m4_5.raw		0	1484.871475		0	FALSE	0	-777.777
-1	1	0	0.951	0.1	IPI:IPI00215637.5	73597	SPACER	SWISS-PROT:O00571|TREMBL:Q59GX6;Q5JSI3;Q5S4N1|REFSEQ:NP_001347|H-INV:HIT000220175|VEGA:OTTHUMP00000023143 Tax_Id=9606 Gene_Symbol=DDX3X ATP-dependent RNA helicase DDX3X	LVDMMER	463.2098	924.405	2	25	-777.777	-777.777	-777.777	-777.777	0	0	849.9027	0	0	0	924.4045	463.2085655	924.4026056	0	FALSE			-777.777	-777.777	-777.777	1	8.8	O:\Shao-En\MSDATA\kinaseinhib\k252a\SC_07282008\10x\M4\kinaseinhib_k252a_SC_07282008_10x_M4_combo.mgf.html	2Met(ox)	3	-777.777	-777.777	O:\Shao-En\MSDATA\kinaseinhib\k252a\SC_07282008\10x\M4\d008012008_m4_5.raw		0	892.4146547		0	FALSE	0	-777.777
-1	1	0	0.951	0.1	IPI:IPI00215637.5	73597	SPACER	SWISS-PROT:O00571|TREMBL:Q59GX6;Q5JSI3;Q5S4N1|REFSEQ:NP_001347|H-INV:HIT000220175|VEGA:OTTHUMP00000023143 Tax_Id=9606 Gene_Symbol=DDX3X ATP-dependent RNA helicase DDX3X	LVDMMER	447.2156	892.4167	2	21	-777.777	-777.777	-777.777	-777.777	0	0	2082.5335	0	0	0	892.4146	447.2143935	892.4142616	0	FALSE			-777.777	-777.777	-777.777	1	16.9	O:\Shao-En\MSDATA\kinaseinhib\k252a\SC_07282008\10x\M4\kinaseinhib_k252a_SC_07282008_10x_M4_combo.mgf.html		3	-777.777	-777.777	O:\Shao-En\MSDATA\kinaseinhib\k252a\SC_07282008\10x\M4\d008012008_m4_5.raw		0	892.4146547		0	FALSE	0	-777.777
-1	1	0	0.951	0.1	IPI:IPI00215637.5	73597	SPACER	SWISS-PROT:O00571|TREMBL:Q59GX6;Q5JSI3;Q5S4N1|REFSEQ:NP_001347|H-INV:HIT000220175|VEGA:OTTHUMP00000023143 Tax_Id=9606 Gene_Symbol=DDX3X ATP-dependent RNA helicase DDX3X	MLDMGFEPQIR	684.8206	1367.6266	2	26	-777.777	-777.777	-777.777	-777.777	2401.964343	17.1561314	2402.1874	2402.158238	2400.3933	768.6335395	1367.6214	684.8189774	1367.623429	1367.621527	FALSE			-777.777	-777.777	-777.777	1	25.7	O:\Shao-En\MSDATA\kinaseinhib\k252a\SC_07282008\10x\M4\kinaseinhib_k252a_SC_07282008_10x_M4_combo.mgf.html	2Met(ox)	3	-777.777	-777.777	O:\Shao-En\MSDATA\kinaseinhib\k252a\SC_07282008\10x\M4\d008012008_m4_5.raw		231062.2905	1335.631515		684.820591	TRUE	684.8189684	-777.777
-1	1	0	0.951	0.1	IPI:IPI00215637.5	73597	SPACER	SWISS-PROT:O00571|TREMBL:Q59GX6;Q5JSI3;Q5S4N1|REFSEQ:NP_001347|H-INV:HIT000220175|VEGA:OTTHUMP00000023143 Tax_Id=9606 Gene_Symbol=DDX3X ATP-dependent RNA helicase DDX3X	NINITKDLLDLLVEAK	914.5416	1827.0687	2	31	-777.777	-777.777	-777.777	-777.777	4229.507287	22.30336166	4219.5589	4230.314486	4231.5517	327.8236409	1827.0688	914.5395752	1827.064625	1811.038804	FALSE			-777.777	-777.777	-777.777	1	18.7	O:\Shao-En\MSDATA\kinaseinhib\k252a\SC_07282008\10x\M4\kinaseinhib_k252a_SC_07282008_10x_M4_combo.mgf.html	2Lys8	3	-777.777	-777.777	O:\Shao-En\MSDATA\kinaseinhib\k252a\SC_07282008\10x\M4\d008012008_m4_5.raw		63839.50726	1811.040375		914.5420152	TRUE	914.5399904	-777.777
-1	1	0	0.951	0.1	IPI:IPI00215637.5	73597	SPACER	SWISS-PROT:O00571|TREMBL:Q59GX6;Q5JSI3;Q5S4N1|REFSEQ:NP_001347|H-INV:HIT000220175|VEGA:OTTHUMP00000023143 Tax_Id=9606 Gene_Symbol=DDX3X ATP-dependent RNA helicase DDX3X	NINITKDLLDLLVEAK	906.5276	1811.0407	2	22	-777.777	-777.777	-777.777	-777.777	0	0	4221.4937	0	0	0	1811.0404	906.5255892	1811.036653	0	FALSE			-777.777	-777.777	-777.777	1	17.8	O:\Shao-En\MSDATA\kinaseinhib\k252a\SC_07282008\10x\M4\kinaseinhib_k252a_SC_07282008_10x_M4_combo.mgf.html		3	-777.777	-777.777	O:\Shao-En\MSDATA\kinaseinhib\k252a\SC_07282008\10x\M4\d008012008_m4_5.raw		0	1811.040375		0	FALSE	0	-777.777
-1	1	0	0.951	0.1	IPI:IPI00215637.5	73597	SPACER	SWISS-PROT:O00571|TREMBL:Q59GX6;Q5JSI3;Q5S4N1|REFSEQ:NP_001347|H-INV:HIT000220175|VEGA:OTTHUMP00000023143 Tax_Id=9606 Gene_Symbol=DDX3X ATP-dependent RNA helicase DDX3X	NINITKDLLDLLVEAK	604.6887	1811.0443	3	43	-777.777	-777.777	-777.777	-777.777	4227.625104	27.56104074	4224.7322	4229.26841	4231.5517	48.05344481	1811.0404	604.6872177	1811.039865	1811.039025	FALSE			-777.777	-777.777	-777.777	1	23.4	O:\Shao-En\MSDATA\kinaseinhib\k252a\SC_07282008\10x\M4\kinaseinhib_k252a_SC_07282008_10x_M4_combo.mgf.html		3	-777.777	-777.777	O:\Shao-En\MSDATA\kinaseinhib\k252a\SC_07282008\10x\M4\d008012008_m4_5.raw		17346.36032	1811.040375		604.6877705	TRUE	604.6862883	-777.777
-1	1	0	0.951	0.1	IPI:IPI00215637.5	73597	SPACER	SWISS-PROT:O00571|TREMBL:Q59GX6;Q5JSI3;Q5S4N1|REFSEQ:NP_001347|H-INV:HIT000220175|VEGA:OTTHUMP00000023143 Tax_Id=9606 Gene_Symbol=DDX3X ATP-dependent RNA helicase DDX3X	NINITKDLLDLLVEAK	610.0311	1827.0715	3	37	-777.777	-777.777	-777.777	-777.777	0	0	4224.3655	0	0	0	1827.0688	610.0296084	1827.067037	0	FALSE			-777.777	-777.777	-777.777	1	18.7	O:\Shao-En\MSDATA\kinaseinhib\k252a\SC_07282008\10x\M4\kinaseinhib_k252a_SC_07282008_10x_M4_combo.mgf.html	2Lys8	3	-777.777	-777.777	O:\Shao-En\MSDATA\kinaseinhib\k252a\SC_07282008\10x\M4\d008012008_m4_5.raw		0	1811.040375		0	TRUE	0	-777.777
-1	1	0	0.951	0.1	IPI:IPI00215637.5	73597	SPACER	SWISS-PROT:O00571|TREMBL:Q59GX6;Q5JSI3;Q5S4N1|REFSEQ:NP_001347|H-INV:HIT000220175|VEGA:OTTHUMP00000023143 Tax_Id=9606 Gene_Symbol=DDX3X ATP-dependent RNA helicase DDX3X	QSSGASSSSFSSSR	684.3103	1366.606	2	59	-777.777	-777.777	-777.777	-777.777	1594.201967	90.83408436	1603.8805	1593.472621	1597.5244	224.9838177	1366.6056	684.3086783	1366.602831	1360.583823	FALSE			-777.777	-777.777	-777.777	1	48.9	O:\Shao-En\MSDATA\kinaseinhib\k252a\SC_07282008\10x\M4\kinaseinhib_k252a_SC_07282008_10x_M4_combo.mgf.html	1Arg6	3	-777.777	-777.777	O:\Shao-En\MSDATA\kinaseinhib\k252a\SC_07282008\10x\M4\d008012008_m4_5.raw		67123.93026	1360.585505		684.3103942	TRUE	684.3087726	-777.777
-1	1	0	0.951	0.1	IPI:IPI00215637.5	73597	SPACER	SWISS-PROT:O00571|TREMBL:Q59GX6;Q5JSI3;Q5S4N1|REFSEQ:NP_001347|H-INV:HIT000220175|VEGA:OTTHUMP00000023143 Tax_Id=9606 Gene_Symbol=DDX3X ATP-dependent RNA helicase DDX3X	QSSGASSSSFSSSR	681.3004	1360.5863	2	56	-777.777	-777.777	-777.777	-777.777	0	0	1635.236	0	0	0	1360.5855	681.2987836	1360.583042	0	FALSE			-777.777	-777.777	-777.777	1	45	O:\Shao-En\MSDATA\kinaseinhib\k252a\SC_07282008\10x\M4\kinaseinhib_k252a_SC_07282008_10x_M4_combo.mgf.html		3	-777.777	-777.777	O:\Shao-En\MSDATA\kinaseinhib\k252a\SC_07282008\10x\M4\d008012008_m4_5.raw		0	1360.585505		0	TRUE	0	-777.777
-1	1	0	0.951	0.1	IPI:IPI00215637.5	73597	SPACER	SWISS-PROT:O00571|TREMBL:Q59GX6;Q5JSI3;Q5S4N1|REFSEQ:NP_001347|H-INV:HIT000220175|VEGA:OTTHUMP00000023143 Tax_Id=9606 Gene_Symbol=DDX3X ATP-dependent RNA helicase DDX3X	QSSGASSSSFSSSR	681.3007	1360.5868	2	53	-777.777	-777.777	-777.777	-777.777	0	0	1602.2679	0	0	0	1360.5855	681.2990836	1360.583642	0	FALSE			-777.777	-777.777	-777.777	1	39.9	O:\Shao-En\MSDATA\kinaseinhib\k252a\SC_07282008\10x\M4\kinaseinhib_k252a_SC_07282008_10x_M4_combo.mgf.html		3	-777.777	-777.777	O:\Shao-En\MSDATA\kinaseinhib\k252a\SC_07282008\10x\M4\d008012008_m4_5.raw		0	1360.585505		0	TRUE	0	-777.777
-1	1	0	0.951	0.1	IPI:IPI00215637.5	73597	SPACER	SWISS-PROT:O00571|TREMBL:Q59GX6;Q5JSI3;Q5S4N1|REFSEQ:NP_001347|H-INV:HIT000220175|VEGA:OTTHUMP00000023143 Tax_Id=9606 Gene_Symbol=DDX3X ATP-dependent RNA helicase DDX3X	QSSGASSSSFSSSR	684.3103	1366.6061	2	48	-777.777	-777.777	-777.777	-777.777	0	0	1571.3089	0	0	0	1366.6056	684.3086783	1366.602831	0	FALSE			-777.777	-777.777	-777.777	1	43	O:\Shao-En\MSDATA\kinaseinhib\k252a\SC_07282008\10x\M4\kinaseinhib_k252a_SC_07282008_10x_M4_combo.mgf.html	1Arg6	3	-777.777	-777.777	O:\Shao-En\MSDATA\kinaseinhib\k252a\SC_07282008\10x\M4\d008012008_m4_5.raw		0	1360.585505		0	TRUE	0	-777.777
-1	1	0	0.951	0.1	IPI:IPI00215637.5	73597	SPACER	SWISS-PROT:O00571|TREMBL:Q59GX6;Q5JSI3;Q5S4N1|REFSEQ:NP_001347|H-INV:HIT000220175|VEGA:OTTHUMP00000023143 Tax_Id=9606 Gene_Symbol=DDX3X ATP-dependent RNA helicase DDX3X	QSSGASSSSFSSSR	681.3006	1360.5867	2	41	-777.777	-777.777	-777.777	-777.777	0	0	1568.5619	0	0	0	1360.5855	681.2989836	1360.583442	0	FALSE			-777.777	-777.777	-777.777	1	27.8	O:\Shao-En\MSDATA\kinaseinhib\k252a\SC_07282008\10x\M4\kinaseinhib_k252a_SC_07282008_10x_M4_combo.mgf.html		3	-777.777	-777.777	O:\Shao-En\MSDATA\kinaseinhib\k252a\SC_07282008\10x\M4\d008012008_m4_5.raw		0	1360.585505		0	TRUE	0	-777.777
-1	1	0	0.951	0.1	IPI:IPI00215637.5	73597	SPACER	SWISS-PROT:O00571|TREMBL:Q59GX6;Q5JSI3;Q5S4N1|REFSEQ:NP_001347|H-INV:HIT000220175|VEGA:OTTHUMP00000023143 Tax_Id=9606 Gene_Symbol=DDX3X ATP-dependent RNA helicase DDX3X	QSSGASSSSFSSSR	684.3102	1366.6059	2	29	-777.777	-777.777	-777.777	-777.777	0	0	1539.2791	0	0	0	1366.6056	684.3085783	1366.602631	0	FALSE			-777.777	-777.777	-777.777	1	22.4	O:\Shao-En\MSDATA\kinaseinhib\k252a\SC_07282008\10x\M4\kinaseinhib_k252a_SC_07282008_10x_M4_combo.mgf.html	1Arg6	3	-777.777	-777.777	O:\Shao-En\MSDATA\kinaseinhib\k252a\SC_07282008\10x\M4\d008012008_m4_5.raw		0	1360.585505		0	TRUE	0	-777.777
-1	1	0	0.951	0.1	IPI:IPI00215637.5	73597	SPACER	SWISS-PROT:O00571|TREMBL:Q59GX6;Q5JSI3;Q5S4N1|REFSEQ:NP_001347|H-INV:HIT000220175|VEGA:OTTHUMP00000023143 Tax_Id=9606 Gene_Symbol=DDX3X ATP-dependent RNA helicase DDX3X	QSSGASSSSFSSSR	684.3102	1366.6058	2	25	-777.777	-777.777	-777.777	-777.777	0	0	1634.5842	0	0	0	1366.6056	684.3085783	1366.602631	0	FALSE			-777.777	-777.777	-777.777	1	15.7	O:\Shao-En\MSDATA\kinaseinhib\k252a\SC_07282008\10x\M4\kinaseinhib_k252a_SC_07282008_10x_M4_combo.mgf.html	1Arg6	3	-777.777	-777.777	O:\Shao-En\MSDATA\kinaseinhib\k252a\SC_07282008\10x\M4\d008012008_m4_5.raw		0	1360.585505		0	FALSE	0	-777.777
-1	1	0	0.951	0.1	IPI:IPI00215637.5	73597	SPACER	SWISS-PROT:O00571|TREMBL:Q59GX6;Q5JSI3;Q5S4N1|REFSEQ:NP_001347|H-INV:HIT000220175|VEGA:OTTHUMP00000023143 Tax_Id=9606 Gene_Symbol=DDX3X ATP-dependent RNA helicase DDX3X	QSSGASSSSFSSSR	681.3008	1360.5871	2	16	-777.777	-777.777	-777.777	-777.777	0	0	1536.6658	0	0	0	1360.5855	681.2991836	1360.583842	0	FALSE			-777.777	-777.777	-777.777	1	13.5	O:\Shao-En\MSDATA\kinaseinhib\k252a\SC_07282008\10x\M4\kinaseinhib_k252a_SC_07282008_10x_M4_combo.mgf.html		3	-777.777	-777.777	O:\Shao-En\MSDATA\kinaseinhib\k252a\SC_07282008\10x\M4\d008012008_m4_5.raw		0	1360.585505		0	FALSE	0	-777.777
-1	1	0	0.951	0.1	IPI:IPI00215637.5	73597	SPACER	SWISS-PROT:O00571|TREMBL:Q59GX6;Q5JSI3;Q5S4N1|REFSEQ:NP_001347|H-INV:HIT000220175|VEGA:OTTHUMP00000023143 Tax_Id=9606 Gene_Symbol=DDX3X ATP-dependent RNA helicase DDX3X	QYPISLVLAPTR	682.4073	1362.8	2	45	-777.777	-777.777	-777.777	-777.777	3114.883526	23.45329974	3108.6209	3114.77757	3116.8865	3063.286686	1362.7966	682.4056817	1362.796838	1356.778242	FALSE			-777.777	-777.777	-777.777	1	29.5	O:\Shao-En\MSDATA\kinaseinhib\k252a\SC_07282008\10x\M4\kinaseinhib_k252a_SC_07282008_10x_M4_combo.mgf.html	1Arg6	3	-777.777	-777.777	O:\Shao-En\MSDATA\kinaseinhib\k252a\SC_07282008\10x\M4\d008012008_m4_5.raw		921773.3352	1356.776515		682.407511	TRUE	682.4058926	-777.777
-1	1	0	0.951	0.1	IPI:IPI00215637.5	73597	SPACER	SWISS-PROT:O00571|TREMBL:Q59GX6;Q5JSI3;Q5S4N1|REFSEQ:NP_001347|H-INV:HIT000220175|VEGA:OTTHUMP00000023143 Tax_Id=9606 Gene_Symbol=DDX3X ATP-dependent RNA helicase DDX3X	QYPISLVLAPTR	679.3971	1356.7796	2	24	-777.777	-777.777	-777.777	-777.777	0	0	3108.2841	0	0	0	1356.7765	679.3954869	1356.776448	0	FALSE			-777.777	-777.777	-777.777	1	16.6	O:\Shao-En\MSDATA\kinaseinhib\k252a\SC_07282008\10x\M4\kinaseinhib_k252a_SC_07282008_10x_M4_combo.mgf.html		3	-777.777	-777.777	O:\Shao-En\MSDATA\kinaseinhib\k252a\SC_07282008\10x\M4\d008012008_m4_5.raw		0	1356.776515		0	FALSE	0	-777.777
-1	1	0	0.951	0.1	IPI:IPI00215637.5	73597	SPACER	SWISS-PROT:O00571|TREMBL:Q59GX6;Q5JSI3;Q5S4N1|REFSEQ:NP_001347|H-INV:HIT000220175|VEGA:OTTHUMP00000023143 Tax_Id=9606 Gene_Symbol=DDX3X ATP-dependent RNA helicase DDX3X	SDYDGIGSRGDR	655.3139	1308.6132	2	23	-777.777	-777.777	-777.777	-777.777	0	0	1847.7508	0	0	0	1308.6097	655.3123291	1308.610133	0	FALSE			-777.777	-777.777	-777.777	1	10.1	O:\Shao-En\MSDATA\kinaseinhib\k252a\SC_07282008\10x\M4\kinaseinhib_k252a_SC_07282008_10x_M4_combo.mgf.html	2Arg6	3	-777.777	-777.777	O:\Shao-En\MSDATA\kinaseinhib\k252a\SC_07282008\10x\M4\d008012008_m4_5.raw		0	1296.569435		0	FALSE	0	-777.777
-1	1	0	0.951	0.1	IPI:IPI00215637.5	73597	SPACER	SWISS-PROT:O00571|TREMBL:Q59GX6;Q5JSI3;Q5S4N1|REFSEQ:NP_001347|H-INV:HIT000220175|VEGA:OTTHUMP00000023143 Tax_Id=9606 Gene_Symbol=DDX3X ATP-dependent RNA helicase DDX3X	SFLLDLLNATGK	646.3682	1290.7219	2	88	-777.777	-777.777	-777.777	-777.777	3900.440012	19.55222693	3895.2489	3901.141794	3902.9148	382.6685776	1290.7183	646.3666448	1290.718764	1290.719176	FALSE			-777.777	-777.777	-777.777	1	74.7	O:\Shao-En\MSDATA\kinaseinhib\k252a\SC_07282008\10x\M4\kinaseinhib_k252a_SC_07282008_10x_M4_combo.mgf.html		3	-777.777	-777.777	O:\Shao-En\MSDATA\kinaseinhib\k252a\SC_07282008\10x\M4\d008012008_m4_5.raw		125094.5918	1290.718325		646.3692165	TRUE	646.3676612	-777.777
[truncated: 17,177 more rows]
[truncated: 52 more columns]
