# Supplementary material for: Empirical Bayes Analysis of Quantitative Proteomics Experiments
Source: PLoS One. 2009 Oct 14;4(10):e7454. doi: 10.1371/journal.pone.0007454 (PMC2759080; doi:10.1371/journal.pone.0007454)
Supplement: Data Set S1 — MSQuant output files for small-molecule target identification experiments analyzed in this study. (38.94 MB ZIP) [file pone.0007454.s009.zip › Margolin_et_al_MSB_dataset/k252a/pt025x/k252a_pt025x_rep1.txt]

Calibration constants,
A:	0.999996663
B:	0.001220908
Mode:	Arg13C6 and Lys13C615N2
Dishes:	2
Reserved - N	1/1	StDev	2/1	StDev	Accession number	Mass [Da]	Reserved	Description	Sequence	MCR (Mass charge ratio) [Th]	Measured mass [Da]	Charge	Score	*** Intensity wild	*** XIC wild [Da*secs]	*** Ratio (of intensity sums)	*** StDev	LC centroid [secs]	LC peak width [secs]	LC, MS/MS event [secs]	LC peak detection centroid [secs]	LC max time [secs]	LC max intensity [sumCounts]	Mascot calculated mass [Da]	Calibrated measured MCR [Th]	Calibrated measured mass [Da]	Neutral MS centroid for LC max [Da]	Bad peak	Bad peak text	Reserved	*** High ratio	*** High StDev	*** Ratios correlation	Peptide rank	Peptide delta score	Result file	Modifications	Mascot protein hit number	*** Isotope intensity	*** Higher isotope intensity	Raw file path	Naked seq	Max wild for checked	Peptide mass, no mods [Da]	Sequence with mods	Uncalibrated MS centroid MCR [Th]	Verified	Calibrated MS centroid mass [Da]	*** Isotope XIC [Da*secs]
-1	1	0	1.167	0.23	IPI:IPI00026781.2	275850	SPACER	SWISS-PROT:P49327|TREMBL:Q6PJJ3|ENSEMBL:ENSP00000304592|REFSEQ:NP_004095|H-INV:HIT000260792|VEGA:OTTHUMP00000180803 Tax_Id=9606 Gene_Symbol=FASN Fatty acid synthase	AALQEELQLCK	655.8463	1309.6781	2	54	-777.777	-777.777	-777.777	-777.777	2502.950193	7.862664091	2501.4907	2503.093121	2503.9874	148506.9338	1309.6791	655.8453325	1309.67614	1301.664262	FALSE			-777.777	-777.777	-777.777	1	35.2	M:\Shao-En\MSDATA\kinaseinhib\k252a\solcomp\10x\J2\kinaseinhib_k252a_solcomp_10x_J2_combo_mascot_results.html	1Lys8	1	-777.777	-777.777	M:\Shao-En\MSDATA\kinaseinhib\k252a\solcomp\10x\J2\m03152008_j2_6.raw		47475937.64	1244.64345		655.8463154	TRUE	655.8453478	-777.777
-1	1	0	1.167	0.23	IPI:IPI00026781.2	275850	SPACER	SWISS-PROT:P49327|TREMBL:Q6PJJ3|ENSEMBL:ENSP00000304592|REFSEQ:NP_004095|H-INV:HIT000260792|VEGA:OTTHUMP00000180803 Tax_Id=9606 Gene_Symbol=FASN Fatty acid synthase	AALQEELQLCK	651.8406	1301.6667	2	47	-777.777	-777.777	-777.777	-777.777	0	0	2501.7361	0	0	0	1301.6649	651.8396458	1301.664766	0	FALSE			-777.777	-777.777	-777.777	1	29.9	M:\Shao-En\MSDATA\kinaseinhib\k252a\solcomp\10x\J2\kinaseinhib_k252a_solcomp_10x_J2_combo_mascot_results.html		1	-777.777	-777.777	M:\Shao-En\MSDATA\kinaseinhib\k252a\solcomp\10x\J2\m03152008_j2_6.raw		0	1244.64345		0	TRUE	0	-777.777
-1	1	0	1.167	0.23	IPI:IPI00026781.2	275850	SPACER	SWISS-PROT:P49327|TREMBL:Q6PJJ3|ENSEMBL:ENSP00000304592|REFSEQ:NP_004095|H-INV:HIT000260792|VEGA:OTTHUMP00000180803 Tax_Id=9606 Gene_Symbol=FASN Fatty acid synthase	AAPLDSIHSLAAYYIDCIR	717.0299	2148.0678	3	29	-777.777	-777.777	-777.777	-777.777	3241.874506	17.73299334	3238.1175	3241.800095	3241.5687	29943.86161	2148.0673	717.0287283	2148.064397	2148.067999	FALSE			-777.777	-777.777	-777.777	1	11.1	M:\Shao-En\MSDATA\kinaseinhib\k252a\solcomp\10x\J2\kinaseinhib_k252a_solcomp_10x_J2_combo_mascot_results.html		1	-777.777	-777.777	M:\Shao-En\MSDATA\kinaseinhib\k252a\solcomp\10x\J2\m03152008_j2_6.raw		8352777.367	2091.04587		717.0302756	TRUE	717.0291039	-777.777
-1	1	0	1.167	0.23	IPI:IPI00026781.2	275850	SPACER	SWISS-PROT:P49327|TREMBL:Q6PJJ3|ENSEMBL:ENSP00000304592|REFSEQ:NP_004095|H-INV:HIT000260792|VEGA:OTTHUMP00000180803 Tax_Id=9606 Gene_Symbol=FASN Fatty acid synthase	ACLDTAVENMPSLK	774.8743	1547.7341	2	112	-777.777	-777.777	-777.777	-777.777	2627.223789	10.11977728	2626.7232	2626.716217	2627.2383	129417.7643	1547.7323	774.8729353	1547.731345	1547.732599	FALSE			-777.777	-777.777	-777.777	1	98	M:\Shao-En\MSDATA\kinaseinhib\k252a\solcomp\10x\J2\kinaseinhib_k252a_solcomp_10x_J2_combo_mascot_results.html		1	-777.777	-777.777	M:\Shao-En\MSDATA\kinaseinhib\k252a\solcomp\10x\J2\m03152008_j2_6.raw		31825233.32	1490.71088		774.8758146	TRUE	774.8744499	-777.777
-1	1	0	1.167	0.23	IPI:IPI00026781.2	275850	SPACER	SWISS-PROT:P49327|TREMBL:Q6PJJ3|ENSEMBL:ENSP00000304592|REFSEQ:NP_004095|H-INV:HIT000260792|VEGA:OTTHUMP00000180803 Tax_Id=9606 Gene_Symbol=FASN Fatty acid synthase	ADEASELACPTPK	698.8307	1395.6468	2	45	-777.777	-777.777	-777.777	-777.777	2193.321392	7.689738026	2194.01	2192.980869	2194.4799	48760.49232	1395.6431	698.829589	1395.644653	1387.62937	FALSE			-777.777	-777.777	-777.777	1	35.6	M:\Shao-En\MSDATA\kinaseinhib\k252a\solcomp\10x\J2\kinaseinhib_k252a_solcomp_10x_J2_combo_mascot_results.html	1Lys8	1	-777.777	-777.777	M:\Shao-En\MSDATA\kinaseinhib\k252a\solcomp\10x\J2\m03152008_j2_6.raw		14199941.59	1330.60745		698.8306208	TRUE	698.8295098	-777.777
-1	1	0	1.167	0.23	IPI:IPI00026781.2	275850	SPACER	SWISS-PROT:P49327|TREMBL:Q6PJJ3|ENSEMBL:ENSP00000304592|REFSEQ:NP_004095|H-INV:HIT000260792|VEGA:OTTHUMP00000180803 Tax_Id=9606 Gene_Symbol=FASN Fatty acid synthase	AGLYGLPR	423.7453	845.476	2	49	-777.777	-777.777	-777.777	-777.777	2411.950743	11.6558792	2410.8462	2411.836582	2410.3298	86221.81662	845.4759	423.7451069	845.4756885	845.4756344	FALSE			-777.777	-777.777	-777.777	1	11	M:\Shao-En\MSDATA\kinaseinhib\k252a\solcomp\10x\J2\kinaseinhib_k252a_solcomp_10x_J2_combo_mascot_results.html		1	-777.777	-777.777	M:\Shao-En\MSDATA\kinaseinhib\k252a\solcomp\10x\J2\m03152008_j2_6.raw		56863158.5	845.4759147		423.7452631	TRUE	423.7450701	-777.777
-1	1	0	1.167	0.23	IPI:IPI00026781.2	275850	SPACER	SWISS-PROT:P49327|TREMBL:Q6PJJ3|ENSEMBL:ENSP00000304592|REFSEQ:NP_004095|H-INV:HIT000260792|VEGA:OTTHUMP00000180803 Tax_Id=9606 Gene_Symbol=FASN Fatty acid synthase	AGLYGLPR	426.7561	851.4976	2	49	-777.777	-777.777	-777.777	-777.777	0	0	2410.1134	0	0	0	851.496	426.7558969	851.4972684	0	FALSE			-777.777	-777.777	-777.777	1	12.8	M:\Shao-En\MSDATA\kinaseinhib\k252a\solcomp\10x\J2\kinaseinhib_k252a_solcomp_10x_J2_combo_mascot_results.html	1Arg6	1	-777.777	-777.777	M:\Shao-En\MSDATA\kinaseinhib\k252a\solcomp\10x\J2\m03152008_j2_6.raw		0	845.4759147		0	TRUE	0	-777.777
-1	1	0	1.167	0.23	IPI:IPI00026781.2	275850	SPACER	SWISS-PROT:P49327|TREMBL:Q6PJJ3|ENSEMBL:ENSP00000304592|REFSEQ:NP_004095|H-INV:HIT000260792|VEGA:OTTHUMP00000180803 Tax_Id=9606 Gene_Symbol=FASN Fatty acid synthase	AINCATSGVVGLVNCLR	905.4745	1808.9344	2	103	-777.777	-777.777	-777.777	-777.777	2901.862799	8.236045621	2900.7842	2901.487267	2902.0993	247163.7938	1808.9332	905.4726995	1808.930874	1802.912581	FALSE			-777.777	-777.777	-777.777	1	94.1	M:\Shao-En\MSDATA\kinaseinhib\k252a\solcomp\10x\J2\kinaseinhib_k252a_solcomp_10x_J2_combo_mascot_results.html	1Arg6	1	-777.777	-777.777	M:\Shao-En\MSDATA\kinaseinhib\k252a\solcomp\10x\J2\m03152008_j2_6.raw		48901660.22	1688.870166		905.4744112	TRUE	905.4726107	-777.777
-1	1	0	1.167	0.23	IPI:IPI00026781.2	275850	SPACER	SWISS-PROT:P49327|TREMBL:Q6PJJ3|ENSEMBL:ENSP00000304592|REFSEQ:NP_004095|H-INV:HIT000260792|VEGA:OTTHUMP00000180803 Tax_Id=9606 Gene_Symbol=FASN Fatty acid synthase	AINCATSGVVGLVNCLR	902.4654	1802.9162	2	80	-777.777	-777.777	-777.777	-777.777	0	0	2901.0561	0	0	0	1802.9131	902.4636095	1802.912694	0	FALSE			-777.777	-777.777	-777.777	1	67	M:\Shao-En\MSDATA\kinaseinhib\k252a\solcomp\10x\J2\kinaseinhib_k252a_solcomp_10x_J2_combo_mascot_results.html		1	-777.777	-777.777	M:\Shao-En\MSDATA\kinaseinhib\k252a\solcomp\10x\J2\m03152008_j2_6.raw		0	1688.870166		0	TRUE	0	-777.777
-1	1	0	1.167	0.23	IPI:IPI00026781.2	275850	SPACER	SWISS-PROT:P49327|TREMBL:Q6PJJ3|ENSEMBL:ENSP00000304592|REFSEQ:NP_004095|H-INV:HIT000260792|VEGA:OTTHUMP00000180803 Tax_Id=9606 Gene_Symbol=FASN Fatty acid synthase	AINCATSGVVGLVNCLR	603.9869	1808.9388	3	40	-777.777	-777.777	-777.777	-777.777	2901.659171	8.236045621	2901.3254	2901.542069	2902.0993	108492.0693	1808.9332	603.9861055	1808.936528	1802.913792	FALSE			-777.777	-777.777	-777.777	1	18.8	M:\Shao-En\MSDATA\kinaseinhib\k252a\solcomp\10x\J2\kinaseinhib_k252a_solcomp_10x_J2_combo_mascot_results.html	1Arg6	1	-777.777	-777.777	M:\Shao-En\MSDATA\kinaseinhib\k252a\solcomp\10x\J2\m03152008_j2_6.raw		40006373.81	1688.870166		603.985924	TRUE	603.9851295	-777.777
-1	1	0	1.167	0.23	IPI:IPI00026781.2	275850	SPACER	SWISS-PROT:P49327|TREMBL:Q6PJJ3|ENSEMBL:ENSP00000304592|REFSEQ:NP_004095|H-INV:HIT000260792|VEGA:OTTHUMP00000180803 Tax_Id=9606 Gene_Symbol=FASN Fatty acid synthase	ALGLGVEQLPVVFEDVVLHQATILPK	931.8715	2792.5926	3	47	-777.777	-777.777	-777.777	-777.777	3525.615758	17.91214392	3523.6313	3526.285996	3525.3518	68931.53184	2792.593	931.8696114	2792.587046	2784.577586	FALSE			-777.777	-777.777	-777.777	1	46	M:\Shao-En\MSDATA\kinaseinhib\k252a\solcomp\10x\J2\kinaseinhib_k252a_solcomp_10x_J2_combo_mascot_results.html	1Lys8	1	-777.777	-777.777	M:\Shao-En\MSDATA\kinaseinhib\k252a\solcomp\10x\J2\m03152008_j2_6.raw		12926260.51	2784.578875		931.8716716	TRUE	931.869783	-777.777
-1	1	0	1.167	0.23	IPI:IPI00026781.2	275850	SPACER	SWISS-PROT:P49327|TREMBL:Q6PJJ3|ENSEMBL:ENSP00000304592|REFSEQ:NP_004095|H-INV:HIT000260792|VEGA:OTTHUMP00000180803 Tax_Id=9606 Gene_Symbol=FASN Fatty acid synthase	ALGLGVEQLPVVFEDVVLHQATILPK	929.2008	2784.5805	3	45	-777.777	-777.777	-777.777	-777.777	0	0	3532.4763	0	0	0	2784.5788	929.1989203	2784.574973	0	FALSE			-777.777	-777.777	-777.777	1	37.8	M:\Shao-En\MSDATA\kinaseinhib\k252a\solcomp\10x\J2\kinaseinhib_k252a_solcomp_10x_J2_combo_mascot_results.html		1	-777.777	-777.777	M:\Shao-En\MSDATA\kinaseinhib\k252a\solcomp\10x\J2\m03152008_j2_6.raw		0	2784.578875		0	TRUE	0	-777.777
-1	1	0	1.167	0.23	IPI:IPI00026781.2	275850	SPACER	SWISS-PROT:P49327|TREMBL:Q6PJJ3|ENSEMBL:ENSP00000304592|REFSEQ:NP_004095|H-INV:HIT000260792|VEGA:OTTHUMP00000180803 Tax_Id=9606 Gene_Symbol=FASN Fatty acid synthase	ALGLGVEQLPVVFEDVVLHQATILPK	929.2012	2784.5817	3	30	-777.777	-777.777	-777.777	-777.777	0	0	3514.4759	0	0	0	2784.5788	929.1993203	2784.576173	0	FALSE			-777.777	-777.777	-777.777	1	18.3	M:\Shao-En\MSDATA\kinaseinhib\k252a\solcomp\10x\J2\kinaseinhib_k252a_solcomp_10x_J2_combo_mascot_results.html		1	-777.777	-777.777	M:\Shao-En\MSDATA\kinaseinhib\k252a\solcomp\10x\J2\m03152008_j2_6.raw		0	2784.578875		0	TRUE	0	-777.777
-1	1	0	1.167	0.23	IPI:IPI00026781.2	275850	SPACER	SWISS-PROT:P49327|TREMBL:Q6PJJ3|ENSEMBL:ENSP00000304592|REFSEQ:NP_004095|H-INV:HIT000260792|VEGA:OTTHUMP00000180803 Tax_Id=9606 Gene_Symbol=FASN Fatty acid synthase	ALGLGVEQLPVVFEDVVLHQATILPK	929.2009	2784.5808	3	27	-777.777	-777.777	-777.777	-777.777	0	0	3511.4041	0	0	0	2784.5788	929.1990203	2784.575273	0	FALSE			-777.777	-777.777	-777.777	1	26.4	M:\Shao-En\MSDATA\kinaseinhib\k252a\solcomp\10x\J2\kinaseinhib_k252a_solcomp_10x_J2_combo_mascot_results.html		1	-777.777	-777.777	M:\Shao-En\MSDATA\kinaseinhib\k252a\solcomp\10x\J2\m03152008_j2_6.raw		0	2784.578875		0	TRUE	0	-777.777
-1	1	0	1.167	0.23	IPI:IPI00026781.2	275850	SPACER	SWISS-PROT:P49327|TREMBL:Q6PJJ3|ENSEMBL:ENSP00000304592|REFSEQ:NP_004095|H-INV:HIT000260792|VEGA:OTTHUMP00000180803 Tax_Id=9606 Gene_Symbol=FASN Fatty acid synthase	ALGLGVEQLPVVFEDVVLHQATILPK	931.8735	2792.5986	3	23	-777.777	-777.777	-777.777	-777.777	0	0	3509.9723	0	0	0	2792.593	931.8716114	2792.593046	0	FALSE			-777.777	-777.777	-777.777	1	22.9	M:\Shao-En\MSDATA\kinaseinhib\k252a\solcomp\10x\J2\kinaseinhib_k252a_solcomp_10x_J2_combo_mascot_results.html	1Lys8	1	-777.777	-777.777	M:\Shao-En\MSDATA\kinaseinhib\k252a\solcomp\10x\J2\m03152008_j2_6.raw		0	2784.578875		0	FALSE	0	-777.777
-1	1	0	1.167	0.23	IPI:IPI00026781.2	275850	SPACER	SWISS-PROT:P49327|TREMBL:Q6PJJ3|ENSEMBL:ENSP00000304592|REFSEQ:NP_004095|H-INV:HIT000260792|VEGA:OTTHUMP00000180803 Tax_Id=9606 Gene_Symbol=FASN Fatty acid synthase	AQVADVVVSR	525.307	1048.5995	2	72	-777.777	-777.777	-777.777	-777.777	2199.397513	9.749227784	2198.6696	2199.577729	2199.6349	82064.27635	1048.5972	525.3064681	1048.598411	1042.577433	FALSE			-777.777	-777.777	-777.777	1	49.8	M:\Shao-En\MSDATA\kinaseinhib\k252a\solcomp\10x\J2\kinaseinhib_k252a_solcomp_10x_J2_combo_mascot_results.html	1Arg6	1	-777.777	-777.777	M:\Shao-En\MSDATA\kinaseinhib\k252a\solcomp\10x\J2\m03152008_j2_6.raw		37071918.75	1042.577085		525.3070851	TRUE	525.3065532	-777.777
-1	1	0	1.167	0.23	IPI:IPI00026781.2	275850	SPACER	SWISS-PROT:P49327|TREMBL:Q6PJJ3|ENSEMBL:ENSP00000304592|REFSEQ:NP_004095|H-INV:HIT000260792|VEGA:OTTHUMP00000180803 Tax_Id=9606 Gene_Symbol=FASN Fatty acid synthase	AQVADVVVSR	522.2972	1042.5799	2	68	-777.777	-777.777	-777.777	-777.777	0	0	2198.9063	0	0	0	1042.5771	522.2966781	1042.578831	0	FALSE			-777.777	-777.777	-777.777	1	50.9	M:\Shao-En\MSDATA\kinaseinhib\k252a\solcomp\10x\J2\kinaseinhib_k252a_solcomp_10x_J2_combo_mascot_results.html		1	-777.777	-777.777	M:\Shao-En\MSDATA\kinaseinhib\k252a\solcomp\10x\J2\m03152008_j2_6.raw		0	1042.577085		0	TRUE	0	-777.777
-1	1	0	1.167	0.23	IPI:IPI00026781.2	275850	SPACER	SWISS-PROT:P49327|TREMBL:Q6PJJ3|ENSEMBL:ENSP00000304592|REFSEQ:NP_004095|H-INV:HIT000260792|VEGA:OTTHUMP00000180803 Tax_Id=9606 Gene_Symbol=FASN Fatty acid synthase	AYLQAR	364.2139	726.4133	2	32	-777.777	-777.777	-777.777	-777.777	878.8194576	8.076826751	878.7682	879.2904941	877.7253	5221.963362	726.412	364.2139056	726.4132858	720.3937033	FALSE			-777.777	-777.777	-777.777	1	4.6	M:\Shao-En\MSDATA\kinaseinhib\k252a\solcomp\10x\J2\kinaseinhib_k252a_solcomp_10x_J2_combo_mascot_results.html	1Arg6	1	-777.777	-777.777	M:\Shao-En\MSDATA\kinaseinhib\k252a\solcomp\10x\J2\m03152008_j2_6.raw		4209510.531	720.3918647		364.2139473	TRUE	364.2139529	-777.777
-1	1	0	1.167	0.23	IPI:IPI00026781.2	275850	SPACER	SWISS-PROT:P49327|TREMBL:Q6PJJ3|ENSEMBL:ENSP00000304592|REFSEQ:NP_004095|H-INV:HIT000260792|VEGA:OTTHUMP00000180803 Tax_Id=9606 Gene_Symbol=FASN Fatty acid synthase	CTVFHGAQVEDAFR	821.8911	1641.7676	2	74	-777.777	-777.777	-777.777	-777.777	2461.707145	5.965489414	2461.4344	2461.317106	2462.2042	136543.7443	1641.7664	821.8895784	1641.764631	1635.746283	FALSE			-777.777	-777.777	-777.777	1	54	M:\Shao-En\MSDATA\kinaseinhib\k252a\solcomp\10x\J2\kinaseinhib_k252a_solcomp_10x_J2_combo_mascot_results.html	1Arg6	1	-777.777	-777.777	M:\Shao-En\MSDATA\kinaseinhib\k252a\solcomp\10x\J2\m03152008_j2_6.raw		31022571.19	1578.72488		821.8908763	TRUE	821.8893547	-777.777
-1	1	0	1.167	0.23	IPI:IPI00026781.2	275850	SPACER	SWISS-PROT:P49327|TREMBL:Q6PJJ3|ENSEMBL:ENSP00000304592|REFSEQ:NP_004095|H-INV:HIT000260792|VEGA:OTTHUMP00000180803 Tax_Id=9606 Gene_Symbol=FASN Fatty acid synthase	CTVFHGAQVEDAFR	818.8811	1635.7476	2	61	-777.777	-777.777	-777.777	-777.777	0	0	2461.6952	0	0	0	1635.7463	818.8795884	1635.744651	0	FALSE			-777.777	-777.777	-777.777	1	50.8	M:\Shao-En\MSDATA\kinaseinhib\k252a\solcomp\10x\J2\kinaseinhib_k252a_solcomp_10x_J2_combo_mascot_results.html		1	-777.777	-777.777	M:\Shao-En\MSDATA\kinaseinhib\k252a\solcomp\10x\J2\m03152008_j2_6.raw		0	1578.72488		0	TRUE	0	-777.777
-1	1	0	1.167	0.23	IPI:IPI00026781.2	275850	SPACER	SWISS-PROT:P49327|TREMBL:Q6PJJ3|ENSEMBL:ENSP00000304592|REFSEQ:NP_004095|H-INV:HIT000260792|VEGA:OTTHUMP00000180803 Tax_Id=9606 Gene_Symbol=FASN Fatty acid synthase	CTVFHGAQVEDAFR	548.2636	1641.7691	3	48	-777.777	-777.777	-777.777	-777.777	2461.241249	8.102573696	2463.2421	2461.240772	2460.3803	138464.4649	1641.7664	548.2629914	1641.767186	1635.746415	FALSE			-777.777	-777.777	-777.777	1	37.7	M:\Shao-En\MSDATA\kinaseinhib\k252a\solcomp\10x\J2\kinaseinhib_k252a_solcomp_10x_J2_combo_mascot_results.html	1Arg6	1	-777.777	-777.777	M:\Shao-En\MSDATA\kinaseinhib\k252a\solcomp\10x\J2\m03152008_j2_6.raw		58608296.56	1578.72488		548.2636536	TRUE	548.2630451	-777.777
-1	1	0	1.167	0.23	IPI:IPI00026781.2	275850	SPACER	SWISS-PROT:P49327|TREMBL:Q6PJJ3|ENSEMBL:ENSP00000304592|REFSEQ:NP_004095|H-INV:HIT000260792|VEGA:OTTHUMP00000180803 Tax_Id=9606 Gene_Symbol=FASN Fatty acid synthase	CTVFHGAQVEDAFR	546.2567	1635.7482	3	41	-777.777	-777.777	-777.777	-777.777	0	0	2459.6055	0	0	0	1635.7463	546.2560981	1635.746506	0	FALSE			-777.777	-777.777	-777.777	1	36.7	M:\Shao-En\MSDATA\kinaseinhib\k252a\solcomp\10x\J2\kinaseinhib_k252a_solcomp_10x_J2_combo_mascot_results.html		1	-777.777	-777.777	M:\Shao-En\MSDATA\kinaseinhib\k252a\solcomp\10x\J2\m03152008_j2_6.raw		0	1578.72488		0	TRUE	0	-777.777
-1	1	0	1.167	0.23	IPI:IPI00026781.2	275850	SPACER	SWISS-PROT:P49327|TREMBL:Q6PJJ3|ENSEMBL:ENSP00000304592|REFSEQ:NP_004095|H-INV:HIT000260792|VEGA:OTTHUMP00000180803 Tax_Id=9606 Gene_Symbol=FASN Fatty acid synthase	CVLLSNLSSTSHVPEVDPGSAELQK	892.4544	2674.3413	3	62	-777.777	-777.777	-777.777	-777.777	2684.985868	8.235932905	2686.397	2685.192309	2685.8807	123271.6645	2674.3363	892.4526429	2674.336141	2666.321022	FALSE			-777.777	-777.777	-777.777	1	52.1	M:\Shao-En\MSDATA\kinaseinhib\k252a\solcomp\10x\J2\kinaseinhib_k252a_solcomp_10x_J2_combo_mascot_results.html	1Lys8	1	-777.777	-777.777	M:\Shao-En\MSDATA\kinaseinhib\k252a\solcomp\10x\J2\m03152008_j2_6.raw		24641657.96	2609.30064		892.4543621	TRUE	892.452605	-777.777
-1	1	0	1.167	0.23	IPI:IPI00026781.2	275850	SPACER	SWISS-PROT:P49327|TREMBL:Q6PJJ3|ENSEMBL:ENSP00000304592|REFSEQ:NP_004095|H-INV:HIT000260792|VEGA:OTTHUMP00000180803 Tax_Id=9606 Gene_Symbol=FASN Fatty acid synthase	DGAWGAFR	440.2097	878.4049	2	35	-777.777	-777.777	-777.777	-777.777	2542.930602	7.724449311	2544.1261	2542.621516	2542.6282	68221.90685	878.4035	440.209452	878.4043786	878.4045745	FALSE			-777.777	-777.777	-777.777	1	9.9	M:\Shao-En\MSDATA\kinaseinhib\k252a\solcomp\10x\J2\kinaseinhib_k252a_solcomp_10x_J2_combo_mascot_results.html		1	-777.777	-777.777	M:\Shao-En\MSDATA\kinaseinhib\k252a\solcomp\10x\J2\m03152008_j2_6.raw		40842594	878.4034747		440.2097042	TRUE	440.2094562	-777.777
-1	1	0	1.167	0.23	IPI:IPI00026781.2	275850	SPACER	SWISS-PROT:P49327|TREMBL:Q6PJJ3|ENSEMBL:ENSP00000304592|REFSEQ:NP_004095|H-INV:HIT000260792|VEGA:OTTHUMP00000180803 Tax_Id=9606 Gene_Symbol=FASN Fatty acid synthase	DGLLENQTPEFFQDVCKPK	755.7014	2264.0823	3	16	-777.777	-777.777	-777.777	-777.777	0	0	2811.7289	0	0	0	2264.0783	755.7000993	2264.07851	0	FALSE			-777.777	-777.777	-777.777	1	8.4	M:\Shao-En\MSDATA\kinaseinhib\k252a\solcomp\10x\J2\kinaseinhib_k252a_solcomp_10x_J2_combo_mascot_results.html		1	-777.777	-777.777	M:\Shao-En\MSDATA\kinaseinhib\k252a\solcomp\10x\J2\m03152008_j2_6.raw		0	2207.05683		0	FALSE	0	-777.777
-1	1	0	1.167	0.23	IPI:IPI00026781.2	275850	SPACER	SWISS-PROT:P49327|TREMBL:Q6PJJ3|ENSEMBL:ENSP00000304592|REFSEQ:NP_004095|H-INV:HIT000260792|VEGA:OTTHUMP00000180803 Tax_Id=9606 Gene_Symbol=FASN Fatty acid synthase	DGLLENQTPEFFQDVCKPK	761.0436	2280.1088	3	16	-777.777	-777.777	-777.777	-777.777	0	0	2811.1718	0	0	0	2280.1067	761.0422814	2280.105056	0	FALSE			-777.777	-777.777	-777.777	1	5.5	M:\Shao-En\MSDATA\kinaseinhib\k252a\solcomp\10x\J2\kinaseinhib_k252a_solcomp_10x_J2_combo_mascot_results.html	2Lys8	1	-777.777	-777.777	M:\Shao-En\MSDATA\kinaseinhib\k252a\solcomp\10x\J2\m03152008_j2_6.raw		0	2207.05683		0	FALSE	0	-777.777
-1	1	0	1.167	0.23	IPI:IPI00026781.2	275850	SPACER	SWISS-PROT:P49327|TREMBL:Q6PJJ3|ENSEMBL:ENSP00000304592|REFSEQ:NP_004095|H-INV:HIT000260792|VEGA:OTTHUMP00000180803 Tax_Id=9606 Gene_Symbol=FASN Fatty acid synthase	DGVVRPLK	442.2722	882.5298	2	26	-777.777	-777.777	-777.777	-777.777	878.8662812	8.076826751	879.0094	879.4197784	879.4927	5732.280512	882.5287	442.2719451	882.5293648	882.5299542	FALSE			-777.777	-777.777	-777.777	1	0.9	M:\Shao-En\MSDATA\kinaseinhib\k252a\solcomp\10x\J2\kinaseinhib_k252a_solcomp_10x_J2_combo_mascot_results.html		1	-777.777	-777.777	M:\Shao-En\MSDATA\kinaseinhib\k252a\solcomp\10x\J2\m03152008_j2_6.raw		3402022.422	882.5286747		442.2723408	TRUE	442.2720859	-777.777
-1	1	0	1.167	0.23	IPI:IPI00026781.2	275850	SPACER	SWISS-PROT:P49327|TREMBL:Q6PJJ3|ENSEMBL:ENSP00000304592|REFSEQ:NP_004095|H-INV:HIT000260792|VEGA:OTTHUMP00000180803 Tax_Id=9606 Gene_Symbol=FASN Fatty acid synthase	DGVVRPLK	449.2897	896.5649	2	23	-777.777	-777.777	-777.777	-777.777	0	0	880.0198	0	0	0	896.563	449.2894217	896.564318	0	FALSE			-777.777	-777.777	-777.777	1	12.9	M:\Shao-En\MSDATA\kinaseinhib\k252a\solcomp\10x\J2\kinaseinhib_k252a_solcomp_10x_J2_combo_mascot_results.html	1Arg6 1Lys8	1	-777.777	-777.777	M:\Shao-En\MSDATA\kinaseinhib\k252a\solcomp\10x\J2\m03152008_j2_6.raw		0	882.5286747		0	FALSE	0	-777.777
-1	1	0	1.167	0.23	IPI:IPI00026781.2	275850	SPACER	SWISS-PROT:P49327|TREMBL:Q6PJJ3|ENSEMBL:ENSP00000304592|REFSEQ:NP_004095|H-INV:HIT000260792|VEGA:OTTHUMP00000180803 Tax_Id=9606 Gene_Symbol=FASN Fatty acid synthase	DLVEAVAHILGIR	706.4235	1410.8324	2	95	-777.777	-777.777	-777.777	-777.777	3577.207744	9.304072897	3578.0129	3576.474746	3576.3045	4352.600026	1410.829	706.4223637	1410.830202	1404.809168	FALSE			-777.777	-777.777	-777.777	1	67.7	M:\Shao-En\MSDATA\kinaseinhib\k252a\solcomp\10x\J2\kinaseinhib_k252a_solcomp_10x_J2_combo_mascot_results.html	1Arg6	1	-777.777	-777.777	M:\Shao-En\MSDATA\kinaseinhib\k252a\solcomp\10x\J2\m03152008_j2_5.raw		1247420.28	1404.808855		706.4234704	TRUE	706.4223341	-777.777
-1	1	0	1.167	0.23	IPI:IPI00026781.2	275850	SPACER	SWISS-PROT:P49327|TREMBL:Q6PJJ3|ENSEMBL:ENSP00000304592|REFSEQ:NP_004095|H-INV:HIT000260792|VEGA:OTTHUMP00000180803 Tax_Id=9606 Gene_Symbol=FASN Fatty acid synthase	DLVEAVAHILGIR	706.4232	1410.8319	2	83	-777.777	-777.777	-777.777	-777.777	3568.973564	9.053775858	3564.9621	3569.305233	3569.8696	38406.96213	1410.829	706.4220637	1410.829602	1404.806507	FALSE			-777.777	-777.777	-777.777	1	61.4	M:\Shao-En\MSDATA\kinaseinhib\k252a\solcomp\10x\J2\kinaseinhib_k252a_solcomp_10x_J2_combo_mascot_results.html	1Arg6	1	-777.777	-777.777	M:\Shao-En\MSDATA\kinaseinhib\k252a\solcomp\10x\J2\m03152008_j2_6.raw		10960888.38	1404.808855		706.4217104	TRUE	706.4205741	-777.777
-1	1	0	1.167	0.23	IPI:IPI00026781.2	275850	SPACER	SWISS-PROT:P49327|TREMBL:Q6PJJ3|ENSEMBL:ENSP00000304592|REFSEQ:NP_004095|H-INV:HIT000260792|VEGA:OTTHUMP00000180803 Tax_Id=9606 Gene_Symbol=FASN Fatty acid synthase	DLVEAVAHILGIR	703.4116	1404.8086	2	80	-777.777	-777.777	-777.777	-777.777	0	0	3566.8849	0	0	0	1404.8088	703.4104737	1404.806422	0	FALSE			-777.777	-777.777	-777.777	1	67.3	M:\Shao-En\MSDATA\kinaseinhib\k252a\solcomp\10x\J2\kinaseinhib_k252a_solcomp_10x_J2_combo_mascot_results.html		1	-777.777	-777.777	M:\Shao-En\MSDATA\kinaseinhib\k252a\solcomp\10x\J2\m03152008_j2_6.raw		0	1404.808855		0	TRUE	0	-777.777
-1	1	0	1.167	0.23	IPI:IPI00026781.2	275850	SPACER	SWISS-PROT:P49327|TREMBL:Q6PJJ3|ENSEMBL:ENSP00000304592|REFSEQ:NP_004095|H-INV:HIT000260792|VEGA:OTTHUMP00000180803 Tax_Id=9606 Gene_Symbol=FASN Fatty acid synthase	DLVEAVAHILGIR	471.2839	1410.8297	3	44	-777.777	-777.777	-777.777	-777.777	3569.205397	9.053775858	3567.4116	3569.267397	3569.8696	11583.80508	1410.829	471.2835483	1410.828857	1404.80771	FALSE			-777.777	-777.777	-777.777	1	38.1	M:\Shao-En\MSDATA\kinaseinhib\k252a\solcomp\10x\J2\kinaseinhib_k252a_solcomp_10x_J2_combo_mascot_results.html	1Arg6	1	-777.777	-777.777	M:\Shao-En\MSDATA\kinaseinhib\k252a\solcomp\10x\J2\m03152008_j2_6.raw		6130371.328	1404.808855		471.2837354	TRUE	471.2833837	-777.777
-1	1	0	1.167	0.23	IPI:IPI00026781.2	275850	SPACER	SWISS-PROT:P49327|TREMBL:Q6PJJ3|ENSEMBL:ENSP00000304592|REFSEQ:NP_004095|H-INV:HIT000260792|VEGA:OTTHUMP00000180803 Tax_Id=9606 Gene_Symbol=FASN Fatty acid synthase	DNLEFFLAGIGR	676.355	1350.6955	2	87	-777.777	-777.777	-777.777	-777.777	3193.924963	10.77851408	3192.5918	3194.453124	3193.7148	57813.06141	1350.6931	676.353964	1350.693403	1350.693626	FALSE			-777.777	-777.777	-777.777	1	61.9	M:\Shao-En\MSDATA\kinaseinhib\k252a\solcomp\10x\J2\kinaseinhib_k252a_solcomp_10x_J2_combo_mascot_results.html		1	-777.777	-777.777	M:\Shao-En\MSDATA\kinaseinhib\k252a\solcomp\10x\J2\m03152008_j2_6.raw		17471940.3	1350.693165		676.3548856	TRUE	676.3538496	-777.777
-1	1	0	1.167	0.23	IPI:IPI00026781.2	275850	SPACER	SWISS-PROT:P49327|TREMBL:Q6PJJ3|ENSEMBL:ENSP00000304592|REFSEQ:NP_004095|H-INV:HIT000260792|VEGA:OTTHUMP00000180803 Tax_Id=9606 Gene_Symbol=FASN Fatty acid synthase	DPSQQELPR	538.2776	1074.5407	2	60	-777.777	-777.777	-777.777	-777.777	1232.719456	99.62149168	1235.8701	1234.636976	1220.0428	6170.30115	1074.5401	538.2770248	1074.539524	1068.518987	FALSE			-777.777	-777.777	-777.777	1	41.3	M:\Shao-En\MSDATA\kinaseinhib\k252a\solcomp\10x\J2\kinaseinhib_k252a_solcomp_10x_J2_combo_mascot_results.html	1Arg6	1	-777.777	-777.777	M:\Shao-En\MSDATA\kinaseinhib\k252a\solcomp\10x\J2\m03152008_j2_6.raw		2676280.355	1068.519975		538.2784155	TRUE	538.2778403	-777.777
-1	1	0	1.167	0.23	IPI:IPI00026781.2	275850	SPACER	SWISS-PROT:P49327|TREMBL:Q6PJJ3|ENSEMBL:ENSP00000304592|REFSEQ:NP_004095|H-INV:HIT000260792|VEGA:OTTHUMP00000180803 Tax_Id=9606 Gene_Symbol=FASN Fatty acid synthase	DPSQQELPR	535.2678	1068.521	2	55	-777.777	-777.777	-777.777	-777.777	0	0	1228.7401	0	0	0	1068.52	535.2672348	1068.519944	0	FALSE			-777.777	-777.777	-777.777	1	40.9	M:\Shao-En\MSDATA\kinaseinhib\k252a\solcomp\10x\J2\kinaseinhib_k252a_solcomp_10x_J2_combo_mascot_results.html		1	-777.777	-777.777	M:\Shao-En\MSDATA\kinaseinhib\k252a\solcomp\10x\J2\m03152008_j2_6.raw		0	1068.519975		0	TRUE	0	-777.777
-1	1	0	1.167	0.23	IPI:IPI00026781.2	275850	SPACER	SWISS-PROT:P49327|TREMBL:Q6PJJ3|ENSEMBL:ENSP00000304592|REFSEQ:NP_004095|H-INV:HIT000260792|VEGA:OTTHUMP00000180803 Tax_Id=9606 Gene_Symbol=FASN Fatty acid synthase	DPSQQELPR	538.2775	1074.5404	2	48	-777.777	-777.777	-777.777	-777.777	0	0	1265.883	0	0	0	1074.5401	538.2769248	1074.539324	0	FALSE			-777.777	-777.777	-777.777	1	33.9	M:\Shao-En\MSDATA\kinaseinhib\k252a\solcomp\10x\J2\kinaseinhib_k252a_solcomp_10x_J2_combo_mascot_results.html	1Arg6	1	-777.777	-777.777	M:\Shao-En\MSDATA\kinaseinhib\k252a\solcomp\10x\J2\m03152008_j2_6.raw		0	1068.519975		0	TRUE	0	-777.777
-1	1	0	1.167	0.23	IPI:IPI00026781.2	275850	SPACER	SWISS-PROT:P49327|TREMBL:Q6PJJ3|ENSEMBL:ENSP00000304592|REFSEQ:NP_004095|H-INV:HIT000260792|VEGA:OTTHUMP00000180803 Tax_Id=9606 Gene_Symbol=FASN Fatty acid synthase	DPSQQELPR	535.2676	1068.5207	2	40	-777.777	-777.777	-777.777	-777.777	0	0	1169.1067	0	0	0	1068.52	535.2670348	1068.519544	0	FALSE			-777.777	-777.777	-777.777	1	23.2	M:\Shao-En\MSDATA\kinaseinhib\k252a\solcomp\10x\J2\kinaseinhib_k252a_solcomp_10x_J2_combo_mascot_results.html		1	-777.777	-777.777	M:\Shao-En\MSDATA\kinaseinhib\k252a\solcomp\10x\J2\m03152008_j2_6.raw		0	1068.519975		0	TRUE	0	-777.777
-1	1	0	1.167	0.23	IPI:IPI00026781.2	275850	SPACER	SWISS-PROT:P49327|TREMBL:Q6PJJ3|ENSEMBL:ENSP00000304592|REFSEQ:NP_004095|H-INV:HIT000260792|VEGA:OTTHUMP00000180803 Tax_Id=9606 Gene_Symbol=FASN Fatty acid synthase	DPSQQELPR	535.2676	1068.5206	2	36	-777.777	-777.777	-777.777	-777.777	0	0	1260.4161	0	0	0	1068.52	535.2670348	1068.519544	0	FALSE			-777.777	-777.777	-777.777	1	22	M:\Shao-En\MSDATA\kinaseinhib\k252a\solcomp\10x\J2\kinaseinhib_k252a_solcomp_10x_J2_combo_mascot_results.html		1	-777.777	-777.777	M:\Shao-En\MSDATA\kinaseinhib\k252a\solcomp\10x\J2\m03152008_j2_6.raw		0	1068.519975		0	TRUE	0	-777.777
-1	1	0	1.167	0.23	IPI:IPI00026781.2	275850	SPACER	SWISS-PROT:P49327|TREMBL:Q6PJJ3|ENSEMBL:ENSP00000304592|REFSEQ:NP_004095|H-INV:HIT000260792|VEGA:OTTHUMP00000180803 Tax_Id=9606 Gene_Symbol=FASN Fatty acid synthase	DPSQQELPR	538.2784	1074.5422	2	33	-777.777	-777.777	-777.777	-777.777	0	0	1206.0506	0	0	0	1074.5401	538.2778248	1074.541124	0	FALSE			-777.777	-777.777	-777.777	1	10.8	M:\Shao-En\MSDATA\kinaseinhib\k252a\solcomp\10x\J2\kinaseinhib_k252a_solcomp_10x_J2_combo_mascot_results.html	1Arg6	1	-777.777	-777.777	M:\Shao-En\MSDATA\kinaseinhib\k252a\solcomp\10x\J2\m03152008_j2_6.raw		0	1068.519975		0	TRUE	0	-777.777
-1	1	0	1.167	0.23	IPI:IPI00026781.2	275850	SPACER	SWISS-PROT:P49327|TREMBL:Q6PJJ3|ENSEMBL:ENSP00000304592|REFSEQ:NP_004095|H-INV:HIT000260792|VEGA:OTTHUMP00000180803 Tax_Id=9606 Gene_Symbol=FASN Fatty acid synthase	DTSFEQHVLWHTGGK	875.4266	1748.8387	2	47	-777.777	-777.777	-777.777	-777.777	2446.572973	9.68920318	2447.2875	2447.176743	2446.5208	45846.13106	1748.8362	875.4248998	1748.835274	1740.822202	FALSE			-777.777	-777.777	-777.777	1	45.4	M:\Shao-En\MSDATA\kinaseinhib\k252a\solcomp\10x\J2\kinaseinhib_k252a_solcomp_10x_J2_combo_mascot_results.html	1Lys8	1	-777.777	-777.777	M:\Shao-En\MSDATA\kinaseinhib\k252a\solcomp\10x\J2\m03152008_j2_6.raw		9643055.063	1740.821955		875.4266129	TRUE	875.4249127	-777.777
-1	1	0	1.167	0.23	IPI:IPI00026781.2	275850	SPACER	SWISS-PROT:P49327|TREMBL:Q6PJJ3|ENSEMBL:ENSP00000304592|REFSEQ:NP_004095|H-INV:HIT000260792|VEGA:OTTHUMP00000180803 Tax_Id=9606 Gene_Symbol=FASN Fatty acid synthase	DTVTISGPQAPVFEFVEQLR	745.0561	2232.1464	3	37	-777.777	-777.777	-777.777	-777.777	3376.897501	22.88702434	3375.657	3377.161603	3380.2824	8823.96045	2232.1426	745.0548348	2232.142716	2232.143202	FALSE			-777.777	-777.777	-777.777	1	31.6	M:\Shao-En\MSDATA\kinaseinhib\k252a\solcomp\10x\J2\kinaseinhib_k252a_solcomp_10x_J2_combo_mascot_results.html		1	-777.777	-777.777	M:\Shao-En\MSDATA\kinaseinhib\k252a\solcomp\10x\J2\m03152008_j2_6.raw		2317539.844	2232.142605		745.0561586	TRUE	745.0548934	-777.777
-1	1	0	1.167	0.23	IPI:IPI00026781.2	275850	SPACER	SWISS-PROT:P49327|TREMBL:Q6PJJ3|ENSEMBL:ENSP00000304592|REFSEQ:NP_004095|H-INV:HIT000260792|VEGA:OTTHUMP00000180803 Tax_Id=9606 Gene_Symbol=FASN Fatty acid synthase	DTVTISGPQAPVFEFVEQLRK	787.7556	2360.2451	3	29	-777.777	-777.777	-777.777	-777.777	3204.24444	19.72024358	3207.5704	3204.882188	3207.0496	82301.13248	2360.2375	787.7541923	2360.240789	2360.238038	FALSE			-777.777	-777.777	-777.777	1	21.1	M:\Shao-En\MSDATA\kinaseinhib\k252a\solcomp\10x\J2\kinaseinhib_k252a_solcomp_10x_J2_combo_mascot_results.html		1	-777.777	-777.777	M:\Shao-En\MSDATA\kinaseinhib\k252a\solcomp\10x\J2\m03152008_j2_6.raw		19839155.13	2360.237565		787.7556365	TRUE	787.7542288	-777.777
-1	1	0	1.167	0.23	IPI:IPI00026781.2	275850	SPACER	SWISS-PROT:P49327|TREMBL:Q6PJJ3|ENSEMBL:ENSP00000304592|REFSEQ:NP_004095|H-INV:HIT000260792|VEGA:OTTHUMP00000180803 Tax_Id=9606 Gene_Symbol=FASN Fatty acid synthase	DTVTISGPQAPVFEFVEQLRK	792.4324	2374.2753	3	18	-777.777	-777.777	-777.777	-777.777	0	0	3193.133	0	0	0	2374.2719	792.4309767	2374.271142	0	FALSE			-777.777	-777.777	-777.777	1	11.9	M:\Shao-En\MSDATA\kinaseinhib\k252a\solcomp\10x\J2\kinaseinhib_k252a_solcomp_10x_J2_combo_mascot_results.html	1Arg6 1Lys8	1	-777.777	-777.777	M:\Shao-En\MSDATA\kinaseinhib\k252a\solcomp\10x\J2\m03152008_j2_6.raw		0	2360.237565		0	FALSE	0	-777.777
-1	1	0	1.167	0.23	IPI:IPI00026781.2	275850	SPACER	SWISS-PROT:P49327|TREMBL:Q6PJJ3|ENSEMBL:ENSP00000304592|REFSEQ:NP_004095|H-INV:HIT000260792|VEGA:OTTHUMP00000180803 Tax_Id=9606 Gene_Symbol=FASN Fatty acid synthase	EACPELDYFVVFSSVSCGR	1111.5027	2220.9909	2	121	-777.777	-777.777	-777.777	-777.777	3217.923035	12.92533324	3217.6228	3218.375824	3218.4617	39684.53263	2220.9819	1111.500212	2220.985899	2220.981007	FALSE			-777.777	-777.777	-777.777	1	117.7	M:\Shao-En\MSDATA\kinaseinhib\k252a\solcomp\10x\J2\kinaseinhib_k252a_solcomp_10x_J2_combo_mascot_results.html		1	-777.777	-777.777	M:\Shao-En\MSDATA\kinaseinhib\k252a\solcomp\10x\J2\m03152008_j2_6.raw		5692010.409	2106.939026		1111.500392	TRUE	1111.497904	-777.777
-1	1	0	1.167	0.23	IPI:IPI00026781.2	275850	SPACER	SWISS-PROT:P49327|TREMBL:Q6PJJ3|ENSEMBL:ENSP00000304592|REFSEQ:NP_004095|H-INV:HIT000260792|VEGA:OTTHUMP00000180803 Tax_Id=9606 Gene_Symbol=FASN Fatty acid synthase	EDGLAQQQTQLNLR	807.4174	1612.8202	2	82	-777.777	-777.777	-777.777	-777.777	2401.005799	8.095236459	2401.036	2401.553535	2401.5557	118673.718	1612.8169	807.4159267	1612.817328	1612.817699	FALSE			-777.777	-777.777	-777.777	1	64.9	M:\Shao-En\MSDATA\kinaseinhib\k252a\solcomp\10x\J2\kinaseinhib_k252a_solcomp_10x_J2_combo_mascot_results.html		1	-777.777	-777.777	M:\Shao-En\MSDATA\kinaseinhib\k252a\solcomp\10x\J2\m03152008_j2_6.raw		27575486.77	1612.816885		807.4176598	TRUE	807.4161865	-777.777
-1	1	0	1.167	0.23	IPI:IPI00026781.2	275850	SPACER	SWISS-PROT:P49327|TREMBL:Q6PJJ3|ENSEMBL:ENSP00000304592|REFSEQ:NP_004095|H-INV:HIT000260792|VEGA:OTTHUMP00000180803 Tax_Id=9606 Gene_Symbol=FASN Fatty acid synthase	EDGLAQQQTQLNLR	810.4258	1618.8371	2	61	-777.777	-777.777	-777.777	-777.777	0	0	2400.7743	0	0	0	1618.837	810.4243167	1618.834108	0	FALSE			-777.777	-777.777	-777.777	1	45.1	M:\Shao-En\MSDATA\kinaseinhib\k252a\solcomp\10x\J2\kinaseinhib_k252a_solcomp_10x_J2_combo_mascot_results.html	1Arg6	1	-777.777	-777.777	M:\Shao-En\MSDATA\kinaseinhib\k252a\solcomp\10x\J2\m03152008_j2_6.raw		0	1612.816885		0	TRUE	0	-777.777
-1	1	0	1.167	0.23	IPI:IPI00026781.2	275850	SPACER	SWISS-PROT:P49327|TREMBL:Q6PJJ3|ENSEMBL:ENSP00000304592|REFSEQ:NP_004095|H-INV:HIT000260792|VEGA:OTTHUMP00000180803 Tax_Id=9606 Gene_Symbol=FASN Fatty acid synthase	EGGFLLLHTLLR	687.915	1373.8154	2	45	-777.777	-777.777	-777.777	-777.777	3021.868468	8.301557181	3021.6252	3021.605108	3022.4459	75334.06583	1373.8126	687.9139255	1373.813326	1367.792302	FALSE			-777.777	-777.777	-777.777	1	23.1	M:\Shao-En\MSDATA\kinaseinhib\k252a\solcomp\10x\J2\kinaseinhib_k252a_solcomp_10x_J2_combo_mascot_results.html	1Arg6	1	-777.777	-777.777	M:\Shao-En\MSDATA\kinaseinhib\k252a\solcomp\10x\J2\m03152008_j2_6.raw		22375980.24	1367.792485		687.9148266	TRUE	687.9137521	-777.777
-1	1	0	1.167	0.23	IPI:IPI00026781.2	275850	SPACER	SWISS-PROT:P49327|TREMBL:Q6PJJ3|ENSEMBL:ENSP00000304592|REFSEQ:NP_004095|H-INV:HIT000260792|VEGA:OTTHUMP00000180803 Tax_Id=9606 Gene_Symbol=FASN Fatty acid synthase	EGGFLLLHTLLR	684.9048	1367.7951	2	41	-777.777	-777.777	-777.777	-777.777	0	0	3021.372	0	0	0	1367.7925	684.9037355	1367.792946	0	FALSE			-777.777	-777.777	-777.777	1	23	M:\Shao-En\MSDATA\kinaseinhib\k252a\solcomp\10x\J2\kinaseinhib_k252a_solcomp_10x_J2_combo_mascot_results.html		1	-777.777	-777.777	M:\Shao-En\MSDATA\kinaseinhib\k252a\solcomp\10x\J2\m03152008_j2_6.raw		0	1367.792485		0	TRUE	0	-777.777
-1	1	0	1.167	0.23	IPI:IPI00026781.2	275850	SPACER	SWISS-PROT:P49327|TREMBL:Q6PJJ3|ENSEMBL:ENSP00000304592|REFSEQ:NP_004095|H-INV:HIT000260792|VEGA:OTTHUMP00000180803 Tax_Id=9606 Gene_Symbol=FASN Fatty acid synthase	EGGFLLLHTLLR	456.9387	1367.7944	3	21	-777.777	-777.777	-777.777	-777.777	0	0	3022.9567	0	0	0	1367.7925	456.9383962	1367.7934	0	FALSE			-777.777	-777.777	-777.777	1	12.5	M:\Shao-En\MSDATA\kinaseinhib\k252a\solcomp\10x\J2\kinaseinhib_k252a_solcomp_10x_J2_combo_mascot_results.html		1	-777.777	-777.777	M:\Shao-En\MSDATA\kinaseinhib\k252a\solcomp\10x\J2\m03152008_j2_6.raw		0	1367.792485		0	FALSE	0	-777.777
-1	1	0	1.167	0.23	IPI:IPI00026781.2	275850	SPACER	SWISS-PROT:P49327|TREMBL:Q6PJJ3|ENSEMBL:ENSP00000304592|REFSEQ:NP_004095|H-INV:HIT000260792|VEGA:OTTHUMP00000180803 Tax_Id=9606 Gene_Symbol=FASN Fatty acid synthase	FCFTPHTEEGCLSER	625.9415	1874.8026	3	31	-777.777	-777.777	-777.777	-777.777	2425.242206	7.704331768	2425.1677	2425.22485	2425.8923	124945.9808	1874.8023	625.9406323	1874.800109	1868.781904	FALSE			-777.777	-777.777	-777.777	1	25.6	M:\Shao-En\MSDATA\kinaseinhib\k252a\solcomp\10x\J2\kinaseinhib_k252a_solcomp_10x_J2_combo_mascot_results.html	1Arg6	1	-777.777	-777.777	M:\Shao-En\MSDATA\kinaseinhib\k252a\solcomp\10x\J2\m03152008_j2_6.raw		43244706.69	1754.739216		625.9415352	TRUE	625.9406675	-777.777
-1	1	0	1.167	0.23	IPI:IPI00026781.2	275850	SPACER	SWISS-PROT:P49327|TREMBL:Q6PJJ3|ENSEMBL:ENSP00000304592|REFSEQ:NP_004095|H-INV:HIT000260792|VEGA:OTTHUMP00000180803 Tax_Id=9606 Gene_Symbol=FASN Fatty acid synthase	FCFTPHTEEGCLSER	623.9348	1868.7826	3	13	-777.777	-777.777	-777.777	-777.777	0	0	2426.8708	0	0	0	1868.7821	623.9339389	1868.780029	0	FALSE			-777.777	-777.777	-777.777	1	8.6	M:\Shao-En\MSDATA\kinaseinhib\k252a\solcomp\10x\J2\kinaseinhib_k252a_solcomp_10x_J2_combo_mascot_results.html		1	-777.777	-777.777	M:\Shao-En\MSDATA\kinaseinhib\k252a\solcomp\10x\J2\m03152008_j2_6.raw		0	1754.739216		0	FALSE	0	-777.777
-1	1	0	1.167	0.23	IPI:IPI00026781.2	275850	SPACER	SWISS-PROT:P49327|TREMBL:Q6PJJ3|ENSEMBL:ENSP00000304592|REFSEQ:NP_004095|H-INV:HIT000260792|VEGA:OTTHUMP00000180803 Tax_Id=9606 Gene_Symbol=FASN Fatty acid synthase	FDASFFGVHPK	630.3192	1258.6238	2	68	-777.777	-777.777	-777.777	-777.777	2636.785857	12.11899568	2635.806	2637.399853	2636.0436	97815.8345	1258.6226	630.3183176	1258.62211	1250.609195	FALSE			-777.777	-777.777	-777.777	1	48.7	M:\Shao-En\MSDATA\kinaseinhib\k252a\solcomp\10x\J2\kinaseinhib_k252a_solcomp_10x_J2_combo_mascot_results.html	1Lys8	1	-777.777	-777.777	M:\Shao-En\MSDATA\kinaseinhib\k252a\solcomp\10x\J2\m03152008_j2_6.raw		33667784.63	1250.608375		630.3191991	TRUE	630.3183167	-777.777
-1	1	0	1.167	0.23	IPI:IPI00026781.2	275850	SPACER	SWISS-PROT:P49327|TREMBL:Q6PJJ3|ENSEMBL:ENSP00000304592|REFSEQ:NP_004095|H-INV:HIT000260792|VEGA:OTTHUMP00000180803 Tax_Id=9606 Gene_Symbol=FASN Fatty acid synthase	FDASFFGVHPK	626.3127	1250.6109	2	55	-777.777	-777.777	-777.777	-777.777	0	0	2637.0672	0	0	0	1250.6084	626.311831	1250.609137	0	FALSE			-777.777	-777.777	-777.777	1	42.8	M:\Shao-En\MSDATA\kinaseinhib\k252a\solcomp\10x\J2\kinaseinhib_k252a_solcomp_10x_J2_combo_mascot_results.html		1	-777.777	-777.777	M:\Shao-En\MSDATA\kinaseinhib\k252a\solcomp\10x\J2\m03152008_j2_6.raw		0	1250.608375		0	TRUE	0	-777.777
-1	1	0	1.167	0.23	IPI:IPI00026781.2	275850	SPACER	SWISS-PROT:P49327|TREMBL:Q6PJJ3|ENSEMBL:ENSP00000304592|REFSEQ:NP_004095|H-INV:HIT000260792|VEGA:OTTHUMP00000180803 Tax_Id=9606 Gene_Symbol=FASN Fatty acid synthase	FDASFFGVHPK	417.8773	1250.6102	3	48	-777.777	-777.777	-777.777	-777.777	2636.468347	9.984321583	2635.2901	2636.943928	2636.0436	104229.3131	1250.6084	417.8771265	1250.609591	1250.611299	FALSE			-777.777	-777.777	-777.777	1	29.5	M:\Shao-En\MSDATA\kinaseinhib\k252a\solcomp\10x\J2\kinaseinhib_k252a_solcomp_10x_J2_combo_mascot_results.html		1	-777.777	-777.777	M:\Shao-En\MSDATA\kinaseinhib\k252a\solcomp\10x\J2\m03152008_j2_6.raw		70180208	1250.608375		417.8774464	TRUE	417.8772729	-777.777
-1	1	0	1.167	0.23	IPI:IPI00026781.2	275850	SPACER	SWISS-PROT:P49327|TREMBL:Q6PJJ3|ENSEMBL:ENSP00000304592|REFSEQ:NP_004095|H-INV:HIT000260792|VEGA:OTTHUMP00000180803 Tax_Id=9606 Gene_Symbol=FASN Fatty acid synthase	FDASFFGVHPK	420.5492	1258.6259	3	44	-777.777	-777.777	-777.777	-777.777	0	0	2634.8058	0	0	0	1258.6226	420.5490176	1258.625265	0	FALSE			-777.777	-777.777	-777.777	1	31.5	M:\Shao-En\MSDATA\kinaseinhib\k252a\solcomp\10x\J2\kinaseinhib_k252a_solcomp_10x_J2_combo_mascot_results.html	1Lys8	1	-777.777	-777.777	M:\Shao-En\MSDATA\kinaseinhib\k252a\solcomp\10x\J2\m03152008_j2_6.raw		0	1250.608375		0	TRUE	0	-777.777
-1	1	0	1.167	0.23	IPI:IPI00026781.2	275850	SPACER	SWISS-PROT:P49327|TREMBL:Q6PJJ3|ENSEMBL:ENSP00000304592|REFSEQ:NP_004095|H-INV:HIT000260792|VEGA:OTTHUMP00000180803 Tax_Id=9606 Gene_Symbol=FASN Fatty acid synthase	FDLSQNHPLGMAIFLK	613.6639	1837.9697	3	27	-777.777	-777.777	-777.777	-777.777	2985.160035	6.003762104	2984.4888	2985.083704	2985.0077	35353.54433	1837.964	613.6630732	1837.967432	1829.950457	FALSE			-777.777	-777.777	-777.777	1	18.1	M:\Shao-En\MSDATA\kinaseinhib\k252a\solcomp\10x\J2\kinaseinhib_k252a_solcomp_10x_J2_combo_mascot_results.html	1Lys8	1	-777.777	-777.777	M:\Shao-En\MSDATA\kinaseinhib\k252a\solcomp\10x\J2\m03152008_j2_6.raw		12629243.23	1829.949795		613.66275	TRUE	613.6619232	-777.777
-1	1	0	1.167	0.23	IPI:IPI00026781.2	275850	SPACER	SWISS-PROT:P49327|TREMBL:Q6PJJ3|ENSEMBL:ENSP00000304592|REFSEQ:NP_004095|H-INV:HIT000260792|VEGA:OTTHUMP00000180803 Tax_Id=9606 Gene_Symbol=FASN Fatty acid synthase	FDLSQNHPLGMAIFLK	610.991	1829.9512	3	23	-777.777	-777.777	-777.777	-777.777	0	0	2985.7752	0	0	0	1829.9498	610.9901821	1829.948758	0	FALSE			-777.777	-777.777	-777.777	1	16	M:\Shao-En\MSDATA\kinaseinhib\k252a\solcomp\10x\J2\kinaseinhib_k252a_solcomp_10x_J2_combo_mascot_results.html		1	-777.777	-777.777	M:\Shao-En\MSDATA\kinaseinhib\k252a\solcomp\10x\J2\m03152008_j2_6.raw		0	1829.949795		0	FALSE	0	-777.777
-1	1	0	1.167	0.23	IPI:IPI00026781.2	275850	SPACER	SWISS-PROT:P49327|TREMBL:Q6PJJ3|ENSEMBL:ENSP00000304592|REFSEQ:NP_004095|H-INV:HIT000260792|VEGA:OTTHUMP00000180803 Tax_Id=9606 Gene_Symbol=FASN Fatty acid synthase	FLEIGK	353.7114	705.4083	2	25	-777.777	-777.777	-777.777	-777.777	0	0	2359.0946	0	0	0	705.4061	353.7114406	705.4083559	0	FALSE			-777.777	-777.777	-777.777	1	0	M:\Shao-En\MSDATA\kinaseinhib\k252a\solcomp\10x\J2\kinaseinhib_k252a_solcomp_10x_J2_combo_mascot_results.html		1	-777.777	-777.777	M:\Shao-En\MSDATA\kinaseinhib\k252a\solcomp\10x\J2\m03152008_j2_5.raw		0	705.4061047		0	FALSE	0	-777.777
-1	1	0	1.167	0.23	IPI:IPI00026781.2	275850	SPACER	SWISS-PROT:P49327|TREMBL:Q6PJJ3|ENSEMBL:ENSP00000304592|REFSEQ:NP_004095|H-INV:HIT000260792|VEGA:OTTHUMP00000180803 Tax_Id=9606 Gene_Symbol=FASN Fatty acid synthase	FLEIGK	357.7179	713.4212	2	23	-777.777	-777.777	-777.777	-777.777	0	0	2339.8347	0	0	0	713.4203	357.7179273	713.4213291	0	FALSE			-777.777	-777.777	-777.777	1	0	M:\Shao-En\MSDATA\kinaseinhib\k252a\solcomp\10x\J2\kinaseinhib_k252a_solcomp_10x_J2_combo_mascot_results.html	1Lys8	1	-777.777	-777.777	M:\Shao-En\MSDATA\kinaseinhib\k252a\solcomp\10x\J2\m03152008_j2_6.raw		0	705.4061047		0	FALSE	0	-777.777
-1	1	0	1.167	0.23	IPI:IPI00026781.2	275850	SPACER	SWISS-PROT:P49327|TREMBL:Q6PJJ3|ENSEMBL:ENSP00000304592|REFSEQ:NP_004095|H-INV:HIT000260792|VEGA:OTTHUMP00000180803 Tax_Id=9606 Gene_Symbol=FASN Fatty acid synthase	FPQLDSTSFANSR	735.3565	1468.6985	2	91	-777.777	-777.777	-777.777	-777.777	2604.949131	8.045342141	2603.5116	2605.163439	2604.2869	245179.4846	1468.6946	735.3552672	1468.696009	1468.694238	FALSE			-777.777	-777.777	-777.777	1	71	M:\Shao-En\MSDATA\kinaseinhib\k252a\solcomp\10x\J2\kinaseinhib_k252a_solcomp_10x_J2_combo_mascot_results.html		1	-777.777	-777.777	M:\Shao-En\MSDATA\kinaseinhib\k252a\solcomp\10x\J2\m03152008_j2_6.raw		65584736.11	1468.694645		735.3564733	TRUE	735.3552405	-777.777
-1	1	0	1.167	0.23	IPI:IPI00026781.2	275850	SPACER	SWISS-PROT:P49327|TREMBL:Q6PJJ3|ENSEMBL:ENSP00000304592|REFSEQ:NP_004095|H-INV:HIT000260792|VEGA:OTTHUMP00000180803 Tax_Id=9606 Gene_Symbol=FASN Fatty acid synthase	FPQLDSTSFANSR	738.3653	1474.716	2	84	-777.777	-777.777	-777.777	-777.777	0	0	2603.2571	0	0	0	1474.7148	738.3640571	1474.713589	0	FALSE			-777.777	-777.777	-777.777	1	60.4	M:\Shao-En\MSDATA\kinaseinhib\k252a\solcomp\10x\J2\kinaseinhib_k252a_solcomp_10x_J2_combo_mascot_results.html	1Arg6	1	-777.777	-777.777	M:\Shao-En\MSDATA\kinaseinhib\k252a\solcomp\10x\J2\m03152008_j2_6.raw		0	1468.694645		0	TRUE	0	-777.777
-1	1	0	1.167	0.23	IPI:IPI00026781.2	275850	SPACER	SWISS-PROT:P49327|TREMBL:Q6PJJ3|ENSEMBL:ENSP00000304592|REFSEQ:NP_004095|H-INV:HIT000260792|VEGA:OTTHUMP00000180803 Tax_Id=9606 Gene_Symbol=FASN Fatty acid synthase	GDLSSIR	374.2043	746.3941	2	34	-777.777	-777.777	-777.777	-777.777	1075.252823	42.7209797	1066.0665	1075.79229	1067.0647	8469.0634	746.3922	374.2042723	746.3940191	746.3934438	FALSE			-777.777	-777.777	-777.777	1	13.7	M:\Shao-En\MSDATA\kinaseinhib\k252a\solcomp\10x\J2\kinaseinhib_k252a_solcomp_10x_J2_combo_mascot_results.html		1	-777.777	-777.777	M:\Shao-En\MSDATA\kinaseinhib\k252a\solcomp\10x\J2\m03152008_j2_6.raw		6731854.688	746.3922547		374.2043351	TRUE	374.2043073	-777.777
-1	1	0	1.167	0.23	IPI:IPI00026781.2	275850	SPACER	SWISS-PROT:P49327|TREMBL:Q6PJJ3|ENSEMBL:ENSP00000304592|REFSEQ:NP_004095|H-INV:HIT000260792|VEGA:OTTHUMP00000180803 Tax_Id=9606 Gene_Symbol=FASN Fatty acid synthase	GILADEDSSRPVWLK	843.4482	1684.8818	2	69	-777.777	-777.777	-777.777	-777.777	2634.006204	9.903296142	2635.5396	2634.292159	2634.2954	122762.8166	1684.8784	843.4466065	1684.878688	1684.87705	FALSE			-777.777	-777.777	-777.777	1	57.2	M:\Shao-En\MSDATA\kinaseinhib\k252a\solcomp\10x\J2\kinaseinhib_k252a_solcomp_10x_J2_combo_mascot_results.html		1	-777.777	-777.777	M:\Shao-En\MSDATA\kinaseinhib\k252a\solcomp\10x\J2\m03152008_j2_6.raw		26702076.27	1684.878395		843.4481739	TRUE	843.4465804	-777.777
-1	1	0	1.167	0.23	IPI:IPI00026781.2	275850	SPACER	SWISS-PROT:P49327|TREMBL:Q6PJJ3|ENSEMBL:ENSP00000304592|REFSEQ:NP_004095|H-INV:HIT000260792|VEGA:OTTHUMP00000180803 Tax_Id=9606 Gene_Symbol=FASN Fatty acid synthase	GILADEDSSRPVWLK	567.313	1698.9172	3	21	-777.777	-777.777	-777.777	-777.777	0	0	2632.3072	0	0	0	1698.9127	567.3123279	1698.915196	0	FALSE			-777.777	-777.777	-777.777	1	14.2	M:\Shao-En\MSDATA\kinaseinhib\k252a\solcomp\10x\J2\kinaseinhib_k252a_solcomp_10x_J2_combo_mascot_results.html	1Arg6 1Lys8	1	-777.777	-777.777	M:\Shao-En\MSDATA\kinaseinhib\k252a\solcomp\10x\J2\m03152008_j2_6.raw		0	1684.878395		0	FALSE	0	-777.777
-1	1	0	1.167	0.23	IPI:IPI00026781.2	275850	SPACER	SWISS-PROT:P49327|TREMBL:Q6PJJ3|ENSEMBL:ENSP00000304592|REFSEQ:NP_004095|H-INV:HIT000260792|VEGA:OTTHUMP00000180803 Tax_Id=9606 Gene_Symbol=FASN Fatty acid synthase	GILADEDSSRPVWLK	562.6341	1684.8805	3	14	-777.777	-777.777	-777.777	-777.777	0	0	2633.3098	0	0	0	1684.8784	562.6334435	1684.878542	0	FALSE			-777.777	-777.777	-777.777	1	7.4	M:\Shao-En\MSDATA\kinaseinhib\k252a\solcomp\10x\J2\kinaseinhib_k252a_solcomp_10x_J2_combo_mascot_results.html		1	-777.777	-777.777	M:\Shao-En\MSDATA\kinaseinhib\k252a\solcomp\10x\J2\m03152008_j2_6.raw		0	1684.878395		0	FALSE	0	-777.777
-1	1	0	1.167	0.23	IPI:IPI00026781.2	275850	SPACER	SWISS-PROT:P49327|TREMBL:Q6PJJ3|ENSEMBL:ENSP00000304592|REFSEQ:NP_004095|H-INV:HIT000260792|VEGA:OTTHUMP00000180803 Tax_Id=9606 Gene_Symbol=FASN Fatty acid synthase	GLKPSCTIIPLMK	737.4296	1472.8446	2	23	-777.777	-777.777	-777.777	-777.777	0	0	2555.6487	0	0	0	1472.843	737.4283602	1472.842195	0	FALSE			-777.777	-777.777	-777.777	1	1.5	M:\Shao-En\MSDATA\kinaseinhib\k252a\solcomp\10x\J2\kinaseinhib_k252a_solcomp_10x_J2_combo_mascot_results.html	2Lys8	1	-777.777	-777.777	M:\Shao-En\MSDATA\kinaseinhib\k252a\solcomp\10x\J2\m03152008_j2_6.raw		0	1399.79309		0	FALSE	0	-777.777
-1	1	0	1.167	0.23	IPI:IPI00026781.2	275850	SPACER	SWISS-PROT:P49327|TREMBL:Q6PJJ3|ENSEMBL:ENSP00000304592|REFSEQ:NP_004095|H-INV:HIT000260792|VEGA:OTTHUMP00000180803 Tax_Id=9606 Gene_Symbol=FASN Fatty acid synthase	GMGLSLMR	432.7255	863.4364	2	44	-777.777	-777.777	-777.777	-777.777	2528.783261	9.72250149	2529.5	2528.864395	2530.4432	48429.28545	863.4357	432.725277	863.4360286	863.4370622	FALSE			-777.777	-777.777	-777.777	1	24.6	M:\Shao-En\MSDATA\kinaseinhib\k252a\solcomp\10x\J2\kinaseinhib_k252a_solcomp_10x_J2_combo_mascot_results.html		1	-777.777	-777.777	M:\Shao-En\MSDATA\kinaseinhib\k252a\solcomp\10x\J2\m03152008_j2_6.raw		29798174.19	863.4357247		432.7255799	TRUE	432.7253568	-777.777
-1	1	0	1.167	0.23	IPI:IPI00026781.2	275850	SPACER	SWISS-PROT:P49327|TREMBL:Q6PJJ3|ENSEMBL:ENSP00000304592|REFSEQ:NP_004095|H-INV:HIT000260792|VEGA:OTTHUMP00000180803 Tax_Id=9606 Gene_Symbol=FASN Fatty acid synthase	GTPLISPLIK	523.8391	1045.6637	2	39	-777.777	-777.777	-777.777	-777.777	2628.169589	12.16032961	2624.4677	2628.27042	2629.1002	250304.2701	1045.6627	523.8385729	1045.66262	1037.64927	FALSE			-777.777	-777.777	-777.777	1	27.8	M:\Shao-En\MSDATA\kinaseinhib\k252a\solcomp\10x\J2\kinaseinhib_k252a_solcomp_10x_J2_combo_mascot_results.html	1Lys8	1	-777.777	-777.777	M:\Shao-En\MSDATA\kinaseinhib\k252a\solcomp\10x\J2\m03152008_j2_6.raw		114118393.4	1037.648455		523.8390825	TRUE	523.8385555	-777.777
-1	1	0	1.167	0.23	IPI:IPI00026781.2	275850	SPACER	SWISS-PROT:P49327|TREMBL:Q6PJJ3|ENSEMBL:ENSP00000304592|REFSEQ:NP_004095|H-INV:HIT000260792|VEGA:OTTHUMP00000180803 Tax_Id=9606 Gene_Symbol=FASN Fatty acid synthase	GTPLISPLIK	519.8326	1037.6506	2	19	-777.777	-777.777	-777.777	-777.777	0	0	2625.21	0	0	0	1037.6485	519.8320863	1037.649647	0	FALSE			-777.777	-777.777	-777.777	1	13.4	M:\Shao-En\MSDATA\kinaseinhib\k252a\solcomp\10x\J2\kinaseinhib_k252a_solcomp_10x_J2_combo_mascot_results.html		1	-777.777	-777.777	M:\Shao-En\MSDATA\kinaseinhib\k252a\solcomp\10x\J2\m03152008_j2_6.raw		0	1037.648455		0	FALSE	0	-777.777
-1	1	0	1.167	0.23	IPI:IPI00026781.2	275850	SPACER	SWISS-PROT:P49327|TREMBL:Q6PJJ3|ENSEMBL:ENSP00000304592|REFSEQ:NP_004095|H-INV:HIT000260792|VEGA:OTTHUMP00000180803 Tax_Id=9606 Gene_Symbol=FASN Fatty acid synthase	GVDLVLNSLAEEK	693.8778	1385.741	2	74	-777.777	-777.777	-777.777	-777.777	2790.912042	12.25206035	2789.5295	2791.500746	2791.8663	165094.7308	1385.7401	693.8767056	1385.738886	1385.740947	FALSE			-777.777	-777.777	-777.777	1	58.5	M:\Shao-En\MSDATA\kinaseinhib\k252a\solcomp\10x\J2\kinaseinhib_k252a_solcomp_10x_J2_combo_mascot_results.html		1	-777.777	-777.777	M:\Shao-En\MSDATA\kinaseinhib\k252a\solcomp\10x\J2\m03152008_j2_6.raw		48733540.25	1385.740175		693.8779289	TRUE	693.8768344	-777.777
-1	1	0	1.167	0.23	IPI:IPI00026781.2	275850	SPACER	SWISS-PROT:P49327|TREMBL:Q6PJJ3|ENSEMBL:ENSP00000304592|REFSEQ:NP_004095|H-INV:HIT000260792|VEGA:OTTHUMP00000180803 Tax_Id=9606 Gene_Symbol=FASN Fatty acid synthase	GVDLVLNSLAEEK	697.8858	1393.7571	2	67	-777.777	-777.777	-777.777	-777.777	0	0	2788.7389	0	0	0	1393.7543	697.8846922	1393.754859	0	FALSE			-777.777	-777.777	-777.777	1	51.8	M:\Shao-En\MSDATA\kinaseinhib\k252a\solcomp\10x\J2\kinaseinhib_k252a_solcomp_10x_J2_combo_mascot_results.html	1Lys8	1	-777.777	-777.777	M:\Shao-En\MSDATA\kinaseinhib\k252a\solcomp\10x\J2\m03152008_j2_6.raw		0	1385.740175		0	TRUE	0	-777.777
-1	1	0	1.167	0.23	IPI:IPI00026781.2	275850	SPACER	SWISS-PROT:P49327|TREMBL:Q6PJJ3|ENSEMBL:ENSP00000304592|REFSEQ:NP_004095|H-INV:HIT000260792|VEGA:OTTHUMP00000180803 Tax_Id=9606 Gene_Symbol=FASN Fatty acid synthase	GYAVLGGER	461.2438	920.4731	2	51	-777.777	-777.777	-777.777	-777.777	2237.844029	5.885324339	2239.1874	2237.741657	2237.6768	63470.84393	920.4715	461.2434818	920.4724382	920.4716519	FALSE			-777.777	-777.777	-777.777	1	33.1	M:\Shao-En\MSDATA\kinaseinhib\k252a\solcomp\10x\J2\kinaseinhib_k252a_solcomp_10x_J2_combo_mascot_results.html		1	-777.777	-777.777	M:\Shao-En\MSDATA\kinaseinhib\k252a\solcomp\10x\J2\m03152008_j2_6.raw		35379536.38	920.4715547		461.2438136	TRUE	461.2434954	-777.777
-1	1	0	1.167	0.23	IPI:IPI00026781.2	275850	SPACER	SWISS-PROT:P49327|TREMBL:Q6PJJ3|ENSEMBL:ENSP00000304592|REFSEQ:NP_004095|H-INV:HIT000260792|VEGA:OTTHUMP00000180803 Tax_Id=9606 Gene_Symbol=FASN Fatty acid synthase	GYAVLGGER	464.2532	926.4918	2	45	-777.777	-777.777	-777.777	-777.777	0	0	2238.6937	0	0	0	926.4916	464.2528718	926.4912182	0	FALSE			-777.777	-777.777	-777.777	1	28	M:\Shao-En\MSDATA\kinaseinhib\k252a\solcomp\10x\J2\kinaseinhib_k252a_solcomp_10x_J2_combo_mascot_results.html	1Arg6	1	-777.777	-777.777	M:\Shao-En\MSDATA\kinaseinhib\k252a\solcomp\10x\J2\m03152008_j2_6.raw		0	920.4715547		0	TRUE	0	-777.777
-1	1	0	1.167	0.23	IPI:IPI00026781.2	275850	SPACER	SWISS-PROT:P49327|TREMBL:Q6PJJ3|ENSEMBL:ENSP00000304592|REFSEQ:NP_004095|H-INV:HIT000260792|VEGA:OTTHUMP00000180803 Tax_Id=9606 Gene_Symbol=FASN Fatty acid synthase	HFLLEEDKPEEPTAHAFVSTLTR	894.4633	2680.3682	3	62	-777.777	-777.777	-777.777	-777.777	2640.062305	12.29840852	2640.906	2638.924469	2641.4348	47354.81463	2680.3683	894.4615362	2680.362821	2666.335339	FALSE			-777.777	-777.777	-777.777	1	57	M:\Shao-En\MSDATA\kinaseinhib\k252a\solcomp\10x\J2\kinaseinhib_k252a_solcomp_10x_J2_combo_mascot_results.html	1Arg6 1Lys8	1	-777.777	-777.777	M:\Shao-En\MSDATA\kinaseinhib\k252a\solcomp\10x\J2\m03152008_j2_6.raw		9504280.555	2666.333975		894.4668197	TRUE	894.4650559	-777.777
-1	1	0	1.167	0.23	IPI:IPI00026781.2	275850	SPACER	SWISS-PROT:P49327|TREMBL:Q6PJJ3|ENSEMBL:ENSP00000304592|REFSEQ:NP_004095|H-INV:HIT000260792|VEGA:OTTHUMP00000180803 Tax_Id=9606 Gene_Symbol=FASN Fatty acid synthase	HFLLEEDKPEEPTAHAFVSTLTR	667.592	2666.3389	4	36	-777.777	-777.777	-777.777	-777.777	2639.650567	10.08503206	2638.8246	2640.319702	2639.617	72878.06346	2666.334	667.5909933	2666.334922	2666.332079	FALSE			-777.777	-777.777	-777.777	1	29.8	M:\Shao-En\MSDATA\kinaseinhib\k252a\solcomp\10x\J2\kinaseinhib_k252a_solcomp_10x_J2_combo_mascot_results.html		1	-777.777	-777.777	M:\Shao-En\MSDATA\kinaseinhib\k252a\solcomp\10x\J2\m03152008_j2_6.raw		22544742.47	2666.333975		667.591674	TRUE	667.5906673	-777.777
-1	1	0	1.167	0.23	IPI:IPI00026781.2	275850	SPACER	SWISS-PROT:P49327|TREMBL:Q6PJJ3|ENSEMBL:ENSP00000304592|REFSEQ:NP_004095|H-INV:HIT000260792|VEGA:OTTHUMP00000180803 Tax_Id=9606 Gene_Symbol=FASN Fatty acid synthase	HFLLEEDKPEEPTAHAFVSTLTR	671.0993	2680.3683	4	18	-777.777	-777.777	-777.777	-777.777	0	0	2644.5254	0	0	0	2680.3683	671.0982816	2680.364075	0	FALSE			-777.777	-777.777	-777.777	1	15	M:\Shao-En\MSDATA\kinaseinhib\k252a\solcomp\10x\J2\kinaseinhib_k252a_solcomp_10x_J2_combo_mascot_results.html	1Arg6 1Lys8	1	-777.777	-777.777	M:\Shao-En\MSDATA\kinaseinhib\k252a\solcomp\10x\J2\m03152008_j2_6.raw		0	2666.333975		0	FALSE	0	-777.777
-1	1	0	1.167	0.23	IPI:IPI00026781.2	275850	SPACER	SWISS-PROT:P49327|TREMBL:Q6PJJ3|ENSEMBL:ENSP00000304592|REFSEQ:NP_004095|H-INV:HIT000260792|VEGA:OTTHUMP00000180803 Tax_Id=9606 Gene_Symbol=FASN Fatty acid synthase	HGLYLPTR	478.7696	955.5246	2	44	-777.777	-777.777	-777.777	-777.777	2186.351604	7.836256789	2184.8029	2186.639816	2185.7754	141728.2348	955.5239	478.7692233	955.5239213	955.5239184	FALSE			-777.777	-777.777	-777.777	1	29.9	M:\Shao-En\MSDATA\kinaseinhib\k252a\solcomp\10x\J2\kinaseinhib_k252a_solcomp_10x_J2_combo_mascot_results.html		1	-777.777	-777.777	M:\Shao-En\MSDATA\kinaseinhib\k252a\solcomp\10x\J2\m03152008_j2_6.raw		73240525.63	955.5239347		478.7695571	TRUE	478.7691805	-777.777
-1	1	0	1.167	0.23	IPI:IPI00026781.2	275850	SPACER	SWISS-PROT:P49327|TREMBL:Q6PJJ3|ENSEMBL:ENSP00000304592|REFSEQ:NP_004095|H-INV:HIT000260792|VEGA:OTTHUMP00000180803 Tax_Id=9606 Gene_Symbol=FASN Fatty acid synthase	HGLYLPTR	481.7805	961.5464	2	19	-777.777	-777.777	-777.777	-777.777	0	0	2190.3176	0	0	0	961.5441	481.7801133	961.5457012	0	FALSE			-777.777	-777.777	-777.777	1	2.7	M:\Shao-En\MSDATA\kinaseinhib\k252a\solcomp\10x\J2\kinaseinhib_k252a_solcomp_10x_J2_combo_mascot_results.html	1Arg6	1	-777.777	-777.777	M:\Shao-En\MSDATA\kinaseinhib\k252a\solcomp\10x\J2\m03152008_j2_6.raw		0	955.5239347		0	FALSE	0	-777.777
-1	1	0	1.167	0.23	IPI:IPI00026781.2	275850	SPACER	SWISS-PROT:P49327|TREMBL:Q6PJJ3|ENSEMBL:ENSP00000304592|REFSEQ:NP_004095|H-INV:HIT000260792|VEGA:OTTHUMP00000180803 Tax_Id=9606 Gene_Symbol=FASN Fatty acid synthase	HSQDLAFLSMLNDIAAVPATAMPFR	906.1253	2715.3542	3	40	-777.777	-777.777	-777.777	-777.777	3464.243013	11.91736259	3464.6255	3463.870081	3463.7789	7816.78512	2715.3512	906.1234973	2715.348704	2715.348933	FALSE			-777.777	-777.777	-777.777	1	36.9	M:\Shao-En\MSDATA\kinaseinhib\k252a\solcomp\10x\J2\kinaseinhib_k252a_solcomp_10x_J2_combo_mascot_results.html		1	-777.777	-777.777	M:\Shao-En\MSDATA\kinaseinhib\k252a\solcomp\10x\J2\m03152008_j2_6.raw		1527015.967	2715.351235		906.1253294	TRUE	906.1235268	-777.777
-1	1	0	1.167	0.23	IPI:IPI00026781.2	275850	SPACER	SWISS-PROT:P49327|TREMBL:Q6PJJ3|ENSEMBL:ENSP00000304592|REFSEQ:NP_004095|H-INV:HIT000260792|VEGA:OTTHUMP00000180803 Tax_Id=9606 Gene_Symbol=FASN Fatty acid synthase	HSQDLAFLSMLNDIAAVPATAMPFR	911.4582	2731.3527	3	25	-777.777	-777.777	-777.777	-777.777	0	0	3351.0747	0	0	0	2731.3461	911.4563795	2731.34735	0	FALSE			-777.777	-777.777	-777.777	1	20.9	M:\Shao-En\MSDATA\kinaseinhib\k252a\solcomp\10x\J2\kinaseinhib_k252a_solcomp_10x_J2_combo_mascot_results.html	1Met(ox)	1	-777.777	-777.777	M:\Shao-En\MSDATA\kinaseinhib\k252a\solcomp\10x\J2\m03152008_j2_6.raw		0	2715.351235		0	FALSE	0	-777.777
-1	1	0	1.167	0.23	IPI:IPI00026781.2	275850	SPACER	SWISS-PROT:P49327|TREMBL:Q6PJJ3|ENSEMBL:ENSP00000304592|REFSEQ:NP_004095|H-INV:HIT000260792|VEGA:OTTHUMP00000180803 Tax_Id=9606 Gene_Symbol=FASN Fatty acid synthase	HSQDLAFLSMLNDIAAVPATAMPFR	913.4637	2737.3693	3	18	-777.777	-777.777	-777.777	-777.777	0	0	3352.0002	0	0	0	2737.3663	913.4618728	2737.36383	0	FALSE			-777.777	-777.777	-777.777	1	9.6	M:\Shao-En\MSDATA\kinaseinhib\k252a\solcomp\10x\J2\kinaseinhib_k252a_solcomp_10x_J2_combo_mascot_results.html	1Arg6 1Met(ox)	1	-777.777	-777.777	M:\Shao-En\MSDATA\kinaseinhib\k252a\solcomp\10x\J2\m03152008_j2_6.raw		0	2715.351235		0	FALSE	0	-777.777
-1	1	0	1.167	0.23	IPI:IPI00026781.2	275850	SPACER	SWISS-PROT:P49327|TREMBL:Q6PJJ3|ENSEMBL:ENSP00000304592|REFSEQ:NP_004095|H-INV:HIT000260792|VEGA:OTTHUMP00000180803 Tax_Id=9606 Gene_Symbol=FASN Fatty acid synthase	IPGLLSPHPLLQLSYTATDR	731.4095	2191.2066	3	66	-777.777	-777.777	-777.777	-777.777	2926.75466	12.69797015	2928.2973	2926.876408	2925.992	149765.9368	2191.2001	731.4082803	2191.203053	2191.199648	FALSE			-777.777	-777.777	-777.777	1	55.5	M:\Shao-En\MSDATA\kinaseinhib\k252a\solcomp\10x\J2\kinaseinhib_k252a_solcomp_10x_J2_combo_mascot_results.html		1	-777.777	-777.777	M:\Shao-En\MSDATA\kinaseinhib\k252a\solcomp\10x\J2\m03152008_j2_6.raw		40488341.83	2191.200065		731.4082739	TRUE	731.4070542	-777.777
-1	1	0	1.167	0.23	IPI:IPI00026781.2	275850	SPACER	SWISS-PROT:P49327|TREMBL:Q6PJJ3|ENSEMBL:ENSP00000304592|REFSEQ:NP_004095|H-INV:HIT000260792|VEGA:OTTHUMP00000180803 Tax_Id=9606 Gene_Symbol=FASN Fatty acid synthase	IPGLLSPHPLLQLSYTATDR	733.4153	2197.224	3	60	-777.777	-777.777	-777.777	-777.777	0	0	2924.5551	0	0	0	2197.2202	733.4140736	2197.220433	0	FALSE			-777.777	-777.777	-777.777	1	39.8	M:\Shao-En\MSDATA\kinaseinhib\k252a\solcomp\10x\J2\kinaseinhib_k252a_solcomp_10x_J2_combo_mascot_results.html	1Arg6	1	-777.777	-777.777	M:\Shao-En\MSDATA\kinaseinhib\k252a\solcomp\10x\J2\m03152008_j2_6.raw		0	2191.200065		0	TRUE	0	-777.777
-1	1	0	1.167	0.23	IPI:IPI00026781.2	275850	SPACER	SWISS-PROT:P49327|TREMBL:Q6PJJ3|ENSEMBL:ENSP00000304592|REFSEQ:NP_004095|H-INV:HIT000260792|VEGA:OTTHUMP00000180803 Tax_Id=9606 Gene_Symbol=FASN Fatty acid synthase	KLQELSSK	466.7745	931.5344	2	28	-777.777	-777.777	-777.777	-777.777	809.3972968	3.4176	810.177	809.6817816	808.9346	8539.132062	931.5338	466.7741634	931.5338013	931.53377	FALSE			-777.777	-777.777	-777.777	1	12.1	M:\Shao-En\MSDATA\kinaseinhib\k252a\solcomp\10x\J2\kinaseinhib_k252a_solcomp_10x_J2_combo_mascot_results.html		1	-777.777	-777.777	M:\Shao-En\MSDATA\kinaseinhib\k252a\solcomp\10x\J2\m03152008_j2_6.raw		4671762.813	931.5338347		466.7744792	TRUE	466.7741426	-777.777
-1	1	0	1.167	0.23	IPI:IPI00026781.2	275850	SPACER	SWISS-PROT:P49327|TREMBL:Q6PJJ3|ENSEMBL:ENSP00000304592|REFSEQ:NP_004095|H-INV:HIT000260792|VEGA:OTTHUMP00000180803 Tax_Id=9606 Gene_Symbol=FASN Fatty acid synthase	LFDHPESPTPNPTEPLFLAQAEVYK	947.477	2839.4092	3	87	-777.777	-777.777	-777.777	-777.777	2950.818069	16.80904513	2947.3033	2950.545132	2951.3984	70549.71707	2839.4068	947.4750593	2839.40339	2839.403975	FALSE			-777.777	-777.777	-777.777	1	81.2	M:\Shao-En\MSDATA\kinaseinhib\k252a\solcomp\10x\J2\kinaseinhib_k252a_solcomp_10x_J2_combo_mascot_results.html		1	-777.777	-777.777	M:\Shao-En\MSDATA\kinaseinhib\k252a\solcomp\10x\J2\m03152008_j2_6.raw		12852112.47	2839.406805		947.4768902	TRUE	947.4749496	-777.777
-1	1	0	1.167	0.23	IPI:IPI00026781.2	275850	SPACER	SWISS-PROT:P49327|TREMBL:Q6PJJ3|ENSEMBL:ENSP00000304592|REFSEQ:NP_004095|H-INV:HIT000260792|VEGA:OTTHUMP00000180803 Tax_Id=9606 Gene_Symbol=FASN Fatty acid synthase	LFDHPESPTPNPTEPLFLAQAEVYK	950.1494	2847.4265	3	57	-777.777	-777.777	-777.777	-777.777	0	0	2947.0199	0	0	0	2847.421	950.1474504	2847.420563	0	FALSE			-777.777	-777.777	-777.777	1	46.9	M:\Shao-En\MSDATA\kinaseinhib\k252a\solcomp\10x\J2\kinaseinhib_k252a_solcomp_10x_J2_combo_mascot_results.html	1Lys8	1	-777.777	-777.777	M:\Shao-En\MSDATA\kinaseinhib\k252a\solcomp\10x\J2\m03152008_j2_6.raw		0	2839.406805		0	TRUE	0	-777.777
-1	1	0	1.167	0.23	IPI:IPI00026781.2	275850	SPACER	SWISS-PROT:P49327|TREMBL:Q6PJJ3|ENSEMBL:ENSP00000304592|REFSEQ:NP_004095|H-INV:HIT000260792|VEGA:OTTHUMP00000180803 Tax_Id=9606 Gene_Symbol=FASN Fatty acid synthase	LGMLSPEGTCK	600.7972	1199.5799	2	24	-777.777	-777.777	-777.777	-777.777	0	0	2319.3815	0	0	0	1199.5769	600.7964162	1199.578307	0	FALSE			-777.777	-777.777	-777.777	1	6.3	M:\Shao-En\MSDATA\kinaseinhib\k252a\solcomp\10x\J2\kinaseinhib_k252a_solcomp_10x_J2_combo_mascot_results.html	1Lys8	1	-777.777	-777.777	M:\Shao-En\MSDATA\kinaseinhib\k252a\solcomp\10x\J2\m03152008_j2_6.raw		0	1134.5413		0	FALSE	0	-777.777
-1	1	0	1.167	0.23	IPI:IPI00026781.2	275850	SPACER	SWISS-PROT:P49327|TREMBL:Q6PJJ3|ENSEMBL:ENSP00000304592|REFSEQ:NP_004095|H-INV:HIT000260792|VEGA:OTTHUMP00000180803 Tax_Id=9606 Gene_Symbol=FASN Fatty acid synthase	LHLSGIDANPNALFPPVEFPAPR	824.7736	2471.299	3	60	-777.777	-777.777	-777.777	-777.777	3014.031114	12.61484006	3013.7176	3014.678532	3013.2101	202398.0206	2471.2961	824.7720688	2471.294418	2471.294963	FALSE			-777.777	-777.777	-777.777	1	43.2	M:\Shao-En\MSDATA\kinaseinhib\k252a\solcomp\10x\J2\kinaseinhib_k252a_solcomp_10x_J2_combo_mascot_results.html		1	-777.777	-777.777	M:\Shao-En\MSDATA\kinaseinhib\k252a\solcomp\10x\J2\m03152008_j2_6.raw		45508193.66	2471.296065		824.7736208	TRUE	824.7720896	-777.777
-1	1	0	1.167	0.23	IPI:IPI00026781.2	275850	SPACER	SWISS-PROT:P49327|TREMBL:Q6PJJ3|ENSEMBL:ENSP00000304592|REFSEQ:NP_004095|H-INV:HIT000260792|VEGA:OTTHUMP00000180803 Tax_Id=9606 Gene_Symbol=FASN Fatty acid synthase	LHLSGIDANPNALFPPVEFPAPR	826.7761	2477.3065	3	18	-777.777	-777.777	-777.777	-777.777	0	0	3009.9206	0	0	0	2477.3162	826.7745621	2477.301898	0	FALSE			-777.777	-777.777	-777.777	1	11	M:\Shao-En\MSDATA\kinaseinhib\k252a\solcomp\10x\J2\kinaseinhib_k252a_solcomp_10x_J2_combo_mascot_results.html	1Arg6	1	-777.777	-777.777	M:\Shao-En\MSDATA\kinaseinhib\k252a\solcomp\10x\J2\m03152008_j2_6.raw		0	2471.296065		0	FALSE	0	-777.777
-1	1	0	1.167	0.23	IPI:IPI00026781.2	275850	SPACER	SWISS-PROT:P49327|TREMBL:Q6PJJ3|ENSEMBL:ENSP00000304592|REFSEQ:NP_004095|H-INV:HIT000260792|VEGA:OTTHUMP00000180803 Tax_Id=9606 Gene_Symbol=FASN Fatty acid synthase	LKDLSR	366.2252	730.4358	2	27	-777.777	-777.777	-777.777	-777.777	788.212285	3.5814	788.2146	788.3199212	789.2057	2644.792623	730.4337	366.2251989	730.4358724	730.435006	FALSE			-777.777	-777.777	-777.777	1	0	M:\Shao-En\MSDATA\kinaseinhib\k252a\solcomp\10x\J2\kinaseinhib_k252a_solcomp_10x_J2_combo_mascot_results.html		1	-777.777	-777.777	M:\Shao-En\MSDATA\kinaseinhib\k252a\solcomp\10x\J2\m03152008_j2_6.raw		2162551.703	730.4337247		366.225107	TRUE	366.2251059	-777.777
-1	1	0	1.167	0.23	IPI:IPI00026781.2	275850	SPACER	SWISS-PROT:P49327|TREMBL:Q6PJJ3|ENSEMBL:ENSP00000304592|REFSEQ:NP_004095|H-INV:HIT000260792|VEGA:OTTHUMP00000180803 Tax_Id=9606 Gene_Symbol=FASN Fatty acid synthase	LLEQGLR	417.7611	833.5077	2	44	-777.777	-777.777	-777.777	-777.777	2160.989443	7.545380236	2160.5678	2161.138373	2161.7344	83980.95794	833.5066	417.7609269	833.5073284	827.4873461	FALSE			-777.777	-777.777	-777.777	1	0	M:\Shao-En\MSDATA\kinaseinhib\k252a\solcomp\10x\J2\kinaseinhib_k252a_solcomp_10x_J2_combo_mascot_results.html	1Arg6	1	-777.777	-777.777	M:\Shao-En\MSDATA\kinaseinhib\k252a\solcomp\10x\J2\m03152008_j2_6.raw		55018066.63	827.4864847		417.7610759	TRUE	417.7609028	-777.777
-1	1	0	1.167	0.23	IPI:IPI00026781.2	275850	SPACER	SWISS-PROT:P49327|TREMBL:Q6PJJ3|ENSEMBL:ENSP00000304592|REFSEQ:NP_004095|H-INV:HIT000260792|VEGA:OTTHUMP00000180803 Tax_Id=9606 Gene_Symbol=FASN Fatty acid synthase	LLEQGLR	414.7513	827.488	2	34	-777.777	-777.777	-777.777	-777.777	0	0	2159.8446	0	0	0	827.4865	414.751137	827.4877485	0	FALSE			-777.777	-777.777	-777.777	1	0	M:\Shao-En\MSDATA\kinaseinhib\k252a\solcomp\10x\J2\kinaseinhib_k252a_solcomp_10x_J2_combo_mascot_results.html		1	-777.777	-777.777	M:\Shao-En\MSDATA\kinaseinhib\k252a\solcomp\10x\J2\m03152008_j2_6.raw		0	827.4864847		0	TRUE	0	-777.777
-1	1	0	1.167	0.23	IPI:IPI00026781.2	275850	SPACER	SWISS-PROT:P49327|TREMBL:Q6PJJ3|ENSEMBL:ENSP00000304592|REFSEQ:NP_004095|H-INV:HIT000260792|VEGA:OTTHUMP00000180803 Tax_Id=9606 Gene_Symbol=FASN Fatty acid synthase	LLSAACR	398.726	795.4374	2	33	-777.777	-777.777	-777.777	-777.777	891.4316296	7.889978913	890.9333	891.7656311	890.1705	11081.81991	795.4368	398.7258904	795.4372555	789.4177764	FALSE			-777.777	-777.777	-777.777	1	14	M:\Shao-En\MSDATA\kinaseinhib\k252a\solcomp\10x\J2\kinaseinhib_k252a_solcomp_10x_J2_combo_mascot_results.html	1Arg6	1	-777.777	-777.777	M:\Shao-En\MSDATA\kinaseinhib\k252a\solcomp\10x\J2\m03152008_j2_6.raw		7795460.109	732.3952301		398.7259687	TRUE	398.7258591	-777.777
-1	1	0	1.167	0.23	IPI:IPI00026781.2	275850	SPACER	SWISS-PROT:P49327|TREMBL:Q6PJJ3|ENSEMBL:ENSP00000304592|REFSEQ:NP_004095|H-INV:HIT000260792|VEGA:OTTHUMP00000180803 Tax_Id=9606 Gene_Symbol=FASN Fatty acid synthase	LLSAACR	395.7165	789.4185	2	25	-777.777	-777.777	-777.777	-777.777	0	0	890.6942	0	0	0	789.4167	395.7164005	789.4182755	0	FALSE			-777.777	-777.777	-777.777	1	5.7	M:\Shao-En\MSDATA\kinaseinhib\k252a\solcomp\10x\J2\kinaseinhib_k252a_solcomp_10x_J2_combo_mascot_results.html		1	-777.777	-777.777	M:\Shao-En\MSDATA\kinaseinhib\k252a\solcomp\10x\J2\m03152008_j2_6.raw		0	732.3952301		0	FALSE	0	-777.777
-1	1	0	1.167	0.23	IPI:IPI00026781.2	275850	SPACER	SWISS-PROT:P49327|TREMBL:Q6PJJ3|ENSEMBL:ENSP00000304592|REFSEQ:NP_004095|H-INV:HIT000260792|VEGA:OTTHUMP00000180803 Tax_Id=9606 Gene_Symbol=FASN Fatty acid synthase	LMSAISK	379.2224	756.4303	2	17	-777.777	-777.777	-777.777	-777.777	0	0	999.8404	0	0	0	756.4295	379.2223555	756.4301856	0	FALSE			-777.777	-777.777	-777.777	1	2.5	M:\Shao-En\MSDATA\kinaseinhib\k252a\solcomp\10x\J2\kinaseinhib_k252a_solcomp_10x_J2_combo_mascot_results.html	1Lys8	1	-777.777	-777.777	M:\Shao-En\MSDATA\kinaseinhib\k252a\solcomp\10x\J2\m03152008_j2_6.raw		0	748.4153047		0	FALSE	0	-777.777
-1	1	0	1.167	0.23	IPI:IPI00026781.2	275850	SPACER	SWISS-PROT:P49327|TREMBL:Q6PJJ3|ENSEMBL:ENSP00000304592|REFSEQ:NP_004095|H-INV:HIT000260792|VEGA:OTTHUMP00000180803 Tax_Id=9606 Gene_Symbol=FASN Fatty acid synthase	LNSVQSSERPLFLVHPIEGSTTVFHSLASR	827.9418	3307.7379	4	35	-777.777	-777.777	-777.777	-777.777	2793.397463	10.16077765	2792.8457	2793.005488	2793.5919	56890.20611	3307.7312	827.9402582	3307.731982	3307.727903	FALSE			-777.777	-777.777	-777.777	1	22.1	M:\Shao-En\MSDATA\kinaseinhib\k252a\solcomp\10x\J2\kinaseinhib_k252a_solcomp_10x_J2_combo_mascot_results.html		1	-777.777	-777.777	M:\Shao-En\MSDATA\kinaseinhib\k252a\solcomp\10x\J2\m03152008_j2_6.raw		12865916.59	3307.731275		827.9412952	TRUE	827.9397534	-777.777
-1	1	0	1.167	0.23	IPI:IPI00026781.2	275850	SPACER	SWISS-PROT:P49327|TREMBL:Q6PJJ3|ENSEMBL:ENSP00000304592|REFSEQ:NP_004095|H-INV:HIT000260792|VEGA:OTTHUMP00000180803 Tax_Id=9606 Gene_Symbol=FASN Fatty acid synthase	LPEDPLLSGLLDSPALK	889.5029	1776.9912	2	90	-777.777	-777.777	-777.777	-777.777	3228.972726	17.68632968	3221.1751	3228.437444	3229.8168	255518.7676	1776.9873	889.5011528	1776.98778	1776.985437	FALSE			-777.777	-777.777	-777.777	1	83.1	M:\Shao-En\MSDATA\kinaseinhib\k252a\solcomp\10x\J2\kinaseinhib_k252a_solcomp_10x_J2_combo_mascot_results.html		1	-777.777	-777.777	M:\Shao-En\MSDATA\kinaseinhib\k252a\solcomp\10x\J2\m03152008_j2_6.raw		51065886.05	1776.987265		889.5009045	TRUE	889.4991573	-777.777
-1	1	0	1.167	0.23	IPI:IPI00026781.2	275850	SPACER	SWISS-PROT:P49327|TREMBL:Q6PJJ3|ENSEMBL:ENSP00000304592|REFSEQ:NP_004095|H-INV:HIT000260792|VEGA:OTTHUMP00000180803 Tax_Id=9606 Gene_Symbol=FASN Fatty acid synthase	LPEDPLLSGLLDSPALK	893.509	1785.0034	2	90	-777.777	-777.777	-777.777	-777.777	0	0	3219.4784	0	0	0	1785.0015	893.5072394	1784.999953	0	FALSE			-777.777	-777.777	-777.777	1	76.4	M:\Shao-En\MSDATA\kinaseinhib\k252a\solcomp\10x\J2\kinaseinhib_k252a_solcomp_10x_J2_combo_mascot_results.html	1Lys8	1	-777.777	-777.777	M:\Shao-En\MSDATA\kinaseinhib\k252a\solcomp\10x\J2\m03152008_j2_6.raw		0	1776.987265		0	TRUE	0	-777.777
-1	1	0	1.167	0.23	IPI:IPI00026781.2	275850	SPACER	SWISS-PROT:P49327|TREMBL:Q6PJJ3|ENSEMBL:ENSP00000304592|REFSEQ:NP_004095|H-INV:HIT000260792|VEGA:OTTHUMP00000180803 Tax_Id=9606 Gene_Symbol=FASN Fatty acid synthase	LPEDPLLSGLLDSPALK	893.5087	1785.0029	2	74	-777.777	-777.777	-777.777	-777.777	0	0	3238.7016	0	0	0	1785.0015	893.5069394	1784.999353	0	FALSE			-777.777	-777.777	-777.777	1	66.6	M:\Shao-En\MSDATA\kinaseinhib\k252a\solcomp\10x\J2\kinaseinhib_k252a_solcomp_10x_J2_combo_mascot_results.html	1Lys8	1	-777.777	-777.777	M:\Shao-En\MSDATA\kinaseinhib\k252a\solcomp\10x\J2\m03152008_j2_6.raw		0	1776.987265		0	TRUE	0	-777.777
-1	1	0	1.167	0.23	IPI:IPI00026781.2	275850	SPACER	SWISS-PROT:P49327|TREMBL:Q6PJJ3|ENSEMBL:ENSP00000304592|REFSEQ:NP_004095|H-INV:HIT000260792|VEGA:OTTHUMP00000180803 Tax_Id=9606 Gene_Symbol=FASN Fatty acid synthase	LQVVDQPLPVR	632.3746	1262.7347	2	61	-777.777	-777.777	-777.777	-777.777	2484.260599	11.84216162	2481.9788	2484.714955	2484.961	282915.0252	1262.7346	632.3737108	1262.732896	1262.733014	FALSE			-777.777	-777.777	-777.777	1	40.7	M:\Shao-En\MSDATA\kinaseinhib\k252a\solcomp\10x\J2\kinaseinhib_k252a_solcomp_10x_J2_combo_mascot_results.html		1	-777.777	-777.777	M:\Shao-En\MSDATA\kinaseinhib\k252a\solcomp\10x\J2\m03152008_j2_6.raw		95045337.25	1262.734645		632.3746566	TRUE	632.3737674	-777.777
-1	1	0	1.167	0.23	IPI:IPI00026781.2	275850	SPACER	SWISS-PROT:P49327|TREMBL:Q6PJJ3|ENSEMBL:ENSP00000304592|REFSEQ:NP_004095|H-INV:HIT000260792|VEGA:OTTHUMP00000180803 Tax_Id=9606 Gene_Symbol=FASN Fatty acid synthase	LQVVDQPLPVR	635.384	1268.7535	2	57	-777.777	-777.777	-777.777	-777.777	0	0	2482.2225	0	0	0	1268.7548	635.3831007	1268.751676	0	FALSE			-777.777	-777.777	-777.777	1	26.7	M:\Shao-En\MSDATA\kinaseinhib\k252a\solcomp\10x\J2\kinaseinhib_k252a_solcomp_10x_J2_combo_mascot_results.html	1Arg6	1	-777.777	-777.777	M:\Shao-En\MSDATA\kinaseinhib\k252a\solcomp\10x\J2\m03152008_j2_6.raw		0	1262.734645		0	TRUE	0	-777.777
-1	1	0	1.167	0.23	IPI:IPI00026781.2	275850	SPACER	SWISS-PROT:P49327|TREMBL:Q6PJJ3|ENSEMBL:ENSP00000304592|REFSEQ:NP_004095|H-INV:HIT000260792|VEGA:OTTHUMP00000180803 Tax_Id=9606 Gene_Symbol=FASN Fatty acid synthase	LSIPTYGLQCTR	707.8768	1413.739	2	53	-777.777	-777.777	-777.777	-777.777	2633.016978	9.81138007	2631.8051	2632.967506	2632.5723	198825.7921	1413.7381	707.8756588	1413.736792	1407.717533	FALSE			-777.777	-777.777	-777.777	1	39.6	M:\Shao-En\MSDATA\kinaseinhib\k252a\solcomp\10x\J2\kinaseinhib_k252a_solcomp_10x_J2_combo_mascot_results.html	1Arg6	1	-777.777	-777.777	M:\Shao-En\MSDATA\kinaseinhib\k252a\solcomp\10x\J2\m03152008_j2_6.raw		56818474.02	1350.69656		707.8767122	TRUE	707.8755711	-777.777
-1	1	0	1.167	0.23	IPI:IPI00026781.2	275850	SPACER	SWISS-PROT:P49327|TREMBL:Q6PJJ3|ENSEMBL:ENSP00000304592|REFSEQ:NP_004095|H-INV:HIT000260792|VEGA:OTTHUMP00000180803 Tax_Id=9606 Gene_Symbol=FASN Fatty acid synthase	LSIPTYGLQCTR	704.8685	1407.7224	2	43	-777.777	-777.777	-777.777	-777.777	0	0	2632.0568	0	0	0	1407.718	704.8673689	1407.720212	0	FALSE			-777.777	-777.777	-777.777	1	26	M:\Shao-En\MSDATA\kinaseinhib\k252a\solcomp\10x\J2\kinaseinhib_k252a_solcomp_10x_J2_combo_mascot_results.html		1	-777.777	-777.777	M:\Shao-En\MSDATA\kinaseinhib\k252a\solcomp\10x\J2\m03152008_j2_6.raw		0	1350.69656		0	TRUE	0	-777.777
-1	1	0	1.167	0.23	IPI:IPI00026781.2	275850	SPACER	SWISS-PROT:P49327|TREMBL:Q6PJJ3|ENSEMBL:ENSP00000304592|REFSEQ:NP_004095|H-INV:HIT000260792|VEGA:OTTHUMP00000180803 Tax_Id=9606 Gene_Symbol=FASN Fatty acid synthase	LSPDAIPGK	453.2633	904.5121	2	25	-777.777	-777.777	-777.777	-777.777	0	0	2151.9578	0	0	0	904.5109	453.2630084	904.5114915	0	FALSE			-777.777	-777.777	-777.777	1	8.6	M:\Shao-En\MSDATA\kinaseinhib\k252a\solcomp\10x\J2\kinaseinhib_k252a_solcomp_10x_J2_combo_mascot_results.html	1Lys8	1	-777.777	-777.777	M:\Shao-En\MSDATA\kinaseinhib\k252a\solcomp\10x\J2\m03152008_j2_6.raw		0	896.4967047		0	FALSE	0	-777.777
-1	1	0	1.167	0.23	IPI:IPI00026781.2	275850	SPACER	SWISS-PROT:P49327|TREMBL:Q6PJJ3|ENSEMBL:ENSP00000304592|REFSEQ:NP_004095|H-INV:HIT000260792|VEGA:OTTHUMP00000180803 Tax_Id=9606 Gene_Symbol=FASN Fatty acid synthase	LSPDAIPGK	449.2559	896.4973	2	24	-777.777	-777.777	-777.777	-777.777	0	0	2152.4512	0	0	0	896.4967	449.2556218	896.4967182	0	FALSE			-777.777	-777.777	-777.777	1	5.9	M:\Shao-En\MSDATA\kinaseinhib\k252a\solcomp\10x\J2\kinaseinhib_k252a_solcomp_10x_J2_combo_mascot_results.html		1	-777.777	-777.777	M:\Shao-En\MSDATA\kinaseinhib\k252a\solcomp\10x\J2\m03152008_j2_6.raw		0	896.4967047		0	FALSE	0	-777.777
-1	1	0	1.167	0.23	IPI:IPI00026781.2	275850	SPACER	SWISS-PROT:P49327|TREMBL:Q6PJJ3|ENSEMBL:ENSP00000304592|REFSEQ:NP_004095|H-INV:HIT000260792|VEGA:OTTHUMP00000180803 Tax_Id=9606 Gene_Symbol=FASN Fatty acid synthase	LTPGCEAEAETEAICFFVQQFTDMEHNR	1116.1563	3345.4472	3	45	-777.777	-777.777	-777.777	-777.777	3434.606346	6.901251527	3435.1599	3434.728521	3434.6238	6598.112714	3345.4376	1116.153796	3345.439601	3345.438709	TRUE	Charge state is not the expected. Detected:	2. Expected: 3 Deci charge: 1.52	-777.777	-777.777	-777.777	1	34.7	M:\Shao-En\MSDATA\kinaseinhib\k252a\solcomp\10x\J2\kinaseinhib_k252a_solcomp_10x_J2_combo_mascot_results.html	1Met(ox)	1	-777.777	-777.777	M:\Shao-En\MSDATA\kinaseinhib\k252a\solcomp\10x\J2\m03152008_j2_6.raw		948088.5	3215.399776		1116.156338	TRUE	1116.153834	-777.777
-1	1	0	1.167	0.23	IPI:IPI00026781.2	275850	SPACER	SWISS-PROT:P49327|TREMBL:Q6PJJ3|ENSEMBL:ENSP00000304592|REFSEQ:NP_004095|H-INV:HIT000260792|VEGA:OTTHUMP00000180803 Tax_Id=9606 Gene_Symbol=FASN Fatty acid synthase	LYTLQDK	444.7498	887.4851	2	22	-777.777	-777.777	-777.777	-777.777	0	0	2161.515	0	0	0	887.4844	444.7495369	887.4845483	0	FALSE			-777.777	-777.777	-777.777	1	10.9	M:\Shao-En\MSDATA\kinaseinhib\k252a\solcomp\10x\J2\kinaseinhib_k252a_solcomp_10x_J2_combo_mascot_results.html	1Lys8	1	-777.777	-777.777	M:\Shao-En\MSDATA\kinaseinhib\k252a\solcomp\10x\J2\m03152008_j2_6.raw		0	879.4701747		0	FALSE	0	-777.777
-1	1	0	1.167	0.23	IPI:IPI00026781.2	275850	SPACER	SWISS-PROT:P49327|TREMBL:Q6PJJ3|ENSEMBL:ENSP00000304592|REFSEQ:NP_004095|H-INV:HIT000260792|VEGA:OTTHUMP00000180803 Tax_Id=9606 Gene_Symbol=FASN Fatty acid synthase	MVVPGLDGAQIPR	679.8813	1357.748	2	39	-777.777	-777.777	-777.777	-777.777	2697.091222	18.44631297	2697.7532	2697.941492	2698.4977	105090.3187	1357.7483	679.8802523	1357.745979	1351.727654	FALSE			-777.777	-777.777	-777.777	1	23.9	M:\Shao-En\MSDATA\kinaseinhib\k252a\solcomp\10x\J2\kinaseinhib_k252a_solcomp_10x_J2_combo_mascot_results.html	1Arg6	1	-777.777	-777.777	M:\Shao-En\MSDATA\kinaseinhib\k252a\solcomp\10x\J2\m03152008_j2_6.raw		32127924.91	1351.728175		679.8812977	TRUE	679.88025	-777.777
-1	1	0	1.167	0.23	IPI:IPI00026781.2	275850	SPACER	SWISS-PROT:P49327|TREMBL:Q6PJJ3|ENSEMBL:ENSP00000304592|REFSEQ:NP_004095|H-INV:HIT000260792|VEGA:OTTHUMP00000180803 Tax_Id=9606 Gene_Symbol=FASN Fatty acid synthase	MVVPGLDGAQIPR	676.8729	1351.7313	2	36	-777.777	-777.777	-777.777	-777.777	0	0	2699.2888	0	0	0	1351.7281	676.8718623	1351.729199	0	FALSE			-777.777	-777.777	-777.777	1	22.5	M:\Shao-En\MSDATA\kinaseinhib\k252a\solcomp\10x\J2\kinaseinhib_k252a_solcomp_10x_J2_combo_mascot_results.html		1	-777.777	-777.777	M:\Shao-En\MSDATA\kinaseinhib\k252a\solcomp\10x\J2\m03152008_j2_6.raw		0	1351.728175		0	TRUE	0	-777.777
-1	1	0	1.167	0.23	IPI:IPI00026781.2	275850	SPACER	SWISS-PROT:P49327|TREMBL:Q6PJJ3|ENSEMBL:ENSP00000304592|REFSEQ:NP_004095|H-INV:HIT000260792|VEGA:OTTHUMP00000180803 Tax_Id=9606 Gene_Symbol=FASN Fatty acid synthase	QEPLLIGSTK	547.3215	1092.6285	2	32	-777.777	-777.777	-777.777	-777.777	2349.491253	7.791255232	2349.9522	2349.565813	2350.4446	86936.26016	1092.627	547.3208946	1092.627264	1084.612098	FALSE			-777.777	-777.777	-777.777	1	21.5	M:\Shao-En\MSDATA\kinaseinhib\k252a\solcomp\10x\J2\kinaseinhib_k252a_solcomp_10x_J2_combo_mascot_results.html	1Lys8	1	-777.777	-777.777	M:\Shao-En\MSDATA\kinaseinhib\k252a\solcomp\10x\J2\m03152008_j2_6.raw		37910367.5	1084.612805		547.3214786	TRUE	547.3208731	-777.777
-1	1	0	1.167	0.23	IPI:IPI00026781.2	275850	SPACER	SWISS-PROT:P49327|TREMBL:Q6PJJ3|ENSEMBL:ENSP00000304592|REFSEQ:NP_004095|H-INV:HIT000260792|VEGA:OTTHUMP00000180803 Tax_Id=9606 Gene_Symbol=FASN Fatty acid synthase	RPTPQDSPIFLPVDDTSFR	734.0548	2199.1425	3	44	-777.777	-777.777	-777.777	-777.777	2788.243018	14.52105288	2785.5995	2788.81298	2786.4463	88089.47785	2199.1363	734.0535715	2199.138926	2187.096656	FALSE			-777.777	-777.777	-777.777	1	30.2	M:\Shao-En\MSDATA\kinaseinhib\k252a\solcomp\10x\J2\kinaseinhib_k252a_solcomp_10x_J2_combo_mascot_results.html	2Arg6	1	-777.777	-777.777	M:\Shao-En\MSDATA\kinaseinhib\k252a\solcomp\10x\J2\m03152008_j2_6.raw		23773880.75	2187.095995		734.0534978	TRUE	734.0522693	-777.777
-1	1	0	1.167	0.23	IPI:IPI00026781.2	275850	SPACER	SWISS-PROT:P49327|TREMBL:Q6PJJ3|ENSEMBL:ENSP00000304592|REFSEQ:NP_004095|H-INV:HIT000260792|VEGA:OTTHUMP00000180803 Tax_Id=9606 Gene_Symbol=FASN Fatty acid synthase	RPTPQDSPIFLPVDDTSFR	730.0405	2187.0997	3	33	-777.777	-777.777	-777.777	-777.777	0	0	2785.886	0	0	0	2187.096	730.0392849	2187.096067	0	FALSE			-777.777	-777.777	-777.777	1	15.4	M:\Shao-En\MSDATA\kinaseinhib\k252a\solcomp\10x\J2\kinaseinhib_k252a_solcomp_10x_J2_combo_mascot_results.html		1	-777.777	-777.777	M:\Shao-En\MSDATA\kinaseinhib\k252a\solcomp\10x\J2\m03152008_j2_6.raw		0	2187.095995		0	TRUE	0	-777.777
-1	1	0	1.167	0.23	IPI:IPI00026781.2	275850	SPACER	SWISS-PROT:P49327|TREMBL:Q6PJJ3|ENSEMBL:ENSP00000304592|REFSEQ:NP_004095|H-INV:HIT000260792|VEGA:OTTHUMP00000180803 Tax_Id=9606 Gene_Symbol=FASN Fatty acid synthase	SDEAVKPFGLK	603.8388	1205.663	2	54	-777.777	-777.777	-777.777	-777.777	2274.752189	7.686517943	2276.2856	2274.786911	2273.8881	88063.34569	1205.6626	603.838006	1205.661487	1189.633863	FALSE			-777.777	-777.777	-777.777	1	35	M:\Shao-En\MSDATA\kinaseinhib\k252a\solcomp\10x\J2\kinaseinhib_k252a_solcomp_10x_J2_combo_mascot_results.html	2Lys8	1	-777.777	-777.777	M:\Shao-En\MSDATA\kinaseinhib\k252a\solcomp\10x\J2\m03152008_j2_6.raw		32608070.8	1189.634255		603.8388509	TRUE	603.838057	-777.777
-1	1	0	1.167	0.23	IPI:IPI00026781.2	275850	SPACER	SWISS-PROT:P49327|TREMBL:Q6PJJ3|ENSEMBL:ENSP00000304592|REFSEQ:NP_004095|H-INV:HIT000260792|VEGA:OTTHUMP00000180803 Tax_Id=9606 Gene_Symbol=FASN Fatty acid synthase	SDEAVKPFGLK	595.8243	1189.634	2	34	-777.777	-777.777	-777.777	-777.777	0	0	2277.0839	0	0	0	1189.6342	595.8235327	1189.63254	0	FALSE			-777.777	-777.777	-777.777	1	11	M:\Shao-En\MSDATA\kinaseinhib\k252a\solcomp\10x\J2\kinaseinhib_k252a_solcomp_10x_J2_combo_mascot_results.html		1	-777.777	-777.777	M:\Shao-En\MSDATA\kinaseinhib\k252a\solcomp\10x\J2\m03152008_j2_6.raw		0	1189.634255		0	TRUE	0	-777.777
-1	1	0	1.167	0.23	IPI:IPI00026781.2	275850	SPACER	SWISS-PROT:P49327|TREMBL:Q6PJJ3|ENSEMBL:ENSP00000304592|REFSEQ:NP_004095|H-INV:HIT000260792|VEGA:OTTHUMP00000180803 Tax_Id=9606 Gene_Symbol=FASN Fatty acid synthase	SDEAVKPFGLK	397.5524	1189.6354	3	30	-777.777	-777.777	-777.777	-777.777	2274.967066	9.735985925	2274.619	2274.888852	2275.5508	99366.00484	1189.6342	397.5522943	1189.635095	1189.635641	FALSE			-777.777	-777.777	-777.777	1	15.2	M:\Shao-En\MSDATA\kinaseinhib\k252a\solcomp\10x\J2\kinaseinhib_k252a_solcomp_10x_J2_combo_mascot_results.html		1	-777.777	-777.777	M:\Shao-En\MSDATA\kinaseinhib\k252a\solcomp\10x\J2\m03152008_j2_6.raw		69263168.63	1189.634255		397.5523463	TRUE	397.5522407	-777.777
-1	1	0	1.167	0.23	IPI:IPI00026781.2	275850	SPACER	SWISS-PROT:P49327|TREMBL:Q6PJJ3|ENSEMBL:ENSP00000304592|REFSEQ:NP_004095|H-INV:HIT000260792|VEGA:OTTHUMP00000180803 Tax_Id=9606 Gene_Symbol=FASN Fatty acid synthase	SDEAVKPFGLK	402.8957	1205.6654	3	25	-777.777	-777.777	-777.777	-777.777	0	0	2272.6476	0	0	0	1205.6626	402.8955765	1205.664941	0	FALSE			-777.777	-777.777	-777.777	1	10.5	M:\Shao-En\MSDATA\kinaseinhib\k252a\solcomp\10x\J2\kinaseinhib_k252a_solcomp_10x_J2_combo_mascot_results.html	2Lys8	1	-777.777	-777.777	M:\Shao-En\MSDATA\kinaseinhib\k252a\solcomp\10x\J2\m03152008_j2_6.raw		0	1189.634255		0	FALSE	0	-777.777
-1	1	0	1.167	0.23	IPI:IPI00026781.2	275850	SPACER	SWISS-PROT:P49327|TREMBL:Q6PJJ3|ENSEMBL:ENSP00000304592|REFSEQ:NP_004095|H-INV:HIT000260792|VEGA:OTTHUMP00000180803 Tax_Id=9606 Gene_Symbol=FASN Fatty acid synthase	SEGVVAVLLTK	558.3388	1114.6631	2	73	-777.777	-777.777	-777.777	-777.777	2753.444779	12.0176687	2751.9401	2753.848297	2752.17	105794.0622	1114.6597	558.3381578	1114.66179	1114.66097	FALSE			-777.777	-777.777	-777.777	1	56.9	M:\Shao-En\MSDATA\kinaseinhib\k252a\solcomp\10x\J2\kinaseinhib_k252a_solcomp_10x_J2_combo_mascot_results.html		1	-777.777	-777.777	M:\Shao-En\MSDATA\kinaseinhib\k252a\solcomp\10x\J2\m03152008_j2_6.raw		44390413.75	1114.659745		558.3387171	TRUE	558.3380749	-777.777
-1	1	0	1.167	0.23	IPI:IPI00026781.2	275850	SPACER	SWISS-PROT:P49327|TREMBL:Q6PJJ3|ENSEMBL:ENSP00000304592|REFSEQ:NP_004095|H-INV:HIT000260792|VEGA:OTTHUMP00000180803 Tax_Id=9606 Gene_Symbol=FASN Fatty acid synthase	SEGVVAVLLTK	562.3455	1122.6765	2	67	-777.777	-777.777	-777.777	-777.777	0	0	2751.2063	0	0	0	1122.6739	562.3448445	1122.675164	0	FALSE			-777.777	-777.777	-777.777	1	49.1	M:\Shao-En\MSDATA\kinaseinhib\k252a\solcomp\10x\J2\kinaseinhib_k252a_solcomp_10x_J2_combo_mascot_results.html	1Lys8	1	-777.777	-777.777	M:\Shao-En\MSDATA\kinaseinhib\k252a\solcomp\10x\J2\m03152008_j2_6.raw		0	1114.659745		0	TRUE	0	-777.777
-1	1	0	1.167	0.23	IPI:IPI00026781.2	275850	SPACER	SWISS-PROT:P49327|TREMBL:Q6PJJ3|ENSEMBL:ENSP00000304592|REFSEQ:NP_004095|H-INV:HIT000260792|VEGA:OTTHUMP00000180803 Tax_Id=9606 Gene_Symbol=FASN Fatty acid synthase	SFYGSTLFLCR	675.8303	1349.6461	2	55	-777.777	-777.777	-777.777	-777.777	2870.711424	10.09308963	2870.4351	2870.957346	2870.9391	122767.7183	1349.6438	675.8292658	1349.644006	1349.644175	FALSE			-777.777	-777.777	-777.777	1	47	M:\Shao-En\MSDATA\kinaseinhib\k252a\solcomp\10x\J2\kinaseinhib_k252a_solcomp_10x_J2_combo_mascot_results.html		1	-777.777	-777.777	M:\Shao-En\MSDATA\kinaseinhib\k252a\solcomp\10x\J2\m03152008_j2_6.raw		37226180.42	1292.62233		675.8301599	TRUE	675.8291256	-777.777
-1	1	0	1.167	0.23	IPI:IPI00026781.2	275850	SPACER	SWISS-PROT:P49327|TREMBL:Q6PJJ3|ENSEMBL:ENSP00000304592|REFSEQ:NP_004095|H-INV:HIT000260792|VEGA:OTTHUMP00000180803 Tax_Id=9606 Gene_Symbol=FASN Fatty acid synthase	SFYGSTLFLCR	678.8406	1355.6667	2	52	-777.777	-777.777	-777.777	-777.777	0	0	2870.1856	0	0	0	1355.6639	678.8395557	1355.664586	0	FALSE			-777.777	-777.777	-777.777	1	34	M:\Shao-En\MSDATA\kinaseinhib\k252a\solcomp\10x\J2\kinaseinhib_k252a_solcomp_10x_J2_combo_mascot_results.html	1Arg6	1	-777.777	-777.777	M:\Shao-En\MSDATA\kinaseinhib\k252a\solcomp\10x\J2\m03152008_j2_6.raw		0	1292.62233		0	TRUE	0	-777.777
-1	1	0	1.167	0.23	IPI:IPI00026781.2	275850	SPACER	SWISS-PROT:P49327|TREMBL:Q6PJJ3|ENSEMBL:ENSP00000304592|REFSEQ:NP_004095|H-INV:HIT000260792|VEGA:OTTHUMP00000180803 Tax_Id=9606 Gene_Symbol=FASN Fatty acid synthase	SLLVNPEGPTLMR	713.8915	1425.7685	2	67	-777.777	-777.777	-777.777	-777.777	2688.147229	10.38868986	2688.5156	2688.597465	2687.7136	157539.515	1425.7649	713.8903388	1425.766152	1425.765531	FALSE			-777.777	-777.777	-777.777	1	49.3	M:\Shao-En\MSDATA\kinaseinhib\k252a\solcomp\10x\J2\kinaseinhib_k252a_solcomp_10x_J2_combo_mascot_results.html		1	-777.777	-777.777	M:\Shao-En\MSDATA\kinaseinhib\k252a\solcomp\10x\J2\m03152008_j2_6.raw		43973586.72	1425.764965		713.8915366	TRUE	713.8903753	-777.777
-1	1	0	1.167	0.23	IPI:IPI00026781.2	275850	SPACER	SWISS-PROT:P49327|TREMBL:Q6PJJ3|ENSEMBL:ENSP00000304592|REFSEQ:NP_004095|H-INV:HIT000260792|VEGA:OTTHUMP00000180803 Tax_Id=9606 Gene_Symbol=FASN Fatty acid synthase	SLLVNPEGPTLMR	716.8998	1431.7851	2	63	-777.777	-777.777	-777.777	-777.777	0	0	2687.4675	0	0	0	1431.7851	716.8986287	1431.782732	0	FALSE			-777.777	-777.777	-777.777	1	49.3	M:\Shao-En\MSDATA\kinaseinhib\k252a\solcomp\10x\J2\kinaseinhib_k252a_solcomp_10x_J2_combo_mascot_results.html	1Arg6	1	-777.777	-777.777	M:\Shao-En\MSDATA\kinaseinhib\k252a\solcomp\10x\J2\m03152008_j2_6.raw		0	1425.764965		0	TRUE	0	-777.777
-1	1	0	1.167	0.23	IPI:IPI00026781.2	275850	SPACER	SWISS-PROT:P49327|TREMBL:Q6PJJ3|ENSEMBL:ENSP00000304592|REFSEQ:NP_004095|H-INV:HIT000260792|VEGA:OTTHUMP00000180803 Tax_Id=9606 Gene_Symbol=FASN Fatty acid synthase	SLYQSAGVAPESFEYIEAHGTGTK	848.0764	2541.2075	3	29	-777.777	-777.777	-777.777	-777.777	2711.473724	10.16498553	2710.427	2711.337383	2711.2045	130480.0653	2541.2023	848.074791	2541.202585	2541.202435	FALSE			-777.777	-777.777	-777.777	1	24.5	M:\Shao-En\MSDATA\kinaseinhib\k252a\solcomp\10x\J2\kinaseinhib_k252a_solcomp_10x_J2_combo_mascot_results.html		1	-777.777	-777.777	M:\Shao-En\MSDATA\kinaseinhib\k252a\solcomp\10x\J2\m03152008_j2_6.raw		28099877.27	2541.202305		848.0764382	TRUE	848.0748292	-777.777
-1	1	0	1.167	0.23	IPI:IPI00026781.2	275850	SPACER	SWISS-PROT:P49327|TREMBL:Q6PJJ3|ENSEMBL:ENSP00000304592|REFSEQ:NP_004095|H-INV:HIT000260792|VEGA:OTTHUMP00000180803 Tax_Id=9606 Gene_Symbol=FASN Fatty acid synthase	SLYQSAGVAPESFEYIEAHGTGTK	850.7473	2549.22	3	26	-777.777	-777.777	-777.777	-777.777	0	0	2710.1462	0	0	0	2549.2165	850.7456821	2549.215258	0	FALSE			-777.777	-777.777	-777.777	1	21.3	M:\Shao-En\MSDATA\kinaseinhib\k252a\solcomp\10x\J2\kinaseinhib_k252a_solcomp_10x_J2_combo_mascot_results.html	1Lys8	1	-777.777	-777.777	M:\Shao-En\MSDATA\kinaseinhib\k252a\solcomp\10x\J2\m03152008_j2_6.raw		0	2541.202305		0	TRUE	0	-777.777
-1	1	0	1.167	0.23	IPI:IPI00026781.2	275850	SPACER	SWISS-PROT:P49327|TREMBL:Q6PJJ3|ENSEMBL:ENSP00000304592|REFSEQ:NP_004095|H-INV:HIT000260792|VEGA:OTTHUMP00000180803 Tax_Id=9606 Gene_Symbol=FASN Fatty acid synthase	TGGAYGEDLGADYNLSQVCDGK	1149.5119	2297.0092	2	97	-777.777	-777.777	-777.777	-777.777	2642.958454	5.977903501	2644.8143	2643.202493	2643.1676	55073.53771	2296.9997	1149.509285	2297.004045	2288.990118	FALSE			-777.777	-777.777	-777.777	1	86.7	M:\Shao-En\MSDATA\kinaseinhib\k252a\solcomp\10x\J2\kinaseinhib_k252a_solcomp_10x_J2_combo_mascot_results.html	1Lys8	1	-777.777	-777.777	M:\Shao-En\MSDATA\kinaseinhib\k252a\solcomp\10x\J2\m03152008_j2_6.raw		7623848.219	2231.96405		1149.511881	TRUE	1149.509267	-777.777
-1	1	0	1.167	0.23	IPI:IPI00026781.2	275850	SPACER	SWISS-PROT:P49327|TREMBL:Q6PJJ3|ENSEMBL:ENSP00000304592|REFSEQ:NP_004095|H-INV:HIT000260792|VEGA:OTTHUMP00000180803 Tax_Id=9606 Gene_Symbol=FASN Fatty acid synthase	TGTVSLEVR	481.27	960.5255	2	71	-777.777	-777.777	-777.777	-777.777	2210.937102	7.864834226	2210.7415	2210.429639	2211.9755	71980.70525	960.524	481.269615	960.5247046	960.52455	FALSE			-777.777	-777.777	-777.777	1	45.7	M:\Shao-En\MSDATA\kinaseinhib\k252a\solcomp\10x\J2\kinaseinhib_k252a_solcomp_10x_J2_combo_mascot_results.html		1	-777.777	-777.777	M:\Shao-En\MSDATA\kinaseinhib\k252a\solcomp\10x\J2\m03152008_j2_6.raw		37658631.75	960.5239947		481.2698949	TRUE	481.2695099	-777.777
-1	1	0	1.167	0.23	IPI:IPI00026781.2	275850	SPACER	SWISS-PROT:P49327|TREMBL:Q6PJJ3|ENSEMBL:ENSP00000304592|REFSEQ:NP_004095|H-INV:HIT000260792|VEGA:OTTHUMP00000180803 Tax_Id=9606 Gene_Symbol=FASN Fatty acid synthase	TGTVSLEVR	484.2799	966.5453	2	57	-777.777	-777.777	-777.777	-777.777	0	0	2212.4799	0	0	0	966.5441	484.279505	966.5444845	0	FALSE			-777.777	-777.777	-777.777	1	38.1	M:\Shao-En\MSDATA\kinaseinhib\k252a\solcomp\10x\J2\kinaseinhib_k252a_solcomp_10x_J2_combo_mascot_results.html	1Arg6	1	-777.777	-777.777	M:\Shao-En\MSDATA\kinaseinhib\k252a\solcomp\10x\J2\m03152008_j2_6.raw		0	960.5239947		0	TRUE	0	-777.777
-1	1	0	1.167	0.23	IPI:IPI00026781.2	275850	SPACER	SWISS-PROT:P49327|TREMBL:Q6PJJ3|ENSEMBL:ENSP00000304592|REFSEQ:NP_004095|H-INV:HIT000260792|VEGA:OTTHUMP00000180803 Tax_Id=9606 Gene_Symbol=FASN Fatty acid synthase	TLLEGSGLESIISIIHSSLAEPR	808.112	2421.3141	3	70	-777.777	-777.777	-777.777	-777.777	3516.403085	12.88975904	3512.2759	3517.079906	3516.1944	26597.39563	2421.3114	808.1105244	2421.309785	2421.311519	FALSE			-777.777	-777.777	-777.777	1	66.6	M:\Shao-En\MSDATA\kinaseinhib\k252a\solcomp\10x\J2\kinaseinhib_k252a_solcomp_10x_J2_combo_mascot_results.html		1	-777.777	-777.777	M:\Shao-En\MSDATA\kinaseinhib\k252a\solcomp\10x\J2\m03152008_j2_6.raw		6163967.242	2421.311455		808.1120017	TRUE	808.1105261	-777.777
-1	1	0	1.167	0.23	IPI:IPI00026781.2	275850	SPACER	SWISS-PROT:P49327|TREMBL:Q6PJJ3|ENSEMBL:ENSP00000304592|REFSEQ:NP_004095|H-INV:HIT000260792|VEGA:OTTHUMP00000180803 Tax_Id=9606 Gene_Symbol=FASN Fatty acid synthase	TLLEGSGLESIISIIHSSLAEPR	808.1119	2421.314	3	55	-777.777	-777.777	-777.777	-777.777	3519.789716	16.37707281	3519.9899	3521.251009	3518.5399	4502.666024	2421.3114	808.1104244	2421.309485	2421.311425	FALSE			-777.777	-777.777	-777.777	1	47.6	M:\Shao-En\MSDATA\kinaseinhib\k252a\solcomp\10x\J2\kinaseinhib_k252a_solcomp_10x_J2_combo_mascot_results.html		1	-777.777	-777.777	M:\Shao-En\MSDATA\kinaseinhib\k252a\solcomp\10x\J2\m03152008_j2_5.raw		1045963.655	2421.311455		808.1119326	TRUE	808.110457	-777.777
-1	1	0	1.167	0.23	IPI:IPI00026781.2	275850	SPACER	SWISS-PROT:P49327|TREMBL:Q6PJJ3|ENSEMBL:ENSP00000304592|REFSEQ:NP_004095|H-INV:HIT000260792|VEGA:OTTHUMP00000180803 Tax_Id=9606 Gene_Symbol=FASN Fatty acid synthase	TLLEGSGLESIISIIHSSLAEPR	810.1203	2427.3391	3	35	-777.777	-777.777	-777.777	-777.777	0	0	3521.7767	0	0	0	2427.3316	810.1188177	2427.334665	0	FALSE			-777.777	-777.777	-777.777	1	31.5	M:\Shao-En\MSDATA\kinaseinhib\k252a\solcomp\10x\J2\kinaseinhib_k252a_solcomp_10x_J2_combo_mascot_results.html	1Arg6	1	-777.777	-777.777	M:\Shao-En\MSDATA\kinaseinhib\k252a\solcomp\10x\J2\m03152008_j2_5.raw		0	2421.311455		0	TRUE	0	-777.777
-1	1	0	1.167	0.23	IPI:IPI00026781.2	275850	SPACER	SWISS-PROT:P49327|TREMBL:Q6PJJ3|ENSEMBL:ENSP00000304592|REFSEQ:NP_004095|H-INV:HIT000260792|VEGA:OTTHUMP00000180803 Tax_Id=9606 Gene_Symbol=FASN Fatty acid synthase	VFTTVGSAEK	523.7845	1045.5544	2	42	-777.777	-777.777	-777.777	-777.777	1394.360615	47.90108493	1400.1401	1395.065374	1397.7119	6502.2634	1045.5535	523.7839731	1045.553421	1037.538347	FALSE			-777.777	-777.777	-777.777	1	30.8	M:\Shao-En\MSDATA\kinaseinhib\k252a\solcomp\10x\J2\kinaseinhib_k252a_solcomp_10x_J2_combo_mascot_results.html	1Lys8	1	-777.777	-777.777	M:\Shao-En\MSDATA\kinaseinhib\k252a\solcomp\10x\J2\m03152008_j2_6.raw		3028480.109	1037.539305		523.7844368	TRUE	523.7839099	-777.777
-1	1	0	1.167	0.23	IPI:IPI00026781.2	275850	SPACER	SWISS-PROT:P49327|TREMBL:Q6PJJ3|ENSEMBL:ENSP00000304592|REFSEQ:NP_004095|H-INV:HIT000260792|VEGA:OTTHUMP00000180803 Tax_Id=9606 Gene_Symbol=FASN Fatty acid synthase	VFTTVGSAEK	519.777	1037.5394	2	36	-777.777	-777.777	-777.777	-777.777	0	0	1402.3155	0	0	0	1037.5393	519.7764865	1037.538448	0	FALSE			-777.777	-777.777	-777.777	1	21.3	M:\Shao-En\MSDATA\kinaseinhib\k252a\solcomp\10x\J2\kinaseinhib_k252a_solcomp_10x_J2_combo_mascot_results.html		1	-777.777	-777.777	M:\Shao-En\MSDATA\kinaseinhib\k252a\solcomp\10x\J2\m03152008_j2_6.raw		0	1037.539305		0	TRUE	0	-777.777
-1	1	0	1.167	0.23	IPI:IPI00026781.2	275850	SPACER	SWISS-PROT:P49327|TREMBL:Q6PJJ3|ENSEMBL:ENSP00000304592|REFSEQ:NP_004095|H-INV:HIT000260792|VEGA:OTTHUMP00000180803 Tax_Id=9606 Gene_Symbol=FASN Fatty acid synthase	VFTTVGSAEK	519.7769	1037.5392	2	21	-777.777	-777.777	-777.777	-777.777	0	0	1435.3427	0	0	0	1037.5393	519.7763865	1037.538248	0	FALSE			-777.777	-777.777	-777.777	1	8.9	M:\Shao-En\MSDATA\kinaseinhib\k252a\solcomp\10x\J2\kinaseinhib_k252a_solcomp_10x_J2_combo_mascot_results.html		1	-777.777	-777.777	M:\Shao-En\MSDATA\kinaseinhib\k252a\solcomp\10x\J2\m03152008_j2_6.raw		0	1037.539305		0	FALSE	0	-777.777
-1	1	0	1.167	0.23	IPI:IPI00026781.2	275850	SPACER	SWISS-PROT:P49327|TREMBL:Q6PJJ3|ENSEMBL:ENSP00000304592|REFSEQ:NP_004095|H-INV:HIT000260792|VEGA:OTTHUMP00000180803 Tax_Id=9606 Gene_Symbol=FASN Fatty acid synthase	VFTTVGSAEK	523.7846	1045.5546	2	21	-777.777	-777.777	-777.777	-777.777	0	0	1369.4492	0	0	0	1045.5535	523.7840731	1045.553621	0	FALSE			-777.777	-777.777	-777.777	1	8.7	M:\Shao-En\MSDATA\kinaseinhib\k252a\solcomp\10x\J2\kinaseinhib_k252a_solcomp_10x_J2_combo_mascot_results.html	1Lys8	1	-777.777	-777.777	M:\Shao-En\MSDATA\kinaseinhib\k252a\solcomp\10x\J2\m03152008_j2_6.raw		0	1037.539305		0	FALSE	0	-777.777
-1	1	0	1.167	0.23	IPI:IPI00026781.2	275850	SPACER	SWISS-PROT:P49327|TREMBL:Q6PJJ3|ENSEMBL:ENSP00000304592|REFSEQ:NP_004095|H-INV:HIT000260792|VEGA:OTTHUMP00000180803 Tax_Id=9606 Gene_Symbol=FASN Fatty acid synthase	VFTTVGSAEK	523.7844	1045.5543	2	20	-777.777	-777.777	-777.777	-777.777	0	0	1432.3945	0	0	0	1045.5535	523.7838731	1045.553221	0	FALSE			-777.777	-777.777	-777.777	1	9.8	M:\Shao-En\MSDATA\kinaseinhib\k252a\solcomp\10x\J2\kinaseinhib_k252a_solcomp_10x_J2_combo_mascot_results.html	1Lys8	1	-777.777	-777.777	M:\Shao-En\MSDATA\kinaseinhib\k252a\solcomp\10x\J2\m03152008_j2_6.raw		0	1037.539305		0	FALSE	0	-777.777
-1	1	0	1.167	0.23	IPI:IPI00026781.2	275850	SPACER	SWISS-PROT:P49327|TREMBL:Q6PJJ3|ENSEMBL:ENSP00000304592|REFSEQ:NP_004095|H-INV:HIT000260792|VEGA:OTTHUMP00000180803 Tax_Id=9606 Gene_Symbol=FASN Fatty acid synthase	VFTTVGSAEK	523.7845	1045.5545	2	16	-777.777	-777.777	-777.777	-777.777	0	0	1463.1255	0	0	0	1045.5535	523.7839731	1045.553421	0	FALSE			-777.777	-777.777	-777.777	1	2.1	M:\Shao-En\MSDATA\kinaseinhib\k252a\solcomp\10x\J2\kinaseinhib_k252a_solcomp_10x_J2_combo_mascot_results.html	1Lys8	1	-777.777	-777.777	M:\Shao-En\MSDATA\kinaseinhib\k252a\solcomp\10x\J2\m03152008_j2_6.raw		0	1037.539305		0	FALSE	0	-777.777
-1	1	0	1.167	0.23	IPI:IPI00026781.2	275850	SPACER	SWISS-PROT:P49327|TREMBL:Q6PJJ3|ENSEMBL:ENSP00000304592|REFSEQ:NP_004095|H-INV:HIT000260792|VEGA:OTTHUMP00000180803 Tax_Id=9606 Gene_Symbol=FASN Fatty acid synthase	VFTTVGSAEKR	597.8288	1193.6431	2	45	-777.777	-777.777	-777.777	-777.777	978.6701991	20.64137451	978.9087	978.2154687	977.6493	3697.024085	1193.6404	597.8280261	1193.641527	1193.640153	FALSE			-777.777	-777.777	-777.777	1	26.1	M:\Shao-En\MSDATA\kinaseinhib\k252a\solcomp\10x\J2\kinaseinhib_k252a_solcomp_10x_J2_combo_mascot_results.html		1	-777.777	-777.777	M:\Shao-En\MSDATA\kinaseinhib\k252a\solcomp\10x\J2\m03152008_j2_6.raw		1363449.807	1193.640415		597.8288322	TRUE	597.8280583	-777.777
-1	1	0	1.167	0.23	IPI:IPI00026781.2	275850	SPACER	SWISS-PROT:P49327|TREMBL:Q6PJJ3|ENSEMBL:ENSP00000304592|REFSEQ:NP_004095|H-INV:HIT000260792|VEGA:OTTHUMP00000180803 Tax_Id=9606 Gene_Symbol=FASN Fatty acid synthase	VFTTVGSAEKR	604.8459	1207.6772	2	35	-777.777	-777.777	-777.777	-777.777	0	0	975.3457	0	0	0	1207.6747	604.8451026	1207.67568	0	FALSE			-777.777	-777.777	-777.777	1	25.2	M:\Shao-En\MSDATA\kinaseinhib\k252a\solcomp\10x\J2\kinaseinhib_k252a_solcomp_10x_J2_combo_mascot_results.html	1Arg6 1Lys8	1	-777.777	-777.777	M:\Shao-En\MSDATA\kinaseinhib\k252a\solcomp\10x\J2\m03152008_j2_6.raw		0	1193.640415		0	TRUE	0	-777.777
-1	1	0	1.167	0.23	IPI:IPI00026781.2	275850	SPACER	SWISS-PROT:P49327|TREMBL:Q6PJJ3|ENSEMBL:ENSP00000304592|REFSEQ:NP_004095|H-INV:HIT000260792|VEGA:OTTHUMP00000180803 Tax_Id=9606 Gene_Symbol=FASN Fatty acid synthase	VLEALLPLK	502.3371	1002.6597	2	62	-777.777	-777.777	-777.777	-777.777	2797.430352	14.37638389	2792.6133	2797.940677	2797.2205	127978.4759	1002.6568	502.3366447	1002.658764	994.6437833	FALSE			-777.777	-777.777	-777.777	1	33.7	M:\Shao-En\MSDATA\kinaseinhib\k252a\solcomp\10x\J2\kinaseinhib_k252a_solcomp_10x_J2_combo_mascot_results.html	1Lys8	1	-777.777	-777.777	M:\Shao-En\MSDATA\kinaseinhib\k252a\solcomp\10x\J2\m03152008_j2_6.raw		62073693.19	994.6426347		502.3370267	TRUE	502.3365714	-777.777
-1	1	0	1.167	0.23	IPI:IPI00026781.2	275850	SPACER	SWISS-PROT:P49327|TREMBL:Q6PJJ3|ENSEMBL:ENSP00000304592|REFSEQ:NP_004095|H-INV:HIT000260792|VEGA:OTTHUMP00000180803 Tax_Id=9606 Gene_Symbol=FASN Fatty acid synthase	VLEALLPLK	498.329	994.6435	2	54	-777.777	-777.777	-777.777	-777.777	0	0	2794.3602	0	0	0	994.6426	498.3285581	994.6425907	0	FALSE			-777.777	-777.777	-777.777	1	30.8	M:\Shao-En\MSDATA\kinaseinhib\k252a\solcomp\10x\J2\kinaseinhib_k252a_solcomp_10x_J2_combo_mascot_results.html		1	-777.777	-777.777	M:\Shao-En\MSDATA\kinaseinhib\k252a\solcomp\10x\J2\m03152008_j2_6.raw		0	994.6426347		0	TRUE	0	-777.777
-1	1	0	1.167	0.23	IPI:IPI00026781.2	275850	SPACER	SWISS-PROT:P49327|TREMBL:Q6PJJ3|ENSEMBL:ENSP00000304592|REFSEQ:NP_004095|H-INV:HIT000260792|VEGA:OTTHUMP00000180803 Tax_Id=9606 Gene_Symbol=FASN Fatty acid synthase	VLFPATGYLSIVWK	801.4651	1600.9157	2	55	-777.777	-777.777	-777.777	-777.777	3283.408674	10.77496348	3286.737	3284.186934	3283.5288	11696.94644	1600.9108	801.4636466	1600.912768	1592.898765	FALSE			-777.777	-777.777	-777.777	1	40.3	M:\Shao-En\MSDATA\kinaseinhib\k252a\solcomp\10x\J2\kinaseinhib_k252a_solcomp_10x_J2_combo_mascot_results.html	1Lys8	1	-777.777	-777.777	M:\Shao-En\MSDATA\kinaseinhib\k252a\solcomp\10x\J2\m03152008_j2_6.raw		2753657.775	1592.896615		801.4653026	TRUE	801.4638491	-777.777
-1	1	0	1.167	0.23	IPI:IPI00026781.2	275850	SPACER	SWISS-PROT:P49327|TREMBL:Q6PJJ3|ENSEMBL:ENSP00000304592|REFSEQ:NP_004095|H-INV:HIT000260792|VEGA:OTTHUMP00000180803 Tax_Id=9606 Gene_Symbol=FASN Fatty acid synthase	VLQGDLVMNVYR	703.8771	1405.7396	2	67	-777.777	-777.777	-777.777	-777.777	2682.323905	10.22448002	2683.4994	2682.28817	2682.1984	71799.64993	1405.7387	703.8759722	1405.737419	1405.738947	FALSE			-777.777	-777.777	-777.777	1	50.8	M:\Shao-En\MSDATA\kinaseinhib\k252a\solcomp\10x\J2\kinaseinhib_k252a_solcomp_10x_J2_combo_mascot_results.html		1	-777.777	-777.777	M:\Shao-En\MSDATA\kinaseinhib\k252a\solcomp\10x\J2\m03152008_j2_6.raw		20700730.75	1405.738755		703.8770686	TRUE	703.8759408	-777.777
-1	1	0	1.167	0.23	IPI:IPI00026781.2	275850	SPACER	SWISS-PROT:P49327|TREMBL:Q6PJJ3|ENSEMBL:ENSP00000304592|REFSEQ:NP_004095|H-INV:HIT000260792|VEGA:OTTHUMP00000180803 Tax_Id=9606 Gene_Symbol=FASN Fatty acid synthase	VMGLVPAK	407.7472	813.4798	2	16	-777.777	-777.777	-777.777	-777.777	0	0	2240.6568	0	0	0	813.4782	407.7470603	813.4795953	0	FALSE			-777.777	-777.777	-777.777	1	3.5	M:\Shao-En\MSDATA\kinaseinhib\k252a\solcomp\10x\J2\kinaseinhib_k252a_solcomp_10x_J2_combo_mascot_results.html		1	-777.777	-777.777	M:\Shao-En\MSDATA\kinaseinhib\k252a\solcomp\10x\J2\m03152008_j2_6.raw		0	813.4782247		0	FALSE	0	-777.777
-1	1	0	1.167	0.23	IPI:IPI00026781.2	275850	SPACER	SWISS-PROT:P49327|TREMBL:Q6PJJ3|ENSEMBL:ENSP00000304592|REFSEQ:NP_004095|H-INV:HIT000260792|VEGA:OTTHUMP00000180803 Tax_Id=9606 Gene_Symbol=FASN Fatty acid synthase	VSVHVIEGDHR	627.3385	1252.6624	2	44	-777.777	-777.777	-777.777	-777.777	996.0639001	25.0563155	989.2772	995.9013883	997.5094	9261.973061	1252.6619	627.3376276	1252.66073	1246.641317	FALSE			-777.777	-777.777	-777.777	1	25.2	M:\Shao-En\MSDATA\kinaseinhib\k252a\solcomp\10x\J2\kinaseinhib_k252a_solcomp_10x_J2_combo_mascot_results.html	1Arg6	1	-777.777	-777.777	M:\Shao-En\MSDATA\kinaseinhib\k252a\solcomp\10x\J2\m03152008_j2_6.raw		3195858.819	1246.641805		627.339521	TRUE	627.3386486	-777.777
-1	1	0	1.167	0.23	IPI:IPI00026781.2	275850	SPACER	SWISS-PROT:P49327|TREMBL:Q6PJJ3|ENSEMBL:ENSP00000304592|REFSEQ:NP_004095|H-INV:HIT000260792|VEGA:OTTHUMP00000180803 Tax_Id=9606 Gene_Symbol=FASN Fatty acid synthase	VSVHVIEGDHR	624.3289	1246.6433	2	35	-777.777	-777.777	-777.777	-777.777	0	0	988.1969	0	0	0	1246.6418	624.3280376	1246.64155	0	FALSE			-777.777	-777.777	-777.777	1	19.9	M:\Shao-En\MSDATA\kinaseinhib\k252a\solcomp\10x\J2\kinaseinhib_k252a_solcomp_10x_J2_combo_mascot_results.html		1	-777.777	-777.777	M:\Shao-En\MSDATA\kinaseinhib\k252a\solcomp\10x\J2\m03152008_j2_6.raw		0	1246.641805		0	TRUE	0	-777.777
-1	1	0	1.167	0.23	IPI:IPI00026781.2	275850	SPACER	SWISS-PROT:P49327|TREMBL:Q6PJJ3|ENSEMBL:ENSP00000304592|REFSEQ:NP_004095|H-INV:HIT000260792|VEGA:OTTHUMP00000180803 Tax_Id=9606 Gene_Symbol=FASN Fatty acid synthase	VSVHVIEGDHR	416.5552	1246.6438	3	42	-777.777	-777.777	-777.777	-777.777	996.6375013	27.23133571	998.0492	997.1887646	997.5094	8604.717794	1246.6418	416.5550309	1246.643305	1246.642012	FALSE			-777.777	-777.777	-777.777	1	30.7	M:\Shao-En\MSDATA\kinaseinhib\k252a\solcomp\10x\J2\kinaseinhib_k252a_solcomp_10x_J2_combo_mascot_results.html		1	-777.777	-777.777	M:\Shao-En\MSDATA\kinaseinhib\k252a\solcomp\10x\J2\m03152008_j2_6.raw		5820078.969	1246.641805		416.5551999	TRUE	416.5550308	-777.777
-1	1	0	1.167	0.23	IPI:IPI00026781.2	275850	SPACER	SWISS-PROT:P49327|TREMBL:Q6PJJ3|ENSEMBL:ENSP00000304592|REFSEQ:NP_004095|H-INV:HIT000260792|VEGA:OTTHUMP00000180803 Tax_Id=9606 Gene_Symbol=FASN Fatty acid synthase	VSVHVIEGDHR	418.5615	1252.6627	3	31	-777.777	-777.777	-777.777	-777.777	0	0	990.8529	0	0	0	1252.6619	418.5613242	1252.662185	0	FALSE			-777.777	-777.777	-777.777	1	15.6	M:\Shao-En\MSDATA\kinaseinhib\k252a\solcomp\10x\J2\kinaseinhib_k252a_solcomp_10x_J2_combo_mascot_results.html	1Arg6	1	-777.777	-777.777	M:\Shao-En\MSDATA\kinaseinhib\k252a\solcomp\10x\J2\m03152008_j2_6.raw		0	1246.641805		0	TRUE	0	-777.777
-1	1	0	1.167	0.23	IPI:IPI00026781.2	275850	SPACER	SWISS-PROT:P49327|TREMBL:Q6PJJ3|ENSEMBL:ENSP00000304592|REFSEQ:NP_004095|H-INV:HIT000260792|VEGA:OTTHUMP00000180803 Tax_Id=9606 Gene_Symbol=FASN Fatty acid synthase	VSVHVIEGDHR	416.5541	1246.6404	3	28	-777.777	-777.777	-777.777	-777.777	0	0	987.6955	0	0	0	1246.6418	416.5539309	1246.640005	0	FALSE			-777.777	-777.777	-777.777	1	18.2	M:\Shao-En\MSDATA\kinaseinhib\k252a\solcomp\10x\J2\kinaseinhib_k252a_solcomp_10x_J2_combo_mascot_results.html		1	-777.777	-777.777	M:\Shao-En\MSDATA\kinaseinhib\k252a\solcomp\10x\J2\m03152008_j2_6.raw		0	1246.641805		0	TRUE	0	-777.777
-1	1	0	1.167	0.23	IPI:IPI00026781.2	275850	SPACER	SWISS-PROT:P49327|TREMBL:Q6PJJ3|ENSEMBL:ENSP00000304592|REFSEQ:NP_004095|H-INV:HIT000260792|VEGA:OTTHUMP00000180803 Tax_Id=9606 Gene_Symbol=FASN Fatty acid synthase	VTAIHIDPATHR	665.8652	1329.7158	2	32	-777.777	-777.777	-777.777	-777.777	2076.327201	22.42824064	2074.1085	2076.287193	2076.0838	15872.15241	1329.7153	665.864199	1329.713873	1329.714341	FALSE			-777.777	-777.777	-777.777	1	19.6	M:\Shao-En\MSDATA\kinaseinhib\k252a\solcomp\10x\J2\kinaseinhib_k252a_solcomp_10x_J2_combo_mascot_results.html		1	-777.777	-777.777	M:\Shao-En\MSDATA\kinaseinhib\k252a\solcomp\10x\J2\m03152008_j2_6.raw		4941830.66	1329.715305		665.8651416	TRUE	665.8641406	-777.777
-1	1	0	1.167	0.23	IPI:IPI00026781.2	275850	SPACER	SWISS-PROT:P49327|TREMBL:Q6PJJ3|ENSEMBL:ENSP00000304592|REFSEQ:NP_004095|H-INV:HIT000260792|VEGA:OTTHUMP00000180803 Tax_Id=9606 Gene_Symbol=FASN Fatty acid synthase	VTAIHIDPATHR	668.8759	1335.7373	2	30	-777.777	-777.777	-777.777	-777.777	0	0	2072.292	0	0	0	1335.7354	668.874889	1335.735253	0	FALSE			-777.777	-777.777	-777.777	1	19.8	M:\Shao-En\MSDATA\kinaseinhib\k252a\solcomp\10x\J2\kinaseinhib_k252a_solcomp_10x_J2_combo_mascot_results.html	1Arg6	1	-777.777	-777.777	M:\Shao-En\MSDATA\kinaseinhib\k252a\solcomp\10x\J2\m03152008_j2_6.raw		0	1329.715305		0	TRUE	0	-777.777
-1	1	0	1.167	0.23	IPI:IPI00026781.2	275850	SPACER	SWISS-PROT:P49327|TREMBL:Q6PJJ3|ENSEMBL:ENSP00000304592|REFSEQ:NP_004095|H-INV:HIT000260792|VEGA:OTTHUMP00000180803 Tax_Id=9606 Gene_Symbol=FASN Fatty acid synthase	VTAIHIDPATHR	444.2465	1329.7177	3	21	-777.777	-777.777	-777.777	-777.777	0	0	2074.875	0	0	0	1329.7153	444.2462385	1329.716928	0	FALSE			-777.777	-777.777	-777.777	1	7.7	M:\Shao-En\MSDATA\kinaseinhib\k252a\solcomp\10x\J2\kinaseinhib_k252a_solcomp_10x_J2_combo_mascot_results.html		1	-777.777	-777.777	M:\Shao-En\MSDATA\kinaseinhib\k252a\solcomp\10x\J2\m03152008_j2_6.raw		0	1329.715305		0	FALSE	0	-777.777
-1	1	0	1.167	0.23	IPI:IPI00026781.2	275850	SPACER	SWISS-PROT:P49327|TREMBL:Q6PJJ3|ENSEMBL:ENSP00000304592|REFSEQ:NP_004095|H-INV:HIT000260792|VEGA:OTTHUMP00000180803 Tax_Id=9606 Gene_Symbol=FASN Fatty acid synthase	VTVAGGVHISGLHTESAPR	630.0054	1886.9945	3	33	-777.777	-777.777	-777.777	-777.777	2288.497135	7.878805317	2289.2583	2288.045957	2289.5338	90213.10689	1886.9962	630.0045187	1886.991768	1886.99415	FALSE			-777.777	-777.777	-777.777	1	25.8	M:\Shao-En\MSDATA\kinaseinhib\k252a\solcomp\10x\J2\kinaseinhib_k252a_solcomp_10x_J2_combo_mascot_results.html		1	-777.777	-777.777	M:\Shao-En\MSDATA\kinaseinhib\k252a\solcomp\10x\J2\m03152008_j2_6.raw		30891212.19	1886.996215		630.0054921	TRUE	630.0046108	-777.777
-1	1	0	1.167	0.23	IPI:IPI00026781.2	275850	SPACER	SWISS-PROT:P49327|TREMBL:Q6PJJ3|ENSEMBL:ENSP00000304592|REFSEQ:NP_004095|H-INV:HIT000260792|VEGA:OTTHUMP00000180803 Tax_Id=9606 Gene_Symbol=FASN Fatty acid synthase	VVEVLAGHGHLYSR	514.9548	1541.8427	3	54	-777.777	-777.777	-777.777	-777.777	2239.309189	5.696093391	2239.9138	2239.347099	2239.4082	142851.3405	1541.8409	514.9543026	1541.84112	1535.82017	FALSE			-777.777	-777.777	-777.777	1	39.4	M:\Shao-En\MSDATA\kinaseinhib\k252a\solcomp\10x\J2\kinaseinhib_k252a_solcomp_10x_J2_combo_mascot_results.html	1Arg6	1	-777.777	-777.777	M:\Shao-En\MSDATA\kinaseinhib\k252a\solcomp\10x\J2\m03152008_j2_6.raw		66548120	1535.820825		514.9548366	TRUE	514.9543392	-777.777
-1	1	0	1.167	0.23	IPI:IPI00026781.2	275850	SPACER	SWISS-PROT:P49327|TREMBL:Q6PJJ3|ENSEMBL:ENSP00000304592|REFSEQ:NP_004095|H-INV:HIT000260792|VEGA:OTTHUMP00000180803 Tax_Id=9606 Gene_Symbol=FASN Fatty acid synthase	VVEVLAGHGHLYSR	512.9477	1535.8212	3	32	-777.777	-777.777	-777.777	-777.777	0	0	2238.1783	0	0	0	1535.8208	512.9472093	1535.81984	0	FALSE			-777.777	-777.777	-777.777	1	22.4	M:\Shao-En\MSDATA\kinaseinhib\k252a\solcomp\10x\J2\kinaseinhib_k252a_solcomp_10x_J2_combo_mascot_results.html		1	-777.777	-777.777	M:\Shao-En\MSDATA\kinaseinhib\k252a\solcomp\10x\J2\m03152008_j2_6.raw		0	1535.820825		0	TRUE	0	-777.777
-1	1	0	1.167	0.23	IPI:IPI00026781.2	275850	SPACER	SWISS-PROT:P49327|TREMBL:Q6PJJ3|ENSEMBL:ENSP00000304592|REFSEQ:NP_004095|H-INV:HIT000260792|VEGA:OTTHUMP00000180803 Tax_Id=9606 Gene_Symbol=FASN Fatty acid synthase	VVVQVLAEEPEAVLK	811.9742	1621.9338	2	88	-777.777	-777.777	-777.777	-777.777	2813.068565	8.406905935	2810.9093	2813.089033	2813.8735	372435.1393	1621.929	811.9727115	1621.930898	1621.927835	FALSE			-777.777	-777.777	-777.777	1	63.1	M:\Shao-En\MSDATA\kinaseinhib\k252a\solcomp\10x\J2\kinaseinhib_k252a_solcomp_10x_J2_combo_mascot_results.html		1	-777.777	-777.777	M:\Shao-En\MSDATA\kinaseinhib\k252a\solcomp\10x\J2\m03152008_j2_6.raw		85450555.8	1621.929025		811.9726373	TRUE	811.9711488	-777.777
-1	1	0	1.167	0.23	IPI:IPI00026781.2	275850	SPACER	SWISS-PROT:P49327|TREMBL:Q6PJJ3|ENSEMBL:ENSP00000304592|REFSEQ:NP_004095|H-INV:HIT000260792|VEGA:OTTHUMP00000180803 Tax_Id=9606 Gene_Symbol=FASN Fatty acid synthase	VVVQVLAEEPEAVLK	815.98	1629.9455	2	86	-777.777	-777.777	-777.777	-777.777	0	0	2810.6475	0	0	0	1629.9432	815.9784981	1629.942471	0	FALSE			-777.777	-777.777	-777.777	1	70.5	M:\Shao-En\MSDATA\kinaseinhib\k252a\solcomp\10x\J2\kinaseinhib_k252a_solcomp_10x_J2_combo_mascot_results.html	1Lys8	1	-777.777	-777.777	M:\Shao-En\MSDATA\kinaseinhib\k252a\solcomp\10x\J2\m03152008_j2_6.raw		0	1621.929025		0	TRUE	0	-777.777
-1	1	0	1.167	0.23	IPI:IPI00026781.2	275850	SPACER	SWISS-PROT:P49327|TREMBL:Q6PJJ3|ENSEMBL:ENSP00000304592|REFSEQ:NP_004095|H-INV:HIT000260792|VEGA:OTTHUMP00000180803 Tax_Id=9606 Gene_Symbol=FASN Fatty acid synthase	VVVQVLAEEPEAVLK	544.3226	1629.9459	3	53	-777.777	-777.777	-777.777	-777.777	2813.12037	8.406905935	2813.6065	2813.791085	2813.8735	32320.90368	1629.9432	544.3220046	1629.944226	1621.930617	FALSE			-777.777	-777.777	-777.777	1	40.8	M:\Shao-En\MSDATA\kinaseinhib\k252a\solcomp\10x\J2\kinaseinhib_k252a_solcomp_10x_J2_combo_mascot_results.html	1Lys8	1	-777.777	-777.777	M:\Shao-En\MSDATA\kinaseinhib\k252a\solcomp\10x\J2\m03152008_j2_6.raw		13817212.25	1621.929025		544.3225531	TRUE	544.3219577	-777.777
-1	1	0	1.167	0.23	IPI:IPI00026781.2	275850	SPACER	SWISS-PROT:P49327|TREMBL:Q6PJJ3|ENSEMBL:ENSP00000304592|REFSEQ:NP_004095|H-INV:HIT000260792|VEGA:OTTHUMP00000180803 Tax_Id=9606 Gene_Symbol=FASN Fatty acid synthase	VVVQVLAEEPEAVLK	541.6514	1621.9324	3	48	-777.777	-777.777	-777.777	-777.777	0	0	2814.9329	0	0	0	1621.929	541.6508135	1621.930652	0	FALSE			-777.777	-777.777	-777.777	1	36.8	M:\Shao-En\MSDATA\kinaseinhib\k252a\solcomp\10x\J2\kinaseinhib_k252a_solcomp_10x_J2_combo_mascot_results.html		1	-777.777	-777.777	M:\Shao-En\MSDATA\kinaseinhib\k252a\solcomp\10x\J2\m03152008_j2_6.raw		0	1621.929025		0	TRUE	0	-777.777
-1	1	0	1.167	0.23	IPI:IPI00026781.2	275850	SPACER	SWISS-PROT:P49327|TREMBL:Q6PJJ3|ENSEMBL:ENSP00000304592|REFSEQ:NP_004095|H-INV:HIT000260792|VEGA:OTTHUMP00000180803 Tax_Id=9606 Gene_Symbol=FASN Fatty acid synthase	WLSTSIPEAQWHSSLAR	657.0026	1967.9861	3	33	-777.777	-777.777	-777.777	-777.777	2688.967311	8.162305675	2688.2314	2688.825147	2689.5848	203249.3884	1967.9853	657.0016286	1967.983098	1967.985435	FALSE			-777.777	-777.777	-777.777	1	23.3	M:\Shao-En\MSDATA\kinaseinhib\k252a\solcomp\10x\J2\kinaseinhib_k252a_solcomp_10x_J2_combo_mascot_results.html		1	-777.777	-777.777	M:\Shao-En\MSDATA\kinaseinhib\k252a\solcomp\10x\J2\m03152008_j2_6.raw		65029598	1967.985335		657.0026839	TRUE	657.0017125	-777.777
-1	1	0	1.167	0.23	IPI:IPI00026781.2	275850	SPACER	SWISS-PROT:P49327|TREMBL:Q6PJJ3|ENSEMBL:ENSP00000304592|REFSEQ:NP_004095|H-INV:HIT000260792|VEGA:OTTHUMP00000180803 Tax_Id=9606 Gene_Symbol=FASN Fatty acid synthase	WTSQDSLLGMEFSGR	860.4102	1718.8058	2	82	-777.777	-777.777	-777.777	-777.777	2912.33646	8.09627768	2912.2631	2912.964457	2913.0653	76080.21758	1718.8029	860.4085499	1718.802574	1712.782338	FALSE			-777.777	-777.777	-777.777	1	70	M:\Shao-En\MSDATA\kinaseinhib\k252a\solcomp\10x\J2\kinaseinhib_k252a_solcomp_10x_J2_combo_mascot_results.html	1Arg6	1	-777.777	-777.777	M:\Shao-En\MSDATA\kinaseinhib\k252a\solcomp\10x\J2\m03152008_j2_6.raw		16161199.89	1712.782805		860.4097975	TRUE	860.4081473	-777.777
-1	1	0	1.167	0.23	IPI:IPI00026781.2	275850	SPACER	SWISS-PROT:P49327|TREMBL:Q6PJJ3|ENSEMBL:ENSP00000304592|REFSEQ:NP_004095|H-INV:HIT000260792|VEGA:OTTHUMP00000180803 Tax_Id=9606 Gene_Symbol=FASN Fatty acid synthase	WVCSSLR	454.2271	906.4397	2	22	-777.777	-777.777	-777.777	-777.777	0	0	2230.1559	0	0	0	906.4382	454.2268052	906.4390851	0	FALSE			-777.777	-777.777	-777.777	1	5.4	M:\Shao-En\MSDATA\kinaseinhib\k252a\solcomp\10x\J2\kinaseinhib_k252a_solcomp_10x_J2_combo_mascot_results.html		1	-777.777	-777.777	M:\Shao-En\MSDATA\kinaseinhib\k252a\solcomp\10x\J2\m03152008_j2_6.raw		0	849.4167001		0	FALSE	0	-777.777
-1	1	0	1.167	0.23	IPI:IPI00026781.2	275850	SPACER	SWISS-PROT:P49327|TREMBL:Q6PJJ3|ENSEMBL:ENSP00000304592|REFSEQ:NP_004095|H-INV:HIT000260792|VEGA:OTTHUMP00000180803 Tax_Id=9606 Gene_Symbol=FASN Fatty acid synthase	YSGTLNLDR	519.7654	1037.5162	2	46	-777.777	-777.777	-777.777	-777.777	2274.22811	7.686517943	2275.3249	2274.531431	2273.8881	86153.35841	1037.5141	519.7648865	1037.515248	1037.514682	FALSE			-777.777	-777.777	-777.777	1	30.4	M:\Shao-En\MSDATA\kinaseinhib\k252a\solcomp\10x\J2\kinaseinhib_k252a_solcomp_10x_J2_combo_mascot_results.html		1	-777.777	-777.777	M:\Shao-En\MSDATA\kinaseinhib\k252a\solcomp\10x\J2\m03152008_j2_6.raw		40160300.63	1037.514165		519.7653793	TRUE	519.7648658	-777.777
-1	1	0	1.167	0.23	IPI:IPI00026781.2	275850	SPACER	SWISS-PROT:P49327|TREMBL:Q6PJJ3|ENSEMBL:ENSP00000304592|REFSEQ:NP_004095|H-INV:HIT000260792|VEGA:OTTHUMP00000180803 Tax_Id=9606 Gene_Symbol=FASN Fatty acid synthase	YSGTLNLDR	522.7749	1043.5352	2	31	-777.777	-777.777	-777.777	-777.777	0	0	2275.0902	0	0	0	1043.5343	522.7743765	1043.534228	0	FALSE			-777.777	-777.777	-777.777	1	18.3	M:\Shao-En\MSDATA\kinaseinhib\k252a\solcomp\10x\J2\kinaseinhib_k252a_solcomp_10x_J2_combo_mascot_results.html	1Arg6	1	-777.777	-777.777	M:\Shao-En\MSDATA\kinaseinhib\k252a\solcomp\10x\J2\m03152008_j2_6.raw		0	1037.514165		0	TRUE	0	-777.777
-1	1	0	1.368	0	IPI:IPI00847250.1	275721	SPACER	TREMBL:Q13587;Q4LE83|ENSEMBL:ENSP00000363777|VEGA:OTTHUMP00000041958 Tax_Id=9606 Gene_Symbol=FASN Fatty acid synthase	GLVQALQTK	479.2897	956.5648	2	49	-777.777	-777.777	-777.777	-777.777	2345.20334	5.542758764	2344.7949	2345.279453	2345.2699	294162.3975	956.5654	479.2893216	956.5641178	956.5652597	FALSE			-777.777	-777.777	-777.777	1	29.4	M:\Shao-En\MSDATA\kinaseinhib\k252a\solcomp\10x\J2\kinaseinhib_k252a_solcomp_10x_J2_combo_mascot_results.html		2	-777.777	-777.777	M:\Shao-En\MSDATA\kinaseinhib\k252a\solcomp\10x\J2\m03152008_j2_6.raw		151073627.3	956.5654647		479.2897564	TRUE	479.289378	-777.777
-1	1	0	0.722	0.13	IPI:IPI00013452.8	172080	SPACER	SWISS-PROT:P07814|TREMBL:A0AVA9;Q05BP6;Q05DF8;Q3KQZ8;Q5DSM1;Q5H9S5;Q6PD57;Q86X73|ENSEMBL:ENSP00000355890|REFSEQ:NP_004437|H-INV:HIT000321887|VEGA:OTTHUMP00000035562 Tax_Id=9606 Gene_Symbol=EPRS glutamyl-prolyl tRNA synthetase	AALLNQHYQVNFK	777.4206	1552.8266	2	76	-777.777	-777.777	-777.777	-777.777	2464.893282	7.736603665	2464.5356	2464.988779	2465.7435	257544.8511	1552.8241	777.4192268	1552.823928	1544.807846	FALSE			-777.777	-777.777	-777.777	1	64.3	M:\Shao-En\MSDATA\kinaseinhib\k252a\solcomp\10x\J2\kinaseinhib_k252a_solcomp_10x_J2_combo_mascot_results.html	1Lys8	3	-777.777	-777.777	M:\Shao-En\MSDATA\kinaseinhib\k252a\solcomp\10x\J2\m03152008_j2_6.raw		63794440.83	1544.809945		777.4208168	TRUE	777.4194435	-777.777
-1	1	0	0.722	0.13	IPI:IPI00013452.8	172080	SPACER	SWISS-PROT:P07814|TREMBL:A0AVA9;Q05BP6;Q05DF8;Q3KQZ8;Q5DSM1;Q5H9S5;Q6PD57;Q86X73|ENSEMBL:ENSP00000355890|REFSEQ:NP_004437|H-INV:HIT000321887|VEGA:OTTHUMP00000035562 Tax_Id=9606 Gene_Symbol=EPRS glutamyl-prolyl tRNA synthetase	AALLNQHYQVNFK	773.4136	1544.8126	2	66	-777.777	-777.777	-777.777	-777.777	0	0	2463.7772	0	0	0	1544.8099	773.4122402	1544.809955	0	FALSE			-777.777	-777.777	-777.777	1	44.2	M:\Shao-En\MSDATA\kinaseinhib\k252a\solcomp\10x\J2\kinaseinhib_k252a_solcomp_10x_J2_combo_mascot_results.html		3	-777.777	-777.777	M:\Shao-En\MSDATA\kinaseinhib\k252a\solcomp\10x\J2\m03152008_j2_6.raw		0	1544.809945		0	TRUE	0	-777.777
-1	1	0	0.722	0.13	IPI:IPI00013452.8	172080	SPACER	SWISS-PROT:P07814|TREMBL:A0AVA9;Q05BP6;Q05DF8;Q3KQZ8;Q5DSM1;Q5H9S5;Q6PD57;Q86X73|ENSEMBL:ENSP00000355890|REFSEQ:NP_004437|H-INV:HIT000321887|VEGA:OTTHUMP00000035562 Tax_Id=9606 Gene_Symbol=EPRS glutamyl-prolyl tRNA synthetase	AALLNQHYQVNFK	515.9451	1544.8134	3	33	-777.777	-777.777	-777.777	-777.777	2464.912057	7.736603665	2462.7122	2464.873854	2464.0334	332060.8705	1544.8099	515.9445993	1544.81201	1544.809103	FALSE			-777.777	-777.777	-777.777	1	21.1	M:\Shao-En\MSDATA\kinaseinhib\k252a\solcomp\10x\J2\kinaseinhib_k252a_solcomp_10x_J2_combo_mascot_results.html		3	-777.777	-777.777	M:\Shao-En\MSDATA\kinaseinhib\k252a\solcomp\10x\J2\m03152008_j2_6.raw		152767591.8	1544.809945		515.9435368	TRUE	515.9430361	-777.777
-1	1	0	0.722	0.13	IPI:IPI00013452.8	172080	SPACER	SWISS-PROT:P07814|TREMBL:A0AVA9;Q05BP6;Q05DF8;Q3KQZ8;Q5DSM1;Q5H9S5;Q6PD57;Q86X73|ENSEMBL:ENSP00000355890|REFSEQ:NP_004437|H-INV:HIT000321887|VEGA:OTTHUMP00000035562 Tax_Id=9606 Gene_Symbol=EPRS glutamyl-prolyl tRNA synthetase	AIQGGTSHHLGQNFSK	841.4237	1680.8328	2	106	-777.777	-777.777	-777.777	-777.777	995.7440468	27.18775068	985.7919	996.2688972	992.1747	22808.0217	1680.8332	841.4221132	1680.829701	1680.83189	FALSE			-777.777	-777.777	-777.777	1	94.2	M:\Shao-En\MSDATA\kinaseinhib\k252a\solcomp\10x\J2\kinaseinhib_k252a_solcomp_10x_J2_combo_mascot_results.html		3	-777.777	-777.777	M:\Shao-En\MSDATA\kinaseinhib\k252a\solcomp\10x\J2\m03152008_j2_6.raw		4953106.156	1680.833195		841.4251829	TRUE	841.4235961	-777.777
-1	1	0	0.722	0.13	IPI:IPI00013452.8	172080	SPACER	SWISS-PROT:P07814|TREMBL:A0AVA9;Q05BP6;Q05DF8;Q3KQZ8;Q5DSM1;Q5H9S5;Q6PD57;Q86X73|ENSEMBL:ENSP00000355890|REFSEQ:NP_004437|H-INV:HIT000321887|VEGA:OTTHUMP00000035562 Tax_Id=9606 Gene_Symbol=EPRS glutamyl-prolyl tRNA synthetase	AIQGGTSHHLGQNFSK	845.4306	1688.8466	2	58	-777.777	-777.777	-777.777	-777.777	0	0	986.1007	0	0	0	1688.8474	845.4289999	1688.843474	0	FALSE			-777.777	-777.777	-777.777	1	38.8	M:\Shao-En\MSDATA\kinaseinhib\k252a\solcomp\10x\J2\kinaseinhib_k252a_solcomp_10x_J2_combo_mascot_results.html	1Lys8	3	-777.777	-777.777	M:\Shao-En\MSDATA\kinaseinhib\k252a\solcomp\10x\J2\m03152008_j2_6.raw		0	1680.833195		0	TRUE	0	-777.777
-1	1	0	0.722	0.13	IPI:IPI00013452.8	172080	SPACER	SWISS-PROT:P07814|TREMBL:A0AVA9;Q05BP6;Q05DF8;Q3KQZ8;Q5DSM1;Q5H9S5;Q6PD57;Q86X73|ENSEMBL:ENSP00000355890|REFSEQ:NP_004437|H-INV:HIT000321887|VEGA:OTTHUMP00000035562 Tax_Id=9606 Gene_Symbol=EPRS glutamyl-prolyl tRNA synthetase	AIQGGTSHHLGQNFSK	563.9564	1688.8472	3	18	-777.777	-777.777	-777.777	-777.777	0	0	1012.7999	0	0	0	1688.8474	563.9557391	1688.845429	0	FALSE			-777.777	-777.777	-777.777	1	10.3	M:\Shao-En\MSDATA\kinaseinhib\k252a\solcomp\10x\J2\kinaseinhib_k252a_solcomp_10x_J2_combo_mascot_results.html	1Lys8	3	-777.777	-777.777	M:\Shao-En\MSDATA\kinaseinhib\k252a\solcomp\10x\J2\m03152008_j2_6.raw		0	1680.833195		0	FALSE	0	-777.777
-1	1	0	0.722	0.13	IPI:IPI00013452.8	172080	SPACER	SWISS-PROT:P07814|TREMBL:A0AVA9;Q05BP6;Q05DF8;Q3KQZ8;Q5DSM1;Q5H9S5;Q6PD57;Q86X73|ENSEMBL:ENSP00000355890|REFSEQ:NP_004437|H-INV:HIT000321887|VEGA:OTTHUMP00000035562 Tax_Id=9606 Gene_Symbol=EPRS glutamyl-prolyl tRNA synthetase	AIQGGTSHHLGQNFSK	563.9565	1688.8475	3	18	-777.777	-777.777	-777.777	-777.777	0	0	983.7489	0	0	0	1688.8474	563.9558391	1688.845729	0	FALSE			-777.777	-777.777	-777.777	1	9.1	M:\Shao-En\MSDATA\kinaseinhib\k252a\solcomp\10x\J2\kinaseinhib_k252a_solcomp_10x_J2_combo_mascot_results.html	1Lys8	3	-777.777	-777.777	M:\Shao-En\MSDATA\kinaseinhib\k252a\solcomp\10x\J2\m03152008_j2_6.raw		0	1680.833195		0	FALSE	0	-777.777
-1	1	0	0.722	0.13	IPI:IPI00013452.8	172080	SPACER	SWISS-PROT:P07814|TREMBL:A0AVA9;Q05BP6;Q05DF8;Q3KQZ8;Q5DSM1;Q5H9S5;Q6PD57;Q86X73|ENSEMBL:ENSP00000355890|REFSEQ:NP_004437|H-INV:HIT000321887|VEGA:OTTHUMP00000035562 Tax_Id=9606 Gene_Symbol=EPRS glutamyl-prolyl tRNA synthetase	AIQGGTSHHLGQNFSK	561.2843	1680.831	3	16	-777.777	-777.777	-777.777	-777.777	0	0	1007.2573	0	0	0	1680.8332	561.283648	1680.829156	0	FALSE			-777.777	-777.777	-777.777	1	3.5	M:\Shao-En\MSDATA\kinaseinhib\k252a\solcomp\10x\J2\kinaseinhib_k252a_solcomp_10x_J2_combo_mascot_results.html		3	-777.777	-777.777	M:\Shao-En\MSDATA\kinaseinhib\k252a\solcomp\10x\J2\m03152008_j2_6.raw		0	1680.833195		0	FALSE	0	-777.777
-1	1	0	0.722	0.13	IPI:IPI00013452.8	172080	SPACER	SWISS-PROT:P07814|TREMBL:A0AVA9;Q05BP6;Q05DF8;Q3KQZ8;Q5DSM1;Q5H9S5;Q6PD57;Q86X73|ENSEMBL:ENSP00000355890|REFSEQ:NP_004437|H-INV:HIT000321887|VEGA:OTTHUMP00000035562 Tax_Id=9606 Gene_Symbol=EPRS glutamyl-prolyl tRNA synthetase	AKINEAVECLLSLK	794.4438	1586.873	2	82	-777.777	-777.777	-777.777	-777.777	2930.092821	8.254484414	2928.866	2930.287038	2929.6764	90769.01044	1586.8701	794.44237	1586.870215	1586.870741	FALSE			-777.777	-777.777	-777.777	1	60.1	M:\Shao-En\MSDATA\kinaseinhib\k252a\solcomp\10x\J2\kinaseinhib_k252a_solcomp_10x_J2_combo_mascot_results.html		3	-777.777	-777.777	M:\Shao-En\MSDATA\kinaseinhib\k252a\solcomp\10x\J2\m03152008_j2_6.raw		21518998.91	1529.84868		794.4439298	TRUE	794.4424998	-777.777
-1	1	0	0.722	0.13	IPI:IPI00013452.8	172080	SPACER	SWISS-PROT:P07814|TREMBL:A0AVA9;Q05BP6;Q05DF8;Q3KQZ8;Q5DSM1;Q5H9S5;Q6PD57;Q86X73|ENSEMBL:ENSP00000355890|REFSEQ:NP_004437|H-INV:HIT000321887|VEGA:OTTHUMP00000035562 Tax_Id=9606 Gene_Symbol=EPRS glutamyl-prolyl tRNA synthetase	AKINEAVECLLSLK	802.4572	1602.8998	2	79	-777.777	-777.777	-777.777	-777.777	0	0	2930.197	0	0	0	1602.8985	802.4557432	1602.896961	0	FALSE			-777.777	-777.777	-777.777	1	65.4	M:\Shao-En\MSDATA\kinaseinhib\k252a\solcomp\10x\J2\kinaseinhib_k252a_solcomp_10x_J2_combo_mascot_results.html	2Lys8	3	-777.777	-777.777	M:\Shao-En\MSDATA\kinaseinhib\k252a\solcomp\10x\J2\m03152008_j2_6.raw		0	1529.84868		0	TRUE	0	-777.777
-1	1	0	0.722	0.13	IPI:IPI00013452.8	172080	SPACER	SWISS-PROT:P07814|TREMBL:A0AVA9;Q05BP6;Q05DF8;Q3KQZ8;Q5DSM1;Q5H9S5;Q6PD57;Q86X73|ENSEMBL:ENSP00000355890|REFSEQ:NP_004437|H-INV:HIT000321887|VEGA:OTTHUMP00000035562 Tax_Id=9606 Gene_Symbol=EPRS glutamyl-prolyl tRNA synthetase	AKINEAVECLLSLK	535.308	1602.902	3	53	-777.777	-777.777	-777.777	-777.777	2930.22441	8.254484414	2930.4649	2930.28394	2929.6764	40697.22923	1602.8985	535.3074347	1602.900516	1586.872835	FALSE			-777.777	-777.777	-777.777	1	31.1	M:\Shao-En\MSDATA\kinaseinhib\k252a\solcomp\10x\J2\kinaseinhib_k252a_solcomp_10x_J2_combo_mascot_results.html	2Lys8	3	-777.777	-777.777	M:\Shao-En\MSDATA\kinaseinhib\k252a\solcomp\10x\J2\m03152008_j2_6.raw		17924304	1529.84868		535.3079508	TRUE	535.3073854	-777.777
-1	1	0	0.722	0.13	IPI:IPI00013452.8	172080	SPACER	SWISS-PROT:P07814|TREMBL:A0AVA9;Q05BP6;Q05DF8;Q3KQZ8;Q5DSM1;Q5H9S5;Q6PD57;Q86X73|ENSEMBL:ENSP00000355890|REFSEQ:NP_004437|H-INV:HIT000321887|VEGA:OTTHUMP00000035562 Tax_Id=9606 Gene_Symbol=EPRS glutamyl-prolyl tRNA synthetase	AKINEAVECLLSLK	529.9647	1586.8722	3	31	-777.777	-777.777	-777.777	-777.777	0	0	2929.414	0	0	0	1586.8701	529.9641525	1586.870669	0	FALSE			-777.777	-777.777	-777.777	1	17.6	M:\Shao-En\MSDATA\kinaseinhib\k252a\solcomp\10x\J2\kinaseinhib_k252a_solcomp_10x_J2_combo_mascot_results.html		3	-777.777	-777.777	M:\Shao-En\MSDATA\kinaseinhib\k252a\solcomp\10x\J2\m03152008_j2_6.raw		0	1529.84868		0	TRUE	0	-777.777
-1	1	0	0.722	0.13	IPI:IPI00013452.8	172080	SPACER	SWISS-PROT:P07814|TREMBL:A0AVA9;Q05BP6;Q05DF8;Q3KQZ8;Q5DSM1;Q5H9S5;Q6PD57;Q86X73|ENSEMBL:ENSP00000355890|REFSEQ:NP_004437|H-INV:HIT000321887|VEGA:OTTHUMP00000035562 Tax_Id=9606 Gene_Symbol=EPRS glutamyl-prolyl tRNA synthetase	APKDQVDIAVQELLQLK	954.5457	1907.0767	2	94	-777.777	-777.777	-777.777	-777.777	3143.710267	10.5304674	3143.3595	3143.483672	3144.2018	54411.57038	1907.0727	954.5437358	1907.072946	1907.070705	FALSE			-777.777	-777.777	-777.777	1	83.4	M:\Shao-En\MSDATA\kinaseinhib\k252a\solcomp\10x\J2\kinaseinhib_k252a_solcomp_10x_J2_combo_mascot_results.html		3	-777.777	-777.777	M:\Shao-En\MSDATA\kinaseinhib\k252a\solcomp\10x\J2\m03152008_j2_6.raw		9803102.816	1907.072735		954.5454844	TRUE	954.5435201	-777.777
-1	1	0	0.722	0.13	IPI:IPI00013452.8	172080	SPACER	SWISS-PROT:P07814|TREMBL:A0AVA9;Q05BP6;Q05DF8;Q3KQZ8;Q5DSM1;Q5H9S5;Q6PD57;Q86X73|ENSEMBL:ENSP00000355890|REFSEQ:NP_004437|H-INV:HIT000321887|VEGA:OTTHUMP00000035562 Tax_Id=9606 Gene_Symbol=EPRS glutamyl-prolyl tRNA synthetase	APKDQVDIAVQELLQLK	636.699	1907.0752	3	39	-777.777	-777.777	-777.777	-777.777	3143.478175	12.74810206	3139.9179	3144.112241	3144.2018	99540.42042	1907.0727	636.6980964	1907.072501	1907.072145	FALSE			-777.777	-777.777	-777.777	1	29.5	M:\Shao-En\MSDATA\kinaseinhib\k252a\solcomp\10x\J2\kinaseinhib_k252a_solcomp_10x_J2_combo_mascot_results.html		3	-777.777	-777.777	M:\Shao-En\MSDATA\kinaseinhib\k252a\solcomp\10x\J2\m03152008_j2_6.raw		33177216.92	1907.072735		636.6987071	TRUE	636.6978034	-777.777
-1	1	0	0.722	0.13	IPI:IPI00013452.8	172080	SPACER	SWISS-PROT:P07814|TREMBL:A0AVA9;Q05BP6;Q05DF8;Q3KQZ8;Q5DSM1;Q5H9S5;Q6PD57;Q86X73|ENSEMBL:ENSP00000355890|REFSEQ:NP_004437|H-INV:HIT000321887|VEGA:OTTHUMP00000035562 Tax_Id=9606 Gene_Symbol=EPRS glutamyl-prolyl tRNA synthetase	APKDQVDIAVQELLQLK	642.0428	1923.1067	3	32	-777.777	-777.777	-777.777	-777.777	0	0	3140.9971	0	0	0	1923.1011	642.0418785	1923.103847	0	FALSE			-777.777	-777.777	-777.777	1	21.4	M:\Shao-En\MSDATA\kinaseinhib\k252a\solcomp\10x\J2\kinaseinhib_k252a_solcomp_10x_J2_combo_mascot_results.html	2Lys8	3	-777.777	-777.777	M:\Shao-En\MSDATA\kinaseinhib\k252a\solcomp\10x\J2\m03152008_j2_6.raw		0	1907.072735		0	TRUE	0	-777.777
-1	1	0	0.722	0.13	IPI:IPI00013452.8	172080	SPACER	SWISS-PROT:P07814|TREMBL:A0AVA9;Q05BP6;Q05DF8;Q3KQZ8;Q5DSM1;Q5H9S5;Q6PD57;Q86X73|ENSEMBL:ENSP00000355890|REFSEQ:NP_004437|H-INV:HIT000321887|VEGA:OTTHUMP00000035562 Tax_Id=9606 Gene_Symbol=EPRS glutamyl-prolyl tRNA synthetase	AYVDDTPAEQMK	684.3126	1366.6107	2	65	-777.777	-777.777	-777.777	-777.777	2253.910749	9.764142424	2255.9421	2253.567231	2254.9893	55793.6395	1366.6075	684.3115375	1366.60855	1366.607732	FALSE			-777.777	-777.777	-777.777	1	48.9	M:\Shao-En\MSDATA\kinaseinhib\k252a\solcomp\10x\J2\kinaseinhib_k252a_solcomp_10x_J2_combo_mascot_results.html		3	-777.777	-777.777	M:\Shao-En\MSDATA\kinaseinhib\k252a\solcomp\10x\J2\m03152008_j2_6.raw		16587479.29	1366.607465		684.3126048	TRUE	684.3115423	-777.777
-1	1	0	0.722	0.13	IPI:IPI00013452.8	172080	SPACER	SWISS-PROT:P07814|TREMBL:A0AVA9;Q05BP6;Q05DF8;Q3KQZ8;Q5DSM1;Q5H9S5;Q6PD57;Q86X73|ENSEMBL:ENSP00000355890|REFSEQ:NP_004437|H-INV:HIT000321887|VEGA:OTTHUMP00000035562 Tax_Id=9606 Gene_Symbol=EPRS glutamyl-prolyl tRNA synthetase	DPTLYR	382.7011	763.3877	2	23	-777.777	-777.777	-777.777	-777.777	0	0	1255.2911	0	0	0	763.3864	382.7010439	763.3875624	0	FALSE			-777.777	-777.777	-777.777	1	6	M:\Shao-En\MSDATA\kinaseinhib\k252a\solcomp\10x\J2\kinaseinhib_k252a_solcomp_10x_J2_combo_mascot_results.html		3	-777.777	-777.777	M:\Shao-En\MSDATA\kinaseinhib\k252a\solcomp\10x\J2\m03152008_j2_6.raw		0	763.3864447		0	FALSE	0	-777.777
-1	1	0	0.722	0.13	IPI:IPI00013452.8	172080	SPACER	SWISS-PROT:P07814|TREMBL:A0AVA9;Q05BP6;Q05DF8;Q3KQZ8;Q5DSM1;Q5H9S5;Q6PD57;Q86X73|ENSEMBL:ENSP00000355890|REFSEQ:NP_004437|H-INV:HIT000321887|VEGA:OTTHUMP00000035562 Tax_Id=9606 Gene_Symbol=EPRS glutamyl-prolyl tRNA synthetase	DPTLYR	382.7006	763.3867	2	15	-777.777	-777.777	-777.777	-777.777	0	0	1234.0597	0	0	0	763.3864	382.7005439	763.3865624	0	FALSE			-777.777	-777.777	-777.777	1	1.8	M:\Shao-En\MSDATA\kinaseinhib\k252a\solcomp\10x\J2\kinaseinhib_k252a_solcomp_10x_J2_combo_mascot_results.html		3	-777.777	-777.777	M:\Shao-En\MSDATA\kinaseinhib\k252a\solcomp\10x\J2\m03152008_j2_6.raw		0	763.3864447		0	FALSE	0	-777.777
-1	1	0	0.722	0.13	IPI:IPI00013452.8	172080	SPACER	SWISS-PROT:P07814|TREMBL:A0AVA9;Q05BP6;Q05DF8;Q3KQZ8;Q5DSM1;Q5H9S5;Q6PD57;Q86X73|ENSEMBL:ENSP00000355890|REFSEQ:NP_004437|H-INV:HIT000321887|VEGA:OTTHUMP00000035562 Tax_Id=9606 Gene_Symbol=EPRS glutamyl-prolyl tRNA synthetase	DQDLEPGAPSMGAK	716.3268	1430.639	2	34	-777.777	-777.777	-777.777	-777.777	1269.239691	65.27516893	1265.0055	1269.129111	1251.9762	1704.356123	1430.6347	716.3256307	1430.636736	1430.636142	FALSE			-777.777	-777.777	-777.777	1	8.6	M:\Shao-En\MSDATA\kinaseinhib\k252a\solcomp\10x\J2\kinaseinhib_k252a_solcomp_10x_J2_combo_mascot_results.html	1Met(ox)	3	-777.777	-777.777	M:\Shao-En\MSDATA\kinaseinhib\k252a\solcomp\10x\J2\m03152008_j2_6.raw		482456.1973	1414.639815		716.3265219	TRUE	716.3253525	-777.777
-1	1	0	0.722	0.13	IPI:IPI00013452.8	172080	SPACER	SWISS-PROT:P07814|TREMBL:A0AVA9;Q05BP6;Q05DF8;Q3KQZ8;Q5DSM1;Q5H9S5;Q6PD57;Q86X73|ENSEMBL:ENSP00000355890|REFSEQ:NP_004437|H-INV:HIT000321887|VEGA:OTTHUMP00000035562 Tax_Id=9606 Gene_Symbol=EPRS glutamyl-prolyl tRNA synthetase	DQVDIAVQELLQLK	806.4527	1610.8908	2	77	-777.777	-777.777	-777.777	-777.777	3295.226984	12.44635468	3292.6419	3295.508749	3294.7095	90833.8628	1610.8879	806.4512299	1610.887934	1610.887565	TRUE	Higher peak to the left (C13?). Possible charge state:	3	-777.777	-777.777	-777.777	1	58.5	M:\Shao-En\MSDATA\kinaseinhib\k252a\solcomp\10x\J2\kinaseinhib_k252a_solcomp_10x_J2_combo_mascot_results.html		3	-777.777	-777.777	M:\Shao-En\MSDATA\kinaseinhib\k252a\solcomp\10x\J2\m03152008_j2_6.raw		21185626.98	1610.887905		806.4522643	TRUE	806.4507942	-777.777
-1	1	0	0.722	0.13	IPI:IPI00013452.8	172080	SPACER	SWISS-PROT:P07814|TREMBL:A0AVA9;Q05BP6;Q05DF8;Q3KQZ8;Q5DSM1;Q5H9S5;Q6PD57;Q86X73|ENSEMBL:ENSP00000355890|REFSEQ:NP_004437|H-INV:HIT000321887|VEGA:OTTHUMP00000035562 Tax_Id=9606 Gene_Symbol=EPRS glutamyl-prolyl tRNA synthetase	DQVDIAVQELLQLK	810.46	1618.9054	2	71	-777.777	-777.777	-777.777	-777.777	0	0	3293.665	0	0	0	1618.9021	810.4585165	1618.902508	0	FALSE			-777.777	-777.777	-777.777	1	55.8	M:\Shao-En\MSDATA\kinaseinhib\k252a\solcomp\10x\J2\kinaseinhib_k252a_solcomp_10x_J2_combo_mascot_results.html	1Lys8	3	-777.777	-777.777	M:\Shao-En\MSDATA\kinaseinhib\k252a\solcomp\10x\J2\m03152008_j2_6.raw		0	1610.887905		0	TRUE	0	-777.777
-1	1	0	0.722	0.13	IPI:IPI00013452.8	172080	SPACER	SWISS-PROT:P07814|TREMBL:A0AVA9;Q05BP6;Q05DF8;Q3KQZ8;Q5DSM1;Q5H9S5;Q6PD57;Q86X73|ENSEMBL:ENSP00000355890|REFSEQ:NP_004437|H-INV:HIT000321887|VEGA:OTTHUMP00000035562 Tax_Id=9606 Gene_Symbol=EPRS glutamyl-prolyl tRNA synthetase	EAPCVLIYIPDGHTK	856.9395	1711.8644	2	62	-777.777	-777.777	-777.777	-777.777	2673.773503	12.31317599	2673.9832	2674.774883	2675.0594	198306.5782	1711.8603	856.9378615	1711.861198	1711.859696	FALSE			-777.777	-777.777	-777.777	1	50.6	M:\Shao-En\MSDATA\kinaseinhib\k252a\solcomp\10x\J2\kinaseinhib_k252a_solcomp_10x_J2_combo_mascot_results.html		3	-777.777	-777.777	M:\Shao-En\MSDATA\kinaseinhib\k252a\solcomp\10x\J2\m03152008_j2_6.raw		42144128.28	1654.83884		856.9395877	TRUE	856.9379492	-777.777
-1	1	0	0.722	0.13	IPI:IPI00013452.8	172080	SPACER	SWISS-PROT:P07814|TREMBL:A0AVA9;Q05BP6;Q05DF8;Q3KQZ8;Q5DSM1;Q5H9S5;Q6PD57;Q86X73|ENSEMBL:ENSP00000355890|REFSEQ:NP_004437|H-INV:HIT000321887|VEGA:OTTHUMP00000035562 Tax_Id=9606 Gene_Symbol=EPRS glutamyl-prolyl tRNA synthetase	EAPCVLIYIPDGHTK	860.945	1719.8755	2	51	-777.777	-777.777	-777.777	-777.777	0	0	2674.5276	0	0	0	1719.8745	860.9433481	1719.872171	0	FALSE			-777.777	-777.777	-777.777	1	35.5	M:\Shao-En\MSDATA\kinaseinhib\k252a\solcomp\10x\J2\kinaseinhib_k252a_solcomp_10x_J2_combo_mascot_results.html	1Lys8	3	-777.777	-777.777	M:\Shao-En\MSDATA\kinaseinhib\k252a\solcomp\10x\J2\m03152008_j2_6.raw		0	1654.83884		0	TRUE	0	-777.777
-1	1	0	0.722	0.13	IPI:IPI00013452.8	172080	SPACER	SWISS-PROT:P07814|TREMBL:A0AVA9;Q05BP6;Q05DF8;Q3KQZ8;Q5DSM1;Q5H9S5;Q6PD57;Q86X73|ENSEMBL:ENSP00000355890|REFSEQ:NP_004437|H-INV:HIT000321887|VEGA:OTTHUMP00000035562 Tax_Id=9606 Gene_Symbol=EPRS glutamyl-prolyl tRNA synthetase	EAPCVLIYIPDGHTK	574.2997	1719.8773	3	18	-777.777	-777.777	-777.777	-777.777	0	0	2672.6267	0	0	0	1719.8745	574.2990046	1719.875226	0	FALSE			-777.777	-777.777	-777.777	1	7.4	M:\Shao-En\MSDATA\kinaseinhib\k252a\solcomp\10x\J2\kinaseinhib_k252a_solcomp_10x_J2_combo_mascot_results.html	1Lys8	3	-777.777	-777.777	M:\Shao-En\MSDATA\kinaseinhib\k252a\solcomp\10x\J2\m03152008_j2_6.raw		0	1654.83884		0	FALSE	0	-777.777
-1	1	0	0.722	0.13	IPI:IPI00013452.8	172080	SPACER	SWISS-PROT:P07814|TREMBL:A0AVA9;Q05BP6;Q05DF8;Q3KQZ8;Q5DSM1;Q5H9S5;Q6PD57;Q86X73|ENSEMBL:ENSP00000355890|REFSEQ:NP_004437|H-INV:HIT000321887|VEGA:OTTHUMP00000035562 Tax_Id=9606 Gene_Symbol=EPRS glutamyl-prolyl tRNA synthetase	EAPCVLIYIPDGHTK	571.6286	1711.8641	3	17	-777.777	-777.777	-777.777	-777.777	0	0	2670.8979	0	0	0	1711.8603	571.6279135	1711.861952	0	FALSE			-777.777	-777.777	-777.777	1	9.7	M:\Shao-En\MSDATA\kinaseinhib\k252a\solcomp\10x\J2\kinaseinhib_k252a_solcomp_10x_J2_combo_mascot_results.html		3	-777.777	-777.777	M:\Shao-En\MSDATA\kinaseinhib\k252a\solcomp\10x\J2\m03152008_j2_6.raw		0	1654.83884		0	FALSE	0	-777.777
-1	1	0	0.722	0.13	IPI:IPI00013452.8	172080	SPACER	SWISS-PROT:P07814|TREMBL:A0AVA9;Q05BP6;Q05DF8;Q3KQZ8;Q5DSM1;Q5H9S5;Q6PD57;Q86X73|ENSEMBL:ENSP00000355890|REFSEQ:NP_004437|H-INV:HIT000321887|VEGA:OTTHUMP00000035562 Tax_Id=9606 Gene_Symbol=EPRS glutamyl-prolyl tRNA synthetase	EDVDAAVK	423.7147	845.4148	2	23	-777.777	-777.777	-777.777	-777.777	0	0	835.2616	0	0	0	845.413	423.714507	845.4144887	0	FALSE			-777.777	-777.777	-777.777	1	3.1	M:\Shao-En\MSDATA\kinaseinhib\k252a\solcomp\10x\J2\kinaseinhib_k252a_solcomp_10x_J2_combo_mascot_results.html		3	-777.777	-777.777	M:\Shao-En\MSDATA\kinaseinhib\k252a\solcomp\10x\J2\m03152008_j2_6.raw		0	845.4130347		0	FALSE	0	-777.777
-1	1	0	0.722	0.13	IPI:IPI00013452.8	172080	SPACER	SWISS-PROT:P07814|TREMBL:A0AVA9;Q05BP6;Q05DF8;Q3KQZ8;Q5DSM1;Q5H9S5;Q6PD57;Q86X73|ENSEMBL:ENSP00000355890|REFSEQ:NP_004437|H-INV:HIT000321887|VEGA:OTTHUMP00000035562 Tax_Id=9606 Gene_Symbol=EPRS glutamyl-prolyl tRNA synthetase	ERPTPSLNNNCTTSEDSLVLYNR	898.107	2691.2993	3	62	-777.777	-777.777	-777.777	-777.777	2480.922142	7.971488546	2481.1937	2481.437232	2481.4699	170798.2094	2691.2961	898.1052241	2691.293884	2679.253665	FALSE			-777.777	-777.777	-777.777	1	53.9	M:\Shao-En\MSDATA\kinaseinhib\k252a\solcomp\10x\J2\kinaseinhib_k252a_solcomp_10x_J2_combo_mascot_results.html	2Arg6	3	-777.777	-777.777	M:\Shao-En\MSDATA\kinaseinhib\k252a\solcomp\10x\J2\m03152008_j2_6.raw		34039095.31	2622.23438		898.1072234	TRUE	898.1054475	-777.777
-1	1	0	0.722	0.13	IPI:IPI00013452.8	172080	SPACER	SWISS-PROT:P07814|TREMBL:A0AVA9;Q05BP6;Q05DF8;Q3KQZ8;Q5DSM1;Q5H9S5;Q6PD57;Q86X73|ENSEMBL:ENSP00000355890|REFSEQ:NP_004437|H-INV:HIT000321887|VEGA:OTTHUMP00000035562 Tax_Id=9606 Gene_Symbol=EPRS glutamyl-prolyl tRNA synthetase	ERPTPSLNNNCTTSEDSLVLYNR	894.0938	2679.2595	3	47	-777.777	-777.777	-777.777	-777.777	0	0	2480.4175	0	0	0	2679.2558	894.0920375	2679.254324	0	FALSE			-777.777	-777.777	-777.777	1	36.4	M:\Shao-En\MSDATA\kinaseinhib\k252a\solcomp\10x\J2\kinaseinhib_k252a_solcomp_10x_J2_combo_mascot_results.html		3	-777.777	-777.777	M:\Shao-En\MSDATA\kinaseinhib\k252a\solcomp\10x\J2\m03152008_j2_6.raw		0	2622.23438		0	TRUE	0	-777.777
-1	1	0	0.722	0.13	IPI:IPI00013452.8	172080	SPACER	SWISS-PROT:P07814|TREMBL:A0AVA9;Q05BP6;Q05DF8;Q3KQZ8;Q5DSM1;Q5H9S5;Q6PD57;Q86X73|ENSEMBL:ENSP00000355890|REFSEQ:NP_004437|H-INV:HIT000321887|VEGA:OTTHUMP00000035562 Tax_Id=9606 Gene_Symbol=EPRS glutamyl-prolyl tRNA synthetase	EVIPVNVPEAQEEMKEVAK	713.7075	2138.1005	3	13	-777.777	-777.777	-777.777	-777.777	0	0	2708.0479	0	0	0	2138.0928	713.7063394	2138.09723	0	FALSE			-777.777	-777.777	-777.777	1	8.3	M:\Shao-En\MSDATA\kinaseinhib\k252a\solcomp\10x\J2\kinaseinhib_k252a_solcomp_10x_J2_combo_mascot_results.html		3	-777.777	-777.777	M:\Shao-En\MSDATA\kinaseinhib\k252a\solcomp\10x\J2\m03152008_j2_6.raw		0	2138.092875		0	FALSE	0	-777.777
-1	1	0	0.722	0.13	IPI:IPI00013452.8	172080	SPACER	SWISS-PROT:P07814|TREMBL:A0AVA9;Q05BP6;Q05DF8;Q3KQZ8;Q5DSM1;Q5H9S5;Q6PD57;Q86X73|ENSEMBL:ENSP00000355890|REFSEQ:NP_004437|H-INV:HIT000321887|VEGA:OTTHUMP00000035562 Tax_Id=9606 Gene_Symbol=EPRS glutamyl-prolyl tRNA synthetase	EYIPGQPPLSQSSDSSPTR	1023.4952	2044.9758	2	65	-777.777	-777.777	-777.777	-777.777	2404.172507	12.14838452	2404.8762	2404.794895	2403.3836	81581.67463	2044.9701	1023.493006	2044.971486	2044.970978	FALSE			-777.777	-777.777	-777.777	1	54.8	M:\Shao-En\MSDATA\kinaseinhib\k252a\solcomp\10x\J2\kinaseinhib_k252a_solcomp_10x_J2_combo_mascot_results.html		3	-777.777	-777.777	M:\Shao-En\MSDATA\kinaseinhib\k252a\solcomp\10x\J2\m03152008_j2_6.raw		13293850.36	2044.970145		1023.495152	TRUE	1023.492958	-777.777
-1	1	0	0.722	0.13	IPI:IPI00013452.8	172080	SPACER	SWISS-PROT:P07814|TREMBL:A0AVA9;Q05BP6;Q05DF8;Q3KQZ8;Q5DSM1;Q5H9S5;Q6PD57;Q86X73|ENSEMBL:ENSP00000355890|REFSEQ:NP_004437|H-INV:HIT000321887|VEGA:OTTHUMP00000035562 Tax_Id=9606 Gene_Symbol=EPRS glutamyl-prolyl tRNA synthetase	FAGGDYTTTIEAFISASGR	982.4765	1962.9384	2	98	-777.777	-777.777	-777.777	-777.777	3217.706067	12.92533324	3213.8169	3218.054994	3216.5746	184898.1254	1962.9323	982.4744426	1962.93436	1962.930576	FALSE			-777.777	-777.777	-777.777	1	91.3	M:\Shao-En\MSDATA\kinaseinhib\k252a\solcomp\10x\J2\kinaseinhib_k252a_solcomp_10x_J2_combo_mascot_results.html		3	-777.777	-777.777	M:\Shao-En\MSDATA\kinaseinhib\k252a\solcomp\10x\J2\m03152008_j2_6.raw		31803157.01	1962.932285		982.475953	TRUE	982.4738956	-777.777
-1	1	0	0.722	0.13	IPI:IPI00013452.8	172080	SPACER	SWISS-PROT:P07814|TREMBL:A0AVA9;Q05BP6;Q05DF8;Q3KQZ8;Q5DSM1;Q5H9S5;Q6PD57;Q86X73|ENSEMBL:ENSP00000355890|REFSEQ:NP_004437|H-INV:HIT000321887|VEGA:OTTHUMP00000035562 Tax_Id=9606 Gene_Symbol=EPRS glutamyl-prolyl tRNA synthetase	FAGGDYTTTIEAFISASGR	985.4856	1968.9566	2	87	-777.777	-777.777	-777.777	-777.777	0	0	3215.425	0	0	0	1968.9524	985.4835325	1968.95254	0	FALSE			-777.777	-777.777	-777.777	1	78.3	M:\Shao-En\MSDATA\kinaseinhib\k252a\solcomp\10x\J2\kinaseinhib_k252a_solcomp_10x_J2_combo_mascot_results.html	1Arg6	3	-777.777	-777.777	M:\Shao-En\MSDATA\kinaseinhib\k252a\solcomp\10x\J2\m03152008_j2_6.raw		0	1962.932285		0	TRUE	0	-777.777
-1	1	0	0.722	0.13	IPI:IPI00013452.8	172080	SPACER	SWISS-PROT:P07814|TREMBL:A0AVA9;Q05BP6;Q05DF8;Q3KQZ8;Q5DSM1;Q5H9S5;Q6PD57;Q86X73|ENSEMBL:ENSP00000355890|REFSEQ:NP_004437|H-INV:HIT000321887|VEGA:OTTHUMP00000035562 Tax_Id=9606 Gene_Symbol=EPRS glutamyl-prolyl tRNA synthetase	FAGGDYTTTIEAFISASGR	655.3195	1962.9367	3	59	-777.777	-777.777	-777.777	-777.777	3217.55823	12.92533324	3215.999	3217.436544	3216.5746	29399.59625	1962.9323	655.3185342	1962.933815	1962.932971	FALSE			-777.777	-777.777	-777.777	1	42.4	M:\Shao-En\MSDATA\kinaseinhib\k252a\solcomp\10x\J2\kinaseinhib_k252a_solcomp_10x_J2_combo_mascot_results.html		3	-777.777	-777.777	M:\Shao-En\MSDATA\kinaseinhib\k252a\solcomp\10x\J2\m03152008_j2_6.raw		9356637.148	1962.932285		655.3193166	TRUE	655.3183508	-777.777
-1	1	0	0.722	0.13	IPI:IPI00013452.8	172080	SPACER	SWISS-PROT:P07814|TREMBL:A0AVA9;Q05BP6;Q05DF8;Q3KQZ8;Q5DSM1;Q5H9S5;Q6PD57;Q86X73|ENSEMBL:ENSP00000355890|REFSEQ:NP_004437|H-INV:HIT000321887|VEGA:OTTHUMP00000035562 Tax_Id=9606 Gene_Symbol=EPRS glutamyl-prolyl tRNA synthetase	FNHWELK	491.2557	980.4969	2	31	-777.777	-777.777	-777.777	-777.777	2268.04516	7.500300778	2266.2869	2268.109537	2268.6497	134030.6872	980.4959	491.2552817	980.4960379	972.4822287	FALSE			-777.777	-777.777	-777.777	1	5	M:\Shao-En\MSDATA\kinaseinhib\k252a\solcomp\10x\J2\kinaseinhib_k252a_solcomp_10x_J2_combo_mascot_results.html	1Lys8	3	-777.777	-777.777	M:\Shao-En\MSDATA\kinaseinhib\k252a\solcomp\10x\J2\m03152008_j2_6.raw		68888308.5	972.4817347		491.2557304	TRUE	491.2553121	-777.777
-1	1	0	0.722	0.13	IPI:IPI00013452.8	172080	SPACER	SWISS-PROT:P07814|TREMBL:A0AVA9;Q05BP6;Q05DF8;Q3KQZ8;Q5DSM1;Q5H9S5;Q6PD57;Q86X73|ENSEMBL:ENSP00000355890|REFSEQ:NP_004437|H-INV:HIT000321887|VEGA:OTTHUMP00000035562 Tax_Id=9606 Gene_Symbol=EPRS glutamyl-prolyl tRNA synthetase	FNHWELK	487.2488	972.483	2	19	-777.777	-777.777	-777.777	-777.777	0	0	2266.7406	0	0	0	972.4817	487.248395	972.4822647	0	FALSE			-777.777	-777.777	-777.777	1	3	M:\Shao-En\MSDATA\kinaseinhib\k252a\solcomp\10x\J2\kinaseinhib_k252a_solcomp_10x_J2_combo_mascot_results.html		3	-777.777	-777.777	M:\Shao-En\MSDATA\kinaseinhib\k252a\solcomp\10x\J2\m03152008_j2_6.raw		0	972.4817347		0	FALSE	0	-777.777
-1	1	0	0.722	0.13	IPI:IPI00013452.8	172080	SPACER	SWISS-PROT:P07814|TREMBL:A0AVA9;Q05BP6;Q05DF8;Q3KQZ8;Q5DSM1;Q5H9S5;Q6PD57;Q86X73|ENSEMBL:ENSP00000355890|REFSEQ:NP_004437|H-INV:HIT000321887|VEGA:OTTHUMP00000035562 Tax_Id=9606 Gene_Symbol=EPRS glutamyl-prolyl tRNA synthetase	FPPEASGYLHIGHAK	541.9479	1622.822	3	17	-777.777	-777.777	-777.777	-777.777	0	0	2372.7716	0	0	0	1622.8205	541.9473125	1622.820149	0	FALSE			-777.777	-777.777	-777.777	1	8.8	M:\Shao-En\MSDATA\kinaseinhib\k252a\solcomp\10x\J2\kinaseinhib_k252a_solcomp_10x_J2_combo_mascot_results.html		3	-777.777	-777.777	M:\Shao-En\MSDATA\kinaseinhib\k252a\solcomp\10x\J2\m03152008_j2_6.raw		0	1622.820485		0	FALSE	0	-777.777
-1	1	0	0.722	0.13	IPI:IPI00013452.8	172080	SPACER	SWISS-PROT:P07814|TREMBL:A0AVA9;Q05BP6;Q05DF8;Q3KQZ8;Q5DSM1;Q5H9S5;Q6PD57;Q86X73|ENSEMBL:ENSP00000355890|REFSEQ:NP_004437|H-INV:HIT000321887|VEGA:OTTHUMP00000035562 Tax_Id=9606 Gene_Symbol=EPRS glutamyl-prolyl tRNA synthetase	FVELPGAEMGK	589.3005	1176.5864	2	54	-777.777	-777.777	-777.777	-777.777	2537.515487	5.513667828	2536.235	2537.459053	2537.409	276646.5278	1176.5848	589.2997545	1176.584984	1176.583905	FALSE			-777.777	-777.777	-777.777	1	32.7	M:\Shao-En\MSDATA\kinaseinhib\k252a\solcomp\10x\J2\kinaseinhib_k252a_solcomp_10x_J2_combo_mascot_results.html		3	-777.777	-777.777	M:\Shao-En\MSDATA\kinaseinhib\k252a\solcomp\10x\J2\m03152008_j2_6.raw		104292488.9	1176.584865		589.3004011	TRUE	589.2996556	-777.777
-1	1	0	0.722	0.13	IPI:IPI00013452.8	172080	SPACER	SWISS-PROT:P07814|TREMBL:A0AVA9;Q05BP6;Q05DF8;Q3KQZ8;Q5DSM1;Q5H9S5;Q6PD57;Q86X73|ENSEMBL:ENSP00000355890|REFSEQ:NP_004437|H-INV:HIT000321887|VEGA:OTTHUMP00000035562 Tax_Id=9606 Gene_Symbol=EPRS glutamyl-prolyl tRNA synthetase	FVELPGAEMGK	593.3073	1184.6001	2	36	-777.777	-777.777	-777.777	-777.777	0	0	2536.4753	0	0	0	1184.599	593.3065411	1184.598557	0	FALSE			-777.777	-777.777	-777.777	1	27.7	M:\Shao-En\MSDATA\kinaseinhib\k252a\solcomp\10x\J2\kinaseinhib_k252a_solcomp_10x_J2_combo_mascot_results.html	1Lys8	3	-777.777	-777.777	M:\Shao-En\MSDATA\kinaseinhib\k252a\solcomp\10x\J2\m03152008_j2_6.raw		0	1176.584865		0	TRUE	0	-777.777
-1	1	0	0.722	0.13	IPI:IPI00013452.8	172080	SPACER	SWISS-PROT:P07814|TREMBL:A0AVA9;Q05BP6;Q05DF8;Q3KQZ8;Q5DSM1;Q5H9S5;Q6PD57;Q86X73|ENSEMBL:ENSP00000355890|REFSEQ:NP_004437|H-INV:HIT000321887|VEGA:OTTHUMP00000035562 Tax_Id=9606 Gene_Symbol=EPRS glutamyl-prolyl tRNA synthetase	GFFICDQPYEPVSPYSCK	1101.4953	2200.9761	2	73	-777.777	-777.777	-777.777	-777.777	2856.252889	10.40779707	2855.2365	2856.395463	2856.3505	147129.7491	2200.9689	1101.492845	2200.971165	2192.955139	FALSE			-777.777	-777.777	-777.777	1	67.8	M:\Shao-En\MSDATA\kinaseinhib\k252a\solcomp\10x\J2\kinaseinhib_k252a_solcomp_10x_J2_combo_mascot_results.html	1Lys8	3	-777.777	-777.777	M:\Shao-En\MSDATA\kinaseinhib\k252a\solcomp\10x\J2\m03152008_j2_6.raw		21460209.48	2078.911756		1101.495602	TRUE	1101.493148	-777.777
-1	1	0	0.722	0.13	IPI:IPI00013452.8	172080	SPACER	SWISS-PROT:P07814|TREMBL:A0AVA9;Q05BP6;Q05DF8;Q3KQZ8;Q5DSM1;Q5H9S5;Q6PD57;Q86X73|ENSEMBL:ENSP00000355890|REFSEQ:NP_004437|H-INV:HIT000321887|VEGA:OTTHUMP00000035562 Tax_Id=9606 Gene_Symbol=EPRS glutamyl-prolyl tRNA synthetase	GFFICDQPYEPVSPYSCK	1097.4898	2192.9651	2	70	-777.777	-777.777	-777.777	-777.777	0	0	2853.6521	0	0	0	2192.9547	1097.487359	2192.960192	0	FALSE			-777.777	-777.777	-777.777	1	66.8	M:\Shao-En\MSDATA\kinaseinhib\k252a\solcomp\10x\J2\kinaseinhib_k252a_solcomp_10x_J2_combo_mascot_results.html		3	-777.777	-777.777	M:\Shao-En\MSDATA\kinaseinhib\k252a\solcomp\10x\J2\m03152008_j2_6.raw		0	2078.911756		0	TRUE	0	-777.777
-1	1	0	0.722	0.13	IPI:IPI00013452.8	172080	SPACER	SWISS-PROT:P07814|TREMBL:A0AVA9;Q05BP6;Q05DF8;Q3KQZ8;Q5DSM1;Q5H9S5;Q6PD57;Q86X73|ENSEMBL:ENSP00000355890|REFSEQ:NP_004437|H-INV:HIT000321887|VEGA:OTTHUMP00000035562 Tax_Id=9606 Gene_Symbol=EPRS glutamyl-prolyl tRNA synthetase	GNAAWQEQLK	576.7985	1151.5825	2	62	-777.777	-777.777	-777.777	-777.777	2301.898014	5.794846872	2301.4821	2301.951279	2301.9557	166396.3082	1151.5814	576.7977962	1151.581067	1143.566162	FALSE			-777.777	-777.777	-777.777	1	43.6	M:\Shao-En\MSDATA\kinaseinhib\k252a\solcomp\10x\J2\kinaseinhib_k252a_solcomp_10x_J2_combo_mascot_results.html	1Lys8	3	-777.777	-777.777	M:\Shao-En\MSDATA\kinaseinhib\k252a\solcomp\10x\J2\m03152008_j2_6.raw		65352271.56	1143.567255		576.7986923	TRUE	576.7979885	-777.777
-1	1	0	0.722	0.13	IPI:IPI00013452.8	172080	SPACER	SWISS-PROT:P07814|TREMBL:A0AVA9;Q05BP6;Q05DF8;Q3KQZ8;Q5DSM1;Q5H9S5;Q6PD57;Q86X73|ENSEMBL:ENSP00000355890|REFSEQ:NP_004437|H-INV:HIT000321887|VEGA:OTTHUMP00000035562 Tax_Id=9606 Gene_Symbol=EPRS glutamyl-prolyl tRNA synthetase	GNAAWQEQLK	572.7902	1143.5659	2	51	-777.777	-777.777	-777.777	-777.777	0	0	2301.2371	0	0	0	1143.5672	572.7895096	1143.564494	0	FALSE			-777.777	-777.777	-777.777	1	36.1	M:\Shao-En\MSDATA\kinaseinhib\k252a\solcomp\10x\J2\kinaseinhib_k252a_solcomp_10x_J2_combo_mascot_results.html		3	-777.777	-777.777	M:\Shao-En\MSDATA\kinaseinhib\k252a\solcomp\10x\J2\m03152008_j2_6.raw		0	1143.567255		0	TRUE	0	-777.777
-1	1	0	0.722	0.13	IPI:IPI00013452.8	172080	SPACER	SWISS-PROT:P07814|TREMBL:A0AVA9;Q05BP6;Q05DF8;Q3KQZ8;Q5DSM1;Q5H9S5;Q6PD57;Q86X73|ENSEMBL:ENSP00000355890|REFSEQ:NP_004437|H-INV:HIT000321887|VEGA:OTTHUMP00000035562 Tax_Id=9606 Gene_Symbol=EPRS glutamyl-prolyl tRNA synthetase	GSQFGQSCCLR	653.2928	1304.5711	2	57	-777.777	-777.777	-777.777	-777.777	2171.39057	7.744981304	2170.8889	2171.452656	2172.1049	192135.8905	1304.5697	653.291841	1304.569157	1298.548754	FALSE			-777.777	-777.777	-777.777	1	44.7	M:\Shao-En\MSDATA\kinaseinhib\k252a\solcomp\10x\J2\kinaseinhib_k252a_solcomp_10x_J2_combo_mascot_results.html	1Arg6	3	-777.777	-777.777	M:\Shao-En\MSDATA\kinaseinhib\k252a\solcomp\10x\J2\m03152008_j2_6.raw		62495859	1184.506656		653.2928475	TRUE	653.2918885	-777.777
-1	1	0	0.722	0.13	IPI:IPI00013452.8	172080	SPACER	SWISS-PROT:P07814|TREMBL:A0AVA9;Q05BP6;Q05DF8;Q3KQZ8;Q5DSM1;Q5H9S5;Q6PD57;Q86X73|ENSEMBL:ENSP00000355890|REFSEQ:NP_004437|H-INV:HIT000321887|VEGA:OTTHUMP00000035562 Tax_Id=9606 Gene_Symbol=EPRS glutamyl-prolyl tRNA synthetase	GSQFGQSCCLR	650.2818	1298.5491	2	50	-777.777	-777.777	-777.777	-777.777	0	0	2170.1468	0	0	0	1298.5496	650.280851	1298.547177	0	FALSE			-777.777	-777.777	-777.777	1	38.2	M:\Shao-En\MSDATA\kinaseinhib\k252a\solcomp\10x\J2\kinaseinhib_k252a_solcomp_10x_J2_combo_mascot_results.html		3	-777.777	-777.777	M:\Shao-En\MSDATA\kinaseinhib\k252a\solcomp\10x\J2\m03152008_j2_6.raw		0	1184.506656		0	TRUE	0	-777.777
-1	1	0	0.722	0.13	IPI:IPI00013452.8	172080	SPACER	SWISS-PROT:P07814|TREMBL:A0AVA9;Q05BP6;Q05DF8;Q3KQZ8;Q5DSM1;Q5H9S5;Q6PD57;Q86X73|ENSEMBL:ENSP00000355890|REFSEQ:NP_004437|H-INV:HIT000321887|VEGA:OTTHUMP00000035562 Tax_Id=9606 Gene_Symbol=EPRS glutamyl-prolyl tRNA synthetase	HPQPFLR	450.7616	899.5087	2	26	-777.777	-777.777	-777.777	-777.777	1123.160058	9.949955731	1119.5649	1122.808849	1120.5692	14265.52579	899.5073	450.7613168	899.5081082	893.4872003	FALSE			-777.777	-777.777	-777.777	1	2.8	M:\Shao-En\MSDATA\kinaseinhib\k252a\solcomp\10x\J2\kinaseinhib_k252a_solcomp_10x_J2_combo_mascot_results.html	1Arg6	3	-777.777	-777.777	M:\Shao-En\MSDATA\kinaseinhib\k252a\solcomp\10x\J2\m03152008_j2_6.raw		8112050.047	893.4871547		450.761349	TRUE	450.7610658	-777.777
-1	1	0	0.722	0.13	IPI:IPI00013452.8	172080	SPACER	SWISS-PROT:P07814|TREMBL:A0AVA9;Q05BP6;Q05DF8;Q3KQZ8;Q5DSM1;Q5H9S5;Q6PD57;Q86X73|ENSEMBL:ENSP00000355890|REFSEQ:NP_004437|H-INV:HIT000321887|VEGA:OTTHUMP00000035562 Tax_Id=9606 Gene_Symbol=EPRS glutamyl-prolyl tRNA synthetase	HPQPFLR	447.7517	893.4889	2	23	-777.777	-777.777	-777.777	-777.777	0	0	1007.2875	0	0	0	893.4872	447.7514268	893.4883283	0	FALSE			-777.777	-777.777	-777.777	1	0	M:\Shao-En\MSDATA\kinaseinhib\k252a\solcomp\10x\J2\kinaseinhib_k252a_solcomp_10x_J2_combo_mascot_results.html		3	-777.777	-777.777	M:\Shao-En\MSDATA\kinaseinhib\k252a\solcomp\10x\J2\m03152008_j2_5.raw		0	893.4871547		0	FALSE	0	-777.777
-1	1	0	0.722	0.13	IPI:IPI00013452.8	172080	SPACER	SWISS-PROT:P07814|TREMBL:A0AVA9;Q05BP6;Q05DF8;Q3KQZ8;Q5DSM1;Q5H9S5;Q6PD57;Q86X73|ENSEMBL:ENSP00000355890|REFSEQ:NP_004437|H-INV:HIT000321887|VEGA:OTTHUMP00000035562 Tax_Id=9606 Gene_Symbol=EPRS glutamyl-prolyl tRNA synthetase	HPQPFLR	447.7504	893.4863	2	21	-777.777	-777.777	-777.777	-777.777	0	0	1088.1319	0	0	0	893.4872	447.7501268	893.4857283	0	FALSE			-777.777	-777.777	-777.777	1	0.5	M:\Shao-En\MSDATA\kinaseinhib\k252a\solcomp\10x\J2\kinaseinhib_k252a_solcomp_10x_J2_combo_mascot_results.html		3	-777.777	-777.777	M:\Shao-En\MSDATA\kinaseinhib\k252a\solcomp\10x\J2\m03152008_j2_6.raw		0	893.4871547		0	FALSE	0	-777.777
-1	1	0	0.722	0.13	IPI:IPI00013452.8	172080	SPACER	SWISS-PROT:P07814|TREMBL:A0AVA9;Q05BP6;Q05DF8;Q3KQZ8;Q5DSM1;Q5H9S5;Q6PD57;Q86X73|ENSEMBL:ENSP00000355890|REFSEQ:NP_004437|H-INV:HIT000321887|VEGA:OTTHUMP00000035562 Tax_Id=9606 Gene_Symbol=EPRS glutamyl-prolyl tRNA synthetase	HPQPFLR	447.7518	893.489	2	20	-777.777	-777.777	-777.777	-777.777	0	0	1061.2677	0	0	0	893.4872	447.7515268	893.4885283	0	FALSE			-777.777	-777.777	-777.777	1	2.7	M:\Shao-En\MSDATA\kinaseinhib\k252a\solcomp\10x\J2\kinaseinhib_k252a_solcomp_10x_J2_combo_mascot_results.html		3	-777.777	-777.777	M:\Shao-En\MSDATA\kinaseinhib\k252a\solcomp\10x\J2\m03152008_j2_6.raw		0	893.4871547		0	FALSE	0	-777.777
-1	1	0	0.722	0.13	IPI:IPI00013452.8	172080	SPACER	SWISS-PROT:P07814|TREMBL:A0AVA9;Q05BP6;Q05DF8;Q3KQZ8;Q5DSM1;Q5H9S5;Q6PD57;Q86X73|ENSEMBL:ENSP00000355890|REFSEQ:NP_004437|H-INV:HIT000321887|VEGA:OTTHUMP00000035562 Tax_Id=9606 Gene_Symbol=EPRS glutamyl-prolyl tRNA synthetase	IISLDAK	380.2346	758.4547	2	29	-777.777	-777.777	-777.777	-777.777	2187.217375	9.924903185	2183.3431	2187.456988	2187.5004	122301.761	758.4538	380.2345521	758.4545789	758.4549952	FALSE			-777.777	-777.777	-777.777	1	6.2	M:\Shao-En\MSDATA\kinaseinhib\k252a\solcomp\10x\J2\kinaseinhib_k252a_solcomp_10x_J2_combo_mascot_results.html		3	-777.777	-777.777	M:\Shao-En\MSDATA\kinaseinhib\k252a\solcomp\10x\J2\m03152008_j2_6.raw		91318786.5	758.4537847		380.2346349	TRUE	380.2345871	-777.777
-1	1	0	0.722	0.13	IPI:IPI00013452.8	172080	SPACER	SWISS-PROT:P07814|TREMBL:A0AVA9;Q05BP6;Q05DF8;Q3KQZ8;Q5DSM1;Q5H9S5;Q6PD57;Q86X73|ENSEMBL:ENSP00000355890|REFSEQ:NP_004437|H-INV:HIT000321887|VEGA:OTTHUMP00000035562 Tax_Id=9606 Gene_Symbol=EPRS glutamyl-prolyl tRNA synthetase	INEAVECLLSLK	694.8768	1387.7391	2	95	-777.777	-777.777	-777.777	-777.777	2949.554703	10.29427365	2946.5177	2949.654607	2949.6567	615254.0338	1387.7381	694.8757022	1387.736879	1387.73775	FALSE			-777.777	-777.777	-777.777	1	69.7	M:\Shao-En\MSDATA\kinaseinhib\k252a\solcomp\10x\J2\kinaseinhib_k252a_solcomp_10x_J2_combo_mascot_results.html		3	-777.777	-777.777	M:\Shao-En\MSDATA\kinaseinhib\k252a\solcomp\10x\J2\m03152008_j2_6.raw		178886516.8	1330.71661		694.8766776	TRUE	694.8755798	-777.777
-1	1	0	0.722	0.13	IPI:IPI00013452.8	172080	SPACER	SWISS-PROT:P07814|TREMBL:A0AVA9;Q05BP6;Q05DF8;Q3KQZ8;Q5DSM1;Q5H9S5;Q6PD57;Q86X73|ENSEMBL:ENSP00000355890|REFSEQ:NP_004437|H-INV:HIT000321887|VEGA:OTTHUMP00000035562 Tax_Id=9606 Gene_Symbol=EPRS glutamyl-prolyl tRNA synthetase	INEAVECLLSLK	698.8838	1395.7531	2	90	-777.777	-777.777	-777.777	-777.777	0	0	2946.7692	0	0	0	1395.7523	698.8826889	1395.750852	0	FALSE			-777.777	-777.777	-777.777	1	66.7	M:\Shao-En\MSDATA\kinaseinhib\k252a\solcomp\10x\J2\kinaseinhib_k252a_solcomp_10x_J2_combo_mascot_results.html	1Lys8	3	-777.777	-777.777	M:\Shao-En\MSDATA\kinaseinhib\k252a\solcomp\10x\J2\m03152008_j2_6.raw		0	1330.71661		0	TRUE	0	-777.777
-1	1	0	0.722	0.13	IPI:IPI00013452.8	172080	SPACER	SWISS-PROT:P07814|TREMBL:A0AVA9;Q05BP6;Q05DF8;Q3KQZ8;Q5DSM1;Q5H9S5;Q6PD57;Q86X73|ENSEMBL:ENSP00000355890|REFSEQ:NP_004437|H-INV:HIT000321887|VEGA:OTTHUMP00000035562 Tax_Id=9606 Gene_Symbol=EPRS glutamyl-prolyl tRNA synthetase	IQPHPR	374.217	746.4194	2	21	-777.777	-777.777	-777.777	-777.777	0	0	743.2166	0	0	0	746.4187	374.2169722	746.419419	0	FALSE			-777.777	-777.777	-777.777	1	0.8	M:\Shao-En\MSDATA\kinaseinhib\k252a\solcomp\10x\J2\kinaseinhib_k252a_solcomp_10x_J2_combo_mascot_results.html		3	-777.777	-777.777	M:\Shao-En\MSDATA\kinaseinhib\k252a\solcomp\10x\J2\m03152008_j2_6.raw		0	746.4187447		0	FALSE	0	-777.777
-1	1	0	0.722	0.13	IPI:IPI00013452.8	172080	SPACER	SWISS-PROT:P07814|TREMBL:A0AVA9;Q05BP6;Q05DF8;Q3KQZ8;Q5DSM1;Q5H9S5;Q6PD57;Q86X73|ENSEMBL:ENSP00000355890|REFSEQ:NP_004437|H-INV:HIT000321887|VEGA:OTTHUMP00000035562 Tax_Id=9606 Gene_Symbol=EPRS glutamyl-prolyl tRNA synthetase	IVQIPFCGEIDCEDWIK	1061.5035	2120.9925	2	61	-777.777	-777.777	-777.777	-777.777	3082.180479	10.85246343	3083.2475	3081.593266	3082.1799	51605.85611	2120.9911	1061.501179	2120.987832	2120.989197	FALSE			-777.777	-777.777	-777.777	1	48.9	M:\Shao-En\MSDATA\kinaseinhib\k252a\solcomp\10x\J2\kinaseinhib_k252a_solcomp_10x_J2_combo_mascot_results.html		3	-777.777	-777.777	M:\Shao-En\MSDATA\kinaseinhib\k252a\solcomp\10x\J2\m03152008_j2_6.raw		7969712.445	2006.948126		1061.503525	TRUE	1061.501204	-777.777
-1	1	0	0.722	0.13	IPI:IPI00013452.8	172080	SPACER	SWISS-PROT:P07814|TREMBL:A0AVA9;Q05BP6;Q05DF8;Q3KQZ8;Q5DSM1;Q5H9S5;Q6PD57;Q86X73|ENSEMBL:ENSP00000355890|REFSEQ:NP_004437|H-INV:HIT000321887|VEGA:OTTHUMP00000035562 Tax_Id=9606 Gene_Symbol=EPRS glutamyl-prolyl tRNA synthetase	IVQIPFCGEIDCEDWIK	1065.5125	2129.0104	2	51	-777.777	-777.777	-777.777	-777.777	0	0	3085.4651	0	0	0	2129.0053	1065.510165	2129.005806	0	FALSE			-777.777	-777.777	-777.777	1	34.4	M:\Shao-En\MSDATA\kinaseinhib\k252a\solcomp\10x\J2\kinaseinhib_k252a_solcomp_10x_J2_combo_mascot_results.html	1Lys8	3	-777.777	-777.777	M:\Shao-En\MSDATA\kinaseinhib\k252a\solcomp\10x\J2\m03152008_j2_6.raw		0	2006.948126		0	TRUE	0	-777.777
-1	1	0	0.722	0.13	IPI:IPI00013452.8	172080	SPACER	SWISS-PROT:P07814|TREMBL:A0AVA9;Q05BP6;Q05DF8;Q3KQZ8;Q5DSM1;Q5H9S5;Q6PD57;Q86X73|ENSEMBL:ENSP00000355890|REFSEQ:NP_004437|H-INV:HIT000321887|VEGA:OTTHUMP00000035562 Tax_Id=9606 Gene_Symbol=EPRS glutamyl-prolyl tRNA synthetase	IVQIPFCGEIDCEDWIKK	1125.5494	2249.0843	2	48	-777.777	-777.777	-777.777	-777.777	2909.385193	10.42071917	2910.9884	2909.665847	2911.2646	58479.11689	2249.086	1125.546865	2249.079205	2249.082042	FALSE			-777.777	-777.777	-777.777	1	42	M:\Shao-En\MSDATA\kinaseinhib\k252a\solcomp\10x\J2\kinaseinhib_k252a_solcomp_10x_J2_combo_mascot_results.html		3	-777.777	-777.777	M:\Shao-En\MSDATA\kinaseinhib\k252a\solcomp\10x\J2\m03152008_j2_6.raw		8286685.234	2135.043086		1125.55207	TRUE	1125.549536	-777.777
-1	1	0	0.722	0.13	IPI:IPI00013452.8	172080	SPACER	SWISS-PROT:P07814|TREMBL:A0AVA9;Q05BP6;Q05DF8;Q3KQZ8;Q5DSM1;Q5H9S5;Q6PD57;Q86X73|ENSEMBL:ENSP00000355890|REFSEQ:NP_004437|H-INV:HIT000321887|VEGA:OTTHUMP00000035562 Tax_Id=9606 Gene_Symbol=EPRS glutamyl-prolyl tRNA synthetase	IVQIPFCGEIDCEDWIKK	750.7033	2249.088	3	15	-777.777	-777.777	-777.777	-777.777	0	0	2906.2185	0	0	0	2249.086	750.7020159	2249.08426	0	FALSE			-777.777	-777.777	-777.777	1	6.9	M:\Shao-En\MSDATA\kinaseinhib\k252a\solcomp\10x\J2\kinaseinhib_k252a_solcomp_10x_J2_combo_mascot_results.html		3	-777.777	-777.777	M:\Shao-En\MSDATA\kinaseinhib\k252a\solcomp\10x\J2\m03152008_j2_6.raw		0	2135.043086		0	FALSE	0	-777.777
-1	1	0	0.722	0.13	IPI:IPI00013452.8	172080	SPACER	SWISS-PROT:P07814|TREMBL:A0AVA9;Q05BP6;Q05DF8;Q3KQZ8;Q5DSM1;Q5H9S5;Q6PD57;Q86X73|ENSEMBL:ENSP00000355890|REFSEQ:NP_004437|H-INV:HIT000321887|VEGA:OTTHUMP00000035562 Tax_Id=9606 Gene_Symbol=EPRS glutamyl-prolyl tRNA synthetase	KAPVHVK	397.7649	793.5152	2	20	-777.777	-777.777	-777.777	-777.777	0	0	739.4104	0	0	0	793.5145	397.7647936	793.5150619	0	FALSE			-777.777	-777.777	-777.777	1	10.2	M:\Shao-En\MSDATA\kinaseinhib\k252a\solcomp\10x\J2\kinaseinhib_k252a_solcomp_10x_J2_combo_mascot_results.html	2Lys8	3	-777.777	-777.777	M:\Shao-En\MSDATA\kinaseinhib\k252a\solcomp\10x\J2\m03152008_j2_6.raw		0	777.4860847		0	FALSE	0	-777.777
-1	1	0	0.722	0.13	IPI:IPI00013452.8	172080	SPACER	SWISS-PROT:P07814|TREMBL:A0AVA9;Q05BP6;Q05DF8;Q3KQZ8;Q5DSM1;Q5H9S5;Q6PD57;Q86X73|ENSEMBL:ENSP00000355890|REFSEQ:NP_004437|H-INV:HIT000321887|VEGA:OTTHUMP00000035562 Tax_Id=9606 Gene_Symbol=EPRS glutamyl-prolyl tRNA synthetase	KAPVHVK	389.7505	777.4865	2	19	-777.777	-777.777	-777.777	-777.777	0	0	739.1437	0	0	0	777.4861	389.7504204	777.4863154	0	FALSE			-777.777	-777.777	-777.777	1	8.6	M:\Shao-En\MSDATA\kinaseinhib\k252a\solcomp\10x\J2\kinaseinhib_k252a_solcomp_10x_J2_combo_mascot_results.html		3	-777.777	-777.777	M:\Shao-En\MSDATA\kinaseinhib\k252a\solcomp\10x\J2\m03152008_j2_6.raw		0	777.4860847		0	FALSE	0	-777.777
-1	1	0	0.722	0.13	IPI:IPI00013452.8	172080	SPACER	SWISS-PROT:P07814|TREMBL:A0AVA9;Q05BP6;Q05DF8;Q3KQZ8;Q5DSM1;Q5H9S5;Q6PD57;Q86X73|ENSEMBL:ENSP00000355890|REFSEQ:NP_004437|H-INV:HIT000321887|VEGA:OTTHUMP00000035562 Tax_Id=9606 Gene_Symbol=EPRS glutamyl-prolyl tRNA synthetase	KEENLADWYSQVITK	920.4771	1838.9396	2	66	-777.777	-777.777	-777.777	-777.777	2832.383374	10.17041435	2837.1278	2832.895784	2832.1718	236436.2675	1838.9385	920.4752494	1838.935973	1822.909708	FALSE			-777.777	-777.777	-777.777	1	49.4	M:\Shao-En\MSDATA\kinaseinhib\k252a\solcomp\10x\J2\kinaseinhib_k252a_solcomp_10x_J2_combo_mascot_results.html	2Lys8	3	-777.777	-777.777	M:\Shao-En\MSDATA\kinaseinhib\k252a\solcomp\10x\J2\m03152008_j2_6.raw		45513276.43	1822.910105		920.4772234	TRUE	920.4753728	-777.777
-1	1	0	0.722	0.13	IPI:IPI00013452.8	172080	SPACER	SWISS-PROT:P07814|TREMBL:A0AVA9;Q05BP6;Q05DF8;Q3KQZ8;Q5DSM1;Q5H9S5;Q6PD57;Q86X73|ENSEMBL:ENSP00000355890|REFSEQ:NP_004437|H-INV:HIT000321887|VEGA:OTTHUMP00000035562 Tax_Id=9606 Gene_Symbol=EPRS glutamyl-prolyl tRNA synthetase	KEENLADWYSQVITK	608.645	1822.9133	3	44	-777.777	-777.777	-777.777	-777.777	2832.411625	10.17041435	2831.3873	2832.972601	2832.1718	164714.1102	1822.9101	608.64419	1822.910782	1822.911676	FALSE			-777.777	-777.777	-777.777	1	30	M:\Shao-En\MSDATA\kinaseinhib\k252a\solcomp\10x\J2\kinaseinhib_k252a_solcomp_10x_J2_combo_mascot_results.html		3	-777.777	-777.777	M:\Shao-En\MSDATA\kinaseinhib\k252a\solcomp\10x\J2\m03152008_j2_6.raw		59037284.19	1822.910105		608.646044	TRUE	608.6452339	-777.777
-1	1	0	0.722	0.13	IPI:IPI00013452.8	172080	SPACER	SWISS-PROT:P07814|TREMBL:A0AVA9;Q05BP6;Q05DF8;Q3KQZ8;Q5DSM1;Q5H9S5;Q6PD57;Q86X73|ENSEMBL:ENSP00000355890|REFSEQ:NP_004437|H-INV:HIT000321887|VEGA:OTTHUMP00000035562 Tax_Id=9606 Gene_Symbol=EPRS glutamyl-prolyl tRNA synthetase	KGDIIQLQR	542.837	1083.6594	2	60	-777.777	-777.777	-777.777	-777.777	2162.946058	7.738235005	2162.2428	2162.945066	2163.4823	164614.0756	1083.6587	542.8364096	1083.658294	1069.624201	FALSE			-777.777	-777.777	-777.777	1	42	M:\Shao-En\MSDATA\kinaseinhib\k252a\solcomp\10x\J2\kinaseinhib_k252a_solcomp_10x_J2_combo_mascot_results.html	1Arg6 1Lys8	3	-777.777	-777.777	M:\Shao-En\MSDATA\kinaseinhib\k252a\solcomp\10x\J2\m03152008_j2_6.raw		72185585.44	1069.624375		542.836948	TRUE	542.8363576	-777.777
-1	1	0	0.722	0.13	IPI:IPI00013452.8	172080	SPACER	SWISS-PROT:P07814|TREMBL:A0AVA9;Q05BP6;Q05DF8;Q3KQZ8;Q5DSM1;Q5H9S5;Q6PD57;Q86X73|ENSEMBL:ENSP00000355890|REFSEQ:NP_004437|H-INV:HIT000321887|VEGA:OTTHUMP00000035562 Tax_Id=9606 Gene_Symbol=EPRS glutamyl-prolyl tRNA synthetase	KGDIIQLQR	535.8228	1069.631	2	52	-777.777	-777.777	-777.777	-777.777	0	0	2161.0353	0	0	0	1069.6244	535.822233	1069.629941	0	FALSE			-777.777	-777.777	-777.777	1	27.1	M:\Shao-En\MSDATA\kinaseinhib\k252a\solcomp\10x\J2\kinaseinhib_k252a_solcomp_10x_J2_combo_mascot_results.html		3	-777.777	-777.777	M:\Shao-En\MSDATA\kinaseinhib\k252a\solcomp\10x\J2\m03152008_j2_6.raw		0	1069.624375		0	TRUE	0	-777.777
-1	1	0	0.722	0.13	IPI:IPI00013452.8	172080	SPACER	SWISS-PROT:P07814|TREMBL:A0AVA9;Q05BP6;Q05DF8;Q3KQZ8;Q5DSM1;Q5H9S5;Q6PD57;Q86X73|ENSEMBL:ENSP00000355890|REFSEQ:NP_004437|H-INV:HIT000321887|VEGA:OTTHUMP00000035562 Tax_Id=9606 Gene_Symbol=EPRS glutamyl-prolyl tRNA synthetase	KGDIIQLQR	357.5514	1069.6323	3	34	-777.777	-777.777	-777.777	-777.777	2163.036439	7.738235005	2160.7963	2162.889139	2163.4823	87235.63935	1069.6244	357.5514278	1069.632495	1069.627477	FALSE			-777.777	-777.777	-777.777	1	12.8	M:\Shao-En\MSDATA\kinaseinhib\k252a\solcomp\10x\J2\kinaseinhib_k252a_solcomp_10x_J2_combo_mascot_results.html		3	-777.777	-777.777	M:\Shao-En\MSDATA\kinaseinhib\k252a\solcomp\10x\J2\m03152008_j2_6.raw		74457994	1069.624375		357.5497269	TRUE	357.5497547	-777.777
-1	1	0	0.722	0.13	IPI:IPI00013452.8	172080	SPACER	SWISS-PROT:P07814|TREMBL:A0AVA9;Q05BP6;Q05DF8;Q3KQZ8;Q5DSM1;Q5H9S5;Q6PD57;Q86X73|ENSEMBL:ENSP00000355890|REFSEQ:NP_004437|H-INV:HIT000321887|VEGA:OTTHUMP00000035562 Tax_Id=9606 Gene_Symbol=EPRS glutamyl-prolyl tRNA synthetase	KGDIIQLQR	362.228	1083.6621	3	23	-777.777	-777.777	-777.777	-777.777	0	0	2161.2735	0	0	0	1083.6587	362.2280122	1083.662249	0	FALSE			-777.777	-777.777	-777.777	1	9.2	M:\Shao-En\MSDATA\kinaseinhib\k252a\solcomp\10x\J2\kinaseinhib_k252a_solcomp_10x_J2_combo_mascot_results.html	1Arg6 1Lys8	3	-777.777	-777.777	M:\Shao-En\MSDATA\kinaseinhib\k252a\solcomp\10x\J2\m03152008_j2_6.raw		0	1069.624375		0	FALSE	0	-777.777
-1	1	0	0.722	0.13	IPI:IPI00013452.8	172080	SPACER	SWISS-PROT:P07814|TREMBL:A0AVA9;Q05BP6;Q05DF8;Q3KQZ8;Q5DSM1;Q5H9S5;Q6PD57;Q86X73|ENSEMBL:ENSP00000355890|REFSEQ:NP_004437|H-INV:HIT000321887|VEGA:OTTHUMP00000035562 Tax_Id=9606 Gene_Symbol=EPRS glutamyl-prolyl tRNA synthetase	KPYIWEYSR	621.3194	1240.6243	2	41	-777.777	-777.777	-777.777	-777.777	2408.466751	21.85096126	2403.8969	2407.64289	2405.1503	156170.9946	1240.624	621.3185477	1240.62257	1240.622633	FALSE			-777.777	-777.777	-777.777	1	25.3	M:\Shao-En\MSDATA\kinaseinhib\k252a\solcomp\10x\J2\kinaseinhib_k252a_solcomp_10x_J2_combo_mascot_results.html		3	-777.777	-777.777	M:\Shao-En\MSDATA\kinaseinhib\k252a\solcomp\10x\J2\m03152008_j2_6.raw		53632659.89	1240.624045		621.3194243	TRUE	621.318572	-777.777
-1	1	0	0.722	0.13	IPI:IPI00013452.8	172080	SPACER	SWISS-PROT:P07814|TREMBL:A0AVA9;Q05BP6;Q05DF8;Q3KQZ8;Q5DSM1;Q5H9S5;Q6PD57;Q86X73|ENSEMBL:ENSP00000355890|REFSEQ:NP_004437|H-INV:HIT000321887|VEGA:OTTHUMP00000035562 Tax_Id=9606 Gene_Symbol=EPRS glutamyl-prolyl tRNA synthetase	KPYIWEYSR	628.336	1254.6574	2	33	-777.777	-777.777	-777.777	-777.777	0	0	2404.3907	0	0	0	1254.6584	628.3351243	1254.655723	0	FALSE			-777.777	-777.777	-777.777	1	21	M:\Shao-En\MSDATA\kinaseinhib\k252a\solcomp\10x\J2\kinaseinhib_k252a_solcomp_10x_J2_combo_mascot_results.html	1Arg6 1Lys8	3	-777.777	-777.777	M:\Shao-En\MSDATA\kinaseinhib\k252a\solcomp\10x\J2\m03152008_j2_6.raw		0	1240.624045		0	TRUE	0	-777.777
-1	1	0	0.722	0.13	IPI:IPI00013452.8	172080	SPACER	SWISS-PROT:P07814|TREMBL:A0AVA9;Q05BP6;Q05DF8;Q3KQZ8;Q5DSM1;Q5H9S5;Q6PD57;Q86X73|ENSEMBL:ENSP00000355890|REFSEQ:NP_004437|H-INV:HIT000321887|VEGA:OTTHUMP00000035562 Tax_Id=9606 Gene_Symbol=EPRS glutamyl-prolyl tRNA synthetase	KPYIWEYSR	414.55	1240.6282	3	11	-777.777	-777.777	-777.777	-777.777	0	0	2416.4401	0	0	0	1240.624	414.5498376	1240.627725	0	FALSE			-777.777	-777.777	-777.777	1	3.6	M:\Shao-En\MSDATA\kinaseinhib\k252a\solcomp\10x\J2\kinaseinhib_k252a_solcomp_10x_J2_combo_mascot_results.html		3	-777.777	-777.777	M:\Shao-En\MSDATA\kinaseinhib\k252a\solcomp\10x\J2\m03152008_j2_6.raw		0	1240.624045		0	FALSE	0	-777.777
-1	1	0	0.722	0.13	IPI:IPI00013452.8	172080	SPACER	SWISS-PROT:P07814|TREMBL:A0AVA9;Q05BP6;Q05DF8;Q3KQZ8;Q5DSM1;Q5H9S5;Q6PD57;Q86X73|ENSEMBL:ENSP00000355890|REFSEQ:NP_004437|H-INV:HIT000321887|VEGA:OTTHUMP00000035562 Tax_Id=9606 Gene_Symbol=EPRS glutamyl-prolyl tRNA synthetase	KVIDPVAPR	497.8061	993.5976	2	34	-777.777	-777.777	-777.777	-777.777	1017.346576	50.87624642	1001.6495	1017.377746	1015.8722	4981.634066	993.5971	497.8056598	993.5967942	993.5970172	FALSE			-777.777	-777.777	-777.777	1	23	M:\Shao-En\MSDATA\kinaseinhib\k252a\solcomp\10x\J2\kinaseinhib_k252a_solcomp_10x_J2_combo_mascot_results.html		3	-777.777	-777.777	M:\Shao-En\MSDATA\kinaseinhib\k252a\solcomp\10x\J2\m03152008_j2_6.raw		2466334.273	993.5970847		497.8060114	TRUE	497.8055712	-777.777
-1	1	0	0.722	0.13	IPI:IPI00013452.8	172080	SPACER	SWISS-PROT:P07814|TREMBL:A0AVA9;Q05BP6;Q05DF8;Q3KQZ8;Q5DSM1;Q5H9S5;Q6PD57;Q86X73|ENSEMBL:ENSP00000355890|REFSEQ:NP_004437|H-INV:HIT000321887|VEGA:OTTHUMP00000035562 Tax_Id=9606 Gene_Symbol=EPRS glutamyl-prolyl tRNA synthetase	KVIDPVAPR	504.8239	1007.6332	2	21	-777.777	-777.777	-777.777	-777.777	0	0	1016.4075	0	0	0	1007.6314	504.8234364	1007.632347	0	FALSE			-777.777	-777.777	-777.777	1	11.3	M:\Shao-En\MSDATA\kinaseinhib\k252a\solcomp\10x\J2\kinaseinhib_k252a_solcomp_10x_J2_combo_mascot_results.html	1Arg6 1Lys8	3	-777.777	-777.777	M:\Shao-En\MSDATA\kinaseinhib\k252a\solcomp\10x\J2\m03152008_j2_6.raw		0	993.5970847		0	FALSE	0	-777.777
-1	1	0	0.722	0.13	IPI:IPI00013452.8	172080	SPACER	SWISS-PROT:P07814|TREMBL:A0AVA9;Q05BP6;Q05DF8;Q3KQZ8;Q5DSM1;Q5H9S5;Q6PD57;Q86X73|ENSEMBL:ENSP00000355890|REFSEQ:NP_004437|H-INV:HIT000321887|VEGA:OTTHUMP00000035562 Tax_Id=9606 Gene_Symbol=EPRS glutamyl-prolyl tRNA synthetase	LGVENCYFPMFVSQSALEK	1110.0323	2218.05	2	103	-777.777	-777.777	-777.777	-777.777	3091.232271	8.439506239	3091.1023	3091.017342	3091.6506	67092.1627	2218.0438	1110.029817	2218.045108	2218.043082	FALSE			-777.777	-777.777	-777.777	1	91.3	M:\Shao-En\MSDATA\kinaseinhib\k252a\solcomp\10x\J2\kinaseinhib_k252a_solcomp_10x_J2_combo_mascot_results.html		3	-777.777	-777.777	M:\Shao-En\MSDATA\kinaseinhib\k252a\solcomp\10x\J2\m03152008_j2_6.raw		9630255.449	2161.02237		1110.029493	TRUE	1110.02701	-777.777
-1	1	0	0.722	0.13	IPI:IPI00013452.8	172080	SPACER	SWISS-PROT:P07814|TREMBL:A0AVA9;Q05BP6;Q05DF8;Q3KQZ8;Q5DSM1;Q5H9S5;Q6PD57;Q86X73|ENSEMBL:ENSP00000355890|REFSEQ:NP_004437|H-INV:HIT000321887|VEGA:OTTHUMP00000035562 Tax_Id=9606 Gene_Symbol=EPRS glutamyl-prolyl tRNA synthetase	LGVENCYFPMFVSQSALEK	1114.0386	2226.0627	2	69	-777.777	-777.777	-777.777	-777.777	0	0	3092.4224	0	0	0	2226.058	1114.036104	2226.057682	0	FALSE			-777.777	-777.777	-777.777	1	62.8	M:\Shao-En\MSDATA\kinaseinhib\k252a\solcomp\10x\J2\kinaseinhib_k252a_solcomp_10x_J2_combo_mascot_results.html	1Lys8	3	-777.777	-777.777	M:\Shao-En\MSDATA\kinaseinhib\k252a\solcomp\10x\J2\m03152008_j2_6.raw		0	2161.02237		0	TRUE	0	-777.777
-1	1	0	0.722	0.13	IPI:IPI00013452.8	172080	SPACER	SWISS-PROT:P07814|TREMBL:A0AVA9;Q05BP6;Q05DF8;Q3KQZ8;Q5DSM1;Q5H9S5;Q6PD57;Q86X73|ENSEMBL:ENSP00000355890|REFSEQ:NP_004437|H-INV:HIT000321887|VEGA:OTTHUMP00000035562 Tax_Id=9606 Gene_Symbol=EPRS glutamyl-prolyl tRNA synthetase	LGVENCYFPMFVSQSALEK	740.358	2218.0523	3	62	-777.777	-777.777	-777.777	-777.777	3091.037809	8.439506239	3090.239	3091.536695	3091.6506	69104.73454	2218.0438	740.3567505	2218.048463	2218.044837	FALSE			-777.777	-777.777	-777.777	1	55.1	M:\Shao-En\MSDATA\kinaseinhib\k252a\solcomp\10x\J2\kinaseinhib_k252a_solcomp_10x_J2_combo_mascot_results.html		3	-777.777	-777.777	M:\Shao-En\MSDATA\kinaseinhib\k252a\solcomp\10x\J2\m03152008_j2_6.raw		18366585.49	2161.02237		740.356788	TRUE	740.3555385	-777.777
-1	1	0	0.722	0.13	IPI:IPI00013452.8	172080	SPACER	SWISS-PROT:P07814|TREMBL:A0AVA9;Q05BP6;Q05DF8;Q3KQZ8;Q5DSM1;Q5H9S5;Q6PD57;Q86X73|ENSEMBL:ENSP00000355890|REFSEQ:NP_004437|H-INV:HIT000321887|VEGA:OTTHUMP00000035562 Tax_Id=9606 Gene_Symbol=EPRS glutamyl-prolyl tRNA synthetase	LGVENCYFPMFVSQSALEK	743.0294	2226.0665	3	45	-777.777	-777.777	-777.777	-777.777	0	0	3090.5251	0	0	0	2226.058	743.0281415	2226.062637	0	FALSE			-777.777	-777.777	-777.777	1	39.5	M:\Shao-En\MSDATA\kinaseinhib\k252a\solcomp\10x\J2\kinaseinhib_k252a_solcomp_10x_J2_combo_mascot_results.html	1Lys8	3	-777.777	-777.777	M:\Shao-En\MSDATA\kinaseinhib\k252a\solcomp\10x\J2\m03152008_j2_6.raw		0	2161.02237		0	TRUE	0	-777.777
-1	1	0	0.722	0.13	IPI:IPI00013452.8	172080	SPACER	SWISS-PROT:P07814|TREMBL:A0AVA9;Q05BP6;Q05DF8;Q3KQZ8;Q5DSM1;Q5H9S5;Q6PD57;Q86X73|ENSEMBL:ENSP00000355890|REFSEQ:NP_004437|H-INV:HIT000321887|VEGA:OTTHUMP00000035562 Tax_Id=9606 Gene_Symbol=EPRS glutamyl-prolyl tRNA synthetase	LLSVNIR	407.7611	813.5077	2	42	-777.777	-777.777	-777.777	-777.777	2397.632588	9.85801842	2396.7382	2397.81625	2397.9499	290097.9165	813.5072	407.7609603	813.5073952	813.5077868	FALSE			-777.777	-777.777	-777.777	1	0	M:\Shao-En\MSDATA\kinaseinhib\k252a\solcomp\10x\J2\kinaseinhib_k252a_solcomp_10x_J2_combo_mascot_results.html		3	-777.777	-777.777	M:\Shao-En\MSDATA\kinaseinhib\k252a\solcomp\10x\J2\m03152008_j2_6.raw		194719301	813.5072247		407.7611323	TRUE	407.7609926	-777.777
-1	1	0	0.722	0.13	IPI:IPI00013452.8	172080	SPACER	SWISS-PROT:P07814|TREMBL:A0AVA9;Q05BP6;Q05DF8;Q3KQZ8;Q5DSM1;Q5H9S5;Q6PD57;Q86X73|ENSEMBL:ENSP00000355890|REFSEQ:NP_004437|H-INV:HIT000321887|VEGA:OTTHUMP00000035562 Tax_Id=9606 Gene_Symbol=EPRS glutamyl-prolyl tRNA synthetase	LLSVNIR	410.7717	819.5289	2	26	-777.777	-777.777	-777.777	-777.777	0	0	2395.5665	0	0	0	819.5273	410.7715502	819.5285751	0	FALSE			-777.777	-777.777	-777.777	1	0.5	M:\Shao-En\MSDATA\kinaseinhib\k252a\solcomp\10x\J2\kinaseinhib_k252a_solcomp_10x_J2_combo_mascot_results.html	1Arg6	3	-777.777	-777.777	M:\Shao-En\MSDATA\kinaseinhib\k252a\solcomp\10x\J2\m03152008_j2_6.raw		0	813.5072247		0	TRUE	0	-777.777
-1	1	0	0.722	0.13	IPI:IPI00013452.8	172080	SPACER	SWISS-PROT:P07814|TREMBL:A0AVA9;Q05BP6;Q05DF8;Q3KQZ8;Q5DSM1;Q5H9S5;Q6PD57;Q86X73|ENSEMBL:ENSP00000355890|REFSEQ:NP_004437|H-INV:HIT000321887|VEGA:OTTHUMP00000035562 Tax_Id=9606 Gene_Symbol=EPRS glutamyl-prolyl tRNA synthetase	LNLENK	365.7094	729.4042	2	24	-777.777	-777.777	-777.777	-777.777	0	0	882.939	0	0	0	729.4021	365.7094006	729.4042758	0	FALSE			-777.777	-777.777	-777.777	1	6	M:\Shao-En\MSDATA\kinaseinhib\k252a\solcomp\10x\J2\kinaseinhib_k252a_solcomp_10x_J2_combo_mascot_results.html		3	-777.777	-777.777	M:\Shao-En\MSDATA\kinaseinhib\k252a\solcomp\10x\J2\m03152008_j2_6.raw		0	729.4020947		0	FALSE	0	-777.777
-1	1	0	0.722	0.13	IPI:IPI00013452.8	172080	SPACER	SWISS-PROT:P07814|TREMBL:A0AVA9;Q05BP6;Q05DF8;Q3KQZ8;Q5DSM1;Q5H9S5;Q6PD57;Q86X73|ENSEMBL:ENSP00000355890|REFSEQ:NP_004437|H-INV:HIT000321887|VEGA:OTTHUMP00000035562 Tax_Id=9606 Gene_Symbol=EPRS glutamyl-prolyl tRNA synthetase	LNLNNTVLSK	562.3317	1122.6488	2	67	-777.777	-777.777	-777.777	-777.777	2419.911127	7.900890863	2421.2632	2419.89823	2418.948	444218.0059	1122.6488	562.3310445	1122.647564	1114.634048	FALSE			-777.777	-777.777	-777.777	1	31.2	M:\Shao-En\MSDATA\kinaseinhib\k252a\solcomp\10x\J2\kinaseinhib_k252a_solcomp_10x_J2_combo_mascot_results.html	1Lys8	3	-777.777	-777.777	M:\Shao-En\MSDATA\kinaseinhib\k252a\solcomp\10x\J2\m03152008_j2_6.raw		181522824.8	1114.634615		562.332616	TRUE	562.3319605	-777.777
-1	1	0	0.722	0.13	IPI:IPI00013452.8	172080	SPACER	SWISS-PROT:P07814|TREMBL:A0AVA9;Q05BP6;Q05DF8;Q3KQZ8;Q5DSM1;Q5H9S5;Q6PD57;Q86X73|ENSEMBL:ENSP00000355890|REFSEQ:NP_004437|H-INV:HIT000321887|VEGA:OTTHUMP00000035562 Tax_Id=9606 Gene_Symbol=EPRS glutamyl-prolyl tRNA synthetase	LNLNNTVLSK	558.3244	1114.6342	2	55	-777.777	-777.777	-777.777	-777.777	0	0	2417.6896	0	0	0	1114.6346	558.3237579	1114.63299	0	FALSE			-777.777	-777.777	-777.777	1	33.9	M:\Shao-En\MSDATA\kinaseinhib\k252a\solcomp\10x\J2\kinaseinhib_k252a_solcomp_10x_J2_combo_mascot_results.html		3	-777.777	-777.777	M:\Shao-En\MSDATA\kinaseinhib\k252a\solcomp\10x\J2\m03152008_j2_6.raw		0	1114.634615		0	TRUE	0	-777.777
-1	1	0	0.722	0.13	IPI:IPI00013452.8	172080	SPACER	SWISS-PROT:P07814|TREMBL:A0AVA9;Q05BP6;Q05DF8;Q3KQZ8;Q5DSM1;Q5H9S5;Q6PD57;Q86X73|ENSEMBL:ENSP00000355890|REFSEQ:NP_004437|H-INV:HIT000321887|VEGA:OTTHUMP00000035562 Tax_Id=9606 Gene_Symbol=EPRS glutamyl-prolyl tRNA synthetase	LNQWCNVVR	597.8103	1193.606	2	52	-777.777	-777.777	-777.777	-777.777	2401.6678	5.924882932	2400.265	2401.665217	2401.5557	556402.1179	1193.6071	597.8095261	1193.604527	1187.586248	FALSE			-777.777	-777.777	-777.777	1	36.1	M:\Shao-En\MSDATA\kinaseinhib\k252a\solcomp\10x\J2\kinaseinhib_k252a_solcomp_10x_J2_combo_mascot_results.html	1Arg6	3	-777.777	-777.777	M:\Shao-En\MSDATA\kinaseinhib\k252a\solcomp\10x\J2\m03152008_j2_6.raw		206815884.8	1130.56549		597.811335	TRUE	597.8105611	-777.777
-1	1	0	0.722	0.13	IPI:IPI00013452.8	172080	SPACER	SWISS-PROT:P07814|TREMBL:A0AVA9;Q05BP6;Q05DF8;Q3KQZ8;Q5DSM1;Q5H9S5;Q6PD57;Q86X73|ENSEMBL:ENSP00000355890|REFSEQ:NP_004437|H-INV:HIT000321887|VEGA:OTTHUMP00000035562 Tax_Id=9606 Gene_Symbol=EPRS glutamyl-prolyl tRNA synthetase	LQAILEDIQVTLFTR	880.5034	1758.9922	2	107	-777.777	-777.777	-777.777	-777.777	3355.160259	18.24029425	3353.6983	3354.403721	3352.3245	11865.67614	1758.9879	880.5016828	1758.98884	1758.98881	FALSE			-777.777	-777.777	-777.777	1	91.8	M:\Shao-En\MSDATA\kinaseinhib\k252a\solcomp\10x\J2\kinaseinhib_k252a_solcomp_10x_J2_combo_mascot_results.html		3	-777.777	-777.777	M:\Shao-En\MSDATA\kinaseinhib\k252a\solcomp\10x\J2\m03152008_j2_6.raw		2415127.686	1758.987955		880.5033528	TRUE	880.5016357	-777.777
-1	1	0	0.722	0.13	IPI:IPI00013452.8	172080	SPACER	SWISS-PROT:P07814|TREMBL:A0AVA9;Q05BP6;Q05DF8;Q3KQZ8;Q5DSM1;Q5H9S5;Q6PD57;Q86X73|ENSEMBL:ENSP00000355890|REFSEQ:NP_004437|H-INV:HIT000321887|VEGA:OTTHUMP00000035562 Tax_Id=9606 Gene_Symbol=EPRS glutamyl-prolyl tRNA synthetase	LSSCDSFTSTINELNHCLSLR	818.7178	2453.1316	3	60	-777.777	-777.777	-777.777	-777.777	3017.491147	8.250479204	3015.5628	3017.743556	3016.8584	285123.8182	2453.1315	818.716289	2453.127079	2453.131481	FALSE			-777.777	-777.777	-777.777	1	56.5	M:\Shao-En\MSDATA\kinaseinhib\k252a\solcomp\10x\J2\kinaseinhib_k252a_solcomp_10x_J2_combo_mascot_results.html		3	-777.777	-777.777	M:\Shao-En\MSDATA\kinaseinhib\k252a\solcomp\10x\J2\m03152008_j2_6.raw		64588540.52	2339.088566		818.7192693	TRUE	818.7177583	-777.777
-1	1	0	0.722	0.13	IPI:IPI00013452.8	172080	SPACER	SWISS-PROT:P07814|TREMBL:A0AVA9;Q05BP6;Q05DF8;Q3KQZ8;Q5DSM1;Q5H9S5;Q6PD57;Q86X73|ENSEMBL:ENSP00000355890|REFSEQ:NP_004437|H-INV:HIT000321887|VEGA:OTTHUMP00000035562 Tax_Id=9606 Gene_Symbol=EPRS glutamyl-prolyl tRNA synthetase	LTVAENEAETK	602.8059	1203.5973	2	87	-777.777	-777.777	-777.777	-777.777	1062.931626	39.8363247	1062.2992	1063.284383	1067.0647	41981.08457	1203.5983	602.8051094	1203.595693	1203.596959	FALSE			-777.777	-777.777	-777.777	1	70.9	M:\Shao-En\MSDATA\kinaseinhib\k252a\solcomp\10x\J2\kinaseinhib_k252a_solcomp_10x_J2_combo_mascot_results.html		3	-777.777	-777.777	M:\Shao-En\MSDATA\kinaseinhib\k252a\solcomp\10x\J2\m03152008_j2_6.raw		15304406.28	1203.598275		602.8060147	TRUE	602.8052242	-777.777
-1	1	0	0.722	0.13	IPI:IPI00013452.8	172080	SPACER	SWISS-PROT:P07814|TREMBL:A0AVA9;Q05BP6;Q05DF8;Q3KQZ8;Q5DSM1;Q5H9S5;Q6PD57;Q86X73|ENSEMBL:ENSP00000355890|REFSEQ:NP_004437|H-INV:HIT000321887|VEGA:OTTHUMP00000035562 Tax_Id=9606 Gene_Symbol=EPRS glutamyl-prolyl tRNA synthetase	LTVAENEAETK	606.8139	1211.6132	2	80	-777.777	-777.777	-777.777	-777.777	0	0	1064.0525	0	0	0	1211.6125	606.8130961	1211.611667	0	FALSE			-777.777	-777.777	-777.777	1	60.5	M:\Shao-En\MSDATA\kinaseinhib\k252a\solcomp\10x\J2\kinaseinhib_k252a_solcomp_10x_J2_combo_mascot_results.html	1Lys8	3	-777.777	-777.777	M:\Shao-En\MSDATA\kinaseinhib\k252a\solcomp\10x\J2\m03152008_j2_6.raw		0	1203.598275		0	TRUE	0	-777.777
-1	1	0	0.722	0.13	IPI:IPI00013452.8	172080	SPACER	SWISS-PROT:P07814|TREMBL:A0AVA9;Q05BP6;Q05DF8;Q3KQZ8;Q5DSM1;Q5H9S5;Q6PD57;Q86X73|ENSEMBL:ENSP00000355890|REFSEQ:NP_004437|H-INV:HIT000321887|VEGA:OTTHUMP00000035562 Tax_Id=9606 Gene_Symbol=EPRS glutamyl-prolyl tRNA synthetase	LTVAENEAETK	606.813	1211.6114	2	77	-777.777	-777.777	-777.777	-777.777	0	0	1042.3551	0	0	0	1211.6125	606.8121961	1211.609867	0	FALSE			-777.777	-777.777	-777.777	1	51.1	M:\Shao-En\MSDATA\kinaseinhib\k252a\solcomp\10x\J2\kinaseinhib_k252a_solcomp_10x_J2_combo_mascot_results.html	1Lys8	3	-777.777	-777.777	M:\Shao-En\MSDATA\kinaseinhib\k252a\solcomp\10x\J2\m03152008_j2_6.raw		0	1203.598275		0	TRUE	0	-777.777
-1	1	0	0.722	0.13	IPI:IPI00013452.8	172080	SPACER	SWISS-PROT:P07814|TREMBL:A0AVA9;Q05BP6;Q05DF8;Q3KQZ8;Q5DSM1;Q5H9S5;Q6PD57;Q86X73|ENSEMBL:ENSP00000355890|REFSEQ:NP_004437|H-INV:HIT000321887|VEGA:OTTHUMP00000035562 Tax_Id=9606 Gene_Symbol=EPRS glutamyl-prolyl tRNA synthetase	LTVAENEAETK	602.8071	1203.5997	2	46	-777.777	-777.777	-777.777	-777.777	0	0	1037.7998	0	0	0	1203.5983	602.8063094	1203.598093	0	FALSE			-777.777	-777.777	-777.777	1	34	M:\Shao-En\MSDATA\kinaseinhib\k252a\solcomp\10x\J2\kinaseinhib_k252a_solcomp_10x_J2_combo_mascot_results.html		3	-777.777	-777.777	M:\Shao-En\MSDATA\kinaseinhib\k252a\solcomp\10x\J2\m03152008_j2_6.raw		0	1203.598275		0	TRUE	0	-777.777
-1	1	0	0.722	0.13	IPI:IPI00013452.8	172080	SPACER	SWISS-PROT:P07814|TREMBL:A0AVA9;Q05BP6;Q05DF8;Q3KQZ8;Q5DSM1;Q5H9S5;Q6PD57;Q86X73|ENSEMBL:ENSP00000355890|REFSEQ:NP_004437|H-INV:HIT000321887|VEGA:OTTHUMP00000035562 Tax_Id=9606 Gene_Symbol=EPRS glutamyl-prolyl tRNA synthetase	MFEIVFEDPK	631.8161	1261.6176	2	69	-777.777	-777.777	-777.777	-777.777	2898.680511	10.41360844	2897.6415	2899.233287	2898.4343	103297.4194	1261.6144	631.8152126	1261.6159	1253.600429	FALSE			-777.777	-777.777	-777.777	1	63.8	M:\Shao-En\MSDATA\kinaseinhib\k252a\solcomp\10x\J2\kinaseinhib_k252a_solcomp_10x_J2_combo_mascot_results.html	1Lys8	3	-777.777	-777.777	M:\Shao-En\MSDATA\kinaseinhib\k252a\solcomp\10x\J2\m03152008_j2_6.raw		35401308.09	1253.600185		631.8160206	TRUE	631.8151333	-777.777
-1	1	0	0.722	0.13	IPI:IPI00013452.8	172080	SPACER	SWISS-PROT:P07814|TREMBL:A0AVA9;Q05BP6;Q05DF8;Q3KQZ8;Q5DSM1;Q5H9S5;Q6PD57;Q86X73|ENSEMBL:ENSP00000355890|REFSEQ:NP_004437|H-INV:HIT000321887|VEGA:OTTHUMP00000035562 Tax_Id=9606 Gene_Symbol=EPRS glutamyl-prolyl tRNA synthetase	MFEIVFEDPK	627.8091	1253.6036	2	60	-777.777	-777.777	-777.777	-777.777	0	0	2897.1171	0	0	0	1253.6002	627.808226	1253.601927	0	FALSE			-777.777	-777.777	-777.777	1	33.9	M:\Shao-En\MSDATA\kinaseinhib\k252a\solcomp\10x\J2\kinaseinhib_k252a_solcomp_10x_J2_combo_mascot_results.html		3	-777.777	-777.777	M:\Shao-En\MSDATA\kinaseinhib\k252a\solcomp\10x\J2\m03152008_j2_6.raw		0	1253.600185		0	TRUE	0	-777.777
-1	1	0	0.722	0.13	IPI:IPI00013452.8	172080	SPACER	SWISS-PROT:P07814|TREMBL:A0AVA9;Q05BP6;Q05DF8;Q3KQZ8;Q5DSM1;Q5H9S5;Q6PD57;Q86X73|ENSEMBL:ENSP00000355890|REFSEQ:NP_004437|H-INV:HIT000321887|VEGA:OTTHUMP00000035562 Tax_Id=9606 Gene_Symbol=EPRS glutamyl-prolyl tRNA synthetase	NPEVGLKPVWYSPK	807.4394	1612.8642	2	78	-777.777	-777.777	-777.777	-777.777	2521.189185	12.17363917	2518.921	2521.965866	2523.4089	300505.3984	1612.8613	807.4379266	1612.861328	1612.86077	FALSE			-777.777	-777.777	-777.777	1	63.6	M:\Shao-En\MSDATA\kinaseinhib\k252a\solcomp\10x\J2\kinaseinhib_k252a_solcomp_10x_J2_combo_mascot_results.html		3	-777.777	-777.777	M:\Shao-En\MSDATA\kinaseinhib\k252a\solcomp\10x\J2\m03152008_j2_6.raw		69627773.48	1612.861295		807.4392688	TRUE	807.4377954	-777.777
-1	1	0	0.722	0.13	IPI:IPI00013452.8	172080	SPACER	SWISS-PROT:P07814|TREMBL:A0AVA9;Q05BP6;Q05DF8;Q3KQZ8;Q5DSM1;Q5H9S5;Q6PD57;Q86X73|ENSEMBL:ENSP00000355890|REFSEQ:NP_004437|H-INV:HIT000321887|VEGA:OTTHUMP00000035562 Tax_Id=9606 Gene_Symbol=EPRS glutamyl-prolyl tRNA synthetase	NPEVGLKPVWYSPK	815.4541	1628.8937	2	68	-777.777	-777.777	-777.777	-777.777	0	0	2520.9142	0	0	0	1628.8897	815.4525999	1628.890674	0	FALSE			-777.777	-777.777	-777.777	1	60	M:\Shao-En\MSDATA\kinaseinhib\k252a\solcomp\10x\J2\kinaseinhib_k252a_solcomp_10x_J2_combo_mascot_results.html	2Lys8	3	-777.777	-777.777	M:\Shao-En\MSDATA\kinaseinhib\k252a\solcomp\10x\J2\m03152008_j2_6.raw		0	1612.861295		0	TRUE	0	-777.777
-1	1	0	0.722	0.13	IPI:IPI00013452.8	172080	SPACER	SWISS-PROT:P07814|TREMBL:A0AVA9;Q05BP6;Q05DF8;Q3KQZ8;Q5DSM1;Q5H9S5;Q6PD57;Q86X73|ENSEMBL:ENSP00000355890|REFSEQ:NP_004437|H-INV:HIT000321887|VEGA:OTTHUMP00000035562 Tax_Id=9606 Gene_Symbol=EPRS glutamyl-prolyl tRNA synthetase	NPEVGLKPVWYSPK	543.9704	1628.8893	3	51	-777.777	-777.777	-777.777	-777.777	2521.479083	12.17363917	2525.7803	2522.004078	2523.4089	307186.0654	1628.8897	543.9698058	1628.887629	1612.86118	FALSE			-777.777	-777.777	-777.777	1	46.4	M:\Shao-En\MSDATA\kinaseinhib\k252a\solcomp\10x\J2\kinaseinhib_k252a_solcomp_10x_J2_combo_mascot_results.html	2Lys8	3	-777.777	-777.777	M:\Shao-En\MSDATA\kinaseinhib\k252a\solcomp\10x\J2\m03152008_j2_6.raw		132455226	1612.861295		543.9711732	TRUE	543.970579	-777.777
-1	1	0	0.722	0.13	IPI:IPI00013452.8	172080	SPACER	SWISS-PROT:P07814|TREMBL:A0AVA9;Q05BP6;Q05DF8;Q3KQZ8;Q5DSM1;Q5H9S5;Q6PD57;Q86X73|ENSEMBL:ENSP00000355890|REFSEQ:NP_004437|H-INV:HIT000321887|VEGA:OTTHUMP00000035562 Tax_Id=9606 Gene_Symbol=EPRS glutamyl-prolyl tRNA synthetase	NPEVGLKPVWYSPK	543.9704	1628.8894	3	38	-777.777	-777.777	-777.777	-777.777	0	0	2517.8789	0	0	0	1628.8897	543.9698058	1628.887629	0	FALSE			-777.777	-777.777	-777.777	1	31.2	M:\Shao-En\MSDATA\kinaseinhib\k252a\solcomp\10x\J2\kinaseinhib_k252a_solcomp_10x_J2_combo_mascot_results.html	2Lys8	3	-777.777	-777.777	M:\Shao-En\MSDATA\kinaseinhib\k252a\solcomp\10x\J2\m03152008_j2_6.raw		0	1612.861295		0	TRUE	0	-777.777
-1	1	0	0.722	0.13	IPI:IPI00013452.8	172080	SPACER	SWISS-PROT:P07814|TREMBL:A0AVA9;Q05BP6;Q05DF8;Q3KQZ8;Q5DSM1;Q5H9S5;Q6PD57;Q86X73|ENSEMBL:ENSP00000355890|REFSEQ:NP_004437|H-INV:HIT000321887|VEGA:OTTHUMP00000035562 Tax_Id=9606 Gene_Symbol=EPRS glutamyl-prolyl tRNA synthetase	NPEVGLKPVWYSPK	538.6287	1612.8641	3	23	-777.777	-777.777	-777.777	-777.777	0	0	2517.3455	0	0	0	1612.8613	538.6281236	1612.862583	0	FALSE			-777.777	-777.777	-777.777	1	13.7	M:\Shao-En\MSDATA\kinaseinhib\k252a\solcomp\10x\J2\kinaseinhib_k252a_solcomp_10x_J2_combo_mascot_results.html		3	-777.777	-777.777	M:\Shao-En\MSDATA\kinaseinhib\k252a\solcomp\10x\J2\m03152008_j2_6.raw		0	1612.861295		0	FALSE	0	-777.777
-1	1	0	0.722	0.13	IPI:IPI00013452.8	172080	SPACER	SWISS-PROT:P07814|TREMBL:A0AVA9;Q05BP6;Q05DF8;Q3KQZ8;Q5DSM1;Q5H9S5;Q6PD57;Q86X73|ENSEMBL:ENSP00000355890|REFSEQ:NP_004437|H-INV:HIT000321887|VEGA:OTTHUMP00000035562 Tax_Id=9606 Gene_Symbol=EPRS glutamyl-prolyl tRNA synthetase	NSEPAGLETPEAK	671.8286	1341.6427	2	55	-777.777	-777.777	-777.777	-777.777	2140.205314	21.93795274	2135.3567	2140.085728	2137.6384	69729.20526	1341.6412	671.8275791	1341.640633	1341.640903	FALSE			-777.777	-777.777	-777.777	1	36.6	M:\Shao-En\MSDATA\kinaseinhib\k252a\solcomp\10x\J2\kinaseinhib_k252a_solcomp_10x_J2_combo_mascot_results.html		3	-777.777	-777.777	M:\Shao-En\MSDATA\kinaseinhib\k252a\solcomp\10x\J2\m03152008_j2_6.raw		21311688.11	1341.641195		671.8286145	TRUE	671.8275937	-777.777
-1	1	0	0.722	0.13	IPI:IPI00013452.8	172080	SPACER	SWISS-PROT:P07814|TREMBL:A0AVA9;Q05BP6;Q05DF8;Q3KQZ8;Q5DSM1;Q5H9S5;Q6PD57;Q86X73|ENSEMBL:ENSP00000355890|REFSEQ:NP_004437|H-INV:HIT000321887|VEGA:OTTHUMP00000035562 Tax_Id=9606 Gene_Symbol=EPRS glutamyl-prolyl tRNA synthetase	NSEPAGLETPEAK	675.8364	1349.6583	2	49	-777.777	-777.777	-777.777	-777.777	0	0	2136.8927	0	0	0	1349.6554	675.8353658	1349.656206	0	FALSE			-777.777	-777.777	-777.777	1	40	M:\Shao-En\MSDATA\kinaseinhib\k252a\solcomp\10x\J2\kinaseinhib_k252a_solcomp_10x_J2_combo_mascot_results.html	1Lys8	3	-777.777	-777.777	M:\Shao-En\MSDATA\kinaseinhib\k252a\solcomp\10x\J2\m03152008_j2_6.raw		0	1341.641195		0	TRUE	0	-777.777
-1	1	0	0.722	0.13	IPI:IPI00013452.8	172080	SPACER	SWISS-PROT:P07814|TREMBL:A0AVA9;Q05BP6;Q05DF8;Q3KQZ8;Q5DSM1;Q5H9S5;Q6PD57;Q86X73|ENSEMBL:ENSP00000355890|REFSEQ:NP_004437|H-INV:HIT000321887|VEGA:OTTHUMP00000035562 Tax_Id=9606 Gene_Symbol=EPRS glutamyl-prolyl tRNA synthetase	QFAYQNSWGLTTR	786.3841	1570.7537	2	84	-777.777	-777.777	-777.777	-777.777	2677.85061	8.007681214	2677.6503	2677.907509	2678.6269	315224.5156	1570.7528	786.3826969	1570.750868	1570.752337	FALSE			-777.777	-777.777	-777.777	1	62.3	M:\Shao-En\MSDATA\kinaseinhib\k252a\solcomp\10x\J2\kinaseinhib_k252a_solcomp_10x_J2_combo_mascot_results.html		3	-777.777	-777.777	M:\Shao-En\MSDATA\kinaseinhib\k252a\solcomp\10x\J2\m03152008_j2_6.raw		76043917.01	1570.752835		786.3842168	TRUE	786.3828137	-777.777
-1	1	0	0.722	0.13	IPI:IPI00013452.8	172080	SPACER	SWISS-PROT:P07814|TREMBL:A0AVA9;Q05BP6;Q05DF8;Q3KQZ8;Q5DSM1;Q5H9S5;Q6PD57;Q86X73|ENSEMBL:ENSP00000355890|REFSEQ:NP_004437|H-INV:HIT000321887|VEGA:OTTHUMP00000035562 Tax_Id=9606 Gene_Symbol=EPRS glutamyl-prolyl tRNA synthetase	QFAYQNSWGLTTR	789.3955	1576.7765	2	80	-777.777	-777.777	-777.777	-777.777	0	0	2678.3738	0	0	0	1576.7729	789.3940868	1576.773648	0	FALSE			-777.777	-777.777	-777.777	1	69.4	M:\Shao-En\MSDATA\kinaseinhib\k252a\solcomp\10x\J2\kinaseinhib_k252a_solcomp_10x_J2_combo_mascot_results.html	1Arg6	3	-777.777	-777.777	M:\Shao-En\MSDATA\kinaseinhib\k252a\solcomp\10x\J2\m03152008_j2_6.raw		0	1570.752835		0	TRUE	0	-777.777
-1	1	0	0.722	0.13	IPI:IPI00013452.8	172080	SPACER	SWISS-PROT:P07814|TREMBL:A0AVA9;Q05BP6;Q05DF8;Q3KQZ8;Q5DSM1;Q5H9S5;Q6PD57;Q86X73|ENSEMBL:ENSP00000355890|REFSEQ:NP_004437|H-INV:HIT000321887|VEGA:OTTHUMP00000035562 Tax_Id=9606 Gene_Symbol=EPRS glutamyl-prolyl tRNA synthetase	QFIAAQGSSR	532.778	1063.5414	2	38	-777.777	-777.777	-777.777	-777.777	998.3397308	27.23133571	987.1912	998.5529272	999.2965	33563.57088	1063.541	532.7774431	1063.540361	1063.540166	FALSE			-777.777	-777.777	-777.777	1	24.2	M:\Shao-En\MSDATA\kinaseinhib\k252a\solcomp\10x\J2\kinaseinhib_k252a_solcomp_10x_J2_combo_mascot_results.html		3	-777.777	-777.777	M:\Shao-En\MSDATA\kinaseinhib\k252a\solcomp\10x\J2\m03152008_j2_6.raw		15077264.56	1063.541045		532.7779947	TRUE	532.7774379	-777.777
-1	1	0	0.722	0.13	IPI:IPI00013452.8	172080	SPACER	SWISS-PROT:P07814|TREMBL:A0AVA9;Q05BP6;Q05DF8;Q3KQZ8;Q5DSM1;Q5H9S5;Q6PD57;Q86X73|ENSEMBL:ENSP00000355890|REFSEQ:NP_004437|H-INV:HIT000321887|VEGA:OTTHUMP00000035562 Tax_Id=9606 Gene_Symbol=EPRS glutamyl-prolyl tRNA synthetase	QFIAAQGSSR	535.7878	1069.5611	2	31	-777.777	-777.777	-777.777	-777.777	0	0	987.4404	0	0	0	1069.5611	535.7872331	1069.559941	0	FALSE			-777.777	-777.777	-777.777	1	10.4	M:\Shao-En\MSDATA\kinaseinhib\k252a\solcomp\10x\J2\kinaseinhib_k252a_solcomp_10x_J2_combo_mascot_results.html	1Arg6	3	-777.777	-777.777	M:\Shao-En\MSDATA\kinaseinhib\k252a\solcomp\10x\J2\m03152008_j2_6.raw		0	1063.541045		0	TRUE	0	-777.777
-1	1	0	0.722	0.13	IPI:IPI00013452.8	172080	SPACER	SWISS-PROT:P07814|TREMBL:A0AVA9;Q05BP6;Q05DF8;Q3KQZ8;Q5DSM1;Q5H9S5;Q6PD57;Q86X73|ENSEMBL:ENSP00000355890|REFSEQ:NP_004437|H-INV:HIT000321887|VEGA:OTTHUMP00000035562 Tax_Id=9606 Gene_Symbol=EPRS glutamyl-prolyl tRNA synthetase	QLLSLK	351.2325	700.4504	2	18	-777.777	-777.777	-777.777	-777.777	0	0	2325.2226	0	0	0	700.4483	351.2325489	700.4505724	0	FALSE			-777.777	-777.777	-777.777	1	0	M:\Shao-En\MSDATA\kinaseinhib\k252a\solcomp\10x\J2\kinaseinhib_k252a_solcomp_10x_J2_combo_mascot_results.html		3	-777.777	-777.777	M:\Shao-En\MSDATA\kinaseinhib\k252a\solcomp\10x\J2\m03152008_j2_6.raw		0	700.4483147		0	FALSE	0	-777.777
-1	1	0	0.722	0.13	IPI:IPI00013452.8	172080	SPACER	SWISS-PROT:P07814|TREMBL:A0AVA9;Q05BP6;Q05DF8;Q3KQZ8;Q5DSM1;Q5H9S5;Q6PD57;Q86X73|ENSEMBL:ENSP00000355890|REFSEQ:NP_004437|H-INV:HIT000321887|VEGA:OTTHUMP00000035562 Tax_Id=9606 Gene_Symbol=EPRS glutamyl-prolyl tRNA synthetase	RGFFICDQPYEPVSPYSCK	784.027	2349.0591	3	44	-777.777	-777.777	-777.777	-777.777	2691.89463	8.09538229	2694.7292	2691.513901	2691.3403	78737.14336	2349.0558	784.0256047	2349.055026	2349.05535	FALSE			-777.777	-777.777	-777.777	1	30.7	M:\Shao-En\MSDATA\kinaseinhib\k252a\solcomp\10x\J2\kinaseinhib_k252a_solcomp_10x_J2_combo_mascot_results.html		3	-777.777	-777.777	M:\Shao-En\MSDATA\kinaseinhib\k252a\solcomp\10x\J2\m03152008_j2_6.raw		19081755.69	2235.012866		784.0271031	TRUE	784.0257078	-777.777
-1	1	0	0.722	0.13	IPI:IPI00013452.8	172080	SPACER	SWISS-PROT:P07814|TREMBL:A0AVA9;Q05BP6;Q05DF8;Q3KQZ8;Q5DSM1;Q5H9S5;Q6PD57;Q86X73|ENSEMBL:ENSP00000355890|REFSEQ:NP_004437|H-INV:HIT000321887|VEGA:OTTHUMP00000035562 Tax_Id=9606 Gene_Symbol=EPRS glutamyl-prolyl tRNA synthetase	RLLSVNIR	485.8117	969.6089	2	39	-777.777	-777.777	-777.777	-777.777	2273.513819	7.743000531	2273.1236	2273.804156	2273.8881	110616.1255	969.6083	485.8112998	969.6080743	969.6082657	FALSE			-777.777	-777.777	-777.777	1	8.3	M:\Shao-En\MSDATA\kinaseinhib\k252a\solcomp\10x\J2\kinaseinhib_k252a_solcomp_10x_J2_combo_mascot_results.html		3	-777.777	-777.777	M:\Shao-En\MSDATA\kinaseinhib\k252a\solcomp\10x\J2\m03152008_j2_6.raw		57102108.13	969.6083347		485.8115276	TRUE	485.8111274	-777.777
-1	1	0	0.722	0.13	IPI:IPI00013452.8	172080	SPACER	SWISS-PROT:P07814|TREMBL:A0AVA9;Q05BP6;Q05DF8;Q3KQZ8;Q5DSM1;Q5H9S5;Q6PD57;Q86X73|ENSEMBL:ENSP00000355890|REFSEQ:NP_004437|H-INV:HIT000321887|VEGA:OTTHUMP00000035562 Tax_Id=9606 Gene_Symbol=EPRS glutamyl-prolyl tRNA synthetase	SCQFVAVR	483.7449	965.4753	2	49	-777.777	-777.777	-777.777	-777.777	2185.439576	7.633767204	2182.883	2185.780817	2185.7754	168865.9107	965.4752	483.7445067	965.4744881	965.4753423	FALSE			-777.777	-777.777	-777.777	1	31.2	M:\Shao-En\MSDATA\kinaseinhib\k252a\solcomp\10x\J2\kinaseinhib_k252a_solcomp_10x_J2_combo_mascot_results.html		3	-777.777	-777.777	M:\Shao-En\MSDATA\kinaseinhib\k252a\solcomp\10x\J2\m03152008_j2_6.raw		85434767.5	908.4538101		483.744868	TRUE	483.7444748	-777.777
-1	1	0	0.722	0.13	IPI:IPI00013452.8	172080	SPACER	SWISS-PROT:P07814|TREMBL:A0AVA9;Q05BP6;Q05DF8;Q3KQZ8;Q5DSM1;Q5H9S5;Q6PD57;Q86X73|ENSEMBL:ENSP00000355890|REFSEQ:NP_004437|H-INV:HIT000321887|VEGA:OTTHUMP00000035562 Tax_Id=9606 Gene_Symbol=EPRS glutamyl-prolyl tRNA synthetase	SCQFVAVR	486.7555	971.4965	2	49	-777.777	-777.777	-777.777	-777.777	0	0	2183.5639	0	0	0	971.4954	486.7550967	971.495668	0	FALSE			-777.777	-777.777	-777.777	1	31.5	M:\Shao-En\MSDATA\kinaseinhib\k252a\solcomp\10x\J2\kinaseinhib_k252a_solcomp_10x_J2_combo_mascot_results.html	1Arg6	3	-777.777	-777.777	M:\Shao-En\MSDATA\kinaseinhib\k252a\solcomp\10x\J2\m03152008_j2_6.raw		0	908.4538101		0	TRUE	0	-777.777
-1	1	0	0.722	0.13	IPI:IPI00013452.8	172080	SPACER	SWISS-PROT:P07814|TREMBL:A0AVA9;Q05BP6;Q05DF8;Q3KQZ8;Q5DSM1;Q5H9S5;Q6PD57;Q86X73|ENSEMBL:ENSP00000355890|REFSEQ:NP_004437|H-INV:HIT000321887|VEGA:OTTHUMP00000035562 Tax_Id=9606 Gene_Symbol=EPRS glutamyl-prolyl tRNA synthetase	SLCIPFKPLCELQPGAK	979.517	1957.0195	2	57	-777.777	-777.777	-777.777	-777.777	2820.654718	12.47413008	2818.1396	2821.33415	2821.2554	177544.1148	1957.0165	979.5149524	1957.015379	1957.015438	FALSE			-777.777	-777.777	-777.777	1	48.2	M:\Shao-En\MSDATA\kinaseinhib\k252a\solcomp\10x\J2\kinaseinhib_k252a_solcomp_10x_J2_combo_mascot_results.html		3	-777.777	-777.777	M:\Shao-En\MSDATA\kinaseinhib\k252a\solcomp\10x\J2\m03152008_j2_6.raw		30721054.19	1842.973556		979.5167678	TRUE	979.5147202	-777.777
-1	1	0	0.722	0.13	IPI:IPI00013452.8	172080	SPACER	SWISS-PROT:P07814|TREMBL:A0AVA9;Q05BP6;Q05DF8;Q3KQZ8;Q5DSM1;Q5H9S5;Q6PD57;Q86X73|ENSEMBL:ENSP00000355890|REFSEQ:NP_004437|H-INV:HIT000321887|VEGA:OTTHUMP00000035562 Tax_Id=9606 Gene_Symbol=EPRS glutamyl-prolyl tRNA synthetase	SLCIPFKPLCELQPGAK	987.5314	1973.0482	2	56	-777.777	-777.777	-777.777	-777.777	0	0	2818.4201	0	0	0	1973.0449	987.5293257	1973.044126	0	FALSE			-777.777	-777.777	-777.777	1	45.9	M:\Shao-En\MSDATA\kinaseinhib\k252a\solcomp\10x\J2\kinaseinhib_k252a_solcomp_10x_J2_combo_mascot_results.html	2Lys8	3	-777.777	-777.777	M:\Shao-En\MSDATA\kinaseinhib\k252a\solcomp\10x\J2\m03152008_j2_6.raw		0	1842.973556		0	TRUE	0	-777.777
-1	1	0	0.722	0.13	IPI:IPI00013452.8	172080	SPACER	SWISS-PROT:P07814|TREMBL:A0AVA9;Q05BP6;Q05DF8;Q3KQZ8;Q5DSM1;Q5H9S5;Q6PD57;Q86X73|ENSEMBL:ENSP00000355890|REFSEQ:NP_004437|H-INV:HIT000321887|VEGA:OTTHUMP00000035562 Tax_Id=9606 Gene_Symbol=EPRS glutamyl-prolyl tRNA synthetase	SLCIPFKPLCELQPGAK	658.6911	1973.0515	3	26	-777.777	-777.777	-777.777	-777.777	2821.09996	14.64922361	2816.2932	2821.387333	2821.2554	275770.599	1973.0449	658.690123	1973.048581	1957.016195	FALSE			-777.777	-777.777	-777.777	1	18.6	M:\Shao-En\MSDATA\kinaseinhib\k252a\solcomp\10x\J2\kinaseinhib_k252a_solcomp_10x_J2_combo_mascot_results.html	2Lys8	3	-777.777	-777.777	M:\Shao-En\MSDATA\kinaseinhib\k252a\solcomp\10x\J2\m03152008_j2_6.raw		87764126.78	1842.973556		658.6888638	TRUE	658.6878868	-777.777
-1	1	0	0.722	0.13	IPI:IPI00013452.8	172080	SPACER	SWISS-PROT:P07814|TREMBL:A0AVA9;Q05BP6;Q05DF8;Q3KQZ8;Q5DSM1;Q5H9S5;Q6PD57;Q86X73|ENSEMBL:ENSP00000355890|REFSEQ:NP_004437|H-INV:HIT000321887|VEGA:OTTHUMP00000035562 Tax_Id=9606 Gene_Symbol=EPRS glutamyl-prolyl tRNA synthetase	SLCIPFKPLCELQPGAK	653.3479	1957.0218	3	18	-777.777	-777.777	-777.777	-777.777	0	0	2815.4921	0	0	0	1957.0165	653.3469408	1957.019034	0	FALSE			-777.777	-777.777	-777.777	1	3.8	M:\Shao-En\MSDATA\kinaseinhib\k252a\solcomp\10x\J2\kinaseinhib_k252a_solcomp_10x_J2_combo_mascot_results.html		3	-777.777	-777.777	M:\Shao-En\MSDATA\kinaseinhib\k252a\solcomp\10x\J2\m03152008_j2_6.raw		0	1842.973556		0	FALSE	0	-777.777
-1	1	0	0.722	0.13	IPI:IPI00013452.8	172080	SPACER	SWISS-PROT:P07814|TREMBL:A0AVA9;Q05BP6;Q05DF8;Q3KQZ8;Q5DSM1;Q5H9S5;Q6PD57;Q86X73|ENSEMBL:ENSP00000355890|REFSEQ:NP_004437|H-INV:HIT000321887|VEGA:OTTHUMP00000035562 Tax_Id=9606 Gene_Symbol=EPRS glutamyl-prolyl tRNA synthetase	SLIGVEYKPVSATGAEDKDK	703.0359	2106.0857	3	65	-777.777	-777.777	-777.777	-777.777	2317.077286	7.813623785	2317.122	2317.144022	2317.8838	81745.19108	2106.0844	703.034775	2106.082537	2106.08478	FALSE			-777.777	-777.777	-777.777	1	55.1	M:\Shao-En\MSDATA\kinaseinhib\k252a\solcomp\10x\J2\kinaseinhib_k252a_solcomp_10x_J2_combo_mascot_results.html		3	-777.777	-777.777	M:\Shao-En\MSDATA\kinaseinhib\k252a\solcomp\10x\J2\m03152008_j2_6.raw		23553246.39	2106.084415		703.0373157	TRUE	703.0361907	-777.777
-1	1	0	0.722	0.13	IPI:IPI00013452.8	172080	SPACER	SWISS-PROT:P07814|TREMBL:A0AVA9;Q05BP6;Q05DF8;Q3KQZ8;Q5DSM1;Q5H9S5;Q6PD57;Q86X73|ENSEMBL:ENSP00000355890|REFSEQ:NP_004437|H-INV:HIT000321887|VEGA:OTTHUMP00000035562 Tax_Id=9606 Gene_Symbol=EPRS glutamyl-prolyl tRNA synthetase	SLYDEVAAQGEVVR	771.3999	1540.7852	2	92	-777.777	-777.777	-777.777	-777.777	2653.254213	7.790867989	2653.2416	2653.304583	2653.965	427367.9711	1540.7828	771.3985469	1540.782568	1534.761825	FALSE			-777.777	-777.777	-777.777	1	62.9	M:\Shao-En\MSDATA\kinaseinhib\k252a\solcomp\10x\J2\kinaseinhib_k252a_solcomp_10x_J2_combo_mascot_results.html	1Arg6	3	-777.777	-777.777	M:\Shao-En\MSDATA\kinaseinhib\k252a\solcomp\10x\J2\m03152008_j2_6.raw		106701924.7	1534.762705		771.4000533	TRUE	771.3987001	-777.777
-1	1	0	0.722	0.13	IPI:IPI00013452.8	172080	SPACER	SWISS-PROT:P07814|TREMBL:A0AVA9;Q05BP6;Q05DF8;Q3KQZ8;Q5DSM1;Q5H9S5;Q6PD57;Q86X73|ENSEMBL:ENSP00000355890|REFSEQ:NP_004437|H-INV:HIT000321887|VEGA:OTTHUMP00000035562 Tax_Id=9606 Gene_Symbol=EPRS glutamyl-prolyl tRNA synthetase	SLYDEVAAQGEVVR	768.3897	1534.7648	2	89	-777.777	-777.777	-777.777	-777.777	0	0	2651.4582	0	0	0	1534.7627	768.3883569	1534.762188	0	FALSE			-777.777	-777.777	-777.777	1	60.9	M:\Shao-En\MSDATA\kinaseinhib\k252a\solcomp\10x\J2\kinaseinhib_k252a_solcomp_10x_J2_combo_mascot_results.html		3	-777.777	-777.777	M:\Shao-En\MSDATA\kinaseinhib\k252a\solcomp\10x\J2\m03152008_j2_6.raw		0	1534.762705		0	TRUE	0	-777.777
-1	1	0	0.722	0.13	IPI:IPI00013452.8	172080	SPACER	SWISS-PROT:P07814|TREMBL:A0AVA9;Q05BP6;Q05DF8;Q3KQZ8;Q5DSM1;Q5H9S5;Q6PD57;Q86X73|ENSEMBL:ENSP00000355890|REFSEQ:NP_004437|H-INV:HIT000321887|VEGA:OTTHUMP00000035562 Tax_Id=9606 Gene_Symbol=EPRS glutamyl-prolyl tRNA synthetase	SLYDEVAAQGEVVRK	832.4376	1662.8606	2	88	-777.777	-777.777	-777.777	-777.777	2517.976405	5.931530403	2519.4298	2518.691435	2518.1395	107322.0924	1662.8576	832.4360432	1662.857561	1662.856518	FALSE			-777.777	-777.777	-777.777	1	80	M:\Shao-En\MSDATA\kinaseinhib\k252a\solcomp\10x\J2\kinaseinhib_k252a_solcomp_10x_J2_combo_mascot_results.html		3	-777.777	-777.777	M:\Shao-En\MSDATA\kinaseinhib\k252a\solcomp\10x\J2\m03152008_j2_6.raw		23874009.69	1662.857665		832.4375859	TRUE	832.4360291	-777.777
-1	1	0	0.722	0.13	IPI:IPI00013452.8	172080	SPACER	SWISS-PROT:P07814|TREMBL:A0AVA9;Q05BP6;Q05DF8;Q3KQZ8;Q5DSM1;Q5H9S5;Q6PD57;Q86X73|ENSEMBL:ENSP00000355890|REFSEQ:NP_004437|H-INV:HIT000321887|VEGA:OTTHUMP00000035562 Tax_Id=9606 Gene_Symbol=EPRS glutamyl-prolyl tRNA synthetase	SLYDEVAAQGEVVRK	555.2935	1662.8586	3	45	-777.777	-777.777	-777.777	-777.777	2518.2672	5.931530403	2517.0752	2518.169131	2518.1395	130443.8571	1662.8576	555.292868	1662.856816	1662.857618	FALSE			-777.777	-777.777	-777.777	1	37.6	M:\Shao-En\MSDATA\kinaseinhib\k252a\solcomp\10x\J2\kinaseinhib_k252a_solcomp_10x_J2_combo_mascot_results.html		3	-777.777	-777.777	M:\Shao-En\MSDATA\kinaseinhib\k252a\solcomp\10x\J2\m03152008_j2_6.raw		54895173	1662.857665		555.2935453	TRUE	555.2929133	-777.777
-1	1	0	0.722	0.13	IPI:IPI00013452.8	172080	SPACER	SWISS-PROT:P07814|TREMBL:A0AVA9;Q05BP6;Q05DF8;Q3KQZ8;Q5DSM1;Q5H9S5;Q6PD57;Q86X73|ENSEMBL:ENSP00000355890|REFSEQ:NP_004437|H-INV:HIT000321887|VEGA:OTTHUMP00000035562 Tax_Id=9606 Gene_Symbol=EPRS glutamyl-prolyl tRNA synthetase	TELAEPIAIRPTSETVMYPAYAK	851.1086	2550.304	3	50	-777.777	-777.777	-777.777	-777.777	2695.849838	7.928004512	2694.1658	2695.887992	2696.7439	135981.8451	2550.3039	851.1069809	2550.299155	2550.304504	FALSE			-777.777	-777.777	-777.777	1	42.1	M:\Shao-En\MSDATA\kinaseinhib\k252a\solcomp\10x\J2\kinaseinhib_k252a_solcomp_10x_J2_combo_mascot_results.html		3	-777.777	-777.777	M:\Shao-En\MSDATA\kinaseinhib\k252a\solcomp\10x\J2\m03152008_j2_6.raw		29121645.56	2550.303935		851.1103512	TRUE	851.1087321	-777.777
-1	1	0	0.722	0.13	IPI:IPI00013452.8	172080	SPACER	SWISS-PROT:P07814|TREMBL:A0AVA9;Q05BP6;Q05DF8;Q3KQZ8;Q5DSM1;Q5H9S5;Q6PD57;Q86X73|ENSEMBL:ENSP00000355890|REFSEQ:NP_004437|H-INV:HIT000321887|VEGA:OTTHUMP00000035562 Tax_Id=9606 Gene_Symbol=EPRS glutamyl-prolyl tRNA synthetase	TELAEPIAIRPTSETVMYPAYAK	855.7893	2564.346	3	32	-777.777	-777.777	-777.777	-777.777	0	0	2696.4682	0	0	0	2564.3382	855.7876653	2564.341208	0	FALSE			-777.777	-777.777	-777.777	1	28.3	M:\Shao-En\MSDATA\kinaseinhib\k252a\solcomp\10x\J2\kinaseinhib_k252a_solcomp_10x_J2_combo_mascot_results.html	1Arg6 1Lys8	3	-777.777	-777.777	M:\Shao-En\MSDATA\kinaseinhib\k252a\solcomp\10x\J2\m03152008_j2_6.raw		0	2550.303935		0	TRUE	0	-777.777
-1	1	0	0.722	0.13	IPI:IPI00013452.8	172080	SPACER	SWISS-PROT:P07814|TREMBL:A0AVA9;Q05BP6;Q05DF8;Q3KQZ8;Q5DSM1;Q5H9S5;Q6PD57;Q86X73|ENSEMBL:ENSP00000355890|REFSEQ:NP_004437|H-INV:HIT000321887|VEGA:OTTHUMP00000035562 Tax_Id=9606 Gene_Symbol=EPRS glutamyl-prolyl tRNA synthetase	TGNKYNVYPTYDFACPIVDSIEGVTHALR	825.9177	3299.6415	4	27	-777.777	-777.777	-777.777	-777.777	3259.47268	15.10829256	3261.1207	3259.103066	3258.8233	23137.08513	3299.592	825.916165	3299.635609	3299.637176	TRUE	Higher peak to the left (C13?). Possible charge state:	2	-777.777	-777.777	-777.777	1	15.7	M:\Shao-En\MSDATA\kinaseinhib\k252a\solcomp\10x\J2\kinaseinhib_k252a_solcomp_10x_J2_combo_mascot_results.html		3	-777.777	-777.777	M:\Shao-En\MSDATA\kinaseinhib\k252a\solcomp\10x\J2\m03152008_j2_6.raw		5601399.75	3242.5706		825.9193335	TRUE	825.9177984	-777.777
-1	1	0	0.722	0.13	IPI:IPI00013452.8	172080	SPACER	SWISS-PROT:P07814|TREMBL:A0AVA9;Q05BP6;Q05DF8;Q3KQZ8;Q5DSM1;Q5H9S5;Q6PD57;Q86X73|ENSEMBL:ENSP00000355890|REFSEQ:NP_004437|H-INV:HIT000321887|VEGA:OTTHUMP00000035562 Tax_Id=9606 Gene_Symbol=EPRS glutamyl-prolyl tRNA synthetase	TGQEYKPGNPPAEIGQNISSNSSASILESK	1035.178	3102.5122	3	78	-777.777	-777.777	-777.777	-777.777	2549.421974	5.854551682	2548.4022	2549.567235	2547.8928	110768.163	3102.5105	1035.175767	3102.505512	3102.510876	FALSE			-777.777	-777.777	-777.777	1	70.8	M:\Shao-En\MSDATA\kinaseinhib\k252a\solcomp\10x\J2\kinaseinhib_k252a_solcomp_10x_J2_combo_mascot_results.html		3	-777.777	-777.777	M:\Shao-En\MSDATA\kinaseinhib\k252a\solcomp\10x\J2\m03152008_j2_6.raw		17750134.73	3102.510515		1035.178013	TRUE	1035.175779	-777.777
-1	1	0	0.722	0.13	IPI:IPI00013452.8	172080	SPACER	SWISS-PROT:P07814|TREMBL:A0AVA9;Q05BP6;Q05DF8;Q3KQZ8;Q5DSM1;Q5H9S5;Q6PD57;Q86X73|ENSEMBL:ENSP00000355890|REFSEQ:NP_004437|H-INV:HIT000321887|VEGA:OTTHUMP00000035562 Tax_Id=9606 Gene_Symbol=EPRS glutamyl-prolyl tRNA synthetase	THVADFAPEVAWVTR	849.9359	1697.8572	2	80	-777.777	-777.777	-777.777	-777.777	2780.307192	12.47268978	2777.9581	2780.501414	2782.7331	201595.0687	1697.8525	849.9342848	1697.854044	1697.852773	FALSE			-777.777	-777.777	-777.777	1	63.7	M:\Shao-En\MSDATA\kinaseinhib\k252a\solcomp\10x\J2\kinaseinhib_k252a_solcomp_10x_J2_combo_mascot_results.html		3	-777.777	-777.777	M:\Shao-En\MSDATA\kinaseinhib\k252a\solcomp\10x\J2\m03152008_j2_6.raw		43257981.5	1697.852515		849.9360287	TRUE	849.9344135	-777.777
-1	1	0	0.722	0.13	IPI:IPI00013452.8	172080	SPACER	SWISS-PROT:P07814|TREMBL:A0AVA9;Q05BP6;Q05DF8;Q3KQZ8;Q5DSM1;Q5H9S5;Q6PD57;Q86X73|ENSEMBL:ENSP00000355890|REFSEQ:NP_004437|H-INV:HIT000321887|VEGA:OTTHUMP00000035562 Tax_Id=9606 Gene_Symbol=EPRS glutamyl-prolyl tRNA synthetase	THVADFAPEVAWVTR	852.9449	1703.8752	2	79	-777.777	-777.777	-777.777	-777.777	0	0	2779.8367	0	0	0	1703.8726	852.9432748	1703.872024	0	FALSE			-777.777	-777.777	-777.777	1	70.9	M:\Shao-En\MSDATA\kinaseinhib\k252a\solcomp\10x\J2\kinaseinhib_k252a_solcomp_10x_J2_combo_mascot_results.html	1Arg6	3	-777.777	-777.777	M:\Shao-En\MSDATA\kinaseinhib\k252a\solcomp\10x\J2\m03152008_j2_6.raw		0	1697.852515		0	TRUE	0	-777.777
-1	1	0	0.722	0.13	IPI:IPI00013452.8	172080	SPACER	SWISS-PROT:P07814|TREMBL:A0AVA9;Q05BP6;Q05DF8;Q3KQZ8;Q5DSM1;Q5H9S5;Q6PD57;Q86X73|ENSEMBL:ENSP00000355890|REFSEQ:NP_004437|H-INV:HIT000321887|VEGA:OTTHUMP00000035562 Tax_Id=9606 Gene_Symbol=EPRS glutamyl-prolyl tRNA synthetase	THVADFAPEVAWVTR	566.959	1697.8551	3	38	-777.777	-777.777	-777.777	-777.777	2779.828487	14.5862263	2775.1678	2780.392257	2782.7331	137369.1255	1697.8525	566.9583291	1697.853199	1697.853775	FALSE			-777.777	-777.777	-777.777	1	24.9	M:\Shao-En\MSDATA\kinaseinhib\k252a\solcomp\10x\J2\kinaseinhib_k252a_solcomp_10x_J2_combo_mascot_results.html		3	-777.777	-777.777	M:\Shao-En\MSDATA\kinaseinhib\k252a\solcomp\10x\J2\m03152008_j2_6.raw		54940057.09	1697.852515		566.9588806	TRUE	566.9582097	-777.777
-1	1	0	0.722	0.13	IPI:IPI00013452.8	172080	SPACER	SWISS-PROT:P07814|TREMBL:A0AVA9;Q05BP6;Q05DF8;Q3KQZ8;Q5DSM1;Q5H9S5;Q6PD57;Q86X73|ENSEMBL:ENSP00000355890|REFSEQ:NP_004437|H-INV:HIT000321887|VEGA:OTTHUMP00000035562 Tax_Id=9606 Gene_Symbol=EPRS glutamyl-prolyl tRNA synthetase	THVADFAPEVAWVTR	568.9658	1703.8755	3	24	-777.777	-777.777	-777.777	-777.777	0	0	2779.5641	0	0	0	1703.8726	568.9651224	1703.873579	0	FALSE			-777.777	-777.777	-777.777	1	14.3	M:\Shao-En\MSDATA\kinaseinhib\k252a\solcomp\10x\J2\kinaseinhib_k252a_solcomp_10x_J2_combo_mascot_results.html	1Arg6	3	-777.777	-777.777	M:\Shao-En\MSDATA\kinaseinhib\k252a\solcomp\10x\J2\m03152008_j2_6.raw		0	1697.852515		0	FALSE	0	-777.777
-1	1	0	0.722	0.13	IPI:IPI00013452.8	172080	SPACER	SWISS-PROT:P07814|TREMBL:A0AVA9;Q05BP6;Q05DF8;Q3KQZ8;Q5DSM1;Q5H9S5;Q6PD57;Q86X73|ENSEMBL:ENSP00000355890|REFSEQ:NP_004437|H-INV:HIT000321887|VEGA:OTTHUMP00000035562 Tax_Id=9606 Gene_Symbol=EPRS glutamyl-prolyl tRNA synthetase	VACVQVVIIPCGITNALSEEDKEALIAK	1014.2094	3039.6064	3	42	-777.777	-777.777	-777.777	-777.777	3059.445689	8.477249255	3058.4229	3059.123207	3059.8394	113494.9133	3039.5983	1014.207237	3039.599922	3039.597451	FALSE			-777.777	-777.777	-777.777	1	31.5	M:\Shao-En\MSDATA\kinaseinhib\k252a\solcomp\10x\J2\kinaseinhib_k252a_solcomp_10x_J2_combo_mascot_results.html		3	-777.777	-777.777	M:\Shao-En\MSDATA\kinaseinhib\k252a\solcomp\10x\J2\m03152008_j2_6.raw		18651156.65	2925.555446		1014.209127	TRUE	1014.206964	-777.777
-1	1	0	0.722	0.13	IPI:IPI00013452.8	172080	SPACER	SWISS-PROT:P07814|TREMBL:A0AVA9;Q05BP6;Q05DF8;Q3KQZ8;Q5DSM1;Q5H9S5;Q6PD57;Q86X73|ENSEMBL:ENSP00000355890|REFSEQ:NP_004437|H-INV:HIT000321887|VEGA:OTTHUMP00000035562 Tax_Id=9606 Gene_Symbol=EPRS glutamyl-prolyl tRNA synthetase	VACVQVVIIPCGITNALSEEDKEALIAK	1019.5516	3055.6329	3	41	-777.777	-777.777	-777.777	-777.777	0	0	3058.7038	0	0	0	3055.6268	1019.549419	3055.626468	0	FALSE			-777.777	-777.777	-777.777	1	35.6	M:\Shao-En\MSDATA\kinaseinhib\k252a\solcomp\10x\J2\kinaseinhib_k252a_solcomp_10x_J2_combo_mascot_results.html	2Lys8	3	-777.777	-777.777	M:\Shao-En\MSDATA\kinaseinhib\k252a\solcomp\10x\J2\m03152008_j2_6.raw		0	2925.555446		0	TRUE	0	-777.777
-1	1	0	0.722	0.13	IPI:IPI00013452.8	172080	SPACER	SWISS-PROT:P07814|TREMBL:A0AVA9;Q05BP6;Q05DF8;Q3KQZ8;Q5DSM1;Q5H9S5;Q6PD57;Q86X73|ENSEMBL:ENSP00000355890|REFSEQ:NP_004437|H-INV:HIT000321887|VEGA:OTTHUMP00000035562 Tax_Id=9606 Gene_Symbol=EPRS glutamyl-prolyl tRNA synthetase	VASQGEVVR	472.7622	943.5098	2	60	-777.777	-777.777	-777.777	-777.777	807.2269248	5.722670295	807.9422	807.1873901	807.1878	14032.11504	943.5086	472.7618434	943.5091614	943.5095329	FALSE			-777.777	-777.777	-777.777	1	32	M:\Shao-En\MSDATA\kinaseinhib\k252a\solcomp\10x\J2\kinaseinhib_k252a_solcomp_10x_J2_combo_mascot_results.html		3	-777.777	-777.777	M:\Shao-En\MSDATA\kinaseinhib\k252a\solcomp\10x\J2\m03152008_j2_6.raw		7541746.25	943.5086747		472.7621665	TRUE	472.7618099	-777.777
-1	1	0	0.722	0.13	IPI:IPI00013452.8	172080	SPACER	SWISS-PROT:P07814|TREMBL:A0AVA9;Q05BP6;Q05DF8;Q3KQZ8;Q5DSM1;Q5H9S5;Q6PD57;Q86X73|ENSEMBL:ENSP00000355890|REFSEQ:NP_004437|H-INV:HIT000321887|VEGA:OTTHUMP00000035562 Tax_Id=9606 Gene_Symbol=EPRS glutamyl-prolyl tRNA synthetase	VASQGEVVR	475.7725	949.5305	2	37	-777.777	-777.777	-777.777	-777.777	0	0	808.1808	0	0	0	949.5288	475.7721333	949.5297413	0	FALSE			-777.777	-777.777	-777.777	1	18.4	M:\Shao-En\MSDATA\kinaseinhib\k252a\solcomp\10x\J2\kinaseinhib_k252a_solcomp_10x_J2_combo_mascot_results.html	1Arg6	3	-777.777	-777.777	M:\Shao-En\MSDATA\kinaseinhib\k252a\solcomp\10x\J2\m03152008_j2_6.raw		0	943.5086747		0	TRUE	0	-777.777
-1	1	0	0.722	0.13	IPI:IPI00013452.8	172080	SPACER	SWISS-PROT:P07814|TREMBL:A0AVA9;Q05BP6;Q05DF8;Q3KQZ8;Q5DSM1;Q5H9S5;Q6PD57;Q86X73|ENSEMBL:ENSP00000355890|REFSEQ:NP_004437|H-INV:HIT000321887|VEGA:OTTHUMP00000035562 Tax_Id=9606 Gene_Symbol=EPRS glutamyl-prolyl tRNA synthetase	VASQGEVVRK	536.8094	1071.6042	2	19	-777.777	-777.777	-777.777	-777.777	0	0	768.4916	0	0	0	1071.6036	536.8088297	1071.603134	0	FALSE			-777.777	-777.777	-777.777	1	2.6	M:\Shao-En\MSDATA\kinaseinhib\k252a\solcomp\10x\J2\kinaseinhib_k252a_solcomp_10x_J2_combo_mascot_results.html		3	-777.777	-777.777	M:\Shao-En\MSDATA\kinaseinhib\k252a\solcomp\10x\J2\m03152008_j2_6.raw		0	1071.603635		0	FALSE	0	-777.777
-1	1	0	0.722	0.13	IPI:IPI00013452.8	172080	SPACER	SWISS-PROT:P07814|TREMBL:A0AVA9;Q05BP6;Q05DF8;Q3KQZ8;Q5DSM1;Q5H9S5;Q6PD57;Q86X73|ENSEMBL:ENSP00000355890|REFSEQ:NP_004437|H-INV:HIT000321887|VEGA:OTTHUMP00000035562 Tax_Id=9606 Gene_Symbol=EPRS glutamyl-prolyl tRNA synthetase	VAVQGDVVR	471.7716	941.5287	2	69	-777.777	-777.777	-777.777	-777.777	1141.051065	37.72249809	1139.1968	1141.133399	1136.8442	72656.7907	941.5294	471.7712467	941.527968	941.5289775	FALSE			-777.777	-777.777	-777.777	1	41.4	M:\Shao-En\MSDATA\kinaseinhib\k252a\solcomp\10x\J2\kinaseinhib_k252a_solcomp_10x_J2_combo_mascot_results.html		3	-777.777	-777.777	M:\Shao-En\MSDATA\kinaseinhib\k252a\solcomp\10x\J2\m03152008_j2_6.raw		38218481.75	941.5294047		471.7715993	TRUE	471.771246	-777.777
-1	1	0	0.722	0.13	IPI:IPI00013452.8	172080	SPACER	SWISS-PROT:P07814|TREMBL:A0AVA9;Q05BP6;Q05DF8;Q3KQZ8;Q5DSM1;Q5H9S5;Q6PD57;Q86X73|ENSEMBL:ENSP00000355890|REFSEQ:NP_004437|H-INV:HIT000321887|VEGA:OTTHUMP00000035562 Tax_Id=9606 Gene_Symbol=EPRS glutamyl-prolyl tRNA synthetase	VAVQGDVVR	474.7822	947.5498	2	60	-777.777	-777.777	-777.777	-777.777	0	0	1144.599	0	0	0	947.5495	474.7818366	947.5491479	0	FALSE			-777.777	-777.777	-777.777	1	44.9	M:\Shao-En\MSDATA\kinaseinhib\k252a\solcomp\10x\J2\kinaseinhib_k252a_solcomp_10x_J2_combo_mascot_results.html	1Arg6	3	-777.777	-777.777	M:\Shao-En\MSDATA\kinaseinhib\k252a\solcomp\10x\J2\m03152008_j2_6.raw		0	941.5294047		0	TRUE	0	-777.777
-1	1	0	0.722	0.13	IPI:IPI00013452.8	172080	SPACER	SWISS-PROT:P07814|TREMBL:A0AVA9;Q05BP6;Q05DF8;Q3KQZ8;Q5DSM1;Q5H9S5;Q6PD57;Q86X73|ENSEMBL:ENSP00000355890|REFSEQ:NP_004437|H-INV:HIT000321887|VEGA:OTTHUMP00000035562 Tax_Id=9606 Gene_Symbol=EPRS glutamyl-prolyl tRNA synthetase	VAVQGDVVR	471.7722	941.5299	2	34	-777.777	-777.777	-777.777	-777.777	0	0	1115.8939	0	0	0	941.5294	471.7718467	941.529168	0	FALSE			-777.777	-777.777	-777.777	1	1.7	M:\Shao-En\MSDATA\kinaseinhib\k252a\solcomp\10x\J2\kinaseinhib_k252a_solcomp_10x_J2_combo_mascot_results.html		3	-777.777	-777.777	M:\Shao-En\MSDATA\kinaseinhib\k252a\solcomp\10x\J2\m03152008_j2_6.raw		0	941.5294047		0	TRUE	0	-777.777
-1	1	0	0.722	0.13	IPI:IPI00013452.8	172080	SPACER	SWISS-PROT:P07814|TREMBL:A0AVA9;Q05BP6;Q05DF8;Q3KQZ8;Q5DSM1;Q5H9S5;Q6PD57;Q86X73|ENSEMBL:ENSP00000355890|REFSEQ:NP_004437|H-INV:HIT000321887|VEGA:OTTHUMP00000035562 Tax_Id=9606 Gene_Symbol=EPRS glutamyl-prolyl tRNA synthetase	VAVQGDVVR	474.7822	947.5499	2	30	-777.777	-777.777	-777.777	-777.777	0	0	1121.3418	0	0	0	947.5495	474.7818366	947.5491479	0	FALSE			-777.777	-777.777	-777.777	1	12.7	M:\Shao-En\MSDATA\kinaseinhib\k252a\solcomp\10x\J2\kinaseinhib_k252a_solcomp_10x_J2_combo_mascot_results.html	1Arg6	3	-777.777	-777.777	M:\Shao-En\MSDATA\kinaseinhib\k252a\solcomp\10x\J2\m03152008_j2_6.raw		0	941.5294047		0	TRUE	0	-777.777
-1	1	0	0.722	0.13	IPI:IPI00013452.8	172080	SPACER	SWISS-PROT:P07814|TREMBL:A0AVA9;Q05BP6;Q05DF8;Q3KQZ8;Q5DSM1;Q5H9S5;Q6PD57;Q86X73|ENSEMBL:ENSP00000355890|REFSEQ:NP_004437|H-INV:HIT000321887|VEGA:OTTHUMP00000035562 Tax_Id=9606 Gene_Symbol=EPRS glutamyl-prolyl tRNA synthetase	VIDPVAPR	436.7686	871.5226	2	32	-777.777	-777.777	-777.777	-777.777	2151.037501	11.75183533	2147.0653	2151.402295	2149.7229	182052.5238	871.5222	436.7683635	871.5222016	865.5032983	FALSE			-777.777	-777.777	-777.777	1	17.3	M:\Shao-En\MSDATA\kinaseinhib\k252a\solcomp\10x\J2\kinaseinhib_k252a_solcomp_10x_J2_combo_mascot_results.html	1Arg6	3	-777.777	-777.777	M:\Shao-En\MSDATA\kinaseinhib\k252a\solcomp\10x\J2\m03152008_j2_6.raw		111467565	865.5021247		436.7691801	TRUE	436.7689436	-777.777
-1	1	0	0.722	0.13	IPI:IPI00013452.8	172080	SPACER	SWISS-PROT:P07814|TREMBL:A0AVA9;Q05BP6;Q05DF8;Q3KQZ8;Q5DSM1;Q5H9S5;Q6PD57;Q86X73|ENSEMBL:ENSP00000355890|REFSEQ:NP_004437|H-INV:HIT000321887|VEGA:OTTHUMP00000035562 Tax_Id=9606 Gene_Symbol=EPRS glutamyl-prolyl tRNA synthetase	VIDPVAPR	433.7593	865.5041	2	20	-777.777	-777.777	-777.777	-777.777	0	0	2157.2005	0	0	0	865.5021	433.7590735	865.5036217	0	FALSE			-777.777	-777.777	-777.777	1	0	M:\Shao-En\MSDATA\kinaseinhib\k252a\solcomp\10x\J2\kinaseinhib_k252a_solcomp_10x_J2_combo_mascot_results.html		3	-777.777	-777.777	M:\Shao-En\MSDATA\kinaseinhib\k252a\solcomp\10x\J2\m03152008_j2_6.raw		0	865.5021247		0	FALSE	0	-777.777
-1	1	0	0.722	0.13	IPI:IPI00013452.8	172080	SPACER	SWISS-PROT:P07814|TREMBL:A0AVA9;Q05BP6;Q05DF8;Q3KQZ8;Q5DSM1;Q5H9S5;Q6PD57;Q86X73|ENSEMBL:ENSP00000355890|REFSEQ:NP_004437|H-INV:HIT000321887|VEGA:OTTHUMP00000035562 Tax_Id=9606 Gene_Symbol=EPRS glutamyl-prolyl tRNA synthetase	WDVSTTK	422.7182	843.4218	2	27	-777.777	-777.777	-777.777	-777.777	1496.559365	8.186333726	1502.3903	1496.5263	1496.5263	532.6683651	843.4218	422.7180104	843.4214953	835.4075985	FALSE			-777.777	-777.777	-777.777	1	7.5	M:\Shao-En\MSDATA\kinaseinhib\k252a\solcomp\10x\J2\kinaseinhib_k252a_solcomp_10x_J2_combo_mascot_results.html	1Lys8	3	-777.777	-777.777	M:\Shao-En\MSDATA\kinaseinhib\k252a\solcomp\10x\J2\m03152008_j2_6.raw		343180.5645	835.4075747		422.7181539	TRUE	422.7179642	-777.777
-1	1	0	0.722	0.13	IPI:IPI00013452.8	172080	SPACER	SWISS-PROT:P07814|TREMBL:A0AVA9;Q05BP6;Q05DF8;Q3KQZ8;Q5DSM1;Q5H9S5;Q6PD57;Q86X73|ENSEMBL:ENSP00000355890|REFSEQ:NP_004437|H-INV:HIT000321887|VEGA:OTTHUMP00000035562 Tax_Id=9606 Gene_Symbol=EPRS glutamyl-prolyl tRNA synthetase	WDVSTTK	422.7182	843.4219	2	25	-777.777	-777.777	-777.777	-777.777	0	0	1438.9389	0	0	0	843.4218	422.7180104	843.4214953	0	FALSE			-777.777	-777.777	-777.777	1	6.7	M:\Shao-En\MSDATA\kinaseinhib\k252a\solcomp\10x\J2\kinaseinhib_k252a_solcomp_10x_J2_combo_mascot_results.html	1Lys8	3	-777.777	-777.777	M:\Shao-En\MSDATA\kinaseinhib\k252a\solcomp\10x\J2\m03152008_j2_6.raw		0	835.4075747		0	FALSE	0	-777.777
-1	1	0	0.722	0.13	IPI:IPI00013452.8	172080	SPACER	SWISS-PROT:P07814|TREMBL:A0AVA9;Q05BP6;Q05DF8;Q3KQZ8;Q5DSM1;Q5H9S5;Q6PD57;Q86X73|ENSEMBL:ENSP00000355890|REFSEQ:NP_004437|H-INV:HIT000321887|VEGA:OTTHUMP00000035562 Tax_Id=9606 Gene_Symbol=EPRS glutamyl-prolyl tRNA synthetase	WDVSTTK	422.7181	843.4217	2	23	-777.777	-777.777	-777.777	-777.777	0	0	1566.9777	0	0	0	843.4218	422.7179104	843.4212953	0	FALSE			-777.777	-777.777	-777.777	1	5.4	M:\Shao-En\MSDATA\kinaseinhib\k252a\solcomp\10x\J2\kinaseinhib_k252a_solcomp_10x_J2_combo_mascot_results.html	1Lys8	3	-777.777	-777.777	M:\Shao-En\MSDATA\kinaseinhib\k252a\solcomp\10x\J2\m03152008_j2_6.raw		0	835.4075747		0	FALSE	0	-777.777
-1	1	0	0.722	0.13	IPI:IPI00013452.8	172080	SPACER	SWISS-PROT:P07814|TREMBL:A0AVA9;Q05BP6;Q05DF8;Q3KQZ8;Q5DSM1;Q5H9S5;Q6PD57;Q86X73|ENSEMBL:ENSP00000355890|REFSEQ:NP_004437|H-INV:HIT000321887|VEGA:OTTHUMP00000035562 Tax_Id=9606 Gene_Symbol=EPRS glutamyl-prolyl tRNA synthetase	WDVSTTK	422.7182	843.4219	2	22	-777.777	-777.777	-777.777	-777.777	0	0	1817.7641	0	0	0	843.4218	422.7180104	843.4214953	0	FALSE			-777.777	-777.777	-777.777	1	5.4	M:\Shao-En\MSDATA\kinaseinhib\k252a\solcomp\10x\J2\kinaseinhib_k252a_solcomp_10x_J2_combo_mascot_results.html	1Lys8	3	-777.777	-777.777	M:\Shao-En\MSDATA\kinaseinhib\k252a\solcomp\10x\J2\m03152008_j2_6.raw		0	835.4075747		0	FALSE	0	-777.777
-1	1	0	0.722	0.13	IPI:IPI00013452.8	172080	SPACER	SWISS-PROT:P07814|TREMBL:A0AVA9;Q05BP6;Q05DF8;Q3KQZ8;Q5DSM1;Q5H9S5;Q6PD57;Q86X73|ENSEMBL:ENSP00000355890|REFSEQ:NP_004437|H-INV:HIT000321887|VEGA:OTTHUMP00000035562 Tax_Id=9606 Gene_Symbol=EPRS glutamyl-prolyl tRNA synthetase	WDVSTTK	418.7111	835.4076	2	20	-777.777	-777.777	-777.777	-777.777	0	0	1539.9564	0	0	0	835.4076	418.7109237	835.4073221	0	FALSE			-777.777	-777.777	-777.777	1	0.1	M:\Shao-En\MSDATA\kinaseinhib\k252a\solcomp\10x\J2\kinaseinhib_k252a_solcomp_10x_J2_combo_mascot_results.html		3	-777.777	-777.777	M:\Shao-En\MSDATA\kinaseinhib\k252a\solcomp\10x\J2\m03152008_j2_6.raw		0	835.4075747		0	FALSE	0	-777.777
-1	1	0	0.722	0.13	IPI:IPI00013452.8	172080	SPACER	SWISS-PROT:P07814|TREMBL:A0AVA9;Q05BP6;Q05DF8;Q3KQZ8;Q5DSM1;Q5H9S5;Q6PD57;Q86X73|ENSEMBL:ENSP00000355890|REFSEQ:NP_004437|H-INV:HIT000321887|VEGA:OTTHUMP00000035562 Tax_Id=9606 Gene_Symbol=EPRS glutamyl-prolyl tRNA synthetase	WDVSTTK	418.7111	835.4076	2	20	-777.777	-777.777	-777.777	-777.777	0	0	1790.9104	0	0	0	835.4076	418.7109237	835.4073221	0	FALSE			-777.777	-777.777	-777.777	1	0.1	M:\Shao-En\MSDATA\kinaseinhib\k252a\solcomp\10x\J2\kinaseinhib_k252a_solcomp_10x_J2_combo_mascot_results.html		3	-777.777	-777.777	M:\Shao-En\MSDATA\kinaseinhib\k252a\solcomp\10x\J2\m03152008_j2_6.raw		0	835.4075747		0	FALSE	0	-777.777
-1	1	0	0.722	0.13	IPI:IPI00013452.8	172080	SPACER	SWISS-PROT:P07814|TREMBL:A0AVA9;Q05BP6;Q05DF8;Q3KQZ8;Q5DSM1;Q5H9S5;Q6PD57;Q86X73|ENSEMBL:ENSP00000355890|REFSEQ:NP_004437|H-INV:HIT000321887|VEGA:OTTHUMP00000035562 Tax_Id=9606 Gene_Symbol=EPRS glutamyl-prolyl tRNA synthetase	WDVSTTK	418.7111	835.4077	2	20	-777.777	-777.777	-777.777	-777.777	0	0	1853.1157	0	0	0	835.4076	418.7109237	835.4073221	0	FALSE			-777.777	-777.777	-777.777	1	0	M:\Shao-En\MSDATA\kinaseinhib\k252a\solcomp\10x\J2\kinaseinhib_k252a_solcomp_10x_J2_combo_mascot_results.html		3	-777.777	-777.777	M:\Shao-En\MSDATA\kinaseinhib\k252a\solcomp\10x\J2\m03152008_j2_6.raw		0	835.4075747		0	FALSE	0	-777.777
-1	1	0	0.722	0.13	IPI:IPI00013452.8	172080	SPACER	SWISS-PROT:P07814|TREMBL:A0AVA9;Q05BP6;Q05DF8;Q3KQZ8;Q5DSM1;Q5H9S5;Q6PD57;Q86X73|ENSEMBL:ENSP00000355890|REFSEQ:NP_004437|H-INV:HIT000321887|VEGA:OTTHUMP00000035562 Tax_Id=9606 Gene_Symbol=EPRS glutamyl-prolyl tRNA synthetase	WDVSTTK	418.7111	835.4077	2	20	-777.777	-777.777	-777.777	-777.777	0	0	1572.0395	0	0	0	835.4076	418.7109237	835.4073221	0	FALSE			-777.777	-777.777	-777.777	1	0.1	M:\Shao-En\MSDATA\kinaseinhib\k252a\solcomp\10x\J2\kinaseinhib_k252a_solcomp_10x_J2_combo_mascot_results.html		3	-777.777	-777.777	M:\Shao-En\MSDATA\kinaseinhib\k252a\solcomp\10x\J2\m03152008_j2_6.raw		0	835.4075747		0	FALSE	0	-777.777
-1	1	0	0.722	0.13	IPI:IPI00013452.8	172080	SPACER	SWISS-PROT:P07814|TREMBL:A0AVA9;Q05BP6;Q05DF8;Q3KQZ8;Q5DSM1;Q5H9S5;Q6PD57;Q86X73|ENSEMBL:ENSP00000355890|REFSEQ:NP_004437|H-INV:HIT000321887|VEGA:OTTHUMP00000035562 Tax_Id=9606 Gene_Symbol=EPRS glutamyl-prolyl tRNA synthetase	WDVSTTK	418.7112	835.4078	2	20	-777.777	-777.777	-777.777	-777.777	0	0	1602.3425	0	0	0	835.4076	418.7110237	835.4075221	0	FALSE			-777.777	-777.777	-777.777	1	0.2	M:\Shao-En\MSDATA\kinaseinhib\k252a\solcomp\10x\J2\kinaseinhib_k252a_solcomp_10x_J2_combo_mascot_results.html		3	-777.777	-777.777	M:\Shao-En\MSDATA\kinaseinhib\k252a\solcomp\10x\J2\m03152008_j2_6.raw		0	835.4075747		0	FALSE	0	-777.777
-1	1	0	0.722	0.13	IPI:IPI00013452.8	172080	SPACER	SWISS-PROT:P07814|TREMBL:A0AVA9;Q05BP6;Q05DF8;Q3KQZ8;Q5DSM1;Q5H9S5;Q6PD57;Q86X73|ENSEMBL:ENSP00000355890|REFSEQ:NP_004437|H-INV:HIT000321887|VEGA:OTTHUMP00000035562 Tax_Id=9606 Gene_Symbol=EPRS glutamyl-prolyl tRNA synthetase	WDVSTTK	418.7112	835.4078	2	20	-777.777	-777.777	-777.777	-777.777	0	0	1509.6802	0	0	0	835.4076	418.7110237	835.4075221	0	FALSE			-777.777	-777.777	-777.777	1	0.1	M:\Shao-En\MSDATA\kinaseinhib\k252a\solcomp\10x\J2\kinaseinhib_k252a_solcomp_10x_J2_combo_mascot_results.html		3	-777.777	-777.777	M:\Shao-En\MSDATA\kinaseinhib\k252a\solcomp\10x\J2\m03152008_j2_6.raw		0	835.4075747		0	FALSE	0	-777.777
-1	1	0	0.722	0.13	IPI:IPI00013452.8	172080	SPACER	SWISS-PROT:P07814|TREMBL:A0AVA9;Q05BP6;Q05DF8;Q3KQZ8;Q5DSM1;Q5H9S5;Q6PD57;Q86X73|ENSEMBL:ENSP00000355890|REFSEQ:NP_004437|H-INV:HIT000321887|VEGA:OTTHUMP00000035562 Tax_Id=9606 Gene_Symbol=EPRS glutamyl-prolyl tRNA synthetase	WDVSTTK	418.7112	835.4078	2	20	-777.777	-777.777	-777.777	-777.777	0	0	1883.4436	0	0	0	835.4076	418.7110237	835.4075221	0	FALSE			-777.777	-777.777	-777.777	1	0	M:\Shao-En\MSDATA\kinaseinhib\k252a\solcomp\10x\J2\kinaseinhib_k252a_solcomp_10x_J2_combo_mascot_results.html		3	-777.777	-777.777	M:\Shao-En\MSDATA\kinaseinhib\k252a\solcomp\10x\J2\m03152008_j2_6.raw		0	835.4075747		0	FALSE	0	-777.777
-1	1	0	0.722	0.13	IPI:IPI00013452.8	172080	SPACER	SWISS-PROT:P07814|TREMBL:A0AVA9;Q05BP6;Q05DF8;Q3KQZ8;Q5DSM1;Q5H9S5;Q6PD57;Q86X73|ENSEMBL:ENSP00000355890|REFSEQ:NP_004437|H-INV:HIT000321887|VEGA:OTTHUMP00000035562 Tax_Id=9606 Gene_Symbol=EPRS glutamyl-prolyl tRNA synthetase	WDVSTTK	418.7112	835.4079	2	20	-777.777	-777.777	-777.777	-777.777	0	0	1446.001	0	0	0	835.4076	418.7110237	835.4075221	0	FALSE			-777.777	-777.777	-777.777	1	0.1	M:\Shao-En\MSDATA\kinaseinhib\k252a\solcomp\10x\J2\kinaseinhib_k252a_solcomp_10x_J2_combo_mascot_results.html		3	-777.777	-777.777	M:\Shao-En\MSDATA\kinaseinhib\k252a\solcomp\10x\J2\m03152008_j2_6.raw		0	835.4075747		0	FALSE	0	-777.777
-1	1	0	0.722	0.13	IPI:IPI00013452.8	172080	SPACER	SWISS-PROT:P07814|TREMBL:A0AVA9;Q05BP6;Q05DF8;Q3KQZ8;Q5DSM1;Q5H9S5;Q6PD57;Q86X73|ENSEMBL:ENSP00000355890|REFSEQ:NP_004437|H-INV:HIT000321887|VEGA:OTTHUMP00000035562 Tax_Id=9606 Gene_Symbol=EPRS glutamyl-prolyl tRNA synthetase	WDVSTTK	418.7112	835.4079	2	20	-777.777	-777.777	-777.777	-777.777	0	0	1821.6233	0	0	0	835.4076	418.7110237	835.4075221	0	FALSE			-777.777	-777.777	-777.777	1	0.1	M:\Shao-En\MSDATA\kinaseinhib\k252a\solcomp\10x\J2\kinaseinhib_k252a_solcomp_10x_J2_combo_mascot_results.html		3	-777.777	-777.777	M:\Shao-En\MSDATA\kinaseinhib\k252a\solcomp\10x\J2\m03152008_j2_6.raw		0	835.4075747		0	FALSE	0	-777.777
-1	1	0	0.722	0.13	IPI:IPI00013452.8	172080	SPACER	SWISS-PROT:P07814|TREMBL:A0AVA9;Q05BP6;Q05DF8;Q3KQZ8;Q5DSM1;Q5H9S5;Q6PD57;Q86X73|ENSEMBL:ENSP00000355890|REFSEQ:NP_004437|H-INV:HIT000321887|VEGA:OTTHUMP00000035562 Tax_Id=9606 Gene_Symbol=EPRS glutamyl-prolyl tRNA synthetase	WDVSTTK	422.7181	843.4216	2	20	-777.777	-777.777	-777.777	-777.777	0	0	1786.0542	0	0	0	843.4218	422.7179104	843.4212953	0	FALSE			-777.777	-777.777	-777.777	1	2.7	M:\Shao-En\MSDATA\kinaseinhib\k252a\solcomp\10x\J2\kinaseinhib_k252a_solcomp_10x_J2_combo_mascot_results.html	1Lys8	3	-777.777	-777.777	M:\Shao-En\MSDATA\kinaseinhib\k252a\solcomp\10x\J2\m03152008_j2_6.raw		0	835.4075747		0	FALSE	0	-777.777
-1	1	0	0.722	0.13	IPI:IPI00013452.8	172080	SPACER	SWISS-PROT:P07814|TREMBL:A0AVA9;Q05BP6;Q05DF8;Q3KQZ8;Q5DSM1;Q5H9S5;Q6PD57;Q86X73|ENSEMBL:ENSP00000355890|REFSEQ:NP_004437|H-INV:HIT000321887|VEGA:OTTHUMP00000035562 Tax_Id=9606 Gene_Symbol=EPRS glutamyl-prolyl tRNA synthetase	WDVSTTK	422.7181	843.4217	2	20	-777.777	-777.777	-777.777	-777.777	0	0	1597.272	0	0	0	843.4218	422.7179104	843.4212953	0	FALSE			-777.777	-777.777	-777.777	1	2.7	M:\Shao-En\MSDATA\kinaseinhib\k252a\solcomp\10x\J2\kinaseinhib_k252a_solcomp_10x_J2_combo_mascot_results.html	1Lys8	3	-777.777	-777.777	M:\Shao-En\MSDATA\kinaseinhib\k252a\solcomp\10x\J2\m03152008_j2_6.raw		0	835.4075747		0	FALSE	0	-777.777
-1	1	0	0.722	0.13	IPI:IPI00013452.8	172080	SPACER	SWISS-PROT:P07814|TREMBL:A0AVA9;Q05BP6;Q05DF8;Q3KQZ8;Q5DSM1;Q5H9S5;Q6PD57;Q86X73|ENSEMBL:ENSP00000355890|REFSEQ:NP_004437|H-INV:HIT000321887|VEGA:OTTHUMP00000035562 Tax_Id=9606 Gene_Symbol=EPRS glutamyl-prolyl tRNA synthetase	WDVSTTK	422.7181	843.4217	2	20	-777.777	-777.777	-777.777	-777.777	0	0	1627.5475	0	0	0	843.4218	422.7179104	843.4212953	0	FALSE			-777.777	-777.777	-777.777	1	2.6	M:\Shao-En\MSDATA\kinaseinhib\k252a\solcomp\10x\J2\kinaseinhib_k252a_solcomp_10x_J2_combo_mascot_results.html	1Lys8	3	-777.777	-777.777	M:\Shao-En\MSDATA\kinaseinhib\k252a\solcomp\10x\J2\m03152008_j2_6.raw		0	835.4075747		0	FALSE	0	-777.777
-1	1	0	0.722	0.13	IPI:IPI00013452.8	172080	SPACER	SWISS-PROT:P07814|TREMBL:A0AVA9;Q05BP6;Q05DF8;Q3KQZ8;Q5DSM1;Q5H9S5;Q6PD57;Q86X73|ENSEMBL:ENSP00000355890|REFSEQ:NP_004437|H-INV:HIT000321887|VEGA:OTTHUMP00000035562 Tax_Id=9606 Gene_Symbol=EPRS glutamyl-prolyl tRNA synthetase	WDVSTTK	422.7181	843.4217	2	20	-777.777	-777.777	-777.777	-777.777	0	0	1659.8636	0	0	0	843.4218	422.7179104	843.4212953	0	FALSE			-777.777	-777.777	-777.777	1	2.6	M:\Shao-En\MSDATA\kinaseinhib\k252a\solcomp\10x\J2\kinaseinhib_k252a_solcomp_10x_J2_combo_mascot_results.html	1Lys8	3	-777.777	-777.777	M:\Shao-En\MSDATA\kinaseinhib\k252a\solcomp\10x\J2\m03152008_j2_6.raw		0	835.4075747		0	FALSE	0	-777.777
-1	1	0	0.722	0.13	IPI:IPI00013452.8	172080	SPACER	SWISS-PROT:P07814|TREMBL:A0AVA9;Q05BP6;Q05DF8;Q3KQZ8;Q5DSM1;Q5H9S5;Q6PD57;Q86X73|ENSEMBL:ENSP00000355890|REFSEQ:NP_004437|H-INV:HIT000321887|VEGA:OTTHUMP00000035562 Tax_Id=9606 Gene_Symbol=EPRS glutamyl-prolyl tRNA synthetase	WDVSTTK	422.7182	843.4218	2	20	-777.777	-777.777	-777.777	-777.777	0	0	1535.0068	0	0	0	843.4218	422.7180104	843.4214953	0	FALSE			-777.777	-777.777	-777.777	1	2.7	M:\Shao-En\MSDATA\kinaseinhib\k252a\solcomp\10x\J2\kinaseinhib_k252a_solcomp_10x_J2_combo_mascot_results.html	1Lys8	3	-777.777	-777.777	M:\Shao-En\MSDATA\kinaseinhib\k252a\solcomp\10x\J2\m03152008_j2_6.raw		0	835.4075747		0	FALSE	0	-777.777
-1	1	0	0.722	0.13	IPI:IPI00013452.8	172080	SPACER	SWISS-PROT:P07814|TREMBL:A0AVA9;Q05BP6;Q05DF8;Q3KQZ8;Q5DSM1;Q5H9S5;Q6PD57;Q86X73|ENSEMBL:ENSP00000355890|REFSEQ:NP_004437|H-INV:HIT000321887|VEGA:OTTHUMP00000035562 Tax_Id=9606 Gene_Symbol=EPRS glutamyl-prolyl tRNA synthetase	WDVSTTK	422.7182	843.4218	2	20	-777.777	-777.777	-777.777	-777.777	0	0	1470.1295	0	0	0	843.4218	422.7180104	843.4214953	0	FALSE			-777.777	-777.777	-777.777	1	2.6	M:\Shao-En\MSDATA\kinaseinhib\k252a\solcomp\10x\J2\kinaseinhib_k252a_solcomp_10x_J2_combo_mascot_results.html	1Lys8	3	-777.777	-777.777	M:\Shao-En\MSDATA\kinaseinhib\k252a\solcomp\10x\J2\m03152008_j2_6.raw		0	835.4075747		0	FALSE	0	-777.777
-1	1	0	0.722	0.13	IPI:IPI00013452.8	172080	SPACER	SWISS-PROT:P07814|TREMBL:A0AVA9;Q05BP6;Q05DF8;Q3KQZ8;Q5DSM1;Q5H9S5;Q6PD57;Q86X73|ENSEMBL:ENSP00000355890|REFSEQ:NP_004437|H-INV:HIT000321887|VEGA:OTTHUMP00000035562 Tax_Id=9606 Gene_Symbol=EPRS glutamyl-prolyl tRNA synthetase	WDVSTTK	422.7182	843.4218	2	20	-777.777	-777.777	-777.777	-777.777	0	0	1848.8878	0	0	0	843.4218	422.7180104	843.4214953	0	FALSE			-777.777	-777.777	-777.777	1	2.9	M:\Shao-En\MSDATA\kinaseinhib\k252a\solcomp\10x\J2\kinaseinhib_k252a_solcomp_10x_J2_combo_mascot_results.html	1Lys8	3	-777.777	-777.777	M:\Shao-En\MSDATA\kinaseinhib\k252a\solcomp\10x\J2\m03152008_j2_6.raw		0	835.4075747		0	FALSE	0	-777.777
-1	1	0	0.722	0.13	IPI:IPI00013452.8	172080	SPACER	SWISS-PROT:P07814|TREMBL:A0AVA9;Q05BP6;Q05DF8;Q3KQZ8;Q5DSM1;Q5H9S5;Q6PD57;Q86X73|ENSEMBL:ENSP00000355890|REFSEQ:NP_004437|H-INV:HIT000321887|VEGA:OTTHUMP00000035562 Tax_Id=9606 Gene_Symbol=EPRS glutamyl-prolyl tRNA synthetase	WDVSTTK	422.7182	843.4218	2	20	-777.777	-777.777	-777.777	-777.777	0	0	1723.9762	0	0	0	843.4218	422.7180104	843.4214953	0	FALSE			-777.777	-777.777	-777.777	1	0.1	M:\Shao-En\MSDATA\kinaseinhib\k252a\solcomp\10x\J2\kinaseinhib_k252a_solcomp_10x_J2_combo_mascot_results.html	1Lys8	3	-777.777	-777.777	M:\Shao-En\MSDATA\kinaseinhib\k252a\solcomp\10x\J2\m03152008_j2_6.raw		0	835.4075747		0	FALSE	0	-777.777
-1	1	0	0.722	0.13	IPI:IPI00013452.8	172080	SPACER	SWISS-PROT:P07814|TREMBL:A0AVA9;Q05BP6;Q05DF8;Q3KQZ8;Q5DSM1;Q5H9S5;Q6PD57;Q86X73|ENSEMBL:ENSP00000355890|REFSEQ:NP_004437|H-INV:HIT000321887|VEGA:OTTHUMP00000035562 Tax_Id=9606 Gene_Symbol=EPRS glutamyl-prolyl tRNA synthetase	WDVSTTK	422.7182	843.4219	2	19	-777.777	-777.777	-777.777	-777.777	0	0	1942.0112	0	0	0	843.4218	422.7180104	843.4214953	0	FALSE			-777.777	-777.777	-777.777	1	0.3	M:\Shao-En\MSDATA\kinaseinhib\k252a\solcomp\10x\J2\kinaseinhib_k252a_solcomp_10x_J2_combo_mascot_results.html	1Lys8	3	-777.777	-777.777	M:\Shao-En\MSDATA\kinaseinhib\k252a\solcomp\10x\J2\m03152008_j2_6.raw		0	835.4075747		0	FALSE	0	-777.777
-1	1	0	0.722	0.13	IPI:IPI00013452.8	172080	SPACER	SWISS-PROT:P07814|TREMBL:A0AVA9;Q05BP6;Q05DF8;Q3KQZ8;Q5DSM1;Q5H9S5;Q6PD57;Q86X73|ENSEMBL:ENSP00000355890|REFSEQ:NP_004437|H-INV:HIT000321887|VEGA:OTTHUMP00000035562 Tax_Id=9606 Gene_Symbol=EPRS glutamyl-prolyl tRNA synthetase	WDVSTTK	422.7183	843.422	2	19	-777.777	-777.777	-777.777	-777.777	0	0	1910.8772	0	0	0	843.4218	422.7181104	843.4216953	0	FALSE			-777.777	-777.777	-777.777	1	0.1	M:\Shao-En\MSDATA\kinaseinhib\k252a\solcomp\10x\J2\kinaseinhib_k252a_solcomp_10x_J2_combo_mascot_results.html	1Lys8	3	-777.777	-777.777	M:\Shao-En\MSDATA\kinaseinhib\k252a\solcomp\10x\J2\m03152008_j2_6.raw		0	835.4075747		0	FALSE	0	-777.777
-1	1	0	0.722	0.13	IPI:IPI00013452.8	172080	SPACER	SWISS-PROT:P07814|TREMBL:A0AVA9;Q05BP6;Q05DF8;Q3KQZ8;Q5DSM1;Q5H9S5;Q6PD57;Q86X73|ENSEMBL:ENSP00000355890|REFSEQ:NP_004437|H-INV:HIT000321887|VEGA:OTTHUMP00000035562 Tax_Id=9606 Gene_Symbol=EPRS glutamyl-prolyl tRNA synthetase	WDVSTTK	418.7112	835.4078	2	18	-777.777	-777.777	-777.777	-777.777	0	0	1482.4582	0	0	0	835.4076	418.7110237	835.4075221	0	FALSE			-777.777	-777.777	-777.777	1	0.1	M:\Shao-En\MSDATA\kinaseinhib\k252a\solcomp\10x\J2\kinaseinhib_k252a_solcomp_10x_J2_combo_mascot_results.html		3	-777.777	-777.777	M:\Shao-En\MSDATA\kinaseinhib\k252a\solcomp\10x\J2\m03152008_j2_6.raw		0	835.4075747		0	FALSE	0	-777.777
-1	1	0	0.722	0.13	IPI:IPI00013452.8	172080	SPACER	SWISS-PROT:P07814|TREMBL:A0AVA9;Q05BP6;Q05DF8;Q3KQZ8;Q5DSM1;Q5H9S5;Q6PD57;Q86X73|ENSEMBL:ENSP00000355890|REFSEQ:NP_004437|H-INV:HIT000321887|VEGA:OTTHUMP00000035562 Tax_Id=9606 Gene_Symbol=EPRS glutamyl-prolyl tRNA synthetase	WDVSTTK	422.719	843.4235	2	17	-777.777	-777.777	-777.777	-777.777	0	0	1408.2758	0	0	0	843.4218	422.7188104	843.4230953	0	FALSE			-777.777	-777.777	-777.777	1	0.2	M:\Shao-En\MSDATA\kinaseinhib\k252a\solcomp\10x\J2\kinaseinhib_k252a_solcomp_10x_J2_combo_mascot_results.html	1Lys8	3	-777.777	-777.777	M:\Shao-En\MSDATA\kinaseinhib\k252a\solcomp\10x\J2\m03152008_j2_6.raw		0	835.4075747		0	FALSE	0	-777.777
-1	1	0	0.722	0.13	IPI:IPI00013452.8	172080	SPACER	SWISS-PROT:P07814|TREMBL:A0AVA9;Q05BP6;Q05DF8;Q3KQZ8;Q5DSM1;Q5H9S5;Q6PD57;Q86X73|ENSEMBL:ENSP00000355890|REFSEQ:NP_004437|H-INV:HIT000321887|VEGA:OTTHUMP00000035562 Tax_Id=9606 Gene_Symbol=EPRS glutamyl-prolyl tRNA synthetase	WDVSTTK	418.7112	835.4079	2	11	-777.777	-777.777	-777.777	-777.777	0	0	1414.211	0	0	0	835.4076	418.7110237	835.4075221	0	FALSE			-777.777	-777.777	-777.777	1	2	M:\Shao-En\MSDATA\kinaseinhib\k252a\solcomp\10x\J2\kinaseinhib_k252a_solcomp_10x_J2_combo_mascot_results.html		3	-777.777	-777.777	M:\Shao-En\MSDATA\kinaseinhib\k252a\solcomp\10x\J2\m03152008_j2_6.raw		0	835.4075747		0	FALSE	0	-777.777
-1	1	0	0.722	0.13	IPI:IPI00013452.8	172080	SPACER	SWISS-PROT:P07814|TREMBL:A0AVA9;Q05BP6;Q05DF8;Q3KQZ8;Q5DSM1;Q5H9S5;Q6PD57;Q86X73|ENSEMBL:ENSP00000355890|REFSEQ:NP_004437|H-INV:HIT000321887|VEGA:OTTHUMP00000035562 Tax_Id=9606 Gene_Symbol=EPRS glutamyl-prolyl tRNA synthetase	WEFKHPQPFLR	495.5978	1483.7716	3	17	-777.777	-777.777	-777.777	-777.777	0	0	2478.3985	0	0	0	1483.7724	495.5973672	1483.770313	0	FALSE			-777.777	-777.777	-777.777	1	4.2	M:\Shao-En\MSDATA\kinaseinhib\k252a\solcomp\10x\J2\kinaseinhib_k252a_solcomp_10x_J2_combo_mascot_results.html		3	-777.777	-777.777	M:\Shao-En\MSDATA\kinaseinhib\k252a\solcomp\10x\J2\m03152008_j2_6.raw		0	1483.772425		0	FALSE	0	-777.777
-1	1	0	0.722	0.13	IPI:IPI00013452.8	172080	SPACER	SWISS-PROT:P07814|TREMBL:A0AVA9;Q05BP6;Q05DF8;Q3KQZ8;Q5DSM1;Q5H9S5;Q6PD57;Q86X73|ENSEMBL:ENSP00000355890|REFSEQ:NP_004437|H-INV:HIT000321887|VEGA:OTTHUMP00000035562 Tax_Id=9606 Gene_Symbol=EPRS glutamyl-prolyl tRNA synthetase	WEFKHPQPFLR	500.2763	1497.807	3	13	-777.777	-777.777	-777.777	-777.777	0	0	2478.6588	0	0	0	1497.8067	500.2758516	1497.805767	0	FALSE			-777.777	-777.777	-777.777	1	4.6	M:\Shao-En\MSDATA\kinaseinhib\k252a\solcomp\10x\J2\kinaseinhib_k252a_solcomp_10x_J2_combo_mascot_results.html	1Arg6 1Lys8	3	-777.777	-777.777	M:\Shao-En\MSDATA\kinaseinhib\k252a\solcomp\10x\J2\m03152008_j2_6.raw		0	1483.772425		0	FALSE	0	-777.777
-1	1	0	0.722	0.13	IPI:IPI00013452.8	172080	SPACER	SWISS-PROT:P07814|TREMBL:A0AVA9;Q05BP6;Q05DF8;Q3KQZ8;Q5DSM1;Q5H9S5;Q6PD57;Q86X73|ENSEMBL:ENSP00000355890|REFSEQ:NP_004437|H-INV:HIT000321887|VEGA:OTTHUMP00000035562 Tax_Id=9606 Gene_Symbol=EPRS glutamyl-prolyl tRNA synthetase	WFGFLEAQQAFQSVGTK	972.489	1942.9634	2	91	-777.777	-777.777	-777.777	-777.777	3189.630145	10.66538871	3186.6791	3189.197158	3189.8999	150778.5328	1942.9577	972.4869759	1942.959426	1942.956549	FALSE			-777.777	-777.777	-777.777	1	76.3	M:\Shao-En\MSDATA\kinaseinhib\k252a\solcomp\10x\J2\kinaseinhib_k252a_solcomp_10x_J2_combo_mascot_results.html		3	-777.777	-777.777	M:\Shao-En\MSDATA\kinaseinhib\k252a\solcomp\10x\J2\m03152008_j2_6.raw		26355097.18	1942.957715		972.4886184	TRUE	972.4865943	-777.777
-1	1	0	0.722	0.13	IPI:IPI00013452.8	172080	SPACER	SWISS-PROT:P07814|TREMBL:A0AVA9;Q05BP6;Q05DF8;Q3KQZ8;Q5DSM1;Q5H9S5;Q6PD57;Q86X73|ENSEMBL:ENSP00000355890|REFSEQ:NP_004437|H-INV:HIT000321887|VEGA:OTTHUMP00000035562 Tax_Id=9606 Gene_Symbol=EPRS glutamyl-prolyl tRNA synthetase	WVQSHR	409.722	817.4294	2	25	-777.777	-777.777	-777.777	-777.777	0	0	773.6398	0	0	0	817.429	409.7218537	817.4291821	0	FALSE			-777.777	-777.777	-777.777	1	0	M:\Shao-En\MSDATA\kinaseinhib\k252a\solcomp\10x\J2\kinaseinhib_k252a_solcomp_10x_J2_combo_mascot_results.html	1Arg6	3	-777.777	-777.777	M:\Shao-En\MSDATA\kinaseinhib\k252a\solcomp\10x\J2\m03152008_j2_6.raw		0	811.4089147		0	FALSE	0	-777.777
-1	1	0	0.722	0.13	IPI:IPI00013452.8	172080	SPACER	SWISS-PROT:P07814|TREMBL:A0AVA9;Q05BP6;Q05DF8;Q3KQZ8;Q5DSM1;Q5H9S5;Q6PD57;Q86X73|ENSEMBL:ENSP00000355890|REFSEQ:NP_004437|H-INV:HIT000321887|VEGA:OTTHUMP00000035562 Tax_Id=9606 Gene_Symbol=EPRS glutamyl-prolyl tRNA synthetase	WVQSHR	406.7123	811.41	2	23	-777.777	-777.777	-777.777	-777.777	0	0	773.4044	0	0	0	811.4089	406.7121638	811.4098022	0	FALSE			-777.777	-777.777	-777.777	1	4.2	M:\Shao-En\MSDATA\kinaseinhib\k252a\solcomp\10x\J2\kinaseinhib_k252a_solcomp_10x_J2_combo_mascot_results.html		3	-777.777	-777.777	M:\Shao-En\MSDATA\kinaseinhib\k252a\solcomp\10x\J2\m03152008_j2_6.raw		0	811.4089147		0	FALSE	0	-777.777
-1	1	0	0.722	0.13	IPI:IPI00013452.8	172080	SPACER	SWISS-PROT:P07814|TREMBL:A0AVA9;Q05BP6;Q05DF8;Q3KQZ8;Q5DSM1;Q5H9S5;Q6PD57;Q86X73|ENSEMBL:ENSP00000355890|REFSEQ:NP_004437|H-INV:HIT000321887|VEGA:OTTHUMP00000035562 Tax_Id=9606 Gene_Symbol=EPRS glutamyl-prolyl tRNA synthetase	WVQSHRDLPIK	464.9301	1391.7684	3	11	-777.777	-777.777	-777.777	-777.777	0	0	2689.4816	0	0	0	1391.786	464.9297695	1391.76752	0	FALSE			-777.777	-777.777	-777.777	1	2.6	M:\Shao-En\MSDATA\kinaseinhib\k252a\solcomp\10x\J2\kinaseinhib_k252a_solcomp_10x_J2_combo_mascot_results.html	1Arg6 1Lys8	3	-777.777	-777.777	M:\Shao-En\MSDATA\kinaseinhib\k252a\solcomp\10x\J2\m03152008_j2_2.raw		0	1377.751695		0	FALSE	0	-777.777
-1	1	0	0.722	0.13	IPI:IPI00013452.8	172080	SPACER	SWISS-PROT:P07814|TREMBL:A0AVA9;Q05BP6;Q05DF8;Q3KQZ8;Q5DSM1;Q5H9S5;Q6PD57;Q86X73|ENSEMBL:ENSP00000355890|REFSEQ:NP_004437|H-INV:HIT000321887|VEGA:OTTHUMP00000035562 Tax_Id=9606 Gene_Symbol=EPRS glutamyl-prolyl tRNA synthetase	YNVYPTYDFACPIVDSIEGVTHALR	967.4721	2899.3946	3	58	-777.777	-777.777	-777.777	-777.777	3409.608392	18.028578	3411.1689	3411.37586	3410.6484	26866.89727	2899.385	967.4700926	2899.38849	2899.384875	FALSE			-777.777	-777.777	-777.777	1	53.5	M:\Shao-En\MSDATA\kinaseinhib\k252a\solcomp\10x\J2\kinaseinhib_k252a_solcomp_10x_J2_combo_mascot_results.html		3	-777.777	-777.777	M:\Shao-En\MSDATA\kinaseinhib\k252a\solcomp\10x\J2\m03152008_j2_5.raw		4768506.797	2842.36357		967.4721494	TRUE	967.470142	-777.777
-1	1	0	0.722	0.13	IPI:IPI00013452.8	172080	SPACER	SWISS-PROT:P07814|TREMBL:A0AVA9;Q05BP6;Q05DF8;Q3KQZ8;Q5DSM1;Q5H9S5;Q6PD57;Q86X73|ENSEMBL:ENSP00000355890|REFSEQ:NP_004437|H-INV:HIT000321887|VEGA:OTTHUMP00000035562 Tax_Id=9606 Gene_Symbol=EPRS glutamyl-prolyl tRNA synthetase	YNVYPTYDFACPIVDSIEGVTHALR	967.4702	2899.3889	3	34	-777.777	-777.777	-777.777	-777.777	3409.751862	18.55665805	3401.039	3410.087851	3411.999	58749.3777	2899.385	967.4681926	2899.38279	2899.384138	FALSE			-777.777	-777.777	-777.777	1	30.8	M:\Shao-En\MSDATA\kinaseinhib\k252a\solcomp\10x\J2\kinaseinhib_k252a_solcomp_10x_J2_combo_mascot_results.html		3	-777.777	-777.777	M:\Shao-En\MSDATA\kinaseinhib\k252a\solcomp\10x\J2\m03152008_j2_6.raw		10356163.82	2842.36357		967.4720478	TRUE	967.4700404	-777.777
-1	1	0	0.722	0.13	IPI:IPI00013452.8	172080	SPACER	SWISS-PROT:P07814|TREMBL:A0AVA9;Q05BP6;Q05DF8;Q3KQZ8;Q5DSM1;Q5H9S5;Q6PD57;Q86X73|ENSEMBL:ENSP00000355890|REFSEQ:NP_004437|H-INV:HIT000321887|VEGA:OTTHUMP00000035562 Tax_Id=9606 Gene_Symbol=EPRS glutamyl-prolyl tRNA synthetase	YVALLK	353.7292	705.4438	2	34	-777.777	-777.777	-777.777	-777.777	2291.393054	10.13449302	2288.529	2291.426706	2291.3233	154225.1037	705.4425	353.7292406	705.4439558	705.4440127	FALSE			-777.777	-777.777	-777.777	1	10.5	M:\Shao-En\MSDATA\kinaseinhib\k252a\solcomp\10x\J2\kinaseinhib_k252a_solcomp_10x_J2_combo_mascot_results.html		3	-777.777	-777.777	M:\Shao-En\MSDATA\kinaseinhib\k252a\solcomp\10x\J2\m03152008_j2_6.raw		128077468	705.4424947		353.7292151	TRUE	353.7292557	-777.777
-1	1	0	0.722	0.13	IPI:IPI00013452.8	172080	SPACER	SWISS-PROT:P07814|TREMBL:A0AVA9;Q05BP6;Q05DF8;Q3KQZ8;Q5DSM1;Q5H9S5;Q6PD57;Q86X73|ENSEMBL:ENSP00000355890|REFSEQ:NP_004437|H-INV:HIT000321887|VEGA:OTTHUMP00000035562 Tax_Id=9606 Gene_Symbol=EPRS glutamyl-prolyl tRNA synthetase	YVALLKK	425.7903	849.566	2	35	-777.777	-777.777	-777.777	-777.777	1239.869197	43.29144732	1235.6375	1241.792673	1244.5373	11773.91594	849.5658	425.7901001	849.5656748	833.5377857	FALSE			-777.777	-777.777	-777.777	1	25.6	M:\Shao-En\MSDATA\kinaseinhib\k252a\solcomp\10x\J2\kinaseinhib_k252a_solcomp_10x_J2_combo_mascot_results.html	2Lys8	3	-777.777	-777.777	M:\Shao-En\MSDATA\kinaseinhib\k252a\solcomp\10x\J2\m03152008_j2_6.raw		7657106.234	833.5374547		425.7902699	TRUE	425.79007	-777.777
-1	1	0	0.722	0.13	IPI:IPI00013452.8	172080	SPACER	SWISS-PROT:P07814|TREMBL:A0AVA9;Q05BP6;Q05DF8;Q3KQZ8;Q5DSM1;Q5H9S5;Q6PD57;Q86X73|ENSEMBL:ENSP00000355890|REFSEQ:NP_004437|H-INV:HIT000321887|VEGA:OTTHUMP00000035562 Tax_Id=9606 Gene_Symbol=EPRS glutamyl-prolyl tRNA synthetase	YVALLKK	417.7758	833.5371	2	20	-777.777	-777.777	-777.777	-777.777	0	0	1249.1664	0	0	0	833.5374	417.7756269	833.5367283	0	FALSE			-777.777	-777.777	-777.777	1	9.5	M:\Shao-En\MSDATA\kinaseinhib\k252a\solcomp\10x\J2\kinaseinhib_k252a_solcomp_10x_J2_combo_mascot_results.html		3	-777.777	-777.777	M:\Shao-En\MSDATA\kinaseinhib\k252a\solcomp\10x\J2\m03152008_j2_6.raw		0	833.5374547		0	FALSE	0	-777.777
-1	1	0	0.722	0.13	IPI:IPI00013452.8	172080	SPACER	SWISS-PROT:P07814|TREMBL:A0AVA9;Q05BP6;Q05DF8;Q3KQZ8;Q5DSM1;Q5H9S5;Q6PD57;Q86X73|ENSEMBL:ENSP00000355890|REFSEQ:NP_004437|H-INV:HIT000321887|VEGA:OTTHUMP00000035562 Tax_Id=9606 Gene_Symbol=EPRS glutamyl-prolyl tRNA synthetase	YYTLFGR	460.2387	918.4628	2	41	-777.777	-777.777	-777.777	-777.777	2635.94418	9.984321583	2633.8138	2636.170489	2636.0436	204825.5908	918.4599	460.2383852	918.4622449	918.4617084	FALSE			-777.777	-777.777	-777.777	1	24.5	M:\Shao-En\MSDATA\kinaseinhib\k252a\solcomp\10x\J2\kinaseinhib_k252a_solcomp_10x_J2_combo_mascot_results.html		3	-777.777	-777.777	M:\Shao-En\MSDATA\kinaseinhib\k252a\solcomp\10x\J2\m03152008_j2_6.raw		114860886.5	918.4599447		460.2387528	TRUE	460.2384379	-777.777
-1	1	0	0.875	0.17	IPI:IPI00477763.4	196189	SPACER	SWISS-PROT:Q9Y5S2|TREMBL:Q86TR8;Q86XZ8|ENSEMBL:ENSP00000355237|REFSEQ:NP_006026|H-INV:HIT000070596|VEGA:OTTHUMP00000028140;OTTHUMP00000066098 Tax_Id=9606 Gene_Symbol=CDC42BPB Serine/threonine-protein kinase MRCK beta	ADTGLKLPDFQDSIFEYFNTAPLAHDLTFR	861.4307	3441.6936	4	31	-777.777	-777.777	-777.777	-777.777	3434.243883	9.440893155	3434.3154	3434.537366	3432.4956	2257.708905	3441.688	861.4290465	3441.687135	3441.682749	FALSE			-777.777	-777.777	-777.777	1	24.2	M:\Shao-En\MSDATA\kinaseinhib\k252a\solcomp\10x\J2\kinaseinhib_k252a_solcomp_10x_J2_combo_mascot_results.html		4	-777.777	-777.777	M:\Shao-En\MSDATA\kinaseinhib\k252a\solcomp\10x\J2\m03152008_j2_6.raw		489820.043	3441.688055		861.4306864	TRUE	861.4290328	-777.777
-1	1	0	0.875	0.17	IPI:IPI00477763.4	196189	SPACER	SWISS-PROT:Q9Y5S2|TREMBL:Q86TR8;Q86XZ8|ENSEMBL:ENSP00000355237|REFSEQ:NP_006026|H-INV:HIT000070596|VEGA:OTTHUMP00000028140;OTTHUMP00000066098 Tax_Id=9606 Gene_Symbol=CDC42BPB Serine/threonine-protein kinase MRCK beta	AHQFSIK	415.7304	829.4462	2	36	-777.777	-777.777	-777.777	-777.777	908.1115834	10.31109531	905.983	908.3301601	908.0433	6988.547512	829.4446	415.7302337	829.445942	829.4454411	FALSE			-777.777	-777.777	-777.777	1	14.7	M:\Shao-En\MSDATA\kinaseinhib\k252a\solcomp\10x\J2\kinaseinhib_k252a_solcomp_10x_J2_combo_mascot_results.html		4	-777.777	-777.777	M:\Shao-En\MSDATA\kinaseinhib\k252a\solcomp\10x\J2\m03152008_j2_6.raw		4735576.5	829.4446247		415.7297927	TRUE	415.7296264	-777.777
-1	1	0	0.875	0.17	IPI:IPI00477763.4	196189	SPACER	SWISS-PROT:Q9Y5S2|TREMBL:Q86TR8;Q86XZ8|ENSEMBL:ENSP00000355237|REFSEQ:NP_006026|H-INV:HIT000070596|VEGA:OTTHUMP00000028140;OTTHUMP00000066098 Tax_Id=9606 Gene_Symbol=CDC42BPB Serine/threonine-protein kinase MRCK beta	AHQFSIK	419.7375	837.4605	2	18	-777.777	-777.777	-777.777	-777.777	0	0	905.7456	0	0	0	837.4588	419.7373203	837.4601152	0	FALSE			-777.777	-777.777	-777.777	1	1.8	M:\Shao-En\MSDATA\kinaseinhib\k252a\solcomp\10x\J2\kinaseinhib_k252a_solcomp_10x_J2_combo_mascot_results.html	1Lys8	4	-777.777	-777.777	M:\Shao-En\MSDATA\kinaseinhib\k252a\solcomp\10x\J2\m03152008_j2_6.raw		0	829.4446247		0	FALSE	0	-777.777
-1	1	0	0.875	0.17	IPI:IPI00477763.4	196189	SPACER	SWISS-PROT:Q9Y5S2|TREMBL:Q86TR8;Q86XZ8|ENSEMBL:ENSP00000355237|REFSEQ:NP_006026|H-INV:HIT000070596|VEGA:OTTHUMP00000028140;OTTHUMP00000066098 Tax_Id=9606 Gene_Symbol=CDC42BPB Serine/threonine-protein kinase MRCK beta	AILTAAIVDADR	614.8492	1227.6839	2	95	-777.777	-777.777	-777.777	-777.777	2622.435956	7.755317732	2619.4997	2622.613791	2621.9742	477275.8319	1227.6823	614.8483693	1227.682213	1227.682139	FALSE			-777.777	-777.777	-777.777	1	74.7	M:\Shao-En\MSDATA\kinaseinhib\k252a\solcomp\10x\J2\kinaseinhib_k252a_solcomp_10x_J2_combo_mascot_results.html		4	-777.777	-777.777	M:\Shao-En\MSDATA\kinaseinhib\k252a\solcomp\10x\J2\m03152008_j2_6.raw		166612214.1	1227.682265		614.8490859	TRUE	614.8482551	-777.777
-1	1	0	0.875	0.17	IPI:IPI00477763.4	196189	SPACER	SWISS-PROT:Q9Y5S2|TREMBL:Q86TR8;Q86XZ8|ENSEMBL:ENSP00000355237|REFSEQ:NP_006026|H-INV:HIT000070596|VEGA:OTTHUMP00000028140;OTTHUMP00000066098 Tax_Id=9606 Gene_Symbol=CDC42BPB Serine/threonine-protein kinase MRCK beta	AILTAAIVDADR	617.8585	1233.7024	2	93	-777.777	-777.777	-777.777	-777.777	0	0	2620.7444	0	0	0	1233.7024	617.8576592	1233.700793	0	FALSE			-777.777	-777.777	-777.777	1	76.3	M:\Shao-En\MSDATA\kinaseinhib\k252a\solcomp\10x\J2\kinaseinhib_k252a_solcomp_10x_J2_combo_mascot_results.html	1Arg6	4	-777.777	-777.777	M:\Shao-En\MSDATA\kinaseinhib\k252a\solcomp\10x\J2\m03152008_j2_6.raw		0	1227.682265		0	TRUE	0	-777.777
-1	1	0	0.875	0.17	IPI:IPI00477763.4	196189	SPACER	SWISS-PROT:Q9Y5S2|TREMBL:Q86TR8;Q86XZ8|ENSEMBL:ENSP00000355237|REFSEQ:NP_006026|H-INV:HIT000070596|VEGA:OTTHUMP00000028140;OTTHUMP00000066098 Tax_Id=9606 Gene_Symbol=CDC42BPB Serine/threonine-protein kinase MRCK beta	AYAVVCDCK	547.2488	1092.4831	2	63	-777.777	-777.777	-777.777	-777.777	1243.00638	41.15278191	1248.9009	1243.112122	1238.84	17333.30771	1092.4823	547.2481948	1092.481864	1084.46748	FALSE			-777.777	-777.777	-777.777	1	45.5	M:\Shao-En\MSDATA\kinaseinhib\k252a\solcomp\10x\J2\kinaseinhib_k252a_solcomp_10x_J2_combo_mascot_results.html	1Lys8	4	-777.777	-777.777	M:\Shao-En\MSDATA\kinaseinhib\k252a\solcomp\10x\J2\m03152008_j2_6.raw		7374321.035	970.4252055		547.2489819	TRUE	547.2483768	-777.777
-1	1	0	0.875	0.17	IPI:IPI00477763.4	196189	SPACER	SWISS-PROT:Q9Y5S2|TREMBL:Q86TR8;Q86XZ8|ENSEMBL:ENSP00000355237|REFSEQ:NP_006026|H-INV:HIT000070596|VEGA:OTTHUMP00000028140;OTTHUMP00000066098 Tax_Id=9606 Gene_Symbol=CDC42BPB Serine/threonine-protein kinase MRCK beta	AYAVVCDCK	547.2491	1092.4836	2	49	-777.777	-777.777	-777.777	-777.777	0	0	1218.9987	0	0	0	1092.4823	547.2484948	1092.482464	0	FALSE			-777.777	-777.777	-777.777	1	27.8	M:\Shao-En\MSDATA\kinaseinhib\k252a\solcomp\10x\J2\kinaseinhib_k252a_solcomp_10x_J2_combo_mascot_results.html	1Lys8	4	-777.777	-777.777	M:\Shao-En\MSDATA\kinaseinhib\k252a\solcomp\10x\J2\m03152008_j2_6.raw		0	970.4252055		0	TRUE	0	-777.777
-1	1	0	0.875	0.17	IPI:IPI00477763.4	196189	SPACER	SWISS-PROT:Q9Y5S2|TREMBL:Q86TR8;Q86XZ8|ENSEMBL:ENSP00000355237|REFSEQ:NP_006026|H-INV:HIT000070596|VEGA:OTTHUMP00000028140;OTTHUMP00000066098 Tax_Id=9606 Gene_Symbol=CDC42BPB Serine/threonine-protein kinase MRCK beta	AYAVVCDCK	543.2419	1084.4693	2	46	-777.777	-777.777	-777.777	-777.777	0	0	1251.2466	0	0	0	1084.4681	543.2413082	1084.468091	0	FALSE			-777.777	-777.777	-777.777	1	39.7	M:\Shao-En\MSDATA\kinaseinhib\k252a\solcomp\10x\J2\kinaseinhib_k252a_solcomp_10x_J2_combo_mascot_results.html		4	-777.777	-777.777	M:\Shao-En\MSDATA\kinaseinhib\k252a\solcomp\10x\J2\m03152008_j2_6.raw		0	970.4252055		0	TRUE	0	-777.777
-1	1	0	0.875	0.17	IPI:IPI00477763.4	196189	SPACER	SWISS-PROT:Q9Y5S2|TREMBL:Q86TR8;Q86XZ8|ENSEMBL:ENSP00000355237|REFSEQ:NP_006026|H-INV:HIT000070596|VEGA:OTTHUMP00000028140;OTTHUMP00000066098 Tax_Id=9606 Gene_Symbol=CDC42BPB Serine/threonine-protein kinase MRCK beta	AYAVVCDCK	543.2419	1084.4692	2	33	-777.777	-777.777	-777.777	-777.777	0	0	1220.8394	0	0	0	1084.4681	543.2413082	1084.468091	0	FALSE			-777.777	-777.777	-777.777	1	26.1	M:\Shao-En\MSDATA\kinaseinhib\k252a\solcomp\10x\J2\kinaseinhib_k252a_solcomp_10x_J2_combo_mascot_results.html		4	-777.777	-777.777	M:\Shao-En\MSDATA\kinaseinhib\k252a\solcomp\10x\J2\m03152008_j2_6.raw		0	970.4252055		0	TRUE	0	-777.777
-1	1	0	0.875	0.17	IPI:IPI00477763.4	196189	SPACER	SWISS-PROT:Q9Y5S2|TREMBL:Q86TR8;Q86XZ8|ENSEMBL:ENSP00000355237|REFSEQ:NP_006026|H-INV:HIT000070596|VEGA:OTTHUMP00000028140;OTTHUMP00000066098 Tax_Id=9606 Gene_Symbol=CDC42BPB Serine/threonine-protein kinase MRCK beta	DIKPDNVLLDVNGHIR	606.6684	1816.9834	3	59	-777.777	-777.777	-777.777	-777.777	2599.696182	7.683991595	2598.1068	2599.933656	2599.0674	161807.895	1816.9795	606.6675966	1816.981002	1816.979086	FALSE			-777.777	-777.777	-777.777	1	47.1	M:\Shao-En\MSDATA\kinaseinhib\k252a\solcomp\10x\J2\kinaseinhib_k252a_solcomp_10x_J2_combo_mascot_results.html		4	-777.777	-777.777	M:\Shao-En\MSDATA\kinaseinhib\k252a\solcomp\10x\J2\m03152008_j2_6.raw		58396286.25	1816.979505		606.6682368	TRUE	606.6674333	-777.777
-1	1	0	0.875	0.17	IPI:IPI00477763.4	196189	SPACER	SWISS-PROT:Q9Y5S2|TREMBL:Q86TR8;Q86XZ8|ENSEMBL:ENSP00000355237|REFSEQ:NP_006026|H-INV:HIT000070596|VEGA:OTTHUMP00000028140;OTTHUMP00000066098 Tax_Id=9606 Gene_Symbol=CDC42BPB Serine/threonine-protein kinase MRCK beta	DIKPDNVLLDVNGHIR	611.346	1831.0163	3	19	-777.777	-777.777	-777.777	-777.777	0	0	2603.7651	0	0	0	1831.0138	611.345181	1831.013755	0	FALSE			-777.777	-777.777	-777.777	1	13.4	M:\Shao-En\MSDATA\kinaseinhib\k252a\solcomp\10x\J2\kinaseinhib_k252a_solcomp_10x_J2_combo_mascot_results.html	1Arg6 1Lys8	4	-777.777	-777.777	M:\Shao-En\MSDATA\kinaseinhib\k252a\solcomp\10x\J2\m03152008_j2_6.raw		0	1816.979505		0	FALSE	0	-777.777
-1	1	0	0.875	0.17	IPI:IPI00477763.4	196189	SPACER	SWISS-PROT:Q9Y5S2|TREMBL:Q86TR8;Q86XZ8|ENSEMBL:ENSP00000355237|REFSEQ:NP_006026|H-INV:HIT000070596|VEGA:OTTHUMP00000028140;OTTHUMP00000066098 Tax_Id=9606 Gene_Symbol=CDC42BPB Serine/threonine-protein kinase MRCK beta	DIPCIFR	460.7375	919.4603	2	19	-777.777	-777.777	-777.777	-777.777	0	0	2724.0661	0	0	0	919.4586	460.7371835	919.4598416	0	FALSE			-777.777	-777.777	-777.777	1	4.9	M:\Shao-En\MSDATA\kinaseinhib\k252a\solcomp\10x\J2\kinaseinhib_k252a_solcomp_10x_J2_combo_mascot_results.html		4	-777.777	-777.777	M:\Shao-En\MSDATA\kinaseinhib\k252a\solcomp\10x\J2\m03152008_j2_6.raw		0	862.4370901		0	FALSE	0	-777.777
-1	1	0	0.875	0.17	IPI:IPI00477763.4	196189	SPACER	SWISS-PROT:Q9Y5S2|TREMBL:Q86TR8;Q86XZ8|ENSEMBL:ENSP00000355237|REFSEQ:NP_006026|H-INV:HIT000070596|VEGA:OTTHUMP00000028140;OTTHUMP00000066098 Tax_Id=9606 Gene_Symbol=CDC42BPB Serine/threonine-protein kinase MRCK beta	DIPCIFR	463.7472	925.4798	2	17	-777.777	-777.777	-777.777	-777.777	0	0	2724.2997	0	0	0	925.4787	463.7468735	925.4792215	0	FALSE			-777.777	-777.777	-777.777	1	5.3	M:\Shao-En\MSDATA\kinaseinhib\k252a\solcomp\10x\J2\kinaseinhib_k252a_solcomp_10x_J2_combo_mascot_results.html	1Arg6	4	-777.777	-777.777	M:\Shao-En\MSDATA\kinaseinhib\k252a\solcomp\10x\J2\m03152008_j2_6.raw		0	862.4370901		0	FALSE	0	-777.777
-1	1	0	0.875	0.17	IPI:IPI00477763.4	196189	SPACER	SWISS-PROT:Q9Y5S2|TREMBL:Q86TR8;Q86XZ8|ENSEMBL:ENSP00000355237|REFSEQ:NP_006026|H-INV:HIT000070596|VEGA:OTTHUMP00000028140;OTTHUMP00000066098 Tax_Id=9606 Gene_Symbol=CDC42BPB Serine/threonine-protein kinase MRCK beta	DKEEEMEVATQK	718.8326	1435.6507	2	80	-777.777	-777.777	-777.777	-777.777	1015.155735	31.4022202	1008.009	1015.352101	1014.1143	7906.699097	1435.65	718.8314223	1435.648319	1435.648158	FALSE			-777.777	-777.777	-777.777	1	48.9	M:\Shao-En\MSDATA\kinaseinhib\k252a\solcomp\10x\J2\kinaseinhib_k252a_solcomp_10x_J2_combo_mascot_results.html		4	-777.777	-777.777	M:\Shao-En\MSDATA\kinaseinhib\k252a\solcomp\10x\J2\m03152008_j2_6.raw		2189377.61	1435.650055		718.8323391	TRUE	718.8311614	-777.777
-1	1	0	0.875	0.17	IPI:IPI00477763.4	196189	SPACER	SWISS-PROT:Q9Y5S2|TREMBL:Q86TR8;Q86XZ8|ENSEMBL:ENSP00000355237|REFSEQ:NP_006026|H-INV:HIT000070596|VEGA:OTTHUMP00000028140;OTTHUMP00000066098 Tax_Id=9606 Gene_Symbol=CDC42BPB Serine/threonine-protein kinase MRCK beta	DKEEEMEVATQK	726.8468	1451.679	2	80	-777.777	-777.777	-777.777	-777.777	0	0	1005.6197	0	0	0	1451.6784	726.8455955	1451.676666	0	FALSE			-777.777	-777.777	-777.777	1	65.8	M:\Shao-En\MSDATA\kinaseinhib\k252a\solcomp\10x\J2\kinaseinhib_k252a_solcomp_10x_J2_combo_mascot_results.html	2Lys8	4	-777.777	-777.777	M:\Shao-En\MSDATA\kinaseinhib\k252a\solcomp\10x\J2\m03152008_j2_6.raw		0	1435.650055		0	TRUE	0	-777.777
-1	1	0	0.875	0.17	IPI:IPI00477763.4	196189	SPACER	SWISS-PROT:Q9Y5S2|TREMBL:Q86TR8;Q86XZ8|ENSEMBL:ENSP00000355237|REFSEQ:NP_006026|H-INV:HIT000070596|VEGA:OTTHUMP00000028140;OTTHUMP00000066098 Tax_Id=9606 Gene_Symbol=CDC42BPB Serine/threonine-protein kinase MRCK beta	DKEEEMEVATQK	484.9005	1451.6795	3	18	-777.777	-777.777	-777.777	-777.777	0	0	1013.589	0	0	0	1451.6784	484.9001029	1451.678521	0	FALSE			-777.777	-777.777	-777.777	1	7.9	M:\Shao-En\MSDATA\kinaseinhib\k252a\solcomp\10x\J2\kinaseinhib_k252a_solcomp_10x_J2_combo_mascot_results.html	2Lys8	4	-777.777	-777.777	M:\Shao-En\MSDATA\kinaseinhib\k252a\solcomp\10x\J2\m03152008_j2_6.raw		0	1435.650055		0	FALSE	0	-777.777
-1	1	0	0.875	0.17	IPI:IPI00477763.4	196189	SPACER	SWISS-PROT:Q9Y5S2|TREMBL:Q86TR8;Q86XZ8|ENSEMBL:ENSP00000355237|REFSEQ:NP_006026|H-INV:HIT000070596|VEGA:OTTHUMP00000028140;OTTHUMP00000066098 Tax_Id=9606 Gene_Symbol=CDC42BPB Serine/threonine-protein kinase MRCK beta	DKYVAEFLEWAKPFTQLVK	779.4317	2335.2734	3	49	-777.777	-777.777	-777.777	-777.777	3368.145362	20.67163178	3367.3342	3369.266143	3368.2976	6744.869149	2335.2678	779.4303201	2335.269172	2311.223408	FALSE			-777.777	-777.777	-777.777	1	43.1	M:\Shao-En\MSDATA\kinaseinhib\k252a\solcomp\10x\J2\kinaseinhib_k252a_solcomp_10x_J2_combo_mascot_results.html	3Lys8	4	-777.777	-777.777	M:\Shao-En\MSDATA\kinaseinhib\k252a\solcomp\10x\J2\m03152008_j2_6.raw		1672618.955	2311.225205		779.4314784	TRUE	779.4300985	-777.777
-1	1	0	0.875	0.17	IPI:IPI00477763.4	196189	SPACER	SWISS-PROT:Q9Y5S2|TREMBL:Q86TR8;Q86XZ8|ENSEMBL:ENSP00000355237|REFSEQ:NP_006026|H-INV:HIT000070596|VEGA:OTTHUMP00000028140;OTTHUMP00000066098 Tax_Id=9606 Gene_Symbol=CDC42BPB Serine/threonine-protein kinase MRCK beta	DKYVAEFLEWAKPFTQLVK	771.417	2311.2292	3	25	-777.777	-777.777	-777.777	-777.777	0	0	3367.0171	0	0	0	2311.2252	771.4156468	2311.225152	0	FALSE			-777.777	-777.777	-777.777	1	16.6	M:\Shao-En\MSDATA\kinaseinhib\k252a\solcomp\10x\J2\kinaseinhib_k252a_solcomp_10x_J2_combo_mascot_results.html		4	-777.777	-777.777	M:\Shao-En\MSDATA\kinaseinhib\k252a\solcomp\10x\J2\m03152008_j2_6.raw		0	2311.225205		0	FALSE	0	-777.777
-1	1	0	0.875	0.17	IPI:IPI00477763.4	196189	SPACER	SWISS-PROT:Q9Y5S2|TREMBL:Q86TR8;Q86XZ8|ENSEMBL:ENSP00000355237|REFSEQ:NP_006026|H-INV:HIT000070596|VEGA:OTTHUMP00000028140;OTTHUMP00000066098 Tax_Id=9606 Gene_Symbol=CDC42BPB Serine/threonine-protein kinase MRCK beta	DLEHSLQMEAYER	813.8801	1625.7457	2	74	-777.777	-777.777	-777.777	-777.777	2618.788549	7.840032486	2619.7397	2618.595493	2618.4531	157573.9458	1625.7451	813.8786051	1625.742685	1619.72419	FALSE			-777.777	-777.777	-777.777	1	60.6	M:\Shao-En\MSDATA\kinaseinhib\k252a\solcomp\10x\J2\kinaseinhib_k252a_solcomp_10x_J2_combo_mascot_results.html	1Arg6	4	-777.777	-777.777	M:\Shao-En\MSDATA\kinaseinhib\k252a\solcomp\10x\J2\m03152008_j2_6.raw		36243328.57	1619.724955		813.8801155	TRUE	813.8786207	-777.777
-1	1	0	0.875	0.17	IPI:IPI00477763.4	196189	SPACER	SWISS-PROT:Q9Y5S2|TREMBL:Q86TR8;Q86XZ8|ENSEMBL:ENSP00000355237|REFSEQ:NP_006026|H-INV:HIT000070596|VEGA:OTTHUMP00000028140;OTTHUMP00000066098 Tax_Id=9606 Gene_Symbol=CDC42BPB Serine/threonine-protein kinase MRCK beta	DLEHSLQMEAYER	810.8704	1619.7262	2	70	-777.777	-777.777	-777.777	-777.777	0	0	2618.9551	0	0	0	1619.7249	810.8689152	1619.723305	0	FALSE			-777.777	-777.777	-777.777	1	58.3	M:\Shao-En\MSDATA\kinaseinhib\k252a\solcomp\10x\J2\kinaseinhib_k252a_solcomp_10x_J2_combo_mascot_results.html		4	-777.777	-777.777	M:\Shao-En\MSDATA\kinaseinhib\k252a\solcomp\10x\J2\m03152008_j2_6.raw		0	1619.724955		0	TRUE	0	-777.777
-1	1	0	0.875	0.17	IPI:IPI00477763.4	196189	SPACER	SWISS-PROT:Q9Y5S2|TREMBL:Q86TR8;Q86XZ8|ENSEMBL:ENSP00000355237|REFSEQ:NP_006026|H-INV:HIT000070596|VEGA:OTTHUMP00000028140;OTTHUMP00000066098 Tax_Id=9606 Gene_Symbol=CDC42BPB Serine/threonine-protein kinase MRCK beta	EASHVLEVK	506.2777	1010.5408	2	28	-777.777	-777.777	-777.777	-777.777	894.8018807	7.994429796	892.423	895.3935902	895.4807	14274.53442	1010.5396	506.2772315	1010.539938	1010.539469	FALSE			-777.777	-777.777	-777.777	1	10.7	M:\Shao-En\MSDATA\kinaseinhib\k252a\solcomp\10x\J2\kinaseinhib_k252a_solcomp_10x_J2_combo_mascot_results.html		4	-777.777	-777.777	M:\Shao-En\MSDATA\kinaseinhib\k252a\solcomp\10x\J2\m03152008_j2_6.raw		6917026.422	1010.539635		506.2777671	TRUE	506.2772986	-777.777
-1	1	0	0.875	0.17	IPI:IPI00477763.4	196189	SPACER	SWISS-PROT:Q9Y5S2|TREMBL:Q86TR8;Q86XZ8|ENSEMBL:ENSP00000355237|REFSEQ:NP_006026|H-INV:HIT000070596|VEGA:OTTHUMP00000028140;OTTHUMP00000066098 Tax_Id=9606 Gene_Symbol=CDC42BPB Serine/threonine-protein kinase MRCK beta	EASHVLEVK	510.2848	1018.555	2	28	-777.777	-777.777	-777.777	-777.777	0	0	894.2056	0	0	0	1018.5538	510.2843182	1018.554111	0	FALSE			-777.777	-777.777	-777.777	1	3.8	M:\Shao-En\MSDATA\kinaseinhib\k252a\solcomp\10x\J2\kinaseinhib_k252a_solcomp_10x_J2_combo_mascot_results.html	1Lys8	4	-777.777	-777.777	M:\Shao-En\MSDATA\kinaseinhib\k252a\solcomp\10x\J2\m03152008_j2_6.raw		0	1010.539635		0	TRUE	0	-777.777
-1	1	0	0.875	0.17	IPI:IPI00477763.4	196189	SPACER	SWISS-PROT:Q9Y5S2|TREMBL:Q86TR8;Q86XZ8|ENSEMBL:ENSP00000355237|REFSEQ:NP_006026|H-INV:HIT000070596|VEGA:OTTHUMP00000028140;OTTHUMP00000066098 Tax_Id=9606 Gene_Symbol=CDC42BPB Serine/threonine-protein kinase MRCK beta	EILMLK	381.7238	761.4331	2	20	-777.777	-777.777	-777.777	-777.777	0	0	2644.2146	0	0	0	761.4357	381.7237472	761.4329689	0	FALSE			-777.777	-777.777	-777.777	1	0	M:\Shao-En\MSDATA\kinaseinhib\k252a\solcomp\10x\J2\kinaseinhib_k252a_solcomp_10x_J2_combo_mascot_results.html	1Met(ox)	4	-777.777	-777.777	M:\Shao-En\MSDATA\kinaseinhib\k252a\solcomp\10x\J2\m03152008_j2_3.raw		0	745.4407847		0	FALSE	0	-777.777
-1	1	0	0.875	0.17	IPI:IPI00477763.4	196189	SPACER	SWISS-PROT:Q9Y5S2|TREMBL:Q86TR8;Q86XZ8|ENSEMBL:ENSP00000355237|REFSEQ:NP_006026|H-INV:HIT000070596|VEGA:OTTHUMP00000028140;OTTHUMP00000066098 Tax_Id=9606 Gene_Symbol=CDC42BPB Serine/threonine-protein kinase MRCK beta	ELEAQLDDAVAEASK	798.8962	1595.7778	2	100	-777.777	-777.777	-777.777	-777.777	2699.208445	7.879214638	2697.4921	2699.354609	2698.4977	257181.7102	1595.7769	798.8947551	1595.774985	1587.761552	FALSE			-777.777	-777.777	-777.777	1	79.6	M:\Shao-En\MSDATA\kinaseinhib\k252a\solcomp\10x\J2\kinaseinhib_k252a_solcomp_10x_J2_combo_mascot_results.html	1Lys8	4	-777.777	-777.777	M:\Shao-En\MSDATA\kinaseinhib\k252a\solcomp\10x\J2\m03152008_j2_6.raw		61072992.14	1587.762755		798.8960065	TRUE	798.8945617	-777.777
-1	1	0	0.875	0.17	IPI:IPI00477763.4	196189	SPACER	SWISS-PROT:Q9Y5S2|TREMBL:Q86TR8;Q86XZ8|ENSEMBL:ENSP00000355237|REFSEQ:NP_006026|H-INV:HIT000070596|VEGA:OTTHUMP00000028140;OTTHUMP00000066098 Tax_Id=9606 Gene_Symbol=CDC42BPB Serine/threonine-protein kinase MRCK beta	ELEAQLDDAVAEASK	794.8889	1587.7632	2	84	-777.777	-777.777	-777.777	-777.777	0	0	2698.2444	0	0	0	1587.7627	794.8874685	1587.760412	0	FALSE			-777.777	-777.777	-777.777	1	72.7	M:\Shao-En\MSDATA\kinaseinhib\k252a\solcomp\10x\J2\kinaseinhib_k252a_solcomp_10x_J2_combo_mascot_results.html		4	-777.777	-777.777	M:\Shao-En\MSDATA\kinaseinhib\k252a\solcomp\10x\J2\m03152008_j2_6.raw		0	1587.762755		0	TRUE	0	-777.777
-1	1	0	0.875	0.17	IPI:IPI00477763.4	196189	SPACER	SWISS-PROT:Q9Y5S2|TREMBL:Q86TR8;Q86XZ8|ENSEMBL:ENSP00000355237|REFSEQ:NP_006026|H-INV:HIT000070596|VEGA:OTTHUMP00000028140;OTTHUMP00000066098 Tax_Id=9606 Gene_Symbol=CDC42BPB Serine/threonine-protein kinase MRCK beta	ELKDAHQQR	562.7943	1123.574	2	72	-777.777	-777.777	-777.777	-777.777	732.5427	0	733.6452	730.6573	732.5427	2994.559287	1123.5734	562.793643	1123.572761	1123.57268	FALSE			-777.777	-777.777	-777.777	1	45.7	M:\Shao-En\MSDATA\kinaseinhib\k252a\solcomp\10x\J2\kinaseinhib_k252a_solcomp_10x_J2_combo_mascot_results.html		4	-777.777	-777.777	M:\Shao-En\MSDATA\kinaseinhib\k252a\solcomp\10x\J2\m03152008_j2_6.raw		1234679.84	1123.573405		562.7942585	TRUE	562.7936015	-777.777
-1	1	0	0.875	0.17	IPI:IPI00477763.4	196189	SPACER	SWISS-PROT:Q9Y5S2|TREMBL:Q86TR8;Q86XZ8|ENSEMBL:ENSP00000355237|REFSEQ:NP_006026|H-INV:HIT000070596|VEGA:OTTHUMP00000028140;OTTHUMP00000066098 Tax_Id=9606 Gene_Symbol=CDC42BPB Serine/threonine-protein kinase MRCK beta	ELLEEMEILK	623.8346	1245.6547	2	51	-777.777	-777.777	-777.777	-777.777	2916.274611	7.898529367	2917.348	2915.975797	2916.5808	51022.33823	1245.6526	623.8337393	1245.652953	1245.653932	FALSE			-777.777	-777.777	-777.777	1	15.9	M:\Shao-En\MSDATA\kinaseinhib\k252a\solcomp\10x\J2\kinaseinhib_k252a_solcomp_10x_J2_combo_mascot_results.html		4	-777.777	-777.777	M:\Shao-En\MSDATA\kinaseinhib\k252a\solcomp\10x\J2\m03152008_j2_6.raw		17649470.25	1245.652615		623.8346138	TRUE	623.8337531	-777.777
-1	1	0	0.875	0.17	IPI:IPI00477763.4	196189	SPACER	SWISS-PROT:Q9Y5S2|TREMBL:Q86TR8;Q86XZ8|ENSEMBL:ENSP00000355237|REFSEQ:NP_006026|H-INV:HIT000070596|VEGA:OTTHUMP00000028140;OTTHUMP00000066098 Tax_Id=9606 Gene_Symbol=CDC42BPB Serine/threonine-protein kinase MRCK beta	ELLEEMEILK	627.842	1253.6694	2	51	-777.777	-777.777	-777.777	-777.777	0	0	2917.8509	0	0	0	1253.6668	627.8411259	1253.667726	0	FALSE			-777.777	-777.777	-777.777	1	28.3	M:\Shao-En\MSDATA\kinaseinhib\k252a\solcomp\10x\J2\kinaseinhib_k252a_solcomp_10x_J2_combo_mascot_results.html	1Lys8	4	-777.777	-777.777	M:\Shao-En\MSDATA\kinaseinhib\k252a\solcomp\10x\J2\m03152008_j2_6.raw		0	1245.652615		0	TRUE	0	-777.777
-1	1	0	0.875	0.17	IPI:IPI00477763.4	196189	SPACER	SWISS-PROT:Q9Y5S2|TREMBL:Q86TR8;Q86XZ8|ENSEMBL:ENSP00000355237|REFSEQ:NP_006026|H-INV:HIT000070596|VEGA:OTTHUMP00000028140;OTTHUMP00000066098 Tax_Id=9606 Gene_Symbol=CDC42BPB Serine/threonine-protein kinase MRCK beta	EMLRDPELR	386.8698	1157.5876	3	11	-777.777	-777.777	-777.777	-777.777	0	0	2212.9785	0	0	0	1157.5863	386.86973	1157.587402	0	FALSE			-777.777	-777.777	-777.777	1	0.1	M:\Shao-En\MSDATA\kinaseinhib\k252a\solcomp\10x\J2\kinaseinhib_k252a_solcomp_10x_J2_combo_mascot_results.html		4	-777.777	-777.777	M:\Shao-En\MSDATA\kinaseinhib\k252a\solcomp\10x\J2\m03152008_j2_6.raw		0	1157.586275		0	FALSE	0	-777.777
-1	1	0	0.875	0.17	IPI:IPI00477763.4	196189	SPACER	SWISS-PROT:Q9Y5S2|TREMBL:Q86TR8;Q86XZ8|ENSEMBL:ENSP00000355237|REFSEQ:NP_006026|H-INV:HIT000070596|VEGA:OTTHUMP00000028140;OTTHUMP00000066098 Tax_Id=9606 Gene_Symbol=CDC42BPB Serine/threonine-protein kinase MRCK beta	EMQLHREDFEIIK	563.2869	1686.8388	3	19	-777.777	-777.777	-777.777	-777.777	0	0	2472.117	0	0	0	1686.8399	563.2862413	1686.836936	0	FALSE			-777.777	-777.777	-777.777	1	4.5	M:\Shao-En\MSDATA\kinaseinhib\k252a\solcomp\10x\J2\kinaseinhib_k252a_solcomp_10x_J2_combo_mascot_results.html		4	-777.777	-777.777	M:\Shao-En\MSDATA\kinaseinhib\k252a\solcomp\10x\J2\m03152008_j2_6.raw		0	1686.839915		0	FALSE	0	-777.777
-1	1	0	0.875	0.17	IPI:IPI00477763.4	196189	SPACER	SWISS-PROT:Q9Y5S2|TREMBL:Q86TR8;Q86XZ8|ENSEMBL:ENSP00000355237|REFSEQ:NP_006026|H-INV:HIT000070596|VEGA:OTTHUMP00000028140;OTTHUMP00000066098 Tax_Id=9606 Gene_Symbol=CDC42BPB Serine/threonine-protein kinase MRCK beta	EVHDSESHQLALQK	810.9026	1619.7907	2	90	-777.777	-777.777	-777.777	-777.777	922.0223345	12.85047214	922.566	922.6979101	922.9027	5888.007013	1619.7903	810.9011151	1619.787705	1619.791418	FALSE			-777.777	-777.777	-777.777	1	66.7	M:\Shao-En\MSDATA\kinaseinhib\k252a\solcomp\10x\J2\kinaseinhib_k252a_solcomp_10x_J2_combo_mascot_results.html		4	-777.777	-777.777	M:\Shao-En\MSDATA\kinaseinhib\k252a\solcomp\10x\J2\m03152008_j2_6.raw		1357313.413	1619.790325		810.9047797	TRUE	810.9032947	-777.777
-1	1	0	0.875	0.17	IPI:IPI00477763.4	196189	SPACER	SWISS-PROT:Q9Y5S2|TREMBL:Q86TR8;Q86XZ8|ENSEMBL:ENSP00000355237|REFSEQ:NP_006026|H-INV:HIT000070596|VEGA:OTTHUMP00000028140;OTTHUMP00000066098 Tax_Id=9606 Gene_Symbol=CDC42BPB Serine/threonine-protein kinase MRCK beta	EVHDSESHQLALQK	814.9112	1627.8078	2	89	-777.777	-777.777	-777.777	-777.777	0	0	923.944	0	0	0	1627.8045	814.9097017	1627.804878	0	FALSE			-777.777	-777.777	-777.777	1	71.8	M:\Shao-En\MSDATA\kinaseinhib\k252a\solcomp\10x\J2\kinaseinhib_k252a_solcomp_10x_J2_combo_mascot_results.html	1Lys8	4	-777.777	-777.777	M:\Shao-En\MSDATA\kinaseinhib\k252a\solcomp\10x\J2\m03152008_j2_6.raw		0	1619.790325		0	TRUE	0	-777.777
-1	1	0	0.875	0.17	IPI:IPI00477763.4	196189	SPACER	SWISS-PROT:Q9Y5S2|TREMBL:Q86TR8;Q86XZ8|ENSEMBL:ENSP00000355237|REFSEQ:NP_006026|H-INV:HIT000070596|VEGA:OTTHUMP00000028140;OTTHUMP00000066098 Tax_Id=9606 Gene_Symbol=CDC42BPB Serine/threonine-protein kinase MRCK beta	EVHDSESHQLALQK	543.6087	1627.8042	3	25	-777.777	-777.777	-777.777	-777.777	0	0	920.1881	0	0	0	1627.8045	543.608107	1627.802533	0	FALSE			-777.777	-777.777	-777.777	1	21	M:\Shao-En\MSDATA\kinaseinhib\k252a\solcomp\10x\J2\kinaseinhib_k252a_solcomp_10x_J2_combo_mascot_results.html	1Lys8	4	-777.777	-777.777	M:\Shao-En\MSDATA\kinaseinhib\k252a\solcomp\10x\J2\m03152008_j2_6.raw		0	1619.790325		0	FALSE	0	-777.777
-1	1	0	0.875	0.17	IPI:IPI00477763.4	196189	SPACER	SWISS-PROT:Q9Y5S2|TREMBL:Q86TR8;Q86XZ8|ENSEMBL:ENSP00000355237|REFSEQ:NP_006026|H-INV:HIT000070596|VEGA:OTTHUMP00000028140;OTTHUMP00000066098 Tax_Id=9606 Gene_Symbol=CDC42BPB Serine/threonine-protein kinase MRCK beta	EVHDSESHQLALQK	540.9368	1619.7886	3	22	-777.777	-777.777	-777.777	-777.777	0	0	919.8816	0	0	0	1619.7903	540.9362159	1619.78686	0	FALSE			-777.777	-777.777	-777.777	1	12.3	M:\Shao-En\MSDATA\kinaseinhib\k252a\solcomp\10x\J2\kinaseinhib_k252a_solcomp_10x_J2_combo_mascot_results.html		4	-777.777	-777.777	M:\Shao-En\MSDATA\kinaseinhib\k252a\solcomp\10x\J2\m03152008_j2_6.raw		0	1619.790325		0	FALSE	0	-777.777
-1	1	0	0.875	0.17	IPI:IPI00477763.4	196189	SPACER	SWISS-PROT:Q9Y5S2|TREMBL:Q86TR8;Q86XZ8|ENSEMBL:ENSP00000355237|REFSEQ:NP_006026|H-INV:HIT000070596|VEGA:OTTHUMP00000028140;OTTHUMP00000066098 Tax_Id=9606 Gene_Symbol=CDC42BPB Serine/threonine-protein kinase MRCK beta	FEDKLPEDMAR	455.5617	1363.6632	3	25	-777.777	-777.777	-777.777	-777.777	0	0	2330.799	0	0	0	1363.6628	455.5614008	1363.662414	0	FALSE			-777.777	-777.777	-777.777	1	14.8	M:\Shao-En\MSDATA\kinaseinhib\k252a\solcomp\10x\J2\kinaseinhib_k252a_solcomp_10x_J2_combo_mascot_results.html	1Arg6 1Lys8	4	-777.777	-777.777	M:\Shao-En\MSDATA\kinaseinhib\k252a\solcomp\10x\J2\m03152008_j2_6.raw		0	1349.628525		0	FALSE	0	-777.777
-1	1	0	0.875	0.17	IPI:IPI00477763.4	196189	SPACER	SWISS-PROT:Q9Y5S2|TREMBL:Q86TR8;Q86XZ8|ENSEMBL:ENSP00000355237|REFSEQ:NP_006026|H-INV:HIT000070596|VEGA:OTTHUMP00000028140;OTTHUMP00000066098 Tax_Id=9606 Gene_Symbol=CDC42BPB Serine/threonine-protein kinase MRCK beta	FNEIVAPGSVQCLAVLR	937.0072	1871.9999	2	90	-777.777	-777.777	-777.777	-777.777	2897.443531	8.25361597	2897.3647	2897.405323	2896.5982	109471.673	1871.9927	937.0052943	1871.996063	1871.99331	FALSE			-777.777	-777.777	-777.777	1	82.4	M:\Shao-En\MSDATA\kinaseinhib\k252a\solcomp\10x\J2\kinaseinhib_k252a_solcomp_10x_J2_combo_mascot_results.html		4	-777.777	-777.777	M:\Shao-En\MSDATA\kinaseinhib\k252a\solcomp\10x\J2\m03152008_j2_6.raw		20331678.49	1814.97125		937.0072031	TRUE	937.0052974	-777.777
-1	1	0	0.875	0.17	IPI:IPI00477763.4	196189	SPACER	SWISS-PROT:Q9Y5S2|TREMBL:Q86TR8;Q86XZ8|ENSEMBL:ENSP00000355237|REFSEQ:NP_006026|H-INV:HIT000070596|VEGA:OTTHUMP00000028140;OTTHUMP00000066098 Tax_Id=9606 Gene_Symbol=CDC42BPB Serine/threonine-protein kinase MRCK beta	FNEIVAPGSVQCLAVLR	940.0166	1878.0186	2	77	-777.777	-777.777	-777.777	-777.777	0	0	2898.1645	0	0	0	1878.0128	940.0146842	1878.014843	0	FALSE			-777.777	-777.777	-777.777	1	69.2	M:\Shao-En\MSDATA\kinaseinhib\k252a\solcomp\10x\J2\kinaseinhib_k252a_solcomp_10x_J2_combo_mascot_results.html	1Arg6	4	-777.777	-777.777	M:\Shao-En\MSDATA\kinaseinhib\k252a\solcomp\10x\J2\m03152008_j2_6.raw		0	1814.97125		0	TRUE	0	-777.777
-1	1	0	0.875	0.17	IPI:IPI00477763.4	196189	SPACER	SWISS-PROT:Q9Y5S2|TREMBL:Q86TR8;Q86XZ8|ENSEMBL:ENSP00000355237|REFSEQ:NP_006026|H-INV:HIT000070596|VEGA:OTTHUMP00000028140;OTTHUMP00000066098 Tax_Id=9606 Gene_Symbol=CDC42BPB Serine/threonine-protein kinase MRCK beta	FQFPSHVTDVSEEAKDLIQR	782.7305	2345.1698	3	30	-777.777	-777.777	-777.777	-777.777	2821.456165	10.30402759	2822.0163	2821.540052	2823.0763	90208.32086	2345.1651	782.7291091	2345.165539	2345.162605	FALSE			-777.777	-777.777	-777.777	1	23.7	M:\Shao-En\MSDATA\kinaseinhib\k252a\solcomp\10x\J2\kinaseinhib_k252a_solcomp_10x_J2_combo_mascot_results.html		4	-777.777	-777.777	M:\Shao-En\MSDATA\kinaseinhib\k252a\solcomp\10x\J2\m03152008_j2_6.raw		22205780.98	2345.165135		782.7302291	TRUE	782.7288381	-777.777
-1	1	0	0.875	0.17	IPI:IPI00477763.4	196189	SPACER	SWISS-PROT:Q9Y5S2|TREMBL:Q86TR8;Q86XZ8|ENSEMBL:ENSP00000355237|REFSEQ:NP_006026|H-INV:HIT000070596|VEGA:OTTHUMP00000028140;OTTHUMP00000066098 Tax_Id=9606 Gene_Symbol=CDC42BPB Serine/threonine-protein kinase MRCK beta	FQFPSHVTDVSEEAKDLIQR	787.409	2359.2052	3	22	-777.777	-777.777	-777.777	-777.777	0	0	2822.2999	0	0	0	2359.1994	787.4075935	2359.200992	0	FALSE			-777.777	-777.777	-777.777	1	14.5	M:\Shao-En\MSDATA\kinaseinhib\k252a\solcomp\10x\J2\kinaseinhib_k252a_solcomp_10x_J2_combo_mascot_results.html	1Arg6 1Lys8	4	-777.777	-777.777	M:\Shao-En\MSDATA\kinaseinhib\k252a\solcomp\10x\J2\m03152008_j2_6.raw		0	2345.165135		0	FALSE	0	-777.777
-1	1	0	0.875	0.17	IPI:IPI00477763.4	196189	SPACER	SWISS-PROT:Q9Y5S2|TREMBL:Q86TR8;Q86XZ8|ENSEMBL:ENSP00000355237|REFSEQ:NP_006026|H-INV:HIT000070596|VEGA:OTTHUMP00000028140;OTTHUMP00000066098 Tax_Id=9606 Gene_Symbol=CDC42BPB Serine/threonine-protein kinase MRCK beta	FQFPSHVTDVSEEAKDLIQR	587.2993	2345.1682	4	21	-777.777	-777.777	-777.777	-777.777	0	0	2820.7262	0	0	0	2345.1651	587.2985612	2345.165194	0	FALSE			-777.777	-777.777	-777.777	1	12	M:\Shao-En\MSDATA\kinaseinhib\k252a\solcomp\10x\J2\kinaseinhib_k252a_solcomp_10x_J2_combo_mascot_results.html		4	-777.777	-777.777	M:\Shao-En\MSDATA\kinaseinhib\k252a\solcomp\10x\J2\m03152008_j2_6.raw		0	2345.165135		0	FALSE	0	-777.777
-1	1	0	0.875	0.17	IPI:IPI00477763.4	196189	SPACER	SWISS-PROT:Q9Y5S2|TREMBL:Q86TR8;Q86XZ8|ENSEMBL:ENSP00000355237|REFSEQ:NP_006026|H-INV:HIT000070596|VEGA:OTTHUMP00000028140;OTTHUMP00000066098 Tax_Id=9606 Gene_Symbol=CDC42BPB Serine/threonine-protein kinase MRCK beta	FVFKVPEEER	427.2279	1278.6618	3	26	-777.777	-777.777	-777.777	-777.777	2476.776157	7.808532645	2477.4096	2476.994601	2476.2088	62638.12117	1278.6608	427.2276953	1278.661298	1278.661259	FALSE			-777.777	-777.777	-777.777	1	17.1	M:\Shao-En\MSDATA\kinaseinhib\k252a\solcomp\10x\J2\kinaseinhib_k252a_solcomp_10x_J2_combo_mascot_results.html		4	-777.777	-777.777	M:\Shao-En\MSDATA\kinaseinhib\k252a\solcomp\10x\J2\m03152008_j2_6.raw		39138357.13	1278.660805		427.2278757	TRUE	427.227671	-777.777
-1	1	0	0.875	0.17	IPI:IPI00477763.4	196189	SPACER	SWISS-PROT:Q9Y5S2|TREMBL:Q86TR8;Q86XZ8|ENSEMBL:ENSP00000355237|REFSEQ:NP_006026|H-INV:HIT000070596|VEGA:OTTHUMP00000028140;OTTHUMP00000066098 Tax_Id=9606 Gene_Symbol=CDC42BPB Serine/threonine-protein kinase MRCK beta	GAFGEVAVVK	488.7771	975.5397	2	75	-777.777	-777.777	-777.777	-777.777	2387.433847	5.706685435	2386.4007	2387.5112	2387.3836	185856.1111	975.5388	488.7766899	975.5388545	975.5390096	FALSE			-777.777	-777.777	-777.777	1	51.5	M:\Shao-En\MSDATA\kinaseinhib\k252a\solcomp\10x\J2\kinaseinhib_k252a_solcomp_10x_J2_combo_mascot_results.html		4	-777.777	-777.777	M:\Shao-En\MSDATA\kinaseinhib\k252a\solcomp\10x\J2\m03152008_j2_6.raw		92639827	975.5388947		488.7771753	TRUE	488.7767653	-777.777
-1	1	0	0.875	0.17	IPI:IPI00477763.4	196189	SPACER	SWISS-PROT:Q9Y5S2|TREMBL:Q86TR8;Q86XZ8|ENSEMBL:ENSP00000355237|REFSEQ:NP_006026|H-INV:HIT000070596|VEGA:OTTHUMP00000028140;OTTHUMP00000066098 Tax_Id=9606 Gene_Symbol=CDC42BPB Serine/threonine-protein kinase MRCK beta	GAFGEVAVVK	492.7836	983.5527	2	64	-777.777	-777.777	-777.777	-777.777	0	0	2386.1653	0	0	0	983.5531	492.7831766	983.5518277	0	FALSE			-777.777	-777.777	-777.777	1	45.3	M:\Shao-En\MSDATA\kinaseinhib\k252a\solcomp\10x\J2\kinaseinhib_k252a_solcomp_10x_J2_combo_mascot_results.html	1Lys8	4	-777.777	-777.777	M:\Shao-En\MSDATA\kinaseinhib\k252a\solcomp\10x\J2\m03152008_j2_6.raw		0	975.5388947		0	TRUE	0	-777.777
-1	1	0	0.875	0.17	IPI:IPI00477763.4	196189	SPACER	SWISS-PROT:Q9Y5S2|TREMBL:Q86TR8;Q86XZ8|ENSEMBL:ENSP00000355237|REFSEQ:NP_006026|H-INV:HIT000070596|VEGA:OTTHUMP00000028140;OTTHUMP00000066098 Tax_Id=9606 Gene_Symbol=CDC42BPB Serine/threonine-protein kinase MRCK beta	GAGATLEHQQEISK	738.8808	1475.747	2	68	-777.777	-777.777	-777.777	-777.777	955.6872746	23.09992911	950.5052	956.1216945	957.2158	13369.41496	1475.7459	738.8795554	1475.744585	1467.73072	FALSE			-777.777	-777.777	-777.777	1	46.5	M:\Shao-En\MSDATA\kinaseinhib\k252a\solcomp\10x\J2\kinaseinhib_k252a_solcomp_10x_J2_combo_mascot_results.html	1Lys8	4	-777.777	-777.777	M:\Shao-En\MSDATA\kinaseinhib\k252a\solcomp\10x\J2\m03152008_j2_6.raw		3583937.265	1467.731745		738.8805818	TRUE	738.8793372	-777.777
-1	1	0	0.875	0.17	IPI:IPI00477763.4	196189	SPACER	SWISS-PROT:Q9Y5S2|TREMBL:Q86TR8;Q86XZ8|ENSEMBL:ENSP00000355237|REFSEQ:NP_006026|H-INV:HIT000070596|VEGA:OTTHUMP00000028140;OTTHUMP00000066098 Tax_Id=9606 Gene_Symbol=CDC42BPB Serine/threonine-protein kinase MRCK beta	GAGATLEHQQEISK	734.8746	1467.7346	2	66	-777.777	-777.777	-777.777	-777.777	0	0	949.7127	0	0	0	1467.7317	734.8733688	1467.732212	0	FALSE			-777.777	-777.777	-777.777	1	48	M:\Shao-En\MSDATA\kinaseinhib\k252a\solcomp\10x\J2\kinaseinhib_k252a_solcomp_10x_J2_combo_mascot_results.html		4	-777.777	-777.777	M:\Shao-En\MSDATA\kinaseinhib\k252a\solcomp\10x\J2\m03152008_j2_6.raw		0	1467.731745		0	TRUE	0	-777.777
-1	1	0	0.875	0.17	IPI:IPI00477763.4	196189	SPACER	SWISS-PROT:Q9Y5S2|TREMBL:Q86TR8;Q86XZ8|ENSEMBL:ENSP00000355237|REFSEQ:NP_006026|H-INV:HIT000070596|VEGA:OTTHUMP00000028140;OTTHUMP00000066098 Tax_Id=9606 Gene_Symbol=CDC42BPB Serine/threonine-protein kinase MRCK beta	GYLQALASK	479.7765	957.5384	2	62	-777.777	-777.777	-777.777	-777.777	2443.073754	9.728199589	2440.1724	2442.578455	2443.1286	230840.5375	957.5374	479.77612	957.5377146	949.5239853	FALSE			-777.777	-777.777	-777.777	1	39.5	M:\Shao-En\MSDATA\kinaseinhib\k252a\solcomp\10x\J2\kinaseinhib_k252a_solcomp_10x_J2_combo_mascot_results.html	1Lys8	4	-777.777	-777.777	M:\Shao-En\MSDATA\kinaseinhib\k252a\solcomp\10x\J2\m03152008_j2_6.raw		119904767.6	949.5232647		479.777144	TRUE	479.7767639	-777.777
-1	1	0	0.875	0.17	IPI:IPI00477763.4	196189	SPACER	SWISS-PROT:Q9Y5S2|TREMBL:Q86TR8;Q86XZ8|ENSEMBL:ENSP00000355237|REFSEQ:NP_006026|H-INV:HIT000070596|VEGA:OTTHUMP00000028140;OTTHUMP00000066098 Tax_Id=9606 Gene_Symbol=CDC42BPB Serine/threonine-protein kinase MRCK beta	GYLQALASK	475.7689	949.5232	2	54	-777.777	-777.777	-777.777	-777.777	0	0	2440.404	0	0	0	949.5232	475.7685334	949.5225413	0	FALSE			-777.777	-777.777	-777.777	1	38.7	M:\Shao-En\MSDATA\kinaseinhib\k252a\solcomp\10x\J2\kinaseinhib_k252a_solcomp_10x_J2_combo_mascot_results.html		4	-777.777	-777.777	M:\Shao-En\MSDATA\kinaseinhib\k252a\solcomp\10x\J2\m03152008_j2_6.raw		0	949.5232647		0	TRUE	0	-777.777
-1	1	0	0.875	0.17	IPI:IPI00477763.4	196189	SPACER	SWISS-PROT:Q9Y5S2|TREMBL:Q86TR8;Q86XZ8|ENSEMBL:ENSP00000355237|REFSEQ:NP_006026|H-INV:HIT000070596|VEGA:OTTHUMP00000028140;OTTHUMP00000066098 Tax_Id=9606 Gene_Symbol=CDC42BPB Serine/threonine-protein kinase MRCK beta	HAFFEGLNWENIR	816.9013	1631.788	2	86	-777.777	-777.777	-777.777	-777.777	2886.214012	8.022635012	2885.3508	2886.467692	2885.6074	122419.6671	1631.7844	816.8997951	1631.785065	1631.784429	FALSE			-777.777	-777.777	-777.777	1	70.4	M:\Shao-En\MSDATA\kinaseinhib\k252a\solcomp\10x\J2\kinaseinhib_k252a_solcomp_10x_J2_combo_mascot_results.html		4	-777.777	-777.777	M:\Shao-En\MSDATA\kinaseinhib\k252a\solcomp\10x\J2\m03152008_j2_6.raw		27863127.4	1631.784445		816.9010829	TRUE	816.899578	-777.777
-1	1	0	0.875	0.17	IPI:IPI00477763.4	196189	SPACER	SWISS-PROT:Q9Y5S2|TREMBL:Q86TR8;Q86XZ8|ENSEMBL:ENSP00000355237|REFSEQ:NP_006026|H-INV:HIT000070596|VEGA:OTTHUMP00000028140;OTTHUMP00000066098 Tax_Id=9606 Gene_Symbol=CDC42BPB Serine/threonine-protein kinase MRCK beta	HAFFEGLNWENIR	819.9095	1637.8044	2	57	-777.777	-777.777	-777.777	-777.777	0	0	2886.1281	0	0	0	1637.8045	819.907985	1637.801445	0	FALSE			-777.777	-777.777	-777.777	1	45.5	M:\Shao-En\MSDATA\kinaseinhib\k252a\solcomp\10x\J2\kinaseinhib_k252a_solcomp_10x_J2_combo_mascot_results.html	1Arg6	4	-777.777	-777.777	M:\Shao-En\MSDATA\kinaseinhib\k252a\solcomp\10x\J2\m03152008_j2_6.raw		0	1631.784445		0	TRUE	0	-777.777
-1	1	0	0.875	0.17	IPI:IPI00477763.4	196189	SPACER	SWISS-PROT:Q9Y5S2|TREMBL:Q86TR8;Q86XZ8|ENSEMBL:ENSP00000355237|REFSEQ:NP_006026|H-INV:HIT000070596|VEGA:OTTHUMP00000028140;OTTHUMP00000066098 Tax_Id=9606 Gene_Symbol=CDC42BPB Serine/threonine-protein kinase MRCK beta	HAFFEGLNWENIR	544.9369	1631.7889	3	40	-777.777	-777.777	-777.777	-777.777	2886.200173	10.2241288	2884.3439	2886.450324	2885.6074	86019.05422	1631.7844	544.9363025	1631.78712	1631.786032	FALSE			-777.777	-777.777	-777.777	1	16	M:\Shao-En\MSDATA\kinaseinhib\k252a\solcomp\10x\J2\kinaseinhib_k252a_solcomp_10x_J2_combo_mascot_results.html		4	-777.777	-777.777	M:\Shao-En\MSDATA\kinaseinhib\k252a\solcomp\10x\J2\m03152008_j2_6.raw		37411563.69	1631.784445		544.9369432	TRUE	544.9363458	-777.777
-1	1	0	0.875	0.17	IPI:IPI00477763.4	196189	SPACER	SWISS-PROT:Q9Y5S2|TREMBL:Q86TR8;Q86XZ8|ENSEMBL:ENSP00000355237|REFSEQ:NP_006026|H-INV:HIT000070596|VEGA:OTTHUMP00000028140;OTTHUMP00000066098 Tax_Id=9606 Gene_Symbol=CDC42BPB Serine/threonine-protein kinase MRCK beta	IADSNRLER	537.2881	1072.5616	2	25	-777.777	-777.777	-777.777	-777.777	0	0	827.3497	0	0	0	1072.5625	537.2875281	1072.560531	0	FALSE			-777.777	-777.777	-777.777	1	9	M:\Shao-En\MSDATA\kinaseinhib\k252a\solcomp\10x\J2\kinaseinhib_k252a_solcomp_10x_J2_combo_mascot_results.html		4	-777.777	-777.777	M:\Shao-En\MSDATA\kinaseinhib\k252a\solcomp\10x\J2\m03152008_j2_6.raw		0	1072.562505		0	FALSE	0	-777.777
-1	1	0	0.875	0.17	IPI:IPI00477763.4	196189	SPACER	SWISS-PROT:Q9Y5S2|TREMBL:Q86TR8;Q86XZ8|ENSEMBL:ENSP00000355237|REFSEQ:NP_006026|H-INV:HIT000070596|VEGA:OTTHUMP00000028140;OTTHUMP00000066098 Tax_Id=9606 Gene_Symbol=CDC42BPB Serine/threonine-protein kinase MRCK beta	IKSELEK	431.7647	861.5148	2	23	-777.777	-777.777	-777.777	-777.777	0	0	788.4604	0	0	0	861.5142	431.7644802	861.514435	0	FALSE			-777.777	-777.777	-777.777	1	0.9	M:\Shao-En\MSDATA\kinaseinhib\k252a\solcomp\10x\J2\kinaseinhib_k252a_solcomp_10x_J2_combo_mascot_results.html	2Lys8	4	-777.777	-777.777	M:\Shao-En\MSDATA\kinaseinhib\k252a\solcomp\10x\J2\m03152008_j2_6.raw		0	845.4858147		0	FALSE	0	-777.777
-1	1	0	0.875	0.17	IPI:IPI00477763.4	196189	SPACER	SWISS-PROT:Q9Y5S2|TREMBL:Q86TR8;Q86XZ8|ENSEMBL:ENSP00000355237|REFSEQ:NP_006026|H-INV:HIT000070596|VEGA:OTTHUMP00000028140;OTTHUMP00000066098 Tax_Id=9606 Gene_Symbol=CDC42BPB Serine/threonine-protein kinase MRCK beta	ILNKWEMLK	392.2275	1173.6607	3	19	-777.777	-777.777	-777.777	-777.777	0	0	2450.9691	0	0	0	1173.658	392.2274121	1173.660448	0	FALSE			-777.777	-777.777	-777.777	1	3.4	M:\Shao-En\MSDATA\kinaseinhib\k252a\solcomp\10x\J2\kinaseinhib_k252a_solcomp_10x_J2_combo_mascot_results.html		4	-777.777	-777.777	M:\Shao-En\MSDATA\kinaseinhib\k252a\solcomp\10x\J2\m03152008_j2_6.raw		0	1173.657985		0	FALSE	0	-777.777
-1	1	0	0.875	0.17	IPI:IPI00477763.4	196189	SPACER	SWISS-PROT:Q9Y5S2|TREMBL:Q86TR8;Q86XZ8|ENSEMBL:ENSP00000355237|REFSEQ:NP_006026|H-INV:HIT000070596|VEGA:OTTHUMP00000028140;OTTHUMP00000066098 Tax_Id=9606 Gene_Symbol=CDC42BPB Serine/threonine-protein kinase MRCK beta	IMNHEER	464.7199	927.4252	2	38	-777.777	-777.777	-777.777	-777.777	754.3412	0	754.8722	754.3412	754.3412	5141.398953	927.4232	464.7195702	927.424615	927.4242213	FALSE			-777.777	-777.777	-777.777	1	22.2	M:\Shao-En\MSDATA\kinaseinhib\k252a\solcomp\10x\J2\kinaseinhib_k252a_solcomp_10x_J2_combo_mascot_results.html		4	-777.777	-777.777	M:\Shao-En\MSDATA\kinaseinhib\k252a\solcomp\10x\J2\m03152008_j2_6.raw		2835508.43	927.4232447		464.7198587	TRUE	464.7195289	-777.777
-1	1	0	0.875	0.17	IPI:IPI00477763.4	196189	SPACER	SWISS-PROT:Q9Y5S2|TREMBL:Q86TR8;Q86XZ8|ENSEMBL:ENSP00000355237|REFSEQ:NP_006026|H-INV:HIT000070596|VEGA:OTTHUMP00000028140;OTTHUMP00000066098 Tax_Id=9606 Gene_Symbol=CDC42BPB Serine/threonine-protein kinase MRCK beta	IRPLNSEGTLNLLNCEPPR	731.7206	2192.14	3	63	-777.777	-777.777	-777.777	-777.777	2638.314688	16.36157448	2637.3107	2637.891444	2637.8553	79592.62632	2192.1371	731.7193793	2192.13635	2192.140787	FALSE			-777.777	-777.777	-777.777	1	45.7	M:\Shao-En\MSDATA\kinaseinhib\k252a\solcomp\10x\J2\kinaseinhib_k252a_solcomp_10x_J2_combo_mascot_results.html		4	-777.777	-777.777	M:\Shao-En\MSDATA\kinaseinhib\k252a\solcomp\10x\J2\m03152008_j2_6.raw		21682183.59	2135.11569		731.7221132	TRUE	731.7208925	-777.777
-1	1	0	0.875	0.17	IPI:IPI00477763.4	196189	SPACER	SWISS-PROT:Q9Y5S2|TREMBL:Q86TR8;Q86XZ8|ENSEMBL:ENSP00000355237|REFSEQ:NP_006026|H-INV:HIT000070596|VEGA:OTTHUMP00000028140;OTTHUMP00000066098 Tax_Id=9606 Gene_Symbol=CDC42BPB Serine/threonine-protein kinase MRCK beta	IVILLCGR	472.2924	942.5702	2	45	-777.777	-777.777	-777.777	-777.777	2585.764431	7.869165819	2583.8295	2585.998135	2586.7833	172008.5949	942.5684	472.292045	942.5695645	942.5693624	FALSE			-777.777	-777.777	-777.777	1	27.7	M:\Shao-En\MSDATA\kinaseinhib\k252a\solcomp\10x\J2\kinaseinhib_k252a_solcomp_10x_J2_combo_mascot_results.html		4	-777.777	-777.777	M:\Shao-En\MSDATA\kinaseinhib\k252a\solcomp\10x\J2\m03152008_j2_6.raw		92665457	885.5469701		472.2923783	TRUE	472.2920232	-777.777
-1	1	0	0.875	0.17	IPI:IPI00477763.4	196189	SPACER	SWISS-PROT:Q9Y5S2|TREMBL:Q86TR8;Q86XZ8|ENSEMBL:ENSP00000355237|REFSEQ:NP_006026|H-INV:HIT000070596|VEGA:OTTHUMP00000028140;OTTHUMP00000066098 Tax_Id=9606 Gene_Symbol=CDC42BPB Serine/threonine-protein kinase MRCK beta	KFNEIVAPGSVQCLAVLR	1001.0528	2000.0911	2	53	-777.777	-777.777	-777.777	-777.777	2744.135379	8.018078481	2743.7762	2744.234806	2745.0259	115075.9478	2000.0876	1001.050681	2000.086836	2000.088525	FALSE			-777.777	-777.777	-777.777	1	40.5	M:\Shao-En\MSDATA\kinaseinhib\k252a\solcomp\10x\J2\kinaseinhib_k252a_solcomp_10x_J2_combo_mascot_results.html		4	-777.777	-777.777	M:\Shao-En\MSDATA\kinaseinhib\k252a\solcomp\10x\J2\m03152008_j2_6.raw		19293280.68	1943.06621		1001.054877	TRUE	1001.052758	-777.777
-1	1	0	0.875	0.17	IPI:IPI00477763.4	196189	SPACER	SWISS-PROT:Q9Y5S2|TREMBL:Q86TR8;Q86XZ8|ENSEMBL:ENSP00000355237|REFSEQ:NP_006026|H-INV:HIT000070596|VEGA:OTTHUMP00000028140;OTTHUMP00000066098 Tax_Id=9606 Gene_Symbol=CDC42BPB Serine/threonine-protein kinase MRCK beta	KFNEIVAPGSVQCLAVLR	667.7032	2000.0878	3	49	-777.777	-777.777	-777.777	-777.777	2744.007345	8.018078481	2742.1585	2744.120081	2743.2589	155298.7427	2000.0876	667.7021929	2000.084791	2000.087138	FALSE			-777.777	-777.777	-777.777	1	39.2	M:\Shao-En\MSDATA\kinaseinhib\k252a\solcomp\10x\J2\kinaseinhib_k252a_solcomp_10x_J2_combo_mascot_results.html		4	-777.777	-777.777	M:\Shao-En\MSDATA\kinaseinhib\k252a\solcomp\10x\J2\m03152008_j2_6.raw		48422997.69	1943.06621		667.7032013	TRUE	667.7021942	-777.777
-1	1	0	0.875	0.17	IPI:IPI00477763.4	196189	SPACER	SWISS-PROT:Q9Y5S2|TREMBL:Q86TR8;Q86XZ8|ENSEMBL:ENSP00000355237|REFSEQ:NP_006026|H-INV:HIT000070596|VEGA:OTTHUMP00000028140;OTTHUMP00000066098 Tax_Id=9606 Gene_Symbol=CDC42BPB Serine/threonine-protein kinase MRCK beta	KFNEIVAPGSVQCLAVLR	672.3817	2014.1233	3	35	-777.777	-777.777	-777.777	-777.777	0	0	2742.4454	0	0	0	2014.122	672.3806773	2014.120244	0	FALSE			-777.777	-777.777	-777.777	1	28.4	M:\Shao-En\MSDATA\kinaseinhib\k252a\solcomp\10x\J2\kinaseinhib_k252a_solcomp_10x_J2_combo_mascot_results.html	1Arg6 1Lys8	4	-777.777	-777.777	M:\Shao-En\MSDATA\kinaseinhib\k252a\solcomp\10x\J2\m03152008_j2_6.raw		0	1943.06621		0	TRUE	0	-777.777
-1	1	0	0.875	0.17	IPI:IPI00477763.4	196189	SPACER	SWISS-PROT:Q9Y5S2|TREMBL:Q86TR8;Q86XZ8|ENSEMBL:ENSP00000355237|REFSEQ:NP_006026|H-INV:HIT000070596|VEGA:OTTHUMP00000028140;OTTHUMP00000066098 Tax_Id=9606 Gene_Symbol=CDC42BPB Serine/threonine-protein kinase MRCK beta	KLALQEFSELNER	788.9221	1575.8296	2	97	-777.777	-777.777	-777.777	-777.777	2583.210882	5.726109168	2584.5783	2583.291953	2583.3216	180660.3346	1575.8256	788.9206884	1575.826851	1575.824325	FALSE			-777.777	-777.777	-777.777	1	68.6	M:\Shao-En\MSDATA\kinaseinhib\k252a\solcomp\10x\J2\kinaseinhib_k252a_solcomp_10x_J2_combo_mascot_results.html		4	-777.777	-777.777	M:\Shao-En\MSDATA\kinaseinhib\k252a\solcomp\10x\J2\m03152008_j2_6.raw		43364066.41	1575.825645		788.9220697	TRUE	788.9206582	-777.777
-1	1	0	0.875	0.17	IPI:IPI00477763.4	196189	SPACER	SWISS-PROT:Q9Y5S2|TREMBL:Q86TR8;Q86XZ8|ENSEMBL:ENSP00000355237|REFSEQ:NP_006026|H-INV:HIT000070596|VEGA:OTTHUMP00000028140;OTTHUMP00000066098 Tax_Id=9606 Gene_Symbol=CDC42BPB Serine/threonine-protein kinase MRCK beta	KLALQEFSELNER	526.2833	1575.828	3	34	-777.777	-777.777	-777.777	-777.777	2583.237492	5.726109168	2584.0596	2583.842641	2583.3216	106923.0811	1575.8256	526.2827648	1575.826506	1575.826317	FALSE			-777.777	-777.777	-777.777	1	22	M:\Shao-En\MSDATA\kinaseinhib\k252a\solcomp\10x\J2\kinaseinhib_k252a_solcomp_10x_J2_combo_mascot_results.html		4	-777.777	-777.777	M:\Shao-En\MSDATA\kinaseinhib\k252a\solcomp\10x\J2\m03152008_j2_6.raw		47922810.38	1575.825645		526.2832735	TRUE	526.2827383	-777.777
-1	1	0	0.875	0.17	IPI:IPI00477763.4	196189	SPACER	SWISS-PROT:Q9Y5S2|TREMBL:Q86TR8;Q86XZ8|ENSEMBL:ENSP00000355237|REFSEQ:NP_006026|H-INV:HIT000070596|VEGA:OTTHUMP00000028140;OTTHUMP00000066098 Tax_Id=9606 Gene_Symbol=CDC42BPB Serine/threonine-protein kinase MRCK beta	KLEQLLLDGPWR	734.4204	1466.8263	2	39	-777.777	-777.777	-777.777	-777.777	2861.940613	14.74508853	2861.3158	2862.571323	2861.8466	56450.7224	1466.8245	734.4191703	1466.823815	1466.825025	FALSE			-777.777	-777.777	-777.777	1	20.4	M:\Shao-En\MSDATA\kinaseinhib\k252a\solcomp\10x\J2\kinaseinhib_k252a_solcomp_10x_J2_combo_mascot_results.html		4	-777.777	-777.777	M:\Shao-En\MSDATA\kinaseinhib\k252a\solcomp\10x\J2\m03152008_j2_6.raw		15135962.97	1466.824515		734.4203383	TRUE	734.4191085	-777.777
-1	1	0	0.875	0.17	IPI:IPI00477763.4	196189	SPACER	SWISS-PROT:Q9Y5S2|TREMBL:Q86TR8;Q86XZ8|ENSEMBL:ENSP00000355237|REFSEQ:NP_006026|H-INV:HIT000070596|VEGA:OTTHUMP00000028140;OTTHUMP00000066098 Tax_Id=9606 Gene_Symbol=CDC42BPB Serine/threonine-protein kinase MRCK beta	KLEQLLLDGPWR	741.4387	1480.8628	2	31	-777.777	-777.777	-777.777	-777.777	0	0	2864.4995	0	0	0	1480.8588	741.4374469	1480.860368	0	FALSE			-777.777	-777.777	-777.777	1	22.9	M:\Shao-En\MSDATA\kinaseinhib\k252a\solcomp\10x\J2\kinaseinhib_k252a_solcomp_10x_J2_combo_mascot_results.html	1Arg6 1Lys8	4	-777.777	-777.777	M:\Shao-En\MSDATA\kinaseinhib\k252a\solcomp\10x\J2\m03152008_j2_6.raw		0	1466.824515		0	TRUE	0	-777.777
-1	1	0	0.875	0.17	IPI:IPI00477763.4	196189	SPACER	SWISS-PROT:Q9Y5S2|TREMBL:Q86TR8;Q86XZ8|ENSEMBL:ENSP00000355237|REFSEQ:NP_006026|H-INV:HIT000070596|VEGA:OTTHUMP00000028140;OTTHUMP00000066098 Tax_Id=9606 Gene_Symbol=CDC42BPB Serine/threonine-protein kinase MRCK beta	KLEQLLLDGPWR	489.95	1466.8282	3	20	-777.777	-777.777	-777.777	-777.777	0	0	2863.4453	0	0	0	1466.8245	489.949586	1466.82697	0	FALSE			-777.777	-777.777	-777.777	1	7.2	M:\Shao-En\MSDATA\kinaseinhib\k252a\solcomp\10x\J2\kinaseinhib_k252a_solcomp_10x_J2_combo_mascot_results.html		4	-777.777	-777.777	M:\Shao-En\MSDATA\kinaseinhib\k252a\solcomp\10x\J2\m03152008_j2_6.raw		0	1466.824515		0	FALSE	0	-777.777
-1	1	0	0.875	0.17	IPI:IPI00477763.4	196189	SPACER	SWISS-PROT:Q9Y5S2|TREMBL:Q86TR8;Q86XZ8|ENSEMBL:ENSP00000355237|REFSEQ:NP_006026|H-INV:HIT000070596|VEGA:OTTHUMP00000028140;OTTHUMP00000066098 Tax_Id=9606 Gene_Symbol=CDC42BPB Serine/threonine-protein kinase MRCK beta	KLNEEIER	515.7797	1029.5449	2	63	-777.777	-777.777	-777.777	-777.777	872.4612674	5.725626663	871.4071	872.4149463	872.3687	19327.49458	1029.5454	515.7791998	1029.543874	1029.544987	FALSE			-777.777	-777.777	-777.777	1	30.9	M:\Shao-En\MSDATA\kinaseinhib\k252a\solcomp\10x\J2\kinaseinhib_k252a_solcomp_10x_J2_combo_mascot_results.html		4	-777.777	-777.777	M:\Shao-En\MSDATA\kinaseinhib\k252a\solcomp\10x\J2\m03152008_j2_6.raw		8894085.867	1029.545455		515.7797137	TRUE	515.7792135	-777.777
-1	1	0	0.875	0.17	IPI:IPI00477763.4	196189	SPACER	SWISS-PROT:Q9Y5S2|TREMBL:Q86TR8;Q86XZ8|ENSEMBL:ENSP00000355237|REFSEQ:NP_006026|H-INV:HIT000070596|VEGA:OTTHUMP00000028140;OTTHUMP00000066098 Tax_Id=9606 Gene_Symbol=CDC42BPB Serine/threonine-protein kinase MRCK beta	KLNEEIER	522.7982	1043.5819	2	54	-777.777	-777.777	-777.777	-777.777	0	0	871.8867	0	0	0	1043.5798	522.7976764	1043.580827	0	FALSE			-777.777	-777.777	-777.777	1	27	M:\Shao-En\MSDATA\kinaseinhib\k252a\solcomp\10x\J2\kinaseinhib_k252a_solcomp_10x_J2_combo_mascot_results.html	1Arg6 1Lys8	4	-777.777	-777.777	M:\Shao-En\MSDATA\kinaseinhib\k252a\solcomp\10x\J2\m03152008_j2_6.raw		0	1029.545455		0	TRUE	0	-777.777
-1	1	0	0.875	0.17	IPI:IPI00477763.4	196189	SPACER	SWISS-PROT:Q9Y5S2|TREMBL:Q86TR8;Q86XZ8|ENSEMBL:ENSP00000355237|REFSEQ:NP_006026|H-INV:HIT000070596|VEGA:OTTHUMP00000028140;OTTHUMP00000066098 Tax_Id=9606 Gene_Symbol=CDC42BPB Serine/threonine-protein kinase MRCK beta	KLQESTQTVQSLHGSSR	629.33	1884.9683	3	62	-777.777	-777.777	-777.777	-777.777	1072.470556	40.46673202	1080.809	1072.942775	1067.0647	28025.17039	1884.9653	629.3291209	1884.965575	1884.963334	FALSE			-777.777	-777.777	-777.777	1	47.2	M:\Shao-En\MSDATA\kinaseinhib\k252a\solcomp\10x\J2\kinaseinhib_k252a_solcomp_10x_J2_combo_mascot_results.html		4	-777.777	-777.777	M:\Shao-En\MSDATA\kinaseinhib\k252a\solcomp\10x\J2\m03152008_j2_6.raw		9573791.828	1884.965345		629.3300366	TRUE	629.3291575	-777.777
-1	1	0	0.875	0.17	IPI:IPI00477763.4	196189	SPACER	SWISS-PROT:Q9Y5S2|TREMBL:Q86TR8;Q86XZ8|ENSEMBL:ENSP00000355237|REFSEQ:NP_006026|H-INV:HIT000070596|VEGA:OTTHUMP00000028140;OTTHUMP00000066098 Tax_Id=9606 Gene_Symbol=CDC42BPB Serine/threonine-protein kinase MRCK beta	KLQESTQTVQSLHGSSR	634.0066	1898.9979	3	53	-777.777	-777.777	-777.777	-777.777	0	0	1058.5818	0	0	0	1898.9996	634.0057053	1898.995328	0	FALSE			-777.777	-777.777	-777.777	1	46.1	M:\Shao-En\MSDATA\kinaseinhib\k252a\solcomp\10x\J2\kinaseinhib_k252a_solcomp_10x_J2_combo_mascot_results.html	1Arg6 1Lys8	4	-777.777	-777.777	M:\Shao-En\MSDATA\kinaseinhib\k252a\solcomp\10x\J2\m03152008_j2_6.raw		0	1884.965345		0	TRUE	0	-777.777
-1	1	0	0.875	0.17	IPI:IPI00477763.4	196189	SPACER	SWISS-PROT:Q9Y5S2|TREMBL:Q86TR8;Q86XZ8|ENSEMBL:ENSP00000355237|REFSEQ:NP_006026|H-INV:HIT000070596|VEGA:OTTHUMP00000028140;OTTHUMP00000066098 Tax_Id=9606 Gene_Symbol=CDC42BPB Serine/threonine-protein kinase MRCK beta	KLQESTQTVQSLHGSSR	634.0065	1898.9976	3	52	-777.777	-777.777	-777.777	-777.777	0	0	1090.2257	0	0	0	1898.9996	634.0056053	1898.995028	0	FALSE			-777.777	-777.777	-777.777	1	46.8	M:\Shao-En\MSDATA\kinaseinhib\k252a\solcomp\10x\J2\kinaseinhib_k252a_solcomp_10x_J2_combo_mascot_results.html	1Arg6 1Lys8	4	-777.777	-777.777	M:\Shao-En\MSDATA\kinaseinhib\k252a\solcomp\10x\J2\m03152008_j2_6.raw		0	1884.965345		0	TRUE	0	-777.777
-1	1	0	0.875	0.17	IPI:IPI00477763.4	196189	SPACER	SWISS-PROT:Q9Y5S2|TREMBL:Q86TR8;Q86XZ8|ENSEMBL:ENSP00000355237|REFSEQ:NP_006026|H-INV:HIT000070596|VEGA:OTTHUMP00000028140;OTTHUMP00000066098 Tax_Id=9606 Gene_Symbol=CDC42BPB Serine/threonine-protein kinase MRCK beta	KLQESTQTVQSLHGSSR	634.0064	1898.9975	3	50	-777.777	-777.777	-777.777	-777.777	0	0	1054.1373	0	0	0	1898.9996	634.0055053	1898.994728	0	FALSE			-777.777	-777.777	-777.777	1	42.8	M:\Shao-En\MSDATA\kinaseinhib\k252a\solcomp\10x\J2\kinaseinhib_k252a_solcomp_10x_J2_combo_mascot_results.html	1Arg6 1Lys8	4	-777.777	-777.777	M:\Shao-En\MSDATA\kinaseinhib\k252a\solcomp\10x\J2\m03152008_j2_6.raw		0	1884.965345		0	TRUE	0	-777.777
-1	1	0	0.875	0.17	IPI:IPI00477763.4	196189	SPACER	SWISS-PROT:Q9Y5S2|TREMBL:Q86TR8;Q86XZ8|ENSEMBL:ENSP00000355237|REFSEQ:NP_006026|H-INV:HIT000070596|VEGA:OTTHUMP00000028140;OTTHUMP00000066098 Tax_Id=9606 Gene_Symbol=CDC42BPB Serine/threonine-protein kinase MRCK beta	KLQESTQTVQSLHGSSR	634.0063	1898.9971	3	46	-777.777	-777.777	-777.777	-777.777	0	0	1069.4639	0	0	0	1898.9996	634.0054053	1898.994428	0	FALSE			-777.777	-777.777	-777.777	1	42	M:\Shao-En\MSDATA\kinaseinhib\k252a\solcomp\10x\J2\kinaseinhib_k252a_solcomp_10x_J2_combo_mascot_results.html	1Arg6 1Lys8	4	-777.777	-777.777	M:\Shao-En\MSDATA\kinaseinhib\k252a\solcomp\10x\J2\m03152008_j2_6.raw		0	1884.965345		0	TRUE	0	-777.777
-1	1	0	0.875	0.17	IPI:IPI00477763.4	196189	SPACER	SWISS-PROT:Q9Y5S2|TREMBL:Q86TR8;Q86XZ8|ENSEMBL:ENSP00000355237|REFSEQ:NP_006026|H-INV:HIT000070596|VEGA:OTTHUMP00000028140;OTTHUMP00000066098 Tax_Id=9606 Gene_Symbol=CDC42BPB Serine/threonine-protein kinase MRCK beta	KLQESTQTVQSLHGSSR	629.329	1884.9652	3	45	-777.777	-777.777	-777.777	-777.777	0	0	1053.8354	0	0	0	1884.9653	629.3281209	1884.962575	0	FALSE			-777.777	-777.777	-777.777	1	34.5	M:\Shao-En\MSDATA\kinaseinhib\k252a\solcomp\10x\J2\kinaseinhib_k252a_solcomp_10x_J2_combo_mascot_results.html		4	-777.777	-777.777	M:\Shao-En\MSDATA\kinaseinhib\k252a\solcomp\10x\J2\m03152008_j2_6.raw		0	1884.965345		0	TRUE	0	-777.777
-1	1	0	0.875	0.17	IPI:IPI00477763.4	196189	SPACER	SWISS-PROT:Q9Y5S2|TREMBL:Q86TR8;Q86XZ8|ENSEMBL:ENSP00000355237|REFSEQ:NP_006026|H-INV:HIT000070596|VEGA:OTTHUMP00000028140;OTTHUMP00000066098 Tax_Id=9606 Gene_Symbol=CDC42BPB Serine/threonine-protein kinase MRCK beta	KVHQIELAPR	402.2503	1203.7292	3	36	-777.777	-777.777	-777.777	-777.777	943.1259907	14.18113719	940.8552	944.0741488	941.1039	5861.484816	1203.7274	402.2501787	1203.728748	1189.694407	FALSE			-777.777	-777.777	-777.777	1	25	M:\Shao-En\MSDATA\kinaseinhib\k252a\solcomp\10x\J2\kinaseinhib_k252a_solcomp_10x_J2_combo_mascot_results.html	1Arg6 1Lys8	4	-777.777	-777.777	M:\Shao-En\MSDATA\kinaseinhib\k252a\solcomp\10x\J2\m03152008_j2_6.raw		4087384.555	1189.693115		402.2502904	TRUE	402.250169	-777.777
-1	1	0	0.875	0.17	IPI:IPI00477763.4	196189	SPACER	SWISS-PROT:Q9Y5S2|TREMBL:Q86TR8;Q86XZ8|ENSEMBL:ENSP00000355237|REFSEQ:NP_006026|H-INV:HIT000070596|VEGA:OTTHUMP00000028140;OTTHUMP00000066098 Tax_Id=9606 Gene_Symbol=CDC42BPB Serine/threonine-protein kinase MRCK beta	KVHQIELAPR	397.5718	1189.6937	3	25	-777.777	-777.777	-777.777	-777.777	0	0	939.869	0	0	0	1189.6931	397.5716943	1189.693295	0	FALSE			-777.777	-777.777	-777.777	1	10.6	M:\Shao-En\MSDATA\kinaseinhib\k252a\solcomp\10x\J2\kinaseinhib_k252a_solcomp_10x_J2_combo_mascot_results.html		4	-777.777	-777.777	M:\Shao-En\MSDATA\kinaseinhib\k252a\solcomp\10x\J2\m03152008_j2_6.raw		0	1189.693115		0	FALSE	0	-777.777
-1	1	0	0.875	0.17	IPI:IPI00477763.4	196189	SPACER	SWISS-PROT:Q9Y5S2|TREMBL:Q86TR8;Q86XZ8|ENSEMBL:ENSP00000355237|REFSEQ:NP_006026|H-INV:HIT000070596|VEGA:OTTHUMP00000028140;OTTHUMP00000066098 Tax_Id=9606 Gene_Symbol=CDC42BPB Serine/threonine-protein kinase MRCK beta	LALQEFSELNER	724.8739	1447.7333	2	79	-777.777	-777.777	-777.777	-777.777	2731.721362	8.26215979	2731.2717	2731.718098	2732.5931	173915.4375	1447.7307	724.8727021	1447.730879	1447.730869	FALSE			-777.777	-777.777	-777.777	1	61.1	M:\Shao-En\MSDATA\kinaseinhib\k252a\solcomp\10x\J2\kinaseinhib_k252a_solcomp_10x_J2_combo_mascot_results.html		4	-777.777	-777.777	M:\Shao-En\MSDATA\kinaseinhib\k252a\solcomp\10x\J2\m03152008_j2_6.raw		47369491.34	1447.730685		724.8738109	TRUE	724.872613	-777.777
-1	1	0	0.875	0.17	IPI:IPI00477763.4	196189	SPACER	SWISS-PROT:Q9Y5S2|TREMBL:Q86TR8;Q86XZ8|ENSEMBL:ENSP00000355237|REFSEQ:NP_006026|H-INV:HIT000070596|VEGA:OTTHUMP00000028140;OTTHUMP00000066098 Tax_Id=9606 Gene_Symbol=CDC42BPB Serine/threonine-protein kinase MRCK beta	LALQEFSELNER	727.8839	1453.7533	2	52	-777.777	-777.777	-777.777	-777.777	0	0	2733.3905	0	0	0	1453.7508	727.8826921	1453.750859	0	FALSE			-777.777	-777.777	-777.777	1	39.1	M:\Shao-En\MSDATA\kinaseinhib\k252a\solcomp\10x\J2\kinaseinhib_k252a_solcomp_10x_J2_combo_mascot_results.html	1Arg6	4	-777.777	-777.777	M:\Shao-En\MSDATA\kinaseinhib\k252a\solcomp\10x\J2\m03152008_j2_6.raw		0	1447.730685		0	TRUE	0	-777.777
-1	1	0	0.875	0.17	IPI:IPI00477763.4	196189	SPACER	SWISS-PROT:Q9Y5S2|TREMBL:Q86TR8;Q86XZ8|ENSEMBL:ENSP00000355237|REFSEQ:NP_006026|H-INV:HIT000070596|VEGA:OTTHUMP00000028140;OTTHUMP00000066098 Tax_Id=9606 Gene_Symbol=CDC42BPB Serine/threonine-protein kinase MRCK beta	LCSFVDKLTAQNR	522.6155	1564.8245	3	38	-777.777	-777.777	-777.777	-777.777	2482.42691	7.885742756	2484.7024	2483.182436	2483.2364	86911.81988	1564.8218	522.614977	1564.823143	1550.787755	FALSE			-777.777	-777.777	-777.777	1	31.8	M:\Shao-En\MSDATA\kinaseinhib\k252a\solcomp\10x\J2\kinaseinhib_k252a_solcomp_10x_J2_combo_mascot_results.html	1Arg6 1Lys8	4	-777.777	-777.777	M:\Shao-En\MSDATA\kinaseinhib\k252a\solcomp\10x\J2\m03152008_j2_6.raw		41247721.38	1493.76603		522.6154586	TRUE	522.6149357	-777.777
-1	1	0	0.875	0.17	IPI:IPI00477763.4	196189	SPACER	SWISS-PROT:Q9Y5S2|TREMBL:Q86TR8;Q86XZ8|ENSEMBL:ENSP00000355237|REFSEQ:NP_006026|H-INV:HIT000070596|VEGA:OTTHUMP00000028140;OTTHUMP00000066098 Tax_Id=9606 Gene_Symbol=CDC42BPB Serine/threonine-protein kinase MRCK beta	LCSFVDKLTAQNR	517.937	1550.7891	3	32	-777.777	-777.777	-777.777	-777.777	0	0	2482.4706	0	0	0	1550.7875	517.9364926	1550.78769	0	FALSE			-777.777	-777.777	-777.777	1	21.6	M:\Shao-En\MSDATA\kinaseinhib\k252a\solcomp\10x\J2\kinaseinhib_k252a_solcomp_10x_J2_combo_mascot_results.html		4	-777.777	-777.777	M:\Shao-En\MSDATA\kinaseinhib\k252a\solcomp\10x\J2\m03152008_j2_6.raw		0	1493.76603		0	TRUE	0	-777.777
-1	1	0	0.875	0.17	IPI:IPI00477763.4	196189	SPACER	SWISS-PROT:Q9Y5S2|TREMBL:Q86TR8;Q86XZ8|ENSEMBL:ENSP00000355237|REFSEQ:NP_006026|H-INV:HIT000070596|VEGA:OTTHUMP00000028140;OTTHUMP00000066098 Tax_Id=9606 Gene_Symbol=CDC42BPB Serine/threonine-protein kinase MRCK beta	LFLYDLPEGK	601.8314	1201.6482	2	53	-777.777	-777.777	-777.777	-777.777	2805.768991	14.97880874	2801.8223	2805.709706	2802.6228	155494.4707	1201.6474	601.8306127	1201.6467	1193.632937	FALSE			-777.777	-777.777	-777.777	1	30.6	M:\Shao-En\MSDATA\kinaseinhib\k252a\solcomp\10x\J2\kinaseinhib_k252a_solcomp_10x_J2_combo_mascot_results.html	1Lys8	4	-777.777	-777.777	M:\Shao-En\MSDATA\kinaseinhib\k252a\solcomp\10x\J2\m03152008_j2_6.raw		57368059.75	1193.633195		601.8313289	TRUE	601.8305416	-777.777
-1	1	0	0.875	0.17	IPI:IPI00477763.4	196189	SPACER	SWISS-PROT:Q9Y5S2|TREMBL:Q86TR8;Q86XZ8|ENSEMBL:ENSP00000355237|REFSEQ:NP_006026|H-INV:HIT000070596|VEGA:OTTHUMP00000028140;OTTHUMP00000066098 Tax_Id=9606 Gene_Symbol=CDC42BPB Serine/threonine-protein kinase MRCK beta	LFLYDLPEGK	597.824	1193.6335	2	42	-777.777	-777.777	-777.777	-777.777	0	0	2801.5783	0	0	0	1193.6332	597.8232261	1193.631927	0	FALSE			-777.777	-777.777	-777.777	1	23.2	M:\Shao-En\MSDATA\kinaseinhib\k252a\solcomp\10x\J2\kinaseinhib_k252a_solcomp_10x_J2_combo_mascot_results.html		4	-777.777	-777.777	M:\Shao-En\MSDATA\kinaseinhib\k252a\solcomp\10x\J2\m03152008_j2_6.raw		0	1193.633195		0	TRUE	0	-777.777
-1	1	0	0.875	0.17	IPI:IPI00477763.4	196189	SPACER	SWISS-PROT:Q9Y5S2|TREMBL:Q86TR8;Q86XZ8|ENSEMBL:ENSP00000355237|REFSEQ:NP_006026|H-INV:HIT000070596|VEGA:OTTHUMP00000028140;OTTHUMP00000066098 Tax_Id=9606 Gene_Symbol=CDC42BPB Serine/threonine-protein kinase MRCK beta	LILCYEIQR	607.3396	1212.6646	2	67	-777.777	-777.777	-777.777	-777.777	2622.937461	7.755317732	2623.228	2623.521325	2623.7268	199730.6329	1212.6632	607.3387943	1212.663063	1206.64303	FALSE			-777.777	-777.777	-777.777	1	49.9	M:\Shao-En\MSDATA\kinaseinhib\k252a\solcomp\10x\J2\kinaseinhib_k252a_solcomp_10x_J2_combo_mascot_results.html	1Arg6	4	-777.777	-777.777	M:\Shao-En\MSDATA\kinaseinhib\k252a\solcomp\10x\J2\m03152008_j2_6.raw		71393311.78	1149.6216		607.3404483	TRUE	607.3396426	-777.777
-1	1	0	0.875	0.17	IPI:IPI00477763.4	196189	SPACER	SWISS-PROT:Q9Y5S2|TREMBL:Q86TR8;Q86XZ8|ENSEMBL:ENSP00000355237|REFSEQ:NP_006026|H-INV:HIT000070596|VEGA:OTTHUMP00000028140;OTTHUMP00000066098 Tax_Id=9606 Gene_Symbol=CDC42BPB Serine/threonine-protein kinase MRCK beta	LILCYEIQR	604.3296	1206.6446	2	60	-777.777	-777.777	-777.777	-777.777	0	0	2622.477	0	0	0	1206.6431	604.3288044	1206.643083	0	FALSE			-777.777	-777.777	-777.777	1	40.7	M:\Shao-En\MSDATA\kinaseinhib\k252a\solcomp\10x\J2\kinaseinhib_k252a_solcomp_10x_J2_combo_mascot_results.html		4	-777.777	-777.777	M:\Shao-En\MSDATA\kinaseinhib\k252a\solcomp\10x\J2\m03152008_j2_6.raw		0	1149.6216		0	TRUE	0	-777.777
-1	1	0	0.875	0.17	IPI:IPI00477763.4	196189	SPACER	SWISS-PROT:Q9Y5S2|TREMBL:Q86TR8;Q86XZ8|ENSEMBL:ENSP00000355237|REFSEQ:NP_006026|H-INV:HIT000070596|VEGA:OTTHUMP00000028140;OTTHUMP00000066098 Tax_Id=9606 Gene_Symbol=CDC42BPB Serine/threonine-protein kinase MRCK beta	MTEELEALR	549.2841	1096.5536	2	73	-777.777	-777.777	-777.777	-777.777	2427.597419	5.654762722	2426.6366	2427.637796	2427.6341	292366.4967	1096.5529	549.283488	1096.552451	1090.532477	FALSE			-777.777	-777.777	-777.777	1	55.4	M:\Shao-En\MSDATA\kinaseinhib\k252a\solcomp\10x\J2\kinaseinhib_k252a_solcomp_10x_J2_combo_mascot_results.html	1Arg6	4	-777.777	-777.777	M:\Shao-En\MSDATA\kinaseinhib\k252a\solcomp\10x\J2\m03152008_j2_6.raw		123689717.4	1090.532845		549.283982	TRUE	549.28337	-777.777
-1	1	0	0.875	0.17	IPI:IPI00477763.4	196189	SPACER	SWISS-PROT:Q9Y5S2|TREMBL:Q86TR8;Q86XZ8|ENSEMBL:ENSP00000355237|REFSEQ:NP_006026|H-INV:HIT000070596|VEGA:OTTHUMP00000028140;OTTHUMP00000066098 Tax_Id=9606 Gene_Symbol=CDC42BPB Serine/threonine-protein kinase MRCK beta	MTEELEALR	546.2737	1090.5329	2	64	-777.777	-777.777	-777.777	-777.777	0	0	2426.3996	0	0	0	1090.5328	546.2730981	1090.531671	0	FALSE			-777.777	-777.777	-777.777	1	47.7	M:\Shao-En\MSDATA\kinaseinhib\k252a\solcomp\10x\J2\kinaseinhib_k252a_solcomp_10x_J2_combo_mascot_results.html		4	-777.777	-777.777	M:\Shao-En\MSDATA\kinaseinhib\k252a\solcomp\10x\J2\m03152008_j2_6.raw		0	1090.532845		0	TRUE	0	-777.777
-1	1	0	0.875	0.17	IPI:IPI00477763.4	196189	SPACER	SWISS-PROT:Q9Y5S2|TREMBL:Q86TR8;Q86XZ8|ENSEMBL:ENSP00000355237|REFSEQ:NP_006026|H-INV:HIT000070596|VEGA:OTTHUMP00000028140;OTTHUMP00000066098 Tax_Id=9606 Gene_Symbol=CDC42BPB Serine/threonine-protein kinase MRCK beta	NKPYISWPSSGGSEPSVTVPLR	786.7423	2357.2052	3	57	-777.777	-777.777	-777.777	-777.777	2703.359722	14.55600046	2703.0505	2703.748975	2702.0357	76978.61291	2357.2015	786.7408957	2357.200899	2357.201412	FALSE			-777.777	-777.777	-777.777	1	44.5	M:\Shao-En\MSDATA\kinaseinhib\k252a\solcomp\10x\J2\kinaseinhib_k252a_solcomp_10x_J2_combo_mascot_results.html		4	-777.777	-777.777	M:\Shao-En\MSDATA\kinaseinhib\k252a\solcomp\10x\J2\m03152008_j2_6.raw		18861614.1	2357.201525		786.7423404	TRUE	786.7409361	-777.777
-1	1	0	0.875	0.17	IPI:IPI00477763.4	196189	SPACER	SWISS-PROT:Q9Y5S2|TREMBL:Q86TR8;Q86XZ8|ENSEMBL:ENSP00000355237|REFSEQ:NP_006026|H-INV:HIT000070596|VEGA:OTTHUMP00000028140;OTTHUMP00000066098 Tax_Id=9606 Gene_Symbol=CDC42BPB Serine/threonine-protein kinase MRCK beta	NLEAPYIPDVSSPSDTSNFDVDDDVLR	994.1297	2979.3673	3	13	-777.777	-777.777	-777.777	-777.777	0	0	3020.3135	0	0	0	2979.3621	994.1276037	2979.361023	0	FALSE			-777.777	-777.777	-777.777	1	12.6	M:\Shao-En\MSDATA\kinaseinhib\k252a\solcomp\10x\J2\kinaseinhib_k252a_solcomp_10x_J2_combo_mascot_results.html		4	-777.777	-777.777	M:\Shao-En\MSDATA\kinaseinhib\k252a\solcomp\10x\J2\m03152008_j2_6.raw		0	2979.362105		0	FALSE	0	-777.777
-1	1	0	0.875	0.17	IPI:IPI00477763.4	196189	SPACER	SWISS-PROT:Q9Y5S2|TREMBL:Q86TR8;Q86XZ8|ENSEMBL:ENSP00000355237|REFSEQ:NP_006026|H-INV:HIT000070596|VEGA:OTTHUMP00000028140;OTTHUMP00000066098 Tax_Id=9606 Gene_Symbol=CDC42BPB Serine/threonine-protein kinase MRCK beta	NQVVHVPLEAYDSSLPLIK	1061.5819	2121.1492	2	76	-777.777	-777.777	-777.777	-777.777	2850.942296	10.42843427	2850.4792	2850.774995	2850.7533	113846.0953	2121.1469	1061.579579	2121.144632	2121.148177	FALSE			-777.777	-777.777	-777.777	1	68.1	M:\Shao-En\MSDATA\kinaseinhib\k252a\solcomp\10x\J2\kinaseinhib_k252a_solcomp_10x_J2_combo_mascot_results.html		4	-777.777	-777.777	M:\Shao-En\MSDATA\kinaseinhib\k252a\solcomp\10x\J2\m03152008_j2_6.raw		17567575.8	2121.146965		1061.582236	TRUE	1061.579915	-777.777
-1	1	0	0.875	0.17	IPI:IPI00477763.4	196189	SPACER	SWISS-PROT:Q9Y5S2|TREMBL:Q86TR8;Q86XZ8|ENSEMBL:ENSP00000355237|REFSEQ:NP_006026|H-INV:HIT000070596|VEGA:OTTHUMP00000028140;OTTHUMP00000066098 Tax_Id=9606 Gene_Symbol=CDC42BPB Serine/threonine-protein kinase MRCK beta	NQVVHVPLEAYDSSLPLIK	1065.5916	2129.1687	2	59	-777.777	-777.777	-777.777	-777.777	0	0	2851.2684	0	0	0	2129.1611	1065.589265	2129.164005	0	FALSE			-777.777	-777.777	-777.777	1	55.7	M:\Shao-En\MSDATA\kinaseinhib\k252a\solcomp\10x\J2\kinaseinhib_k252a_solcomp_10x_J2_combo_mascot_results.html	1Lys8	4	-777.777	-777.777	M:\Shao-En\MSDATA\kinaseinhib\k252a\solcomp\10x\J2\m03152008_j2_6.raw		0	2121.146965		0	TRUE	0	-777.777
-1	1	0	0.875	0.17	IPI:IPI00477763.4	196189	SPACER	SWISS-PROT:Q9Y5S2|TREMBL:Q86TR8;Q86XZ8|ENSEMBL:ENSP00000355237|REFSEQ:NP_006026|H-INV:HIT000070596|VEGA:OTTHUMP00000028140;OTTHUMP00000066098 Tax_Id=9606 Gene_Symbol=CDC42BPB Serine/threonine-protein kinase MRCK beta	NQVVHVPLEAYDSSLPLIK	710.7309	2129.1708	3	44	-777.777	-777.777	-777.777	-777.777	2850.916488	10.42843427	2846.006	2850.765634	2850.7533	164687.6227	2129.1611	710.7297493	2129.16746	2121.147961	FALSE			-777.777	-777.777	-777.777	1	35.1	M:\Shao-En\MSDATA\kinaseinhib\k252a\solcomp\10x\J2\kinaseinhib_k252a_solcomp_10x_J2_combo_mascot_results.html	1Lys8	4	-777.777	-777.777	M:\Shao-En\MSDATA\kinaseinhib\k252a\solcomp\10x\J2\m03152008_j2_6.raw		46543164.97	2121.146965		710.7282145	TRUE	710.7270639	-777.777
-1	1	0	0.875	0.17	IPI:IPI00477763.4	196189	SPACER	SWISS-PROT:Q9Y5S2|TREMBL:Q86TR8;Q86XZ8|ENSEMBL:ENSP00000355237|REFSEQ:NP_006026|H-INV:HIT000070596|VEGA:OTTHUMP00000028140;OTTHUMP00000066098 Tax_Id=9606 Gene_Symbol=CDC42BPB Serine/threonine-protein kinase MRCK beta	NQVVHVPLEAYDSSLPLIK	708.0579	2121.152	3	40	-777.777	-777.777	-777.777	-777.777	0	0	2840.134	0	0	0	2121.1469	708.0567582	2121.148487	0	FALSE			-777.777	-777.777	-777.777	1	29.3	M:\Shao-En\MSDATA\kinaseinhib\k252a\solcomp\10x\J2\kinaseinhib_k252a_solcomp_10x_J2_combo_mascot_results.html		4	-777.777	-777.777	M:\Shao-En\MSDATA\kinaseinhib\k252a\solcomp\10x\J2\m03152008_j2_6.raw		0	2121.146965		0	TRUE	0	-777.777
-1	1	0	0.875	0.17	IPI:IPI00477763.4	196189	SPACER	SWISS-PROT:Q9Y5S2|TREMBL:Q86TR8;Q86XZ8|ENSEMBL:ENSP00000355237|REFSEQ:NP_006026|H-INV:HIT000070596|VEGA:OTTHUMP00000028140;OTTHUMP00000066098 Tax_Id=9606 Gene_Symbol=CDC42BPB Serine/threonine-protein kinase MRCK beta	NSGTCLFVAVK	602.3191	1202.6237	2	68	-777.777	-777.777	-777.777	-777.777	2488.64673	9.69671448	2489.1158	2487.839238	2488.3652	100917.5127	1202.6209	602.3183111	1202.622097	1194.606398	FALSE			-777.777	-777.777	-777.777	1	53.1	M:\Shao-En\MSDATA\kinaseinhib\k252a\solcomp\10x\J2\kinaseinhib_k252a_solcomp_10x_J2_combo_mascot_results.html	1Lys8	4	-777.777	-777.777	M:\Shao-En\MSDATA\kinaseinhib\k252a\solcomp\10x\J2\m03152008_j2_6.raw		36900859.25	1137.58521		602.3191225	TRUE	602.3183336	-777.777
-1	1	0	0.875	0.17	IPI:IPI00477763.4	196189	SPACER	SWISS-PROT:Q9Y5S2|TREMBL:Q86TR8;Q86XZ8|ENSEMBL:ENSP00000355237|REFSEQ:NP_006026|H-INV:HIT000070596|VEGA:OTTHUMP00000028140;OTTHUMP00000066098 Tax_Id=9606 Gene_Symbol=CDC42BPB Serine/threonine-protein kinase MRCK beta	NSGTCLFVAVK	598.3104	1194.6062	2	41	-777.777	-777.777	-777.777	-777.777	0	0	2491.0616	0	0	0	1194.6066	598.3096245	1194.604724	0	FALSE			-777.777	-777.777	-777.777	1	27.6	M:\Shao-En\MSDATA\kinaseinhib\k252a\solcomp\10x\J2\kinaseinhib_k252a_solcomp_10x_J2_combo_mascot_results.html		4	-777.777	-777.777	M:\Shao-En\MSDATA\kinaseinhib\k252a\solcomp\10x\J2\m03152008_j2_6.raw		0	1137.58521		0	TRUE	0	-777.777
-1	1	0	0.875	0.17	IPI:IPI00477763.4	196189	SPACER	SWISS-PROT:Q9Y5S2|TREMBL:Q86TR8;Q86XZ8|ENSEMBL:ENSP00000355237|REFSEQ:NP_006026|H-INV:HIT000070596|VEGA:OTTHUMP00000028140;OTTHUMP00000066098 Tax_Id=9606 Gene_Symbol=CDC42BPB Serine/threonine-protein kinase MRCK beta	QGYACEVCSFACHVSCK	690.9516	2069.8331	3	45	-777.777	-777.777	-777.777	-777.777	2524.360502	8.050274034	2524.7361	2524.31385	2523.4089	84662.08271	2069.8307	690.9505153	2069.829758	2061.8171	FALSE			-777.777	-777.777	-777.777	1	45.5	M:\Shao-En\MSDATA\kinaseinhib\k252a\solcomp\10x\J2\kinaseinhib_k252a_solcomp_10x_J2_combo_mascot_results.html	1Lys8	4	-777.777	-777.777	M:\Shao-En\MSDATA\kinaseinhib\k252a\solcomp\10x\J2\m03152008_j2_6.raw		24950107.73	1833.730646		690.951649	TRUE	690.9505643	-777.777
-1	1	0	0.875	0.17	IPI:IPI00477763.4	196189	SPACER	SWISS-PROT:Q9Y5S2|TREMBL:Q86TR8;Q86XZ8|ENSEMBL:ENSP00000355237|REFSEQ:NP_006026|H-INV:HIT000070596|VEGA:OTTHUMP00000028140;OTTHUMP00000066098 Tax_Id=9606 Gene_Symbol=CDC42BPB Serine/threonine-protein kinase MRCK beta	QGYACEVCSFACHVSCK	688.2802	2061.8187	3	39	-777.777	-777.777	-777.777	-777.777	0	0	2524.4424	0	0	0	2061.8165	688.2791242	2061.815585	0	FALSE			-777.777	-777.777	-777.777	1	39.3	M:\Shao-En\MSDATA\kinaseinhib\k252a\solcomp\10x\J2\kinaseinhib_k252a_solcomp_10x_J2_combo_mascot_results.html		4	-777.777	-777.777	M:\Shao-En\MSDATA\kinaseinhib\k252a\solcomp\10x\J2\m03152008_j2_6.raw		0	1833.730646		0	TRUE	0	-777.777
-1	1	0	0.875	0.17	IPI:IPI00477763.4	196189	SPACER	SWISS-PROT:Q9Y5S2|TREMBL:Q86TR8;Q86XZ8|ENSEMBL:ENSP00000355237|REFSEQ:NP_006026|H-INV:HIT000070596|VEGA:OTTHUMP00000028140;OTTHUMP00000066098 Tax_Id=9606 Gene_Symbol=CDC42BPB Serine/threonine-protein kinase MRCK beta	QLEDELQDLAAK	686.8528	1371.691	2	79	-777.777	-777.777	-777.777	-777.777	2689.9557	8.102408834	2690.8099	2690.391964	2691.3403	82884.16026	1371.6881	686.851729	1371.688933	1371.688956	FALSE			-777.777	-777.777	-777.777	1	59.7	M:\Shao-En\MSDATA\kinaseinhib\k252a\solcomp\10x\J2\kinaseinhib_k252a_solcomp_10x_J2_combo_mascot_results.html		4	-777.777	-777.777	M:\Shao-En\MSDATA\kinaseinhib\k252a\solcomp\10x\J2\m03152008_j2_6.raw		24536172.28	1371.688145		686.8528159	TRUE	686.8517449	-777.777
-1	1	0	0.875	0.17	IPI:IPI00477763.4	196189	SPACER	SWISS-PROT:Q9Y5S2|TREMBL:Q86TR8;Q86XZ8|ENSEMBL:ENSP00000355237|REFSEQ:NP_006026|H-INV:HIT000070596|VEGA:OTTHUMP00000028140;OTTHUMP00000066098 Tax_Id=9606 Gene_Symbol=CDC42BPB Serine/threonine-protein kinase MRCK beta	QLEDELQDLAAK	690.8594	1379.7042	2	64	-777.777	-777.777	-777.777	-777.777	0	0	2690.5593	0	0	0	1379.7023	690.8583156	1379.702106	0	FALSE			-777.777	-777.777	-777.777	1	47.9	M:\Shao-En\MSDATA\kinaseinhib\k252a\solcomp\10x\J2\kinaseinhib_k252a_solcomp_10x_J2_combo_mascot_results.html	1Lys8	4	-777.777	-777.777	M:\Shao-En\MSDATA\kinaseinhib\k252a\solcomp\10x\J2\m03152008_j2_6.raw		0	1371.688145		0	TRUE	0	-777.777
-1	1	0	0.875	0.17	IPI:IPI00477763.4	196189	SPACER	SWISS-PROT:Q9Y5S2|TREMBL:Q86TR8;Q86XZ8|ENSEMBL:ENSP00000355237|REFSEQ:NP_006026|H-INV:HIT000070596|VEGA:OTTHUMP00000028140;OTTHUMP00000066098 Tax_Id=9606 Gene_Symbol=CDC42BPB Serine/threonine-protein kinase MRCK beta	QLEDELQDLAAKK	750.9005	1499.7865	2	31	-777.777	-777.777	-777.777	-777.777	2565.180218	5.910434447	2566.4743	2565.357881	2565.4539	75046.75734	1499.7831	750.8992153	1499.783905	1499.782466	FALSE			-777.777	-777.777	-777.777	1	13.8	M:\Shao-En\MSDATA\kinaseinhib\k252a\solcomp\10x\J2\kinaseinhib_k252a_solcomp_10x_J2_combo_mascot_results.html		4	-777.777	-777.777	M:\Shao-En\MSDATA\kinaseinhib\k252a\solcomp\10x\J2\m03152008_j2_6.raw		19481811.34	1499.783105		750.9005258	TRUE	750.8992411	-777.777
-1	1	0	0.875	0.17	IPI:IPI00477763.4	196189	SPACER	SWISS-PROT:Q9Y5S2|TREMBL:Q86TR8;Q86XZ8|ENSEMBL:ENSP00000355237|REFSEQ:NP_006026|H-INV:HIT000070596|VEGA:OTTHUMP00000028140;OTTHUMP00000066098 Tax_Id=9606 Gene_Symbol=CDC42BPB Serine/threonine-protein kinase MRCK beta	QLEDELQDLAAKK	500.9362	1499.7866	3	25	-777.777	-777.777	-777.777	-777.777	0	0	2564.1342	0	0	0	1499.7831	500.9357494	1499.78546	0	FALSE			-777.777	-777.777	-777.777	1	15.8	M:\Shao-En\MSDATA\kinaseinhib\k252a\solcomp\10x\J2\kinaseinhib_k252a_solcomp_10x_J2_combo_mascot_results.html		4	-777.777	-777.777	M:\Shao-En\MSDATA\kinaseinhib\k252a\solcomp\10x\J2\m03152008_j2_6.raw		0	1499.783105		0	FALSE	0	-777.777
-1	1	0	0.875	0.17	IPI:IPI00477763.4	196189	SPACER	SWISS-PROT:Q9Y5S2|TREMBL:Q86TR8;Q86XZ8|ENSEMBL:ENSP00000355237|REFSEQ:NP_006026|H-INV:HIT000070596|VEGA:OTTHUMP00000028140;OTTHUMP00000066098 Tax_Id=9606 Gene_Symbol=CDC42BPB Serine/threonine-protein kinase MRCK beta	QLEDTVALR	522.7876	1043.5607	2	42	-777.777	-777.777	-777.777	-777.777	2315.536644	5.717331147	2314.8871	2315.293714	2316.1195	109464.4236	1043.5611	522.7870765	1043.559628	1043.560944	FALSE			-777.777	-777.777	-777.777	1	22.1	M:\Shao-En\MSDATA\kinaseinhib\k252a\solcomp\10x\J2\kinaseinhib_k252a_solcomp_10x_J2_combo_mascot_results.html		4	-777.777	-777.777	M:\Shao-En\MSDATA\kinaseinhib\k252a\solcomp\10x\J2\m03152008_j2_6.raw		49311001.94	1043.561105		522.7876581	TRUE	522.7871346	-777.777
-1	1	0	0.875	0.17	IPI:IPI00477763.4	196189	SPACER	SWISS-PROT:Q9Y5S2|TREMBL:Q86TR8;Q86XZ8|ENSEMBL:ENSP00000355237|REFSEQ:NP_006026|H-INV:HIT000070596|VEGA:OTTHUMP00000028140;OTTHUMP00000066098 Tax_Id=9606 Gene_Symbol=CDC42BPB Serine/threonine-protein kinase MRCK beta	QLVEASER	466.2469	930.4792	2	29	-777.777	-777.777	-777.777	-777.777	868.3304717	7.879714337	866.877	868.7451727	868.8644	10111.24998	930.477	466.2465651	930.4786048	930.4770616	FALSE			-777.777	-777.777	-777.777	1	10.7	M:\Shao-En\MSDATA\kinaseinhib\k252a\solcomp\10x\J2\kinaseinhib_k252a_solcomp_10x_J2_combo_mascot_results.html		4	-777.777	-777.777	M:\Shao-En\MSDATA\kinaseinhib\k252a\solcomp\10x\J2\m03152008_j2_6.raw		5401506.633	930.4770447		466.2456221	TRUE	466.2452873	-777.777
-1	1	0	0.875	0.17	IPI:IPI00477763.4	196189	SPACER	SWISS-PROT:Q9Y5S2|TREMBL:Q86TR8;Q86XZ8|ENSEMBL:ENSP00000355237|REFSEQ:NP_006026|H-INV:HIT000070596|VEGA:OTTHUMP00000028140;OTTHUMP00000066098 Tax_Id=9606 Gene_Symbol=CDC42BPB Serine/threonine-protein kinase MRCK beta	QLVQEELRK	571.8302	1141.6458	2	39	-777.777	-777.777	-777.777	-777.777	1322.538311	49.59658696	1332.1735	1324.003267	1318.0041	7842.454403	1141.6455	571.8295128	1141.6445	1141.644418	FALSE			-777.777	-777.777	-777.777	1	16.4	M:\Shao-En\MSDATA\kinaseinhib\k252a\solcomp\10x\J2\kinaseinhib_k252a_solcomp_10x_J2_combo_mascot_results.html		4	-777.777	-777.777	M:\Shao-En\MSDATA\kinaseinhib\k252a\solcomp\10x\J2\m03152008_j2_6.raw		3162722.242	1141.645505		571.8301779	TRUE	571.8294907	-777.777
-1	1	0	0.875	0.17	IPI:IPI00477763.4	196189	SPACER	SWISS-PROT:Q9Y5S2|TREMBL:Q86TR8;Q86XZ8|ENSEMBL:ENSP00000355237|REFSEQ:NP_006026|H-INV:HIT000070596|VEGA:OTTHUMP00000028140;OTTHUMP00000066098 Tax_Id=9606 Gene_Symbol=CDC42BPB Serine/threonine-protein kinase MRCK beta	QLVQEELRK	571.8304	1141.6462	2	27	-777.777	-777.777	-777.777	-777.777	0	0	1302.1449	0	0	0	1141.6455	571.8297128	1141.6449	0	FALSE			-777.777	-777.777	-777.777	1	8.5	M:\Shao-En\MSDATA\kinaseinhib\k252a\solcomp\10x\J2\kinaseinhib_k252a_solcomp_10x_J2_combo_mascot_results.html		4	-777.777	-777.777	M:\Shao-En\MSDATA\kinaseinhib\k252a\solcomp\10x\J2\m03152008_j2_6.raw		0	1141.645505		0	TRUE	0	-777.777
-1	1	0	0.875	0.17	IPI:IPI00477763.4	196189	SPACER	SWISS-PROT:Q9Y5S2|TREMBL:Q86TR8;Q86XZ8|ENSEMBL:ENSP00000355237|REFSEQ:NP_006026|H-INV:HIT000070596|VEGA:OTTHUMP00000028140;OTTHUMP00000066098 Tax_Id=9606 Gene_Symbol=CDC42BPB Serine/threonine-protein kinase MRCK beta	QLVQEELRK	578.8478	1155.681	2	21	-777.777	-777.777	-777.777	-777.777	0	0	1313.036	0	0	0	1155.6798	578.8470894	1155.679653	0	FALSE			-777.777	-777.777	-777.777	1	0.2	M:\Shao-En\MSDATA\kinaseinhib\k252a\solcomp\10x\J2\kinaseinhib_k252a_solcomp_10x_J2_combo_mascot_results.html	1Arg6 1Lys8	4	-777.777	-777.777	M:\Shao-En\MSDATA\kinaseinhib\k252a\solcomp\10x\J2\m03152008_j2_6.raw		0	1141.645505		0	FALSE	0	-777.777
-1	1	0	0.875	0.17	IPI:IPI00477763.4	196189	SPACER	SWISS-PROT:Q9Y5S2|TREMBL:Q86TR8;Q86XZ8|ENSEMBL:ENSP00000355237|REFSEQ:NP_006026|H-INV:HIT000070596|VEGA:OTTHUMP00000028140;OTTHUMP00000066098 Tax_Id=9606 Gene_Symbol=CDC42BPB Serine/threonine-protein kinase MRCK beta	QMESELEALK	589.2926	1176.5706	2	45	-777.777	-777.777	-777.777	-777.777	2471.450212	7.838008861	2471.3616	2471.026964	2470.8521	137881.0342	1176.5696	589.2918545	1176.569184	1176.569103	FALSE			-777.777	-777.777	-777.777	1	27.9	M:\Shao-En\MSDATA\kinaseinhib\k252a\solcomp\10x\J2\kinaseinhib_k252a_solcomp_10x_J2_combo_mascot_results.html		4	-777.777	-777.777	M:\Shao-En\MSDATA\kinaseinhib\k252a\solcomp\10x\J2\m03152008_j2_6.raw		51289334.06	1176.569625		589.2925582	TRUE	589.2918127	-777.777
-1	1	0	0.875	0.17	IPI:IPI00477763.4	196189	SPACER	SWISS-PROT:Q9Y5S2|TREMBL:Q86TR8;Q86XZ8|ENSEMBL:ENSP00000355237|REFSEQ:NP_006026|H-INV:HIT000070596|VEGA:OTTHUMP00000028140;OTTHUMP00000066098 Tax_Id=9606 Gene_Symbol=CDC42BPB Serine/threonine-protein kinase MRCK beta	QMESELEALK	593.2993	1184.5841	2	30	-777.777	-777.777	-777.777	-777.777	0	0	2470.6197	0	0	0	1184.5838	593.2985412	1184.582557	0	FALSE			-777.777	-777.777	-777.777	1	21.1	M:\Shao-En\MSDATA\kinaseinhib\k252a\solcomp\10x\J2\kinaseinhib_k252a_solcomp_10x_J2_combo_mascot_results.html	1Lys8	4	-777.777	-777.777	M:\Shao-En\MSDATA\kinaseinhib\k252a\solcomp\10x\J2\m03152008_j2_6.raw		0	1176.569625		0	TRUE	0	-777.777
-1	1	0	0.875	0.17	IPI:IPI00477763.4	196189	SPACER	SWISS-PROT:Q9Y5S2|TREMBL:Q86TR8;Q86XZ8|ENSEMBL:ENSP00000355237|REFSEQ:NP_006026|H-INV:HIT000070596|VEGA:OTTHUMP00000028140;OTTHUMP00000066098 Tax_Id=9606 Gene_Symbol=CDC42BPB Serine/threonine-protein kinase MRCK beta	RPLGVDVQR	520.3043	1038.5941	2	40	-777.777	-777.777	-777.777	-777.777	1042.073355	61.51892949	1047.7906	1042.745422	1052.5923	12421.42744	1038.5934	520.3037847	1038.593044	1038.592505	FALSE			-777.777	-777.777	-777.777	1	19.9	M:\Shao-En\MSDATA\kinaseinhib\k252a\solcomp\10x\J2\kinaseinhib_k252a_solcomp_10x_J2_combo_mascot_results.html		4	-777.777	-777.777	M:\Shao-En\MSDATA\kinaseinhib\k252a\solcomp\10x\J2\m03152008_j2_6.raw		5641287.078	1038.593405		520.3035312	TRUE	520.303016	-777.777
-1	1	0	0.875	0.17	IPI:IPI00477763.4	196189	SPACER	SWISS-PROT:Q9Y5S2|TREMBL:Q86TR8;Q86XZ8|ENSEMBL:ENSP00000355237|REFSEQ:NP_006026|H-INV:HIT000070596|VEGA:OTTHUMP00000028140;OTTHUMP00000066098 Tax_Id=9606 Gene_Symbol=CDC42BPB Serine/threonine-protein kinase MRCK beta	RPLGVDVQR	520.3036	1038.5927	2	25	-777.777	-777.777	-777.777	-777.777	0	0	1016.8959	0	0	0	1038.5934	520.3030847	1038.591644	0	FALSE			-777.777	-777.777	-777.777	1	8.1	M:\Shao-En\MSDATA\kinaseinhib\k252a\solcomp\10x\J2\kinaseinhib_k252a_solcomp_10x_J2_combo_mascot_results.html		4	-777.777	-777.777	M:\Shao-En\MSDATA\kinaseinhib\k252a\solcomp\10x\J2\m03152008_j2_6.raw		0	1038.593405		0	FALSE	0	-777.777
-1	1	0	0.875	0.17	IPI:IPI00477763.4	196189	SPACER	SWISS-PROT:Q9Y5S2|TREMBL:Q86TR8;Q86XZ8|ENSEMBL:ENSP00000355237|REFSEQ:NP_006026|H-INV:HIT000070596|VEGA:OTTHUMP00000028140;OTTHUMP00000066098 Tax_Id=9606 Gene_Symbol=CDC42BPB Serine/threonine-protein kinase MRCK beta	RPLGVDVQR	520.3045	1038.5944	2	24	-777.777	-777.777	-777.777	-777.777	0	0	1075.2304	0	0	0	1038.5934	520.3039847	1038.593444	0	FALSE			-777.777	-777.777	-777.777	1	9	M:\Shao-En\MSDATA\kinaseinhib\k252a\solcomp\10x\J2\kinaseinhib_k252a_solcomp_10x_J2_combo_mascot_results.html		4	-777.777	-777.777	M:\Shao-En\MSDATA\kinaseinhib\k252a\solcomp\10x\J2\m03152008_j2_6.raw		0	1038.593405		0	FALSE	0	-777.777
-1	1	0	0.875	0.17	IPI:IPI00477763.4	196189	SPACER	SWISS-PROT:Q9Y5S2|TREMBL:Q86TR8;Q86XZ8|ENSEMBL:ENSP00000355237|REFSEQ:NP_006026|H-INV:HIT000070596|VEGA:OTTHUMP00000028140;OTTHUMP00000066098 Tax_Id=9606 Gene_Symbol=CDC42BPB Serine/threonine-protein kinase MRCK beta	RPLGVDVQR	526.3237	1050.6328	2	24	-777.777	-777.777	-777.777	-777.777	0	0	1020.9278	0	0	0	1050.6336	526.3231647	1050.631804	0	FALSE			-777.777	-777.777	-777.777	1	11.6	M:\Shao-En\MSDATA\kinaseinhib\k252a\solcomp\10x\J2\kinaseinhib_k252a_solcomp_10x_J2_combo_mascot_results.html	2Arg6	4	-777.777	-777.777	M:\Shao-En\MSDATA\kinaseinhib\k252a\solcomp\10x\J2\m03152008_j2_6.raw		0	1038.593405		0	FALSE	0	-777.777
-1	1	0	0.875	0.17	IPI:IPI00477763.4	196189	SPACER	SWISS-PROT:Q9Y5S2|TREMBL:Q86TR8;Q86XZ8|ENSEMBL:ENSP00000355237|REFSEQ:NP_006026|H-INV:HIT000070596|VEGA:OTTHUMP00000028140;OTTHUMP00000066098 Tax_Id=9606 Gene_Symbol=CDC42BPB Serine/threonine-protein kinase MRCK beta	RPLGVDVQR	526.3235	1050.6325	2	22	-777.777	-777.777	-777.777	-777.777	0	0	1070.5214	0	0	0	1050.6336	526.3229647	1050.631404	0	FALSE			-777.777	-777.777	-777.777	1	2.5	M:\Shao-En\MSDATA\kinaseinhib\k252a\solcomp\10x\J2\kinaseinhib_k252a_solcomp_10x_J2_combo_mascot_results.html	2Arg6	4	-777.777	-777.777	M:\Shao-En\MSDATA\kinaseinhib\k252a\solcomp\10x\J2\m03152008_j2_6.raw		0	1038.593405		0	FALSE	0	-777.777
-1	1	0	0.875	0.17	IPI:IPI00477763.4	196189	SPACER	SWISS-PROT:Q9Y5S2|TREMBL:Q86TR8;Q86XZ8|ENSEMBL:ENSP00000355237|REFSEQ:NP_006026|H-INV:HIT000070596|VEGA:OTTHUMP00000028140;OTTHUMP00000066098 Tax_Id=9606 Gene_Symbol=CDC42BPB Serine/threonine-protein kinase MRCK beta	RPLGVDVQR	526.3251	1050.6356	2	20	-777.777	-777.777	-777.777	-777.777	0	0	1051.5616	0	0	0	1050.6336	526.3245647	1050.634604	0	FALSE			-777.777	-777.777	-777.777	1	7.3	M:\Shao-En\MSDATA\kinaseinhib\k252a\solcomp\10x\J2\kinaseinhib_k252a_solcomp_10x_J2_combo_mascot_results.html	2Arg6	4	-777.777	-777.777	M:\Shao-En\MSDATA\kinaseinhib\k252a\solcomp\10x\J2\m03152008_j2_6.raw		0	1038.593405		0	FALSE	0	-777.777
-1	1	0	0.875	0.17	IPI:IPI00477763.4	196189	SPACER	SWISS-PROT:Q9Y5S2|TREMBL:Q86TR8;Q86XZ8|ENSEMBL:ENSP00000355237|REFSEQ:NP_006026|H-INV:HIT000070596|VEGA:OTTHUMP00000028140;OTTHUMP00000066098 Tax_Id=9606 Gene_Symbol=CDC42BPB Serine/threonine-protein kinase MRCK beta	RPLGVDVQR	526.3235	1050.6325	2	15	-777.777	-777.777	-777.777	-777.777	0	0	1085.4288	0	0	0	1050.6336	526.3229647	1050.631404	0	FALSE			-777.777	-777.777	-777.777	1	3.6	M:\Shao-En\MSDATA\kinaseinhib\k252a\solcomp\10x\J2\kinaseinhib_k252a_solcomp_10x_J2_combo_mascot_results.html	2Arg6	4	-777.777	-777.777	M:\Shao-En\MSDATA\kinaseinhib\k252a\solcomp\10x\J2\m03152008_j2_6.raw		0	1038.593405		0	FALSE	0	-777.777
-1	1	0	0.875	0.17	IPI:IPI00477763.4	196189	SPACER	SWISS-PROT:Q9Y5S2|TREMBL:Q86TR8;Q86XZ8|ENSEMBL:ENSP00000355237|REFSEQ:NP_006026|H-INV:HIT000070596|VEGA:OTTHUMP00000028140;OTTHUMP00000066098 Tax_Id=9606 Gene_Symbol=CDC42BPB Serine/threonine-protein kinase MRCK beta	RPLGVDVQR	351.2191	1050.6354	3	38	-777.777	-777.777	-777.777	-777.777	0	0	1048.0421	986.6615	986.6615	0.001	1050.6336	351.219149	1050.635659	1038.595441	FALSE			-777.777	-777.777	-777.777	1	25.8	M:\Shao-En\MSDATA\kinaseinhib\k252a\solcomp\10x\J2\kinaseinhib_k252a_solcomp_10x_J2_combo_mascot_results.html	2Arg6	4	-777.777	-777.777	M:\Shao-En\MSDATA\kinaseinhib\k252a\solcomp\10x\J2\m03152008_j2_6.raw		0	1038.593405		351.1974392	TRUE	351.1974882	-777.777
-1	1	0	0.875	0.17	IPI:IPI00477763.4	196189	SPACER	SWISS-PROT:Q9Y5S2|TREMBL:Q86TR8;Q86XZ8|ENSEMBL:ENSP00000355237|REFSEQ:NP_006026|H-INV:HIT000070596|VEGA:OTTHUMP00000028140;OTTHUMP00000066098 Tax_Id=9606 Gene_Symbol=CDC42BPB Serine/threonine-protein kinase MRCK beta	RPLGVDVQR	351.2191	1050.6354	3	25	-777.777	-777.777	-777.777	-777.777	0	0	1032.903	0	0	0	1050.6336	351.219149	1050.635659	0	FALSE			-777.777	-777.777	-777.777	1	7.8	M:\Shao-En\MSDATA\kinaseinhib\k252a\solcomp\10x\J2\kinaseinhib_k252a_solcomp_10x_J2_combo_mascot_results.html	2Arg6	4	-777.777	-777.777	M:\Shao-En\MSDATA\kinaseinhib\k252a\solcomp\10x\J2\m03152008_j2_6.raw		0	1038.593405		0	FALSE	0	-777.777
-1	1	0	0.875	0.17	IPI:IPI00477763.4	196189	SPACER	SWISS-PROT:Q9Y5S2|TREMBL:Q86TR8;Q86XZ8|ENSEMBL:ENSP00000355237|REFSEQ:NP_006026|H-INV:HIT000070596|VEGA:OTTHUMP00000028140;OTTHUMP00000066098 Tax_Id=9606 Gene_Symbol=CDC42BPB Serine/threonine-protein kinase MRCK beta	STQPGVIASQVLDLRDDEFSVSSVLASDVIHATR	1204.9552	3611.8437	3	72	-777.777	-777.777	-777.777	-777.777	3310.229451	10.80284496	3311.4474	3309.91897	3309.8469	8248.166387	3611.843	1204.9524	3611.835412	3611.837278	FALSE			-777.777	-777.777	-777.777	1	62.7	M:\Shao-En\MSDATA\kinaseinhib\k252a\solcomp\10x\J2\kinaseinhib_k252a_solcomp_10x_J2_combo_mascot_results.html		4	-777.777	-777.777	M:\Shao-En\MSDATA\kinaseinhib\k252a\solcomp\10x\J2\m03152008_j2_6.raw		1056578.64	3611.843055		1204.955173	TRUE	1204.952373	-777.777
-1	1	0	0.875	0.17	IPI:IPI00477763.4	196189	SPACER	SWISS-PROT:Q9Y5S2|TREMBL:Q86TR8;Q86XZ8|ENSEMBL:ENSP00000355237|REFSEQ:NP_006026|H-INV:HIT000070596|VEGA:OTTHUMP00000028140;OTTHUMP00000066098 Tax_Id=9606 Gene_Symbol=CDC42BPB Serine/threonine-protein kinase MRCK beta	TLDPLWK	436.7477	871.4809	2	26	-777.777	-777.777	-777.777	-777.777	2578.610804	7.839790908	2576.8356	2578.876918	2578.0355	165089.7982	871.4803	436.7474636	871.4804017	871.4811149	FALSE			-777.777	-777.777	-777.777	1	7.9	M:\Shao-En\MSDATA\kinaseinhib\k252a\solcomp\10x\J2\kinaseinhib_k252a_solcomp_10x_J2_combo_mascot_results.html		4	-777.777	-777.777	M:\Shao-En\MSDATA\kinaseinhib\k252a\solcomp\10x\J2\m03152008_j2_6.raw		100063712.3	871.4803347		436.7477626	TRUE	436.7475261	-777.777
-1	1	0	0.875	0.17	IPI:IPI00477763.4	196189	SPACER	SWISS-PROT:Q9Y5S2|TREMBL:Q86TR8;Q86XZ8|ENSEMBL:ENSP00000355237|REFSEQ:NP_006026|H-INV:HIT000070596|VEGA:OTTHUMP00000028140;OTTHUMP00000066098 Tax_Id=9606 Gene_Symbol=CDC42BPB Serine/threonine-protein kinase MRCK beta	TMEWVQTIGLR	670.3621	1338.7097	2	67	-777.777	-777.777	-777.777	-777.777	2872.087183	7.949270425	2872.4516	2872.154242	2872.6942	104160.2287	1338.7061	670.361084	1338.707643	1332.687467	FALSE			-777.777	-777.777	-777.777	1	51	M:\Shao-En\MSDATA\kinaseinhib\k252a\solcomp\10x\J2\kinaseinhib_k252a_solcomp_10x_J2_combo_mascot_results.html	1Arg6	4	-777.777	-777.777	M:\Shao-En\MSDATA\kinaseinhib\k252a\solcomp\10x\J2\m03152008_j2_6.raw		32671056.69	1332.685995		670.3631797	TRUE	670.3621637	-777.777
-1	1	0	0.875	0.17	IPI:IPI00477763.4	196189	SPACER	SWISS-PROT:Q9Y5S2|TREMBL:Q86TR8;Q86XZ8|ENSEMBL:ENSP00000355237|REFSEQ:NP_006026|H-INV:HIT000070596|VEGA:OTTHUMP00000028140;OTTHUMP00000066098 Tax_Id=9606 Gene_Symbol=CDC42BPB Serine/threonine-protein kinase MRCK beta	TSSLLILTENENEK	795.9172	1589.8198	2	83	-777.777	-777.777	-777.777	-777.777	2631.640177	7.745709467	2630.082	2631.708718	2632.5723	146022.6757	1589.8148	795.9157651	1589.817005	1589.814284	FALSE			-777.777	-777.777	-777.777	1	64.7	M:\Shao-En\MSDATA\kinaseinhib\k252a\solcomp\10x\J2\kinaseinhib_k252a_solcomp_10x_J2_combo_mascot_results.html		4	-777.777	-777.777	M:\Shao-En\MSDATA\kinaseinhib\k252a\solcomp\10x\J2\m03152008_j2_6.raw		34541397.83	1589.814815		795.91582	TRUE	795.914385	-777.777
-1	1	0	0.875	0.17	IPI:IPI00477763.4	196189	SPACER	SWISS-PROT:Q9Y5S2|TREMBL:Q86TR8;Q86XZ8|ENSEMBL:ENSP00000355237|REFSEQ:NP_006026|H-INV:HIT000070596|VEGA:OTTHUMP00000028140;OTTHUMP00000066098 Tax_Id=9606 Gene_Symbol=CDC42BPB Serine/threonine-protein kinase MRCK beta	TSSLLILTENENEK	799.9241	1597.8336	2	71	-777.777	-777.777	-777.777	-777.777	0	0	2634.0404	0	0	0	1597.829	799.9226517	1597.830778	0	FALSE			-777.777	-777.777	-777.777	1	57.4	M:\Shao-En\MSDATA\kinaseinhib\k252a\solcomp\10x\J2\kinaseinhib_k252a_solcomp_10x_J2_combo_mascot_results.html	1Lys8	4	-777.777	-777.777	M:\Shao-En\MSDATA\kinaseinhib\k252a\solcomp\10x\J2\m03152008_j2_6.raw		0	1589.814815		0	TRUE	0	-777.777
-1	1	0	0.875	0.17	IPI:IPI00477763.4	196189	SPACER	SWISS-PROT:Q9Y5S2|TREMBL:Q86TR8;Q86XZ8|ENSEMBL:ENSP00000355237|REFSEQ:NP_006026|H-INV:HIT000070596|VEGA:OTTHUMP00000028140;OTTHUMP00000066098 Tax_Id=9606 Gene_Symbol=CDC42BPB Serine/threonine-protein kinase MRCK beta	VHQIELAPR	531.8061	1061.5976	2	56	-777.777	-777.777	-777.777	-777.777	1605.245468	5.130400001	1609.9801	1603.966	1603.966	404.7610063	1061.5981	531.8055464	1061.596567	1061.596847	FALSE			-777.777	-777.777	-777.777	1	41.7	M:\Shao-En\MSDATA\kinaseinhib\k252a\solcomp\10x\J2\kinaseinhib_k252a_solcomp_10x_J2_combo_mascot_results.html		4	-777.777	-777.777	M:\Shao-En\MSDATA\kinaseinhib\k252a\solcomp\10x\J2\m03152008_j2_6.raw		182294.1919	1061.598155		531.8061108	TRUE	531.8055572	-777.777
-1	1	0	0.875	0.17	IPI:IPI00477763.4	196189	SPACER	SWISS-PROT:Q9Y5S2|TREMBL:Q86TR8;Q86XZ8|ENSEMBL:ENSP00000355237|REFSEQ:NP_006026|H-INV:HIT000070596|VEGA:OTTHUMP00000028140;OTTHUMP00000066098 Tax_Id=9606 Gene_Symbol=CDC42BPB Serine/threonine-protein kinase MRCK beta	VHQIELAPR	531.8062	1061.5979	2	53	-777.777	-777.777	-777.777	-777.777	0	0	1798.9424	0	0	0	1061.5981	531.8056464	1061.596767	0	FALSE			-777.777	-777.777	-777.777	1	40	M:\Shao-En\MSDATA\kinaseinhib\k252a\solcomp\10x\J2\kinaseinhib_k252a_solcomp_10x_J2_combo_mascot_results.html		4	-777.777	-777.777	M:\Shao-En\MSDATA\kinaseinhib\k252a\solcomp\10x\J2\m03152008_j2_6.raw		0	1061.598155		0	TRUE	0	-777.777
-1	1	0	0.875	0.17	IPI:IPI00477763.4	196189	SPACER	SWISS-PROT:Q9Y5S2|TREMBL:Q86TR8;Q86XZ8|ENSEMBL:ENSP00000355237|REFSEQ:NP_006026|H-INV:HIT000070596|VEGA:OTTHUMP00000028140;OTTHUMP00000066098 Tax_Id=9606 Gene_Symbol=CDC42BPB Serine/threonine-protein kinase MRCK beta	VHQIELAPR	531.8061	1061.5977	2	50	-777.777	-777.777	-777.777	-777.777	0	0	1735.8378	0	0	0	1061.5981	531.8055464	1061.596567	0	FALSE			-777.777	-777.777	-777.777	1	35.6	M:\Shao-En\MSDATA\kinaseinhib\k252a\solcomp\10x\J2\kinaseinhib_k252a_solcomp_10x_J2_combo_mascot_results.html		4	-777.777	-777.777	M:\Shao-En\MSDATA\kinaseinhib\k252a\solcomp\10x\J2\m03152008_j2_6.raw		0	1061.598155		0	TRUE	0	-777.777
-1	1	0	0.875	0.17	IPI:IPI00477763.4	196189	SPACER	SWISS-PROT:Q9Y5S2|TREMBL:Q86TR8;Q86XZ8|ENSEMBL:ENSP00000355237|REFSEQ:NP_006026|H-INV:HIT000070596|VEGA:OTTHUMP00000028140;OTTHUMP00000066098 Tax_Id=9606 Gene_Symbol=CDC42BPB Serine/threonine-protein kinase MRCK beta	VHQIELAPR	531.8062	1061.5978	2	50	-777.777	-777.777	-777.777	-777.777	0	0	1766.7454	0	0	0	1061.5981	531.8056464	1061.596767	0	FALSE			-777.777	-777.777	-777.777	1	34.5	M:\Shao-En\MSDATA\kinaseinhib\k252a\solcomp\10x\J2\kinaseinhib_k252a_solcomp_10x_J2_combo_mascot_results.html		4	-777.777	-777.777	M:\Shao-En\MSDATA\kinaseinhib\k252a\solcomp\10x\J2\m03152008_j2_6.raw		0	1061.598155		0	TRUE	0	-777.777
-1	1	0	0.875	0.17	IPI:IPI00477763.4	196189	SPACER	SWISS-PROT:Q9Y5S2|TREMBL:Q86TR8;Q86XZ8|ENSEMBL:ENSP00000355237|REFSEQ:NP_006026|H-INV:HIT000070596|VEGA:OTTHUMP00000028140;OTTHUMP00000066098 Tax_Id=9606 Gene_Symbol=CDC42BPB Serine/threonine-protein kinase MRCK beta	VHQIELAPR	531.806	1061.5975	2	47	-777.777	-777.777	-777.777	-777.777	0	0	1547.8099	0	0	0	1061.5981	531.8054464	1061.596367	0	FALSE			-777.777	-777.777	-777.777	1	38.8	M:\Shao-En\MSDATA\kinaseinhib\k252a\solcomp\10x\J2\kinaseinhib_k252a_solcomp_10x_J2_combo_mascot_results.html		4	-777.777	-777.777	M:\Shao-En\MSDATA\kinaseinhib\k252a\solcomp\10x\J2\m03152008_j2_6.raw		0	1061.598155		0	TRUE	0	-777.777
-1	1	0	0.875	0.17	IPI:IPI00477763.4	196189	SPACER	SWISS-PROT:Q9Y5S2|TREMBL:Q86TR8;Q86XZ8|ENSEMBL:ENSP00000355237|REFSEQ:NP_006026|H-INV:HIT000070596|VEGA:OTTHUMP00000028140;OTTHUMP00000066098 Tax_Id=9606 Gene_Symbol=CDC42BPB Serine/threonine-protein kinase MRCK beta	VHQIELAPR	531.8061	1061.5977	2	47	-777.777	-777.777	-777.777	-777.777	0	0	1423.3513	0	0	0	1061.5981	531.8055464	1061.596567	0	FALSE			-777.777	-777.777	-777.777	1	34.7	M:\Shao-En\MSDATA\kinaseinhib\k252a\solcomp\10x\J2\kinaseinhib_k252a_solcomp_10x_J2_combo_mascot_results.html		4	-777.777	-777.777	M:\Shao-En\MSDATA\kinaseinhib\k252a\solcomp\10x\J2\m03152008_j2_6.raw		0	1061.598155		0	TRUE	0	-777.777
-1	1	0	0.875	0.17	IPI:IPI00477763.4	196189	SPACER	SWISS-PROT:Q9Y5S2|TREMBL:Q86TR8;Q86XZ8|ENSEMBL:ENSP00000355237|REFSEQ:NP_006026|H-INV:HIT000070596|VEGA:OTTHUMP00000028140;OTTHUMP00000066098 Tax_Id=9606 Gene_Symbol=CDC42BPB Serine/threonine-protein kinase MRCK beta	VHQIELAPR	531.8061	1061.5977	2	47	-777.777	-777.777	-777.777	-777.777	0	0	1487.4504	0	0	0	1061.5981	531.8055464	1061.596567	0	FALSE			-777.777	-777.777	-777.777	1	32.6	M:\Shao-En\MSDATA\kinaseinhib\k252a\solcomp\10x\J2\kinaseinhib_k252a_solcomp_10x_J2_combo_mascot_results.html		4	-777.777	-777.777	M:\Shao-En\MSDATA\kinaseinhib\k252a\solcomp\10x\J2\m03152008_j2_6.raw		0	1061.598155		0	TRUE	0	-777.777
-1	1	0	0.875	0.17	IPI:IPI00477763.4	196189	SPACER	SWISS-PROT:Q9Y5S2|TREMBL:Q86TR8;Q86XZ8|ENSEMBL:ENSP00000355237|REFSEQ:NP_006026|H-INV:HIT000070596|VEGA:OTTHUMP00000028140;OTTHUMP00000066098 Tax_Id=9606 Gene_Symbol=CDC42BPB Serine/threonine-protein kinase MRCK beta	VHQIELAPR	531.8061	1061.5977	2	47	-777.777	-777.777	-777.777	-777.777	0	0	1672.336	0	0	0	1061.5981	531.8055464	1061.596567	0	FALSE			-777.777	-777.777	-777.777	1	29.2	M:\Shao-En\MSDATA\kinaseinhib\k252a\solcomp\10x\J2\kinaseinhib_k252a_solcomp_10x_J2_combo_mascot_results.html		4	-777.777	-777.777	M:\Shao-En\MSDATA\kinaseinhib\k252a\solcomp\10x\J2\m03152008_j2_6.raw		0	1061.598155		0	TRUE	0	-777.777
-1	1	0	0.875	0.17	IPI:IPI00477763.4	196189	SPACER	SWISS-PROT:Q9Y5S2|TREMBL:Q86TR8;Q86XZ8|ENSEMBL:ENSP00000355237|REFSEQ:NP_006026|H-INV:HIT000070596|VEGA:OTTHUMP00000028140;OTTHUMP00000066098 Tax_Id=9606 Gene_Symbol=CDC42BPB Serine/threonine-protein kinase MRCK beta	VHQIELAPR	531.8062	1061.5979	2	44	-777.777	-777.777	-777.777	-777.777	0	0	1578.3737	0	0	0	1061.5981	531.8056464	1061.596767	0	FALSE			-777.777	-777.777	-777.777	1	28.4	M:\Shao-En\MSDATA\kinaseinhib\k252a\solcomp\10x\J2\kinaseinhib_k252a_solcomp_10x_J2_combo_mascot_results.html		4	-777.777	-777.777	M:\Shao-En\MSDATA\kinaseinhib\k252a\solcomp\10x\J2\m03152008_j2_6.raw		0	1061.598155		0	TRUE	0	-777.777
-1	1	0	0.875	0.17	IPI:IPI00477763.4	196189	SPACER	SWISS-PROT:Q9Y5S2|TREMBL:Q86TR8;Q86XZ8|ENSEMBL:ENSP00000355237|REFSEQ:NP_006026|H-INV:HIT000070596|VEGA:OTTHUMP00000028140;OTTHUMP00000066098 Tax_Id=9606 Gene_Symbol=CDC42BPB Serine/threonine-protein kinase MRCK beta	VHQIELAPR	534.8166	1067.6187	2	43	-777.777	-777.777	-777.777	-777.777	0	0	1490.2649	0	0	0	1067.6183	534.8160363	1067.617547	0	FALSE			-777.777	-777.777	-777.777	1	28.8	M:\Shao-En\MSDATA\kinaseinhib\k252a\solcomp\10x\J2\kinaseinhib_k252a_solcomp_10x_J2_combo_mascot_results.html	1Arg6	4	-777.777	-777.777	M:\Shao-En\MSDATA\kinaseinhib\k252a\solcomp\10x\J2\m03152008_j2_6.raw		0	1061.598155		0	TRUE	0	-777.777
-1	1	0	0.875	0.17	IPI:IPI00477763.4	196189	SPACER	SWISS-PROT:Q9Y5S2|TREMBL:Q86TR8;Q86XZ8|ENSEMBL:ENSP00000355237|REFSEQ:NP_006026|H-INV:HIT000070596|VEGA:OTTHUMP00000028140;OTTHUMP00000066098 Tax_Id=9606 Gene_Symbol=CDC42BPB Serine/threonine-protein kinase MRCK beta	VHQIELAPR	531.8061	1061.5977	2	40	-777.777	-777.777	-777.777	-777.777	0	0	1455.9276	0	0	0	1061.5981	531.8055464	1061.596567	0	FALSE			-777.777	-777.777	-777.777	1	27.7	M:\Shao-En\MSDATA\kinaseinhib\k252a\solcomp\10x\J2\kinaseinhib_k252a_solcomp_10x_J2_combo_mascot_results.html		4	-777.777	-777.777	M:\Shao-En\MSDATA\kinaseinhib\k252a\solcomp\10x\J2\m03152008_j2_6.raw		0	1061.598155		0	TRUE	0	-777.777
-1	1	0	0.875	0.17	IPI:IPI00477763.4	196189	SPACER	SWISS-PROT:Q9Y5S2|TREMBL:Q86TR8;Q86XZ8|ENSEMBL:ENSP00000355237|REFSEQ:NP_006026|H-INV:HIT000070596|VEGA:OTTHUMP00000028140;OTTHUMP00000066098 Tax_Id=9606 Gene_Symbol=CDC42BPB Serine/threonine-protein kinase MRCK beta	VHQIELAPR	531.8061	1061.5977	2	40	-777.777	-777.777	-777.777	-777.777	0	0	1704.9247	0	0	0	1061.5981	531.8055464	1061.596567	0	FALSE			-777.777	-777.777	-777.777	1	28.6	M:\Shao-En\MSDATA\kinaseinhib\k252a\solcomp\10x\J2\kinaseinhib_k252a_solcomp_10x_J2_combo_mascot_results.html		4	-777.777	-777.777	M:\Shao-En\MSDATA\kinaseinhib\k252a\solcomp\10x\J2\m03152008_j2_6.raw		0	1061.598155		0	TRUE	0	-777.777
-1	1	0	0.875	0.17	IPI:IPI00477763.4	196189	SPACER	SWISS-PROT:Q9Y5S2|TREMBL:Q86TR8;Q86XZ8|ENSEMBL:ENSP00000355237|REFSEQ:NP_006026|H-INV:HIT000070596|VEGA:OTTHUMP00000028140;OTTHUMP00000066098 Tax_Id=9606 Gene_Symbol=CDC42BPB Serine/threonine-protein kinase MRCK beta	VHQIELAPR	531.8062	1061.5979	2	40	-777.777	-777.777	-777.777	-777.777	0	0	1640.1223	0	0	0	1061.5981	531.8056464	1061.596767	0	FALSE			-777.777	-777.777	-777.777	1	29.9	M:\Shao-En\MSDATA\kinaseinhib\k252a\solcomp\10x\J2\kinaseinhib_k252a_solcomp_10x_J2_combo_mascot_results.html		4	-777.777	-777.777	M:\Shao-En\MSDATA\kinaseinhib\k252a\solcomp\10x\J2\m03152008_j2_6.raw		0	1061.598155		0	TRUE	0	-777.777
-1	1	0	0.875	0.17	IPI:IPI00477763.4	196189	SPACER	SWISS-PROT:Q9Y5S2|TREMBL:Q86TR8;Q86XZ8|ENSEMBL:ENSP00000355237|REFSEQ:NP_006026|H-INV:HIT000070596|VEGA:OTTHUMP00000028140;OTTHUMP00000066098 Tax_Id=9606 Gene_Symbol=CDC42BPB Serine/threonine-protein kinase MRCK beta	VHQIELAPR	531.8061	1061.5977	2	39	-777.777	-777.777	-777.777	-777.777	0	0	1517.2396	0	0	0	1061.5981	531.8055464	1061.596567	0	FALSE			-777.777	-777.777	-777.777	1	28.4	M:\Shao-En\MSDATA\kinaseinhib\k252a\solcomp\10x\J2\kinaseinhib_k252a_solcomp_10x_J2_combo_mascot_results.html		4	-777.777	-777.777	M:\Shao-En\MSDATA\kinaseinhib\k252a\solcomp\10x\J2\m03152008_j2_6.raw		0	1061.598155		0	TRUE	0	-777.777
-1	1	0	0.875	0.17	IPI:IPI00477763.4	196189	SPACER	SWISS-PROT:Q9Y5S2|TREMBL:Q86TR8;Q86XZ8|ENSEMBL:ENSP00000355237|REFSEQ:NP_006026|H-INV:HIT000070596|VEGA:OTTHUMP00000028140;OTTHUMP00000066098 Tax_Id=9606 Gene_Symbol=CDC42BPB Serine/threonine-protein kinase MRCK beta	VHQIELAPR	531.8062	1061.5979	2	37	-777.777	-777.777	-777.777	-777.777	0	0	1860.9196	0	0	0	1061.5981	531.8056464	1061.596767	0	FALSE			-777.777	-777.777	-777.777	1	24.7	M:\Shao-En\MSDATA\kinaseinhib\k252a\solcomp\10x\J2\kinaseinhib_k252a_solcomp_10x_J2_combo_mascot_results.html		4	-777.777	-777.777	M:\Shao-En\MSDATA\kinaseinhib\k252a\solcomp\10x\J2\m03152008_j2_6.raw		0	1061.598155		0	TRUE	0	-777.777
-1	1	0	0.875	0.17	IPI:IPI00477763.4	196189	SPACER	SWISS-PROT:Q9Y5S2|TREMBL:Q86TR8;Q86XZ8|ENSEMBL:ENSP00000355237|REFSEQ:NP_006026|H-INV:HIT000070596|VEGA:OTTHUMP00000028140;OTTHUMP00000066098 Tax_Id=9606 Gene_Symbol=CDC42BPB Serine/threonine-protein kinase MRCK beta	VHQIELAPR	531.8062	1061.5979	2	37	-777.777	-777.777	-777.777	-777.777	0	0	1892.2713	0	0	0	1061.5981	531.8056464	1061.596767	0	FALSE			-777.777	-777.777	-777.777	1	21.3	M:\Shao-En\MSDATA\kinaseinhib\k252a\solcomp\10x\J2\kinaseinhib_k252a_solcomp_10x_J2_combo_mascot_results.html		4	-777.777	-777.777	M:\Shao-En\MSDATA\kinaseinhib\k252a\solcomp\10x\J2\m03152008_j2_6.raw		0	1061.598155		0	TRUE	0	-777.777
-1	1	0	0.875	0.17	IPI:IPI00477763.4	196189	SPACER	SWISS-PROT:Q9Y5S2|TREMBL:Q86TR8;Q86XZ8|ENSEMBL:ENSP00000355237|REFSEQ:NP_006026|H-INV:HIT000070596|VEGA:OTTHUMP00000028140;OTTHUMP00000066098 Tax_Id=9606 Gene_Symbol=CDC42BPB Serine/threonine-protein kinase MRCK beta	VHQIELAPR	531.8062	1061.5979	2	36	-777.777	-777.777	-777.777	-777.777	0	0	1950.8726	0	0	0	1061.5981	531.8056464	1061.596767	0	FALSE			-777.777	-777.777	-777.777	1	21.7	M:\Shao-En\MSDATA\kinaseinhib\k252a\solcomp\10x\J2\kinaseinhib_k252a_solcomp_10x_J2_combo_mascot_results.html		4	-777.777	-777.777	M:\Shao-En\MSDATA\kinaseinhib\k252a\solcomp\10x\J2\m03152008_j2_6.raw		0	1061.598155		0	TRUE	0	-777.777
-1	1	0	0.875	0.17	IPI:IPI00477763.4	196189	SPACER	SWISS-PROT:Q9Y5S2|TREMBL:Q86TR8;Q86XZ8|ENSEMBL:ENSP00000355237|REFSEQ:NP_006026|H-INV:HIT000070596|VEGA:OTTHUMP00000028140;OTTHUMP00000066098 Tax_Id=9606 Gene_Symbol=CDC42BPB Serine/threonine-protein kinase MRCK beta	VHQIELAPR	531.8063	1061.5981	2	36	-777.777	-777.777	-777.777	-777.777	0	0	1830.6068	0	0	0	1061.5981	531.8057464	1061.596967	0	FALSE			-777.777	-777.777	-777.777	1	23.6	M:\Shao-En\MSDATA\kinaseinhib\k252a\solcomp\10x\J2\kinaseinhib_k252a_solcomp_10x_J2_combo_mascot_results.html		4	-777.777	-777.777	M:\Shao-En\MSDATA\kinaseinhib\k252a\solcomp\10x\J2\m03152008_j2_6.raw		0	1061.598155		0	TRUE	0	-777.777
-1	1	0	0.875	0.17	IPI:IPI00477763.4	196189	SPACER	SWISS-PROT:Q9Y5S2|TREMBL:Q86TR8;Q86XZ8|ENSEMBL:ENSP00000355237|REFSEQ:NP_006026|H-INV:HIT000070596|VEGA:OTTHUMP00000028140;OTTHUMP00000066098 Tax_Id=9606 Gene_Symbol=CDC42BPB Serine/threonine-protein kinase MRCK beta	VHQIELAPR	531.8061	1061.5976	2	35	-777.777	-777.777	-777.777	-777.777	0	0	1922.9004	0	0	0	1061.5981	531.8055464	1061.596567	0	FALSE			-777.777	-777.777	-777.777	1	21.8	M:\Shao-En\MSDATA\kinaseinhib\k252a\solcomp\10x\J2\kinaseinhib_k252a_solcomp_10x_J2_combo_mascot_results.html		4	-777.777	-777.777	M:\Shao-En\MSDATA\kinaseinhib\k252a\solcomp\10x\J2\m03152008_j2_6.raw		0	1061.598155		0	TRUE	0	-777.777
-1	1	0	0.875	0.17	IPI:IPI00477763.4	196189	SPACER	SWISS-PROT:Q9Y5S2|TREMBL:Q86TR8;Q86XZ8|ENSEMBL:ENSP00000355237|REFSEQ:NP_006026|H-INV:HIT000070596|VEGA:OTTHUMP00000028140;OTTHUMP00000066098 Tax_Id=9606 Gene_Symbol=CDC42BPB Serine/threonine-protein kinase MRCK beta	VHQIELAPR	534.8166	1067.6186	2	33	-777.777	-777.777	-777.777	-777.777	0	0	1427.5227	0	0	0	1067.6183	534.8160363	1067.617547	0	FALSE			-777.777	-777.777	-777.777	1	9.7	M:\Shao-En\MSDATA\kinaseinhib\k252a\solcomp\10x\J2\kinaseinhib_k252a_solcomp_10x_J2_combo_mascot_results.html	1Arg6	4	-777.777	-777.777	M:\Shao-En\MSDATA\kinaseinhib\k252a\solcomp\10x\J2\m03152008_j2_6.raw		0	1061.598155		0	TRUE	0	-777.777
-1	1	0	0.875	0.17	IPI:IPI00477763.4	196189	SPACER	SWISS-PROT:Q9Y5S2|TREMBL:Q86TR8;Q86XZ8|ENSEMBL:ENSP00000355237|REFSEQ:NP_006026|H-INV:HIT000070596|VEGA:OTTHUMP00000028140;OTTHUMP00000066098 Tax_Id=9606 Gene_Symbol=CDC42BPB Serine/threonine-protein kinase MRCK beta	VHQIELAPR	534.8166	1067.6187	2	33	-777.777	-777.777	-777.777	-777.777	0	0	1740.0566	0	0	0	1067.6183	534.8160363	1067.617547	0	FALSE			-777.777	-777.777	-777.777	1	17.1	M:\Shao-En\MSDATA\kinaseinhib\k252a\solcomp\10x\J2\kinaseinhib_k252a_solcomp_10x_J2_combo_mascot_results.html	1Arg6	4	-777.777	-777.777	M:\Shao-En\MSDATA\kinaseinhib\k252a\solcomp\10x\J2\m03152008_j2_6.raw		0	1061.598155		0	TRUE	0	-777.777
-1	1	0	0.875	0.17	IPI:IPI00477763.4	196189	SPACER	SWISS-PROT:Q9Y5S2|TREMBL:Q86TR8;Q86XZ8|ENSEMBL:ENSP00000355237|REFSEQ:NP_006026|H-INV:HIT000070596|VEGA:OTTHUMP00000028140;OTTHUMP00000066098 Tax_Id=9606 Gene_Symbol=CDC42BPB Serine/threonine-protein kinase MRCK beta	VHQIELAPR	534.8166	1067.6187	2	33	-777.777	-777.777	-777.777	-777.777	0	0	1709.8171	0	0	0	1067.6183	534.8160363	1067.617547	0	FALSE			-777.777	-777.777	-777.777	1	24.5	M:\Shao-En\MSDATA\kinaseinhib\k252a\solcomp\10x\J2\kinaseinhib_k252a_solcomp_10x_J2_combo_mascot_results.html	1Arg6	4	-777.777	-777.777	M:\Shao-En\MSDATA\kinaseinhib\k252a\solcomp\10x\J2\m03152008_j2_6.raw		0	1061.598155		0	TRUE	0	-777.777
-1	1	0	0.875	0.17	IPI:IPI00477763.4	196189	SPACER	SWISS-PROT:Q9Y5S2|TREMBL:Q86TR8;Q86XZ8|ENSEMBL:ENSP00000355237|REFSEQ:NP_006026|H-INV:HIT000070596|VEGA:OTTHUMP00000028140;OTTHUMP00000066098 Tax_Id=9606 Gene_Symbol=CDC42BPB Serine/threonine-protein kinase MRCK beta	VHQIELAPR	534.8166	1067.6187	2	32	-777.777	-777.777	-777.777	-777.777	0	0	1615.0178	0	0	0	1067.6183	534.8160363	1067.617547	0	FALSE			-777.777	-777.777	-777.777	1	18.1	M:\Shao-En\MSDATA\kinaseinhib\k252a\solcomp\10x\J2\kinaseinhib_k252a_solcomp_10x_J2_combo_mascot_results.html	1Arg6	4	-777.777	-777.777	M:\Shao-En\MSDATA\kinaseinhib\k252a\solcomp\10x\J2\m03152008_j2_6.raw		0	1061.598155		0	TRUE	0	-777.777
-1	1	0	0.875	0.17	IPI:IPI00477763.4	196189	SPACER	SWISS-PROT:Q9Y5S2|TREMBL:Q86TR8;Q86XZ8|ENSEMBL:ENSP00000355237|REFSEQ:NP_006026|H-INV:HIT000070596|VEGA:OTTHUMP00000028140;OTTHUMP00000066098 Tax_Id=9606 Gene_Symbol=CDC42BPB Serine/threonine-protein kinase MRCK beta	VHQIELAPR	534.8166	1067.6187	2	32	-777.777	-777.777	-777.777	-777.777	0	0	1552.5274	0	0	0	1067.6183	534.8160363	1067.617547	0	FALSE			-777.777	-777.777	-777.777	1	14.3	M:\Shao-En\MSDATA\kinaseinhib\k252a\solcomp\10x\J2\kinaseinhib_k252a_solcomp_10x_J2_combo_mascot_results.html	1Arg6	4	-777.777	-777.777	M:\Shao-En\MSDATA\kinaseinhib\k252a\solcomp\10x\J2\m03152008_j2_6.raw		0	1061.598155		0	TRUE	0	-777.777
-1	1	0	0.875	0.17	IPI:IPI00477763.4	196189	SPACER	SWISS-PROT:Q9Y5S2|TREMBL:Q86TR8;Q86XZ8|ENSEMBL:ENSP00000355237|REFSEQ:NP_006026|H-INV:HIT000070596|VEGA:OTTHUMP00000028140;OTTHUMP00000066098 Tax_Id=9606 Gene_Symbol=CDC42BPB Serine/threonine-protein kinase MRCK beta	VHQIELAPR	534.8167	1067.6188	2	32	-777.777	-777.777	-777.777	-777.777	0	0	1645.1048	0	0	0	1067.6183	534.8161363	1067.617747	0	FALSE			-777.777	-777.777	-777.777	1	20	M:\Shao-En\MSDATA\kinaseinhib\k252a\solcomp\10x\J2\kinaseinhib_k252a_solcomp_10x_J2_combo_mascot_results.html	1Arg6	4	-777.777	-777.777	M:\Shao-En\MSDATA\kinaseinhib\k252a\solcomp\10x\J2\m03152008_j2_6.raw		0	1061.598155		0	TRUE	0	-777.777
-1	1	0	0.875	0.17	IPI:IPI00477763.4	196189	SPACER	SWISS-PROT:Q9Y5S2|TREMBL:Q86TR8;Q86XZ8|ENSEMBL:ENSP00000355237|REFSEQ:NP_006026|H-INV:HIT000070596|VEGA:OTTHUMP00000028140;OTTHUMP00000066098 Tax_Id=9606 Gene_Symbol=CDC42BPB Serine/threonine-protein kinase MRCK beta	VHQIELAPR	534.8167	1067.6189	2	32	-777.777	-777.777	-777.777	-777.777	0	0	1935.7406	0	0	0	1067.6183	534.8161363	1067.617747	0	FALSE			-777.777	-777.777	-777.777	1	15.9	M:\Shao-En\MSDATA\kinaseinhib\k252a\solcomp\10x\J2\kinaseinhib_k252a_solcomp_10x_J2_combo_mascot_results.html	1Arg6	4	-777.777	-777.777	M:\Shao-En\MSDATA\kinaseinhib\k252a\solcomp\10x\J2\m03152008_j2_6.raw		0	1061.598155		0	TRUE	0	-777.777
-1	1	0	0.875	0.17	IPI:IPI00477763.4	196189	SPACER	SWISS-PROT:Q9Y5S2|TREMBL:Q86TR8;Q86XZ8|ENSEMBL:ENSP00000355237|REFSEQ:NP_006026|H-INV:HIT000070596|VEGA:OTTHUMP00000028140;OTTHUMP00000066098 Tax_Id=9606 Gene_Symbol=CDC42BPB Serine/threonine-protein kinase MRCK beta	VHQIELAPR	534.8165	1067.6185	2	31	-777.777	-777.777	-777.777	-777.777	0	0	1774.3749	0	0	0	1067.6183	534.8159363	1067.617347	0	FALSE			-777.777	-777.777	-777.777	1	14	M:\Shao-En\MSDATA\kinaseinhib\k252a\solcomp\10x\J2\kinaseinhib_k252a_solcomp_10x_J2_combo_mascot_results.html	1Arg6	4	-777.777	-777.777	M:\Shao-En\MSDATA\kinaseinhib\k252a\solcomp\10x\J2\m03152008_j2_6.raw		0	1061.598155		0	TRUE	0	-777.777
-1	1	0	0.875	0.17	IPI:IPI00477763.4	196189	SPACER	SWISS-PROT:Q9Y5S2|TREMBL:Q86TR8;Q86XZ8|ENSEMBL:ENSP00000355237|REFSEQ:NP_006026|H-INV:HIT000070596|VEGA:OTTHUMP00000028140;OTTHUMP00000066098 Tax_Id=9606 Gene_Symbol=CDC42BPB Serine/threonine-protein kinase MRCK beta	VHQIELAPR	534.8166	1067.6186	2	31	-777.777	-777.777	-777.777	-777.777	0	0	1522.6456	0	0	0	1067.6183	534.8160363	1067.617547	0	FALSE			-777.777	-777.777	-777.777	1	19.4	M:\Shao-En\MSDATA\kinaseinhib\k252a\solcomp\10x\J2\kinaseinhib_k252a_solcomp_10x_J2_combo_mascot_results.html	1Arg6	4	-777.777	-777.777	M:\Shao-En\MSDATA\kinaseinhib\k252a\solcomp\10x\J2\m03152008_j2_6.raw		0	1061.598155		0	TRUE	0	-777.777
-1	1	0	0.875	0.17	IPI:IPI00477763.4	196189	SPACER	SWISS-PROT:Q9Y5S2|TREMBL:Q86TR8;Q86XZ8|ENSEMBL:ENSP00000355237|REFSEQ:NP_006026|H-INV:HIT000070596|VEGA:OTTHUMP00000028140;OTTHUMP00000066098 Tax_Id=9606 Gene_Symbol=CDC42BPB Serine/threonine-protein kinase MRCK beta	VHQIELAPR	534.8166	1067.6187	2	31	-777.777	-777.777	-777.777	-777.777	0	0	1677.3192	0	0	0	1067.6183	534.8160363	1067.617547	0	FALSE			-777.777	-777.777	-777.777	1	21.5	M:\Shao-En\MSDATA\kinaseinhib\k252a\solcomp\10x\J2\kinaseinhib_k252a_solcomp_10x_J2_combo_mascot_results.html	1Arg6	4	-777.777	-777.777	M:\Shao-En\MSDATA\kinaseinhib\k252a\solcomp\10x\J2\m03152008_j2_6.raw		0	1061.598155		0	TRUE	0	-777.777
-1	1	0	0.875	0.17	IPI:IPI00477763.4	196189	SPACER	SWISS-PROT:Q9Y5S2|TREMBL:Q86TR8;Q86XZ8|ENSEMBL:ENSP00000355237|REFSEQ:NP_006026|H-INV:HIT000070596|VEGA:OTTHUMP00000028140;OTTHUMP00000066098 Tax_Id=9606 Gene_Symbol=CDC42BPB Serine/threonine-protein kinase MRCK beta	VHQIELAPR	534.8165	1067.6184	2	30	-777.777	-777.777	-777.777	-777.777	0	0	1457.9571	0	0	0	1067.6183	534.8159363	1067.617347	0	FALSE			-777.777	-777.777	-777.777	1	12.2	M:\Shao-En\MSDATA\kinaseinhib\k252a\solcomp\10x\J2\kinaseinhib_k252a_solcomp_10x_J2_combo_mascot_results.html	1Arg6	4	-777.777	-777.777	M:\Shao-En\MSDATA\kinaseinhib\k252a\solcomp\10x\J2\m03152008_j2_6.raw		0	1061.598155		0	TRUE	0	-777.777
-1	1	0	0.875	0.17	IPI:IPI00477763.4	196189	SPACER	SWISS-PROT:Q9Y5S2|TREMBL:Q86TR8;Q86XZ8|ENSEMBL:ENSP00000355237|REFSEQ:NP_006026|H-INV:HIT000070596|VEGA:OTTHUMP00000028140;OTTHUMP00000066098 Tax_Id=9606 Gene_Symbol=CDC42BPB Serine/threonine-protein kinase MRCK beta	VHQIELAPR	534.8166	1067.6187	2	30	-777.777	-777.777	-777.777	-777.777	0	0	1583.0945	0	0	0	1067.6183	534.8160363	1067.617547	0	FALSE			-777.777	-777.777	-777.777	1	14.2	M:\Shao-En\MSDATA\kinaseinhib\k252a\solcomp\10x\J2\kinaseinhib_k252a_solcomp_10x_J2_combo_mascot_results.html	1Arg6	4	-777.777	-777.777	M:\Shao-En\MSDATA\kinaseinhib\k252a\solcomp\10x\J2\m03152008_j2_6.raw		0	1061.598155		0	TRUE	0	-777.777
-1	1	0	0.875	0.17	IPI:IPI00477763.4	196189	SPACER	SWISS-PROT:Q9Y5S2|TREMBL:Q86TR8;Q86XZ8|ENSEMBL:ENSP00000355237|REFSEQ:NP_006026|H-INV:HIT000070596|VEGA:OTTHUMP00000028140;OTTHUMP00000066098 Tax_Id=9606 Gene_Symbol=CDC42BPB Serine/threonine-protein kinase MRCK beta	VHQIELAPR	534.8167	1067.6189	2	30	-777.777	-777.777	-777.777	-777.777	0	0	1871.2937	0	0	0	1067.6183	534.8161363	1067.617747	0	FALSE			-777.777	-777.777	-777.777	1	8.4	M:\Shao-En\MSDATA\kinaseinhib\k252a\solcomp\10x\J2\kinaseinhib_k252a_solcomp_10x_J2_combo_mascot_results.html	1Arg6	4	-777.777	-777.777	M:\Shao-En\MSDATA\kinaseinhib\k252a\solcomp\10x\J2\m03152008_j2_6.raw		0	1061.598155		0	TRUE	0	-777.777
-1	1	0	0.875	0.17	IPI:IPI00477763.4	196189	SPACER	SWISS-PROT:Q9Y5S2|TREMBL:Q86TR8;Q86XZ8|ENSEMBL:ENSP00000355237|REFSEQ:NP_006026|H-INV:HIT000070596|VEGA:OTTHUMP00000028140;OTTHUMP00000066098 Tax_Id=9606 Gene_Symbol=CDC42BPB Serine/threonine-protein kinase MRCK beta	VHQIELAPR	534.8166	1067.6186	2	29	-777.777	-777.777	-777.777	-777.777	0	0	1968.512	0	0	0	1067.6183	534.8160363	1067.617547	0	FALSE			-777.777	-777.777	-777.777	1	16.3	M:\Shao-En\MSDATA\kinaseinhib\k252a\solcomp\10x\J2\kinaseinhib_k252a_solcomp_10x_J2_combo_mascot_results.html	1Arg6	4	-777.777	-777.777	M:\Shao-En\MSDATA\kinaseinhib\k252a\solcomp\10x\J2\m03152008_j2_6.raw		0	1061.598155		0	TRUE	0	-777.777
-1	1	0	0.875	0.17	IPI:IPI00477763.4	196189	SPACER	SWISS-PROT:Q9Y5S2|TREMBL:Q86TR8;Q86XZ8|ENSEMBL:ENSP00000355237|REFSEQ:NP_006026|H-INV:HIT000070596|VEGA:OTTHUMP00000028140;OTTHUMP00000066098 Tax_Id=9606 Gene_Symbol=CDC42BPB Serine/threonine-protein kinase MRCK beta	VHQIELAPR	534.8167	1067.6188	2	29	-777.777	-777.777	-777.777	-777.777	0	0	1806.244	0	0	0	1067.6183	534.8161363	1067.617747	0	FALSE			-777.777	-777.777	-777.777	1	16.2	M:\Shao-En\MSDATA\kinaseinhib\k252a\solcomp\10x\J2\kinaseinhib_k252a_solcomp_10x_J2_combo_mascot_results.html	1Arg6	4	-777.777	-777.777	M:\Shao-En\MSDATA\kinaseinhib\k252a\solcomp\10x\J2\m03152008_j2_6.raw		0	1061.598155		0	TRUE	0	-777.777
-1	1	0	0.875	0.17	IPI:IPI00477763.4	196189	SPACER	SWISS-PROT:Q9Y5S2|TREMBL:Q86TR8;Q86XZ8|ENSEMBL:ENSP00000355237|REFSEQ:NP_006026|H-INV:HIT000070596|VEGA:OTTHUMP00000028140;OTTHUMP00000066098 Tax_Id=9606 Gene_Symbol=CDC42BPB Serine/threonine-protein kinase MRCK beta	VHQIELAPR	534.8168	1067.6191	2	29	-777.777	-777.777	-777.777	-777.777	0	0	1904.1485	0	0	0	1067.6183	534.8162363	1067.617947	0	FALSE			-777.777	-777.777	-777.777	1	14.8	M:\Shao-En\MSDATA\kinaseinhib\k252a\solcomp\10x\J2\kinaseinhib_k252a_solcomp_10x_J2_combo_mascot_results.html	1Arg6	4	-777.777	-777.777	M:\Shao-En\MSDATA\kinaseinhib\k252a\solcomp\10x\J2\m03152008_j2_6.raw		0	1061.598155		0	TRUE	0	-777.777
-1	1	0	0.875	0.17	IPI:IPI00477763.4	196189	SPACER	SWISS-PROT:Q9Y5S2|TREMBL:Q86TR8;Q86XZ8|ENSEMBL:ENSP00000355237|REFSEQ:NP_006026|H-INV:HIT000070596|VEGA:OTTHUMP00000028140;OTTHUMP00000066098 Tax_Id=9606 Gene_Symbol=CDC42BPB Serine/threonine-protein kinase MRCK beta	VHQIELAPR	531.8072	1061.5998	2	28	-777.777	-777.777	-777.777	-777.777	0	0	1393.5566	0	0	0	1061.5981	531.8066464	1061.598767	0	FALSE			-777.777	-777.777	-777.777	1	16.7	M:\Shao-En\MSDATA\kinaseinhib\k252a\solcomp\10x\J2\kinaseinhib_k252a_solcomp_10x_J2_combo_mascot_results.html		4	-777.777	-777.777	M:\Shao-En\MSDATA\kinaseinhib\k252a\solcomp\10x\J2\m03152008_j2_6.raw		0	1061.598155		0	TRUE	0	-777.777
-1	1	0	0.875	0.17	IPI:IPI00477763.4	196189	SPACER	SWISS-PROT:Q9Y5S2|TREMBL:Q86TR8;Q86XZ8|ENSEMBL:ENSP00000355237|REFSEQ:NP_006026|H-INV:HIT000070596|VEGA:OTTHUMP00000028140;OTTHUMP00000066098 Tax_Id=9606 Gene_Symbol=CDC42BPB Serine/threonine-protein kinase MRCK beta	VHQIELAPR	531.8064	1061.5982	2	26	-777.777	-777.777	-777.777	-777.777	0	0	1981.3177	0	0	0	1061.5981	531.8058464	1061.597167	0	FALSE			-777.777	-777.777	-777.777	1	14.7	M:\Shao-En\MSDATA\kinaseinhib\k252a\solcomp\10x\J2\kinaseinhib_k252a_solcomp_10x_J2_combo_mascot_results.html		4	-777.777	-777.777	M:\Shao-En\MSDATA\kinaseinhib\k252a\solcomp\10x\J2\m03152008_j2_6.raw		0	1061.598155		0	TRUE	0	-777.777
-1	1	0	0.875	0.17	IPI:IPI00477763.4	196189	SPACER	SWISS-PROT:Q9Y5S2|TREMBL:Q86TR8;Q86XZ8|ENSEMBL:ENSP00000355237|REFSEQ:NP_006026|H-INV:HIT000070596|VEGA:OTTHUMP00000028140;OTTHUMP00000066098 Tax_Id=9606 Gene_Symbol=CDC42BPB Serine/threonine-protein kinase MRCK beta	VHQIELAPR	534.8165	1067.6184	2	25	-777.777	-777.777	-777.777	-777.777	0	0	1838.4522	0	0	0	1067.6183	534.8159363	1067.617347	0	FALSE			-777.777	-777.777	-777.777	1	8.5	M:\Shao-En\MSDATA\kinaseinhib\k252a\solcomp\10x\J2\kinaseinhib_k252a_solcomp_10x_J2_combo_mascot_results.html	1Arg6	4	-777.777	-777.777	M:\Shao-En\MSDATA\kinaseinhib\k252a\solcomp\10x\J2\m03152008_j2_6.raw		0	1061.598155		0	FALSE	0	-777.777
-1	1	0	0.875	0.17	IPI:IPI00477763.4	196189	SPACER	SWISS-PROT:Q9Y5S2|TREMBL:Q86TR8;Q86XZ8|ENSEMBL:ENSP00000355237|REFSEQ:NP_006026|H-INV:HIT000070596|VEGA:OTTHUMP00000028140;OTTHUMP00000066098 Tax_Id=9606 Gene_Symbol=CDC42BPB Serine/threonine-protein kinase MRCK beta	VHQIELAPR	534.8168	1067.6191	2	22	-777.777	-777.777	-777.777	-777.777	0	0	1984.6064	0	0	0	1067.6183	534.8162363	1067.617947	0	FALSE			-777.777	-777.777	-777.777	1	8.5	M:\Shao-En\MSDATA\kinaseinhib\k252a\solcomp\10x\J2\kinaseinhib_k252a_solcomp_10x_J2_combo_mascot_results.html	1Arg6	4	-777.777	-777.777	M:\Shao-En\MSDATA\kinaseinhib\k252a\solcomp\10x\J2\m03152008_j2_6.raw		0	1061.598155		0	FALSE	0	-777.777
-1	1	0	0.875	0.17	IPI:IPI00477763.4	196189	SPACER	SWISS-PROT:Q9Y5S2|TREMBL:Q86TR8;Q86XZ8|ENSEMBL:ENSP00000355237|REFSEQ:NP_006026|H-INV:HIT000070596|VEGA:OTTHUMP00000028140;OTTHUMP00000066098 Tax_Id=9606 Gene_Symbol=CDC42BPB Serine/threonine-protein kinase MRCK beta	VHQIELAPR	354.8742	1061.6007	3	23	-777.777	-777.777	-777.777	-777.777	0	0	1455.5882	0	0	0	1061.5981	354.8742368	1061.600922	0	FALSE			-777.777	-777.777	-777.777	1	2.1	M:\Shao-En\MSDATA\kinaseinhib\k252a\solcomp\10x\J2\kinaseinhib_k252a_solcomp_10x_J2_combo_mascot_results.html		4	-777.777	-777.777	M:\Shao-En\MSDATA\kinaseinhib\k252a\solcomp\10x\J2\m03152008_j2_6.raw		0	1061.598155		0	FALSE	0	-777.777
-1	1	0	0.875	0.17	IPI:IPI00477763.4	196189	SPACER	SWISS-PROT:Q9Y5S2|TREMBL:Q86TR8;Q86XZ8|ENSEMBL:ENSP00000355237|REFSEQ:NP_006026|H-INV:HIT000070596|VEGA:OTTHUMP00000028140;OTTHUMP00000066098 Tax_Id=9606 Gene_Symbol=CDC42BPB Serine/threonine-protein kinase MRCK beta	VHQIELAPR	354.8742	1061.6008	3	23	-777.777	-777.777	-777.777	-777.777	0	0	1423.0693	0	0	0	1061.5981	354.8742368	1061.600922	0	FALSE			-777.777	-777.777	-777.777	1	2.5	M:\Shao-En\MSDATA\kinaseinhib\k252a\solcomp\10x\J2\kinaseinhib_k252a_solcomp_10x_J2_combo_mascot_results.html		4	-777.777	-777.777	M:\Shao-En\MSDATA\kinaseinhib\k252a\solcomp\10x\J2\m03152008_j2_6.raw		0	1061.598155		0	FALSE	0	-777.777
-1	1	0	0.875	0.17	IPI:IPI00477763.4	196189	SPACER	SWISS-PROT:Q9Y5S2|TREMBL:Q86TR8;Q86XZ8|ENSEMBL:ENSP00000355237|REFSEQ:NP_006026|H-INV:HIT000070596|VEGA:OTTHUMP00000028140;OTTHUMP00000066098 Tax_Id=9606 Gene_Symbol=CDC42BPB Serine/threonine-protein kinase MRCK beta	VHQIELAPR	354.8743	1061.6011	3	23	-777.777	-777.777	-777.777	-777.777	0	0	1393.2853	0	0	0	1061.5981	354.8743368	1061.601222	0	FALSE			-777.777	-777.777	-777.777	1	5.9	M:\Shao-En\MSDATA\kinaseinhib\k252a\solcomp\10x\J2\kinaseinhib_k252a_solcomp_10x_J2_combo_mascot_results.html		4	-777.777	-777.777	M:\Shao-En\MSDATA\kinaseinhib\k252a\solcomp\10x\J2\m03152008_j2_6.raw		0	1061.598155		0	FALSE	0	-777.777
-1	1	0	0.875	0.17	IPI:IPI00477763.4	196189	SPACER	SWISS-PROT:Q9Y5S2|TREMBL:Q86TR8;Q86XZ8|ENSEMBL:ENSP00000355237|REFSEQ:NP_006026|H-INV:HIT000070596|VEGA:OTTHUMP00000028140;OTTHUMP00000066098 Tax_Id=9606 Gene_Symbol=CDC42BPB Serine/threonine-protein kinase MRCK beta	VHQIELAPR	354.8738	1061.5995	3	19	-777.777	-777.777	-777.777	-777.777	0	0	1964.8742	0	0	0	1061.5981	354.8738368	1061.599722	0	FALSE			-777.777	-777.777	-777.777	1	6.5	M:\Shao-En\MSDATA\kinaseinhib\k252a\solcomp\10x\J2\kinaseinhib_k252a_solcomp_10x_J2_combo_mascot_results.html		4	-777.777	-777.777	M:\Shao-En\MSDATA\kinaseinhib\k252a\solcomp\10x\J2\m03152008_j2_6.raw		0	1061.598155		0	FALSE	0	-777.777
-1	1	0	0.875	0.17	IPI:IPI00477763.4	196189	SPACER	SWISS-PROT:Q9Y5S2|TREMBL:Q86TR8;Q86XZ8|ENSEMBL:ENSP00000355237|REFSEQ:NP_006026|H-INV:HIT000070596|VEGA:OTTHUMP00000028140;OTTHUMP00000066098 Tax_Id=9606 Gene_Symbol=CDC42BPB Serine/threonine-protein kinase MRCK beta	VHQIELAPR	354.8743	1061.601	3	19	-777.777	-777.777	-777.777	-777.777	0	0	1993.4702	0	0	0	1061.5981	354.8743368	1061.601222	0	FALSE			-777.777	-777.777	-777.777	1	0.4	M:\Shao-En\MSDATA\kinaseinhib\k252a\solcomp\10x\J2\kinaseinhib_k252a_solcomp_10x_J2_combo_mascot_results.html		4	-777.777	-777.777	M:\Shao-En\MSDATA\kinaseinhib\k252a\solcomp\10x\J2\m03152008_j2_6.raw		0	1061.598155		0	FALSE	0	-777.777
-1	1	0	0.875	0.17	IPI:IPI00477763.4	196189	SPACER	SWISS-PROT:Q9Y5S2|TREMBL:Q86TR8;Q86XZ8|ENSEMBL:ENSP00000355237|REFSEQ:NP_006026|H-INV:HIT000070596|VEGA:OTTHUMP00000028140;OTTHUMP00000066098 Tax_Id=9606 Gene_Symbol=CDC42BPB Serine/threonine-protein kinase MRCK beta	VHQIELAPR	354.8742	1061.6008	3	16	-777.777	-777.777	-777.777	-777.777	0	0	1842.5794	0	0	0	1061.5981	354.8742368	1061.600922	0	FALSE			-777.777	-777.777	-777.777	1	1.9	M:\Shao-En\MSDATA\kinaseinhib\k252a\solcomp\10x\J2\kinaseinhib_k252a_solcomp_10x_J2_combo_mascot_results.html		4	-777.777	-777.777	M:\Shao-En\MSDATA\kinaseinhib\k252a\solcomp\10x\J2\m03152008_j2_6.raw		0	1061.598155		0	FALSE	0	-777.777
-1	1	0	0.875	0.17	IPI:IPI00477763.4	196189	SPACER	SWISS-PROT:Q9Y5S2|TREMBL:Q86TR8;Q86XZ8|ENSEMBL:ENSP00000355237|REFSEQ:NP_006026|H-INV:HIT000070596|VEGA:OTTHUMP00000028140;OTTHUMP00000066098 Tax_Id=9606 Gene_Symbol=CDC42BPB Serine/threonine-protein kinase MRCK beta	VHQIELAPR	354.8738	1061.5995	3	13	-777.777	-777.777	-777.777	-777.777	0	0	1759.4167	0	0	0	1061.5981	354.8738368	1061.599722	0	FALSE			-777.777	-777.777	-777.777	1	0.2	M:\Shao-En\MSDATA\kinaseinhib\k252a\solcomp\10x\J2\kinaseinhib_k252a_solcomp_10x_J2_combo_mascot_results.html		4	-777.777	-777.777	M:\Shao-En\MSDATA\kinaseinhib\k252a\solcomp\10x\J2\m03152008_j2_6.raw		0	1061.598155		0	FALSE	0	-777.777
-1	1	0	0.875	0.17	IPI:IPI00477763.4	196189	SPACER	SWISS-PROT:Q9Y5S2|TREMBL:Q86TR8;Q86XZ8|ENSEMBL:ENSP00000355237|REFSEQ:NP_006026|H-INV:HIT000070596|VEGA:OTTHUMP00000028140;OTTHUMP00000066098 Tax_Id=9606 Gene_Symbol=CDC42BPB Serine/threonine-protein kinase MRCK beta	VHQIELAPR	354.8742	1061.6008	3	12	-777.777	-777.777	-777.777	-777.777	0	0	1484.9512	0	0	0	1061.5981	354.8742368	1061.600922	0	FALSE			-777.777	-777.777	-777.777	1	1.1	M:\Shao-En\MSDATA\kinaseinhib\k252a\solcomp\10x\J2\kinaseinhib_k252a_solcomp_10x_J2_combo_mascot_results.html		4	-777.777	-777.777	M:\Shao-En\MSDATA\kinaseinhib\k252a\solcomp\10x\J2\m03152008_j2_6.raw		0	1061.598155		0	FALSE	0	-777.777
-1	1	0	0.875	0.17	IPI:IPI00477763.4	196189	SPACER	SWISS-PROT:Q9Y5S2|TREMBL:Q86TR8;Q86XZ8|ENSEMBL:ENSP00000355237|REFSEQ:NP_006026|H-INV:HIT000070596|VEGA:OTTHUMP00000028140;OTTHUMP00000066098 Tax_Id=9606 Gene_Symbol=CDC42BPB Serine/threonine-protein kinase MRCK beta	VKDANLTLESK	617.3563	1232.6981	2	47	-777.777	-777.777	-777.777	-777.777	1089.017133	15.30918729	1087.3038	1089.233869	1093.3908	3277.022854	1232.6947	617.3554609	1232.696396	1216.664743	FALSE			-777.777	-777.777	-777.777	1	37.1	M:\Shao-En\MSDATA\kinaseinhib\k252a\solcomp\10x\J2\kinaseinhib_k252a_solcomp_10x_J2_combo_mascot_results.html	2Lys8	4	-777.777	-777.777	M:\Shao-En\MSDATA\kinaseinhib\k252a\solcomp\10x\J2\m03152008_j2_6.raw		1178645.537	1216.666295		617.3560823	TRUE	617.3552432	-777.777
-1	1	0	0.875	0.17	IPI:IPI00477763.4	196189	SPACER	SWISS-PROT:Q9Y5S2|TREMBL:Q86TR8;Q86XZ8|ENSEMBL:ENSP00000355237|REFSEQ:NP_006026|H-INV:HIT000070596|VEGA:OTTHUMP00000028140;OTTHUMP00000066098 Tax_Id=9606 Gene_Symbol=CDC42BPB Serine/threonine-protein kinase MRCK beta	VKDANLTLESK	609.3406	1216.6667	2	46	-777.777	-777.777	-777.777	-777.777	0	0	1114.345	0	0	0	1216.6663	609.3397876	1216.66505	0	FALSE			-777.777	-777.777	-777.777	1	20.9	M:\Shao-En\MSDATA\kinaseinhib\k252a\solcomp\10x\J2\kinaseinhib_k252a_solcomp_10x_J2_combo_mascot_results.html		4	-777.777	-777.777	M:\Shao-En\MSDATA\kinaseinhib\k252a\solcomp\10x\J2\m03152008_j2_6.raw		0	1216.666295		0	TRUE	0	-777.777
-1	1	0	0.875	0.17	IPI:IPI00477763.4	196189	SPACER	SWISS-PROT:Q9Y5S2|TREMBL:Q86TR8;Q86XZ8|ENSEMBL:ENSP00000355237|REFSEQ:NP_006026|H-INV:HIT000070596|VEGA:OTTHUMP00000028140;OTTHUMP00000066098 Tax_Id=9606 Gene_Symbol=CDC42BPB Serine/threonine-protein kinase MRCK beta	VKDANLTLESK	609.3417	1216.6688	2	27	-777.777	-777.777	-777.777	-777.777	0	0	1087.0185	0	0	0	1216.6663	609.3408876	1216.66725	0	FALSE			-777.777	-777.777	-777.777	1	5.3	M:\Shao-En\MSDATA\kinaseinhib\k252a\solcomp\10x\J2\kinaseinhib_k252a_solcomp_10x_J2_combo_mascot_results.html		4	-777.777	-777.777	M:\Shao-En\MSDATA\kinaseinhib\k252a\solcomp\10x\J2\m03152008_j2_6.raw		0	1216.666295		0	TRUE	0	-777.777
-1	1	0	0.875	0.17	IPI:IPI00477763.4	196189	SPACER	SWISS-PROT:Q9Y5S2|TREMBL:Q86TR8;Q86XZ8|ENSEMBL:ENSP00000355237|REFSEQ:NP_006026|H-INV:HIT000070596|VEGA:OTTHUMP00000028140;OTTHUMP00000066098 Tax_Id=9606 Gene_Symbol=CDC42BPB Serine/threonine-protein kinase MRCK beta	VPKPTGVK	413.2635	824.5125	2	42	-777.777	-777.777	-777.777	-777.777	783.1130917	3.6388	783.0019	782.9490579	783.7605	8415.333358	824.5119	413.2633419	824.5121584	824.5125523	FALSE			-777.777	-777.777	-777.777	1	17.2	M:\Shao-En\MSDATA\kinaseinhib\k252a\solcomp\10x\J2\kinaseinhib_k252a_solcomp_10x_J2_combo_mascot_results.html		4	-777.777	-777.777	M:\Shao-En\MSDATA\kinaseinhib\k252a\solcomp\10x\J2\m03152008_j2_6.raw		5536626.641	824.5119647		413.2635071	TRUE	413.263349	-777.777
-1	1	0	0.875	0.17	IPI:IPI00477763.4	196189	SPACER	SWISS-PROT:Q9Y5S2|TREMBL:Q86TR8;Q86XZ8|ENSEMBL:ENSP00000355237|REFSEQ:NP_006026|H-INV:HIT000070596|VEGA:OTTHUMP00000028140;OTTHUMP00000066098 Tax_Id=9606 Gene_Symbol=CDC42BPB Serine/threonine-protein kinase MRCK beta	VPKPTGVK	421.2778	840.541	2	38	-777.777	-777.777	-777.777	-777.777	0	0	784.2853	0	0	0	840.5404	421.2776152	840.540705	0	FALSE			-777.777	-777.777	-777.777	1	25	M:\Shao-En\MSDATA\kinaseinhib\k252a\solcomp\10x\J2\kinaseinhib_k252a_solcomp_10x_J2_combo_mascot_results.html	2Lys8	4	-777.777	-777.777	M:\Shao-En\MSDATA\kinaseinhib\k252a\solcomp\10x\J2\m03152008_j2_6.raw		0	824.5119647		0	TRUE	0	-777.777
-1	1	0	0.875	0.17	IPI:IPI00477763.4	196189	SPACER	SWISS-PROT:Q9Y5S2|TREMBL:Q86TR8;Q86XZ8|ENSEMBL:ENSP00000355237|REFSEQ:NP_006026|H-INV:HIT000070596|VEGA:OTTHUMP00000028140;OTTHUMP00000066098 Tax_Id=9606 Gene_Symbol=CDC42BPB Serine/threonine-protein kinase MRCK beta	VTASLLGAPSK	526.3161	1050.6176	2	80	-777.777	-777.777	-777.777	-777.777	2289.399176	10.06619976	2288.2896	2290.169073	2289.5338	179419.9666	1050.6164	526.3155647	1050.616604	1042.601732	FALSE			-777.777	-777.777	-777.777	1	57.2	M:\Shao-En\MSDATA\kinaseinhib\k252a\solcomp\10x\J2\kinaseinhib_k252a_solcomp_10x_J2_combo_mascot_results.html	1Lys8	4	-777.777	-777.777	M:\Shao-En\MSDATA\kinaseinhib\k252a\solcomp\10x\J2\m03152008_j2_6.raw		82989925.75	1042.602235		526.3161635	TRUE	526.3156282	-777.777
-1	1	0	0.875	0.17	IPI:IPI00477763.4	196189	SPACER	SWISS-PROT:Q9Y5S2|TREMBL:Q86TR8;Q86XZ8|ENSEMBL:ENSP00000355237|REFSEQ:NP_006026|H-INV:HIT000070596|VEGA:OTTHUMP00000028140;OTTHUMP00000066098 Tax_Id=9606 Gene_Symbol=CDC42BPB Serine/threonine-protein kinase MRCK beta	VTASLLGAPSK	522.3087	1042.6029	2	78	-777.777	-777.777	-777.777	-777.777	0	0	2287.2976	0	0	0	1042.6022	522.3081781	1042.601831	0	FALSE			-777.777	-777.777	-777.777	1	54.7	M:\Shao-En\MSDATA\kinaseinhib\k252a\solcomp\10x\J2\kinaseinhib_k252a_solcomp_10x_J2_combo_mascot_results.html		4	-777.777	-777.777	M:\Shao-En\MSDATA\kinaseinhib\k252a\solcomp\10x\J2\m03152008_j2_6.raw		0	1042.602235		0	TRUE	0	-777.777
-1	1	0	0.875	0.17	IPI:IPI00477763.4	196189	SPACER	SWISS-PROT:Q9Y5S2|TREMBL:Q86TR8;Q86XZ8|ENSEMBL:ENSP00000355237|REFSEQ:NP_006026|H-INV:HIT000070596|VEGA:OTTHUMP00000028140;OTTHUMP00000066098 Tax_Id=9606 Gene_Symbol=CDC42BPB Serine/threonine-protein kinase MRCK beta	WVGILEGLQSILHK	800.9719	1599.9293	2	83	-777.777	-777.777	-777.777	-777.777	3273.092971	8.709937231	3271.7183	3273.075372	3273.9415	28952.07525	1599.9228	800.9704482	1599.926371	1591.909074	FALSE			-777.777	-777.777	-777.777	1	61.8	M:\Shao-En\MSDATA\kinaseinhib\k252a\solcomp\10x\J2\kinaseinhib_k252a_solcomp_10x_J2_combo_mascot_results.html	1Lys8	4	-777.777	-777.777	M:\Shao-En\MSDATA\kinaseinhib\k252a\solcomp\10x\J2\m03152008_j2_6.raw		6846005.398	1591.908575		800.9690243	TRUE	800.9675726	-777.777
-1	1	0	0.875	0.17	IPI:IPI00477763.4	196189	SPACER	SWISS-PROT:Q9Y5S2|TREMBL:Q86TR8;Q86XZ8|ENSEMBL:ENSP00000355237|REFSEQ:NP_006026|H-INV:HIT000070596|VEGA:OTTHUMP00000028140;OTTHUMP00000066098 Tax_Id=9606 Gene_Symbol=CDC42BPB Serine/threonine-protein kinase MRCK beta	WVGILEGLQSILHK	796.9626	1591.9107	2	73	-777.777	-777.777	-777.777	-777.777	0	0	3272.806	0	0	0	1591.9086	796.9611616	1591.907798	0	FALSE			-777.777	-777.777	-777.777	1	60.5	M:\Shao-En\MSDATA\kinaseinhib\k252a\solcomp\10x\J2\kinaseinhib_k252a_solcomp_10x_J2_combo_mascot_results.html		4	-777.777	-777.777	M:\Shao-En\MSDATA\kinaseinhib\k252a\solcomp\10x\J2\m03152008_j2_6.raw		0	1591.908575		0	TRUE	0	-777.777
-1	1	0	0.875	0.17	IPI:IPI00477763.4	196189	SPACER	SWISS-PROT:Q9Y5S2|TREMBL:Q86TR8;Q86XZ8|ENSEMBL:ENSP00000355237|REFSEQ:NP_006026|H-INV:HIT000070596|VEGA:OTTHUMP00000028140;OTTHUMP00000066098 Tax_Id=9606 Gene_Symbol=CDC42BPB Serine/threonine-protein kinase MRCK beta	WVGILEGLQSILHK	534.315	1599.9232	3	47	-777.777	-777.777	-777.777	-777.777	3272.90228	8.709937231	3270.598	3272.997126	3271.9819	50757.12878	1599.9228	534.314438	1599.921526	1591.909336	FALSE			-777.777	-777.777	-777.777	1	36.4	M:\Shao-En\MSDATA\kinaseinhib\k252a\solcomp\10x\J2\kinaseinhib_k252a_solcomp_10x_J2_combo_mascot_results.html	1Lys8	4	-777.777	-777.777	M:\Shao-En\MSDATA\kinaseinhib\k252a\solcomp\10x\J2\m03152008_j2_6.raw		22362180.22	1591.908575		534.3150248	TRUE	534.3144628	-777.777
-1	1	0	0.875	0.17	IPI:IPI00477763.4	196189	SPACER	SWISS-PROT:Q9Y5S2|TREMBL:Q86TR8;Q86XZ8|ENSEMBL:ENSP00000355237|REFSEQ:NP_006026|H-INV:HIT000070596|VEGA:OTTHUMP00000028140;OTTHUMP00000066098 Tax_Id=9606 Gene_Symbol=CDC42BPB Serine/threonine-protein kinase MRCK beta	WVGILEGLQSILHK	531.644	1591.9102	3	31	-777.777	-777.777	-777.777	-777.777	0	0	3270.8736	0	0	0	1591.9086	531.6434469	1591.908553	0	FALSE			-777.777	-777.777	-777.777	1	16.7	M:\Shao-En\MSDATA\kinaseinhib\k252a\solcomp\10x\J2\kinaseinhib_k252a_solcomp_10x_J2_combo_mascot_results.html		4	-777.777	-777.777	M:\Shao-En\MSDATA\kinaseinhib\k252a\solcomp\10x\J2\m03152008_j2_6.raw		0	1591.908575		0	TRUE	0	-777.777
-1	1	0	1.06	0.2	IPI:IPI00220834.8	83222	SPACER	SWISS-PROT:P13010|TREMBL:Q0Z7V0;Q53HH7;Q53T09;Q53TC2|ENSEMBL:ENSP00000329528|REFSEQ:NP_066964|H-INV:HIT000195394|VEGA:OTTHUMP00000164061 Tax_Id=9606 Gene_Symbol=XRCC5 ATP-dependent DNA helicase 2 subunit 2	AFREEAIK	489.2846	976.5546	2	36	-777.777	-777.777	-777.777	-777.777	912.0877621	9.988403101	909.4725	912.2360915	912.4095	58870.88518	976.5528	489.2841883	976.5538511	962.5183493	FALSE			-777.777	-777.777	-777.777	1	1.3	M:\Shao-En\MSDATA\kinaseinhib\k252a\solcomp\10x\J2\kinaseinhib_k252a_solcomp_10x_J2_combo_mascot_results.html	1Arg6 1Lys8	5	-777.777	-777.777	M:\Shao-En\MSDATA\kinaseinhib\k252a\solcomp\10x\J2\m03152008_j2_5.raw		30714988.25	962.5185047		489.2844942	TRUE	489.2840824	-777.777
-1	1	0	1.06	0.2	IPI:IPI00220834.8	83222	SPACER	SWISS-PROT:P13010|TREMBL:Q0Z7V0;Q53HH7;Q53T09;Q53TC2|ENSEMBL:ENSP00000329528|REFSEQ:NP_066964|H-INV:HIT000195394|VEGA:OTTHUMP00000164061 Tax_Id=9606 Gene_Symbol=XRCC5 ATP-dependent DNA helicase 2 subunit 2	ANPQVGVAFPHIK	693.3938	1384.773	2	52	-777.777	-777.777	-777.777	-777.777	2434.026943	31.75713611	2442.0354	2434.37176	2432.5877	232533.6671	1384.7706	693.3927072	1384.770889	1376.755131	FALSE			-777.777	-777.777	-777.777	1	39.7	M:\Shao-En\MSDATA\kinaseinhib\k252a\solcomp\10x\J2\kinaseinhib_k252a_solcomp_10x_J2_combo_mascot_results.html	1Lys8	5	-777.777	-777.777	M:\Shao-En\MSDATA\kinaseinhib\k252a\solcomp\10x\J2\m03152008_j2_5.raw		68208543.53	1376.756435		693.3937747	TRUE	693.3926819	-777.777
-1	1	0	1.06	0.2	IPI:IPI00220834.8	83222	SPACER	SWISS-PROT:P13010|TREMBL:Q0Z7V0;Q53HH7;Q53T09;Q53TC2|ENSEMBL:ENSP00000329528|REFSEQ:NP_066964|H-INV:HIT000195394|VEGA:OTTHUMP00000164061 Tax_Id=9606 Gene_Symbol=XRCC5 ATP-dependent DNA helicase 2 subunit 2	ANPQVGVAFPHIK	689.3862	1376.7579	2	51	-777.777	-777.777	-777.777	-777.777	0	0	2435.4649	0	0	0	1376.7564	689.3851205	1376.755716	0	FALSE			-777.777	-777.777	-777.777	1	43.2	M:\Shao-En\MSDATA\kinaseinhib\k252a\solcomp\10x\J2\kinaseinhib_k252a_solcomp_10x_J2_combo_mascot_results.html		5	-777.777	-777.777	M:\Shao-En\MSDATA\kinaseinhib\k252a\solcomp\10x\J2\m03152008_j2_5.raw		0	1376.756435		0	TRUE	0	-777.777
-1	1	0	1.06	0.2	IPI:IPI00220834.8	83222	SPACER	SWISS-PROT:P13010|TREMBL:Q0Z7V0;Q53HH7;Q53T09;Q53TC2|ENSEMBL:ENSP00000329528|REFSEQ:NP_066964|H-INV:HIT000195394|VEGA:OTTHUMP00000164061 Tax_Id=9606 Gene_Symbol=XRCC5 ATP-dependent DNA helicase 2 subunit 2	ANPQVGVAFPHIK	693.394	1384.7734	2	48	-777.777	-777.777	-777.777	-777.777	0	0	2426.4205	0	0	0	1384.7706	693.3929072	1384.771289	0	FALSE			-777.777	-777.777	-777.777	1	38.3	M:\Shao-En\MSDATA\kinaseinhib\k252a\solcomp\10x\J2\kinaseinhib_k252a_solcomp_10x_J2_combo_mascot_results.html	1Lys8	5	-777.777	-777.777	M:\Shao-En\MSDATA\kinaseinhib\k252a\solcomp\10x\J2\m03152008_j2_5.raw		0	1376.756435		0	TRUE	0	-777.777
-1	1	0	1.06	0.2	IPI:IPI00220834.8	83222	SPACER	SWISS-PROT:P13010|TREMBL:Q0Z7V0;Q53HH7;Q53T09;Q53TC2|ENSEMBL:ENSP00000329528|REFSEQ:NP_066964|H-INV:HIT000195394|VEGA:OTTHUMP00000164061 Tax_Id=9606 Gene_Symbol=XRCC5 ATP-dependent DNA helicase 2 subunit 2	ANPQVGVAFPHIK	462.5981	1384.7726	3	37	-777.777	-777.777	-777.777	-777.777	2433.348721	31.75713611	2431.5879	2433.746997	2432.5877	312295.2483	1384.7706	462.5977773	1384.771544	1376.757583	FALSE			-777.777	-777.777	-777.777	1	21.7	M:\Shao-En\MSDATA\kinaseinhib\k252a\solcomp\10x\J2\kinaseinhib_k252a_solcomp_10x_J2_combo_mascot_results.html	1Lys8	5	-777.777	-777.777	M:\Shao-En\MSDATA\kinaseinhib\k252a\solcomp\10x\J2\m03152008_j2_5.raw		170729506	1376.756435		462.5981347	TRUE	462.597812	-777.777
-1	1	0	1.06	0.2	IPI:IPI00220834.8	83222	SPACER	SWISS-PROT:P13010|TREMBL:Q0Z7V0;Q53HH7;Q53T09;Q53TC2|ENSEMBL:ENSP00000329528|REFSEQ:NP_066964|H-INV:HIT000195394|VEGA:OTTHUMP00000164061 Tax_Id=9606 Gene_Symbol=XRCC5 ATP-dependent DNA helicase 2 subunit 2	ANPQVGVAFPHIK	459.9267	1376.7584	3	28	-777.777	-777.777	-777.777	-777.777	0	0	2433.0886	0	0	0	1376.7564	459.9263862	1376.757371	0	FALSE			-777.777	-777.777	-777.777	1	17.4	M:\Shao-En\MSDATA\kinaseinhib\k252a\solcomp\10x\J2\kinaseinhib_k252a_solcomp_10x_J2_combo_mascot_results.html		5	-777.777	-777.777	M:\Shao-En\MSDATA\kinaseinhib\k252a\solcomp\10x\J2\m03152008_j2_5.raw		0	1376.756435		0	TRUE	0	-777.777
-1	1	0	1.06	0.2	IPI:IPI00220834.8	83222	SPACER	SWISS-PROT:P13010|TREMBL:Q0Z7V0;Q53HH7;Q53T09;Q53TC2|ENSEMBL:ENSP00000329528|REFSEQ:NP_066964|H-INV:HIT000195394|VEGA:OTTHUMP00000164061 Tax_Id=9606 Gene_Symbol=XRCC5 ATP-dependent DNA helicase 2 subunit 2	ANPQVGVAFPHIK	459.926	1376.7561	3	24	-777.777	-777.777	-777.777	-777.777	0	0	2445.0439	0	0	0	1376.7564	459.9256862	1376.755271	0	FALSE			-777.777	-777.777	-777.777	1	11.6	M:\Shao-En\MSDATA\kinaseinhib\k252a\solcomp\10x\J2\kinaseinhib_k252a_solcomp_10x_J2_combo_mascot_results.html		5	-777.777	-777.777	M:\Shao-En\MSDATA\kinaseinhib\k252a\solcomp\10x\J2\m03152008_j2_5.raw		0	1376.756435		0	FALSE	0	-777.777
-1	1	0	1.06	0.2	IPI:IPI00220834.8	83222	SPACER	SWISS-PROT:P13010|TREMBL:Q0Z7V0;Q53HH7;Q53T09;Q53TC2|ENSEMBL:ENSP00000329528|REFSEQ:NP_066964|H-INV:HIT000195394|VEGA:OTTHUMP00000164061 Tax_Id=9606 Gene_Symbol=XRCC5 ATP-dependent DNA helicase 2 subunit 2	ANPQVGVAFPHIK	459.9266	1376.7581	3	16	-777.777	-777.777	-777.777	-777.777	0	0	2420.0792	0	0	0	1376.7564	459.9262862	1376.757071	0	FALSE			-777.777	-777.777	-777.777	1	1.9	M:\Shao-En\MSDATA\kinaseinhib\k252a\solcomp\10x\J2\kinaseinhib_k252a_solcomp_10x_J2_combo_mascot_results.html		5	-777.777	-777.777	M:\Shao-En\MSDATA\kinaseinhib\k252a\solcomp\10x\J2\m03152008_j2_5.raw		0	1376.756435		0	FALSE	0	-777.777
-1	1	0	1.06	0.2	IPI:IPI00220834.8	83222	SPACER	SWISS-PROT:P13010|TREMBL:Q0Z7V0;Q53HH7;Q53T09;Q53TC2|ENSEMBL:ENSP00000329528|REFSEQ:NP_066964|H-INV:HIT000195394|VEGA:OTTHUMP00000164061 Tax_Id=9606 Gene_Symbol=XRCC5 ATP-dependent DNA helicase 2 subunit 2	ASFEEASNQLINHIEQFLDTNETPYFMK	1106.1913	3315.5522	3	87	-777.777	-777.777	-777.777	-777.777	3641.293125	14.46966124	3635.4852	3641.310431	3640.4334	42511.81204	3315.5393	1106.18883	3315.544701	3315.539918	FALSE			-777.777	-777.777	-777.777	1	74.3	M:\Shao-En\MSDATA\kinaseinhib\k252a\solcomp\10x\J2\kinaseinhib_k252a_solcomp_10x_J2_combo_mascot_results.html		5	-777.777	-777.777	M:\Shao-En\MSDATA\kinaseinhib\k252a\solcomp\10x\J2\m03152008_j2_5.raw		6158424.582	3315.539375		1106.189232	TRUE	1106.186762	-777.777
-1	1	0	1.06	0.2	IPI:IPI00220834.8	83222	SPACER	SWISS-PROT:P13010|TREMBL:Q0Z7V0;Q53HH7;Q53T09;Q53TC2|ENSEMBL:ENSP00000329528|REFSEQ:NP_066964|H-INV:HIT000195394|VEGA:OTTHUMP00000164061 Tax_Id=9606 Gene_Symbol=XRCC5 ATP-dependent DNA helicase 2 subunit 2	ASFEEASNQLINHIEQFLDTNETPYFMK	1108.8626	3323.5659	3	82	-777.777	-777.777	-777.777	-777.777	0	0	3636.8442	0	0	0	3323.5535	1108.860121	3323.558574	0	FALSE			-777.777	-777.777	-777.777	1	58.2	M:\Shao-En\MSDATA\kinaseinhib\k252a\solcomp\10x\J2\kinaseinhib_k252a_solcomp_10x_J2_combo_mascot_results.html	1Lys8	5	-777.777	-777.777	M:\Shao-En\MSDATA\kinaseinhib\k252a\solcomp\10x\J2\m03152008_j2_5.raw		0	3315.539375		0	TRUE	0	-777.777
-1	1	0	1.06	0.2	IPI:IPI00220834.8	83222	SPACER	SWISS-PROT:P13010|TREMBL:Q0Z7V0;Q53HH7;Q53T09;Q53TC2|ENSEMBL:ENSP00000329528|REFSEQ:NP_066964|H-INV:HIT000195394|VEGA:OTTHUMP00000164061 Tax_Id=9606 Gene_Symbol=XRCC5 ATP-dependent DNA helicase 2 subunit 2	ASFEEASNQLINHIEQFLDTNETPYFMK	1111.5214	3331.5425	3	71	-777.777	-777.777	-777.777	-777.777	3572.609521	11.25422581	3568.8907	3572.485582	3572.5318	91659.78645	3331.5343	1111.518912	3331.534948	3331.53528	FALSE			-777.777	-777.777	-777.777	1	60.1	M:\Shao-En\MSDATA\kinaseinhib\k252a\solcomp\10x\J2\kinaseinhib_k252a_solcomp_10x_J2_combo_mascot_results.html	1Met(ox)	5	-777.777	-777.777	M:\Shao-En\MSDATA\kinaseinhib\k252a\solcomp\10x\J2\m03152008_j2_5.raw		13106708.88	3315.539375		1111.521554	TRUE	1111.519066	-777.777
-1	1	0	1.06	0.2	IPI:IPI00220834.8	83222	SPACER	SWISS-PROT:P13010|TREMBL:Q0Z7V0;Q53HH7;Q53T09;Q53TC2|ENSEMBL:ENSP00000329528|REFSEQ:NP_066964|H-INV:HIT000195394|VEGA:OTTHUMP00000164061 Tax_Id=9606 Gene_Symbol=XRCC5 ATP-dependent DNA helicase 2 subunit 2	ASFEEASNQLINHIEQFLDTNETPYFMK	833.8919	3331.5387	4	37	-777.777	-777.777	-777.777	-777.777	3572.777719	6.478491045	3571.265	3572.481108	3572.5318	8320.592558	3331.5343	833.8903384	3331.532303	3331.534974	TRUE	Charge state is not the expected. Detected:	2. Expected: 4 Deci charge: 2.00	-777.777	-777.777	-777.777	1	28.3	M:\Shao-En\MSDATA\kinaseinhib\k252a\solcomp\10x\J2\kinaseinhib_k252a_solcomp_10x_J2_combo_mascot_results.html	1Met(ox)	5	-777.777	-777.777	M:\Shao-En\MSDATA\kinaseinhib\k252a\solcomp\10x\J2\m03152008_j2_5.raw		1841875.298	3315.539375		833.8920237	TRUE	833.890462	-777.777
-1	1	0	1.06	0.2	IPI:IPI00220834.8	83222	SPACER	SWISS-PROT:P13010|TREMBL:Q0Z7V0;Q53HH7;Q53T09;Q53TC2|ENSEMBL:ENSP00000329528|REFSEQ:NP_066964|H-INV:HIT000195394|VEGA:OTTHUMP00000164061 Tax_Id=9606 Gene_Symbol=XRCC5 ATP-dependent DNA helicase 2 subunit 2	CDISLQFFLPFSLGK	890.4681	1778.9217	2	114	-777.777	-777.777	-777.777	-777.777	3447.688636	11.55101074	3444.7919	3447.994927	3448.085	56588.88362	1778.9156	890.4663496	1778.918174	1770.902648	FALSE			-777.777	-777.777	-777.777	1	96.7	M:\Shao-En\MSDATA\kinaseinhib\k252a\solcomp\10x\J2\kinaseinhib_k252a_solcomp_10x_J2_combo_mascot_results.html	1Lys8	5	-777.777	-777.777	M:\Shao-En\MSDATA\kinaseinhib\k252a\solcomp\10x\J2\m03152008_j2_5.raw		11403557.9	1713.87998		890.4679655	TRUE	890.4662151	-777.777
-1	1	0	1.06	0.2	IPI:IPI00220834.8	83222	SPACER	SWISS-PROT:P13010|TREMBL:Q0Z7V0;Q53HH7;Q53T09;Q53TC2|ENSEMBL:ENSP00000329528|REFSEQ:NP_066964|H-INV:HIT000195394|VEGA:OTTHUMP00000164061 Tax_Id=9606 Gene_Symbol=XRCC5 ATP-dependent DNA helicase 2 subunit 2	CDISLQFFLPFSLGK	886.4608	1770.9071	2	93	-777.777	-777.777	-777.777	-777.777	0	0	3445.3826	0	0	0	1770.9014	886.4590629	1770.9036	0	FALSE			-777.777	-777.777	-777.777	1	80.4	M:\Shao-En\MSDATA\kinaseinhib\k252a\solcomp\10x\J2\kinaseinhib_k252a_solcomp_10x_J2_combo_mascot_results.html		5	-777.777	-777.777	M:\Shao-En\MSDATA\kinaseinhib\k252a\solcomp\10x\J2\m03152008_j2_5.raw		0	1713.87998		0	TRUE	0	-777.777
-1	1	0	1.06	0.2	IPI:IPI00220834.8	83222	SPACER	SWISS-PROT:P13010|TREMBL:Q0Z7V0;Q53HH7;Q53T09;Q53TC2|ENSEMBL:ENSP00000329528|REFSEQ:NP_066964|H-INV:HIT000195394|VEGA:OTTHUMP00000164061 Tax_Id=9606 Gene_Symbol=XRCC5 ATP-dependent DNA helicase 2 subunit 2	CFSVLGFCK	559.2625	1116.5104	2	48	-777.777	-777.777	-777.777	-777.777	2744.728882	14.09493896	2741.7999	2745.090934	2746.6031	335719.3869	1116.5096	559.2618547	1116.509184	1116.509981	FALSE			-777.777	-777.777	-777.777	1	35.5	M:\Shao-En\MSDATA\kinaseinhib\k252a\solcomp\10x\J2\kinaseinhib_k252a_solcomp_10x_J2_combo_mascot_results.html		5	-777.777	-777.777	M:\Shao-En\MSDATA\kinaseinhib\k252a\solcomp\10x\J2\m03152008_j2_5.raw		137090435.4	1002.466676		559.2624755	TRUE	559.2618302	-777.777
-1	1	0	1.06	0.2	IPI:IPI00220834.8	83222	SPACER	SWISS-PROT:P13010|TREMBL:Q0Z7V0;Q53HH7;Q53T09;Q53TC2|ENSEMBL:ENSP00000329528|REFSEQ:NP_066964|H-INV:HIT000195394|VEGA:OTTHUMP00000164061 Tax_Id=9606 Gene_Symbol=XRCC5 ATP-dependent DNA helicase 2 subunit 2	CFSVLGFCK	563.2699	1124.5253	2	45	-777.777	-777.777	-777.777	-777.777	0	0	2740.3157	0	0	0	1124.5238	563.2692414	1124.523957	0	FALSE			-777.777	-777.777	-777.777	1	33.4	M:\Shao-En\MSDATA\kinaseinhib\k252a\solcomp\10x\J2\kinaseinhib_k252a_solcomp_10x_J2_combo_mascot_results.html	1Lys8	5	-777.777	-777.777	M:\Shao-En\MSDATA\kinaseinhib\k252a\solcomp\10x\J2\m03152008_j2_5.raw		0	1002.466676		0	TRUE	0	-777.777
-1	1	0	1.06	0.2	IPI:IPI00220834.8	83222	SPACER	SWISS-PROT:P13010|TREMBL:Q0Z7V0;Q53HH7;Q53T09;Q53TC2|ENSEMBL:ENSP00000329528|REFSEQ:NP_066964|H-INV:HIT000195394|VEGA:OTTHUMP00000164061 Tax_Id=9606 Gene_Symbol=XRCC5 ATP-dependent DNA helicase 2 subunit 2	DDEAAAVALSSLIHALDDLDMVAIVR	1373.2153	2744.416	2	66	-777.777	-777.777	-777.777	-777.777	3855.514715	21.5208757	3853.2411	3867.156875	3857.0725	2147.978864	2744.3997	1373.211939	2744.409352	2738.374938	FALSE			-777.777	-777.777	-777.777	1	65.9	M:\Shao-En\MSDATA\kinaseinhib\k252a\solcomp\10x\J2\kinaseinhib_k252a_solcomp_10x_J2_combo_mascot_results.html	1Arg6 1Met(ox)	5	-777.777	-777.777	M:\Shao-En\MSDATA\kinaseinhib\k252a\solcomp\10x\J2\m03152008_j2_5.raw		229895.4099	2722.384675		1373.201496	TRUE	1373.198135	-777.777
-1	1	0	1.06	0.2	IPI:IPI00220834.8	83222	SPACER	SWISS-PROT:P13010|TREMBL:Q0Z7V0;Q53HH7;Q53T09;Q53TC2|ENSEMBL:ENSP00000329528|REFSEQ:NP_066964|H-INV:HIT000195394|VEGA:OTTHUMP00000164061 Tax_Id=9606 Gene_Symbol=XRCC5 ATP-dependent DNA helicase 2 subunit 2	DDEAAAVALSSLIHALDDLDMVAIVR	908.4679	2722.3818	3	67	-777.777	-777.777	-777.777	-777.777	3936.212924	12.81098588	3944.1676	3935.979035	3933.4	12621.58659	2722.3847	908.4660895	2722.37648	2722.384154	FALSE			-777.777	-777.777	-777.777	1	60	M:\Shao-En\MSDATA\kinaseinhib\k252a\solcomp\10x\J2\kinaseinhib_k252a_solcomp_10x_J2_combo_mascot_results.html		5	-777.777	-777.777	M:\Shao-En\MSDATA\kinaseinhib\k252a\solcomp\10x\J2\m03152008_j2_5.raw		2485805.027	2722.384675		908.4712974	TRUE	908.4694869	-777.777
-1	1	0	1.06	0.2	IPI:IPI00220834.8	83222	SPACER	SWISS-PROT:P13010|TREMBL:Q0Z7V0;Q53HH7;Q53T09;Q53TC2|ENSEMBL:ENSP00000329528|REFSEQ:NP_066964|H-INV:HIT000195394|VEGA:OTTHUMP00000164061 Tax_Id=9606 Gene_Symbol=XRCC5 ATP-dependent DNA helicase 2 subunit 2	DDEAAAVALSSLIHALDDLDMVAIVR	913.8021	2738.3846	3	66	-777.777	-777.777	-777.777	-777.777	3855.931331	21.5208757	3862.3182	3856.15451	3859.409	63379.94617	2738.3796	913.8002717	2738.379027	2738.376633	FALSE			-777.777	-777.777	-777.777	1	53	M:\Shao-En\MSDATA\kinaseinhib\k252a\solcomp\10x\J2\kinaseinhib_k252a_solcomp_10x_J2_combo_mascot_results.html	1Met(ox)	5	-777.777	-777.777	M:\Shao-En\MSDATA\kinaseinhib\k252a\solcomp\10x\J2\m03152008_j2_5.raw		12166931.04	2722.384675		913.8019266	TRUE	913.8000983	-777.777
-1	1	0	1.06	0.2	IPI:IPI00220834.8	83222	SPACER	SWISS-PROT:P13010|TREMBL:Q0Z7V0;Q53HH7;Q53T09;Q53TC2|ENSEMBL:ENSP00000329528|REFSEQ:NP_066964|H-INV:HIT000195394|VEGA:OTTHUMP00000164061 Tax_Id=9606 Gene_Symbol=XRCC5 ATP-dependent DNA helicase 2 subunit 2	DDEAAAVALSSLIHALDDLDMVAIVR	910.4745	2728.4017	3	61	-777.777	-777.777	-777.777	-777.777	0	0	3931.1887	0	0	0	2728.4048	910.4726828	2728.39626	0	FALSE			-777.777	-777.777	-777.777	1	58.1	M:\Shao-En\MSDATA\kinaseinhib\k252a\solcomp\10x\J2\kinaseinhib_k252a_solcomp_10x_J2_combo_mascot_results.html	1Arg6	5	-777.777	-777.777	M:\Shao-En\MSDATA\kinaseinhib\k252a\solcomp\10x\J2\m03152008_j2_5.raw		0	2722.384675		0	TRUE	0	-777.777
-1	1	0	1.06	0.2	IPI:IPI00220834.8	83222	SPACER	SWISS-PROT:P13010|TREMBL:Q0Z7V0;Q53HH7;Q53T09;Q53TC2|ENSEMBL:ENSP00000329528|REFSEQ:NP_066964|H-INV:HIT000195394|VEGA:OTTHUMP00000164061 Tax_Id=9606 Gene_Symbol=XRCC5 ATP-dependent DNA helicase 2 subunit 2	DDEAAAVALSSLIHALDDLDMVAIVR	913.8024	2738.3853	3	40	-777.777	-777.777	-777.777	-777.777	3846.223198	18.74780374	3840.1117	3845.63843	3846.5543	944.7822993	2738.3796	913.8005717	2738.379927	2738.374024	FALSE			-777.777	-777.777	-777.777	1	32.7	M:\Shao-En\MSDATA\kinaseinhib\k252a\solcomp\10x\J2\kinaseinhib_k252a_solcomp_10x_J2_combo_mascot_results.html	1Met(ox)	5	-777.777	-777.777	M:\Shao-En\MSDATA\kinaseinhib\k252a\solcomp\10x\J2\m03152008_j2_6.raw		183926.6343	2722.384675		913.8016128	TRUE	913.7997845	-777.777
-1	1	0	1.06	0.2	IPI:IPI00220834.8	83222	SPACER	SWISS-PROT:P13010|TREMBL:Q0Z7V0;Q53HH7;Q53T09;Q53TC2|ENSEMBL:ENSP00000329528|REFSEQ:NP_066964|H-INV:HIT000195394|VEGA:OTTHUMP00000164061 Tax_Id=9606 Gene_Symbol=XRCC5 ATP-dependent DNA helicase 2 subunit 2	DDEAAAVALSSLIHALDDLDMVAIVR	913.8018	2738.3835	3	36	-777.777	-777.777	-777.777	-777.777	0	0	3841.7595	0	0	0	2738.3796	913.7999717	2738.378127	0	FALSE			-777.777	-777.777	-777.777	1	23.3	M:\Shao-En\MSDATA\kinaseinhib\k252a\solcomp\10x\J2\kinaseinhib_k252a_solcomp_10x_J2_combo_mascot_results.html	1Met(ox)	5	-777.777	-777.777	M:\Shao-En\MSDATA\kinaseinhib\k252a\solcomp\10x\J2\m03152008_j2_6.raw		0	2722.384675		0	TRUE	0	-777.777
-1	1	0	1.06	0.2	IPI:IPI00220834.8	83222	SPACER	SWISS-PROT:P13010|TREMBL:Q0Z7V0;Q53HH7;Q53T09;Q53TC2|ENSEMBL:ENSP00000329528|REFSEQ:NP_066964|H-INV:HIT000195394|VEGA:OTTHUMP00000164061 Tax_Id=9606 Gene_Symbol=XRCC5 ATP-dependent DNA helicase 2 subunit 2	DDEAAAVALSSLIHALDDLDMVAIVR	915.804	2744.3903	3	32	-777.777	-777.777	-777.777	-777.777	0	0	3849.4751	0	0	0	2744.3997	915.802165	2744.384707	0	FALSE			-777.777	-777.777	-777.777	1	24.3	M:\Shao-En\MSDATA\kinaseinhib\k252a\solcomp\10x\J2\kinaseinhib_k252a_solcomp_10x_J2_combo_mascot_results.html	1Arg6 1Met(ox)	5	-777.777	-777.777	M:\Shao-En\MSDATA\kinaseinhib\k252a\solcomp\10x\J2\m03152008_j2_6.raw		0	2722.384675		0	TRUE	0	-777.777
-1	1	0	1.06	0.2	IPI:IPI00220834.8	83222	SPACER	SWISS-PROT:P13010|TREMBL:Q0Z7V0;Q53HH7;Q53T09;Q53TC2|ENSEMBL:ENSP00000329528|REFSEQ:NP_066964|H-INV:HIT000195394|VEGA:OTTHUMP00000164061 Tax_Id=9606 Gene_Symbol=XRCC5 ATP-dependent DNA helicase 2 subunit 2	DDEAAAVALSSLIHALDDLDMVAIVR	908.4695	2722.3867	3	30	-777.777	-777.777	-777.777	-777.777	0	0	3843.9066	0	0	0	2722.3847	908.4676895	2722.38128	0	FALSE			-777.777	-777.777	-777.777	1	22.7	M:\Shao-En\MSDATA\kinaseinhib\k252a\solcomp\10x\J2\kinaseinhib_k252a_solcomp_10x_J2_combo_mascot_results.html		5	-777.777	-777.777	M:\Shao-En\MSDATA\kinaseinhib\k252a\solcomp\10x\J2\m03152008_j2_5.raw		0	2722.384675		0	TRUE	0	-777.777
-1	1	0	1.06	0.2	IPI:IPI00220834.8	83222	SPACER	SWISS-PROT:P13010|TREMBL:Q0Z7V0;Q53HH7;Q53T09;Q53TC2|ENSEMBL:ENSP00000329528|REFSEQ:NP_066964|H-INV:HIT000195394|VEGA:OTTHUMP00000164061 Tax_Id=9606 Gene_Symbol=XRCC5 ATP-dependent DNA helicase 2 subunit 2	DDEAAAVALSSLIHALDDLDMVAIVR	913.7995	2738.3765	3	25	-777.777	-777.777	-777.777	-777.777	0	0	3869.7839	0	0	0	2738.3796	913.7976717	2738.371227	0	FALSE			-777.777	-777.777	-777.777	1	19.6	M:\Shao-En\MSDATA\kinaseinhib\k252a\solcomp\10x\J2\kinaseinhib_k252a_solcomp_10x_J2_combo_mascot_results.html	1Met(ox)	5	-777.777	-777.777	M:\Shao-En\MSDATA\kinaseinhib\k252a\solcomp\10x\J2\m03152008_j2_5.raw		0	2722.384675		0	FALSE	0	-777.777
-1	1	0	1.06	0.2	IPI:IPI00220834.8	83222	SPACER	SWISS-PROT:P13010|TREMBL:Q0Z7V0;Q53HH7;Q53T09;Q53TC2|ENSEMBL:ENSP00000329528|REFSEQ:NP_066964|H-INV:HIT000195394|VEGA:OTTHUMP00000164061 Tax_Id=9606 Gene_Symbol=XRCC5 ATP-dependent DNA helicase 2 subunit 2	DDEAAAVALSSLIHALDDLDMVAIVR	913.8023	2738.3851	3	16	-777.777	-777.777	-777.777	-777.777	0	0	3866.0457	0	0	0	2738.3796	913.8004717	2738.379627	0	FALSE			-777.777	-777.777	-777.777	1	6.9	M:\Shao-En\MSDATA\kinaseinhib\k252a\solcomp\10x\J2\kinaseinhib_k252a_solcomp_10x_J2_combo_mascot_results.html	1Met(ox)	5	-777.777	-777.777	M:\Shao-En\MSDATA\kinaseinhib\k252a\solcomp\10x\J2\m03152008_j2_4.raw		0	2722.384675		0	FALSE	0	-777.777
-1	1	0	1.06	0.2	IPI:IPI00220834.8	83222	SPACER	SWISS-PROT:P13010|TREMBL:Q0Z7V0;Q53HH7;Q53T09;Q53TC2|ENSEMBL:ENSP00000329528|REFSEQ:NP_066964|H-INV:HIT000195394|VEGA:OTTHUMP00000164061 Tax_Id=9606 Gene_Symbol=XRCC5 ATP-dependent DNA helicase 2 subunit 2	DDEAAAVALSSLIHALDDLDMVAIVR	685.6029	2738.3825	4	81	-777.777	-777.777	-777.777	-777.777	3856.287732	18.77481805	3864.6243	3855.646151	3854.6669	8992.475609	2738.3796	685.6018332	2738.378282	2738.379035	FALSE			-777.777	-777.777	-777.777	1	73.8	M:\Shao-En\MSDATA\kinaseinhib\k252a\solcomp\10x\J2\kinaseinhib_k252a_solcomp_10x_J2_combo_mascot_results.html	1Met(ox)	5	-777.777	-777.777	M:\Shao-En\MSDATA\kinaseinhib\k252a\solcomp\10x\J2\m03152008_j2_5.raw		2656068.281	2722.384675		685.603091	TRUE	685.6020242	-777.777
-1	1	0	1.06	0.2	IPI:IPI00220834.8	83222	SPACER	SWISS-PROT:P13010|TREMBL:Q0Z7V0;Q53HH7;Q53T09;Q53TC2|ENSEMBL:ENSP00000329528|REFSEQ:NP_066964|H-INV:HIT000195394|VEGA:OTTHUMP00000164061 Tax_Id=9606 Gene_Symbol=XRCC5 ATP-dependent DNA helicase 2 subunit 2	DDEAAAVALSSLIHALDDLDMVAIVR	687.1078	2744.4022	4	71	-777.777	-777.777	-777.777	-777.777	0	0	3857.6103	0	0	0	2744.3997	687.1067281	2744.397862	0	FALSE			-777.777	-777.777	-777.777	1	65.5	M:\Shao-En\MSDATA\kinaseinhib\k252a\solcomp\10x\J2\kinaseinhib_k252a_solcomp_10x_J2_combo_mascot_results.html	1Arg6 1Met(ox)	5	-777.777	-777.777	M:\Shao-En\MSDATA\kinaseinhib\k252a\solcomp\10x\J2\m03152008_j2_5.raw		0	2722.384675		0	TRUE	0	-777.777
-1	1	0	1.06	0.2	IPI:IPI00220834.8	83222	SPACER	SWISS-PROT:P13010|TREMBL:Q0Z7V0;Q53HH7;Q53T09;Q53TC2|ENSEMBL:ENSP00000329528|REFSEQ:NP_066964|H-INV:HIT000195394|VEGA:OTTHUMP00000164061 Tax_Id=9606 Gene_Symbol=XRCC5 ATP-dependent DNA helicase 2 subunit 2	DDEAAAVALSSLIHALDDLDMVAIVR	685.6045	2738.3889	4	61	-777.777	-777.777	-777.777	-777.777	0	0	3847.3052	0	0	0	2738.3796	685.6034332	2738.384682	0	FALSE			-777.777	-777.777	-777.777	1	51.4	M:\Shao-En\MSDATA\kinaseinhib\k252a\solcomp\10x\J2\kinaseinhib_k252a_solcomp_10x_J2_combo_mascot_results.html	1Met(ox)	5	-777.777	-777.777	M:\Shao-En\MSDATA\kinaseinhib\k252a\solcomp\10x\J2\m03152008_j2_5.raw		0	2722.384675		0	TRUE	0	-777.777
-1	1	0	1.06	0.2	IPI:IPI00220834.8	83222	SPACER	SWISS-PROT:P13010|TREMBL:Q0Z7V0;Q53HH7;Q53T09;Q53TC2|ENSEMBL:ENSP00000329528|REFSEQ:NP_066964|H-INV:HIT000195394|VEGA:OTTHUMP00000164061 Tax_Id=9606 Gene_Symbol=XRCC5 ATP-dependent DNA helicase 2 subunit 2	DKPSGDTAAVFEEGGDVDDLLDMI	1255.072	2508.1294	2	112	-777.777	-777.777	-777.777	-777.777	3446.077352	11.48053355	3443.0889	3446.026501	3445.9469	143011.4155	2508.1213	1255.069033	2508.123541	2508.121604	FALSE			-777.777	-777.777	-777.777	1	107.9	M:\Shao-En\MSDATA\kinaseinhib\k252a\solcomp\10x\J2\kinaseinhib_k252a_solcomp_10x_J2_combo_mascot_results.html		5	-777.777	-777.777	M:\Shao-En\MSDATA\kinaseinhib\k252a\solcomp\10x\J2\m03152008_j2_5.raw		17081687.57	2508.121315		1255.071455	TRUE	1255.068488	-777.777
-1	1	0	1.06	0.2	IPI:IPI00220834.8	83222	SPACER	SWISS-PROT:P13010|TREMBL:Q0Z7V0;Q53HH7;Q53T09;Q53TC2|ENSEMBL:ENSP00000329528|REFSEQ:NP_066964|H-INV:HIT000195394|VEGA:OTTHUMP00000164061 Tax_Id=9606 Gene_Symbol=XRCC5 ATP-dependent DNA helicase 2 subunit 2	DKPSGDTAAVFEEGGDVDDLLDMI	1263.0687	2524.1228	2	112	-777.777	-777.777	-777.777	-777.777	3278.094616	13.03320877	3278.7569	3278.074704	3279.0386	28227.2735	2524.1162	1263.065706	2524.116887	2524.116775	FALSE			-777.777	-777.777	-777.777	1	109.3	M:\Shao-En\MSDATA\kinaseinhib\k252a\solcomp\10x\J2\kinaseinhib_k252a_solcomp_10x_J2_combo_mascot_results.html	1Met(ox)	5	-777.777	-777.777	M:\Shao-En\MSDATA\kinaseinhib\k252a\solcomp\10x\J2\m03152008_j2_5.raw		3356300.174	2508.121315		1263.068487	TRUE	1263.065493	-777.777
-1	1	0	1.06	0.2	IPI:IPI00220834.8	83222	SPACER	SWISS-PROT:P13010|TREMBL:Q0Z7V0;Q53HH7;Q53T09;Q53TC2|ENSEMBL:ENSP00000329528|REFSEQ:NP_066964|H-INV:HIT000195394|VEGA:OTTHUMP00000164061 Tax_Id=9606 Gene_Symbol=XRCC5 ATP-dependent DNA helicase 2 subunit 2	DKPSGDTAAVFEEGGDVDDLLDMI	1267.0762	2532.1378	2	107	-777.777	-777.777	-777.777	-777.777	3278.094616	13.03320877	3280.6784	3278.074704	3279.0386	28227.2735	2532.1304	1267.073193	2532.13186	2524.116775	FALSE			-777.777	-777.777	-777.777	1	106.1	M:\Shao-En\MSDATA\kinaseinhib\k252a\solcomp\10x\J2\kinaseinhib_k252a_solcomp_10x_J2_combo_mascot_results.html	1Met(ox) 1Lys8	5	-777.777	-777.777	M:\Shao-En\MSDATA\kinaseinhib\k252a\solcomp\10x\J2\m03152008_j2_5.raw		3356300.174	2508.121315		1267.076193	TRUE	1267.073185	-777.777
-1	1	0	1.06	0.2	IPI:IPI00220834.8	83222	SPACER	SWISS-PROT:P13010|TREMBL:Q0Z7V0;Q53HH7;Q53T09;Q53TC2|ENSEMBL:ENSP00000329528|REFSEQ:NP_066964|H-INV:HIT000195394|VEGA:OTTHUMP00000164061 Tax_Id=9606 Gene_Symbol=XRCC5 ATP-dependent DNA helicase 2 subunit 2	DKPSGDTAAVFEEGGDVDDLLDMI	1259.0794	2516.1443	2	94	-777.777	-777.777	-777.777	-777.777	3441.226845	9.129340823	3439.8799	3440.438236	3438.7192	6180.920901	2516.1355	1259.07642	2516.138314	2508.118589	FALSE			-777.777	-777.777	-777.777	1	90.9	M:\Shao-En\MSDATA\kinaseinhib\k252a\solcomp\10x\J2\kinaseinhib_k252a_solcomp_10x_J2_combo_mascot_results.html	1Lys8	5	-777.777	-777.777	M:\Shao-En\MSDATA\kinaseinhib\k252a\solcomp\10x\J2\m03152008_j2_6.raw		771027.9434	2508.121315		1259.079438	TRUE	1259.076457	-777.777
-1	1	0	1.06	0.2	IPI:IPI00220834.8	83222	SPACER	SWISS-PROT:P13010|TREMBL:Q0Z7V0;Q53HH7;Q53T09;Q53TC2|ENSEMBL:ENSP00000329528|REFSEQ:NP_066964|H-INV:HIT000195394|VEGA:OTTHUMP00000164061 Tax_Id=9606 Gene_Symbol=XRCC5 ATP-dependent DNA helicase 2 subunit 2	DKPSGDTAAVFEEGGDVDDLLDMI	839.7218	2516.1435	3	47	-777.777	-777.777	-777.777	-777.777	3445.857179	11.48053355	3444.4932	3446.208078	3445.9469	24113.49251	2516.1355	839.7202189	2516.138869	2508.121676	FALSE			-777.777	-777.777	-777.777	1	43	M:\Shao-En\MSDATA\kinaseinhib\k252a\solcomp\10x\J2\kinaseinhib_k252a_solcomp_10x_J2_combo_mascot_results.html	1Lys8	5	-777.777	-777.777	M:\Shao-En\MSDATA\kinaseinhib\k252a\solcomp\10x\J2\m03152008_j2_5.raw		5299711.66	2508.121315		839.7215222	TRUE	839.7199411	-777.777
-1	1	0	1.06	0.2	IPI:IPI00220834.8	83222	SPACER	SWISS-PROT:P13010|TREMBL:Q0Z7V0;Q53HH7;Q53T09;Q53TC2|ENSEMBL:ENSP00000329528|REFSEQ:NP_066964|H-INV:HIT000195394|VEGA:OTTHUMP00000164061 Tax_Id=9606 Gene_Symbol=XRCC5 ATP-dependent DNA helicase 2 subunit 2	DKPSGDTAAVFEEGGDVDDLLDMI	837.0507	2508.1302	3	17	-777.777	-777.777	-777.777	-777.777	0	0	3443.3668	0	0	0	2508.1213	837.0491278	2508.125595	0	FALSE			-777.777	-777.777	-777.777	1	15.3	M:\Shao-En\MSDATA\kinaseinhib\k252a\solcomp\10x\J2\kinaseinhib_k252a_solcomp_10x_J2_combo_mascot_results.html		5	-777.777	-777.777	M:\Shao-En\MSDATA\kinaseinhib\k252a\solcomp\10x\J2\m03152008_j2_5.raw		0	2508.121315		0	FALSE	0	-777.777
-1	1	0	1.06	0.2	IPI:IPI00220834.8	83222	SPACER	SWISS-PROT:P13010|TREMBL:Q0Z7V0;Q53HH7;Q53T09;Q53TC2|ENSEMBL:ENSP00000329528|REFSEQ:NP_066964|H-INV:HIT000195394|VEGA:OTTHUMP00000164061 Tax_Id=9606 Gene_Symbol=XRCC5 ATP-dependent DNA helicase 2 subunit 2	DQVTAQEIFQDNHEDGPTAK	751.0175	2250.0307	3	44	-777.777	-777.777	-777.777	-777.777	2466.680363	7.946362776	2468.7626	2466.624422	2467.2555	197641.2843	2250.028	751.0162149	2250.026857	2242.011815	FALSE			-777.777	-777.777	-777.777	1	32.7	M:\Shao-En\MSDATA\kinaseinhib\k252a\solcomp\10x\J2\kinaseinhib_k252a_solcomp_10x_J2_combo_mascot_results.html	1Lys8	5	-777.777	-777.777	M:\Shao-En\MSDATA\kinaseinhib\k252a\solcomp\10x\J2\m03152008_j2_5.raw		51436144.31	2242.013785		751.0174982	TRUE	751.0162131	-777.777
-1	1	0	1.06	0.2	IPI:IPI00220834.8	83222	SPACER	SWISS-PROT:P13010|TREMBL:Q0Z7V0;Q53HH7;Q53T09;Q53TC2|ENSEMBL:ENSP00000329528|REFSEQ:NP_066964|H-INV:HIT000195394|VEGA:OTTHUMP00000164061 Tax_Id=9606 Gene_Symbol=XRCC5 ATP-dependent DNA helicase 2 subunit 2	DQVTAQEIFQDNHEDGPTAK	748.3458	2242.0157	3	42	-777.777	-777.777	-777.777	-777.777	0	0	2468.4782	0	0	0	2242.0138	748.3445238	2242.011783	0	FALSE			-777.777	-777.777	-777.777	1	33.5	M:\Shao-En\MSDATA\kinaseinhib\k252a\solcomp\10x\J2\kinaseinhib_k252a_solcomp_10x_J2_combo_mascot_results.html		5	-777.777	-777.777	M:\Shao-En\MSDATA\kinaseinhib\k252a\solcomp\10x\J2\m03152008_j2_5.raw		0	2242.013785		0	TRUE	0	-777.777
-1	1	0	1.06	0.2	IPI:IPI00220834.8	83222	SPACER	SWISS-PROT:P13010|TREMBL:Q0Z7V0;Q53HH7;Q53T09;Q53TC2|ENSEMBL:ENSP00000329528|REFSEQ:NP_066964|H-INV:HIT000195394|VEGA:OTTHUMP00000164061 Tax_Id=9606 Gene_Symbol=XRCC5 ATP-dependent DNA helicase 2 subunit 2	EDIIQGFR	492.267	982.5195	2	68	-777.777	-777.777	-777.777	-777.777	2535.161563	7.859370637	2535.3705	2534.885963	2534.1191	124280.8263	982.5179	492.2665783	982.5186312	976.4981284	FALSE			-777.777	-777.777	-777.777	1	37.2	M:\Shao-En\MSDATA\kinaseinhib\k252a\solcomp\10x\J2\kinaseinhib_k252a_solcomp_10x_J2_combo_mascot_results.html	1Arg6	5	-777.777	-777.777	M:\Shao-En\MSDATA\kinaseinhib\k252a\solcomp\10x\J2\m03152008_j2_5.raw		61963766.5	976.4977747		492.2670242	TRUE	492.2666025	-777.777
-1	1	0	1.06	0.2	IPI:IPI00220834.8	83222	SPACER	SWISS-PROT:P13010|TREMBL:Q0Z7V0;Q53HH7;Q53T09;Q53TC2|ENSEMBL:ENSP00000329528|REFSEQ:NP_066964|H-INV:HIT000195394|VEGA:OTTHUMP00000164061 Tax_Id=9606 Gene_Symbol=XRCC5 ATP-dependent DNA helicase 2 subunit 2	EDIIQGFR	489.2564	976.4983	2	55	-777.777	-777.777	-777.777	-777.777	0	0	2534.881	0	0	0	976.4978	489.2559883	976.4974513	0	FALSE			-777.777	-777.777	-777.777	1	35.3	M:\Shao-En\MSDATA\kinaseinhib\k252a\solcomp\10x\J2\kinaseinhib_k252a_solcomp_10x_J2_combo_mascot_results.html		5	-777.777	-777.777	M:\Shao-En\MSDATA\kinaseinhib\k252a\solcomp\10x\J2\m03152008_j2_5.raw		0	976.4977747		0	TRUE	0	-777.777
-1	1	0	1.06	0.2	IPI:IPI00220834.8	83222	SPACER	SWISS-PROT:P13010|TREMBL:Q0Z7V0;Q53HH7;Q53T09;Q53TC2|ENSEMBL:ENSP00000329528|REFSEQ:NP_066964|H-INV:HIT000195394|VEGA:OTTHUMP00000164061 Tax_Id=9606 Gene_Symbol=XRCC5 ATP-dependent DNA helicase 2 subunit 2	EEASGSSVTAEEAK	701.8248	1401.6351	2	93	-777.777	-777.777	-777.777	-777.777	826.8853287	5.648180982	827.7505	826.9887884	827.0008	14660.74238	1401.635	701.823679	1401.632833	1393.619838	FALSE			-777.777	-777.777	-777.777	1	75.1	M:\Shao-En\MSDATA\kinaseinhib\k252a\solcomp\10x\J2\kinaseinhib_k252a_solcomp_10x_J2_combo_mascot_results.html	1Lys8	5	-777.777	-777.777	M:\Shao-En\MSDATA\kinaseinhib\k252a\solcomp\10x\J2\m03152008_j2_5.raw		4246120.103	1393.620855		701.8248168	TRUE	701.8236958	-777.777
-1	1	0	1.06	0.2	IPI:IPI00220834.8	83222	SPACER	SWISS-PROT:P13010|TREMBL:Q0Z7V0;Q53HH7;Q53T09;Q53TC2|ENSEMBL:ENSP00000329528|REFSEQ:NP_066964|H-INV:HIT000195394|VEGA:OTTHUMP00000164061 Tax_Id=9606 Gene_Symbol=XRCC5 ATP-dependent DNA helicase 2 subunit 2	EGLEIVK	394.2323	786.45	2	38	-777.777	-777.777	-777.777	-777.777	2219.476969	9.99186511	2217.1517	2219.825665	2219.907	362576.057	786.4487	394.2322054	786.4498854	786.4495696	FALSE			-777.777	-777.777	-777.777	1	11.8	M:\Shao-En\MSDATA\kinaseinhib\k252a\solcomp\10x\J2\kinaseinhib_k252a_solcomp_10x_J2_combo_mascot_results.html		5	-777.777	-777.777	M:\Shao-En\MSDATA\kinaseinhib\k252a\solcomp\10x\J2\m03152008_j2_5.raw		255859166.5	786.4486947		394.2322698	TRUE	394.2321752	-777.777
-1	1	0	1.06	0.2	IPI:IPI00220834.8	83222	SPACER	SWISS-PROT:P13010|TREMBL:Q0Z7V0;Q53HH7;Q53T09;Q53TC2|ENSEMBL:ENSP00000329528|REFSEQ:NP_066964|H-INV:HIT000195394|VEGA:OTTHUMP00000164061 Tax_Id=9606 Gene_Symbol=XRCC5 ATP-dependent DNA helicase 2 subunit 2	EPLPPIQQHIWNMLNPPAEVTTK	885.1322	2652.3747	3	47	-777.777	-777.777	-777.777	-777.777	3067.809422	28.27131029	3064.5955	3068.087176	3071.6976	274354.94	2652.3734	885.1304674	2652.369614	2652.374003	FALSE			-777.777	-777.777	-777.777	1	42.5	M:\Shao-En\MSDATA\kinaseinhib\k252a\solcomp\10x\J2\kinaseinhib_k252a_solcomp_10x_J2_combo_mascot_results.html		5	-777.777	-777.777	M:\Shao-En\MSDATA\kinaseinhib\k252a\solcomp\10x\J2\m03152008_j2_5.raw		55341555.22	2652.373355		885.1322865	TRUE	885.1305538	-777.777
-1	1	0	1.06	0.2	IPI:IPI00220834.8	83222	SPACER	SWISS-PROT:P13010|TREMBL:Q0Z7V0;Q53HH7;Q53T09;Q53TC2|ENSEMBL:ENSP00000329528|REFSEQ:NP_066964|H-INV:HIT000195394|VEGA:OTTHUMP00000164061 Tax_Id=9606 Gene_Symbol=XRCC5 ATP-dependent DNA helicase 2 subunit 2	EPLPPIQQHIWNMLNPPAEVTTK	887.8042	2660.3907	3	37	-777.777	-777.777	-777.777	-777.777	0	0	3070.3758	0	0	0	2660.3876	887.8024585	2660.385587	0	FALSE			-777.777	-777.777	-777.777	1	29.1	M:\Shao-En\MSDATA\kinaseinhib\k252a\solcomp\10x\J2\kinaseinhib_k252a_solcomp_10x_J2_combo_mascot_results.html	1Lys8	5	-777.777	-777.777	M:\Shao-En\MSDATA\kinaseinhib\k252a\solcomp\10x\J2\m03152008_j2_5.raw		0	2652.373355		0	TRUE	0	-777.777
-1	1	0	1.06	0.2	IPI:IPI00220834.8	83222	SPACER	SWISS-PROT:P13010|TREMBL:Q0Z7V0;Q53HH7;Q53T09;Q53TC2|ENSEMBL:ENSP00000329528|REFSEQ:NP_066964|H-INV:HIT000195394|VEGA:OTTHUMP00000164061 Tax_Id=9606 Gene_Symbol=XRCC5 ATP-dependent DNA helicase 2 subunit 2	EPLPPIQQHIWNMLNPPAEVTTK	887.8041	2660.3904	3	26	-777.777	-777.777	-777.777	-777.777	3069.978828	18.97451108	3071.7401	3069.274986	3072.7622	23875.67159	2660.3876	887.8023585	2660.385287	2652.37108	FALSE			-777.777	-777.777	-777.777	1	18.4	M:\Shao-En\MSDATA\kinaseinhib\k252a\solcomp\10x\J2\kinaseinhib_k252a_solcomp_10x_J2_combo_mascot_results.html	1Lys8	5	-777.777	-777.777	M:\Shao-En\MSDATA\kinaseinhib\k252a\solcomp\10x\J2\m03152008_j2_6.raw		4823241.986	2652.373355		887.8041886	TRUE	887.8024471	-777.777
-1	1	0	1.06	0.2	IPI:IPI00220834.8	83222	SPACER	SWISS-PROT:P13010|TREMBL:Q0Z7V0;Q53HH7;Q53T09;Q53TC2|ENSEMBL:ENSP00000329528|REFSEQ:NP_066964|H-INV:HIT000195394|VEGA:OTTHUMP00000164061 Tax_Id=9606 Gene_Symbol=XRCC5 ATP-dependent DNA helicase 2 subunit 2	EPLPPIQQHIWNMLNPPAEVTTK	885.1323	2652.375	3	14	-777.777	-777.777	-777.777	-777.777	0	0	3050.663	0	0	0	2652.3734	885.1305674	2652.369914	0	FALSE			-777.777	-777.777	-777.777	1	9.5	M:\Shao-En\MSDATA\kinaseinhib\k252a\solcomp\10x\J2\kinaseinhib_k252a_solcomp_10x_J2_combo_mascot_results.html		5	-777.777	-777.777	M:\Shao-En\MSDATA\kinaseinhib\k252a\solcomp\10x\J2\m03152008_j2_5.raw		0	2652.373355		0	FALSE	0	-777.777
-1	1	0	1.06	0.2	IPI:IPI00220834.8	83222	SPACER	SWISS-PROT:P13010|TREMBL:Q0Z7V0;Q53HH7;Q53T09;Q53TC2|ENSEMBL:ENSP00000329528|REFSEQ:NP_066964|H-INV:HIT000195394|VEGA:OTTHUMP00000164061 Tax_Id=9606 Gene_Symbol=XRCC5 ATP-dependent DNA helicase 2 subunit 2	EPLPPIQQHIWNMLNPPAEVTTK	893.1356	2676.3851	3	13	-777.777	-777.777	-777.777	-777.777	0	0	2847.688	0	0	0	2676.3825	893.1338407	2676.379734	0	FALSE			-777.777	-777.777	-777.777	1	9.4	M:\Shao-En\MSDATA\kinaseinhib\k252a\solcomp\10x\J2\kinaseinhib_k252a_solcomp_10x_J2_combo_mascot_results.html	1Met(ox) 1Lys8	5	-777.777	-777.777	M:\Shao-En\MSDATA\kinaseinhib\k252a\solcomp\10x\J2\m03152008_j2_5.raw		0	2652.373355		0	FALSE	0	-777.777
-1	1	0	1.06	0.2	IPI:IPI00220834.8	83222	SPACER	SWISS-PROT:P13010|TREMBL:Q0Z7V0;Q53HH7;Q53T09;Q53TC2|ENSEMBL:ENSP00000329528|REFSEQ:NP_066964|H-INV:HIT000195394|VEGA:OTTHUMP00000164061 Tax_Id=9606 Gene_Symbol=XRCC5 ATP-dependent DNA helicase 2 subunit 2	EPLPPIQQHIWNMLNPPAEVTTK	887.8046	2660.3919	3	12	-777.777	-777.777	-777.777	-777.777	0	0	3052.5869	0	0	0	2660.3876	887.8028585	2660.386787	0	FALSE			-777.777	-777.777	-777.777	1	7.6	M:\Shao-En\MSDATA\kinaseinhib\k252a\solcomp\10x\J2\kinaseinhib_k252a_solcomp_10x_J2_combo_mascot_results.html	1Lys8	5	-777.777	-777.777	M:\Shao-En\MSDATA\kinaseinhib\k252a\solcomp\10x\J2\m03152008_j2_5.raw		0	2652.373355		0	FALSE	0	-777.777
-1	1	0	1.06	0.2	IPI:IPI00220834.8	83222	SPACER	SWISS-PROT:P13010|TREMBL:Q0Z7V0;Q53HH7;Q53T09;Q53TC2|ENSEMBL:ENSP00000329528|REFSEQ:NP_066964|H-INV:HIT000195394|VEGA:OTTHUMP00000164061 Tax_Id=9606 Gene_Symbol=XRCC5 ATP-dependent DNA helicase 2 subunit 2	EPLPPIQQHIWNMLNPPAEVTTK	666.1053	2660.392	4	13	-777.777	-777.777	-777.777	-777.777	0	0	3073.3402	0	0	0	2660.3876	666.1042982	2660.388142	0	FALSE			-777.777	-777.777	-777.777	1	10.2	M:\Shao-En\MSDATA\kinaseinhib\k252a\solcomp\10x\J2\kinaseinhib_k252a_solcomp_10x_J2_combo_mascot_results.html	1Lys8	5	-777.777	-777.777	M:\Shao-En\MSDATA\kinaseinhib\k252a\solcomp\10x\J2\m03152008_j2_5.raw		0	2652.373355		0	FALSE	0	-777.777
-1	1	0	1.06	0.2	IPI:IPI00220834.8	83222	SPACER	SWISS-PROT:P13010|TREMBL:Q0Z7V0;Q53HH7;Q53T09;Q53TC2|ENSEMBL:ENSP00000329528|REFSEQ:NP_066964|H-INV:HIT000195394|VEGA:OTTHUMP00000164061 Tax_Id=9606 Gene_Symbol=XRCC5 ATP-dependent DNA helicase 2 subunit 2	ETVYCLNDDDETEVLKEDIIQGFR	1451.1813	2900.3481	2	104	-777.777	-777.777	-777.777	-777.777	3064.918648	8.6180583	3065.7388	3064.434482	3066.0117	39950.56621	2900.3385	1451.177679	2900.340832	2900.33296	FALSE			-777.777	-777.777	-777.777	1	96.8	M:\Shao-En\MSDATA\kinaseinhib\k252a\solcomp\10x\J2\kinaseinhib_k252a_solcomp_10x_J2_combo_mascot_results.html		5	-777.777	-777.777	M:\Shao-En\MSDATA\kinaseinhib\k252a\solcomp\10x\J2\m03152008_j2_5.raw		3906716.166	2843.31707		1451.180202	TRUE	1451.176581	-777.777
-1	1	0	1.06	0.2	IPI:IPI00220834.8	83222	SPACER	SWISS-PROT:P13010|TREMBL:Q0Z7V0;Q53HH7;Q53T09;Q53TC2|ENSEMBL:ENSP00000329528|REFSEQ:NP_066964|H-INV:HIT000195394|VEGA:OTTHUMP00000164061 Tax_Id=9606 Gene_Symbol=XRCC5 ATP-dependent DNA helicase 2 subunit 2	ETVYCLNDDDETEVLKEDIIQGFR	967.7905	2900.3498	3	62	-777.777	-777.777	-777.777	-777.777	3064.406838	10.78238835	3060.8637	3064.960908	3064.0712	605091.6273	2900.3385	967.7884916	2900.343687	2900.338609	FALSE			-777.777	-777.777	-777.777	1	56.7	M:\Shao-En\MSDATA\kinaseinhib\k252a\solcomp\10x\J2\kinaseinhib_k252a_solcomp_10x_J2_combo_mascot_results.html		5	-777.777	-777.777	M:\Shao-En\MSDATA\kinaseinhib\k252a\solcomp\10x\J2\m03152008_j2_5.raw		106547735.7	2843.31707		967.7903745	TRUE	967.788366	-777.777
-1	1	0	1.06	0.2	IPI:IPI00220834.8	83222	SPACER	SWISS-PROT:P13010|TREMBL:Q0Z7V0;Q53HH7;Q53T09;Q53TC2|ENSEMBL:ENSP00000329528|REFSEQ:NP_066964|H-INV:HIT000195394|VEGA:OTTHUMP00000164061 Tax_Id=9606 Gene_Symbol=XRCC5 ATP-dependent DNA helicase 2 subunit 2	ETVYCLNDDDETEVLKEDIIQGFR	967.7905	2900.3496	3	50	-777.777	-777.777	-777.777	-777.777	3064.424069	8.163012852	3063.3119	3064.535631	3065.3994	41358.98049	2900.3385	967.7884916	2900.343687	2900.340571	TRUE	Charge state is not the expected. Detected:	2. Expected: 3 Deci charge: 1.51	-777.777	-777.777	-777.777	1	50	M:\Shao-En\MSDATA\kinaseinhib\k252a\solcomp\10x\J2\kinaseinhib_k252a_solcomp_10x_J2_combo_mascot_results.html		5	-777.777	-777.777	M:\Shao-En\MSDATA\kinaseinhib\k252a\solcomp\10x\J2\m03152008_j2_6.raw		7305644.053	2843.31707		967.7906748	TRUE	967.7886664	-777.777
-1	1	0	1.06	0.2	IPI:IPI00220834.8	83222	SPACER	SWISS-PROT:P13010|TREMBL:Q0Z7V0;Q53HH7;Q53T09;Q53TC2|ENSEMBL:ENSP00000329528|REFSEQ:NP_066964|H-INV:HIT000195394|VEGA:OTTHUMP00000164061 Tax_Id=9606 Gene_Symbol=XRCC5 ATP-dependent DNA helicase 2 subunit 2	ETVYCLNDDDETEVLKEDIIQGFR	972.4664	2914.3772	3	40	-777.777	-777.777	-777.777	-777.777	0	0	3062.7471	0	0	0	2914.3728	972.464376	2914.37134	0	FALSE			-777.777	-777.777	-777.777	1	38.6	M:\Shao-En\MSDATA\kinaseinhib\k252a\solcomp\10x\J2\kinaseinhib_k252a_solcomp_10x_J2_combo_mascot_results.html	1Arg6 1Lys8	5	-777.777	-777.777	M:\Shao-En\MSDATA\kinaseinhib\k252a\solcomp\10x\J2\m03152008_j2_6.raw		0	2843.31707		0	TRUE	0	-777.777
-1	1	0	1.06	0.2	IPI:IPI00220834.8	83222	SPACER	SWISS-PROT:P13010|TREMBL:Q0Z7V0;Q53HH7;Q53T09;Q53TC2|ENSEMBL:ENSP00000329528|REFSEQ:NP_066964|H-INV:HIT000195394|VEGA:OTTHUMP00000164061 Tax_Id=9606 Gene_Symbol=XRCC5 ATP-dependent DNA helicase 2 subunit 2	ETVYCLNDDDETEVLKEDIIQGFR	967.7906	2900.3499	3	14	-777.777	-777.777	-777.777	-777.777	0	0	3071.4929	0	0	0	2900.3385	967.7885916	2900.343987	0	FALSE			-777.777	-777.777	-777.777	1	11.9	M:\Shao-En\MSDATA\kinaseinhib\k252a\solcomp\10x\J2\kinaseinhib_k252a_solcomp_10x_J2_combo_mascot_results.html		5	-777.777	-777.777	M:\Shao-En\MSDATA\kinaseinhib\k252a\solcomp\10x\J2\m03152008_j2_4.raw		0	2843.31707		0	FALSE	0	-777.777
-1	1	0	1.06	0.2	IPI:IPI00220834.8	83222	SPACER	SWISS-PROT:P13010|TREMBL:Q0Z7V0;Q53HH7;Q53T09;Q53TC2|ENSEMBL:ENSP00000329528|REFSEQ:NP_066964|H-INV:HIT000195394|VEGA:OTTHUMP00000164061 Tax_Id=9606 Gene_Symbol=XRCC5 ATP-dependent DNA helicase 2 subunit 2	FFMGNQVLK	546.2948	1090.575	2	51	-777.777	-777.777	-777.777	-777.777	2591.425636	9.697043829	2588.8937	2591.078977	2591.8692	737977.2144	1090.5724	546.294198	1090.573871	1082.55883	FALSE			-777.777	-777.777	-777.777	1	32.4	M:\Shao-En\MSDATA\kinaseinhib\k252a\solcomp\10x\J2\kinaseinhib_k252a_solcomp_10x_J2_combo_mascot_results.html	1Lys8	5	-777.777	-777.777	M:\Shao-En\MSDATA\kinaseinhib\k252a\solcomp\10x\J2\m03152008_j2_5.raw		315100607.8	1082.558275		546.2947704	TRUE	546.2941684	-777.777
[truncated: 19,386 more rows]
[truncated: 52 more columns]
