# Supplementary material for: Empirical Bayes Analysis of Quantitative Proteomics Experiments
Source: PLoS One. 2009 Oct 14;4(10):e7454. doi: 10.1371/journal.pone.0007454 (PMC2759080; doi:10.1371/journal.pone.0007454)
Supplement: Data Set S1 — MSQuant output files for small-molecule target identification experiments analyzed in this study. (38.94 MB ZIP) [file pone.0007454.s009.zip › Margolin_et_al_MSB_dataset/k252a/pt025x/k252a_pt025x_rep2.txt]

Calibration constants,
A:	0.999996554
B:	0.001410799
Mode:	Arg13C6 and Lys13C615N2
Dishes:	2
Reserved - N	1/1	StDev	2/1	StDev	Accession number	Mass [Da]	Reserved	Description	Sequence	MCR (Mass charge ratio) [Th]	Measured mass [Da]	Charge	Score	*** Intensity wild	*** XIC wild [Da*secs]	*** Ratio (of intensity sums)	*** StDev	LC centroid [secs]	LC peak width [secs]	LC, MS/MS event [secs]	LC peak detection centroid [secs]	LC max time [secs]	LC max intensity [sumCounts]	Mascot calculated mass [Da]	Calibrated measured MCR [Th]	Calibrated measured mass [Da]	Neutral MS centroid for LC max [Da]	Bad peak	Bad peak text	Reserved	*** High ratio	*** High StDev	*** Ratios correlation	Peptide rank	Peptide delta score	Result file	Modifications	Mascot protein hit number	*** Isotope intensity	*** Higher isotope intensity	Raw file path	Naked seq	Max wild for checked	Peptide mass, no mods [Da]	Sequence with mods	Uncalibrated MS centroid MCR [Th]	Verified	Calibrated MS centroid mass [Da]	*** Isotope XIC [Da*secs]
-1	1	0	0.803	0.13	IPI:IPI00013452.8	172080	SPACER	SWISS-PROT:P07814|TREMBL:A0AVA9;Q05BP6;Q05DF8;Q3KQZ8;Q5DSM1;Q5H9S5;Q6PD57;Q86X73|ENSEMBL:ENSP00000355890|REFSEQ:NP_004437|H-INV:HIT000321887|VEGA:OTTHUMP00000035562 Tax_Id=9606 Gene_Symbol=EPRS glutamyl-prolyl tRNA synthetase	AALLNQHYQVNFK	773.412	1544.8095	2	73	-777.777	-777.777	-777.777	-777.777	2482.858768	7.653524594	2482.9768	2483.539463	2483.7005	240503.8926	1544.8099	773.410746	1544.806967	1544.807962	FALSE			-777.777	-777.777	-777.777	1	58.6	M:\Shao-En\MSDATA\kinaseinhib\k252a\solcomp\10x\J1\MSQuantCompatible_kinaseinhib_k252a_solcomp_10x_J1_combo_mascot_results.html		1	-777.777	-777.777	M:\Shao-En\MSDATA\kinaseinhib\k252a\solcomp\10x\J1\m03152008_j1_6.raw		59481058.58	1544.809945		773.4119142	TRUE	773.4106603	-777.777
-1	1	0	0.803	0.13	IPI:IPI00013452.8	172080	SPACER	SWISS-PROT:P07814|TREMBL:A0AVA9;Q05BP6;Q05DF8;Q3KQZ8;Q5DSM1;Q5H9S5;Q6PD57;Q86X73|ENSEMBL:ENSP00000355890|REFSEQ:NP_004437|H-INV:HIT000321887|VEGA:OTTHUMP00000035562 Tax_Id=9606 Gene_Symbol=EPRS glutamyl-prolyl tRNA synthetase	AALLNQHYQVNFK	777.4208	1552.8271	2	60	-777.777	-777.777	-777.777	-777.777	0	0	2481.7562	0	0	0	1552.8241	777.4195322	1552.824539	0	FALSE			-777.777	-777.777	-777.777	1	45	M:\Shao-En\MSDATA\kinaseinhib\k252a\solcomp\10x\J1\MSQuantCompatible_kinaseinhib_k252a_solcomp_10x_J1_combo_mascot_results.html	1Lys8	1	-777.777	-777.777	M:\Shao-En\MSDATA\kinaseinhib\k252a\solcomp\10x\J1\m03152008_j1_6.raw		0	1544.809945		0	TRUE	0	-777.777
-1	1	0	0.803	0.13	IPI:IPI00013452.8	172080	SPACER	SWISS-PROT:P07814|TREMBL:A0AVA9;Q05BP6;Q05DF8;Q3KQZ8;Q5DSM1;Q5H9S5;Q6PD57;Q86X73|ENSEMBL:ENSP00000355890|REFSEQ:NP_004437|H-INV:HIT000321887|VEGA:OTTHUMP00000035562 Tax_Id=9606 Gene_Symbol=EPRS glutamyl-prolyl tRNA synthetase	AALLNQHYQVNFK	518.6157	1552.8252	3	25	-777.777	-777.777	-777.777	-777.777	0	0	2480.7591	0	0	0	1552.8241	518.6153239	1552.824184	0	FALSE			-777.777	-777.777	-777.777	1	14.8	M:\Shao-En\MSDATA\kinaseinhib\k252a\solcomp\10x\J1\MSQuantCompatible_kinaseinhib_k252a_solcomp_10x_J1_combo_mascot_results.html	1Lys8	1	-777.777	-777.777	M:\Shao-En\MSDATA\kinaseinhib\k252a\solcomp\10x\J1\m03152008_j1_6.raw		0	1544.809945		0	FALSE	0	-777.777
-1	1	0	0.803	0.13	IPI:IPI00013452.8	172080	SPACER	SWISS-PROT:P07814|TREMBL:A0AVA9;Q05BP6;Q05DF8;Q3KQZ8;Q5DSM1;Q5H9S5;Q6PD57;Q86X73|ENSEMBL:ENSP00000355890|REFSEQ:NP_004437|H-INV:HIT000321887|VEGA:OTTHUMP00000035562 Tax_Id=9606 Gene_Symbol=EPRS glutamyl-prolyl tRNA synthetase	AIQGGTSHHLGQNFSK	845.4323	1688.85	2	113	-777.777	-777.777	-777.777	-777.777	1059.467842	32.68067872	1067.5232	1060.410633	1051.4762	10940.67628	1688.8474	845.4307979	1688.84707	1680.830188	FALSE			-777.777	-777.777	-777.777	1	99.3	M:\Shao-En\MSDATA\kinaseinhib\k252a\solcomp\10x\J1\MSQuantCompatible_kinaseinhib_k252a_solcomp_10x_J1_combo_mascot_results.html	1Lys8	1	-777.777	-777.777	M:\Shao-En\MSDATA\kinaseinhib\k252a\solcomp\10x\J1\m03152008_j1_6.raw		2391857.854	1680.833195		845.4322441	TRUE	845.4307419	-777.777
-1	1	0	0.803	0.13	IPI:IPI00013452.8	172080	SPACER	SWISS-PROT:P07814|TREMBL:A0AVA9;Q05BP6;Q05DF8;Q3KQZ8;Q5DSM1;Q5H9S5;Q6PD57;Q86X73|ENSEMBL:ENSP00000355890|REFSEQ:NP_004437|H-INV:HIT000321887|VEGA:OTTHUMP00000035562 Tax_Id=9606 Gene_Symbol=EPRS glutamyl-prolyl tRNA synthetase	AIQGGTSHHLGQNFSK	845.4324	1688.8502	2	85	-777.777	-777.777	-777.777	-777.777	0	0	1034.83	0	0	0	1688.8474	845.4308979	1688.84727	0	FALSE			-777.777	-777.777	-777.777	1	69.8	M:\Shao-En\MSDATA\kinaseinhib\k252a\solcomp\10x\J1\MSQuantCompatible_kinaseinhib_k252a_solcomp_10x_J1_combo_mascot_results.html	1Lys8	1	-777.777	-777.777	M:\Shao-En\MSDATA\kinaseinhib\k252a\solcomp\10x\J1\m03152008_j1_6.raw		0	1680.833195		0	TRUE	0	-777.777
-1	1	0	0.803	0.13	IPI:IPI00013452.8	172080	SPACER	SWISS-PROT:P07814|TREMBL:A0AVA9;Q05BP6;Q05DF8;Q3KQZ8;Q5DSM1;Q5H9S5;Q6PD57;Q86X73|ENSEMBL:ENSP00000355890|REFSEQ:NP_004437|H-INV:HIT000321887|VEGA:OTTHUMP00000035562 Tax_Id=9606 Gene_Symbol=EPRS glutamyl-prolyl tRNA synthetase	AIQGGTSHHLGQNFSK	841.4252	1680.8358	2	84	-777.777	-777.777	-777.777	-777.777	0	0	1035.1932	0	0	0	1680.8332	841.4237117	1680.832898	0	FALSE			-777.777	-777.777	-777.777	1	68.7	M:\Shao-En\MSDATA\kinaseinhib\k252a\solcomp\10x\J1\MSQuantCompatible_kinaseinhib_k252a_solcomp_10x_J1_combo_mascot_results.html		1	-777.777	-777.777	M:\Shao-En\MSDATA\kinaseinhib\k252a\solcomp\10x\J1\m03152008_j1_6.raw		0	1680.833195		0	TRUE	0	-777.777
-1	1	0	0.803	0.13	IPI:IPI00013452.8	172080	SPACER	SWISS-PROT:P07814|TREMBL:A0AVA9;Q05BP6;Q05DF8;Q3KQZ8;Q5DSM1;Q5H9S5;Q6PD57;Q86X73|ENSEMBL:ENSP00000355890|REFSEQ:NP_004437|H-INV:HIT000321887|VEGA:OTTHUMP00000035562 Tax_Id=9606 Gene_Symbol=EPRS glutamyl-prolyl tRNA synthetase	AIQGGTSHHLGQNFSK	841.4249	1680.8353	2	83	-777.777	-777.777	-777.777	-777.777	0	0	1065.5838	0	0	0	1680.8332	841.4234117	1680.832298	0	FALSE			-777.777	-777.777	-777.777	1	63.7	M:\Shao-En\MSDATA\kinaseinhib\k252a\solcomp\10x\J1\MSQuantCompatible_kinaseinhib_k252a_solcomp_10x_J1_combo_mascot_results.html		1	-777.777	-777.777	M:\Shao-En\MSDATA\kinaseinhib\k252a\solcomp\10x\J1\m03152008_j1_6.raw		0	1680.833195		0	TRUE	0	-777.777
-1	1	0	0.803	0.13	IPI:IPI00013452.8	172080	SPACER	SWISS-PROT:P07814|TREMBL:A0AVA9;Q05BP6;Q05DF8;Q3KQZ8;Q5DSM1;Q5H9S5;Q6PD57;Q86X73|ENSEMBL:ENSP00000355890|REFSEQ:NP_004437|H-INV:HIT000321887|VEGA:OTTHUMP00000035562 Tax_Id=9606 Gene_Symbol=EPRS glutamyl-prolyl tRNA synthetase	AIQGGTSHHLGQNFSK	563.956	1688.8462	3	31	-777.777	-777.777	-777.777	-777.777	1052.572109	50.70844439	1056.237	1053.684687	1057.399	50820.811	1688.8474	563.9554677	1688.844615	1680.83144	FALSE			-777.777	-777.777	-777.777	1	22.3	M:\Shao-En\MSDATA\kinaseinhib\k252a\solcomp\10x\J1\MSQuantCompatible_kinaseinhib_k252a_solcomp_10x_J1_combo_mascot_results.html	1Lys8	1	-777.777	-777.777	M:\Shao-En\MSDATA\kinaseinhib\k252a\solcomp\10x\J1\m03152008_j1_6.raw		20596719.22	1680.833195		563.9561934	TRUE	563.9556611	-777.777
-1	1	0	0.803	0.13	IPI:IPI00013452.8	172080	SPACER	SWISS-PROT:P07814|TREMBL:A0AVA9;Q05BP6;Q05DF8;Q3KQZ8;Q5DSM1;Q5H9S5;Q6PD57;Q86X73|ENSEMBL:ENSP00000355890|REFSEQ:NP_004437|H-INV:HIT000321887|VEGA:OTTHUMP00000035562 Tax_Id=9606 Gene_Symbol=EPRS glutamyl-prolyl tRNA synthetase	AIQGGTSHHLGQNFSK	561.2841	1680.8305	3	21	-777.777	-777.777	-777.777	-777.777	0	0	1055.9604	0	0	0	1680.8332	561.2835769	1680.828943	0	FALSE			-777.777	-777.777	-777.777	1	12.1	M:\Shao-En\MSDATA\kinaseinhib\k252a\solcomp\10x\J1\MSQuantCompatible_kinaseinhib_k252a_solcomp_10x_J1_combo_mascot_results.html		1	-777.777	-777.777	M:\Shao-En\MSDATA\kinaseinhib\k252a\solcomp\10x\J1\m03152008_j1_6.raw		0	1680.833195		0	FALSE	0	-777.777
-1	1	0	0.803	0.13	IPI:IPI00013452.8	172080	SPACER	SWISS-PROT:P07814|TREMBL:A0AVA9;Q05BP6;Q05DF8;Q3KQZ8;Q5DSM1;Q5H9S5;Q6PD57;Q86X73|ENSEMBL:ENSP00000355890|REFSEQ:NP_004437|H-INV:HIT000321887|VEGA:OTTHUMP00000035562 Tax_Id=9606 Gene_Symbol=EPRS glutamyl-prolyl tRNA synthetase	AIQGGTSHHLGQNFSK	563.9563	1688.8471	3	14	-777.777	-777.777	-777.777	-777.777	0	0	1026.3609	0	0	0	1688.8474	563.9557677	1688.845515	0	FALSE			-777.777	-777.777	-777.777	1	4.7	M:\Shao-En\MSDATA\kinaseinhib\k252a\solcomp\10x\J1\MSQuantCompatible_kinaseinhib_k252a_solcomp_10x_J1_combo_mascot_results.html	1Lys8	1	-777.777	-777.777	M:\Shao-En\MSDATA\kinaseinhib\k252a\solcomp\10x\J1\m03152008_j1_6.raw		0	1680.833195		0	FALSE	0	-777.777
-1	1	0	0.803	0.13	IPI:IPI00013452.8	172080	SPACER	SWISS-PROT:P07814|TREMBL:A0AVA9;Q05BP6;Q05DF8;Q3KQZ8;Q5DSM1;Q5H9S5;Q6PD57;Q86X73|ENSEMBL:ENSP00000355890|REFSEQ:NP_004437|H-INV:HIT000321887|VEGA:OTTHUMP00000035562 Tax_Id=9606 Gene_Symbol=EPRS glutamyl-prolyl tRNA synthetase	AIQGGTSHHLGQNFSK	561.2851	1680.8336	3	11	-777.777	-777.777	-777.777	-777.777	0	0	1026.0729	0	0	0	1680.8332	561.2845769	1680.831943	0	FALSE			-777.777	-777.777	-777.777	1	3.6	M:\Shao-En\MSDATA\kinaseinhib\k252a\solcomp\10x\J1\MSQuantCompatible_kinaseinhib_k252a_solcomp_10x_J1_combo_mascot_results.html		1	-777.777	-777.777	M:\Shao-En\MSDATA\kinaseinhib\k252a\solcomp\10x\J1\m03152008_j1_6.raw		0	1680.833195		0	FALSE	0	-777.777
-1	1	0	0.803	0.13	IPI:IPI00013452.8	172080	SPACER	SWISS-PROT:P07814|TREMBL:A0AVA9;Q05BP6;Q05DF8;Q3KQZ8;Q5DSM1;Q5H9S5;Q6PD57;Q86X73|ENSEMBL:ENSP00000355890|REFSEQ:NP_004437|H-INV:HIT000321887|VEGA:OTTHUMP00000035562 Tax_Id=9606 Gene_Symbol=EPRS glutamyl-prolyl tRNA synthetase	APKDQVDIAVQELLQLK	636.6988	1907.0747	3	24	-777.777	-777.777	-777.777	-777.777	0	0	3165.5929	0	0	0	1907.0727	636.6980171	1907.072263	0	FALSE			-777.777	-777.777	-777.777	1	16.5	M:\Shao-En\MSDATA\kinaseinhib\k252a\solcomp\10x\J1\MSQuantCompatible_kinaseinhib_k252a_solcomp_10x_J1_combo_mascot_results.html		1	-777.777	-777.777	M:\Shao-En\MSDATA\kinaseinhib\k252a\solcomp\10x\J1\m03152008_j1_6.raw		0	1907.072735		0	FALSE	0	-777.777
-1	1	0	0.803	0.13	IPI:IPI00013452.8	172080	SPACER	SWISS-PROT:P07814|TREMBL:A0AVA9;Q05BP6;Q05DF8;Q3KQZ8;Q5DSM1;Q5H9S5;Q6PD57;Q86X73|ENSEMBL:ENSP00000355890|REFSEQ:NP_004437|H-INV:HIT000321887|VEGA:OTTHUMP00000035562 Tax_Id=9606 Gene_Symbol=EPRS glutamyl-prolyl tRNA synthetase	AYVDDTPAEQMK	696.3165	1390.6184	2	63	-777.777	-777.777	-777.777	-777.777	1276.682428	45.55453579	1282.6355	1276.832345	1266.6268	1324.344478	1390.6166	696.3155116	1390.616498	1382.598613	FALSE			-777.777	-777.777	-777.777	1	50.9	M:\Shao-En\MSDATA\kinaseinhib\k252a\solcomp\10x\J1\MSQuantCompatible_kinaseinhib_k252a_solcomp_10x_J1_combo_mascot_results.html	1Met(ox) 1Lys8	1	-777.777	-777.777	M:\Shao-En\MSDATA\kinaseinhib\k252a\solcomp\10x\J1\m03152008_j1_6.raw		398255.6997	1366.607465		696.3165103	TRUE	696.3155219	-777.777
-1	1	0	0.803	0.13	IPI:IPI00013452.8	172080	SPACER	SWISS-PROT:P07814|TREMBL:A0AVA9;Q05BP6;Q05DF8;Q3KQZ8;Q5DSM1;Q5H9S5;Q6PD57;Q86X73|ENSEMBL:ENSP00000355890|REFSEQ:NP_004437|H-INV:HIT000321887|VEGA:OTTHUMP00000035562 Tax_Id=9606 Gene_Symbol=EPRS glutamyl-prolyl tRNA synthetase	AYVDDTPAEQMK	684.3123	1366.6101	2	59	-777.777	-777.777	-777.777	-777.777	2267.857053	7.776965935	2269.7876	2267.700314	2268.3247	56712.01809	1366.6075	684.311353	1366.608181	1366.606622	FALSE			-777.777	-777.777	-777.777	1	46.5	M:\Shao-En\MSDATA\kinaseinhib\k252a\solcomp\10x\J1\MSQuantCompatible_kinaseinhib_k252a_solcomp_10x_J1_combo_mascot_results.html		1	-777.777	-777.777	M:\Shao-En\MSDATA\kinaseinhib\k252a\solcomp\10x\J1\m03152008_j1_6.raw		17060751.91	1366.607465		684.3123288	TRUE	684.3113818	-777.777
-1	1	0	0.803	0.13	IPI:IPI00013452.8	172080	SPACER	SWISS-PROT:P07814|TREMBL:A0AVA9;Q05BP6;Q05DF8;Q3KQZ8;Q5DSM1;Q5H9S5;Q6PD57;Q86X73|ENSEMBL:ENSP00000355890|REFSEQ:NP_004437|H-INV:HIT000321887|VEGA:OTTHUMP00000035562 Tax_Id=9606 Gene_Symbol=EPRS glutamyl-prolyl tRNA synthetase	DFFDAEIKK	556.7857	1111.5569	2	24	-777.777	-777.777	-777.777	-777.777	0	0	2506.8354	0	0	0	1111.5549	556.7851924	1111.555859	0	FALSE			-777.777	-777.777	-777.777	1	14	M:\Shao-En\MSDATA\kinaseinhib\k252a\solcomp\10x\J1\MSQuantCompatible_kinaseinhib_k252a_solcomp_10x_J1_combo_mascot_results.html		1	-777.777	-777.777	M:\Shao-En\MSDATA\kinaseinhib\k252a\solcomp\10x\J1\m03152008_j1_6.raw		0	1111.554945		0	FALSE	0	-777.777
-1	1	0	0.803	0.13	IPI:IPI00013452.8	172080	SPACER	SWISS-PROT:P07814|TREMBL:A0AVA9;Q05BP6;Q05DF8;Q3KQZ8;Q5DSM1;Q5H9S5;Q6PD57;Q86X73|ENSEMBL:ENSP00000355890|REFSEQ:NP_004437|H-INV:HIT000321887|VEGA:OTTHUMP00000035562 Tax_Id=9606 Gene_Symbol=EPRS glutamyl-prolyl tRNA synthetase	DPTLYR	382.7006	763.3866	2	35	-777.777	-777.777	-777.777	-777.777	1278.986898	61.27774297	1282.1302	1279.454236	1266.6268	3279.596227	763.3864	382.7006922	763.386859	763.3872418	FALSE			-777.777	-777.777	-777.777	1	6.1	M:\Shao-En\MSDATA\kinaseinhib\k252a\solcomp\10x\J1\MSQuantCompatible_kinaseinhib_k252a_solcomp_10x_J1_combo_mascot_results.html		1	-777.777	-777.777	M:\Shao-En\MSDATA\kinaseinhib\k252a\solcomp\10x\J1\m03152008_j1_6.raw		2419828.848	763.3864447		382.7005664	TRUE	382.7006586	-777.777
-1	1	0	0.803	0.13	IPI:IPI00013452.8	172080	SPACER	SWISS-PROT:P07814|TREMBL:A0AVA9;Q05BP6;Q05DF8;Q3KQZ8;Q5DSM1;Q5H9S5;Q6PD57;Q86X73|ENSEMBL:ENSP00000355890|REFSEQ:NP_004437|H-INV:HIT000321887|VEGA:OTTHUMP00000035562 Tax_Id=9606 Gene_Symbol=EPRS glutamyl-prolyl tRNA synthetase	DPTLYR	382.7006	763.3865	2	34	-777.777	-777.777	-777.777	-777.777	0	0	1313.7622	0	0	0	763.3864	382.7006922	763.386859	0	FALSE			-777.777	-777.777	-777.777	1	20.8	M:\Shao-En\MSDATA\kinaseinhib\k252a\solcomp\10x\J1\MSQuantCompatible_kinaseinhib_k252a_solcomp_10x_J1_combo_mascot_results.html		1	-777.777	-777.777	M:\Shao-En\MSDATA\kinaseinhib\k252a\solcomp\10x\J1\m03152008_j1_6.raw		0	763.3864447		0	TRUE	0	-777.777
-1	1	0	0.803	0.13	IPI:IPI00013452.8	172080	SPACER	SWISS-PROT:P07814|TREMBL:A0AVA9;Q05BP6;Q05DF8;Q3KQZ8;Q5DSM1;Q5H9S5;Q6PD57;Q86X73|ENSEMBL:ENSP00000355890|REFSEQ:NP_004437|H-INV:HIT000321887|VEGA:OTTHUMP00000035562 Tax_Id=9606 Gene_Symbol=EPRS glutamyl-prolyl tRNA synthetase	DQDLEPGAPSMGAK	708.3284	1414.6423	2	55	-777.777	-777.777	-777.777	-777.777	2288.50707	5.569218267	2289.662	2288.69586	2288.6233	100522.7175	1414.6398	708.3273703	1414.640215	1414.640067	FALSE			-777.777	-777.777	-777.777	1	44.2	M:\Shao-En\MSDATA\kinaseinhib\k252a\solcomp\10x\J1\MSQuantCompatible_kinaseinhib_k252a_solcomp_10x_J1_combo_mascot_results.html		1	-777.777	-777.777	M:\Shao-En\MSDATA\kinaseinhib\k252a\solcomp\10x\J1\m03152008_j1_6.raw		28367860.75	1414.639815		708.3284355	TRUE	708.3274058	-777.777
-1	1	0	0.803	0.13	IPI:IPI00013452.8	172080	SPACER	SWISS-PROT:P07814|TREMBL:A0AVA9;Q05BP6;Q05DF8;Q3KQZ8;Q5DSM1;Q5H9S5;Q6PD57;Q86X73|ENSEMBL:ENSP00000355890|REFSEQ:NP_004437|H-INV:HIT000321887|VEGA:OTTHUMP00000035562 Tax_Id=9606 Gene_Symbol=EPRS glutamyl-prolyl tRNA synthetase	DQDLEPGAPSMGAK	716.326	1430.6375	2	32	-777.777	-777.777	-777.777	-777.777	1365.133968	48.73824393	1360.8367	1365.60326	1359.4251	1209.187365	1430.6347	716.3249427	1430.63536	1430.633472	FALSE			-777.777	-777.777	-777.777	1	7.6	M:\Shao-En\MSDATA\kinaseinhib\k252a\solcomp\10x\J1\MSQuantCompatible_kinaseinhib_k252a_solcomp_10x_J1_combo_mascot_results.html	1Met(ox)	1	-777.777	-777.777	M:\Shao-En\MSDATA\kinaseinhib\k252a\solcomp\10x\J1\m03152008_j1_6.raw		339649.4395	1414.639815		716.3260202	TRUE	716.3249629	-777.777
-1	1	0	0.803	0.13	IPI:IPI00013452.8	172080	SPACER	SWISS-PROT:P07814|TREMBL:A0AVA9;Q05BP6;Q05DF8;Q3KQZ8;Q5DSM1;Q5H9S5;Q6PD57;Q86X73|ENSEMBL:ENSP00000355890|REFSEQ:NP_004437|H-INV:HIT000321887|VEGA:OTTHUMP00000035562 Tax_Id=9606 Gene_Symbol=EPRS glutamyl-prolyl tRNA synthetase	DQVDIAVQELLQLK	810.4601	1618.9057	2	71	-777.777	-777.777	-777.777	-777.777	3315.788597	12.80102533	3324.1733	3315.993555	3315.3437	113934.81	1618.9021	810.4587184	1618.902911	1610.885926	FALSE			-777.777	-777.777	-777.777	1	55.1	M:\Shao-En\MSDATA\kinaseinhib\k252a\solcomp\10x\J1\MSQuantCompatible_kinaseinhib_k252a_solcomp_10x_J1_combo_mascot_results.html	1Lys8	1	-777.777	-777.777	M:\Shao-En\MSDATA\kinaseinhib\k252a\solcomp\10x\J1\m03152008_j1_6.raw		26459797.95	1610.887905		810.4598646	TRUE	810.4584829	-777.777
-1	1	0	0.803	0.13	IPI:IPI00013452.8	172080	SPACER	SWISS-PROT:P07814|TREMBL:A0AVA9;Q05BP6;Q05DF8;Q3KQZ8;Q5DSM1;Q5H9S5;Q6PD57;Q86X73|ENSEMBL:ENSP00000355890|REFSEQ:NP_004437|H-INV:HIT000321887|VEGA:OTTHUMP00000035562 Tax_Id=9606 Gene_Symbol=EPRS glutamyl-prolyl tRNA synthetase	EAPCVLIYIPDGHTK	856.9394	1711.8643	2	66	-777.777	-777.777	-777.777	-777.777	2685.560648	10.15610492	2686.65	2685.812354	2687.1536	138950.1213	1711.8603	856.9378582	1711.861191	1711.862531	FALSE			-777.777	-777.777	-777.777	1	55	M:\Shao-En\MSDATA\kinaseinhib\k252a\solcomp\10x\J1\MSQuantCompatible_kinaseinhib_k252a_solcomp_10x_J1_combo_mascot_results.html		1	-777.777	-777.777	M:\Shao-En\MSDATA\kinaseinhib\k252a\solcomp\10x\J1\m03152008_j1_6.raw		29472839.95	1654.83884		856.9400833	TRUE	856.9385415	-777.777
-1	1	0	0.803	0.13	IPI:IPI00013452.8	172080	SPACER	SWISS-PROT:P07814|TREMBL:A0AVA9;Q05BP6;Q05DF8;Q3KQZ8;Q5DSM1;Q5H9S5;Q6PD57;Q86X73|ENSEMBL:ENSP00000355890|REFSEQ:NP_004437|H-INV:HIT000321887|VEGA:OTTHUMP00000035562 Tax_Id=9606 Gene_Symbol=EPRS glutamyl-prolyl tRNA synthetase	EAPCVLIYIPDGHTK	574.2999	1719.8778	3	32	-777.777	-777.777	-777.777	-777.777	2685.808276	10.15610492	2684.8112	2685.832672	2687.1536	235611.6367	1719.8745	574.299332	1719.876208	1711.863151	FALSE			-777.777	-777.777	-777.777	1	16.6	M:\Shao-En\MSDATA\kinaseinhib\k252a\solcomp\10x\J1\MSQuantCompatible_kinaseinhib_k252a_solcomp_10x_J1_combo_mascot_results.html	1Lys8	1	-777.777	-777.777	M:\Shao-En\MSDATA\kinaseinhib\k252a\solcomp\10x\J1\m03152008_j1_6.raw		93580340.94	1654.83884		574.3000841	TRUE	574.2995162	-777.777
-1	1	0	0.803	0.13	IPI:IPI00013452.8	172080	SPACER	SWISS-PROT:P07814|TREMBL:A0AVA9;Q05BP6;Q05DF8;Q3KQZ8;Q5DSM1;Q5H9S5;Q6PD57;Q86X73|ENSEMBL:ENSP00000355890|REFSEQ:NP_004437|H-INV:HIT000321887|VEGA:OTTHUMP00000035562 Tax_Id=9606 Gene_Symbol=EPRS glutamyl-prolyl tRNA synthetase	EAPCVLIYIPDGHTK	571.6285	1711.8637	3	14	-777.777	-777.777	-777.777	-777.777	0	0	2684.5397	0	0	0	1711.8603	571.6279413	1711.862036	0	FALSE			-777.777	-777.777	-777.777	1	2.4	M:\Shao-En\MSDATA\kinaseinhib\k252a\solcomp\10x\J1\MSQuantCompatible_kinaseinhib_k252a_solcomp_10x_J1_combo_mascot_results.html		1	-777.777	-777.777	M:\Shao-En\MSDATA\kinaseinhib\k252a\solcomp\10x\J1\m03152008_j1_6.raw		0	1654.83884		0	FALSE	0	-777.777
-1	1	0	0.803	0.13	IPI:IPI00013452.8	172080	SPACER	SWISS-PROT:P07814|TREMBL:A0AVA9;Q05BP6;Q05DF8;Q3KQZ8;Q5DSM1;Q5H9S5;Q6PD57;Q86X73|ENSEMBL:ENSP00000355890|REFSEQ:NP_004437|H-INV:HIT000321887|VEGA:OTTHUMP00000035562 Tax_Id=9606 Gene_Symbol=EPRS glutamyl-prolyl tRNA synthetase	EDVDAAVK	423.7145	845.4145	2	26	-777.777	-777.777	-777.777	-777.777	846.3436861	6.159236882	846.8759	846.2710168	846.1034	3664.828326	845.413	423.7144509	845.4143764	845.4137548	FALSE			-777.777	-777.777	-777.777	1	8.6	M:\Shao-En\MSDATA\kinaseinhib\k252a\solcomp\10x\J1\MSQuantCompatible_kinaseinhib_k252a_solcomp_10x_J1_combo_mascot_results.html		1	-777.777	-777.777	M:\Shao-En\MSDATA\kinaseinhib\k252a\solcomp\10x\J1\m03152008_j1_6.raw		2326855.059	845.4130347		423.7145498	TRUE	423.7145007	-777.777
-1	1	0	0.803	0.13	IPI:IPI00013452.8	172080	SPACER	SWISS-PROT:P07814|TREMBL:A0AVA9;Q05BP6;Q05DF8;Q3KQZ8;Q5DSM1;Q5H9S5;Q6PD57;Q86X73|ENSEMBL:ENSP00000355890|REFSEQ:NP_004437|H-INV:HIT000321887|VEGA:OTTHUMP00000035562 Tax_Id=9606 Gene_Symbol=EPRS glutamyl-prolyl tRNA synthetase	EDVDAAVK	427.7218	853.4291	2	19	-777.777	-777.777	-777.777	-777.777	0	0	847.1245	0	0	0	853.4272	427.7217371	853.4289488	0	FALSE			-777.777	-777.777	-777.777	1	3.7	M:\Shao-En\MSDATA\kinaseinhib\k252a\solcomp\10x\J1\MSQuantCompatible_kinaseinhib_k252a_solcomp_10x_J1_combo_mascot_results.html	1Lys8	1	-777.777	-777.777	M:\Shao-En\MSDATA\kinaseinhib\k252a\solcomp\10x\J1\m03152008_j1_6.raw		0	845.4130347		0	FALSE	0	-777.777
-1	1	0	0.803	0.13	IPI:IPI00013452.8	172080	SPACER	SWISS-PROT:P07814|TREMBL:A0AVA9;Q05BP6;Q05DF8;Q3KQZ8;Q5DSM1;Q5H9S5;Q6PD57;Q86X73|ENSEMBL:ENSP00000355890|REFSEQ:NP_004437|H-INV:HIT000321887|VEGA:OTTHUMP00000035562 Tax_Id=9606 Gene_Symbol=EPRS glutamyl-prolyl tRNA synthetase	ERPTPSLNNNCTTSEDSLVLYNR	894.0936	2679.2591	3	51	-777.777	-777.777	-777.777	-777.777	2496.814817	7.811253552	2497.3527	2496.801678	2495.858	93294.54919	2679.2558	894.0919302	2679.254002	2679.253525	FALSE			-777.777	-777.777	-777.777	1	44	M:\Shao-En\MSDATA\kinaseinhib\k252a\solcomp\10x\J1\MSQuantCompatible_kinaseinhib_k252a_solcomp_10x_J1_combo_mascot_results.html		1	-777.777	-777.777	M:\Shao-En\MSDATA\kinaseinhib\k252a\solcomp\10x\J1\m03152008_j1_6.raw		18632989.88	2622.23438		894.0936314	TRUE	894.0919616	-777.777
-1	1	0	0.803	0.13	IPI:IPI00013452.8	172080	SPACER	SWISS-PROT:P07814|TREMBL:A0AVA9;Q05BP6;Q05DF8;Q3KQZ8;Q5DSM1;Q5H9S5;Q6PD57;Q86X73|ENSEMBL:ENSP00000355890|REFSEQ:NP_004437|H-INV:HIT000321887|VEGA:OTTHUMP00000035562 Tax_Id=9606 Gene_Symbol=EPRS glutamyl-prolyl tRNA synthetase	EVIPVNVPEAQEEMK	856.4334	1710.8523	2	32	-777.777	-777.777	-777.777	-777.777	2612.75057	7.807201876	2614.4386	2612.460633	2612.9476	126304.8056	1710.8498	856.43186	1710.849195	1710.849687	FALSE			-777.777	-777.777	-777.777	1	21.5	M:\Shao-En\MSDATA\kinaseinhib\k252a\solcomp\10x\J1\MSQuantCompatible_kinaseinhib_k252a_solcomp_10x_J1_combo_mascot_results.html		1	-777.777	-777.777	M:\Shao-En\MSDATA\kinaseinhib\k252a\solcomp\10x\J1\m03152008_j1_6.raw		26849132.33	1710.849805		856.4334103	TRUE	856.4318702	-777.777
-1	1	0	0.803	0.13	IPI:IPI00013452.8	172080	SPACER	SWISS-PROT:P07814|TREMBL:A0AVA9;Q05BP6;Q05DF8;Q3KQZ8;Q5DSM1;Q5H9S5;Q6PD57;Q86X73|ENSEMBL:ENSP00000355890|REFSEQ:NP_004437|H-INV:HIT000321887|VEGA:OTTHUMP00000035562 Tax_Id=9606 Gene_Symbol=EPRS glutamyl-prolyl tRNA synthetase	EVIPVNVPEAQEEMKEVAK	713.7063	2138.097	3	21	-777.777	-777.777	-777.777	-777.777	0	0	2721.0943	0	0	0	2138.0928	713.7052517	2138.093967	0	FALSE			-777.777	-777.777	-777.777	1	13.4	M:\Shao-En\MSDATA\kinaseinhib\k252a\solcomp\10x\J1\MSQuantCompatible_kinaseinhib_k252a_solcomp_10x_J1_combo_mascot_results.html		1	-777.777	-777.777	M:\Shao-En\MSDATA\kinaseinhib\k252a\solcomp\10x\J1\m03152008_j1_6.raw		0	2138.092875		0	FALSE	0	-777.777
-1	1	0	0.803	0.13	IPI:IPI00013452.8	172080	SPACER	SWISS-PROT:P07814|TREMBL:A0AVA9;Q05BP6;Q05DF8;Q3KQZ8;Q5DSM1;Q5H9S5;Q6PD57;Q86X73|ENSEMBL:ENSP00000355890|REFSEQ:NP_004437|H-INV:HIT000321887|VEGA:OTTHUMP00000035562 Tax_Id=9606 Gene_Symbol=EPRS glutamyl-prolyl tRNA synthetase	EVIPVNVPEAQEEMKEVAK	719.049	2154.1252	3	15	-777.777	-777.777	-777.777	-777.777	0	0	2724.2934	0	0	0	2154.1212	719.0479333	2154.122012	0	FALSE			-777.777	-777.777	-777.777	1	0.2	M:\Shao-En\MSDATA\kinaseinhib\k252a\solcomp\10x\J1\MSQuantCompatible_kinaseinhib_k252a_solcomp_10x_J1_combo_mascot_results.html	2Lys8	1	-777.777	-777.777	M:\Shao-En\MSDATA\kinaseinhib\k252a\solcomp\10x\J1\m03152008_j1_6.raw		0	2138.092875		0	FALSE	0	-777.777
-1	1	0	0.803	0.13	IPI:IPI00013452.8	172080	SPACER	SWISS-PROT:P07814|TREMBL:A0AVA9;Q05BP6;Q05DF8;Q3KQZ8;Q5DSM1;Q5H9S5;Q6PD57;Q86X73|ENSEMBL:ENSP00000355890|REFSEQ:NP_004437|H-INV:HIT000321887|VEGA:OTTHUMP00000035562 Tax_Id=9606 Gene_Symbol=EPRS glutamyl-prolyl tRNA synthetase	EYIPGQPPLSQSSDSSPTR	1023.4926	2044.9707	2	43	-777.777	-777.777	-777.777	-777.777	2419.920825	14.17852193	2423.1117	2419.990105	2418.2791	100870.9566	2044.9701	1023.490484	2044.966443	2044.970409	FALSE			-777.777	-777.777	-777.777	1	31.9	M:\Shao-En\MSDATA\kinaseinhib\k252a\solcomp\10x\J1\MSQuantCompatible_kinaseinhib_k252a_solcomp_10x_J1_combo_mascot_results.html		1	-777.777	-777.777	M:\Shao-En\MSDATA\kinaseinhib\k252a\solcomp\10x\J1\m03152008_j1_6.raw		16591542	2044.970145		1023.493177	TRUE	1023.491062	-777.777
-1	1	0	0.803	0.13	IPI:IPI00013452.8	172080	SPACER	SWISS-PROT:P07814|TREMBL:A0AVA9;Q05BP6;Q05DF8;Q3KQZ8;Q5DSM1;Q5H9S5;Q6PD57;Q86X73|ENSEMBL:ENSP00000355890|REFSEQ:NP_004437|H-INV:HIT000321887|VEGA:OTTHUMP00000035562 Tax_Id=9606 Gene_Symbol=EPRS glutamyl-prolyl tRNA synthetase	FAGGDYTTTIEAFISASGR	982.4759	1962.9373	2	130	-777.777	-777.777	-777.777	-777.777	3236.554538	10.74344609	3232.7497	3236.122429	3235.23	194074.1263	1962.9323	982.4739257	1962.933326	1962.931076	FALSE			-777.777	-777.777	-777.777	1	119.9	M:\Shao-En\MSDATA\kinaseinhib\k252a\solcomp\10x\J1\MSQuantCompatible_kinaseinhib_k252a_solcomp_10x_J1_combo_mascot_results.html		1	-777.777	-777.777	M:\Shao-En\MSDATA\kinaseinhib\k252a\solcomp\10x\J1\m03152008_j1_6.raw		33385592.64	1962.932285		982.4760195	TRUE	982.4740452	-777.777
-1	1	0	0.803	0.13	IPI:IPI00013452.8	172080	SPACER	SWISS-PROT:P07814|TREMBL:A0AVA9;Q05BP6;Q05DF8;Q3KQZ8;Q5DSM1;Q5H9S5;Q6PD57;Q86X73|ENSEMBL:ENSP00000355890|REFSEQ:NP_004437|H-INV:HIT000321887|VEGA:OTTHUMP00000035562 Tax_Id=9606 Gene_Symbol=EPRS glutamyl-prolyl tRNA synthetase	FAGGDYTTTIEAFISASGR	985.4852	1968.9559	2	81	-777.777	-777.777	-777.777	-777.777	0	0	3233.8102	0	0	0	1968.9524	985.4832153	1968.951905	0	FALSE			-777.777	-777.777	-777.777	1	77.1	M:\Shao-En\MSDATA\kinaseinhib\k252a\solcomp\10x\J1\MSQuantCompatible_kinaseinhib_k252a_solcomp_10x_J1_combo_mascot_results.html	1Arg6	1	-777.777	-777.777	M:\Shao-En\MSDATA\kinaseinhib\k252a\solcomp\10x\J1\m03152008_j1_6.raw		0	1962.932285		0	TRUE	0	-777.777
-1	1	0	0.803	0.13	IPI:IPI00013452.8	172080	SPACER	SWISS-PROT:P07814|TREMBL:A0AVA9;Q05BP6;Q05DF8;Q3KQZ8;Q5DSM1;Q5H9S5;Q6PD57;Q86X73|ENSEMBL:ENSP00000355890|REFSEQ:NP_004437|H-INV:HIT000321887|VEGA:OTTHUMP00000035562 Tax_Id=9606 Gene_Symbol=EPRS glutamyl-prolyl tRNA synthetase	FAGGDYTTTIEAFISASGR	655.3194	1962.9364	3	53	-777.777	-777.777	-777.777	-777.777	3236.900712	10.74344609	3237.5408	3236.770802	3235.23	22861.16558	1962.9323	655.3185529	1962.933871	1962.933349	FALSE			-777.777	-777.777	-777.777	1	39.4	M:\Shao-En\MSDATA\kinaseinhib\k252a\solcomp\10x\J1\MSQuantCompatible_kinaseinhib_k252a_solcomp_10x_J1_combo_mascot_results.html		1	-777.777	-777.777	M:\Shao-En\MSDATA\kinaseinhib\k252a\solcomp\10x\J1\m03152008_j1_6.raw		7226499.602	1962.932285		655.3193105	TRUE	655.3184634	-777.777
-1	1	0	0.803	0.13	IPI:IPI00013452.8	172080	SPACER	SWISS-PROT:P07814|TREMBL:A0AVA9;Q05BP6;Q05DF8;Q3KQZ8;Q5DSM1;Q5H9S5;Q6PD57;Q86X73|ENSEMBL:ENSP00000355890|REFSEQ:NP_004437|H-INV:HIT000321887|VEGA:OTTHUMP00000035562 Tax_Id=9606 Gene_Symbol=EPRS glutamyl-prolyl tRNA synthetase	FNHWELK	491.2557	980.4969	2	34	-777.777	-777.777	-777.777	-777.777	2279.122035	11.29410953	2277.3989	2280.051371	2280.166	100917.9095	980.4959	491.2554182	980.496311	972.4823531	FALSE			-777.777	-777.777	-777.777	1	4.5	M:\Shao-En\MSDATA\kinaseinhib\k252a\solcomp\10x\J1\MSQuantCompatible_kinaseinhib_k252a_solcomp_10x_J1_combo_mascot_results.html	1Lys8	1	-777.777	-777.777	M:\Shao-En\MSDATA\kinaseinhib\k252a\solcomp\10x\J1\m03152008_j1_6.raw		51751721.88	972.4817347		491.2556869	TRUE	491.255405	-777.777
-1	1	0	0.803	0.13	IPI:IPI00013452.8	172080	SPACER	SWISS-PROT:P07814|TREMBL:A0AVA9;Q05BP6;Q05DF8;Q3KQZ8;Q5DSM1;Q5H9S5;Q6PD57;Q86X73|ENSEMBL:ENSP00000355890|REFSEQ:NP_004437|H-INV:HIT000321887|VEGA:OTTHUMP00000035562 Tax_Id=9606 Gene_Symbol=EPRS glutamyl-prolyl tRNA synthetase	FNHWELK	487.2487	972.4828	2	26	-777.777	-777.777	-777.777	-777.777	0	0	2277.8555	0	0	0	972.4817	487.248432	972.4823386	0	FALSE			-777.777	-777.777	-777.777	1	6.2	M:\Shao-En\MSDATA\kinaseinhib\k252a\solcomp\10x\J1\MSQuantCompatible_kinaseinhib_k252a_solcomp_10x_J1_combo_mascot_results.html		1	-777.777	-777.777	M:\Shao-En\MSDATA\kinaseinhib\k252a\solcomp\10x\J1\m03152008_j1_6.raw		0	972.4817347		0	TRUE	0	-777.777
-1	1	0	0.803	0.13	IPI:IPI00013452.8	172080	SPACER	SWISS-PROT:P07814|TREMBL:A0AVA9;Q05BP6;Q05DF8;Q3KQZ8;Q5DSM1;Q5H9S5;Q6PD57;Q86X73|ENSEMBL:ENSP00000355890|REFSEQ:NP_004437|H-INV:HIT000321887|VEGA:OTTHUMP00000035562 Tax_Id=9606 Gene_Symbol=EPRS glutamyl-prolyl tRNA synthetase	FPPEASGYLHIGHAK	541.9479	1622.8218	3	21	-777.777	-777.777	-777.777	-777.777	0	0	2499.1066	0	0	0	1622.8205	541.9474435	1622.820542	0	FALSE			-777.777	-777.777	-777.777	1	6.8	M:\Shao-En\MSDATA\kinaseinhib\k252a\solcomp\10x\J1\MSQuantCompatible_kinaseinhib_k252a_solcomp_10x_J1_combo_mascot_results.html		1	-777.777	-777.777	M:\Shao-En\MSDATA\kinaseinhib\k252a\solcomp\10x\J1\m03152008_j1_6.raw		0	1622.820485		0	FALSE	0	-777.777
-1	1	0	0.803	0.13	IPI:IPI00013452.8	172080	SPACER	SWISS-PROT:P07814|TREMBL:A0AVA9;Q05BP6;Q05DF8;Q3KQZ8;Q5DSM1;Q5H9S5;Q6PD57;Q86X73|ENSEMBL:ENSP00000355890|REFSEQ:NP_004437|H-INV:HIT000321887|VEGA:OTTHUMP00000035562 Tax_Id=9606 Gene_Symbol=EPRS glutamyl-prolyl tRNA synthetase	FVELPGAEMGK	593.3073	1184.6	2	38	-777.777	-777.777	-777.777	-777.777	2554.088818	7.667306204	2551.9986	2553.973259	2553.2163	302586.0074	1184.599	593.3066666	1184.598808	1176.584377	FALSE			-777.777	-777.777	-777.777	1	29.4	M:\Shao-En\MSDATA\kinaseinhib\k252a\solcomp\10x\J1\MSQuantCompatible_kinaseinhib_k252a_solcomp_10x_J1_combo_mascot_results.html	1Lys8	1	-777.777	-777.777	M:\Shao-En\MSDATA\kinaseinhib\k252a\solcomp\10x\J1\m03152008_j1_6.raw		114033446.4	1176.584865		593.3071924	TRUE	593.306559	-777.777
-1	1	0	0.803	0.13	IPI:IPI00013452.8	172080	SPACER	SWISS-PROT:P07814|TREMBL:A0AVA9;Q05BP6;Q05DF8;Q3KQZ8;Q5DSM1;Q5H9S5;Q6PD57;Q86X73|ENSEMBL:ENSP00000355890|REFSEQ:NP_004437|H-INV:HIT000321887|VEGA:OTTHUMP00000035562 Tax_Id=9606 Gene_Symbol=EPRS glutamyl-prolyl tRNA synthetase	GFFICDQPYEPVSPYSCK	1101.4976	2200.9807	2	84	-777.777	-777.777	-777.777	-777.777	2868.894009	10.33014035	2867.8024	2869.518155	2868.8687	192490.1111	2200.9689	1101.495216	2200.975906	2192.954573	FALSE			-777.777	-777.777	-777.777	1	80.1	M:\Shao-En\MSDATA\kinaseinhib\k252a\solcomp\10x\J1\MSQuantCompatible_kinaseinhib_k252a_solcomp_10x_J1_combo_mascot_results.html	1Lys8	1	-777.777	-777.777	M:\Shao-En\MSDATA\kinaseinhib\k252a\solcomp\10x\J1\m03152008_j1_6.raw		28102988.69	2078.911756		1101.492586	TRUE	1101.490202	-777.777
-1	1	0	0.803	0.13	IPI:IPI00013452.8	172080	SPACER	SWISS-PROT:P07814|TREMBL:A0AVA9;Q05BP6;Q05DF8;Q3KQZ8;Q5DSM1;Q5H9S5;Q6PD57;Q86X73|ENSEMBL:ENSP00000355890|REFSEQ:NP_004437|H-INV:HIT000321887|VEGA:OTTHUMP00000035562 Tax_Id=9606 Gene_Symbol=EPRS glutamyl-prolyl tRNA synthetase	GFFICDQPYEPVSPYSCK	1097.4871	2192.9597	2	81	-777.777	-777.777	-777.777	-777.777	0	0	2867.5229	0	0	0	2192.9547	1097.484729	2192.954933	0	FALSE			-777.777	-777.777	-777.777	1	78.6	M:\Shao-En\MSDATA\kinaseinhib\k252a\solcomp\10x\J1\MSQuantCompatible_kinaseinhib_k252a_solcomp_10x_J1_combo_mascot_results.html		1	-777.777	-777.777	M:\Shao-En\MSDATA\kinaseinhib\k252a\solcomp\10x\J1\m03152008_j1_6.raw		0	2078.911756		0	TRUE	0	-777.777
-1	1	0	0.803	0.13	IPI:IPI00013452.8	172080	SPACER	SWISS-PROT:P07814|TREMBL:A0AVA9;Q05BP6;Q05DF8;Q3KQZ8;Q5DSM1;Q5H9S5;Q6PD57;Q86X73|ENSEMBL:ENSP00000355890|REFSEQ:NP_004437|H-INV:HIT000321887|VEGA:OTTHUMP00000035562 Tax_Id=9606 Gene_Symbol=EPRS glutamyl-prolyl tRNA synthetase	GNAAWQEQLK	576.7988	1151.583	2	66	-777.777	-777.777	-777.777	-777.777	2316.421359	5.58602825	2315.6235	2316.501966	2316.5948	209866.3098	1151.5814	576.7982234	1151.581921	1143.566952	FALSE			-777.777	-777.777	-777.777	1	52.6	M:\Shao-En\MSDATA\kinaseinhib\k252a\solcomp\10x\J1\MSQuantCompatible_kinaseinhib_k252a_solcomp_10x_J1_combo_mascot_results.html	1Lys8	1	-777.777	-777.777	M:\Shao-En\MSDATA\kinaseinhib\k252a\solcomp\10x\J1\m03152008_j1_6.raw		82507262.25	1143.567255		576.7987378	TRUE	576.7981612	-777.777
-1	1	0	0.803	0.13	IPI:IPI00013452.8	172080	SPACER	SWISS-PROT:P07814|TREMBL:A0AVA9;Q05BP6;Q05DF8;Q3KQZ8;Q5DSM1;Q5H9S5;Q6PD57;Q86X73|ENSEMBL:ENSP00000355890|REFSEQ:NP_004437|H-INV:HIT000321887|VEGA:OTTHUMP00000035562 Tax_Id=9606 Gene_Symbol=EPRS glutamyl-prolyl tRNA synthetase	GNAAWQEQLK	572.792	1143.5695	2	53	-777.777	-777.777	-777.777	-777.777	0	0	2315.3761	0	0	0	1143.5672	572.7914372	1143.568349	0	FALSE			-777.777	-777.777	-777.777	1	40.6	M:\Shao-En\MSDATA\kinaseinhib\k252a\solcomp\10x\J1\MSQuantCompatible_kinaseinhib_k252a_solcomp_10x_J1_combo_mascot_results.html		1	-777.777	-777.777	M:\Shao-En\MSDATA\kinaseinhib\k252a\solcomp\10x\J1\m03152008_j1_6.raw		0	1143.567255		0	TRUE	0	-777.777
-1	1	0	0.803	0.13	IPI:IPI00013452.8	172080	SPACER	SWISS-PROT:P07814|TREMBL:A0AVA9;Q05BP6;Q05DF8;Q3KQZ8;Q5DSM1;Q5H9S5;Q6PD57;Q86X73|ENSEMBL:ENSP00000355890|REFSEQ:NP_004437|H-INV:HIT000321887|VEGA:OTTHUMP00000035562 Tax_Id=9606 Gene_Symbol=EPRS glutamyl-prolyl tRNA synthetase	GSQFGQSCCLR	650.2817	1298.5489	2	52	-777.777	-777.777	-777.777	-777.777	2182.391712	7.65892531	2182.1606	2182.800146	2182.891	151956.8434	1298.5496	650.2808703	1298.547215	1298.548366	FALSE			-777.777	-777.777	-777.777	1	38.8	M:\Shao-En\MSDATA\kinaseinhib\k252a\solcomp\10x\J1\MSQuantCompatible_kinaseinhib_k252a_solcomp_10x_J1_combo_mascot_results.html		1	-777.777	-777.777	M:\Shao-En\MSDATA\kinaseinhib\k252a\solcomp\10x\J1\m03152008_j1_6.raw		48807769.43	1184.506656		650.2816491	TRUE	650.2808193	-777.777
-1	1	0	0.803	0.13	IPI:IPI00013452.8	172080	SPACER	SWISS-PROT:P07814|TREMBL:A0AVA9;Q05BP6;Q05DF8;Q3KQZ8;Q5DSM1;Q5H9S5;Q6PD57;Q86X73|ENSEMBL:ENSP00000355890|REFSEQ:NP_004437|H-INV:HIT000321887|VEGA:OTTHUMP00000035562 Tax_Id=9606 Gene_Symbol=EPRS glutamyl-prolyl tRNA synthetase	GSQFGQSCCLR	653.2925	1304.5705	2	51	-777.777	-777.777	-777.777	-777.777	0	0	2182.6505	0	0	0	1304.5697	653.2916599	1304.568794	0	FALSE			-777.777	-777.777	-777.777	1	39	M:\Shao-En\MSDATA\kinaseinhib\k252a\solcomp\10x\J1\MSQuantCompatible_kinaseinhib_k252a_solcomp_10x_J1_combo_mascot_results.html	1Arg6	1	-777.777	-777.777	M:\Shao-En\MSDATA\kinaseinhib\k252a\solcomp\10x\J1\m03152008_j1_6.raw		0	1184.506656		0	TRUE	0	-777.777
-1	1	0	0.803	0.13	IPI:IPI00013452.8	172080	SPACER	SWISS-PROT:P07814|TREMBL:A0AVA9;Q05BP6;Q05DF8;Q3KQZ8;Q5DSM1;Q5H9S5;Q6PD57;Q86X73|ENSEMBL:ENSP00000355890|REFSEQ:NP_004437|H-INV:HIT000321887|VEGA:OTTHUMP00000035562 Tax_Id=9606 Gene_Symbol=EPRS glutamyl-prolyl tRNA synthetase	HPQPFLR	450.7612	899.5079	2	31	-777.777	-777.777	-777.777	-777.777	1134.395047	59.47001121	1135.366	1133.954408	1127.2336	44212.81303	899.5073	450.7610577	899.50759	893.4869013	FALSE			-777.777	-777.777	-777.777	1	2	M:\Shao-En\MSDATA\kinaseinhib\k252a\solcomp\10x\J1\MSQuantCompatible_kinaseinhib_k252a_solcomp_10x_J1_combo_mascot_results.html	1Arg6	1	-777.777	-777.777	M:\Shao-En\MSDATA\kinaseinhib\k252a\solcomp\10x\J1\m03152008_j1_6.raw		25189776.31	893.4871547		450.761223	TRUE	450.7610807	-777.777
-1	1	0	0.803	0.13	IPI:IPI00013452.8	172080	SPACER	SWISS-PROT:P07814|TREMBL:A0AVA9;Q05BP6;Q05DF8;Q3KQZ8;Q5DSM1;Q5H9S5;Q6PD57;Q86X73|ENSEMBL:ENSP00000355890|REFSEQ:NP_004437|H-INV:HIT000321887|VEGA:OTTHUMP00000035562 Tax_Id=9606 Gene_Symbol=EPRS glutamyl-prolyl tRNA synthetase	HPQPFLR	450.7607	899.5068	2	26	-777.777	-777.777	-777.777	-777.777	0	0	1165.9064	0	0	0	899.5073	450.7605577	899.50659	0	FALSE			-777.777	-777.777	-777.777	1	4.5	M:\Shao-En\MSDATA\kinaseinhib\k252a\solcomp\10x\J1\MSQuantCompatible_kinaseinhib_k252a_solcomp_10x_J1_combo_mascot_results.html	1Arg6	1	-777.777	-777.777	M:\Shao-En\MSDATA\kinaseinhib\k252a\solcomp\10x\J1\m03152008_j1_6.raw		0	893.4871547		0	TRUE	0	-777.777
-1	1	0	0.803	0.13	IPI:IPI00013452.8	172080	SPACER	SWISS-PROT:P07814|TREMBL:A0AVA9;Q05BP6;Q05DF8;Q3KQZ8;Q5DSM1;Q5H9S5;Q6PD57;Q86X73|ENSEMBL:ENSP00000355890|REFSEQ:NP_004437|H-INV:HIT000321887|VEGA:OTTHUMP00000035562 Tax_Id=9606 Gene_Symbol=EPRS glutamyl-prolyl tRNA synthetase	HPQPFLR	447.7504	893.4862	2	22	-777.777	-777.777	-777.777	-777.777	0	0	1133.5336	0	0	0	893.4872	447.7502681	893.4860107	0	FALSE			-777.777	-777.777	-777.777	1	0	M:\Shao-En\MSDATA\kinaseinhib\k252a\solcomp\10x\J1\MSQuantCompatible_kinaseinhib_k252a_solcomp_10x_J1_combo_mascot_results.html		1	-777.777	-777.777	M:\Shao-En\MSDATA\kinaseinhib\k252a\solcomp\10x\J1\m03152008_j1_6.raw		0	893.4871547		0	FALSE	0	-777.777
-1	1	0	0.803	0.13	IPI:IPI00013452.8	172080	SPACER	SWISS-PROT:P07814|TREMBL:A0AVA9;Q05BP6;Q05DF8;Q3KQZ8;Q5DSM1;Q5H9S5;Q6PD57;Q86X73|ENSEMBL:ENSP00000355890|REFSEQ:NP_004437|H-INV:HIT000321887|VEGA:OTTHUMP00000035562 Tax_Id=9606 Gene_Symbol=EPRS glutamyl-prolyl tRNA synthetase	HPQPFLR	447.7504	893.4863	2	22	-777.777	-777.777	-777.777	-777.777	0	0	1162.2595	0	0	0	893.4872	447.7502681	893.4860107	0	FALSE			-777.777	-777.777	-777.777	1	1.5	M:\Shao-En\MSDATA\kinaseinhib\k252a\solcomp\10x\J1\MSQuantCompatible_kinaseinhib_k252a_solcomp_10x_J1_combo_mascot_results.html		1	-777.777	-777.777	M:\Shao-En\MSDATA\kinaseinhib\k252a\solcomp\10x\J1\m03152008_j1_6.raw		0	893.4871547		0	FALSE	0	-777.777
-1	1	0	0.803	0.13	IPI:IPI00013452.8	172080	SPACER	SWISS-PROT:P07814|TREMBL:A0AVA9;Q05BP6;Q05DF8;Q3KQZ8;Q5DSM1;Q5H9S5;Q6PD57;Q86X73|ENSEMBL:ENSP00000355890|REFSEQ:NP_004437|H-INV:HIT000321887|VEGA:OTTHUMP00000035562 Tax_Id=9606 Gene_Symbol=EPRS glutamyl-prolyl tRNA synthetase	HPQPFLR	447.7516	893.4887	2	17	-777.777	-777.777	-777.777	-777.777	0	0	1103.7077	0	0	0	893.4872	447.7514681	893.4884107	0	FALSE			-777.777	-777.777	-777.777	1	0	M:\Shao-En\MSDATA\kinaseinhib\k252a\solcomp\10x\J1\MSQuantCompatible_kinaseinhib_k252a_solcomp_10x_J1_combo_mascot_results.html		1	-777.777	-777.777	M:\Shao-En\MSDATA\kinaseinhib\k252a\solcomp\10x\J1\m03152008_j1_6.raw		0	893.4871547		0	FALSE	0	-777.777
-1	1	0	0.803	0.13	IPI:IPI00013452.8	172080	SPACER	SWISS-PROT:P07814|TREMBL:A0AVA9;Q05BP6;Q05DF8;Q3KQZ8;Q5DSM1;Q5H9S5;Q6PD57;Q86X73|ENSEMBL:ENSP00000355890|REFSEQ:NP_004437|H-INV:HIT000321887|VEGA:OTTHUMP00000035562 Tax_Id=9606 Gene_Symbol=EPRS glutamyl-prolyl tRNA synthetase	IISLDAK	380.2345	758.4545	2	38	-777.777	-777.777	-777.777	-777.777	2201.382697	9.681791	2200.2989	2201.640679	2201.5444	154016.2663	758.4538	380.2346007	758.454676	758.4548241	FALSE			-777.777	-777.777	-777.777	1	4.5	M:\Shao-En\MSDATA\kinaseinhib\k252a\solcomp\10x\J1\MSQuantCompatible_kinaseinhib_k252a_solcomp_10x_J1_combo_mascot_results.html		1	-777.777	-777.777	M:\Shao-En\MSDATA\kinaseinhib\k252a\solcomp\10x\J1\m03152008_j1_6.raw		114802069	758.4537847		380.2345557	TRUE	380.2346564	-777.777
-1	1	0	0.803	0.13	IPI:IPI00013452.8	172080	SPACER	SWISS-PROT:P07814|TREMBL:A0AVA9;Q05BP6;Q05DF8;Q3KQZ8;Q5DSM1;Q5H9S5;Q6PD57;Q86X73|ENSEMBL:ENSP00000355890|REFSEQ:NP_004437|H-INV:HIT000321887|VEGA:OTTHUMP00000035562 Tax_Id=9606 Gene_Symbol=EPRS glutamyl-prolyl tRNA synthetase	INEAVECLLSLK	694.8767	1387.7389	2	92	-777.777	-777.777	-777.777	-777.777	2965.119768	8.107376766	2961.9344	2965.177718	2964.2762	595667.243	1387.7381	694.8757166	1387.736908	1387.737821	FALSE			-777.777	-777.777	-777.777	1	70	M:\Shao-En\MSDATA\kinaseinhib\k252a\solcomp\10x\J1\MSQuantCompatible_kinaseinhib_k252a_solcomp_10x_J1_combo_mascot_results.html		1	-777.777	-777.777	M:\Shao-En\MSDATA\kinaseinhib\k252a\solcomp\10x\J1\m03152008_j1_6.raw		173143237.5	1330.71661		694.8766448	TRUE	694.8756614	-777.777
-1	1	0	0.803	0.13	IPI:IPI00013452.8	172080	SPACER	SWISS-PROT:P07814|TREMBL:A0AVA9;Q05BP6;Q05DF8;Q3KQZ8;Q5DSM1;Q5H9S5;Q6PD57;Q86X73|ENSEMBL:ENSP00000355890|REFSEQ:NP_004437|H-INV:HIT000321887|VEGA:OTTHUMP00000035562 Tax_Id=9606 Gene_Symbol=EPRS glutamyl-prolyl tRNA synthetase	INEAVECLLSLK	698.8839	1395.7533	2	83	-777.777	-777.777	-777.777	-777.777	0	0	2962.1848	0	0	0	1395.7523	698.8829028	1395.75128	0	FALSE			-777.777	-777.777	-777.777	1	61.2	M:\Shao-En\MSDATA\kinaseinhib\k252a\solcomp\10x\J1\MSQuantCompatible_kinaseinhib_k252a_solcomp_10x_J1_combo_mascot_results.html	1Lys8	1	-777.777	-777.777	M:\Shao-En\MSDATA\kinaseinhib\k252a\solcomp\10x\J1\m03152008_j1_6.raw		0	1330.71661		0	TRUE	0	-777.777
-1	1	0	0.803	0.13	IPI:IPI00013452.8	172080	SPACER	SWISS-PROT:P07814|TREMBL:A0AVA9;Q05BP6;Q05DF8;Q3KQZ8;Q5DSM1;Q5H9S5;Q6PD57;Q86X73|ENSEMBL:ENSP00000355890|REFSEQ:NP_004437|H-INV:HIT000321887|VEGA:OTTHUMP00000035562 Tax_Id=9606 Gene_Symbol=EPRS glutamyl-prolyl tRNA synthetase	IVQIPFCGEIDCEDWIK	1061.5039	2120.9932	2	73	-777.777	-777.777	-777.777	-777.777	3100.405425	10.91619759	3100.1487	3099.91005	3100.7096	55266.66213	2120.9911	1061.501653	2120.988781	2120.989184	FALSE			-777.777	-777.777	-777.777	1	64.2	M:\Shao-En\MSDATA\kinaseinhib\k252a\solcomp\10x\J1\MSQuantCompatible_kinaseinhib_k252a_solcomp_10x_J1_combo_mascot_results.html		1	-777.777	-777.777	M:\Shao-En\MSDATA\kinaseinhib\k252a\solcomp\10x\J1\m03152008_j1_6.raw		8506526.51	2006.948126		1061.503459	TRUE	1061.501213	-777.777
-1	1	0	0.803	0.13	IPI:IPI00013452.8	172080	SPACER	SWISS-PROT:P07814|TREMBL:A0AVA9;Q05BP6;Q05DF8;Q3KQZ8;Q5DSM1;Q5H9S5;Q6PD57;Q86X73|ENSEMBL:ENSP00000355890|REFSEQ:NP_004437|H-INV:HIT000321887|VEGA:OTTHUMP00000035562 Tax_Id=9606 Gene_Symbol=EPRS glutamyl-prolyl tRNA synthetase	IVQIPFCGEIDCEDWIK	1065.5125	2129.0105	2	63	-777.777	-777.777	-777.777	-777.777	0	0	3100.4325	0	0	0	2129.0053	1065.51024	2129.005954	0	FALSE			-777.777	-777.777	-777.777	1	50.4	M:\Shao-En\MSDATA\kinaseinhib\k252a\solcomp\10x\J1\MSQuantCompatible_kinaseinhib_k252a_solcomp_10x_J1_combo_mascot_results.html	1Lys8	1	-777.777	-777.777	M:\Shao-En\MSDATA\kinaseinhib\k252a\solcomp\10x\J1\m03152008_j1_6.raw		0	2006.948126		0	TRUE	0	-777.777
-1	1	0	0.803	0.13	IPI:IPI00013452.8	172080	SPACER	SWISS-PROT:P07814|TREMBL:A0AVA9;Q05BP6;Q05DF8;Q3KQZ8;Q5DSM1;Q5H9S5;Q6PD57;Q86X73|ENSEMBL:ENSP00000355890|REFSEQ:NP_004437|H-INV:HIT000321887|VEGA:OTTHUMP00000035562 Tax_Id=9606 Gene_Symbol=EPRS glutamyl-prolyl tRNA synthetase	IWAFNK	393.724	785.4335	2	15	-777.777	-777.777	-777.777	-777.777	0	0	2485.9036	0	0	0	785.4315	393.7240542	785.433583	0	FALSE			-777.777	-777.777	-777.777	1	0.9	M:\Shao-En\MSDATA\kinaseinhib\k252a\solcomp\10x\J1\MSQuantCompatible_kinaseinhib_k252a_solcomp_10x_J1_combo_mascot_results.html	1Lys8	1	-777.777	-777.777	M:\Shao-En\MSDATA\kinaseinhib\k252a\solcomp\10x\J1\m03152008_j1_6.raw		0	777.4173447		0	FALSE	0	-777.777
-1	1	0	0.803	0.13	IPI:IPI00013452.8	172080	SPACER	SWISS-PROT:P07814|TREMBL:A0AVA9;Q05BP6;Q05DF8;Q3KQZ8;Q5DSM1;Q5H9S5;Q6PD57;Q86X73|ENSEMBL:ENSP00000355890|REFSEQ:NP_004437|H-INV:HIT000321887|VEGA:OTTHUMP00000035562 Tax_Id=9606 Gene_Symbol=EPRS glutamyl-prolyl tRNA synthetase	KAPVHVK	389.7504	777.4863	2	39	-777.777	-777.777	-777.777	-777.777	742.9516	0	743.5334	742.9516	742.9516	9319.821616	777.4861	389.7504679	777.4864104	777.4861664	FALSE			-777.777	-777.777	-777.777	1	18.6	M:\Shao-En\MSDATA\kinaseinhib\k252a\solcomp\10x\J1\MSQuantCompatible_kinaseinhib_k252a_solcomp_10x_J1_combo_mascot_results.html		1	-777.777	-777.777	M:\Shao-En\MSDATA\kinaseinhib\k252a\solcomp\10x\J1\m03152008_j1_6.raw		6700685.469	777.4860847		389.7504184	TRUE	389.7504863	-777.777
-1	1	0	0.803	0.13	IPI:IPI00013452.8	172080	SPACER	SWISS-PROT:P07814|TREMBL:A0AVA9;Q05BP6;Q05DF8;Q3KQZ8;Q5DSM1;Q5H9S5;Q6PD57;Q86X73|ENSEMBL:ENSP00000355890|REFSEQ:NP_004437|H-INV:HIT000321887|VEGA:OTTHUMP00000035562 Tax_Id=9606 Gene_Symbol=EPRS glutamyl-prolyl tRNA synthetase	KAPVHVK	397.7647	793.5149	2	20	-777.777	-777.777	-777.777	-777.777	0	0	743.769	0	0	0	793.5145	397.7647403	793.5149552	0	FALSE			-777.777	-777.777	-777.777	1	1.2	M:\Shao-En\MSDATA\kinaseinhib\k252a\solcomp\10x\J1\MSQuantCompatible_kinaseinhib_k252a_solcomp_10x_J1_combo_mascot_results.html	2Lys8	1	-777.777	-777.777	M:\Shao-En\MSDATA\kinaseinhib\k252a\solcomp\10x\J1\m03152008_j1_6.raw		0	777.4860847		0	FALSE	0	-777.777
-1	1	0	0.803	0.13	IPI:IPI00013452.8	172080	SPACER	SWISS-PROT:P07814|TREMBL:A0AVA9;Q05BP6;Q05DF8;Q3KQZ8;Q5DSM1;Q5H9S5;Q6PD57;Q86X73|ENSEMBL:ENSP00000355890|REFSEQ:NP_004437|H-INV:HIT000321887|VEGA:OTTHUMP00000035562 Tax_Id=9606 Gene_Symbol=EPRS glutamyl-prolyl tRNA synthetase	KEENLADWYSQVITK	912.4631	1822.9116	2	96	-777.777	-777.777	-777.777	-777.777	2845.946313	7.992763511	2846.3013	2845.791177	2846.5659	223332.1403	1822.9101	912.4613669	1822.908208	1822.910603	FALSE			-777.777	-777.777	-777.777	1	70.7	M:\Shao-En\MSDATA\kinaseinhib\k252a\solcomp\10x\J1\MSQuantCompatible_kinaseinhib_k252a_solcomp_10x_J1_combo_mascot_results.html		1	-777.777	-777.777	M:\Shao-En\MSDATA\kinaseinhib\k252a\solcomp\10x\J1\m03152008_j1_6.raw		43074095.36	1822.910105		912.4633229	TRUE	912.4615898	-777.777
-1	1	0	0.803	0.13	IPI:IPI00013452.8	172080	SPACER	SWISS-PROT:P07814|TREMBL:A0AVA9;Q05BP6;Q05DF8;Q3KQZ8;Q5DSM1;Q5H9S5;Q6PD57;Q86X73|ENSEMBL:ENSP00000355890|REFSEQ:NP_004437|H-INV:HIT000321887|VEGA:OTTHUMP00000035562 Tax_Id=9606 Gene_Symbol=EPRS glutamyl-prolyl tRNA synthetase	KEENLADWYSQVITK	608.6442	1822.9106	3	41	-777.777	-777.777	-777.777	-777.777	2846.177918	10.19786155	2845.4937	2845.801777	2846.5659	170292.8989	1822.9101	608.6435137	1822.908753	1822.911191	FALSE			-777.777	-777.777	-777.777	1	28.5	M:\Shao-En\MSDATA\kinaseinhib\k252a\solcomp\10x\J1\MSQuantCompatible_kinaseinhib_k252a_solcomp_10x_J1_combo_mascot_results.html		1	-777.777	-777.777	M:\Shao-En\MSDATA\kinaseinhib\k252a\solcomp\10x\J1\m03152008_j1_6.raw		61064440.56	1822.910105		608.6450431	TRUE	608.6443568	-777.777
-1	1	0	0.803	0.13	IPI:IPI00013452.8	172080	SPACER	SWISS-PROT:P07814|TREMBL:A0AVA9;Q05BP6;Q05DF8;Q3KQZ8;Q5DSM1;Q5H9S5;Q6PD57;Q86X73|ENSEMBL:ENSP00000355890|REFSEQ:NP_004437|H-INV:HIT000321887|VEGA:OTTHUMP00000035562 Tax_Id=9606 Gene_Symbol=EPRS glutamyl-prolyl tRNA synthetase	KEENLADWYSQVITK	613.9884	1838.9432	3	36	-777.777	-777.777	-777.777	-777.777	0	0	2845.7712	0	0	0	1838.9385	613.9876953	1838.941298	0	FALSE			-777.777	-777.777	-777.777	1	32.1	M:\Shao-En\MSDATA\kinaseinhib\k252a\solcomp\10x\J1\MSQuantCompatible_kinaseinhib_k252a_solcomp_10x_J1_combo_mascot_results.html	2Lys8	1	-777.777	-777.777	M:\Shao-En\MSDATA\kinaseinhib\k252a\solcomp\10x\J1\m03152008_j1_6.raw		0	1822.910105		0	TRUE	0	-777.777
-1	1	0	0.803	0.13	IPI:IPI00013452.8	172080	SPACER	SWISS-PROT:P07814|TREMBL:A0AVA9;Q05BP6;Q05DF8;Q3KQZ8;Q5DSM1;Q5H9S5;Q6PD57;Q86X73|ENSEMBL:ENSP00000355890|REFSEQ:NP_004437|H-INV:HIT000321887|VEGA:OTTHUMP00000035562 Tax_Id=9606 Gene_Symbol=EPRS glutamyl-prolyl tRNA synthetase	KGDIIQLQR	535.8201	1069.6257	2	66	-777.777	-777.777	-777.777	-777.777	2175.248218	7.499540792	2173.2567	2175.31444	2176.1087	230195.8159	1069.6244	535.8196646	1069.624804	1069.624092	FALSE			-777.777	-777.777	-777.777	1	35.4	M:\Shao-En\MSDATA\kinaseinhib\k252a\solcomp\10x\J1\MSQuantCompatible_kinaseinhib_k252a_solcomp_10x_J1_combo_mascot_results.html		1	-777.777	-777.777	M:\Shao-En\MSDATA\kinaseinhib\k252a\solcomp\10x\J1\m03152008_j1_6.raw		102822951.3	1069.624375		535.8201647	TRUE	535.8197294	-777.777
-1	1	0	0.803	0.13	IPI:IPI00013452.8	172080	SPACER	SWISS-PROT:P07814|TREMBL:A0AVA9;Q05BP6;Q05DF8;Q3KQZ8;Q5DSM1;Q5H9S5;Q6PD57;Q86X73|ENSEMBL:ENSP00000355890|REFSEQ:NP_004437|H-INV:HIT000321887|VEGA:OTTHUMP00000035562 Tax_Id=9606 Gene_Symbol=EPRS glutamyl-prolyl tRNA synthetase	KGDIIQLQR	542.836	1083.6574	2	60	-777.777	-777.777	-777.777	-777.777	0	0	2173.7347	0	0	0	1083.6587	542.8355405	1083.656556	0	FALSE			-777.777	-777.777	-777.777	1	39.5	M:\Shao-En\MSDATA\kinaseinhib\k252a\solcomp\10x\J1\MSQuantCompatible_kinaseinhib_k252a_solcomp_10x_J1_combo_mascot_results.html	1Arg6 1Lys8	1	-777.777	-777.777	M:\Shao-En\MSDATA\kinaseinhib\k252a\solcomp\10x\J1\m03152008_j1_6.raw		0	1069.624375		0	TRUE	0	-777.777
-1	1	0	0.803	0.13	IPI:IPI00013452.8	172080	SPACER	SWISS-PROT:P07814|TREMBL:A0AVA9;Q05BP6;Q05DF8;Q3KQZ8;Q5DSM1;Q5H9S5;Q6PD57;Q86X73|ENSEMBL:ENSP00000355890|REFSEQ:NP_004437|H-INV:HIT000321887|VEGA:OTTHUMP00000035562 Tax_Id=9606 Gene_Symbol=EPRS glutamyl-prolyl tRNA synthetase	KPYIWEYSR	621.3195	1240.6244	2	40	-777.777	-777.777	-777.777	-777.777	2424.118288	19.617986	2420.9013	2423.20019	2420.1304	121330.1845	1240.624	621.31877	1240.623015	1240.623147	FALSE			-777.777	-777.777	-777.777	1	24.5	M:\Shao-En\MSDATA\kinaseinhib\k252a\solcomp\10x\J1\MSQuantCompatible_kinaseinhib_k252a_solcomp_10x_J1_combo_mascot_results.html		1	-777.777	-777.777	M:\Shao-En\MSDATA\kinaseinhib\k252a\solcomp\10x\J1\m03152008_j1_6.raw		41643811.05	1240.624045		621.3194835	TRUE	621.3187536	-777.777
-1	1	0	0.803	0.13	IPI:IPI00013452.8	172080	SPACER	SWISS-PROT:P07814|TREMBL:A0AVA9;Q05BP6;Q05DF8;Q3KQZ8;Q5DSM1;Q5H9S5;Q6PD57;Q86X73|ENSEMBL:ENSP00000355890|REFSEQ:NP_004437|H-INV:HIT000321887|VEGA:OTTHUMP00000035562 Tax_Id=9606 Gene_Symbol=EPRS glutamyl-prolyl tRNA synthetase	KPYIWEYSR	628.3361	1254.6576	2	31	-777.777	-777.777	-777.777	-777.777	0	0	2421.144	0	0	0	1254.6584	628.3353459	1254.656166	0	FALSE			-777.777	-777.777	-777.777	1	10.9	M:\Shao-En\MSDATA\kinaseinhib\k252a\solcomp\10x\J1\MSQuantCompatible_kinaseinhib_k252a_solcomp_10x_J1_combo_mascot_results.html	1Arg6 1Lys8	1	-777.777	-777.777	M:\Shao-En\MSDATA\kinaseinhib\k252a\solcomp\10x\J1\m03152008_j1_6.raw		0	1240.624045		0	TRUE	0	-777.777
-1	1	0	0.803	0.13	IPI:IPI00013452.8	172080	SPACER	SWISS-PROT:P07814|TREMBL:A0AVA9;Q05BP6;Q05DF8;Q3KQZ8;Q5DSM1;Q5H9S5;Q6PD57;Q86X73|ENSEMBL:ENSP00000355890|REFSEQ:NP_004437|H-INV:HIT000321887|VEGA:OTTHUMP00000035562 Tax_Id=9606 Gene_Symbol=EPRS glutamyl-prolyl tRNA synthetase	KVIDPVAPR	497.8057	993.5968	2	29	-777.777	-777.777	-777.777	-777.777	1046.665169	17.63543874	1047.1374	1046.465306	1047.6613	1865.449386	993.5971	497.8053956	993.5962658	993.596963	FALSE			-777.777	-777.777	-777.777	1	13.2	M:\Shao-En\MSDATA\kinaseinhib\k252a\solcomp\10x\J1\MSQuantCompatible_kinaseinhib_k252a_solcomp_10x_J1_combo_mascot_results.html		1	-777.777	-777.777	M:\Shao-En\MSDATA\kinaseinhib\k252a\solcomp\10x\J1\m03152008_j1_6.raw		930046.543	993.5970847		497.80593	TRUE	497.8056256	-777.777
-1	1	0	0.803	0.13	IPI:IPI00013452.8	172080	SPACER	SWISS-PROT:P07814|TREMBL:A0AVA9;Q05BP6;Q05DF8;Q3KQZ8;Q5DSM1;Q5H9S5;Q6PD57;Q86X73|ENSEMBL:ENSP00000355890|REFSEQ:NP_004437|H-INV:HIT000321887|VEGA:OTTHUMP00000035562 Tax_Id=9606 Gene_Symbol=EPRS glutamyl-prolyl tRNA synthetase	KVIDPVAPR	504.8231	1007.6317	2	14	-777.777	-777.777	-777.777	-777.777	0	0	1076.9211	0	0	0	1007.6314	504.8227714	1007.631017	0	FALSE			-777.777	-777.777	-777.777	1	6.5	M:\Shao-En\MSDATA\kinaseinhib\k252a\solcomp\10x\J1\MSQuantCompatible_kinaseinhib_k252a_solcomp_10x_J1_combo_mascot_results.html	1Arg6 1Lys8	1	-777.777	-777.777	M:\Shao-En\MSDATA\kinaseinhib\k252a\solcomp\10x\J1\m03152008_j1_6.raw		0	993.5970847		0	FALSE	0	-777.777
-1	1	0	0.803	0.13	IPI:IPI00013452.8	172080	SPACER	SWISS-PROT:P07814|TREMBL:A0AVA9;Q05BP6;Q05DF8;Q3KQZ8;Q5DSM1;Q5H9S5;Q6PD57;Q86X73|ENSEMBL:ENSP00000355890|REFSEQ:NP_004437|H-INV:HIT000321887|VEGA:OTTHUMP00000035562 Tax_Id=9606 Gene_Symbol=EPRS glutamyl-prolyl tRNA synthetase	LGVENCYFPMFVSQSALEK	1114.0393	2226.0641	2	112	-777.777	-777.777	-777.777	-777.777	3110.043195	8.511438021	3110.04	3110.336657	3110.3186	94933.25321	2226.058	1114.036872	2226.059219	2218.04466	FALSE			-777.777	-777.777	-777.777	1	103.2	M:\Shao-En\MSDATA\kinaseinhib\k252a\solcomp\10x\J1\MSQuantCompatible_kinaseinhib_k252a_solcomp_10x_J1_combo_mascot_results.html	1Lys8	1	-777.777	-777.777	M:\Shao-En\MSDATA\kinaseinhib\k252a\solcomp\10x\J1\m03152008_j1_6.raw		13624270.48	2161.02237		1114.039348	TRUE	1114.036921	-777.777
-1	1	0	0.803	0.13	IPI:IPI00013452.8	172080	SPACER	SWISS-PROT:P07814|TREMBL:A0AVA9;Q05BP6;Q05DF8;Q3KQZ8;Q5DSM1;Q5H9S5;Q6PD57;Q86X73|ENSEMBL:ENSP00000355890|REFSEQ:NP_004437|H-INV:HIT000321887|VEGA:OTTHUMP00000035562 Tax_Id=9606 Gene_Symbol=EPRS glutamyl-prolyl tRNA synthetase	LGVENCYFPMFVSQSALEK	740.3569	2218.0487	3	60	-777.777	-777.777	-777.777	-777.777	3109.507148	8.511438021	3107.8567	3109.545064	3110.3186	60655.92393	2218.0438	740.3557599	2218.045492	2218.044176	FALSE			-777.777	-777.777	-777.777	1	47.3	M:\Shao-En\MSDATA\kinaseinhib\k252a\solcomp\10x\J1\MSQuantCompatible_kinaseinhib_k252a_solcomp_10x_J1_combo_mascot_results.html		1	-777.777	-777.777	M:\Shao-En\MSDATA\kinaseinhib\k252a\solcomp\10x\J1\m03152008_j1_6.raw		16134870.86	2161.02237		740.3554684	TRUE	740.3543283	-777.777
-1	1	0	0.803	0.13	IPI:IPI00013452.8	172080	SPACER	SWISS-PROT:P07814|TREMBL:A0AVA9;Q05BP6;Q05DF8;Q3KQZ8;Q5DSM1;Q5H9S5;Q6PD57;Q86X73|ENSEMBL:ENSP00000355890|REFSEQ:NP_004437|H-INV:HIT000321887|VEGA:OTTHUMP00000035562 Tax_Id=9606 Gene_Symbol=EPRS glutamyl-prolyl tRNA synthetase	LLSVNIR	407.7611	813.5077	2	42	-777.777	-777.777	-777.777	-777.777	2414.702753	9.667241605	2413.6017	2415.380073	2414.7248	252191.8041	813.5072	407.7611059	813.5076863	813.5082822	FALSE			-777.777	-777.777	-777.777	1	0	M:\Shao-En\MSDATA\kinaseinhib\k252a\solcomp\10x\J1\MSQuantCompatible_kinaseinhib_k252a_solcomp_10x_J1_combo_mascot_results.html		1	-777.777	-777.777	M:\Shao-En\MSDATA\kinaseinhib\k252a\solcomp\10x\J1\m03152008_j1_6.raw		169065037.5	813.5072247		407.7611748	TRUE	407.7611807	-777.777
-1	1	0	0.803	0.13	IPI:IPI00013452.8	172080	SPACER	SWISS-PROT:P07814|TREMBL:A0AVA9;Q05BP6;Q05DF8;Q3KQZ8;Q5DSM1;Q5H9S5;Q6PD57;Q86X73|ENSEMBL:ENSP00000355890|REFSEQ:NP_004437|H-INV:HIT000321887|VEGA:OTTHUMP00000035562 Tax_Id=9606 Gene_Symbol=EPRS glutamyl-prolyl tRNA synthetase	LNLENK	369.7161	737.4177	2	40	-777.777	-777.777	-777.777	-777.777	894.7074008	8.139162888	894.7753	894.8841626	893.9971	5584.5441	737.4163	369.7162369	737.4179485	729.4035187	FALSE			-777.777	-777.777	-777.777	1	14.6	M:\Shao-En\MSDATA\kinaseinhib\k252a\solcomp\10x\J1\MSQuantCompatible_kinaseinhib_k252a_solcomp_10x_J1_combo_mascot_results.html	1Lys8	1	-777.777	-777.777	M:\Shao-En\MSDATA\kinaseinhib\k252a\solcomp\10x\J1\m03152008_j1_6.raw		4582387.938	729.4020947		369.7161208	TRUE	369.7162577	-777.777
-1	1	0	0.803	0.13	IPI:IPI00013452.8	172080	SPACER	SWISS-PROT:P07814|TREMBL:A0AVA9;Q05BP6;Q05DF8;Q3KQZ8;Q5DSM1;Q5H9S5;Q6PD57;Q86X73|ENSEMBL:ENSP00000355890|REFSEQ:NP_004437|H-INV:HIT000321887|VEGA:OTTHUMP00000035562 Tax_Id=9606 Gene_Symbol=EPRS glutamyl-prolyl tRNA synthetase	LNLENK	365.7089	729.4032	2	33	-777.777	-777.777	-777.777	-777.777	0	0	894.5294	0	0	0	729.4021	365.7090507	729.4035761	0	FALSE			-777.777	-777.777	-777.777	1	6.9	M:\Shao-En\MSDATA\kinaseinhib\k252a\solcomp\10x\J1\MSQuantCompatible_kinaseinhib_k252a_solcomp_10x_J1_combo_mascot_results.html		1	-777.777	-777.777	M:\Shao-En\MSDATA\kinaseinhib\k252a\solcomp\10x\J1\m03152008_j1_6.raw		0	729.4020947		0	TRUE	0	-777.777
-1	1	0	0.803	0.13	IPI:IPI00013452.8	172080	SPACER	SWISS-PROT:P07814|TREMBL:A0AVA9;Q05BP6;Q05DF8;Q3KQZ8;Q5DSM1;Q5H9S5;Q6PD57;Q86X73|ENSEMBL:ENSP00000355890|REFSEQ:NP_004437|H-INV:HIT000321887|VEGA:OTTHUMP00000035562 Tax_Id=9606 Gene_Symbol=EPRS glutamyl-prolyl tRNA synthetase	LNLENKDYK	576.815	1151.6155	2	21	-777.777	-777.777	-777.777	-777.777	0	0	1366.9788	0	0	0	1151.6157	576.8144234	1151.614321	0	FALSE			-777.777	-777.777	-777.777	1	6.8	M:\Shao-En\MSDATA\kinaseinhib\k252a\solcomp\10x\J1\MSQuantCompatible_kinaseinhib_k252a_solcomp_10x_J1_combo_mascot_results.html	2Lys8	1	-777.777	-777.777	M:\Shao-En\MSDATA\kinaseinhib\k252a\solcomp\10x\J1\m03152008_j1_6.raw		0	1135.587325		0	FALSE	0	-777.777
-1	1	0	0.803	0.13	IPI:IPI00013452.8	172080	SPACER	SWISS-PROT:P07814|TREMBL:A0AVA9;Q05BP6;Q05DF8;Q3KQZ8;Q5DSM1;Q5H9S5;Q6PD57;Q86X73|ENSEMBL:ENSP00000355890|REFSEQ:NP_004437|H-INV:HIT000321887|VEGA:OTTHUMP00000035562 Tax_Id=9606 Gene_Symbol=EPRS glutamyl-prolyl tRNA synthetase	LNLENKDYK	568.8015	1135.5884	2	17	-777.777	-777.777	-777.777	-777.777	0	0	1367.3163	0	0	0	1135.5873	568.800951	1135.587377	0	FALSE			-777.777	-777.777	-777.777	1	0.8	M:\Shao-En\MSDATA\kinaseinhib\k252a\solcomp\10x\J1\MSQuantCompatible_kinaseinhib_k252a_solcomp_10x_J1_combo_mascot_results.html		1	-777.777	-777.777	M:\Shao-En\MSDATA\kinaseinhib\k252a\solcomp\10x\J1\m03152008_j1_6.raw		0	1135.587325		0	FALSE	0	-777.777
-1	1	0	0.803	0.13	IPI:IPI00013452.8	172080	SPACER	SWISS-PROT:P07814|TREMBL:A0AVA9;Q05BP6;Q05DF8;Q3KQZ8;Q5DSM1;Q5H9S5;Q6PD57;Q86X73|ENSEMBL:ENSP00000355890|REFSEQ:NP_004437|H-INV:HIT000321887|VEGA:OTTHUMP00000035562 Tax_Id=9606 Gene_Symbol=EPRS glutamyl-prolyl tRNA synthetase	LNLNNTVLSK	558.3244	1114.6342	2	44	-777.777	-777.777	-777.777	-777.777	2436.901228	7.969763689	2434.5485	2437.304918	2437.3491	422418.539	1114.6346	558.3238871	1114.633249	1114.634192	FALSE			-777.777	-777.777	-777.777	1	25.7	M:\Shao-En\MSDATA\kinaseinhib\k252a\solcomp\10x\J1\MSQuantCompatible_kinaseinhib_k252a_solcomp_10x_J1_combo_mascot_results.html		1	-777.777	-777.777	M:\Shao-En\MSDATA\kinaseinhib\k252a\solcomp\10x\J1\m03152008_j1_6.raw		172689514.8	1114.634615		558.3243079	TRUE	558.323795	-777.777
-1	1	0	0.803	0.13	IPI:IPI00013452.8	172080	SPACER	SWISS-PROT:P07814|TREMBL:A0AVA9;Q05BP6;Q05DF8;Q3KQZ8;Q5DSM1;Q5H9S5;Q6PD57;Q86X73|ENSEMBL:ENSP00000355890|REFSEQ:NP_004437|H-INV:HIT000321887|VEGA:OTTHUMP00000035562 Tax_Id=9606 Gene_Symbol=EPRS glutamyl-prolyl tRNA synthetase	LNLNNTVLSK	562.3317	1122.6489	2	42	-777.777	-777.777	-777.777	-777.777	0	0	2439.8405	0	0	0	1122.6488	562.3311733	1122.647821	0	FALSE			-777.777	-777.777	-777.777	1	11	M:\Shao-En\MSDATA\kinaseinhib\k252a\solcomp\10x\J1\MSQuantCompatible_kinaseinhib_k252a_solcomp_10x_J1_combo_mascot_results.html	1Lys8	1	-777.777	-777.777	M:\Shao-En\MSDATA\kinaseinhib\k252a\solcomp\10x\J1\m03152008_j1_6.raw		0	1114.634615		0	TRUE	0	-777.777
-1	1	0	0.803	0.13	IPI:IPI00013452.8	172080	SPACER	SWISS-PROT:P07814|TREMBL:A0AVA9;Q05BP6;Q05DF8;Q3KQZ8;Q5DSM1;Q5H9S5;Q6PD57;Q86X73|ENSEMBL:ENSP00000355890|REFSEQ:NP_004437|H-INV:HIT000321887|VEGA:OTTHUMP00000035562 Tax_Id=9606 Gene_Symbol=EPRS glutamyl-prolyl tRNA synthetase	LNQWCNVVR	597.8113	1193.6081	2	48	-777.777	-777.777	-777.777	-777.777	2417.500707	8.061577484	2415.9758	2417.578048	2418.2791	514600.6363	1193.6071	597.810651	1193.606777	1187.584805	FALSE			-777.777	-777.777	-777.777	1	31.9	M:\Shao-En\MSDATA\kinaseinhib\k252a\solcomp\10x\J1\MSQuantCompatible_kinaseinhib_k252a_solcomp_10x_J1_combo_mascot_results.html	1Arg6	1	-777.777	-777.777	M:\Shao-En\MSDATA\kinaseinhib\k252a\solcomp\10x\J1\m03152008_j1_6.raw		191708656.1	1130.56549		597.810193	TRUE	597.809544	-777.777
-1	1	0	0.803	0.13	IPI:IPI00013452.8	172080	SPACER	SWISS-PROT:P07814|TREMBL:A0AVA9;Q05BP6;Q05DF8;Q3KQZ8;Q5DSM1;Q5H9S5;Q6PD57;Q86X73|ENSEMBL:ENSP00000355890|REFSEQ:NP_004437|H-INV:HIT000321887|VEGA:OTTHUMP00000035562 Tax_Id=9606 Gene_Symbol=EPRS glutamyl-prolyl tRNA synthetase	LQAILEDIQVTLFTR	880.5031	1758.9916	2	121	-777.777	-777.777	-777.777	-777.777	3377.757564	27.16871984	3374.2734	3377.365808	3374.8484	17374.87227	1758.9879	880.501477	1758.988429	1758.988755	FALSE			-777.777	-777.777	-777.777	1	102.6	M:\Shao-En\MSDATA\kinaseinhib\k252a\solcomp\10x\J1\MSQuantCompatible_kinaseinhib_k252a_solcomp_10x_J1_combo_mascot_results.html		1	-777.777	-777.777	M:\Shao-En\MSDATA\kinaseinhib\k252a\solcomp\10x\J1\m03152008_j1_6.raw		3533782.966	1758.987955		880.5032785	TRUE	880.5016555	-777.777
-1	1	0	0.803	0.13	IPI:IPI00013452.8	172080	SPACER	SWISS-PROT:P07814|TREMBL:A0AVA9;Q05BP6;Q05DF8;Q3KQZ8;Q5DSM1;Q5H9S5;Q6PD57;Q86X73|ENSEMBL:ENSP00000355890|REFSEQ:NP_004437|H-INV:HIT000321887|VEGA:OTTHUMP00000035562 Tax_Id=9606 Gene_Symbol=EPRS glutamyl-prolyl tRNA synthetase	LSSCDSFTSTINELNHCLSLR	818.7192	2453.1357	3	52	-777.777	-777.777	-777.777	-777.777	3036.326139	8.15948693	3033.9572	3036.322145	3037.0519	297341.0735	2453.1315	818.7177899	2453.131582	2453.129792	FALSE			-777.777	-777.777	-777.777	1	42.2	M:\Shao-En\MSDATA\kinaseinhib\k252a\solcomp\10x\J1\MSQuantCompatible_kinaseinhib_k252a_solcomp_10x_J1_combo_mascot_results.html		1	-777.777	-777.777	M:\Shao-En\MSDATA\kinaseinhib\k252a\solcomp\10x\J1\m03152008_j1_6.raw		67410662.11	2339.088566		818.717643	TRUE	818.7162329	-777.777
-1	1	0	0.803	0.13	IPI:IPI00013452.8	172080	SPACER	SWISS-PROT:P07814|TREMBL:A0AVA9;Q05BP6;Q05DF8;Q3KQZ8;Q5DSM1;Q5H9S5;Q6PD57;Q86X73|ENSEMBL:ENSP00000355890|REFSEQ:NP_004437|H-INV:HIT000321887|VEGA:OTTHUMP00000035562 Tax_Id=9606 Gene_Symbol=EPRS glutamyl-prolyl tRNA synthetase	LTVAENEAETK	606.8129	1211.6112	2	90	-777.777	-777.777	-777.777	-777.777	1120.204948	34.52689562	1118.3377	1120.493353	1119.6362	35123.0655	1211.6125	606.81222	1211.609915	1203.596028	FALSE			-777.777	-777.777	-777.777	1	71.1	M:\Shao-En\MSDATA\kinaseinhib\k252a\solcomp\10x\J1\MSQuantCompatible_kinaseinhib_k252a_solcomp_10x_J1_combo_mascot_results.html	1Lys8	1	-777.777	-777.777	M:\Shao-En\MSDATA\kinaseinhib\k252a\solcomp\10x\J1\m03152008_j1_6.raw		12647529.98	1203.598275		606.8127407	TRUE	606.8120607	-777.777
-1	1	0	0.803	0.13	IPI:IPI00013452.8	172080	SPACER	SWISS-PROT:P07814|TREMBL:A0AVA9;Q05BP6;Q05DF8;Q3KQZ8;Q5DSM1;Q5H9S5;Q6PD57;Q86X73|ENSEMBL:ENSP00000355890|REFSEQ:NP_004437|H-INV:HIT000321887|VEGA:OTTHUMP00000035562 Tax_Id=9606 Gene_Symbol=EPRS glutamyl-prolyl tRNA synthetase	LTVAENEAETK	602.8059	1203.5973	2	76	-777.777	-777.777	-777.777	-777.777	0	0	1127.7782	0	0	0	1203.5983	602.8052338	1203.595942	0	FALSE			-777.777	-777.777	-777.777	1	61.8	M:\Shao-En\MSDATA\kinaseinhib\k252a\solcomp\10x\J1\MSQuantCompatible_kinaseinhib_k252a_solcomp_10x_J1_combo_mascot_results.html		1	-777.777	-777.777	M:\Shao-En\MSDATA\kinaseinhib\k252a\solcomp\10x\J1\m03152008_j1_6.raw		0	1203.598275		0	TRUE	0	-777.777
-1	1	0	0.803	0.13	IPI:IPI00013452.8	172080	SPACER	SWISS-PROT:P07814|TREMBL:A0AVA9;Q05BP6;Q05DF8;Q3KQZ8;Q5DSM1;Q5H9S5;Q6PD57;Q86X73|ENSEMBL:ENSP00000355890|REFSEQ:NP_004437|H-INV:HIT000321887|VEGA:OTTHUMP00000035562 Tax_Id=9606 Gene_Symbol=EPRS glutamyl-prolyl tRNA synthetase	LTVAENEAETK	606.814	1211.6135	2	70	-777.777	-777.777	-777.777	-777.777	0	0	1099.1315	0	0	0	1211.6125	606.81332	1211.612115	0	FALSE			-777.777	-777.777	-777.777	1	49.7	M:\Shao-En\MSDATA\kinaseinhib\k252a\solcomp\10x\J1\MSQuantCompatible_kinaseinhib_k252a_solcomp_10x_J1_combo_mascot_results.html	1Lys8	1	-777.777	-777.777	M:\Shao-En\MSDATA\kinaseinhib\k252a\solcomp\10x\J1\m03152008_j1_6.raw		0	1203.598275		0	TRUE	0	-777.777
-1	1	0	0.803	0.13	IPI:IPI00013452.8	172080	SPACER	SWISS-PROT:P07814|TREMBL:A0AVA9;Q05BP6;Q05DF8;Q3KQZ8;Q5DSM1;Q5H9S5;Q6PD57;Q86X73|ENSEMBL:ENSP00000355890|REFSEQ:NP_004437|H-INV:HIT000321887|VEGA:OTTHUMP00000035562 Tax_Id=9606 Gene_Symbol=EPRS glutamyl-prolyl tRNA synthetase	LTVAENEAETK	602.8061	1203.5976	2	69	-777.777	-777.777	-777.777	-777.777	0	0	1101.1458	0	0	0	1203.5983	602.8054338	1203.596342	0	FALSE			-777.777	-777.777	-777.777	1	49.3	M:\Shao-En\MSDATA\kinaseinhib\k252a\solcomp\10x\J1\MSQuantCompatible_kinaseinhib_k252a_solcomp_10x_J1_combo_mascot_results.html		1	-777.777	-777.777	M:\Shao-En\MSDATA\kinaseinhib\k252a\solcomp\10x\J1\m03152008_j1_6.raw		0	1203.598275		0	TRUE	0	-777.777
-1	1	0	0.803	0.13	IPI:IPI00013452.8	172080	SPACER	SWISS-PROT:P07814|TREMBL:A0AVA9;Q05BP6;Q05DF8;Q3KQZ8;Q5DSM1;Q5H9S5;Q6PD57;Q86X73|ENSEMBL:ENSP00000355890|REFSEQ:NP_004437|H-INV:HIT000321887|VEGA:OTTHUMP00000035562 Tax_Id=9606 Gene_Symbol=EPRS glutamyl-prolyl tRNA synthetase	MFEIVFEDPK	631.8161	1261.6177	2	72	-777.777	-777.777	-777.777	-777.777	2912.905608	10.48027513	2911.3839	2912.934874	2912.7066	125686.9181	1261.6144	631.8153339	1261.616142	1253.600928	FALSE			-777.777	-777.777	-777.777	1	63.4	M:\Shao-En\MSDATA\kinaseinhib\k252a\solcomp\10x\J1\MSQuantCompatible_kinaseinhib_k252a_solcomp_10x_J1_combo_mascot_results.html	1Lys8	1	-777.777	-777.777	M:\Shao-En\MSDATA\kinaseinhib\k252a\solcomp\10x\J1\m03152008_j1_6.raw		42590542.39	1253.600185		631.8159503	TRUE	631.8151842	-777.777
-1	1	0	0.803	0.13	IPI:IPI00013452.8	172080	SPACER	SWISS-PROT:P07814|TREMBL:A0AVA9;Q05BP6;Q05DF8;Q3KQZ8;Q5DSM1;Q5H9S5;Q6PD57;Q86X73|ENSEMBL:ENSP00000355890|REFSEQ:NP_004437|H-INV:HIT000321887|VEGA:OTTHUMP00000035562 Tax_Id=9606 Gene_Symbol=EPRS glutamyl-prolyl tRNA synthetase	MFEIVFEDPK	627.809	1253.6034	2	60	-777.777	-777.777	-777.777	-777.777	0	0	2910.6236	0	0	0	1253.6002	627.8082477	1253.60197	0	FALSE			-777.777	-777.777	-777.777	1	40.6	M:\Shao-En\MSDATA\kinaseinhib\k252a\solcomp\10x\J1\MSQuantCompatible_kinaseinhib_k252a_solcomp_10x_J1_combo_mascot_results.html		1	-777.777	-777.777	M:\Shao-En\MSDATA\kinaseinhib\k252a\solcomp\10x\J1\m03152008_j1_6.raw		0	1253.600185		0	TRUE	0	-777.777
-1	1	0	0.803	0.13	IPI:IPI00013452.8	172080	SPACER	SWISS-PROT:P07814|TREMBL:A0AVA9;Q05BP6;Q05DF8;Q3KQZ8;Q5DSM1;Q5H9S5;Q6PD57;Q86X73|ENSEMBL:ENSP00000355890|REFSEQ:NP_004437|H-INV:HIT000321887|VEGA:OTTHUMP00000035562 Tax_Id=9606 Gene_Symbol=EPRS glutamyl-prolyl tRNA synthetase	MFEIVFEDPKIPGEK	598.9825	1793.9257	3	21	-777.777	-777.777	-777.777	-777.777	0	0	2903.3143	0	0	0	1793.9244	598.981847	1793.923753	0	FALSE			-777.777	-777.777	-777.777	1	10.6	M:\Shao-En\MSDATA\kinaseinhib\k252a\solcomp\10x\J1\MSQuantCompatible_kinaseinhib_k252a_solcomp_10x_J1_combo_mascot_results.html	2Lys8	1	-777.777	-777.777	M:\Shao-En\MSDATA\kinaseinhib\k252a\solcomp\10x\J1\m03152008_j1_6.raw		0	1777.896015		0	FALSE	0	-777.777
-1	1	0	0.803	0.13	IPI:IPI00013452.8	172080	SPACER	SWISS-PROT:P07814|TREMBL:A0AVA9;Q05BP6;Q05DF8;Q3KQZ8;Q5DSM1;Q5H9S5;Q6PD57;Q86X73|ENSEMBL:ENSP00000355890|REFSEQ:NP_004437|H-INV:HIT000321887|VEGA:OTTHUMP00000035562 Tax_Id=9606 Gene_Symbol=EPRS glutamyl-prolyl tRNA synthetase	NETSAPFK	451.2298	900.4451	2	28	-777.777	-777.777	-777.777	-777.777	923.2688247	17.10236417	918.179	924.0049084	926.5109	6633.325414	900.4432	451.2296561	900.4447868	892.4289446	FALSE			-777.777	-777.777	-777.777	1	6.9	M:\Shao-En\MSDATA\kinaseinhib\k252a\solcomp\10x\J1\MSQuantCompatible_kinaseinhib_k252a_solcomp_10x_J1_combo_mascot_results.html	1Lys8	1	-777.777	-777.777	M:\Shao-En\MSDATA\kinaseinhib\k252a\solcomp\10x\J1\m03152008_j1_6.raw		3775634.875	892.4290347		451.2285476	TRUE	451.2284036	-777.777
-1	1	0	0.803	0.13	IPI:IPI00013452.8	172080	SPACER	SWISS-PROT:P07814|TREMBL:A0AVA9;Q05BP6;Q05DF8;Q3KQZ8;Q5DSM1;Q5H9S5;Q6PD57;Q86X73|ENSEMBL:ENSP00000355890|REFSEQ:NP_004437|H-INV:HIT000321887|VEGA:OTTHUMP00000035562 Tax_Id=9606 Gene_Symbol=EPRS glutamyl-prolyl tRNA synthetase	NPEVGLKPVWYSPK	807.4391	1612.8637	2	66	-777.777	-777.777	-777.777	-777.777	2538.707179	12.0986397	2536.3227	2539.233219	2539.2637	323655.7046	1612.8613	807.4377288	1612.860932	1612.858437	FALSE			-777.777	-777.777	-777.777	1	51.4	M:\Shao-En\MSDATA\kinaseinhib\k252a\solcomp\10x\J1\MSQuantCompatible_kinaseinhib_k252a_solcomp_10x_J1_combo_mascot_results.html		1	-777.777	-777.777	M:\Shao-En\MSDATA\kinaseinhib\k252a\solcomp\10x\J1\m03152008_j1_6.raw		74870157.31	1612.861295		807.4388097	TRUE	807.4374385	-777.777
-1	1	0	0.803	0.13	IPI:IPI00013452.8	172080	SPACER	SWISS-PROT:P07814|TREMBL:A0AVA9;Q05BP6;Q05DF8;Q3KQZ8;Q5DSM1;Q5H9S5;Q6PD57;Q86X73|ENSEMBL:ENSP00000355890|REFSEQ:NP_004437|H-INV:HIT000321887|VEGA:OTTHUMP00000035562 Tax_Id=9606 Gene_Symbol=EPRS glutamyl-prolyl tRNA synthetase	NPEVGLKPVWYSPK	815.4523	1628.8901	2	66	-777.777	-777.777	-777.777	-777.777	0	0	2536.5863	0	0	0	1628.8897	815.4509012	1628.887277	0	FALSE			-777.777	-777.777	-777.777	1	51.3	M:\Shao-En\MSDATA\kinaseinhib\k252a\solcomp\10x\J1\MSQuantCompatible_kinaseinhib_k252a_solcomp_10x_J1_combo_mascot_results.html	2Lys8	1	-777.777	-777.777	M:\Shao-En\MSDATA\kinaseinhib\k252a\solcomp\10x\J1\m03152008_j1_6.raw		0	1612.861295		0	TRUE	0	-777.777
-1	1	0	0.803	0.13	IPI:IPI00013452.8	172080	SPACER	SWISS-PROT:P07814|TREMBL:A0AVA9;Q05BP6;Q05DF8;Q3KQZ8;Q5DSM1;Q5H9S5;Q6PD57;Q86X73|ENSEMBL:ENSP00000355890|REFSEQ:NP_004437|H-INV:HIT000321887|VEGA:OTTHUMP00000035562 Tax_Id=9606 Gene_Symbol=EPRS glutamyl-prolyl tRNA synthetase	NPEVGLKPVWYSPK	543.9703	1628.8891	3	59	-777.777	-777.777	-777.777	-777.777	2538.654729	12.0986397	2541.6348	2538.871623	2539.2637	279869.2826	1628.8897	543.9698365	1628.887722	1612.859991	FALSE			-777.777	-777.777	-777.777	1	49.9	M:\Shao-En\MSDATA\kinaseinhib\k252a\solcomp\10x\J1\MSQuantCompatible_kinaseinhib_k252a_solcomp_10x_J1_combo_mascot_results.html	2Lys8	1	-777.777	-777.777	M:\Shao-En\MSDATA\kinaseinhib\k252a\solcomp\10x\J1\m03152008_j1_6.raw		120586047.1	1612.861295		543.9701977	TRUE	543.9697343	-777.777
-1	1	0	0.803	0.13	IPI:IPI00013452.8	172080	SPACER	SWISS-PROT:P07814|TREMBL:A0AVA9;Q05BP6;Q05DF8;Q3KQZ8;Q5DSM1;Q5H9S5;Q6PD57;Q86X73|ENSEMBL:ENSP00000355890|REFSEQ:NP_004437|H-INV:HIT000321887|VEGA:OTTHUMP00000035562 Tax_Id=9606 Gene_Symbol=EPRS glutamyl-prolyl tRNA synthetase	NPEVGLKPVWYSPK	543.9703	1628.889	3	36	-777.777	-777.777	-777.777	-777.777	0	0	2535.2785	0	0	0	1628.8897	543.9698365	1628.887722	0	FALSE			-777.777	-777.777	-777.777	1	27.6	M:\Shao-En\MSDATA\kinaseinhib\k252a\solcomp\10x\J1\MSQuantCompatible_kinaseinhib_k252a_solcomp_10x_J1_combo_mascot_results.html	2Lys8	1	-777.777	-777.777	M:\Shao-En\MSDATA\kinaseinhib\k252a\solcomp\10x\J1\m03152008_j1_6.raw		0	1612.861295		0	TRUE	0	-777.777
-1	1	0	0.803	0.13	IPI:IPI00013452.8	172080	SPACER	SWISS-PROT:P07814|TREMBL:A0AVA9;Q05BP6;Q05DF8;Q3KQZ8;Q5DSM1;Q5H9S5;Q6PD57;Q86X73|ENSEMBL:ENSP00000355890|REFSEQ:NP_004437|H-INV:HIT000321887|VEGA:OTTHUMP00000035562 Tax_Id=9606 Gene_Symbol=EPRS glutamyl-prolyl tRNA synthetase	NPEVGLKPVWYSPK	538.6279	1612.8618	3	25	-777.777	-777.777	-777.777	-777.777	0	0	2535.5484	0	0	0	1612.8613	538.627455	1612.860577	0	FALSE			-777.777	-777.777	-777.777	1	17.4	M:\Shao-En\MSDATA\kinaseinhib\k252a\solcomp\10x\J1\MSQuantCompatible_kinaseinhib_k252a_solcomp_10x_J1_combo_mascot_results.html		1	-777.777	-777.777	M:\Shao-En\MSDATA\kinaseinhib\k252a\solcomp\10x\J1\m03152008_j1_6.raw		0	1612.861295		0	FALSE	0	-777.777
-1	1	0	0.803	0.13	IPI:IPI00013452.8	172080	SPACER	SWISS-PROT:P07814|TREMBL:A0AVA9;Q05BP6;Q05DF8;Q3KQZ8;Q5DSM1;Q5H9S5;Q6PD57;Q86X73|ENSEMBL:ENSP00000355890|REFSEQ:NP_004437|H-INV:HIT000321887|VEGA:OTTHUMP00000035562 Tax_Id=9606 Gene_Symbol=EPRS glutamyl-prolyl tRNA synthetase	NQGGGLSSSGAGEGQGPK	794.3719	1586.7292	2	74	-777.777	-777.777	-777.777	-777.777	852.370889	12.59116225	854.9899	851.8566557	851.5317	5460.930915	1586.7284	794.3705738	1586.726622	1586.726553	FALSE			-777.777	-777.777	-777.777	1	57.5	M:\Shao-En\MSDATA\kinaseinhib\k252a\solcomp\10x\J1\MSQuantCompatible_kinaseinhib_k252a_solcomp_10x_J1_combo_mascot_results.html		1	-777.777	-777.777	M:\Shao-En\MSDATA\kinaseinhib\k252a\solcomp\10x\J1\m03152008_j1_6.raw		1297766.254	1586.728445		794.3718674	TRUE	794.3705412	-777.777
-1	1	0	0.803	0.13	IPI:IPI00013452.8	172080	SPACER	SWISS-PROT:P07814|TREMBL:A0AVA9;Q05BP6;Q05DF8;Q3KQZ8;Q5DSM1;Q5H9S5;Q6PD57;Q86X73|ENSEMBL:ENSP00000355890|REFSEQ:NP_004437|H-INV:HIT000321887|VEGA:OTTHUMP00000035562 Tax_Id=9606 Gene_Symbol=EPRS glutamyl-prolyl tRNA synthetase	NSEPAGLETPEAK	671.8285	1341.6425	2	60	-777.777	-777.777	-777.777	-777.777	2153.183158	17.92553392	2151.3048	2152.243428	2150.336	71432.04045	1341.6412	671.827596	1341.640667	1341.640761	FALSE			-777.777	-777.777	-777.777	1	38.5	M:\Shao-En\MSDATA\kinaseinhib\k252a\solcomp\10x\J1\MSQuantCompatible_kinaseinhib_k252a_solcomp_10x_J1_combo_mascot_results.html		1	-777.777	-777.777	M:\Shao-En\MSDATA\kinaseinhib\k252a\solcomp\10x\J1\m03152008_j1_6.raw		21882805.5	1341.641195		671.8285371	TRUE	671.8276331	-777.777
-1	1	0	0.803	0.13	IPI:IPI00013452.8	172080	SPACER	SWISS-PROT:P07814|TREMBL:A0AVA9;Q05BP6;Q05DF8;Q3KQZ8;Q5DSM1;Q5H9S5;Q6PD57;Q86X73|ENSEMBL:ENSP00000355890|REFSEQ:NP_004437|H-INV:HIT000321887|VEGA:OTTHUMP00000035562 Tax_Id=9606 Gene_Symbol=EPRS glutamyl-prolyl tRNA synthetase	QFAYQNSWGLTTR	786.3846	1570.7546	2	71	-777.777	-777.777	-777.777	-777.777	2688.746332	5.82767094	2688.4937	2688.875141	2689.0071	267332.3358	1570.7528	786.3833013	1570.752077	1570.751935	FALSE			-777.777	-777.777	-777.777	1	58.3	M:\Shao-En\MSDATA\kinaseinhib\k252a\solcomp\10x\J1\MSQuantCompatible_kinaseinhib_k252a_solcomp_10x_J1_combo_mascot_results.html		1	-777.777	-777.777	M:\Shao-En\MSDATA\kinaseinhib\k252a\solcomp\10x\J1\m03152008_j1_6.raw		64455876.28	1570.752835		786.3841163	TRUE	786.3828176	-777.777
-1	1	0	0.803	0.13	IPI:IPI00013452.8	172080	SPACER	SWISS-PROT:P07814|TREMBL:A0AVA9;Q05BP6;Q05DF8;Q3KQZ8;Q5DSM1;Q5H9S5;Q6PD57;Q86X73|ENSEMBL:ENSP00000355890|REFSEQ:NP_004437|H-INV:HIT000321887|VEGA:OTTHUMP00000035562 Tax_Id=9606 Gene_Symbol=EPRS glutamyl-prolyl tRNA synthetase	QFAYQNSWGLTTR	789.3958	1576.777	2	60	-777.777	-777.777	-777.777	-777.777	0	0	2688.7533	0	0	0	1576.7729	789.3944909	1576.774456	0	FALSE			-777.777	-777.777	-777.777	1	50	M:\Shao-En\MSDATA\kinaseinhib\k252a\solcomp\10x\J1\MSQuantCompatible_kinaseinhib_k252a_solcomp_10x_J1_combo_mascot_results.html	1Arg6	1	-777.777	-777.777	M:\Shao-En\MSDATA\kinaseinhib\k252a\solcomp\10x\J1\m03152008_j1_6.raw		0	1570.752835		0	TRUE	0	-777.777
-1	1	0	0.803	0.13	IPI:IPI00013452.8	172080	SPACER	SWISS-PROT:P07814|TREMBL:A0AVA9;Q05BP6;Q05DF8;Q3KQZ8;Q5DSM1;Q5H9S5;Q6PD57;Q86X73|ENSEMBL:ENSP00000355890|REFSEQ:NP_004437|H-INV:HIT000321887|VEGA:OTTHUMP00000035562 Tax_Id=9606 Gene_Symbol=EPRS glutamyl-prolyl tRNA synthetase	QFIAAQGSSR	535.7877	1069.5609	2	44	-777.777	-777.777	-777.777	-777.777	1038.33314	35.21287401	1052.2833	1039.446366	1036.0652	23387.45268	1069.5611	535.7872647	1069.560004	1063.539863	FALSE			-777.777	-777.777	-777.777	1	10.9	M:\Shao-En\MSDATA\kinaseinhib\k252a\solcomp\10x\J1\MSQuantCompatible_kinaseinhib_k252a_solcomp_10x_J1_combo_mascot_results.html	1Arg6	1	-777.777	-777.777	M:\Shao-En\MSDATA\kinaseinhib\k252a\solcomp\10x\J1\m03152008_j1_6.raw		10254589.67	1063.541045		535.7876514	TRUE	535.7872162	-777.777
-1	1	0	0.803	0.13	IPI:IPI00013452.8	172080	SPACER	SWISS-PROT:P07814|TREMBL:A0AVA9;Q05BP6;Q05DF8;Q3KQZ8;Q5DSM1;Q5H9S5;Q6PD57;Q86X73|ENSEMBL:ENSP00000355890|REFSEQ:NP_004437|H-INV:HIT000321887|VEGA:OTTHUMP00000035562 Tax_Id=9606 Gene_Symbol=EPRS glutamyl-prolyl tRNA synthetase	QFIAAQGSSR	535.7879	1069.5613	2	33	-777.777	-777.777	-777.777	-777.777	0	0	1022.4974	0	0	0	1069.5611	535.7874647	1069.560404	0	FALSE			-777.777	-777.777	-777.777	1	13.7	M:\Shao-En\MSDATA\kinaseinhib\k252a\solcomp\10x\J1\MSQuantCompatible_kinaseinhib_k252a_solcomp_10x_J1_combo_mascot_results.html	1Arg6	1	-777.777	-777.777	M:\Shao-En\MSDATA\kinaseinhib\k252a\solcomp\10x\J1\m03152008_j1_6.raw		0	1063.541045		0	TRUE	0	-777.777
-1	1	0	0.803	0.13	IPI:IPI00013452.8	172080	SPACER	SWISS-PROT:P07814|TREMBL:A0AVA9;Q05BP6;Q05DF8;Q3KQZ8;Q5DSM1;Q5H9S5;Q6PD57;Q86X73|ENSEMBL:ENSP00000355890|REFSEQ:NP_004437|H-INV:HIT000321887|VEGA:OTTHUMP00000035562 Tax_Id=9606 Gene_Symbol=EPRS glutamyl-prolyl tRNA synthetase	QFIAAQGSSR	532.7781	1063.5416	2	30	-777.777	-777.777	-777.777	-777.777	0	0	1021.9964	0	0	0	1063.541	532.7776751	1063.540825	0	FALSE			-777.777	-777.777	-777.777	1	22.5	M:\Shao-En\MSDATA\kinaseinhib\k252a\solcomp\10x\J1\MSQuantCompatible_kinaseinhib_k252a_solcomp_10x_J1_combo_mascot_results.html		1	-777.777	-777.777	M:\Shao-En\MSDATA\kinaseinhib\k252a\solcomp\10x\J1\m03152008_j1_6.raw		0	1063.541045		0	TRUE	0	-777.777
-1	1	0	0.803	0.13	IPI:IPI00013452.8	172080	SPACER	SWISS-PROT:P07814|TREMBL:A0AVA9;Q05BP6;Q05DF8;Q3KQZ8;Q5DSM1;Q5H9S5;Q6PD57;Q86X73|ENSEMBL:ENSP00000355890|REFSEQ:NP_004437|H-INV:HIT000321887|VEGA:OTTHUMP00000035562 Tax_Id=9606 Gene_Symbol=EPRS glutamyl-prolyl tRNA synthetase	QLLSLK	351.2325	700.4505	2	24	-777.777	-777.777	-777.777	-777.777	0	0	2337.9417	0	0	0	700.4483	351.2327006	700.4508759	0	FALSE			-777.777	-777.777	-777.777	1	0	M:\Shao-En\MSDATA\kinaseinhib\k252a\solcomp\10x\J1\MSQuantCompatible_kinaseinhib_k252a_solcomp_10x_J1_combo_mascot_results.html		1	-777.777	-777.777	M:\Shao-En\MSDATA\kinaseinhib\k252a\solcomp\10x\J1\m03152008_j1_6.raw		0	700.4483147		0	FALSE	0	-777.777
-1	1	0	0.803	0.13	IPI:IPI00013452.8	172080	SPACER	SWISS-PROT:P07814|TREMBL:A0AVA9;Q05BP6;Q05DF8;Q3KQZ8;Q5DSM1;Q5H9S5;Q6PD57;Q86X73|ENSEMBL:ENSP00000355890|REFSEQ:NP_004437|H-INV:HIT000321887|VEGA:OTTHUMP00000035562 Tax_Id=9606 Gene_Symbol=EPRS glutamyl-prolyl tRNA synthetase	RGFFICDQPYEPVSPYSCK	784.0273	2349.0601	3	38	-777.777	-777.777	-777.777	-777.777	2702.312585	8.101083594	2704.8987	2702.573823	2703.3903	49783.36308	2349.0558	784.0260094	2349.05624	2349.056998	FALSE			-777.777	-777.777	-777.777	1	10.7	M:\Shao-En\MSDATA\kinaseinhib\k252a\solcomp\10x\J1\MSQuantCompatible_kinaseinhib_k252a_solcomp_10x_J1_combo_mascot_results.html		1	-777.777	-777.777	M:\Shao-En\MSDATA\kinaseinhib\k252a\solcomp\10x\J1\m03152008_j1_6.raw		12295343.82	2235.012866		784.0272953	TRUE	784.0260047	-777.777
-1	1	0	0.803	0.13	IPI:IPI00013452.8	172080	SPACER	SWISS-PROT:P07814|TREMBL:A0AVA9;Q05BP6;Q05DF8;Q3KQZ8;Q5DSM1;Q5H9S5;Q6PD57;Q86X73|ENSEMBL:ENSP00000355890|REFSEQ:NP_004437|H-INV:HIT000321887|VEGA:OTTHUMP00000035562 Tax_Id=9606 Gene_Symbol=EPRS glutamyl-prolyl tRNA synthetase	RGMTVEGLK	495.773	989.5314	2	30	-777.777	-777.777	-777.777	-777.777	1645.545429	11.01387822	1645.4743	1644.6631	1644.6631	159.9335092	989.5327	495.7727026	989.5308798	989.5318904	FALSE			-777.777	-777.777	-777.777	1	13.4	M:\Shao-En\MSDATA\kinaseinhib\k252a\solcomp\10x\J1\MSQuantCompatible_kinaseinhib_k252a_solcomp_10x_J1_combo_mascot_results.html		1	-777.777	-777.777	M:\Shao-En\MSDATA\kinaseinhib\k252a\solcomp\10x\J1\m03152008_j1_6.raw		78561.71936	989.5327847		495.7729667	TRUE	495.7726693	-777.777
-1	1	0	0.803	0.13	IPI:IPI00013452.8	172080	SPACER	SWISS-PROT:P07814|TREMBL:A0AVA9;Q05BP6;Q05DF8;Q3KQZ8;Q5DSM1;Q5H9S5;Q6PD57;Q86X73|ENSEMBL:ENSP00000355890|REFSEQ:NP_004437|H-INV:HIT000321887|VEGA:OTTHUMP00000035562 Tax_Id=9606 Gene_Symbol=EPRS glutamyl-prolyl tRNA synthetase	RGMTVEGLK	495.7728	989.5311	2	28	-777.777	-777.777	-777.777	-777.777	0	0	1489.5986	0	0	0	989.5327	495.7725026	989.5304798	0	FALSE			-777.777	-777.777	-777.777	1	6.1	M:\Shao-En\MSDATA\kinaseinhib\k252a\solcomp\10x\J1\MSQuantCompatible_kinaseinhib_k252a_solcomp_10x_J1_combo_mascot_results.html		1	-777.777	-777.777	M:\Shao-En\MSDATA\kinaseinhib\k252a\solcomp\10x\J1\m03152008_j1_6.raw		0	989.5327847		0	TRUE	0	-777.777
-1	1	0	0.803	0.13	IPI:IPI00013452.8	172080	SPACER	SWISS-PROT:P07814|TREMBL:A0AVA9;Q05BP6;Q05DF8;Q3KQZ8;Q5DSM1;Q5H9S5;Q6PD57;Q86X73|ENSEMBL:ENSP00000355890|REFSEQ:NP_004437|H-INV:HIT000321887|VEGA:OTTHUMP00000035562 Tax_Id=9606 Gene_Symbol=EPRS glutamyl-prolyl tRNA synthetase	RGMTVEGLK	495.7729	989.5312	2	25	-777.777	-777.777	-777.777	-777.777	0	0	1709.4806	0	0	0	989.5327	495.7726026	989.5306798	0	FALSE			-777.777	-777.777	-777.777	1	2.2	M:\Shao-En\MSDATA\kinaseinhib\k252a\solcomp\10x\J1\MSQuantCompatible_kinaseinhib_k252a_solcomp_10x_J1_combo_mascot_results.html		1	-777.777	-777.777	M:\Shao-En\MSDATA\kinaseinhib\k252a\solcomp\10x\J1\m03152008_j1_6.raw		0	989.5327847		0	FALSE	0	-777.777
-1	1	0	0.803	0.13	IPI:IPI00013452.8	172080	SPACER	SWISS-PROT:P07814|TREMBL:A0AVA9;Q05BP6;Q05DF8;Q3KQZ8;Q5DSM1;Q5H9S5;Q6PD57;Q86X73|ENSEMBL:ENSP00000355890|REFSEQ:NP_004437|H-INV:HIT000321887|VEGA:OTTHUMP00000035562 Tax_Id=9606 Gene_Symbol=EPRS glutamyl-prolyl tRNA synthetase	RGMTVEGLK	495.7728	989.5311	2	24	-777.777	-777.777	-777.777	-777.777	0	0	1452.0065	0	0	0	989.5327	495.7725026	989.5304798	0	FALSE			-777.777	-777.777	-777.777	1	7.7	M:\Shao-En\MSDATA\kinaseinhib\k252a\solcomp\10x\J1\MSQuantCompatible_kinaseinhib_k252a_solcomp_10x_J1_combo_mascot_results.html		1	-777.777	-777.777	M:\Shao-En\MSDATA\kinaseinhib\k252a\solcomp\10x\J1\m03152008_j1_6.raw		0	989.5327847		0	FALSE	0	-777.777
-1	1	0	0.803	0.13	IPI:IPI00013452.8	172080	SPACER	SWISS-PROT:P07814|TREMBL:A0AVA9;Q05BP6;Q05DF8;Q3KQZ8;Q5DSM1;Q5H9S5;Q6PD57;Q86X73|ENSEMBL:ENSP00000355890|REFSEQ:NP_004437|H-INV:HIT000321887|VEGA:OTTHUMP00000035562 Tax_Id=9606 Gene_Symbol=EPRS glutamyl-prolyl tRNA synthetase	RGMTVEGLK	495.773	989.5314	2	24	-777.777	-777.777	-777.777	-777.777	0	0	1415.3792	0	0	0	989.5327	495.7727026	989.5308798	0	FALSE			-777.777	-777.777	-777.777	1	0.4	M:\Shao-En\MSDATA\kinaseinhib\k252a\solcomp\10x\J1\MSQuantCompatible_kinaseinhib_k252a_solcomp_10x_J1_combo_mascot_results.html		1	-777.777	-777.777	M:\Shao-En\MSDATA\kinaseinhib\k252a\solcomp\10x\J1\m03152008_j1_6.raw		0	989.5327847		0	FALSE	0	-777.777
-1	1	0	0.803	0.13	IPI:IPI00013452.8	172080	SPACER	SWISS-PROT:P07814|TREMBL:A0AVA9;Q05BP6;Q05DF8;Q3KQZ8;Q5DSM1;Q5H9S5;Q6PD57;Q86X73|ENSEMBL:ENSP00000355890|REFSEQ:NP_004437|H-INV:HIT000321887|VEGA:OTTHUMP00000035562 Tax_Id=9606 Gene_Symbol=EPRS glutamyl-prolyl tRNA synthetase	RGMTVEGLK	495.7744	989.5343	2	20	-777.777	-777.777	-777.777	-777.777	0	0	1384.4196	0	0	0	989.5327	495.7741026	989.5336798	0	FALSE			-777.777	-777.777	-777.777	1	2.7	M:\Shao-En\MSDATA\kinaseinhib\k252a\solcomp\10x\J1\MSQuantCompatible_kinaseinhib_k252a_solcomp_10x_J1_combo_mascot_results.html		1	-777.777	-777.777	M:\Shao-En\MSDATA\kinaseinhib\k252a\solcomp\10x\J1\m03152008_j1_6.raw		0	989.5327847		0	FALSE	0	-777.777
-1	1	0	0.803	0.13	IPI:IPI00013452.8	172080	SPACER	SWISS-PROT:P07814|TREMBL:A0AVA9;Q05BP6;Q05DF8;Q3KQZ8;Q5DSM1;Q5H9S5;Q6PD57;Q86X73|ENSEMBL:ENSP00000355890|REFSEQ:NP_004437|H-INV:HIT000321887|VEGA:OTTHUMP00000035562 Tax_Id=9606 Gene_Symbol=EPRS glutamyl-prolyl tRNA synthetase	RGMTVEGLK	495.773	989.5314	2	18	-777.777	-777.777	-777.777	-777.777	0	0	1772.4952	0	0	0	989.5327	495.7727026	989.5308798	0	FALSE			-777.777	-777.777	-777.777	1	6.3	M:\Shao-En\MSDATA\kinaseinhib\k252a\solcomp\10x\J1\MSQuantCompatible_kinaseinhib_k252a_solcomp_10x_J1_combo_mascot_results.html		1	-777.777	-777.777	M:\Shao-En\MSDATA\kinaseinhib\k252a\solcomp\10x\J1\m03152008_j1_6.raw		0	989.5327847		0	FALSE	0	-777.777
-1	1	0	0.803	0.13	IPI:IPI00013452.8	172080	SPACER	SWISS-PROT:P07814|TREMBL:A0AVA9;Q05BP6;Q05DF8;Q3KQZ8;Q5DSM1;Q5H9S5;Q6PD57;Q86X73|ENSEMBL:ENSP00000355890|REFSEQ:NP_004437|H-INV:HIT000321887|VEGA:OTTHUMP00000035562 Tax_Id=9606 Gene_Symbol=EPRS glutamyl-prolyl tRNA synthetase	RGMTVEGLK	495.773	989.5314	2	18	-777.777	-777.777	-777.777	-777.777	0	0	1613.5332	0	0	0	989.5327	495.7727026	989.5308798	0	FALSE			-777.777	-777.777	-777.777	1	0.4	M:\Shao-En\MSDATA\kinaseinhib\k252a\solcomp\10x\J1\MSQuantCompatible_kinaseinhib_k252a_solcomp_10x_J1_combo_mascot_results.html		1	-777.777	-777.777	M:\Shao-En\MSDATA\kinaseinhib\k252a\solcomp\10x\J1\m03152008_j1_6.raw		0	989.5327847		0	FALSE	0	-777.777
-1	1	0	0.803	0.13	IPI:IPI00013452.8	172080	SPACER	SWISS-PROT:P07814|TREMBL:A0AVA9;Q05BP6;Q05DF8;Q3KQZ8;Q5DSM1;Q5H9S5;Q6PD57;Q86X73|ENSEMBL:ENSP00000355890|REFSEQ:NP_004437|H-INV:HIT000321887|VEGA:OTTHUMP00000035562 Tax_Id=9606 Gene_Symbol=EPRS glutamyl-prolyl tRNA synthetase	RGMTVEGLK	502.7905	1003.5665	2	18	-777.777	-777.777	-777.777	-777.777	0	0	1627.8827	0	0	0	1003.5671	502.7901784	1003.565831	0	FALSE			-777.777	-777.777	-777.777	1	6	M:\Shao-En\MSDATA\kinaseinhib\k252a\solcomp\10x\J1\MSQuantCompatible_kinaseinhib_k252a_solcomp_10x_J1_combo_mascot_results.html	1Arg6 1Lys8	1	-777.777	-777.777	M:\Shao-En\MSDATA\kinaseinhib\k252a\solcomp\10x\J1\m03152008_j1_6.raw		0	989.5327847		0	FALSE	0	-777.777
-1	1	0	0.803	0.13	IPI:IPI00013452.8	172080	SPACER	SWISS-PROT:P07814|TREMBL:A0AVA9;Q05BP6;Q05DF8;Q3KQZ8;Q5DSM1;Q5H9S5;Q6PD57;Q86X73|ENSEMBL:ENSP00000355890|REFSEQ:NP_004437|H-INV:HIT000321887|VEGA:OTTHUMP00000035562 Tax_Id=9606 Gene_Symbol=EPRS glutamyl-prolyl tRNA synthetase	RGMTVEGLK	495.7729	989.5313	2	16	-777.777	-777.777	-777.777	-777.777	0	0	1740.8563	0	0	0	989.5327	495.7726026	989.5306798	0	FALSE			-777.777	-777.777	-777.777	1	0.6	M:\Shao-En\MSDATA\kinaseinhib\k252a\solcomp\10x\J1\MSQuantCompatible_kinaseinhib_k252a_solcomp_10x_J1_combo_mascot_results.html		1	-777.777	-777.777	M:\Shao-En\MSDATA\kinaseinhib\k252a\solcomp\10x\J1\m03152008_j1_6.raw		0	989.5327847		0	FALSE	0	-777.777
-1	1	0	0.803	0.13	IPI:IPI00013452.8	172080	SPACER	SWISS-PROT:P07814|TREMBL:A0AVA9;Q05BP6;Q05DF8;Q3KQZ8;Q5DSM1;Q5H9S5;Q6PD57;Q86X73|ENSEMBL:ENSP00000355890|REFSEQ:NP_004437|H-INV:HIT000321887|VEGA:OTTHUMP00000035562 Tax_Id=9606 Gene_Symbol=EPRS glutamyl-prolyl tRNA synthetase	RGMTVEGLK	502.7906	1003.5666	2	14	-777.777	-777.777	-777.777	-777.777	0	0	1502.8631	0	0	0	1003.5671	502.7902784	1003.566031	0	FALSE			-777.777	-777.777	-777.777	1	2.9	M:\Shao-En\MSDATA\kinaseinhib\k252a\solcomp\10x\J1\MSQuantCompatible_kinaseinhib_k252a_solcomp_10x_J1_combo_mascot_results.html	1Arg6 1Lys8	1	-777.777	-777.777	M:\Shao-En\MSDATA\kinaseinhib\k252a\solcomp\10x\J1\m03152008_j1_6.raw		0	989.5327847		0	FALSE	0	-777.777
-1	1	0	0.803	0.13	IPI:IPI00013452.8	172080	SPACER	SWISS-PROT:P07814|TREMBL:A0AVA9;Q05BP6;Q05DF8;Q3KQZ8;Q5DSM1;Q5H9S5;Q6PD57;Q86X73|ENSEMBL:ENSP00000355890|REFSEQ:NP_004437|H-INV:HIT000321887|VEGA:OTTHUMP00000035562 Tax_Id=9606 Gene_Symbol=EPRS glutamyl-prolyl tRNA synthetase	RGMTVEGLK	502.7903	1003.5661	2	13	-777.777	-777.777	-777.777	-777.777	0	0	1409.3867	0	0	0	1003.5671	502.7899784	1003.565431	0	FALSE			-777.777	-777.777	-777.777	1	2.2	M:\Shao-En\MSDATA\kinaseinhib\k252a\solcomp\10x\J1\MSQuantCompatible_kinaseinhib_k252a_solcomp_10x_J1_combo_mascot_results.html	1Arg6 1Lys8	1	-777.777	-777.777	M:\Shao-En\MSDATA\kinaseinhib\k252a\solcomp\10x\J1\m03152008_j1_6.raw		0	989.5327847		0	FALSE	0	-777.777
-1	1	0	0.803	0.13	IPI:IPI00013452.8	172080	SPACER	SWISS-PROT:P07814|TREMBL:A0AVA9;Q05BP6;Q05DF8;Q3KQZ8;Q5DSM1;Q5H9S5;Q6PD57;Q86X73|ENSEMBL:ENSP00000355890|REFSEQ:NP_004437|H-INV:HIT000321887|VEGA:OTTHUMP00000035562 Tax_Id=9606 Gene_Symbol=EPRS glutamyl-prolyl tRNA synthetase	RGMTVEGLK	502.7905	1003.5665	2	11	-777.777	-777.777	-777.777	-777.777	0	0	1721.2576	0	0	0	1003.5671	502.7901784	1003.565831	0	FALSE			-777.777	-777.777	-777.777	1	1.4	M:\Shao-En\MSDATA\kinaseinhib\k252a\solcomp\10x\J1\MSQuantCompatible_kinaseinhib_k252a_solcomp_10x_J1_combo_mascot_results.html	1Arg6 1Lys8	1	-777.777	-777.777	M:\Shao-En\MSDATA\kinaseinhib\k252a\solcomp\10x\J1\m03152008_j1_6.raw		0	989.5327847		0	FALSE	0	-777.777
-1	1	0	0.803	0.13	IPI:IPI00013452.8	172080	SPACER	SWISS-PROT:P07814|TREMBL:A0AVA9;Q05BP6;Q05DF8;Q3KQZ8;Q5DSM1;Q5H9S5;Q6PD57;Q86X73|ENSEMBL:ENSP00000355890|REFSEQ:NP_004437|H-INV:HIT000321887|VEGA:OTTHUMP00000035562 Tax_Id=9606 Gene_Symbol=EPRS glutamyl-prolyl tRNA synthetase	SCQFVAVR	483.7448	965.4751	2	51	-777.777	-777.777	-777.777	-777.777	2198.509914	7.542255939	2198.6439	2198.82452	2198.1372	180118.347	965.4752	483.7445441	965.4745627	965.4752978	FALSE			-777.777	-777.777	-777.777	1	31.7	M:\Shao-En\MSDATA\kinaseinhib\k252a\solcomp\10x\J1\MSQuantCompatible_kinaseinhib_k252a_solcomp_10x_J1_combo_mascot_results.html		1	-777.777	-777.777	M:\Shao-En\MSDATA\kinaseinhib\k252a\solcomp\10x\J1\m03152008_j1_6.raw		93464119.75	908.4538101		483.744815	TRUE	483.744559	-777.777
-1	1	0	0.803	0.13	IPI:IPI00013452.8	172080	SPACER	SWISS-PROT:P07814|TREMBL:A0AVA9;Q05BP6;Q05DF8;Q3KQZ8;Q5DSM1;Q5H9S5;Q6PD57;Q86X73|ENSEMBL:ENSP00000355890|REFSEQ:NP_004437|H-INV:HIT000321887|VEGA:OTTHUMP00000035562 Tax_Id=9606 Gene_Symbol=EPRS glutamyl-prolyl tRNA synthetase	SCQFVAVR	486.7553	971.4961	2	44	-777.777	-777.777	-777.777	-777.777	0	0	2199.3459	0	0	0	971.4954	486.7550337	971.495542	0	FALSE			-777.777	-777.777	-777.777	1	26.8	M:\Shao-En\MSDATA\kinaseinhib\k252a\solcomp\10x\J1\MSQuantCompatible_kinaseinhib_k252a_solcomp_10x_J1_combo_mascot_results.html	1Arg6	1	-777.777	-777.777	M:\Shao-En\MSDATA\kinaseinhib\k252a\solcomp\10x\J1\m03152008_j1_6.raw		0	908.4538101		0	TRUE	0	-777.777
-1	1	0	0.803	0.13	IPI:IPI00013452.8	172080	SPACER	SWISS-PROT:P07814|TREMBL:A0AVA9;Q05BP6;Q05DF8;Q3KQZ8;Q5DSM1;Q5H9S5;Q6PD57;Q86X73|ENSEMBL:ENSP00000355890|REFSEQ:NP_004437|H-INV:HIT000321887|VEGA:OTTHUMP00000035562 Tax_Id=9606 Gene_Symbol=EPRS glutamyl-prolyl tRNA synthetase	SLCIPFKPLCELQPGAK	987.5333	1973.052	2	58	-777.777	-777.777	-777.777	-777.777	2834.874195	12.6636827	2833.4097	2835.467037	2835.5538	159335.1427	1973.0449	987.5313082	1973.048091	1957.017409	FALSE			-777.777	-777.777	-777.777	1	41.9	M:\Shao-En\MSDATA\kinaseinhib\k252a\solcomp\10x\J1\MSQuantCompatible_kinaseinhib_k252a_solcomp_10x_J1_combo_mascot_results.html	2Lys8	1	-777.777	-777.777	M:\Shao-En\MSDATA\kinaseinhib\k252a\solcomp\10x\J1\m03152008_j1_6.raw		27577319.34	1842.973556		987.5332665	TRUE	987.5312747	-777.777
-1	1	0	0.803	0.13	IPI:IPI00013452.8	172080	SPACER	SWISS-PROT:P07814|TREMBL:A0AVA9;Q05BP6;Q05DF8;Q3KQZ8;Q5DSM1;Q5H9S5;Q6PD57;Q86X73|ENSEMBL:ENSP00000355890|REFSEQ:NP_004437|H-INV:HIT000321887|VEGA:OTTHUMP00000035562 Tax_Id=9606 Gene_Symbol=EPRS glutamyl-prolyl tRNA synthetase	SLCIPFKPLCELQPGAK	979.5167	1957.0188	2	50	-777.777	-777.777	-777.777	-777.777	0	0	2832.871	0	0	0	1957.0165	979.5147359	1957.014946	0	FALSE			-777.777	-777.777	-777.777	1	33.2	M:\Shao-En\MSDATA\kinaseinhib\k252a\solcomp\10x\J1\MSQuantCompatible_kinaseinhib_k252a_solcomp_10x_J1_combo_mascot_results.html		1	-777.777	-777.777	M:\Shao-En\MSDATA\kinaseinhib\k252a\solcomp\10x\J1\m03152008_j1_6.raw		0	1842.973556		0	TRUE	0	-777.777
-1	1	0	0.803	0.13	IPI:IPI00013452.8	172080	SPACER	SWISS-PROT:P07814|TREMBL:A0AVA9;Q05BP6;Q05DF8;Q3KQZ8;Q5DSM1;Q5H9S5;Q6PD57;Q86X73|ENSEMBL:ENSP00000355890|REFSEQ:NP_004437|H-INV:HIT000321887|VEGA:OTTHUMP00000035562 Tax_Id=9606 Gene_Symbol=EPRS glutamyl-prolyl tRNA synthetase	SLCIPFKPLCELQPGAK	653.3468	1957.0184	3	21	-777.777	-777.777	-777.777	-777.777	0	0	2830.4776	0	0	0	1957.0165	653.3459597	1957.016091	0	FALSE			-777.777	-777.777	-777.777	1	6.7	M:\Shao-En\MSDATA\kinaseinhib\k252a\solcomp\10x\J1\MSQuantCompatible_kinaseinhib_k252a_solcomp_10x_J1_combo_mascot_results.html		1	-777.777	-777.777	M:\Shao-En\MSDATA\kinaseinhib\k252a\solcomp\10x\J1\m03152008_j1_6.raw		0	1842.973556		0	FALSE	0	-777.777
-1	1	0	0.803	0.13	IPI:IPI00013452.8	172080	SPACER	SWISS-PROT:P07814|TREMBL:A0AVA9;Q05BP6;Q05DF8;Q3KQZ8;Q5DSM1;Q5H9S5;Q6PD57;Q86X73|ENSEMBL:ENSP00000355890|REFSEQ:NP_004437|H-INV:HIT000321887|VEGA:OTTHUMP00000035562 Tax_Id=9606 Gene_Symbol=EPRS glutamyl-prolyl tRNA synthetase	SLCIPFKPLCELQPGAK	658.6912	1973.0517	3	18	-777.777	-777.777	-777.777	-777.777	0	0	2830.7638	0	0	0	1973.0449	658.6903413	1973.049236	0	FALSE			-777.777	-777.777	-777.777	1	8.6	M:\Shao-En\MSDATA\kinaseinhib\k252a\solcomp\10x\J1\MSQuantCompatible_kinaseinhib_k252a_solcomp_10x_J1_combo_mascot_results.html	2Lys8	1	-777.777	-777.777	M:\Shao-En\MSDATA\kinaseinhib\k252a\solcomp\10x\J1\m03152008_j1_6.raw		0	1842.973556		0	FALSE	0	-777.777
-1	1	0	0.803	0.13	IPI:IPI00013452.8	172080	SPACER	SWISS-PROT:P07814|TREMBL:A0AVA9;Q05BP6;Q05DF8;Q3KQZ8;Q5DSM1;Q5H9S5;Q6PD57;Q86X73|ENSEMBL:ENSP00000355890|REFSEQ:NP_004437|H-INV:HIT000321887|VEGA:OTTHUMP00000035562 Tax_Id=9606 Gene_Symbol=EPRS glutamyl-prolyl tRNA synthetase	SLYDEVAAQGEVVR	768.3895	1534.7644	2	95	-777.777	-777.777	-777.777	-777.777	2664.839294	7.747544361	2663.1361	2665.028034	2664.4041	444421.2577	1534.7627	768.3882633	1534.762001	1534.762196	FALSE			-777.777	-777.777	-777.777	1	66.9	M:\Shao-En\MSDATA\kinaseinhib\k252a\solcomp\10x\J1\MSQuantCompatible_kinaseinhib_k252a_solcomp_10x_J1_combo_mascot_results.html		1	-777.777	-777.777	M:\Shao-En\MSDATA\kinaseinhib\k252a\solcomp\10x\J1\m03152008_j1_6.raw		110953221.1	1534.762705		768.3895923	TRUE	768.3883556	-777.777
-1	1	0	0.803	0.13	IPI:IPI00013452.8	172080	SPACER	SWISS-PROT:P07814|TREMBL:A0AVA9;Q05BP6;Q05DF8;Q3KQZ8;Q5DSM1;Q5H9S5;Q6PD57;Q86X73|ENSEMBL:ENSP00000355890|REFSEQ:NP_004437|H-INV:HIT000321887|VEGA:OTTHUMP00000035562 Tax_Id=9606 Gene_Symbol=EPRS glutamyl-prolyl tRNA synthetase	SLYDEVAAQGEVVR	771.3998	1540.785	2	93	-777.777	-777.777	-777.777	-777.777	0	0	2663.6674	0	0	0	1540.7828	771.3985529	1540.78258	0	FALSE			-777.777	-777.777	-777.777	1	61.5	M:\Shao-En\MSDATA\kinaseinhib\k252a\solcomp\10x\J1\MSQuantCompatible_kinaseinhib_k252a_solcomp_10x_J1_combo_mascot_results.html	1Arg6	1	-777.777	-777.777	M:\Shao-En\MSDATA\kinaseinhib\k252a\solcomp\10x\J1\m03152008_j1_6.raw		0	1534.762705		0	TRUE	0	-777.777
-1	1	0	0.803	0.13	IPI:IPI00013452.8	172080	SPACER	SWISS-PROT:P07814|TREMBL:A0AVA9;Q05BP6;Q05DF8;Q3KQZ8;Q5DSM1;Q5H9S5;Q6PD57;Q86X73|ENSEMBL:ENSP00000355890|REFSEQ:NP_004437|H-INV:HIT000321887|VEGA:OTTHUMP00000035562 Tax_Id=9606 Gene_Symbol=EPRS glutamyl-prolyl tRNA synthetase	SVVNMEWDK	554.2615	1106.5085	2	45	-777.777	-777.777	-777.777	-777.777	2510.959891	9.909179769	2510.6998	2511.331121	2509.4635	57809.02175	1106.5066	554.2610011	1106.507477	1106.507507	FALSE			-777.777	-777.777	-777.777	1	27.8	M:\Shao-En\MSDATA\kinaseinhib\k252a\solcomp\10x\J1\MSQuantCompatible_kinaseinhib_k252a_solcomp_10x_J1_combo_mascot_results.html		1	-777.777	-777.777	M:\Shao-En\MSDATA\kinaseinhib\k252a\solcomp\10x\J1\m03152008_j1_6.raw		24439801.19	1106.506635		554.2615189	TRUE	554.26102	-777.777
-1	1	0	0.803	0.13	IPI:IPI00013452.8	172080	SPACER	SWISS-PROT:P07814|TREMBL:A0AVA9;Q05BP6;Q05DF8;Q3KQZ8;Q5DSM1;Q5H9S5;Q6PD57;Q86X73|ENSEMBL:ENSP00000355890|REFSEQ:NP_004437|H-INV:HIT000321887|VEGA:OTTHUMP00000035562 Tax_Id=9606 Gene_Symbol=EPRS glutamyl-prolyl tRNA synthetase	SVVNMEWDK	558.2689	1114.5233	2	37	-777.777	-777.777	-777.777	-777.777	0	0	2511.9947	0	0	0	1114.5208	558.2683873	1114.522249	0	FALSE			-777.777	-777.777	-777.777	1	24.8	M:\Shao-En\MSDATA\kinaseinhib\k252a\solcomp\10x\J1\MSQuantCompatible_kinaseinhib_k252a_solcomp_10x_J1_combo_mascot_results.html	1Lys8	1	-777.777	-777.777	M:\Shao-En\MSDATA\kinaseinhib\k252a\solcomp\10x\J1\m03152008_j1_6.raw		0	1106.506635		0	TRUE	0	-777.777
-1	1	0	0.803	0.13	IPI:IPI00013452.8	172080	SPACER	SWISS-PROT:P07814|TREMBL:A0AVA9;Q05BP6;Q05DF8;Q3KQZ8;Q5DSM1;Q5H9S5;Q6PD57;Q86X73|ENSEMBL:ENSP00000355890|REFSEQ:NP_004437|H-INV:HIT000321887|VEGA:OTTHUMP00000035562 Tax_Id=9606 Gene_Symbol=EPRS glutamyl-prolyl tRNA synthetase	TELAEPIAIRPTSETVMYPAYAK	851.1118	2550.3137	3	48	-777.777	-777.777	-777.777	-777.777	2708.119509	7.955348691	2705.6872	2707.881424	2708.8223	162322.2402	2550.3039	851.1102783	2550.309047	2550.304751	FALSE			-777.777	-777.777	-777.777	1	47	M:\Shao-En\MSDATA\kinaseinhib\k252a\solcomp\10x\J1\MSQuantCompatible_kinaseinhib_k252a_solcomp_10x_J1_combo_mascot_results.html		1	-777.777	-777.777	M:\Shao-En\MSDATA\kinaseinhib\k252a\solcomp\10x\J1\m03152008_j1_6.raw		34718722.77	2550.303935		851.1103543	TRUE	851.1088326	-777.777
-1	1	0	0.803	0.13	IPI:IPI00013452.8	172080	SPACER	SWISS-PROT:P07814|TREMBL:A0AVA9;Q05BP6;Q05DF8;Q3KQZ8;Q5DSM1;Q5H9S5;Q6PD57;Q86X73|ENSEMBL:ENSP00000355890|REFSEQ:NP_004437|H-INV:HIT000321887|VEGA:OTTHUMP00000035562 Tax_Id=9606 Gene_Symbol=EPRS glutamyl-prolyl tRNA synthetase	TELAEPIAIRPTSETVMYPAYAK	855.7896	2564.3469	3	34	-777.777	-777.777	-777.777	-777.777	0	0	2705.9725	0	0	0	2564.3382	855.7880622	2564.342398	0	FALSE			-777.777	-777.777	-777.777	1	29.2	M:\Shao-En\MSDATA\kinaseinhib\k252a\solcomp\10x\J1\MSQuantCompatible_kinaseinhib_k252a_solcomp_10x_J1_combo_mascot_results.html	1Arg6 1Lys8	1	-777.777	-777.777	M:\Shao-En\MSDATA\kinaseinhib\k252a\solcomp\10x\J1\m03152008_j1_6.raw		0	2550.303935		0	TRUE	0	-777.777
-1	1	0	0.803	0.13	IPI:IPI00013452.8	172080	SPACER	SWISS-PROT:P07814|TREMBL:A0AVA9;Q05BP6;Q05DF8;Q3KQZ8;Q5DSM1;Q5H9S5;Q6PD57;Q86X73|ENSEMBL:ENSP00000355890|REFSEQ:NP_004437|H-INV:HIT000321887|VEGA:OTTHUMP00000035562 Tax_Id=9606 Gene_Symbol=EPRS glutamyl-prolyl tRNA synthetase	TELAEPIAIRPTSETVMYPAYAK	856.4427	2566.3062	3	20	-777.777	-777.777	-777.777	-777.777	0	0	2628.2847	0	0	0	2566.2988	856.4411599	2566.301692	0	FALSE			-777.777	-777.777	-777.777	1	6.1	M:\Shao-En\MSDATA\kinaseinhib\k252a\solcomp\10x\J1\MSQuantCompatible_kinaseinhib_k252a_solcomp_10x_J1_combo_mascot_results.html	1Met(ox)	1	-777.777	-777.777	M:\Shao-En\MSDATA\kinaseinhib\k252a\solcomp\10x\J1\m03152008_j1_6.raw		0	2550.303935		0	FALSE	0	-777.777
-1	1	0	0.803	0.13	IPI:IPI00013452.8	172080	SPACER	SWISS-PROT:P07814|TREMBL:A0AVA9;Q05BP6;Q05DF8;Q3KQZ8;Q5DSM1;Q5H9S5;Q6PD57;Q86X73|ENSEMBL:ENSP00000355890|REFSEQ:NP_004437|H-INV:HIT000321887|VEGA:OTTHUMP00000035562 Tax_Id=9606 Gene_Symbol=EPRS glutamyl-prolyl tRNA synthetase	TGQEYKPGNPPAEIGQNISSNSSASILESK	1035.1804	3102.5193	3	70	-777.777	-777.777	-777.777	-777.777	2562.192375	9.901480415	2562.8316	2562.883453	2563.6078	103950.7885	3102.5105	1035.178244	3102.512944	3102.504743	FALSE			-777.777	-777.777	-777.777	1	66.8	M:\Shao-En\MSDATA\kinaseinhib\k252a\solcomp\10x\J1\MSQuantCompatible_kinaseinhib_k252a_solcomp_10x_J1_combo_mascot_results.html		1	-777.777	-777.777	M:\Shao-En\MSDATA\kinaseinhib\k252a\solcomp\10x\J1\m03152008_j1_6.raw		16613312.87	3102.510515		1035.177299	TRUE	1035.175143	-777.777
-1	1	0	0.803	0.13	IPI:IPI00013452.8	172080	SPACER	SWISS-PROT:P07814|TREMBL:A0AVA9;Q05BP6;Q05DF8;Q3KQZ8;Q5DSM1;Q5H9S5;Q6PD57;Q86X73|ENSEMBL:ENSP00000355890|REFSEQ:NP_004437|H-INV:HIT000321887|VEGA:OTTHUMP00000035562 Tax_Id=9606 Gene_Symbol=EPRS glutamyl-prolyl tRNA synthetase	THMVVANTMEDFQK	829.8932	1657.7718	2	120	-777.777	-777.777	-777.777	-777.777	2405.975289	7.720580094	2407.7651	2406.303141	2406.3007	126699.5702	1657.7683	829.8917514	1657.768977	1649.752405	FALSE			-777.777	-777.777	-777.777	1	101.3	M:\Shao-En\MSDATA\kinaseinhib\k252a\solcomp\10x\J1\MSQuantCompatible_kinaseinhib_k252a_solcomp_10x_J1_combo_mascot_results.html	1Lys8	1	-777.777	-777.777	M:\Shao-En\MSDATA\kinaseinhib\k252a\solcomp\10x\J1\m03152008_j1_6.raw		28413835.89	1649.754155		829.8931944	TRUE	829.8917458	-777.777
-1	1	0	0.803	0.13	IPI:IPI00013452.8	172080	SPACER	SWISS-PROT:P07814|TREMBL:A0AVA9;Q05BP6;Q05DF8;Q3KQZ8;Q5DSM1;Q5H9S5;Q6PD57;Q86X73|ENSEMBL:ENSP00000355890|REFSEQ:NP_004437|H-INV:HIT000321887|VEGA:OTTHUMP00000035562 Tax_Id=9606 Gene_Symbol=EPRS glutamyl-prolyl tRNA synthetase	THVADFAPEVAWVTR	849.936	1697.8574	2	82	-777.777	-777.777	-777.777	-777.777	2793.711166	14.69545913	2791.9716	2794.358098	2796.6618	165673.5497	1697.8525	849.9344823	1697.854439	1697.852927	FALSE			-777.777	-777.777	-777.777	1	72	M:\Shao-En\MSDATA\kinaseinhib\k252a\solcomp\10x\J1\MSQuantCompatible_kinaseinhib_k252a_solcomp_10x_J1_combo_mascot_results.html		1	-777.777	-777.777	M:\Shao-En\MSDATA\kinaseinhib\k252a\solcomp\10x\J1\m03152008_j1_6.raw		35642995.98	1697.852515		849.9360348	TRUE	849.9345171	-777.777
-1	1	0	0.803	0.13	IPI:IPI00013452.8	172080	SPACER	SWISS-PROT:P07814|TREMBL:A0AVA9;Q05BP6;Q05DF8;Q3KQZ8;Q5DSM1;Q5H9S5;Q6PD57;Q86X73|ENSEMBL:ENSP00000355890|REFSEQ:NP_004437|H-INV:HIT000321887|VEGA:OTTHUMP00000035562 Tax_Id=9606 Gene_Symbol=EPRS glutamyl-prolyl tRNA synthetase	THVADFAPEVAWVTR	852.9451	1703.8757	2	82	-777.777	-777.777	-777.777	-777.777	0	0	2793.5338	0	0	0	1703.8726	852.943572	1703.872619	0	FALSE			-777.777	-777.777	-777.777	1	70.3	M:\Shao-En\MSDATA\kinaseinhib\k252a\solcomp\10x\J1\MSQuantCompatible_kinaseinhib_k252a_solcomp_10x_J1_combo_mascot_results.html	1Arg6	1	-777.777	-777.777	M:\Shao-En\MSDATA\kinaseinhib\k252a\solcomp\10x\J1\m03152008_j1_6.raw		0	1697.852515		0	TRUE	0	-777.777
-1	1	0	0.803	0.13	IPI:IPI00013452.8	172080	SPACER	SWISS-PROT:P07814|TREMBL:A0AVA9;Q05BP6;Q05DF8;Q3KQZ8;Q5DSM1;Q5H9S5;Q6PD57;Q86X73|ENSEMBL:ENSP00000355890|REFSEQ:NP_004437|H-INV:HIT000321887|VEGA:OTTHUMP00000035562 Tax_Id=9606 Gene_Symbol=EPRS glutamyl-prolyl tRNA synthetase	THVADFAPEVAWVTR	566.9588	1697.8547	3	46	-777.777	-777.777	-777.777	-777.777	2793.271864	16.83694116	2790.6294	2793.77874	2794.8774	117074.3859	1697.8525	566.9582573	1697.852984	1697.853694	FALSE			-777.777	-777.777	-777.777	1	33.9	M:\Shao-En\MSDATA\kinaseinhib\k252a\solcomp\10x\J1\MSQuantCompatible_kinaseinhib_k252a_solcomp_10x_J1_combo_mascot_results.html		1	-777.777	-777.777	M:\Shao-En\MSDATA\kinaseinhib\k252a\solcomp\10x\J1\m03152008_j1_6.raw		47916035.25	1697.852515		566.9588262	TRUE	566.9582836	-777.777
-1	1	0	0.803	0.13	IPI:IPI00013452.8	172080	SPACER	SWISS-PROT:P07814|TREMBL:A0AVA9;Q05BP6;Q05DF8;Q3KQZ8;Q5DSM1;Q5H9S5;Q6PD57;Q86X73|ENSEMBL:ENSP00000355890|REFSEQ:NP_004437|H-INV:HIT000321887|VEGA:OTTHUMP00000035562 Tax_Id=9606 Gene_Symbol=EPRS glutamyl-prolyl tRNA synthetase	VACVQVVIIPCGITNALSEEDKEALIAK	1019.551	3055.6312	3	46	-777.777	-777.777	-777.777	-777.777	3077.873479	10.67208467	3075.3038	3078.142815	3078.2798	125093.2984	3055.6268	1019.548898	3055.624906	3039.600101	FALSE			-777.777	-777.777	-777.777	1	32.9	M:\Shao-En\MSDATA\kinaseinhib\k252a\solcomp\10x\J1\MSQuantCompatible_kinaseinhib_k252a_solcomp_10x_J1_combo_mascot_results.html	2Lys8	1	-777.777	-777.777	M:\Shao-En\MSDATA\kinaseinhib\k252a\solcomp\10x\J1\m03152008_j1_6.raw		20534403.93	2925.555446		1019.551373	TRUE	1019.549271	-777.777
-1	1	0	0.803	0.13	IPI:IPI00013452.8	172080	SPACER	SWISS-PROT:P07814|TREMBL:A0AVA9;Q05BP6;Q05DF8;Q3KQZ8;Q5DSM1;Q5H9S5;Q6PD57;Q86X73|ENSEMBL:ENSP00000355890|REFSEQ:NP_004437|H-INV:HIT000321887|VEGA:OTTHUMP00000035562 Tax_Id=9606 Gene_Symbol=EPRS glutamyl-prolyl tRNA synthetase	VACVQVVIIPCGITNALSEEDKEALIAK	1014.2094	3039.6062	3	42	-777.777	-777.777	-777.777	-777.777	0	0	3075.0199	0	0	0	3039.5983	1014.207316	3039.600161	0	FALSE			-777.777	-777.777	-777.777	1	27.9	M:\Shao-En\MSDATA\kinaseinhib\k252a\solcomp\10x\J1\MSQuantCompatible_kinaseinhib_k252a_solcomp_10x_J1_combo_mascot_results.html		1	-777.777	-777.777	M:\Shao-En\MSDATA\kinaseinhib\k252a\solcomp\10x\J1\m03152008_j1_6.raw		0	2925.555446		0	TRUE	0	-777.777
-1	1	0	0.803	0.13	IPI:IPI00013452.8	172080	SPACER	SWISS-PROT:P07814|TREMBL:A0AVA9;Q05BP6;Q05DF8;Q3KQZ8;Q5DSM1;Q5H9S5;Q6PD57;Q86X73|ENSEMBL:ENSP00000355890|REFSEQ:NP_004437|H-INV:HIT000321887|VEGA:OTTHUMP00000035562 Tax_Id=9606 Gene_Symbol=EPRS glutamyl-prolyl tRNA synthetase	VASQGEVVR	475.7717	949.5288	2	64	-777.777	-777.777	-777.777	-777.777	818.042233	5.949690926	817.1961	817.4758555	818.2698	16476.57756	949.5288	475.7714715	949.5284177	943.5077983	FALSE			-777.777	-777.777	-777.777	1	34.8	M:\Shao-En\MSDATA\kinaseinhib\k252a\solcomp\10x\J1\MSQuantCompatible_kinaseinhib_k252a_solcomp_10x_J1_combo_mascot_results.html	1Arg6	1	-777.777	-777.777	M:\Shao-En\MSDATA\kinaseinhib\k252a\solcomp\10x\J1\m03152008_j1_6.raw		8868537.578	943.5086747		475.7709562	TRUE	475.7707277	-777.777
-1	1	0	0.803	0.13	IPI:IPI00013452.8	172080	SPACER	SWISS-PROT:P07814|TREMBL:A0AVA9;Q05BP6;Q05DF8;Q3KQZ8;Q5DSM1;Q5H9S5;Q6PD57;Q86X73|ENSEMBL:ENSP00000355890|REFSEQ:NP_004437|H-INV:HIT000321887|VEGA:OTTHUMP00000035562 Tax_Id=9606 Gene_Symbol=EPRS glutamyl-prolyl tRNA synthetase	VASQGEVVR	472.7619	943.5092	2	58	-777.777	-777.777	-777.777	-777.777	0	0	816.9508	0	0	0	943.5086	472.7616819	943.5088384	0	FALSE			-777.777	-777.777	-777.777	1	32.4	M:\Shao-En\MSDATA\kinaseinhib\k252a\solcomp\10x\J1\MSQuantCompatible_kinaseinhib_k252a_solcomp_10x_J1_combo_mascot_results.html		1	-777.777	-777.777	M:\Shao-En\MSDATA\kinaseinhib\k252a\solcomp\10x\J1\m03152008_j1_6.raw		0	943.5086747		0	TRUE	0	-777.777
-1	1	0	0.803	0.13	IPI:IPI00013452.8	172080	SPACER	SWISS-PROT:P07814|TREMBL:A0AVA9;Q05BP6;Q05DF8;Q3KQZ8;Q5DSM1;Q5H9S5;Q6PD57;Q86X73|ENSEMBL:ENSP00000355890|REFSEQ:NP_004437|H-INV:HIT000321887|VEGA:OTTHUMP00000035562 Tax_Id=9606 Gene_Symbol=EPRS glutamyl-prolyl tRNA synthetase	VATTAGLYGSNLMEHTEIDHWLEFSATK	1041.1711	3120.4916	3	34	-777.777	-777.777	-777.777	-777.777	3041.553964	8.234730186	3041.2892	3041.570689	3040.7806	50382.20029	3120.4862	1041.168923	3120.484982	3120.485797	FALSE			-777.777	-777.777	-777.777	1	30.7	M:\Shao-En\MSDATA\kinaseinhib\k252a\solcomp\10x\J1\MSQuantCompatible_kinaseinhib_k252a_solcomp_10x_J1_combo_mascot_results.html		1	-777.777	-777.777	M:\Shao-En\MSDATA\kinaseinhib\k252a\solcomp\10x\J1\m03152008_j1_6.raw		7970013.717	3120.486205		1041.171131	TRUE	1041.168954	-777.777
-1	1	0	0.803	0.13	IPI:IPI00013452.8	172080	SPACER	SWISS-PROT:P07814|TREMBL:A0AVA9;Q05BP6;Q05DF8;Q3KQZ8;Q5DSM1;Q5H9S5;Q6PD57;Q86X73|ENSEMBL:ENSP00000355890|REFSEQ:NP_004437|H-INV:HIT000321887|VEGA:OTTHUMP00000035562 Tax_Id=9606 Gene_Symbol=EPRS glutamyl-prolyl tRNA synthetase	VAVQGDVVR	471.7715	941.5285	2	67	-777.777	-777.777	-777.777	-777.777	1205.048999	49.8369876	1203.1809	1206.521243	1210.2489	29952.01672	941.5294	471.7712853	941.5280452	941.5289126	FALSE			-777.777	-777.777	-777.777	1	39.4	M:\Shao-En\MSDATA\kinaseinhib\k252a\solcomp\10x\J1\MSQuantCompatible_kinaseinhib_k252a_solcomp_10x_J1_combo_mascot_results.html		1	-777.777	-777.777	M:\Shao-En\MSDATA\kinaseinhib\k252a\solcomp\10x\J1\m03152008_j1_6.raw		16209755.28	941.5294047		471.7715307	TRUE	471.771316	-777.777
-1	1	0	0.803	0.13	IPI:IPI00013452.8	172080	SPACER	SWISS-PROT:P07814|TREMBL:A0AVA9;Q05BP6;Q05DF8;Q3KQZ8;Q5DSM1;Q5H9S5;Q6PD57;Q86X73|ENSEMBL:ENSP00000355890|REFSEQ:NP_004437|H-INV:HIT000321887|VEGA:OTTHUMP00000035562 Tax_Id=9606 Gene_Symbol=EPRS glutamyl-prolyl tRNA synthetase	VAVQGDVVR	474.7821	947.5496	2	53	-777.777	-777.777	-777.777	-777.777	0	0	1205.1566	0	0	0	947.5495	474.7818749	947.5492245	0	FALSE			-777.777	-777.777	-777.777	1	37.7	M:\Shao-En\MSDATA\kinaseinhib\k252a\solcomp\10x\J1\MSQuantCompatible_kinaseinhib_k252a_solcomp_10x_J1_combo_mascot_results.html	1Arg6	1	-777.777	-777.777	M:\Shao-En\MSDATA\kinaseinhib\k252a\solcomp\10x\J1\m03152008_j1_6.raw		0	941.5294047		0	TRUE	0	-777.777
-1	1	0	0.803	0.13	IPI:IPI00013452.8	172080	SPACER	SWISS-PROT:P07814|TREMBL:A0AVA9;Q05BP6;Q05DF8;Q3KQZ8;Q5DSM1;Q5H9S5;Q6PD57;Q86X73|ENSEMBL:ENSP00000355890|REFSEQ:NP_004437|H-INV:HIT000321887|VEGA:OTTHUMP00000035562 Tax_Id=9606 Gene_Symbol=EPRS glutamyl-prolyl tRNA synthetase	VAVQGDVVR	471.7716	941.5286	2	42	-777.777	-777.777	-777.777	-777.777	0	0	1176.9343	0	0	0	941.5294	471.7713853	941.5282452	0	FALSE			-777.777	-777.777	-777.777	1	16.5	M:\Shao-En\MSDATA\kinaseinhib\k252a\solcomp\10x\J1\MSQuantCompatible_kinaseinhib_k252a_solcomp_10x_J1_combo_mascot_results.html		1	-777.777	-777.777	M:\Shao-En\MSDATA\kinaseinhib\k252a\solcomp\10x\J1\m03152008_j1_6.raw		0	941.5294047		0	TRUE	0	-777.777
-1	1	0	0.803	0.13	IPI:IPI00013452.8	172080	SPACER	SWISS-PROT:P07814|TREMBL:A0AVA9;Q05BP6;Q05DF8;Q3KQZ8;Q5DSM1;Q5H9S5;Q6PD57;Q86X73|ENSEMBL:ENSP00000355890|REFSEQ:NP_004437|H-INV:HIT000321887|VEGA:OTTHUMP00000035562 Tax_Id=9606 Gene_Symbol=EPRS glutamyl-prolyl tRNA synthetase	VAVQGDVVR	474.782	947.5495	2	38	-777.777	-777.777	-777.777	-777.777	0	0	1178.8703	0	0	0	947.5495	474.7817749	947.5490245	0	FALSE			-777.777	-777.777	-777.777	1	12.6	M:\Shao-En\MSDATA\kinaseinhib\k252a\solcomp\10x\J1\MSQuantCompatible_kinaseinhib_k252a_solcomp_10x_J1_combo_mascot_results.html	1Arg6	1	-777.777	-777.777	M:\Shao-En\MSDATA\kinaseinhib\k252a\solcomp\10x\J1\m03152008_j1_6.raw		0	941.5294047		0	TRUE	0	-777.777
-1	1	0	0.803	0.13	IPI:IPI00013452.8	172080	SPACER	SWISS-PROT:P07814|TREMBL:A0AVA9;Q05BP6;Q05DF8;Q3KQZ8;Q5DSM1;Q5H9S5;Q6PD57;Q86X73|ENSEMBL:ENSP00000355890|REFSEQ:NP_004437|H-INV:HIT000321887|VEGA:OTTHUMP00000035562 Tax_Id=9606 Gene_Symbol=EPRS glutamyl-prolyl tRNA synthetase	VAVQGDVVR	471.7723	941.53	2	34	-777.777	-777.777	-777.777	-777.777	0	0	1233.5329	0	0	0	941.5294	471.7720853	941.5296452	0	FALSE			-777.777	-777.777	-777.777	1	8.5	M:\Shao-En\MSDATA\kinaseinhib\k252a\solcomp\10x\J1\MSQuantCompatible_kinaseinhib_k252a_solcomp_10x_J1_combo_mascot_results.html		1	-777.777	-777.777	M:\Shao-En\MSDATA\kinaseinhib\k252a\solcomp\10x\J1\m03152008_j1_6.raw		0	941.5294047		0	TRUE	0	-777.777
-1	1	0	0.803	0.13	IPI:IPI00013452.8	172080	SPACER	SWISS-PROT:P07814|TREMBL:A0AVA9;Q05BP6;Q05DF8;Q3KQZ8;Q5DSM1;Q5H9S5;Q6PD57;Q86X73|ENSEMBL:ENSP00000355890|REFSEQ:NP_004437|H-INV:HIT000321887|VEGA:OTTHUMP00000035562 Tax_Id=9606 Gene_Symbol=EPRS glutamyl-prolyl tRNA synthetase	VIDPVAPR	436.7684	871.5222	2	35	-777.777	-777.777	-777.777	-777.777	2165.648545	11.72346884	2161.6781	2165.931795	2165.8873	220717.2326	871.5222	436.7683059	871.5220864	865.5027851	FALSE			-777.777	-777.777	-777.777	1	22.7	M:\Shao-En\MSDATA\kinaseinhib\k252a\solcomp\10x\J1\MSQuantCompatible_kinaseinhib_k252a_solcomp_10x_J1_combo_mascot_results.html	1Arg6	1	-777.777	-777.777	M:\Shao-En\MSDATA\kinaseinhib\k252a\solcomp\10x\J1\m03152008_j1_6.raw		135268368.3	865.5021247		436.7684351	TRUE	436.768341	-777.777
-1	1	0	0.803	0.13	IPI:IPI00013452.8	172080	SPACER	SWISS-PROT:P07814|TREMBL:A0AVA9;Q05BP6;Q05DF8;Q3KQZ8;Q5DSM1;Q5H9S5;Q6PD57;Q86X73|ENSEMBL:ENSP00000355890|REFSEQ:NP_004437|H-INV:HIT000321887|VEGA:OTTHUMP00000035562 Tax_Id=9606 Gene_Symbol=EPRS glutamyl-prolyl tRNA synthetase	WDVSTTK	422.7182	843.4218	2	20	-777.777	-777.777	-777.777	-777.777	0	0	2055.7559	0	0	0	843.4218	422.7181543	843.4217832	0	FALSE			-777.777	-777.777	-777.777	1	3	M:\Shao-En\MSDATA\kinaseinhib\k252a\solcomp\10x\J1\MSQuantCompatible_kinaseinhib_k252a_solcomp_10x_J1_combo_mascot_results.html	1Lys8	1	-777.777	-777.777	M:\Shao-En\MSDATA\kinaseinhib\k252a\solcomp\10x\J1\m03152008_j1_6.raw		0	835.4075747		0	FALSE	0	-777.777
-1	1	0	0.803	0.13	IPI:IPI00013452.8	172080	SPACER	SWISS-PROT:P07814|TREMBL:A0AVA9;Q05BP6;Q05DF8;Q3KQZ8;Q5DSM1;Q5H9S5;Q6PD57;Q86X73|ENSEMBL:ENSP00000355890|REFSEQ:NP_004437|H-INV:HIT000321887|VEGA:OTTHUMP00000035562 Tax_Id=9606 Gene_Symbol=EPRS glutamyl-prolyl tRNA synthetase	WDVSTTK	418.7112	835.4078	2	17	-777.777	-777.777	-777.777	-777.777	0	0	2064.6067	0	0	0	835.4076	418.7111681	835.4078109	0	FALSE			-777.777	-777.777	-777.777	1	0.1	M:\Shao-En\MSDATA\kinaseinhib\k252a\solcomp\10x\J1\MSQuantCompatible_kinaseinhib_k252a_solcomp_10x_J1_combo_mascot_results.html		1	-777.777	-777.777	M:\Shao-En\MSDATA\kinaseinhib\k252a\solcomp\10x\J1\m03152008_j1_6.raw		0	835.4075747		0	FALSE	0	-777.777
-1	1	0	0.803	0.13	IPI:IPI00013452.8	172080	SPACER	SWISS-PROT:P07814|TREMBL:A0AVA9;Q05BP6;Q05DF8;Q3KQZ8;Q5DSM1;Q5H9S5;Q6PD57;Q86X73|ENSEMBL:ENSP00000355890|REFSEQ:NP_004437|H-INV:HIT000321887|VEGA:OTTHUMP00000035562 Tax_Id=9606 Gene_Symbol=EPRS glutamyl-prolyl tRNA synthetase	WFGFLEAQQAFQSVGTK	976.4948	1950.9751	2	85	-777.777	-777.777	-777.777	-777.777	3210.080224	10.69356505	3207.1579	3210.185211	3208.5752	120389.0369	1950.9719	976.4928463	1950.971167	1942.957236	FALSE			-777.777	-777.777	-777.777	1	78	M:\Shao-En\MSDATA\kinaseinhib\k252a\solcomp\10x\J1\MSQuantCompatible_kinaseinhib_k252a_solcomp_10x_J1_combo_mascot_results.html	1Lys8	1	-777.777	-777.777	M:\Shao-En\MSDATA\kinaseinhib\k252a\solcomp\10x\J1\m03152008_j1_6.raw		21044460.99	1942.957715		976.4948324	TRUE	976.4928787	-777.777
-1	1	0	0.803	0.13	IPI:IPI00013452.8	172080	SPACER	SWISS-PROT:P07814|TREMBL:A0AVA9;Q05BP6;Q05DF8;Q3KQZ8;Q5DSM1;Q5H9S5;Q6PD57;Q86X73|ENSEMBL:ENSP00000355890|REFSEQ:NP_004437|H-INV:HIT000321887|VEGA:OTTHUMP00000035562 Tax_Id=9606 Gene_Symbol=EPRS glutamyl-prolyl tRNA synthetase	WFGFLEAQQAFQSVGTK	972.4885	1942.9625	2	81	-777.777	-777.777	-777.777	-777.777	0	0	3207.4392	0	0	0	1942.9577	972.4865601	1942.958595	0	FALSE			-777.777	-777.777	-777.777	1	67.2	M:\Shao-En\MSDATA\kinaseinhib\k252a\solcomp\10x\J1\MSQuantCompatible_kinaseinhib_k252a_solcomp_10x_J1_combo_mascot_results.html		1	-777.777	-777.777	M:\Shao-En\MSDATA\kinaseinhib\k252a\solcomp\10x\J1\m03152008_j1_6.raw		0	1942.957715		0	TRUE	0	-777.777
-1	1	0	0.803	0.13	IPI:IPI00013452.8	172080	SPACER	SWISS-PROT:P07814|TREMBL:A0AVA9;Q05BP6;Q05DF8;Q3KQZ8;Q5DSM1;Q5H9S5;Q6PD57;Q86X73|ENSEMBL:ENSP00000355890|REFSEQ:NP_004437|H-INV:HIT000321887|VEGA:OTTHUMP00000035562 Tax_Id=9606 Gene_Symbol=EPRS glutamyl-prolyl tRNA synthetase	WVQSHR	406.7117	811.4088	2	22	-777.777	-777.777	-777.777	-777.777	0	0	779.9511	0	0	0	811.4089	406.7117095	811.4088935	0	FALSE			-777.777	-777.777	-777.777	1	0	M:\Shao-En\MSDATA\kinaseinhib\k252a\solcomp\10x\J1\MSQuantCompatible_kinaseinhib_k252a_solcomp_10x_J1_combo_mascot_results.html		1	-777.777	-777.777	M:\Shao-En\MSDATA\kinaseinhib\k252a\solcomp\10x\J1\m03152008_j1_6.raw		0	811.4089147		0	FALSE	0	-777.777
-1	1	0	0.803	0.13	IPI:IPI00013452.8	172080	SPACER	SWISS-PROT:P07814|TREMBL:A0AVA9;Q05BP6;Q05DF8;Q3KQZ8;Q5DSM1;Q5H9S5;Q6PD57;Q86X73|ENSEMBL:ENSP00000355890|REFSEQ:NP_004437|H-INV:HIT000321887|VEGA:OTTHUMP00000035562 Tax_Id=9606 Gene_Symbol=EPRS glutamyl-prolyl tRNA synthetase	YNVYPTYDFACPIVDSIEGVTHALR	967.472	2899.3943	3	54	-777.777	-777.777	-777.777	-777.777	3437.911883	22.88557624	3445.0842	3438.049934	3438.4821	133498.3688	2899.385	967.4700774	2899.388444	2899.382748	FALSE			-777.777	-777.777	-777.777	1	43.8	M:\Shao-En\MSDATA\kinaseinhib\k252a\solcomp\10x\J1\MSQuantCompatible_kinaseinhib_k252a_solcomp_10x_J1_combo_mascot_results.html		1	-777.777	-777.777	M:\Shao-En\MSDATA\kinaseinhib\k252a\solcomp\10x\J1\m03152008_j1_6.raw		23536592.53	2842.36357		967.4700883	TRUE	967.4681657	-777.777
-1	1	0	0.803	0.13	IPI:IPI00013452.8	172080	SPACER	SWISS-PROT:P07814|TREMBL:A0AVA9;Q05BP6;Q05DF8;Q3KQZ8;Q5DSM1;Q5H9S5;Q6PD57;Q86X73|ENSEMBL:ENSP00000355890|REFSEQ:NP_004437|H-INV:HIT000321887|VEGA:OTTHUMP00000035562 Tax_Id=9606 Gene_Symbol=EPRS glutamyl-prolyl tRNA synthetase	YNVYPTYDFACPIVDSIEGVTHALR	967.4726	2899.3959	3	38	-777.777	-777.777	-777.777	-777.777	0	0	3424.2931	0	0	0	2899.385	967.4706774	2899.390244	0	FALSE			-777.777	-777.777	-777.777	1	31.4	M:\Shao-En\MSDATA\kinaseinhib\k252a\solcomp\10x\J1\MSQuantCompatible_kinaseinhib_k252a_solcomp_10x_J1_combo_mascot_results.html		1	-777.777	-777.777	M:\Shao-En\MSDATA\kinaseinhib\k252a\solcomp\10x\J1\m03152008_j1_6.raw		0	2842.36357		0	TRUE	0	-777.777
-1	1	0	0.803	0.13	IPI:IPI00013452.8	172080	SPACER	SWISS-PROT:P07814|TREMBL:A0AVA9;Q05BP6;Q05DF8;Q3KQZ8;Q5DSM1;Q5H9S5;Q6PD57;Q86X73|ENSEMBL:ENSP00000355890|REFSEQ:NP_004437|H-INV:HIT000321887|VEGA:OTTHUMP00000035562 Tax_Id=9606 Gene_Symbol=EPRS glutamyl-prolyl tRNA synthetase	YVALLK	353.7292	705.4438	2	36	-777.777	-777.777	-777.777	-777.777	2298.996303	9.684177921	2296.4798	2299.226808	2299.0839	193118.6006	705.4425	353.729392	705.4442586	705.4440622	FALSE			-777.777	-777.777	-777.777	1	8	M:\Shao-En\MSDATA\kinaseinhib\k252a\solcomp\10x\J1\MSQuantCompatible_kinaseinhib_k252a_solcomp_10x_J1_combo_mascot_results.html		1	-777.777	-777.777	M:\Shao-En\MSDATA\kinaseinhib\k252a\solcomp\10x\J1\m03152008_j1_6.raw		160128195.5	705.4424947		353.7291461	TRUE	353.7293381	-777.777
-1	1	0	0.803	0.13	IPI:IPI00013452.8	172080	SPACER	SWISS-PROT:P07814|TREMBL:A0AVA9;Q05BP6;Q05DF8;Q3KQZ8;Q5DSM1;Q5H9S5;Q6PD57;Q86X73|ENSEMBL:ENSP00000355890|REFSEQ:NP_004437|H-INV:HIT000321887|VEGA:OTTHUMP00000035562 Tax_Id=9606 Gene_Symbol=EPRS glutamyl-prolyl tRNA synthetase	YVALLK	357.7367	713.4588	2	19	-777.777	-777.777	-777.777	-777.777	0	0	2296.2573	0	0	0	713.4567	357.7368782	713.459231	0	FALSE			-777.777	-777.777	-777.777	1	8.3	M:\Shao-En\MSDATA\kinaseinhib\k252a\solcomp\10x\J1\MSQuantCompatible_kinaseinhib_k252a_solcomp_10x_J1_combo_mascot_results.html	1Lys8	1	-777.777	-777.777	M:\Shao-En\MSDATA\kinaseinhib\k252a\solcomp\10x\J1\m03152008_j1_6.raw		0	705.4424947		0	FALSE	0	-777.777
-1	1	0	0.803	0.13	IPI:IPI00013452.8	172080	SPACER	SWISS-PROT:P07814|TREMBL:A0AVA9;Q05BP6;Q05DF8;Q3KQZ8;Q5DSM1;Q5H9S5;Q6PD57;Q86X73|ENSEMBL:ENSP00000355890|REFSEQ:NP_004437|H-INV:HIT000321887|VEGA:OTTHUMP00000035562 Tax_Id=9606 Gene_Symbol=EPRS glutamyl-prolyl tRNA synthetase	YYTLFGR	460.2387	918.4628	2	46	-777.777	-777.777	-777.777	-777.777	2650.681012	7.865573411	2648.814	2650.894535	2650.0306	183173.7999	918.4599	460.238525	918.4625247	918.4617687	FALSE			-777.777	-777.777	-777.777	1	30.9	M:\Shao-En\MSDATA\kinaseinhib\k252a\solcomp\10x\J1\MSQuantCompatible_kinaseinhib_k252a_solcomp_10x_J1_combo_mascot_results.html		1	-777.777	-777.777	M:\Shao-En\MSDATA\kinaseinhib\k252a\solcomp\10x\J1\m03152008_j1_6.raw		102904641	918.4599447		460.2387136	TRUE	460.2385386	-777.777
-1	1	0	0.803	0.13	IPI:IPI00013452.8	172080	SPACER	SWISS-PROT:P07814|TREMBL:A0AVA9;Q05BP6;Q05DF8;Q3KQZ8;Q5DSM1;Q5H9S5;Q6PD57;Q86X73|ENSEMBL:ENSP00000355890|REFSEQ:NP_004437|H-INV:HIT000321887|VEGA:OTTHUMP00000035562 Tax_Id=9606 Gene_Symbol=EPRS glutamyl-prolyl tRNA synthetase	YYTLFGR	463.2483	924.482	2	40	-777.777	-777.777	-777.777	-777.777	0	0	2649.043	0	0	0	924.48	463.2481147	924.4817039	0	FALSE			-777.777	-777.777	-777.777	1	25.1	M:\Shao-En\MSDATA\kinaseinhib\k252a\solcomp\10x\J1\MSQuantCompatible_kinaseinhib_k252a_solcomp_10x_J1_combo_mascot_results.html	1Arg6	1	-777.777	-777.777	M:\Shao-En\MSDATA\kinaseinhib\k252a\solcomp\10x\J1\m03152008_j1_6.raw		0	918.4599447		0	TRUE	0	-777.777
-1	1	0	0.893	0.15	IPI:IPI00477763.4	196189	SPACER	SWISS-PROT:Q9Y5S2|TREMBL:Q86TR8;Q86XZ8|ENSEMBL:ENSP00000355237|REFSEQ:NP_006026|H-INV:HIT000070596|VEGA:OTTHUMP00000028140;OTTHUMP00000066098 Tax_Id=9606 Gene_Symbol=CDC42BPB Serine/threonine-protein kinase MRCK beta	AHQFSIK	415.7296	829.4447	2	20	-777.777	-777.777	-777.777	-777.777	0	0	920.0041	0	0	0	829.4446	415.7295784	829.4446314	0	FALSE			-777.777	-777.777	-777.777	1	5.8	M:\Shao-En\MSDATA\kinaseinhib\k252a\solcomp\10x\J1\MSQuantCompatible_kinaseinhib_k252a_solcomp_10x_J1_combo_mascot_results.html		2	-777.777	-777.777	M:\Shao-En\MSDATA\kinaseinhib\k252a\solcomp\10x\J1\m03152008_j1_6.raw		0	829.4446247		0	FALSE	0	-777.777
-1	1	0	0.893	0.15	IPI:IPI00477763.4	196189	SPACER	SWISS-PROT:Q9Y5S2|TREMBL:Q86TR8;Q86XZ8|ENSEMBL:ENSP00000355237|REFSEQ:NP_006026|H-INV:HIT000070596|VEGA:OTTHUMP00000028140;OTTHUMP00000066098 Tax_Id=9606 Gene_Symbol=CDC42BPB Serine/threonine-protein kinase MRCK beta	AILTAAIVDADR	614.8489	1227.6833	2	98	-777.777	-777.777	-777.777	-777.777	2637.365358	9.995873938	2634.7424	2636.997206	2637.7045	353546.9393	1227.6823	614.8481923	1227.681859	1227.681697	FALSE			-777.777	-777.777	-777.777	1	82.6	M:\Shao-En\MSDATA\kinaseinhib\k252a\solcomp\10x\J1\MSQuantCompatible_kinaseinhib_k252a_solcomp_10x_J1_combo_mascot_results.html		2	-777.777	-777.777	M:\Shao-En\MSDATA\kinaseinhib\k252a\solcomp\10x\J1\m03152008_j1_6.raw		123349369.6	1227.682265		614.8489243	TRUE	614.8482166	-777.777
-1	1	0	0.893	0.15	IPI:IPI00477763.4	196189	SPACER	SWISS-PROT:Q9Y5S2|TREMBL:Q86TR8;Q86XZ8|ENSEMBL:ENSP00000355237|REFSEQ:NP_006026|H-INV:HIT000070596|VEGA:OTTHUMP00000028140;OTTHUMP00000066098 Tax_Id=9606 Gene_Symbol=CDC42BPB Serine/threonine-protein kinase MRCK beta	AILTAAIVDADR	617.8585	1233.7024	2	86	-777.777	-777.777	-777.777	-777.777	0	0	2635.223	0	0	0	1233.7024	617.857782	1233.701039	0	FALSE			-777.777	-777.777	-777.777	1	70.8	M:\Shao-En\MSDATA\kinaseinhib\k252a\solcomp\10x\J1\MSQuantCompatible_kinaseinhib_k252a_solcomp_10x_J1_combo_mascot_results.html	1Arg6	2	-777.777	-777.777	M:\Shao-En\MSDATA\kinaseinhib\k252a\solcomp\10x\J1\m03152008_j1_6.raw		0	1227.682265		0	TRUE	0	-777.777
-1	1	0	0.893	0.15	IPI:IPI00477763.4	196189	SPACER	SWISS-PROT:Q9Y5S2|TREMBL:Q86TR8;Q86XZ8|ENSEMBL:ENSP00000355237|REFSEQ:NP_006026|H-INV:HIT000070596|VEGA:OTTHUMP00000028140;OTTHUMP00000066098 Tax_Id=9606 Gene_Symbol=CDC42BPB Serine/threonine-protein kinase MRCK beta	AYAVVCDCK	547.248	1092.4815	2	48	-777.777	-777.777	-777.777	-777.777	1309.917917	51.57355324	1288.2923	1310.746757	1314.267	7516.864122	1092.4823	547.2475253	1092.480525	1084.466836	FALSE			-777.777	-777.777	-777.777	1	32.1	M:\Shao-En\MSDATA\kinaseinhib\k252a\solcomp\10x\J1\MSQuantCompatible_kinaseinhib_k252a_solcomp_10x_J1_combo_mascot_results.html	1Lys8	2	-777.777	-777.777	M:\Shao-En\MSDATA\kinaseinhib\k252a\solcomp\10x\J1\m03152008_j1_6.raw		3196456.137	970.4252055		547.248863	TRUE	547.2483882	-777.777
-1	1	0	0.893	0.15	IPI:IPI00477763.4	196189	SPACER	SWISS-PROT:Q9Y5S2|TREMBL:Q86TR8;Q86XZ8|ENSEMBL:ENSP00000355237|REFSEQ:NP_006026|H-INV:HIT000070596|VEGA:OTTHUMP00000028140;OTTHUMP00000066098 Tax_Id=9606 Gene_Symbol=CDC42BPB Serine/threonine-protein kinase MRCK beta	AYAVVCDCK	547.2488	1092.4831	2	46	-777.777	-777.777	-777.777	-777.777	0	0	1319.0686	0	0	0	1092.4823	547.2483253	1092.482125	0	FALSE			-777.777	-777.777	-777.777	1	30.2	M:\Shao-En\MSDATA\kinaseinhib\k252a\solcomp\10x\J1\MSQuantCompatible_kinaseinhib_k252a_solcomp_10x_J1_combo_mascot_results.html	1Lys8	2	-777.777	-777.777	M:\Shao-En\MSDATA\kinaseinhib\k252a\solcomp\10x\J1\m03152008_j1_6.raw		0	970.4252055		0	TRUE	0	-777.777
-1	1	0	0.893	0.15	IPI:IPI00477763.4	196189	SPACER	SWISS-PROT:Q9Y5S2|TREMBL:Q86TR8;Q86XZ8|ENSEMBL:ENSP00000355237|REFSEQ:NP_006026|H-INV:HIT000070596|VEGA:OTTHUMP00000028140;OTTHUMP00000066098 Tax_Id=9606 Gene_Symbol=CDC42BPB Serine/threonine-protein kinase MRCK beta	AYAVVCDCK	543.2418	1084.469	2	42	-777.777	-777.777	-777.777	-777.777	0	0	1312.9584	0	0	0	1084.4681	543.2413391	1084.468153	0	FALSE			-777.777	-777.777	-777.777	1	33.5	M:\Shao-En\MSDATA\kinaseinhib\k252a\solcomp\10x\J1\MSQuantCompatible_kinaseinhib_k252a_solcomp_10x_J1_combo_mascot_results.html		2	-777.777	-777.777	M:\Shao-En\MSDATA\kinaseinhib\k252a\solcomp\10x\J1\m03152008_j1_6.raw		0	970.4252055		0	TRUE	0	-777.777
-1	1	0	0.893	0.15	IPI:IPI00477763.4	196189	SPACER	SWISS-PROT:Q9Y5S2|TREMBL:Q86TR8;Q86XZ8|ENSEMBL:ENSP00000355237|REFSEQ:NP_006026|H-INV:HIT000070596|VEGA:OTTHUMP00000028140;OTTHUMP00000066098 Tax_Id=9606 Gene_Symbol=CDC42BPB Serine/threonine-protein kinase MRCK beta	AYAVVCDCK	543.2419	1084.4693	2	21	-777.777	-777.777	-777.777	-777.777	0	0	1282.9844	0	0	0	1084.4681	543.2414391	1084.468353	0	FALSE			-777.777	-777.777	-777.777	1	13.3	M:\Shao-En\MSDATA\kinaseinhib\k252a\solcomp\10x\J1\MSQuantCompatible_kinaseinhib_k252a_solcomp_10x_J1_combo_mascot_results.html		2	-777.777	-777.777	M:\Shao-En\MSDATA\kinaseinhib\k252a\solcomp\10x\J1\m03152008_j1_6.raw		0	970.4252055		0	FALSE	0	-777.777
-1	1	0	0.893	0.15	IPI:IPI00477763.4	196189	SPACER	SWISS-PROT:Q9Y5S2|TREMBL:Q86TR8;Q86XZ8|ENSEMBL:ENSP00000355237|REFSEQ:NP_006026|H-INV:HIT000070596|VEGA:OTTHUMP00000028140;OTTHUMP00000066098 Tax_Id=9606 Gene_Symbol=CDC42BPB Serine/threonine-protein kinase MRCK beta	DIKPDNVLLDVNGHIR	606.6683	1816.9831	3	60	-777.777	-777.777	-777.777	-777.777	2614.791273	9.872703104	2613.933	2614.591802	2614.6996	133247.9445	1816.9795	606.6676205	1816.981073	1816.97955	FALSE			-777.777	-777.777	-777.777	1	33.8	M:\Shao-En\MSDATA\kinaseinhib\k252a\solcomp\10x\J1\MSQuantCompatible_kinaseinhib_k252a_solcomp_10x_J1_combo_mascot_results.html		2	-777.777	-777.777	M:\Shao-En\MSDATA\kinaseinhib\k252a\solcomp\10x\J1\m03152008_j1_6.raw		48140462.19	1816.979505		606.6682522	TRUE	606.6675727	-777.777
-1	1	0	0.893	0.15	IPI:IPI00477763.4	196189	SPACER	SWISS-PROT:Q9Y5S2|TREMBL:Q86TR8;Q86XZ8|ENSEMBL:ENSP00000355237|REFSEQ:NP_006026|H-INV:HIT000070596|VEGA:OTTHUMP00000028140;OTTHUMP00000066098 Tax_Id=9606 Gene_Symbol=CDC42BPB Serine/threonine-protein kinase MRCK beta	DIPCIFR	460.7376	919.4606	2	24	-777.777	-777.777	-777.777	-777.777	0	0	2737.1302	0	0	0	919.4586	460.7374233	919.4603213	0	FALSE			-777.777	-777.777	-777.777	1	8.7	M:\Shao-En\MSDATA\kinaseinhib\k252a\solcomp\10x\J1\MSQuantCompatible_kinaseinhib_k252a_solcomp_10x_J1_combo_mascot_results.html		2	-777.777	-777.777	M:\Shao-En\MSDATA\kinaseinhib\k252a\solcomp\10x\J1\m03152008_j1_6.raw		0	862.4370901		0	FALSE	0	-777.777
-1	1	0	0.893	0.15	IPI:IPI00477763.4	196189	SPACER	SWISS-PROT:Q9Y5S2|TREMBL:Q86TR8;Q86XZ8|ENSEMBL:ENSP00000355237|REFSEQ:NP_006026|H-INV:HIT000070596|VEGA:OTTHUMP00000028140;OTTHUMP00000066098 Tax_Id=9606 Gene_Symbol=CDC42BPB Serine/threonine-protein kinase MRCK beta	DKEEEMEVATQK	718.8323	1435.6501	2	82	-777.777	-777.777	-777.777	-777.777	1073.328879	38.16284502	1063.9616	1073.562194	1072.2947	9087.271027	1435.65	718.8312341	1435.647943	1435.647755	FALSE			-777.777	-777.777	-777.777	1	57.9	M:\Shao-En\MSDATA\kinaseinhib\k252a\solcomp\10x\J1\MSQuantCompatible_kinaseinhib_k252a_solcomp_10x_J1_combo_mascot_results.html		2	-777.777	-777.777	M:\Shao-En\MSDATA\kinaseinhib\k252a\solcomp\10x\J1\m03152008_j1_6.raw		2508364.589	1435.650055		718.8322137	TRUE	718.8311477	-777.777
-1	1	0	0.893	0.15	IPI:IPI00477763.4	196189	SPACER	SWISS-PROT:Q9Y5S2|TREMBL:Q86TR8;Q86XZ8|ENSEMBL:ENSP00000355237|REFSEQ:NP_006026|H-INV:HIT000070596|VEGA:OTTHUMP00000028140;OTTHUMP00000066098 Tax_Id=9606 Gene_Symbol=CDC42BPB Serine/threonine-protein kinase MRCK beta	DKEEEMEVATQK	726.8471	1451.6797	2	79	-777.777	-777.777	-777.777	-777.777	0	0	1071.4575	0	0	0	1451.6784	726.8460064	1451.677487	0	FALSE			-777.777	-777.777	-777.777	1	61.5	M:\Shao-En\MSDATA\kinaseinhib\k252a\solcomp\10x\J1\MSQuantCompatible_kinaseinhib_k252a_solcomp_10x_J1_combo_mascot_results.html	2Lys8	2	-777.777	-777.777	M:\Shao-En\MSDATA\kinaseinhib\k252a\solcomp\10x\J1\m03152008_j1_6.raw		0	1435.650055		0	TRUE	0	-777.777
-1	1	0	0.893	0.15	IPI:IPI00477763.4	196189	SPACER	SWISS-PROT:Q9Y5S2|TREMBL:Q86TR8;Q86XZ8|ENSEMBL:ENSP00000355237|REFSEQ:NP_006026|H-INV:HIT000070596|VEGA:OTTHUMP00000028140;OTTHUMP00000066098 Tax_Id=9606 Gene_Symbol=CDC42BPB Serine/threonine-protein kinase MRCK beta	DKEEEMEVATQK	726.847	1451.6794	2	74	-777.777	-777.777	-777.777	-777.777	0	0	1059.0184	0	0	0	1451.6784	726.8459064	1451.677287	0	FALSE			-777.777	-777.777	-777.777	1	55.7	M:\Shao-En\MSDATA\kinaseinhib\k252a\solcomp\10x\J1\MSQuantCompatible_kinaseinhib_k252a_solcomp_10x_J1_combo_mascot_results.html	2Lys8	2	-777.777	-777.777	M:\Shao-En\MSDATA\kinaseinhib\k252a\solcomp\10x\J1\m03152008_j1_6.raw		0	1435.650055		0	TRUE	0	-777.777
-1	1	0	0.893	0.15	IPI:IPI00477763.4	196189	SPACER	SWISS-PROT:Q9Y5S2|TREMBL:Q86TR8;Q86XZ8|ENSEMBL:ENSP00000355237|REFSEQ:NP_006026|H-INV:HIT000070596|VEGA:OTTHUMP00000028140;OTTHUMP00000066098 Tax_Id=9606 Gene_Symbol=CDC42BPB Serine/threonine-protein kinase MRCK beta	DKEEEMEVATQK	484.9001	1451.6786	3	27	-777.777	-777.777	-777.777	-777.777	1072.557723	29.71221833	1062.1258	1072.988632	1074.0707	5109.268249	1451.6784	484.8998401	1451.677732	1435.649012	FALSE			-777.777	-777.777	-777.777	1	3.8	M:\Shao-En\MSDATA\kinaseinhib\k252a\solcomp\10x\J1\MSQuantCompatible_kinaseinhib_k252a_solcomp_10x_J1_combo_mascot_results.html	2Lys8	2	-777.777	-777.777	M:\Shao-En\MSDATA\kinaseinhib\k252a\solcomp\10x\J1\m03152008_j1_6.raw		2679903.039	1435.650055		484.9003843	TRUE	484.9001243	-777.777
-1	1	0	0.893	0.15	IPI:IPI00477763.4	196189	SPACER	SWISS-PROT:Q9Y5S2|TREMBL:Q86TR8;Q86XZ8|ENSEMBL:ENSP00000355237|REFSEQ:NP_006026|H-INV:HIT000070596|VEGA:OTTHUMP00000028140;OTTHUMP00000066098 Tax_Id=9606 Gene_Symbol=CDC42BPB Serine/threonine-protein kinase MRCK beta	DKYVAEFLEWAKPFTQLVK	779.4316	2335.273	3	46	-777.777	-777.777	-777.777	-777.777	3387.767903	20.60374522	3388.3845	3388.128496	3388.6854	8440.722803	2335.2678	779.4303253	2335.269188	2311.220995	FALSE			-777.777	-777.777	-777.777	1	39.5	M:\Shao-En\MSDATA\kinaseinhib\k252a\solcomp\10x\J1\MSQuantCompatible_kinaseinhib_k252a_solcomp_10x_J1_combo_mascot_results.html	3Lys8	2	-777.777	-777.777	M:\Shao-En\MSDATA\kinaseinhib\k252a\solcomp\10x\J1\m03152008_j1_6.raw		2133869.361	2311.225205		779.4314803	TRUE	779.4302056	-777.777
-1	1	0	0.893	0.15	IPI:IPI00477763.4	196189	SPACER	SWISS-PROT:Q9Y5S2|TREMBL:Q86TR8;Q86XZ8|ENSEMBL:ENSP00000355237|REFSEQ:NP_006026|H-INV:HIT000070596|VEGA:OTTHUMP00000028140;OTTHUMP00000066098 Tax_Id=9606 Gene_Symbol=CDC42BPB Serine/threonine-protein kinase MRCK beta	DLEHSLQMEAYER	810.8702	1619.7258	2	67	-777.777	-777.777	-777.777	-777.777	2632.319447	5.726821706	2631.2288	2632.4361	2632.4678	244909.2626	1619.7249	810.8688169	1619.723108	1619.723496	FALSE			-777.777	-777.777	-777.777	1	58	M:\Shao-En\MSDATA\kinaseinhib\k252a\solcomp\10x\J1\MSQuantCompatible_kinaseinhib_k252a_solcomp_10x_J1_combo_mascot_results.html		2	-777.777	-777.777	M:\Shao-En\MSDATA\kinaseinhib\k252a\solcomp\10x\J1\m03152008_j1_6.raw		56378299.41	1619.724955		810.8702446	TRUE	810.8688615	-777.777
-1	1	0	0.893	0.15	IPI:IPI00477763.4	196189	SPACER	SWISS-PROT:Q9Y5S2|TREMBL:Q86TR8;Q86XZ8|ENSEMBL:ENSP00000355237|REFSEQ:NP_006026|H-INV:HIT000070596|VEGA:OTTHUMP00000028140;OTTHUMP00000066098 Tax_Id=9606 Gene_Symbol=CDC42BPB Serine/threonine-protein kinase MRCK beta	DLEHSLQMEAYER	813.8798	1625.745	2	63	-777.777	-777.777	-777.777	-777.777	0	0	2631.495	0	0	0	1625.7451	813.8784066	1625.742288	0	FALSE			-777.777	-777.777	-777.777	1	51.3	M:\Shao-En\MSDATA\kinaseinhib\k252a\solcomp\10x\J1\MSQuantCompatible_kinaseinhib_k252a_solcomp_10x_J1_combo_mascot_results.html	1Arg6	2	-777.777	-777.777	M:\Shao-En\MSDATA\kinaseinhib\k252a\solcomp\10x\J1\m03152008_j1_6.raw		0	1619.724955		0	TRUE	0	-777.777
-1	1	0	0.893	0.15	IPI:IPI00477763.4	196189	SPACER	SWISS-PROT:Q9Y5S2|TREMBL:Q86TR8;Q86XZ8|ENSEMBL:ENSP00000355237|REFSEQ:NP_006026|H-INV:HIT000070596|VEGA:OTTHUMP00000028140;OTTHUMP00000066098 Tax_Id=9606 Gene_Symbol=CDC42BPB Serine/threonine-protein kinase MRCK beta	DLEHSLQMEAYER	540.9163	1619.7272	3	39	-777.777	-777.777	-777.777	-777.777	2632.441587	5.726821706	2633.737	2632.395707	2632.4678	66307.52417	1619.7249	540.9158471	1619.725753	1619.725812	FALSE			-777.777	-777.777	-777.777	1	30.1	M:\Shao-En\MSDATA\kinaseinhib\k252a\solcomp\10x\J1\MSQuantCompatible_kinaseinhib_k252a_solcomp_10x_J1_combo_mascot_results.html		2	-777.777	-777.777	M:\Shao-En\MSDATA\kinaseinhib\k252a\solcomp\10x\J1\m03152008_j1_6.raw		28387536	1619.724955		540.9163328	TRUE	540.9158798	-777.777
-1	1	0	0.893	0.15	IPI:IPI00477763.4	196189	SPACER	SWISS-PROT:Q9Y5S2|TREMBL:Q86TR8;Q86XZ8|ENSEMBL:ENSP00000355237|REFSEQ:NP_006026|H-INV:HIT000070596|VEGA:OTTHUMP00000028140;OTTHUMP00000066098 Tax_Id=9606 Gene_Symbol=CDC42BPB Serine/threonine-protein kinase MRCK beta	EASHVLEVK	510.2846	1018.5546	2	37	-777.777	-777.777	-777.777	-777.777	909.9152283	5.918352215	908.6477	909.9375689	909.8856	11095.31326	1018.5538	510.2842526	1018.55398	1010.53804	FALSE			-777.777	-777.777	-777.777	1	15.8	M:\Shao-En\MSDATA\kinaseinhib\k252a\solcomp\10x\J1\MSQuantCompatible_kinaseinhib_k252a_solcomp_10x_J1_combo_mascot_results.html	1Lys8	2	-777.777	-777.777	M:\Shao-En\MSDATA\kinaseinhib\k252a\solcomp\10x\J1\m03152008_j1_6.raw		5240909.285	1010.539635		510.2830538	TRUE	510.2827064	-777.777
-1	1	0	0.893	0.15	IPI:IPI00477763.4	196189	SPACER	SWISS-PROT:Q9Y5S2|TREMBL:Q86TR8;Q86XZ8|ENSEMBL:ENSP00000355237|REFSEQ:NP_006026|H-INV:HIT000070596|VEGA:OTTHUMP00000028140;OTTHUMP00000066098 Tax_Id=9606 Gene_Symbol=CDC42BPB Serine/threonine-protein kinase MRCK beta	EASHVLEVK	506.2778	1010.5411	2	29	-777.777	-777.777	-777.777	-777.777	0	0	907.5396	0	0	0	1010.5396	506.2774664	1010.540407	0	FALSE			-777.777	-777.777	-777.777	1	10.3	M:\Shao-En\MSDATA\kinaseinhib\k252a\solcomp\10x\J1\MSQuantCompatible_kinaseinhib_k252a_solcomp_10x_J1_combo_mascot_results.html		2	-777.777	-777.777	M:\Shao-En\MSDATA\kinaseinhib\k252a\solcomp\10x\J1\m03152008_j1_6.raw		0	1010.539635		0	TRUE	0	-777.777
-1	1	0	0.893	0.15	IPI:IPI00477763.4	196189	SPACER	SWISS-PROT:Q9Y5S2|TREMBL:Q86TR8;Q86XZ8|ENSEMBL:ENSP00000355237|REFSEQ:NP_006026|H-INV:HIT000070596|VEGA:OTTHUMP00000028140;OTTHUMP00000066098 Tax_Id=9606 Gene_Symbol=CDC42BPB Serine/threonine-protein kinase MRCK beta	EDFEIIK	447.2351	892.4556	2	30	-777.777	-777.777	-777.777	-777.777	2502.808614	5.457501143	2504.1763	2502.800447	2502.7148	80882.63807	892.4542	447.2349698	892.4554143	892.4551871	FALSE			-777.777	-777.777	-777.777	1	0	M:\Shao-En\MSDATA\kinaseinhib\k252a\solcomp\10x\J1\MSQuantCompatible_kinaseinhib_k252a_solcomp_10x_J1_combo_mascot_results.html		2	-777.777	-777.777	M:\Shao-En\MSDATA\kinaseinhib\k252a\solcomp\10x\J1\m03152008_j1_6.raw		47130318.13	892.4541747		447.2350872	TRUE	447.2349571	-777.777
-1	1	0	0.893	0.15	IPI:IPI00477763.4	196189	SPACER	SWISS-PROT:Q9Y5S2|TREMBL:Q86TR8;Q86XZ8|ENSEMBL:ENSP00000355237|REFSEQ:NP_006026|H-INV:HIT000070596|VEGA:OTTHUMP00000028140;OTTHUMP00000066098 Tax_Id=9606 Gene_Symbol=CDC42BPB Serine/threonine-protein kinase MRCK beta	EILMLK	381.7237	761.4328	2	21	-777.777	-777.777	-777.777	-777.777	0	0	2663.3671	0	0	0	761.4357	381.7237956	761.4330657	0	FALSE			-777.777	-777.777	-777.777	1	0	M:\Shao-En\MSDATA\kinaseinhib\k252a\solcomp\10x\J1\MSQuantCompatible_kinaseinhib_k252a_solcomp_10x_J1_combo_mascot_results.html	1Met(ox)	2	-777.777	-777.777	M:\Shao-En\MSDATA\kinaseinhib\k252a\solcomp\10x\J1\m03152008_j1_3.raw		0	745.4407847		0	FALSE	0	-777.777
-1	1	0	0.893	0.15	IPI:IPI00477763.4	196189	SPACER	SWISS-PROT:Q9Y5S2|TREMBL:Q86TR8;Q86XZ8|ENSEMBL:ENSP00000355237|REFSEQ:NP_006026|H-INV:HIT000070596|VEGA:OTTHUMP00000028140;OTTHUMP00000066098 Tax_Id=9606 Gene_Symbol=CDC42BPB Serine/threonine-protein kinase MRCK beta	ELEAQLDDAVAEASK	798.899	1595.7835	2	83	-777.777	-777.777	-777.777	-777.777	2708.745805	9.964893324	2706.7417	2708.798303	2708.8223	261328.57	1595.7769	798.8976582	1595.780791	1587.762549	FALSE			-777.777	-777.777	-777.777	1	62.3	M:\Shao-En\MSDATA\kinaseinhib\k252a\solcomp\10x\J1\MSQuantCompatible_kinaseinhib_k252a_solcomp_10x_J1_combo_mascot_results.html	1Lys8	2	-777.777	-777.777	M:\Shao-En\MSDATA\kinaseinhib\k252a\solcomp\10x\J1\m03152008_j1_6.raw		61855975.85	1587.762755		798.89599	TRUE	798.8946482	-777.777
-1	1	0	0.893	0.15	IPI:IPI00477763.4	196189	SPACER	SWISS-PROT:Q9Y5S2|TREMBL:Q86TR8;Q86XZ8|ENSEMBL:ENSP00000355237|REFSEQ:NP_006026|H-INV:HIT000070596|VEGA:OTTHUMP00000028140;OTTHUMP00000066098 Tax_Id=9606 Gene_Symbol=CDC42BPB Serine/threonine-protein kinase MRCK beta	ELEAQLDDAVAEASK	794.8902	1587.7658	2	99	-777.777	-777.777	-777.777	-777.777	0	0	2707.7911	0	0	0	1587.7627	794.888872	1587.763219	0	FALSE			-777.777	-777.777	-777.777	1	86	M:\Shao-En\MSDATA\kinaseinhib\k252a\solcomp\10x\J1\MSQuantCompatible_kinaseinhib_k252a_solcomp_10x_J1_combo_mascot_results.html		2	-777.777	-777.777	M:\Shao-En\MSDATA\kinaseinhib\k252a\solcomp\10x\J1\m03152008_j1_6.raw		0	1587.762755		0	TRUE	0	-777.777
-1	1	0	0.893	0.15	IPI:IPI00477763.4	196189	SPACER	SWISS-PROT:Q9Y5S2|TREMBL:Q86TR8;Q86XZ8|ENSEMBL:ENSP00000355237|REFSEQ:NP_006026|H-INV:HIT000070596|VEGA:OTTHUMP00000028140;OTTHUMP00000066098 Tax_Id=9606 Gene_Symbol=CDC42BPB Serine/threonine-protein kinase MRCK beta	ELLEEMEILK	627.8419	1253.6692	2	62	-777.777	-777.777	-777.777	-777.777	2931.634237	8.216820683	2932.2881	2931.829894	2930.9707	65780.82243	1253.6668	627.8411476	1253.66777	1245.652744	FALSE			-777.777	-777.777	-777.777	1	36	M:\Shao-En\MSDATA\kinaseinhib\k252a\solcomp\10x\J1\MSQuantCompatible_kinaseinhib_k252a_solcomp_10x_J1_combo_mascot_results.html	1Lys8	2	-777.777	-777.777	M:\Shao-En\MSDATA\kinaseinhib\k252a\solcomp\10x\J1\m03152008_j1_6.raw		22524614.16	1245.652615		627.8418986	TRUE	627.8411461	-777.777
-1	1	0	0.893	0.15	IPI:IPI00477763.4	196189	SPACER	SWISS-PROT:Q9Y5S2|TREMBL:Q86TR8;Q86XZ8|ENSEMBL:ENSP00000355237|REFSEQ:NP_006026|H-INV:HIT000070596|VEGA:OTTHUMP00000028140;OTTHUMP00000066098 Tax_Id=9606 Gene_Symbol=CDC42BPB Serine/threonine-protein kinase MRCK beta	ELLEEMEILK	623.8344	1245.6542	2	53	-777.777	-777.777	-777.777	-777.777	0	0	2932.0406	0	0	0	1245.6526	623.8336614	1245.652797	0	FALSE			-777.777	-777.777	-777.777	1	27.5	M:\Shao-En\MSDATA\kinaseinhib\k252a\solcomp\10x\J1\MSQuantCompatible_kinaseinhib_k252a_solcomp_10x_J1_combo_mascot_results.html		2	-777.777	-777.777	M:\Shao-En\MSDATA\kinaseinhib\k252a\solcomp\10x\J1\m03152008_j1_6.raw		0	1245.652615		0	TRUE	0	-777.777
-1	1	0	0.893	0.15	IPI:IPI00477763.4	196189	SPACER	SWISS-PROT:Q9Y5S2|TREMBL:Q86TR8;Q86XZ8|ENSEMBL:ENSP00000355237|REFSEQ:NP_006026|H-INV:HIT000070596|VEGA:OTTHUMP00000028140;OTTHUMP00000066098 Tax_Id=9606 Gene_Symbol=CDC42BPB Serine/threonine-protein kinase MRCK beta	EMLRDPELR	386.8698	1157.5876	3	20	-777.777	-777.777	-777.777	-777.777	0	0	2220.0112	0	0	0	1157.5863	386.8698778	1157.587845	0	FALSE			-777.777	-777.777	-777.777	1	6.2	M:\Shao-En\MSDATA\kinaseinhib\k252a\solcomp\10x\J1\MSQuantCompatible_kinaseinhib_k252a_solcomp_10x_J1_combo_mascot_results.html		2	-777.777	-777.777	M:\Shao-En\MSDATA\kinaseinhib\k252a\solcomp\10x\J1\m03152008_j1_6.raw		0	1157.586275		0	FALSE	0	-777.777
-1	1	0	0.893	0.15	IPI:IPI00477763.4	196189	SPACER	SWISS-PROT:Q9Y5S2|TREMBL:Q86TR8;Q86XZ8|ENSEMBL:ENSP00000355237|REFSEQ:NP_006026|H-INV:HIT000070596|VEGA:OTTHUMP00000028140;OTTHUMP00000066098 Tax_Id=9606 Gene_Symbol=CDC42BPB Serine/threonine-protein kinase MRCK beta	EVHDSESHQLALQK	810.9048	1619.795	2	87	-777.777	-777.777	-777.777	-777.777	943.8325357	8.188687643	942.8246	944.1212936	943.6755	15980.4736	1619.7903	810.9034168	1619.792308	1619.787894	FALSE			-777.777	-777.777	-777.777	1	65.6	M:\Shao-En\MSDATA\kinaseinhib\k252a\solcomp\10x\J1\MSQuantCompatible_kinaseinhib_k252a_solcomp_10x_J1_combo_mascot_results.html		2	-777.777	-777.777	M:\Shao-En\MSDATA\kinaseinhib\k252a\solcomp\10x\J1\m03152008_j1_6.raw		3673434.829	1619.790325		810.9026976	TRUE	810.9013144	-777.777
-1	1	0	0.893	0.15	IPI:IPI00477763.4	196189	SPACER	SWISS-PROT:Q9Y5S2|TREMBL:Q86TR8;Q86XZ8|ENSEMBL:ENSP00000355237|REFSEQ:NP_006026|H-INV:HIT000070596|VEGA:OTTHUMP00000028140;OTTHUMP00000066098 Tax_Id=9606 Gene_Symbol=CDC42BPB Serine/threonine-protein kinase MRCK beta	EVHDSESHQLALQK	543.6085	1627.8038	3	28	-777.777	-777.777	-777.777	-777.777	943.89814	8.188687643	941.2117	943.5920438	943.6755	17554.82586	1627.8045	543.6080378	1627.802325	1619.788514	FALSE			-777.777	-777.777	-777.777	1	12.6	M:\Shao-En\MSDATA\kinaseinhib\k252a\solcomp\10x\J1\MSQuantCompatible_kinaseinhib_k252a_solcomp_10x_J1_combo_mascot_results.html	1Lys8	2	-777.777	-777.777	M:\Shao-En\MSDATA\kinaseinhib\k252a\solcomp\10x\J1\m03152008_j1_6.raw		7514483.469	1619.790325		543.6083835	TRUE	543.6079213	-777.777
-1	1	0	0.893	0.15	IPI:IPI00477763.4	196189	SPACER	SWISS-PROT:Q9Y5S2|TREMBL:Q86TR8;Q86XZ8|ENSEMBL:ENSP00000355237|REFSEQ:NP_006026|H-INV:HIT000070596|VEGA:OTTHUMP00000028140;OTTHUMP00000066098 Tax_Id=9606 Gene_Symbol=CDC42BPB Serine/threonine-protein kinase MRCK beta	EVHDSESHQLALQK	540.9368	1619.7886	3	14	-777.777	-777.777	-777.777	-777.777	0	0	940.9114	0	0	0	1619.7903	540.936347	1619.787253	0	FALSE			-777.777	-777.777	-777.777	1	1.6	M:\Shao-En\MSDATA\kinaseinhib\k252a\solcomp\10x\J1\MSQuantCompatible_kinaseinhib_k252a_solcomp_10x_J1_combo_mascot_results.html		2	-777.777	-777.777	M:\Shao-En\MSDATA\kinaseinhib\k252a\solcomp\10x\J1\m03152008_j1_6.raw		0	1619.790325		0	FALSE	0	-777.777
-1	1	0	0.893	0.15	IPI:IPI00477763.4	196189	SPACER	SWISS-PROT:Q9Y5S2|TREMBL:Q86TR8;Q86XZ8|ENSEMBL:ENSP00000355237|REFSEQ:NP_006026|H-INV:HIT000070596|VEGA:OTTHUMP00000028140;OTTHUMP00000066098 Tax_Id=9606 Gene_Symbol=CDC42BPB Serine/threonine-protein kinase MRCK beta	FEDKLPEDMAR	450.8841	1349.6305	3	40	-777.777	-777.777	-777.777	-777.777	2343.817461	5.498257264	2343.3239	2343.997328	2344.0384	86048.51985	1349.6285	450.8839573	1349.630084	1349.630214	FALSE			-777.777	-777.777	-777.777	1	28.3	M:\Shao-En\MSDATA\kinaseinhib\k252a\solcomp\10x\J1\MSQuantCompatible_kinaseinhib_k252a_solcomp_10x_J1_combo_mascot_results.html		2	-777.777	-777.777	M:\Shao-En\MSDATA\kinaseinhib\k252a\solcomp\10x\J1\m03152008_j1_6.raw		49720852.5	1349.628525		450.8843152	TRUE	450.8841725	-777.777
-1	1	0	0.893	0.15	IPI:IPI00477763.4	196189	SPACER	SWISS-PROT:Q9Y5S2|TREMBL:Q86TR8;Q86XZ8|ENSEMBL:ENSP00000355237|REFSEQ:NP_006026|H-INV:HIT000070596|VEGA:OTTHUMP00000028140;OTTHUMP00000066098 Tax_Id=9606 Gene_Symbol=CDC42BPB Serine/threonine-protein kinase MRCK beta	FEDKLPEDMAR	455.5615	1363.6627	3	21	-777.777	-777.777	-777.777	-777.777	0	0	2343.0674	0	0	0	1363.6628	455.5613412	1363.662235	0	FALSE			-777.777	-777.777	-777.777	1	11.6	M:\Shao-En\MSDATA\kinaseinhib\k252a\solcomp\10x\J1\MSQuantCompatible_kinaseinhib_k252a_solcomp_10x_J1_combo_mascot_results.html	1Arg6 1Lys8	2	-777.777	-777.777	M:\Shao-En\MSDATA\kinaseinhib\k252a\solcomp\10x\J1\m03152008_j1_6.raw		0	1349.628525		0	FALSE	0	-777.777
-1	1	0	0.893	0.15	IPI:IPI00477763.4	196189	SPACER	SWISS-PROT:Q9Y5S2|TREMBL:Q86TR8;Q86XZ8|ENSEMBL:ENSP00000355237|REFSEQ:NP_006026|H-INV:HIT000070596|VEGA:OTTHUMP00000028140;OTTHUMP00000066098 Tax_Id=9606 Gene_Symbol=CDC42BPB Serine/threonine-protein kinase MRCK beta	FNEIVAPGSVQCLAVLR	937.0055	1871.9965	2	96	-777.777	-777.777	-777.777	-777.777	2911.601496	8.272029373	2910.3476	2911.615414	2910.8623	120188.2212	1871.9927	937.0036823	1871.992839	1871.991728	FALSE			-777.777	-777.777	-777.777	1	79.6	M:\Shao-En\MSDATA\kinaseinhib\k252a\solcomp\10x\J1\MSQuantCompatible_kinaseinhib_k252a_solcomp_10x_J1_combo_mascot_results.html		2	-777.777	-777.777	M:\Shao-En\MSDATA\kinaseinhib\k252a\solcomp\10x\J1\m03152008_j1_6.raw		22290984.56	1814.97125		937.0034897	TRUE	937.0016721	-777.777
-1	1	0	0.893	0.15	IPI:IPI00477763.4	196189	SPACER	SWISS-PROT:Q9Y5S2|TREMBL:Q86TR8;Q86XZ8|ENSEMBL:ENSP00000355237|REFSEQ:NP_006026|H-INV:HIT000070596|VEGA:OTTHUMP00000028140;OTTHUMP00000066098 Tax_Id=9606 Gene_Symbol=CDC42BPB Serine/threonine-protein kinase MRCK beta	FNEIVAPGSVQCLAVLR	940.0166	1878.0186	2	69	-777.777	-777.777	-777.777	-777.777	0	0	2911.8909	0	0	0	1878.0128	940.014772	1878.015019	0	FALSE			-777.777	-777.777	-777.777	1	61.9	M:\Shao-En\MSDATA\kinaseinhib\k252a\solcomp\10x\J1\MSQuantCompatible_kinaseinhib_k252a_solcomp_10x_J1_combo_mascot_results.html	1Arg6	2	-777.777	-777.777	M:\Shao-En\MSDATA\kinaseinhib\k252a\solcomp\10x\J1\m03152008_j1_6.raw		0	1814.97125		0	TRUE	0	-777.777
-1	1	0	0.893	0.15	IPI:IPI00477763.4	196189	SPACER	SWISS-PROT:Q9Y5S2|TREMBL:Q86TR8;Q86XZ8|ENSEMBL:ENSP00000355237|REFSEQ:NP_006026|H-INV:HIT000070596|VEGA:OTTHUMP00000028140;OTTHUMP00000066098 Tax_Id=9606 Gene_Symbol=CDC42BPB Serine/threonine-protein kinase MRCK beta	FQFPSHVTDVSEEAK	864.921	1727.8275	2	70	-777.777	-777.777	-777.777	-777.777	2509.067965	11.72872883	2510.9365	2509.495645	2509.4635	85365.57454	1727.8246	864.9194307	1727.824336	1719.811075	FALSE			-777.777	-777.777	-777.777	1	56.2	M:\Shao-En\MSDATA\kinaseinhib\k252a\solcomp\10x\J1\MSQuantCompatible_kinaseinhib_k252a_solcomp_10x_J1_combo_mascot_results.html	1Lys8	2	-777.777	-777.777	M:\Shao-En\MSDATA\kinaseinhib\k252a\solcomp\10x\J1\m03152008_j1_6.raw		18000019.91	1719.810385		864.9210483	TRUE	864.919479	-777.777
-1	1	0	0.893	0.15	IPI:IPI00477763.4	196189	SPACER	SWISS-PROT:Q9Y5S2|TREMBL:Q86TR8;Q86XZ8|ENSEMBL:ENSP00000355237|REFSEQ:NP_006026|H-INV:HIT000070596|VEGA:OTTHUMP00000028140;OTTHUMP00000066098 Tax_Id=9606 Gene_Symbol=CDC42BPB Serine/threonine-protein kinase MRCK beta	FQFPSHVTDVSEEAK	576.9503	1727.829	3	29	-777.777	-777.777	-777.777	-777.777	2508.731989	11.72872883	2509.1899	2509.668401	2511.2012	71913.19797	1727.8246	576.9497229	1727.827381	1719.809645	FALSE			-777.777	-777.777	-777.777	1	22.9	M:\Shao-En\MSDATA\kinaseinhib\k252a\solcomp\10x\J1\MSQuantCompatible_kinaseinhib_k252a_solcomp_10x_J1_combo_mascot_results.html	1Lys8	2	-777.777	-777.777	M:\Shao-En\MSDATA\kinaseinhib\k252a\solcomp\10x\J1\m03152008_j1_6.raw		28313804.72	1719.810385		576.9493969	TRUE	576.9488198	-777.777
-1	1	0	0.893	0.15	IPI:IPI00477763.4	196189	SPACER	SWISS-PROT:Q9Y5S2|TREMBL:Q86TR8;Q86XZ8|ENSEMBL:ENSP00000355237|REFSEQ:NP_006026|H-INV:HIT000070596|VEGA:OTTHUMP00000028140;OTTHUMP00000066098 Tax_Id=9606 Gene_Symbol=CDC42BPB Serine/threonine-protein kinase MRCK beta	FQFPSHVTDVSEEAK	574.2788	1719.8146	3	17	-777.777	-777.777	-777.777	-777.777	0	0	2510.4275	0	0	0	1719.8104	574.2782321	1719.812908	0	FALSE			-777.777	-777.777	-777.777	1	10.2	M:\Shao-En\MSDATA\kinaseinhib\k252a\solcomp\10x\J1\MSQuantCompatible_kinaseinhib_k252a_solcomp_10x_J1_combo_mascot_results.html		2	-777.777	-777.777	M:\Shao-En\MSDATA\kinaseinhib\k252a\solcomp\10x\J1\m03152008_j1_6.raw		0	1719.810385		0	FALSE	0	-777.777
-1	1	0	0.893	0.15	IPI:IPI00477763.4	196189	SPACER	SWISS-PROT:Q9Y5S2|TREMBL:Q86TR8;Q86XZ8|ENSEMBL:ENSP00000355237|REFSEQ:NP_006026|H-INV:HIT000070596|VEGA:OTTHUMP00000028140;OTTHUMP00000066098 Tax_Id=9606 Gene_Symbol=CDC42BPB Serine/threonine-protein kinase MRCK beta	GAFGEVAVVK	488.7772	975.5398	2	70	-777.777	-777.777	-777.777	-777.777	2404.371915	5.671177582	2403.3336	2404.522772	2404.6238	247651.4292	975.5388	488.7769267	975.539328	975.5394684	FALSE			-777.777	-777.777	-777.777	1	50.3	M:\Shao-En\MSDATA\kinaseinhib\k252a\solcomp\10x\J1\MSQuantCompatible_kinaseinhib_k252a_solcomp_10x_J1_combo_mascot_results.html		2	-777.777	-777.777	M:\Shao-En\MSDATA\kinaseinhib\k252a\solcomp\10x\J1\m03152008_j1_6.raw		123446302.6	975.5388947		488.77784	TRUE	488.7775667	-777.777
-1	1	0	0.893	0.15	IPI:IPI00477763.4	196189	SPACER	SWISS-PROT:Q9Y5S2|TREMBL:Q86TR8;Q86XZ8|ENSEMBL:ENSP00000355237|REFSEQ:NP_006026|H-INV:HIT000070596|VEGA:OTTHUMP00000028140;OTTHUMP00000066098 Tax_Id=9606 Gene_Symbol=CDC42BPB Serine/threonine-protein kinase MRCK beta	GAFGEVAVVK	492.7836	983.5527	2	65	-777.777	-777.777	-777.777	-777.777	0	0	2402.069	0	0	0	983.5531	492.7833129	983.5521004	0	FALSE			-777.777	-777.777	-777.777	1	45.5	M:\Shao-En\MSDATA\kinaseinhib\k252a\solcomp\10x\J1\MSQuantCompatible_kinaseinhib_k252a_solcomp_10x_J1_combo_mascot_results.html	1Lys8	2	-777.777	-777.777	M:\Shao-En\MSDATA\kinaseinhib\k252a\solcomp\10x\J1\m03152008_j1_6.raw		0	975.5388947		0	TRUE	0	-777.777
-1	1	0	0.893	0.15	IPI:IPI00477763.4	196189	SPACER	SWISS-PROT:Q9Y5S2|TREMBL:Q86TR8;Q86XZ8|ENSEMBL:ENSP00000355237|REFSEQ:NP_006026|H-INV:HIT000070596|VEGA:OTTHUMP00000028140;OTTHUMP00000066098 Tax_Id=9606 Gene_Symbol=CDC42BPB Serine/threonine-protein kinase MRCK beta	GAGATLEHQQEISK	738.8803	1475.746	2	68	-777.777	-777.777	-777.777	-777.777	986.3966243	30.5263576	976.6017	986.6529678	989.3287	16699.1912	1475.7459	738.879165	1475.743805	1467.731385	FALSE			-777.777	-777.777	-777.777	1	44.7	M:\Shao-En\MSDATA\kinaseinhib\k252a\solcomp\10x\J1\MSQuantCompatible_kinaseinhib_k252a_solcomp_10x_J1_combo_mascot_results.html	1Lys8	2	-777.777	-777.777	M:\Shao-En\MSDATA\kinaseinhib\k252a\solcomp\10x\J1\m03152008_j1_6.raw		4456848.966	1467.731745		738.8806276	TRUE	738.8794926	-777.777
-1	1	0	0.893	0.15	IPI:IPI00477763.4	196189	SPACER	SWISS-PROT:Q9Y5S2|TREMBL:Q86TR8;Q86XZ8|ENSEMBL:ENSP00000355237|REFSEQ:NP_006026|H-INV:HIT000070596|VEGA:OTTHUMP00000028140;OTTHUMP00000066098 Tax_Id=9606 Gene_Symbol=CDC42BPB Serine/threonine-protein kinase MRCK beta	GAGATLEHQQEISK	734.8747	1467.7348	2	55	-777.777	-777.777	-777.777	-777.777	0	0	989.8701	0	0	0	1467.7317	734.8735788	1467.732632	0	FALSE			-777.777	-777.777	-777.777	1	31.4	M:\Shao-En\MSDATA\kinaseinhib\k252a\solcomp\10x\J1\MSQuantCompatible_kinaseinhib_k252a_solcomp_10x_J1_combo_mascot_results.html		2	-777.777	-777.777	M:\Shao-En\MSDATA\kinaseinhib\k252a\solcomp\10x\J1\m03152008_j1_6.raw		0	1467.731745		0	TRUE	0	-777.777
-1	1	0	0.893	0.15	IPI:IPI00477763.4	196189	SPACER	SWISS-PROT:Q9Y5S2|TREMBL:Q86TR8;Q86XZ8|ENSEMBL:ENSP00000355237|REFSEQ:NP_006026|H-INV:HIT000070596|VEGA:OTTHUMP00000028140;OTTHUMP00000066098 Tax_Id=9606 Gene_Symbol=CDC42BPB Serine/threonine-protein kinase MRCK beta	GAGATLEHQQEISK	492.9221	1475.7445	3	32	-777.777	-777.777	-777.777	-777.777	986.7349483	30.5263576	980.8939	986.9548352	989.3287	9829.918895	1475.7459	492.9218124	1475.743649	1467.731372	FALSE			-777.777	-777.777	-777.777	1	13.3	M:\Shao-En\MSDATA\kinaseinhib\k252a\solcomp\10x\J1\MSQuantCompatible_kinaseinhib_k252a_solcomp_10x_J1_combo_mascot_results.html	1Lys8	2	-777.777	-777.777	M:\Shao-En\MSDATA\kinaseinhib\k252a\solcomp\10x\J1\m03152008_j1_6.raw		5008832.703	1467.731745		492.9228179	TRUE	492.9225304	-777.777
-1	1	0	0.893	0.15	IPI:IPI00477763.4	196189	SPACER	SWISS-PROT:Q9Y5S2|TREMBL:Q86TR8;Q86XZ8|ENSEMBL:ENSP00000355237|REFSEQ:NP_006026|H-INV:HIT000070596|VEGA:OTTHUMP00000028140;OTTHUMP00000066098 Tax_Id=9606 Gene_Symbol=CDC42BPB Serine/threonine-protein kinase MRCK beta	GAGATLEHQQEISK	490.2512	1467.7317	3	12	-777.777	-777.777	-777.777	-777.777	0	0	976.9091	0	0	0	1467.7317	490.2509216	1467.730977	0	FALSE			-777.777	-777.777	-777.777	1	1.8	M:\Shao-En\MSDATA\kinaseinhib\k252a\solcomp\10x\J1\MSQuantCompatible_kinaseinhib_k252a_solcomp_10x_J1_combo_mascot_results.html		2	-777.777	-777.777	M:\Shao-En\MSDATA\kinaseinhib\k252a\solcomp\10x\J1\m03152008_j1_6.raw		0	1467.731745		0	FALSE	0	-777.777
-1	1	0	0.893	0.15	IPI:IPI00477763.4	196189	SPACER	SWISS-PROT:Q9Y5S2|TREMBL:Q86TR8;Q86XZ8|ENSEMBL:ENSP00000355237|REFSEQ:NP_006026|H-INV:HIT000070596|VEGA:OTTHUMP00000028140;OTTHUMP00000066098 Tax_Id=9606 Gene_Symbol=CDC42BPB Serine/threonine-protein kinase MRCK beta	GCQLMATATLK	597.3048	1192.595	2	57	-777.777	-777.777	-777.777	-777.777	2395.391215	14.00277755	2393.033	2396.801164	2395.8024	79043.56772	1192.5944	597.3041528	1192.59378	1192.594333	FALSE			-777.777	-777.777	-777.777	1	36.2	M:\Shao-En\MSDATA\kinaseinhib\k252a\solcomp\10x\J1\MSQuantCompatible_kinaseinhib_k252a_solcomp_10x_J1_combo_mascot_results.html		2	-777.777	-777.777	M:\Shao-En\MSDATA\kinaseinhib\k252a\solcomp\10x\J1\m03152008_j1_6.raw		29449104.06	1135.57294		597.3050567	TRUE	597.3044095	-777.777
-1	1	0	0.893	0.15	IPI:IPI00477763.4	196189	SPACER	SWISS-PROT:Q9Y5S2|TREMBL:Q86TR8;Q86XZ8|ENSEMBL:ENSP00000355237|REFSEQ:NP_006026|H-INV:HIT000070596|VEGA:OTTHUMP00000028140;OTTHUMP00000066098 Tax_Id=9606 Gene_Symbol=CDC42BPB Serine/threonine-protein kinase MRCK beta	GYLQALASK	479.7757	957.5369	2	55	-777.777	-777.777	-777.777	-777.777	2458.394056	7.645739237	2457.3468	2458.481703	2457.7974	182240.2677	957.5374	479.7754577	957.5363901	949.5236881	FALSE			-777.777	-777.777	-777.777	1	25.5	M:\Shao-En\MSDATA\kinaseinhib\k252a\solcomp\10x\J1\MSQuantCompatible_kinaseinhib_k252a_solcomp_10x_J1_combo_mascot_results.html	1Lys8	2	-777.777	-777.777	M:\Shao-En\MSDATA\kinaseinhib\k252a\solcomp\10x\J1\m03152008_j1_6.raw		97209305.75	949.5232647		479.7764076	TRUE	479.7761654	-777.777
-1	1	0	0.893	0.15	IPI:IPI00477763.4	196189	SPACER	SWISS-PROT:Q9Y5S2|TREMBL:Q86TR8;Q86XZ8|ENSEMBL:ENSP00000355237|REFSEQ:NP_006026|H-INV:HIT000070596|VEGA:OTTHUMP00000028140;OTTHUMP00000066098 Tax_Id=9606 Gene_Symbol=CDC42BPB Serine/threonine-protein kinase MRCK beta	GYLQALASK	475.7688	949.523	2	51	-777.777	-777.777	-777.777	-777.777	0	0	2457.5766	0	0	0	949.5232	475.7685715	949.5226177	0	FALSE			-777.777	-777.777	-777.777	1	34.7	M:\Shao-En\MSDATA\kinaseinhib\k252a\solcomp\10x\J1\MSQuantCompatible_kinaseinhib_k252a_solcomp_10x_J1_combo_mascot_results.html		2	-777.777	-777.777	M:\Shao-En\MSDATA\kinaseinhib\k252a\solcomp\10x\J1\m03152008_j1_6.raw		0	949.5232647		0	TRUE	0	-777.777
-1	1	0	0.893	0.15	IPI:IPI00477763.4	196189	SPACER	SWISS-PROT:Q9Y5S2|TREMBL:Q86TR8;Q86XZ8|ENSEMBL:ENSP00000355237|REFSEQ:NP_006026|H-INV:HIT000070596|VEGA:OTTHUMP00000028140;OTTHUMP00000066098 Tax_Id=9606 Gene_Symbol=CDC42BPB Serine/threonine-protein kinase MRCK beta	HAFFEGLNWENIR	816.9011	1631.7877	2	88	-777.777	-777.777	-777.777	-777.777	2895.473642	8.146579696	2894.8918	2895.389435	2896.256	119293.7352	1631.7844	816.8996962	1631.784867	1631.784109	FALSE			-777.777	-777.777	-777.777	1	73	M:\Shao-En\MSDATA\kinaseinhib\k252a\solcomp\10x\J1\MSQuantCompatible_kinaseinhib_k252a_solcomp_10x_J1_combo_mascot_results.html		2	-777.777	-777.777	M:\Shao-En\MSDATA\kinaseinhib\k252a\solcomp\10x\J1\m03152008_j1_6.raw		27184084.31	1631.784445		816.9010051	TRUE	816.8996013	-777.777
-1	1	0	0.893	0.15	IPI:IPI00477763.4	196189	SPACER	SWISS-PROT:Q9Y5S2|TREMBL:Q86TR8;Q86XZ8|ENSEMBL:ENSP00000355237|REFSEQ:NP_006026|H-INV:HIT000070596|VEGA:OTTHUMP00000028140;OTTHUMP00000066098 Tax_Id=9606 Gene_Symbol=CDC42BPB Serine/threonine-protein kinase MRCK beta	HAFFEGLNWENIR	819.9125	1637.8105	2	74	-777.777	-777.777	-777.777	-777.777	0	0	2895.4496	0	0	0	1637.8045	819.9110858	1637.807646	0	FALSE			-777.777	-777.777	-777.777	1	59.5	M:\Shao-En\MSDATA\kinaseinhib\k252a\solcomp\10x\J1\MSQuantCompatible_kinaseinhib_k252a_solcomp_10x_J1_combo_mascot_results.html	1Arg6	2	-777.777	-777.777	M:\Shao-En\MSDATA\kinaseinhib\k252a\solcomp\10x\J1\m03152008_j1_6.raw		0	1631.784445		0	TRUE	0	-777.777
-1	1	0	0.893	0.15	IPI:IPI00477763.4	196189	SPACER	SWISS-PROT:Q9Y5S2|TREMBL:Q86TR8;Q86XZ8|ENSEMBL:ENSP00000355237|REFSEQ:NP_006026|H-INV:HIT000070596|VEGA:OTTHUMP00000028140;OTTHUMP00000066098 Tax_Id=9606 Gene_Symbol=CDC42BPB Serine/threonine-protein kinase MRCK beta	HAFFEGLNWENIR	544.9369	1631.7889	3	39	-777.777	-777.777	-777.777	-777.777	2895.261101	8.146579696	2893.6158	2895.383331	2896.256	82761.71437	1631.7844	544.9364332	1631.787512	1631.786427	FALSE			-777.777	-777.777	-777.777	1	19.2	M:\Shao-En\MSDATA\kinaseinhib\k252a\solcomp\10x\J1\MSQuantCompatible_kinaseinhib_k252a_solcomp_10x_J1_combo_mascot_results.html		2	-777.777	-777.777	M:\Shao-En\MSDATA\kinaseinhib\k252a\solcomp\10x\J1\m03152008_j1_6.raw		35913938.31	1631.784445		544.9369336	TRUE	544.9364668	-777.777
-1	1	0	0.893	0.15	IPI:IPI00477763.4	196189	SPACER	SWISS-PROT:Q9Y5S2|TREMBL:Q86TR8;Q86XZ8|ENSEMBL:ENSP00000355237|REFSEQ:NP_006026|H-INV:HIT000070596|VEGA:OTTHUMP00000028140;OTTHUMP00000066098 Tax_Id=9606 Gene_Symbol=CDC42BPB Serine/threonine-protein kinase MRCK beta	HAFFEGLNWENIR	546.9433	1637.8081	3	32	-777.777	-777.777	-777.777	-777.777	0	0	2898.8224	0	0	0	1637.8045	546.9428263	1637.806691	0	FALSE			-777.777	-777.777	-777.777	1	11.6	M:\Shao-En\MSDATA\kinaseinhib\k252a\solcomp\10x\J1\MSQuantCompatible_kinaseinhib_k252a_solcomp_10x_J1_combo_mascot_results.html	1Arg6	2	-777.777	-777.777	M:\Shao-En\MSDATA\kinaseinhib\k252a\solcomp\10x\J1\m03152008_j1_6.raw		0	1631.784445		0	TRUE	0	-777.777
-1	1	0	0.893	0.15	IPI:IPI00477763.4	196189	SPACER	SWISS-PROT:Q9Y5S2|TREMBL:Q86TR8;Q86XZ8|ENSEMBL:ENSP00000355237|REFSEQ:NP_006026|H-INV:HIT000070596|VEGA:OTTHUMP00000028140;OTTHUMP00000066098 Tax_Id=9606 Gene_Symbol=CDC42BPB Serine/threonine-protein kinase MRCK beta	HNEMEEAVGTIK	679.3249	1356.6352	2	54	-777.777	-777.777	-777.777	-777.777	2307.980688	5.568987789	2307.6234	2307.932335	2307.865	100326.4894	1356.6343	679.3239702	1356.633415	1356.633046	FALSE			-777.777	-777.777	-777.777	1	48.8	M:\Shao-En\MSDATA\kinaseinhib\k252a\solcomp\10x\J1\MSQuantCompatible_kinaseinhib_k252a_solcomp_10x_J1_combo_mascot_results.html		2	-777.777	-777.777	M:\Shao-En\MSDATA\kinaseinhib\k252a\solcomp\10x\J1\m03152008_j1_6.raw		30179964.77	1356.634345		679.3249947	TRUE	679.3240648	-777.777
-1	1	0	0.893	0.15	IPI:IPI00477763.4	196189	SPACER	SWISS-PROT:Q9Y5S2|TREMBL:Q86TR8;Q86XZ8|ENSEMBL:ENSP00000355237|REFSEQ:NP_006026|H-INV:HIT000070596|VEGA:OTTHUMP00000028140;OTTHUMP00000066098 Tax_Id=9606 Gene_Symbol=CDC42BPB Serine/threonine-protein kinase MRCK beta	HNEMEEAVGTIK	683.3327	1364.6508	2	48	-777.777	-777.777	-777.777	-777.777	0	0	2307.3736	0	0	0	1364.6485	683.3317564	1364.648987	0	FALSE			-777.777	-777.777	-777.777	1	31.4	M:\Shao-En\MSDATA\kinaseinhib\k252a\solcomp\10x\J1\MSQuantCompatible_kinaseinhib_k252a_solcomp_10x_J1_combo_mascot_results.html	1Lys8	2	-777.777	-777.777	M:\Shao-En\MSDATA\kinaseinhib\k252a\solcomp\10x\J1\m03152008_j1_6.raw		0	1356.634345		0	TRUE	0	-777.777
-1	1	0	0.893	0.15	IPI:IPI00477763.4	196189	SPACER	SWISS-PROT:Q9Y5S2|TREMBL:Q86TR8;Q86XZ8|ENSEMBL:ENSP00000355237|REFSEQ:NP_006026|H-INV:HIT000070596|VEGA:OTTHUMP00000028140;OTTHUMP00000066098 Tax_Id=9606 Gene_Symbol=CDC42BPB Serine/threonine-protein kinase MRCK beta	IADSNRLER	537.288	1072.5615	2	20	-777.777	-777.777	-777.777	-777.777	0	0	843.5233	0	0	0	1072.5625	537.2875596	1072.560594	0	FALSE			-777.777	-777.777	-777.777	1	6.2	M:\Shao-En\MSDATA\kinaseinhib\k252a\solcomp\10x\J1\MSQuantCompatible_kinaseinhib_k252a_solcomp_10x_J1_combo_mascot_results.html		2	-777.777	-777.777	M:\Shao-En\MSDATA\kinaseinhib\k252a\solcomp\10x\J1\m03152008_j1_6.raw		0	1072.562505		0	FALSE	0	-777.777
-1	1	0	0.893	0.15	IPI:IPI00477763.4	196189	SPACER	SWISS-PROT:Q9Y5S2|TREMBL:Q86TR8;Q86XZ8|ENSEMBL:ENSP00000355237|REFSEQ:NP_006026|H-INV:HIT000070596|VEGA:OTTHUMP00000028140;OTTHUMP00000066098 Tax_Id=9606 Gene_Symbol=CDC42BPB Serine/threonine-protein kinase MRCK beta	IKSELEK	431.7645	861.5145	2	32	-777.777	-777.777	-777.777	-777.777	796.6120881	3.8848	796.9066	796.7237416	795.821	4189.717677	861.5142	431.7644232	861.5143209	845.4863677	FALSE			-777.777	-777.777	-777.777	1	8.4	M:\Shao-En\MSDATA\kinaseinhib\k252a\solcomp\10x\J1\MSQuantCompatible_kinaseinhib_k252a_solcomp_10x_J1_combo_mascot_results.html	2Lys8	2	-777.777	-777.777	M:\Shao-En\MSDATA\kinaseinhib\k252a\solcomp\10x\J1\m03152008_j1_6.raw		2658651.293	845.4858147		431.7645036	TRUE	431.7644267	-777.777
-1	1	0	0.893	0.15	IPI:IPI00477763.4	196189	SPACER	SWISS-PROT:Q9Y5S2|TREMBL:Q86TR8;Q86XZ8|ENSEMBL:ENSP00000355237|REFSEQ:NP_006026|H-INV:HIT000070596|VEGA:OTTHUMP00000028140;OTTHUMP00000066098 Tax_Id=9606 Gene_Symbol=CDC42BPB Serine/threonine-protein kinase MRCK beta	IKSELEK	423.7508	845.4871	2	25	-777.777	-777.777	-777.777	-777.777	0	0	797.1731	0	0	0	845.4858	423.7507508	845.4869761	0	FALSE			-777.777	-777.777	-777.777	1	6.1	M:\Shao-En\MSDATA\kinaseinhib\k252a\solcomp\10x\J1\MSQuantCompatible_kinaseinhib_k252a_solcomp_10x_J1_combo_mascot_results.html		2	-777.777	-777.777	M:\Shao-En\MSDATA\kinaseinhib\k252a\solcomp\10x\J1\m03152008_j1_6.raw		0	845.4858147		0	FALSE	0	-777.777
-1	1	0	0.893	0.15	IPI:IPI00477763.4	196189	SPACER	SWISS-PROT:Q9Y5S2|TREMBL:Q86TR8;Q86XZ8|ENSEMBL:ENSP00000355237|REFSEQ:NP_006026|H-INV:HIT000070596|VEGA:OTTHUMP00000028140;OTTHUMP00000066098 Tax_Id=9606 Gene_Symbol=CDC42BPB Serine/threonine-protein kinase MRCK beta	IMNHEER	464.7183	927.4221	2	45	-777.777	-777.777	-777.777	-777.777	760.4055	0	760.942	760.4055	760.4055	10495.7305	927.4232	464.7181096	927.4216938	927.4225547	FALSE			-777.777	-777.777	-777.777	1	27.3	M:\Shao-En\MSDATA\kinaseinhib\k252a\solcomp\10x\J1\MSQuantCompatible_kinaseinhib_k252a_solcomp_10x_J1_combo_mascot_results.html		2	-777.777	-777.777	M:\Shao-En\MSDATA\kinaseinhib\k252a\solcomp\10x\J1\m03152008_j1_6.raw		5799490.422	927.4232447		464.7183256	TRUE	464.7181352	-777.777
-1	1	0	0.893	0.15	IPI:IPI00477763.4	196189	SPACER	SWISS-PROT:Q9Y5S2|TREMBL:Q86TR8;Q86XZ8|ENSEMBL:ENSP00000355237|REFSEQ:NP_006026|H-INV:HIT000070596|VEGA:OTTHUMP00000028140;OTTHUMP00000066098 Tax_Id=9606 Gene_Symbol=CDC42BPB Serine/threonine-protein kinase MRCK beta	IRPLNSEGTLNLLNCEPPR	731.7207	2192.1403	3	50	-777.777	-777.777	-777.777	-777.777	2650.94987	12.02684935	2653.0486	2650.459311	2651.8316	97149.71882	2192.1371	731.7195897	2192.136981	2192.138893	FALSE			-777.777	-777.777	-777.777	1	34.8	M:\Shao-En\MSDATA\kinaseinhib\k252a\solcomp\10x\J1\MSQuantCompatible_kinaseinhib_k252a_solcomp_10x_J1_combo_mascot_results.html		2	-777.777	-777.777	M:\Shao-En\MSDATA\kinaseinhib\k252a\solcomp\10x\J1\m03152008_j1_6.raw		26091632.5	2135.11569		731.7207044	TRUE	731.719594	-777.777
-1	1	0	0.893	0.15	IPI:IPI00477763.4	196189	SPACER	SWISS-PROT:Q9Y5S2|TREMBL:Q86TR8;Q86XZ8|ENSEMBL:ENSP00000355237|REFSEQ:NP_006026|H-INV:HIT000070596|VEGA:OTTHUMP00000028140;OTTHUMP00000066098 Tax_Id=9606 Gene_Symbol=CDC42BPB Serine/threonine-protein kinase MRCK beta	IVILLCGR	475.3023	948.5901	2	51	-777.777	-777.777	-777.777	-777.777	2601.811223	7.935711201	2601.2067	2601.836839	2602.4971	203016.4143	948.5885	475.3020731	948.5896209	942.5691131	FALSE			-777.777	-777.777	-777.777	1	34.1	M:\Shao-En\MSDATA\kinaseinhib\k252a\solcomp\10x\J1\MSQuantCompatible_kinaseinhib_k252a_solcomp_10x_J1_combo_mascot_results.html	1Arg6	2	-777.777	-777.777	M:\Shao-En\MSDATA\kinaseinhib\k252a\solcomp\10x\J1\m03152008_j1_6.raw		109408807.3	885.5469701		475.3023326	TRUE	475.3021058	-777.777
-1	1	0	0.893	0.15	IPI:IPI00477763.4	196189	SPACER	SWISS-PROT:Q9Y5S2|TREMBL:Q86TR8;Q86XZ8|ENSEMBL:ENSP00000355237|REFSEQ:NP_006026|H-INV:HIT000070596|VEGA:OTTHUMP00000028140;OTTHUMP00000066098 Tax_Id=9606 Gene_Symbol=CDC42BPB Serine/threonine-protein kinase MRCK beta	IVILLCGR	472.2924	942.5703	2	47	-777.777	-777.777	-777.777	-777.777	0	0	2599.7045	0	0	0	942.5684	472.2921835	942.5698416	0	FALSE			-777.777	-777.777	-777.777	1	29.9	M:\Shao-En\MSDATA\kinaseinhib\k252a\solcomp\10x\J1\MSQuantCompatible_kinaseinhib_k252a_solcomp_10x_J1_combo_mascot_results.html		2	-777.777	-777.777	M:\Shao-En\MSDATA\kinaseinhib\k252a\solcomp\10x\J1\m03152008_j1_6.raw		0	885.5469701		0	TRUE	0	-777.777
-1	1	0	0.893	0.15	IPI:IPI00477763.4	196189	SPACER	SWISS-PROT:Q9Y5S2|TREMBL:Q86TR8;Q86XZ8|ENSEMBL:ENSP00000355237|REFSEQ:NP_006026|H-INV:HIT000070596|VEGA:OTTHUMP00000028140;OTTHUMP00000066098 Tax_Id=9606 Gene_Symbol=CDC42BPB Serine/threonine-protein kinase MRCK beta	KFNEIVAPGSVQCLAVLR	667.7031	2000.0874	3	48	-777.777	-777.777	-777.777	-777.777	2758.978313	5.896752244	2757.9611	2758.917559	2758.9677	109463.401	2000.0876	667.7022102	2000.084843	2000.086106	FALSE			-777.777	-777.777	-777.777	1	39.3	M:\Shao-En\MSDATA\kinaseinhib\k252a\solcomp\10x\J1\MSQuantCompatible_kinaseinhib_k252a_solcomp_10x_J1_combo_mascot_results.html		2	-777.777	-777.777	M:\Shao-En\MSDATA\kinaseinhib\k252a\solcomp\10x\J1\m03152008_j1_6.raw		33800284.42	1943.06621		667.7030217	TRUE	667.702132	-777.777
-1	1	0	0.893	0.15	IPI:IPI00477763.4	196189	SPACER	SWISS-PROT:Q9Y5S2|TREMBL:Q86TR8;Q86XZ8|ENSEMBL:ENSP00000355237|REFSEQ:NP_006026|H-INV:HIT000070596|VEGA:OTTHUMP00000028140;OTTHUMP00000066098 Tax_Id=9606 Gene_Symbol=CDC42BPB Serine/threonine-protein kinase MRCK beta	KLEQLLLDGPWR	734.4201	1466.8257	2	43	-777.777	-777.777	-777.777	-777.777	2874.742703	14.68883534	2873.7799	2874.753254	2876.1974	44359.55956	1466.8245	734.4189804	1466.823435	1466.824418	FALSE			-777.777	-777.777	-777.777	1	27.9	M:\Shao-En\MSDATA\kinaseinhib\k252a\solcomp\10x\J1\MSQuantCompatible_kinaseinhib_k252a_solcomp_10x_J1_combo_mascot_results.html		2	-777.777	-777.777	M:\Shao-En\MSDATA\kinaseinhib\k252a\solcomp\10x\J1\m03152008_j1_6.raw		12000589.16	1466.824515		734.4201694	TRUE	734.4190497	-777.777
-1	1	0	0.893	0.15	IPI:IPI00477763.4	196189	SPACER	SWISS-PROT:Q9Y5S2|TREMBL:Q86TR8;Q86XZ8|ENSEMBL:ENSP00000355237|REFSEQ:NP_006026|H-INV:HIT000070596|VEGA:OTTHUMP00000028140;OTTHUMP00000066098 Tax_Id=9606 Gene_Symbol=CDC42BPB Serine/threonine-protein kinase MRCK beta	KLNEEIER	515.7796	1029.5446	2	57	-777.777	-777.777	-777.777	-777.777	885.9853102	8.012172077	885.3871	886.4624024	886.669	9800.276492	1029.5454	515.7792337	1029.543942	1029.545489	FALSE			-777.777	-777.777	-777.777	1	20.4	M:\Shao-En\MSDATA\kinaseinhib\k252a\solcomp\10x\J1\MSQuantCompatible_kinaseinhib_k252a_solcomp_10x_J1_combo_mascot_results.html		2	-777.777	-777.777	M:\Shao-En\MSDATA\kinaseinhib\k252a\solcomp\10x\J1\m03152008_j1_6.raw		4497828.602	1029.545455		515.7797726	TRUE	515.7794062	-777.777
-1	1	0	0.893	0.15	IPI:IPI00477763.4	196189	SPACER	SWISS-PROT:Q9Y5S2|TREMBL:Q86TR8;Q86XZ8|ENSEMBL:ENSP00000355237|REFSEQ:NP_006026|H-INV:HIT000070596|VEGA:OTTHUMP00000028140;OTTHUMP00000066098 Tax_Id=9606 Gene_Symbol=CDC42BPB Serine/threonine-protein kinase MRCK beta	KLNEEIER	522.7967	1043.5788	2	39	-777.777	-777.777	-777.777	-777.777	0	0	885.633	0	0	0	1043.5798	522.7963095	1043.578094	0	FALSE			-777.777	-777.777	-777.777	1	17.4	M:\Shao-En\MSDATA\kinaseinhib\k252a\solcomp\10x\J1\MSQuantCompatible_kinaseinhib_k252a_solcomp_10x_J1_combo_mascot_results.html	1Arg6 1Lys8	2	-777.777	-777.777	M:\Shao-En\MSDATA\kinaseinhib\k252a\solcomp\10x\J1\m03152008_j1_6.raw		0	1029.545455		0	TRUE	0	-777.777
-1	1	0	0.893	0.15	IPI:IPI00477763.4	196189	SPACER	SWISS-PROT:Q9Y5S2|TREMBL:Q86TR8;Q86XZ8|ENSEMBL:ENSP00000355237|REFSEQ:NP_006026|H-INV:HIT000070596|VEGA:OTTHUMP00000028140;OTTHUMP00000066098 Tax_Id=9606 Gene_Symbol=CDC42BPB Serine/threonine-protein kinase MRCK beta	KLQESTQTVQSLHGSSR	943.4921	1884.9697	2	118	-777.777	-777.777	-777.777	-777.777	1135.344663	33.17132484	1138.3676	1136.225035	1136.7019	2537.62497	1884.9653	943.49026	1884.965995	1884.965996	FALSE			-777.777	-777.777	-777.777	1	102.7	M:\Shao-En\MSDATA\kinaseinhib\k252a\solcomp\10x\J1\MSQuantCompatible_kinaseinhib_k252a_solcomp_10x_J1_combo_mascot_results.html		2	-777.777	-777.777	M:\Shao-En\MSDATA\kinaseinhib\k252a\solcomp\10x\J1\m03152008_j1_6.raw		471491.7153	1884.965345		943.4921106	TRUE	943.4902705	-777.777
-1	1	0	0.893	0.15	IPI:IPI00477763.4	196189	SPACER	SWISS-PROT:Q9Y5S2|TREMBL:Q86TR8;Q86XZ8|ENSEMBL:ENSP00000355237|REFSEQ:NP_006026|H-INV:HIT000070596|VEGA:OTTHUMP00000028140;OTTHUMP00000066098 Tax_Id=9606 Gene_Symbol=CDC42BPB Serine/threonine-protein kinase MRCK beta	KLQESTQTVQSLHGSSR	943.4902	1884.9658	2	99	-777.777	-777.777	-777.777	-777.777	0	0	1148.0848	0	0	0	1884.9653	943.48836	1884.962195	0	FALSE			-777.777	-777.777	-777.777	1	88.9	M:\Shao-En\MSDATA\kinaseinhib\k252a\solcomp\10x\J1\MSQuantCompatible_kinaseinhib_k252a_solcomp_10x_J1_combo_mascot_results.html		2	-777.777	-777.777	M:\Shao-En\MSDATA\kinaseinhib\k252a\solcomp\10x\J1\m03152008_j1_6.raw		0	1884.965345		0	TRUE	0	-777.777
-1	1	0	0.893	0.15	IPI:IPI00477763.4	196189	SPACER	SWISS-PROT:Q9Y5S2|TREMBL:Q86TR8;Q86XZ8|ENSEMBL:ENSP00000355237|REFSEQ:NP_006026|H-INV:HIT000070596|VEGA:OTTHUMP00000028140;OTTHUMP00000066098 Tax_Id=9606 Gene_Symbol=CDC42BPB Serine/threonine-protein kinase MRCK beta	KLQESTQTVQSLHGSSR	629.328	1884.9621	3	82	-777.777	-777.777	-777.777	-777.777	1135.257518	48.57819937	1143.1124	1135.869048	1140.6867	26717.00699	1884.9653	629.3272424	1884.959939	1884.961878	FALSE			-777.777	-777.777	-777.777	1	73.3	M:\Shao-En\MSDATA\kinaseinhib\k252a\solcomp\10x\J1\MSQuantCompatible_kinaseinhib_k252a_solcomp_10x_J1_combo_mascot_results.html		2	-777.777	-777.777	M:\Shao-En\MSDATA\kinaseinhib\k252a\solcomp\10x\J1\m03152008_j1_6.raw		9119372.766	1884.965345		629.3279491	TRUE	629.3271915	-777.777
-1	1	0	0.893	0.15	IPI:IPI00477763.4	196189	SPACER	SWISS-PROT:Q9Y5S2|TREMBL:Q86TR8;Q86XZ8|ENSEMBL:ENSP00000355237|REFSEQ:NP_006026|H-INV:HIT000070596|VEGA:OTTHUMP00000028140;OTTHUMP00000066098 Tax_Id=9606 Gene_Symbol=CDC42BPB Serine/threonine-protein kinase MRCK beta	KLQESTQTVQSLHGSSR	634.0063	1898.9971	3	62	-777.777	-777.777	-777.777	-777.777	0	0	1122.0675	0	0	0	1898.9996	634.0055263	1898.994791	0	FALSE			-777.777	-777.777	-777.777	1	54	M:\Shao-En\MSDATA\kinaseinhib\k252a\solcomp\10x\J1\MSQuantCompatible_kinaseinhib_k252a_solcomp_10x_J1_combo_mascot_results.html	1Arg6 1Lys8	2	-777.777	-777.777	M:\Shao-En\MSDATA\kinaseinhib\k252a\solcomp\10x\J1\m03152008_j1_6.raw		0	1884.965345		0	TRUE	0	-777.777
-1	1	0	0.893	0.15	IPI:IPI00477763.4	196189	SPACER	SWISS-PROT:Q9Y5S2|TREMBL:Q86TR8;Q86XZ8|ENSEMBL:ENSP00000355237|REFSEQ:NP_006026|H-INV:HIT000070596|VEGA:OTTHUMP00000028140;OTTHUMP00000066098 Tax_Id=9606 Gene_Symbol=CDC42BPB Serine/threonine-protein kinase MRCK beta	KLQESTQTVQSLHGSSR	629.33	1884.9682	3	61	-777.777	-777.777	-777.777	-777.777	0	0	1113.5768	0	0	0	1884.9653	629.3292424	1884.965939	0	FALSE			-777.777	-777.777	-777.777	1	52.8	M:\Shao-En\MSDATA\kinaseinhib\k252a\solcomp\10x\J1\MSQuantCompatible_kinaseinhib_k252a_solcomp_10x_J1_combo_mascot_results.html		2	-777.777	-777.777	M:\Shao-En\MSDATA\kinaseinhib\k252a\solcomp\10x\J1\m03152008_j1_6.raw		0	1884.965345		0	TRUE	0	-777.777
-1	1	0	0.893	0.15	IPI:IPI00477763.4	196189	SPACER	SWISS-PROT:Q9Y5S2|TREMBL:Q86TR8;Q86XZ8|ENSEMBL:ENSP00000355237|REFSEQ:NP_006026|H-INV:HIT000070596|VEGA:OTTHUMP00000028140;OTTHUMP00000066098 Tax_Id=9606 Gene_Symbol=CDC42BPB Serine/threonine-protein kinase MRCK beta	KLQESTQTVQSLHGSSR	634.0063	1898.9971	3	59	-777.777	-777.777	-777.777	-777.777	0	0	1158.6771	0	0	0	1898.9996	634.0055263	1898.994791	0	FALSE			-777.777	-777.777	-777.777	1	39.2	M:\Shao-En\MSDATA\kinaseinhib\k252a\solcomp\10x\J1\MSQuantCompatible_kinaseinhib_k252a_solcomp_10x_J1_combo_mascot_results.html	1Arg6 1Lys8	2	-777.777	-777.777	M:\Shao-En\MSDATA\kinaseinhib\k252a\solcomp\10x\J1\m03152008_j1_6.raw		0	1884.965345		0	TRUE	0	-777.777
-1	1	0	0.893	0.15	IPI:IPI00477763.4	196189	SPACER	SWISS-PROT:Q9Y5S2|TREMBL:Q86TR8;Q86XZ8|ENSEMBL:ENSP00000355237|REFSEQ:NP_006026|H-INV:HIT000070596|VEGA:OTTHUMP00000028140;OTTHUMP00000066098 Tax_Id=9606 Gene_Symbol=CDC42BPB Serine/threonine-protein kinase MRCK beta	KLQESTQTVQSLHGSSR	634.0072	1898.9998	3	38	-777.777	-777.777	-777.777	-777.777	0	0	1113.8861	0	0	0	1898.9996	634.0064263	1898.997491	0	FALSE			-777.777	-777.777	-777.777	1	33.1	M:\Shao-En\MSDATA\kinaseinhib\k252a\solcomp\10x\J1\MSQuantCompatible_kinaseinhib_k252a_solcomp_10x_J1_combo_mascot_results.html	1Arg6 1Lys8	2	-777.777	-777.777	M:\Shao-En\MSDATA\kinaseinhib\k252a\solcomp\10x\J1\m03152008_j1_6.raw		0	1884.965345		0	TRUE	0	-777.777
-1	1	0	0.893	0.15	IPI:IPI00477763.4	196189	SPACER	SWISS-PROT:Q9Y5S2|TREMBL:Q86TR8;Q86XZ8|ENSEMBL:ENSP00000355237|REFSEQ:NP_006026|H-INV:HIT000070596|VEGA:OTTHUMP00000028140;OTTHUMP00000066098 Tax_Id=9606 Gene_Symbol=CDC42BPB Serine/threonine-protein kinase MRCK beta	KLQESTQTVQSLHGSSR	634.0061	1898.9966	3	32	-777.777	-777.777	-777.777	-777.777	0	0	1170.5299	0	0	0	1898.9996	634.0053263	1898.994191	0	FALSE			-777.777	-777.777	-777.777	1	23.9	M:\Shao-En\MSDATA\kinaseinhib\k252a\solcomp\10x\J1\MSQuantCompatible_kinaseinhib_k252a_solcomp_10x_J1_combo_mascot_results.html	1Arg6 1Lys8	2	-777.777	-777.777	M:\Shao-En\MSDATA\kinaseinhib\k252a\solcomp\10x\J1\m03152008_j1_6.raw		0	1884.965345		0	TRUE	0	-777.777
-1	1	0	0.893	0.15	IPI:IPI00477763.4	196189	SPACER	SWISS-PROT:Q9Y5S2|TREMBL:Q86TR8;Q86XZ8|ENSEMBL:ENSP00000355237|REFSEQ:NP_006026|H-INV:HIT000070596|VEGA:OTTHUMP00000028140;OTTHUMP00000066098 Tax_Id=9606 Gene_Symbol=CDC42BPB Serine/threonine-protein kinase MRCK beta	KLQESTQTVQSLHGSSR	472.2487	1884.9658	4	23	-777.777	-777.777	-777.777	-777.777	0	0	1131.8136	0	0	0	1884.9653	472.2484837	1884.964884	0	FALSE			-777.777	-777.777	-777.777	1	8.6	M:\Shao-En\MSDATA\kinaseinhib\k252a\solcomp\10x\J1\MSQuantCompatible_kinaseinhib_k252a_solcomp_10x_J1_combo_mascot_results.html		2	-777.777	-777.777	M:\Shao-En\MSDATA\kinaseinhib\k252a\solcomp\10x\J1\m03152008_j1_6.raw		0	1884.965345		0	FALSE	0	-777.777
-1	1	0	0.893	0.15	IPI:IPI00477763.4	196189	SPACER	SWISS-PROT:Q9Y5S2|TREMBL:Q86TR8;Q86XZ8|ENSEMBL:ENSP00000355237|REFSEQ:NP_006026|H-INV:HIT000070596|VEGA:OTTHUMP00000028140;OTTHUMP00000066098 Tax_Id=9606 Gene_Symbol=CDC42BPB Serine/threonine-protein kinase MRCK beta	KVHQIELAPR	595.8543	1189.694	2	47	-777.777	-777.777	-777.777	-777.777	963.5169216	18.52982746	962.866	962.9173152	965.1394	4020.276027	1189.6931	595.8536578	1189.69279	1189.692401	FALSE			-777.777	-777.777	-777.777	1	39.5	M:\Shao-En\MSDATA\kinaseinhib\k252a\solcomp\10x\J1\MSQuantCompatible_kinaseinhib_k252a_solcomp_10x_J1_combo_mascot_results.html		2	-777.777	-777.777	M:\Shao-En\MSDATA\kinaseinhib\k252a\solcomp\10x\J1\m03152008_j1_6.raw		1473105.802	1189.693115		595.8542125	TRUE	595.8535703	-777.777
-1	1	0	0.893	0.15	IPI:IPI00477763.4	196189	SPACER	SWISS-PROT:Q9Y5S2|TREMBL:Q86TR8;Q86XZ8|ENSEMBL:ENSP00000355237|REFSEQ:NP_006026|H-INV:HIT000070596|VEGA:OTTHUMP00000028140;OTTHUMP00000066098 Tax_Id=9606 Gene_Symbol=CDC42BPB Serine/threonine-protein kinase MRCK beta	KVHQIELAPR	402.2502	1203.7287	3	42	-777.777	-777.777	-777.777	-777.777	964.0169297	20.58976927	963.9073	963.5880662	965.1394	5718.206353	1203.7274	402.2502248	1203.728886	1189.693757	FALSE			-777.777	-777.777	-777.777	1	31.5	M:\Shao-En\MSDATA\kinaseinhib\k252a\solcomp\10x\J1\MSQuantCompatible_kinaseinhib_k252a_solcomp_10x_J1_combo_mascot_results.html	1Arg6 1Lys8	2	-777.777	-777.777	M:\Shao-En\MSDATA\kinaseinhib\k252a\solcomp\10x\J1\m03152008_j1_6.raw		3983540.516	1189.693115		402.2502585	TRUE	402.2502833	-777.777
-1	1	0	0.893	0.15	IPI:IPI00477763.4	196189	SPACER	SWISS-PROT:Q9Y5S2|TREMBL:Q86TR8;Q86XZ8|ENSEMBL:ENSP00000355237|REFSEQ:NP_006026|H-INV:HIT000070596|VEGA:OTTHUMP00000028140;OTTHUMP00000066098 Tax_Id=9606 Gene_Symbol=CDC42BPB Serine/threonine-protein kinase MRCK beta	KVHQIELAPR	397.5718	1189.6936	3	39	-777.777	-777.777	-777.777	-777.777	0	0	960.3006	0	0	0	1189.6931	397.571841	1189.693735	0	FALSE			-777.777	-777.777	-777.777	1	18.7	M:\Shao-En\MSDATA\kinaseinhib\k252a\solcomp\10x\J1\MSQuantCompatible_kinaseinhib_k252a_solcomp_10x_J1_combo_mascot_results.html		2	-777.777	-777.777	M:\Shao-En\MSDATA\kinaseinhib\k252a\solcomp\10x\J1\m03152008_j1_6.raw		0	1189.693115		0	TRUE	0	-777.777
-1	1	0	0.893	0.15	IPI:IPI00477763.4	196189	SPACER	SWISS-PROT:Q9Y5S2|TREMBL:Q86TR8;Q86XZ8|ENSEMBL:ENSP00000355237|REFSEQ:NP_006026|H-INV:HIT000070596|VEGA:OTTHUMP00000028140;OTTHUMP00000066098 Tax_Id=9606 Gene_Symbol=CDC42BPB Serine/threonine-protein kinase MRCK beta	KVHQIELAPR	402.2502	1203.7288	3	30	-777.777	-777.777	-777.777	-777.777	0	0	958.6957	0	0	0	1203.7274	402.2502248	1203.728886	0	FALSE			-777.777	-777.777	-777.777	1	23.8	M:\Shao-En\MSDATA\kinaseinhib\k252a\solcomp\10x\J1\MSQuantCompatible_kinaseinhib_k252a_solcomp_10x_J1_combo_mascot_results.html	1Arg6 1Lys8	2	-777.777	-777.777	M:\Shao-En\MSDATA\kinaseinhib\k252a\solcomp\10x\J1\m03152008_j1_6.raw		0	1189.693115		0	TRUE	0	-777.777
-1	1	0	0.893	0.15	IPI:IPI00477763.4	196189	SPACER	SWISS-PROT:Q9Y5S2|TREMBL:Q86TR8;Q86XZ8|ENSEMBL:ENSP00000355237|REFSEQ:NP_006026|H-INV:HIT000070596|VEGA:OTTHUMP00000028140;OTTHUMP00000066098 Tax_Id=9606 Gene_Symbol=CDC42BPB Serine/threonine-protein kinase MRCK beta	LADFGSCLK	505.753	1009.4915	2	45	-777.777	-777.777	-777.777	-777.777	2440.347522	7.707485407	2440.3119	2440.835664	2440.7956	184215.0114	1009.4902	505.7526682	1009.490811	1009.490106	FALSE			-777.777	-777.777	-777.777	1	25.2	M:\Shao-En\MSDATA\kinaseinhib\k252a\solcomp\10x\J1\MSQuantCompatible_kinaseinhib_k252a_solcomp_10x_J1_combo_mascot_results.html		2	-777.777	-777.777	M:\Shao-En\MSDATA\kinaseinhib\k252a\solcomp\10x\J1\m03152008_j1_6.raw		89484494.25	952.4687801		505.753038	TRUE	505.7527062	-777.777
-1	1	0	0.893	0.15	IPI:IPI00477763.4	196189	SPACER	SWISS-PROT:Q9Y5S2|TREMBL:Q86TR8;Q86XZ8|ENSEMBL:ENSP00000355237|REFSEQ:NP_006026|H-INV:HIT000070596|VEGA:OTTHUMP00000028140;OTTHUMP00000066098 Tax_Id=9606 Gene_Symbol=CDC42BPB Serine/threonine-protein kinase MRCK beta	LADFGSCLK	509.7602	1017.5059	2	37	-777.777	-777.777	-777.777	-777.777	0	0	2440.0795	0	0	0	1017.5044	509.7598544	1017.505183	0	FALSE			-777.777	-777.777	-777.777	1	25.2	M:\Shao-En\MSDATA\kinaseinhib\k252a\solcomp\10x\J1\MSQuantCompatible_kinaseinhib_k252a_solcomp_10x_J1_combo_mascot_results.html	1Lys8	2	-777.777	-777.777	M:\Shao-En\MSDATA\kinaseinhib\k252a\solcomp\10x\J1\m03152008_j1_6.raw		0	952.4687801		0	TRUE	0	-777.777
-1	1	0	0.893	0.15	IPI:IPI00477763.4	196189	SPACER	SWISS-PROT:Q9Y5S2|TREMBL:Q86TR8;Q86XZ8|ENSEMBL:ENSP00000355237|REFSEQ:NP_006026|H-INV:HIT000070596|VEGA:OTTHUMP00000028140;OTTHUMP00000066098 Tax_Id=9606 Gene_Symbol=CDC42BPB Serine/threonine-protein kinase MRCK beta	LALQEFSELNER	724.8738	1447.7331	2	91	-777.777	-777.777	-777.777	-777.777	2744.600377	6.038749547	2744.0273	2744.55315	2744.5453	198314.2557	1447.7307	724.8727132	1447.730901	1447.730799	FALSE			-777.777	-777.777	-777.777	1	73.4	M:\Shao-En\MSDATA\kinaseinhib\k252a\solcomp\10x\J1\MSQuantCompatible_kinaseinhib_k252a_solcomp_10x_J1_combo_mascot_results.html		2	-777.777	-777.777	M:\Shao-En\MSDATA\kinaseinhib\k252a\solcomp\10x\J1\m03152008_j1_6.raw		54045298.2	1447.730685		724.8737405	TRUE	724.8726538	-777.777
-1	1	0	0.893	0.15	IPI:IPI00477763.4	196189	SPACER	SWISS-PROT:Q9Y5S2|TREMBL:Q86TR8;Q86XZ8|ENSEMBL:ENSP00000355237|REFSEQ:NP_006026|H-INV:HIT000070596|VEGA:OTTHUMP00000028140;OTTHUMP00000066098 Tax_Id=9606 Gene_Symbol=CDC42BPB Serine/threonine-protein kinase MRCK beta	LALQEFSELNER	727.884	1453.7534	2	91	-777.777	-777.777	-777.777	-777.777	0	0	2745.3485	0	0	0	1453.7508	727.8829029	1453.75128	0	FALSE			-777.777	-777.777	-777.777	1	79.8	M:\Shao-En\MSDATA\kinaseinhib\k252a\solcomp\10x\J1\MSQuantCompatible_kinaseinhib_k252a_solcomp_10x_J1_combo_mascot_results.html	1Arg6	2	-777.777	-777.777	M:\Shao-En\MSDATA\kinaseinhib\k252a\solcomp\10x\J1\m03152008_j1_6.raw		0	1447.730685		0	TRUE	0	-777.777
-1	1	0	0.893	0.15	IPI:IPI00477763.4	196189	SPACER	SWISS-PROT:Q9Y5S2|TREMBL:Q86TR8;Q86XZ8|ENSEMBL:ENSP00000355237|REFSEQ:NP_006026|H-INV:HIT000070596|VEGA:OTTHUMP00000028140;OTTHUMP00000066098 Tax_Id=9606 Gene_Symbol=CDC42BPB Serine/threonine-protein kinase MRCK beta	LFLYDLPEGK	601.8313	1201.648	2	57	-777.777	-777.777	-777.777	-777.777	2819.690752	19.52536855	2815.9066	2819.219366	2818.54	131004.9141	1201.6474	601.8306372	1201.646749	1193.633903	FALSE			-777.777	-777.777	-777.777	1	30.8	M:\Shao-En\MSDATA\kinaseinhib\k252a\solcomp\10x\J1\MSQuantCompatible_kinaseinhib_k252a_solcomp_10x_J1_combo_mascot_results.html	1Lys8	2	-777.777	-777.777	M:\Shao-En\MSDATA\kinaseinhib\k252a\solcomp\10x\J1\m03152008_j1_6.raw		48278622	1193.633195		601.8315263	TRUE	601.8308635	-777.777
-1	1	0	0.893	0.15	IPI:IPI00477763.4	196189	SPACER	SWISS-PROT:Q9Y5S2|TREMBL:Q86TR8;Q86XZ8|ENSEMBL:ENSP00000355237|REFSEQ:NP_006026|H-INV:HIT000070596|VEGA:OTTHUMP00000028140;OTTHUMP00000066098 Tax_Id=9606 Gene_Symbol=CDC42BPB Serine/threonine-protein kinase MRCK beta	LFLYDLPEGK	597.8239	1193.6333	2	48	-777.777	-777.777	-777.777	-777.777	0	0	2815.6625	0	0	0	1193.6332	597.823251	1193.631977	0	FALSE			-777.777	-777.777	-777.777	1	31.6	M:\Shao-En\MSDATA\kinaseinhib\k252a\solcomp\10x\J1\MSQuantCompatible_kinaseinhib_k252a_solcomp_10x_J1_combo_mascot_results.html		2	-777.777	-777.777	M:\Shao-En\MSDATA\kinaseinhib\k252a\solcomp\10x\J1\m03152008_j1_6.raw		0	1193.633195		0	TRUE	0	-777.777
-1	1	0	0.893	0.15	IPI:IPI00477763.4	196189	SPACER	SWISS-PROT:Q9Y5S2|TREMBL:Q86TR8;Q86XZ8|ENSEMBL:ENSP00000355237|REFSEQ:NP_006026|H-INV:HIT000070596|VEGA:OTTHUMP00000028140;OTTHUMP00000066098 Tax_Id=9606 Gene_Symbol=CDC42BPB Serine/threonine-protein kinase MRCK beta	LILCYEIQR	604.3294	1206.6443	2	58	-777.777	-777.777	-777.777	-777.777	2637.948477	7.998944117	2637.2286	2637.756408	2637.7045	168512.5696	1206.6431	604.3287286	1206.642932	1206.642277	FALSE			-777.777	-777.777	-777.777	1	41	M:\Shao-En\MSDATA\kinaseinhib\k252a\solcomp\10x\J1\MSQuantCompatible_kinaseinhib_k252a_solcomp_10x_J1_combo_mascot_results.html		2	-777.777	-777.777	M:\Shao-En\MSDATA\kinaseinhib\k252a\solcomp\10x\J1\m03152008_j1_6.raw		60287860.88	1149.6216		604.3293514	TRUE	604.32868	-777.777
-1	1	0	0.893	0.15	IPI:IPI00477763.4	196189	SPACER	SWISS-PROT:Q9Y5S2|TREMBL:Q86TR8;Q86XZ8|ENSEMBL:ENSP00000355237|REFSEQ:NP_006026|H-INV:HIT000070596|VEGA:OTTHUMP00000028140;OTTHUMP00000066098 Tax_Id=9606 Gene_Symbol=CDC42BPB Serine/threonine-protein kinase MRCK beta	LILCYEIQR	607.3395	1212.6644	2	52	-777.777	-777.777	-777.777	-777.777	0	0	2637.4709	0	0	0	1212.6632	607.3388182	1212.663111	0	FALSE			-777.777	-777.777	-777.777	1	32.5	M:\Shao-En\MSDATA\kinaseinhib\k252a\solcomp\10x\J1\MSQuantCompatible_kinaseinhib_k252a_solcomp_10x_J1_combo_mascot_results.html	1Arg6	2	-777.777	-777.777	M:\Shao-En\MSDATA\kinaseinhib\k252a\solcomp\10x\J1\m03152008_j1_6.raw		0	1149.6216		0	TRUE	0	-777.777
-1	1	0	0.893	0.15	IPI:IPI00477763.4	196189	SPACER	SWISS-PROT:Q9Y5S2|TREMBL:Q86TR8;Q86XZ8|ENSEMBL:ENSP00000355237|REFSEQ:NP_006026|H-INV:HIT000070596|VEGA:OTTHUMP00000028140;OTTHUMP00000066098 Tax_Id=9606 Gene_Symbol=CDC42BPB Serine/threonine-protein kinase MRCK beta	LPDFQDSIFEYFNTAPLAHDLTFR	953.1335	2856.3787	3	70	-777.777	-777.777	-777.777	-777.777	3513.273677	14.09687334	3514.1661	3513.547783	3512.4374	8929.932844	2856.3758	953.1316268	2856.373092	2856.378094	TRUE	Charge state is not the expected. Detected:	2. Expected: 3 Deci charge: 1.51	-777.777	-777.777	-777.777	1	65.9	M:\Shao-En\MSDATA\kinaseinhib\k252a\solcomp\10x\J1\MSQuantCompatible_kinaseinhib_k252a_solcomp_10x_J1_combo_mascot_results.html		2	-777.777	-777.777	M:\Shao-En\MSDATA\kinaseinhib\k252a\solcomp\10x\J1\m03152008_j1_6.raw		1629729.635	2856.375845		953.1334946	TRUE	953.1316213	-777.777
-1	1	0	0.893	0.15	IPI:IPI00477763.4	196189	SPACER	SWISS-PROT:Q9Y5S2|TREMBL:Q86TR8;Q86XZ8|ENSEMBL:ENSP00000355237|REFSEQ:NP_006026|H-INV:HIT000070596|VEGA:OTTHUMP00000028140;OTTHUMP00000066098 Tax_Id=9606 Gene_Symbol=CDC42BPB Serine/threonine-protein kinase MRCK beta	LQESTQTVQSLHGSSR	586.6315	1756.8728	3	41	-777.777	-777.777	-777.777	-777.777	2104.133708	8.27149796	2103.7714	2104.751764	2104.8324	23399.00147	1756.8704	586.6308896	1756.870881	1756.868832	FALSE			-777.777	-777.777	-777.777	1	29	M:\Shao-En\MSDATA\kinaseinhib\k252a\solcomp\10x\J1\MSQuantCompatible_kinaseinhib_k252a_solcomp_10x_J1_combo_mascot_results.html		2	-777.777	-777.777	M:\Shao-En\MSDATA\kinaseinhib\k252a\solcomp\10x\J1\m03152008_j1_6.raw		8915721.031	1756.870385		586.631323	TRUE	586.6307126	-777.777
-1	1	0	0.893	0.15	IPI:IPI00477763.4	196189	SPACER	SWISS-PROT:Q9Y5S2|TREMBL:Q86TR8;Q86XZ8|ENSEMBL:ENSP00000355237|REFSEQ:NP_006026|H-INV:HIT000070596|VEGA:OTTHUMP00000028140;OTTHUMP00000066098 Tax_Id=9606 Gene_Symbol=CDC42BPB Serine/threonine-protein kinase MRCK beta	LTAQNR	351.7007	701.3868	2	26	-777.777	-777.777	-777.777	-777.777	2131.680862	10.02206721	2131.4207	2131.198572	2130.3899	5029.275209	701.382	351.700899	701.3872726	701.3872443	FALSE			-777.777	-777.777	-777.777	1	4.1	M:\Shao-En\MSDATA\kinaseinhib\k252a\solcomp\10x\J1\MSQuantCompatible_kinaseinhib_k252a_solcomp_10x_J1_combo_mascot_results.html		2	-777.777	-777.777	M:\Shao-En\MSDATA\kinaseinhib\k252a\solcomp\10x\J1\m03152008_j1_1.raw		4206116.406	701.3820347		351.7006903	TRUE	351.7008893	-777.777
-1	1	0	0.893	0.15	IPI:IPI00477763.4	196189	SPACER	SWISS-PROT:Q9Y5S2|TREMBL:Q86TR8;Q86XZ8|ENSEMBL:ENSP00000355237|REFSEQ:NP_006026|H-INV:HIT000070596|VEGA:OTTHUMP00000028140;OTTHUMP00000066098 Tax_Id=9606 Gene_Symbol=CDC42BPB Serine/threonine-protein kinase MRCK beta	MTEELEALR	549.284	1096.5533	2	80	-777.777	-777.777	-777.777	-777.777	2444.224876	5.488381883	2443.2836	2444.230553	2444.2032	269659.1279	1096.5529	549.2835182	1096.552511	1090.532538	FALSE			-777.777	-777.777	-777.777	1	62.2	M:\Shao-En\MSDATA\kinaseinhib\k252a\solcomp\10x\J1\MSQuantCompatible_kinaseinhib_k252a_solcomp_10x_J1_combo_mascot_results.html	1Arg6	2	-777.777	-777.777	M:\Shao-En\MSDATA\kinaseinhib\k252a\solcomp\10x\J1\m03152008_j1_6.raw		113753877.5	1090.532845		549.2838655	TRUE	549.2833837	-777.777
-1	1	0	0.893	0.15	IPI:IPI00477763.4	196189	SPACER	SWISS-PROT:Q9Y5S2|TREMBL:Q86TR8;Q86XZ8|ENSEMBL:ENSP00000355237|REFSEQ:NP_006026|H-INV:HIT000070596|VEGA:OTTHUMP00000028140;OTTHUMP00000066098 Tax_Id=9606 Gene_Symbol=CDC42BPB Serine/threonine-protein kinase MRCK beta	MTEELEALR	546.2737	1090.5328	2	66	-777.777	-777.777	-777.777	-777.777	0	0	2443.0478	0	0	0	1090.5328	546.2732286	1090.531932	0	FALSE			-777.777	-777.777	-777.777	1	49.6	M:\Shao-En\MSDATA\kinaseinhib\k252a\solcomp\10x\J1\MSQuantCompatible_kinaseinhib_k252a_solcomp_10x_J1_combo_mascot_results.html		2	-777.777	-777.777	M:\Shao-En\MSDATA\kinaseinhib\k252a\solcomp\10x\J1\m03152008_j1_6.raw		0	1090.532845		0	TRUE	0	-777.777
-1	1	0	0.893	0.15	IPI:IPI00477763.4	196189	SPACER	SWISS-PROT:Q9Y5S2|TREMBL:Q86TR8;Q86XZ8|ENSEMBL:ENSP00000355237|REFSEQ:NP_006026|H-INV:HIT000070596|VEGA:OTTHUMP00000028140;OTTHUMP00000066098 Tax_Id=9606 Gene_Symbol=CDC42BPB Serine/threonine-protein kinase MRCK beta	NKPYISWPSSGGSEPSVTVPLR	786.7425	2357.2056	3	40	-777.777	-777.777	-777.777	-777.777	2716.221346	18.88007415	2717.4441	2716.1105	2715.8787	60515.55196	2357.2015	786.7412001	2357.201812	2357.202966	FALSE			-777.777	-777.777	-777.777	1	28.3	M:\Shao-En\MSDATA\kinaseinhib\k252a\solcomp\10x\J1\MSQuantCompatible_kinaseinhib_k252a_solcomp_10x_J1_combo_mascot_results.html		2	-777.777	-777.777	M:\Shao-En\MSDATA\kinaseinhib\k252a\solcomp\10x\J1\m03152008_j1_6.raw		14609166.57	2357.201525		786.7424673	TRUE	786.7411674	-777.777
-1	1	0	0.893	0.15	IPI:IPI00477763.4	196189	SPACER	SWISS-PROT:Q9Y5S2|TREMBL:Q86TR8;Q86XZ8|ENSEMBL:ENSP00000355237|REFSEQ:NP_006026|H-INV:HIT000070596|VEGA:OTTHUMP00000028140;OTTHUMP00000066098 Tax_Id=9606 Gene_Symbol=CDC42BPB Serine/threonine-protein kinase MRCK beta	NQVVHVPLEAYDSSLPLIK	1065.5909	2129.1673	2	66	-777.777	-777.777	-777.777	-777.777	2864.16095	8.232423023	2866.237	2864.338616	2865.1643	72440.18517	2129.1611	1065.588639	2129.162753	2121.148537	FALSE			-777.777	-777.777	-777.777	1	61.6	M:\Shao-En\MSDATA\kinaseinhib\k252a\solcomp\10x\J1\MSQuantCompatible_kinaseinhib_k252a_solcomp_10x_J1_combo_mascot_results.html	1Lys8	2	-777.777	-777.777	M:\Shao-En\MSDATA\kinaseinhib\k252a\solcomp\10x\J1\m03152008_j1_6.raw		11137542.66	2121.146965		1065.590931	TRUE	1065.58867	-777.777
-1	1	0	0.893	0.15	IPI:IPI00477763.4	196189	SPACER	SWISS-PROT:Q9Y5S2|TREMBL:Q86TR8;Q86XZ8|ENSEMBL:ENSP00000355237|REFSEQ:NP_006026|H-INV:HIT000070596|VEGA:OTTHUMP00000028140;OTTHUMP00000066098 Tax_Id=9606 Gene_Symbol=CDC42BPB Serine/threonine-protein kinase MRCK beta	NQVVHVPLEAYDSSLPLIK	708.0581	2121.1523	3	55	-777.777	-777.777	-777.777	-777.777	2863.665875	10.47488019	2860.9514	2864.244694	2865.1643	122688.1858	2121.1469	708.0570712	2121.149425	2121.14878	FALSE			-777.777	-777.777	-777.777	1	47	M:\Shao-En\MSDATA\kinaseinhib\k252a\solcomp\10x\J1\MSQuantCompatible_kinaseinhib_k252a_solcomp_10x_J1_combo_mascot_results.html		2	-777.777	-777.777	M:\Shao-En\MSDATA\kinaseinhib\k252a\solcomp\10x\J1\m03152008_j1_6.raw		34595270	2121.146965		708.0578939	TRUE	708.0568651	-777.777
-1	1	0	0.893	0.15	IPI:IPI00477763.4	196189	SPACER	SWISS-PROT:Q9Y5S2|TREMBL:Q86TR8;Q86XZ8|ENSEMBL:ENSP00000355237|REFSEQ:NP_006026|H-INV:HIT000070596|VEGA:OTTHUMP00000028140;OTTHUMP00000066098 Tax_Id=9606 Gene_Symbol=CDC42BPB Serine/threonine-protein kinase MRCK beta	NQVVHVPLEAYDSSLPLIK	710.7307	2129.1703	3	45	-777.777	-777.777	-777.777	-777.777	0	0	2860.367	0	0	0	2129.1611	710.729662	2129.167198	0	FALSE			-777.777	-777.777	-777.777	1	37.9	M:\Shao-En\MSDATA\kinaseinhib\k252a\solcomp\10x\J1\MSQuantCompatible_kinaseinhib_k252a_solcomp_10x_J1_combo_mascot_results.html	1Lys8	2	-777.777	-777.777	M:\Shao-En\MSDATA\kinaseinhib\k252a\solcomp\10x\J1\m03152008_j1_6.raw		0	2121.146965		0	TRUE	0	-777.777
-1	1	0	0.893	0.15	IPI:IPI00477763.4	196189	SPACER	SWISS-PROT:Q9Y5S2|TREMBL:Q86TR8;Q86XZ8|ENSEMBL:ENSP00000355237|REFSEQ:NP_006026|H-INV:HIT000070596|VEGA:OTTHUMP00000028140;OTTHUMP00000066098 Tax_Id=9606 Gene_Symbol=CDC42BPB Serine/threonine-protein kinase MRCK beta	NSGTCLFVAVK	602.3181	1202.6217	2	79	-777.777	-777.777	-777.777	-777.777	2505.371302	7.52951543	2504.9063	2505.351049	2506.078	145842.4102	1202.6209	602.3174355	1202.620346	1194.606714	FALSE			-777.777	-777.777	-777.777	1	63	M:\Shao-En\MSDATA\kinaseinhib\k252a\solcomp\10x\J1\MSQuantCompatible_kinaseinhib_k252a_solcomp_10x_J1_combo_mascot_results.html	1Lys8	2	-777.777	-777.777	M:\Shao-En\MSDATA\kinaseinhib\k252a\solcomp\10x\J1\m03152008_j1_6.raw		53428826.25	1137.58521		602.3190718	TRUE	602.3184073	-777.777
-1	1	0	0.893	0.15	IPI:IPI00477763.4	196189	SPACER	SWISS-PROT:Q9Y5S2|TREMBL:Q86TR8;Q86XZ8|ENSEMBL:ENSP00000355237|REFSEQ:NP_006026|H-INV:HIT000070596|VEGA:OTTHUMP00000028140;OTTHUMP00000066098 Tax_Id=9606 Gene_Symbol=CDC42BPB Serine/threonine-protein kinase MRCK beta	NSGTCLFVAVK	598.3105	1194.6065	2	67	-777.777	-777.777	-777.777	-777.777	0	0	2506.5921	0	0	0	1194.6066	598.3098493	1194.605173	0	FALSE			-777.777	-777.777	-777.777	1	48	M:\Shao-En\MSDATA\kinaseinhib\k252a\solcomp\10x\J1\MSQuantCompatible_kinaseinhib_k252a_solcomp_10x_J1_combo_mascot_results.html		2	-777.777	-777.777	M:\Shao-En\MSDATA\kinaseinhib\k252a\solcomp\10x\J1\m03152008_j1_6.raw		0	1137.58521		0	TRUE	0	-777.777
-1	1	0	0.893	0.15	IPI:IPI00477763.4	196189	SPACER	SWISS-PROT:Q9Y5S2|TREMBL:Q86TR8;Q86XZ8|ENSEMBL:ENSP00000355237|REFSEQ:NP_006026|H-INV:HIT000070596|VEGA:OTTHUMP00000028140;OTTHUMP00000066098 Tax_Id=9606 Gene_Symbol=CDC42BPB Serine/threonine-protein kinase MRCK beta	QGYACEVCSFACHVSCK	688.2798	2061.8175	3	60	-777.777	-777.777	-777.777	-777.777	2539.922361	8.007079161	2540.5905	2540.114698	2539.2637	101073.1809	2061.8165	688.2788393	2061.81473	2061.814619	FALSE			-777.777	-777.777	-777.777	1	59.9	M:\Shao-En\MSDATA\kinaseinhib\k252a\solcomp\10x\J1\MSQuantCompatible_kinaseinhib_k252a_solcomp_10x_J1_combo_mascot_results.html		2	-777.777	-777.777	M:\Shao-En\MSDATA\kinaseinhib\k252a\solcomp\10x\J1\m03152008_j1_6.raw		29721635.27	1833.730646		688.2797904	TRUE	688.2788297	-777.777
-1	1	0	0.893	0.15	IPI:IPI00477763.4	196189	SPACER	SWISS-PROT:Q9Y5S2|TREMBL:Q86TR8;Q86XZ8|ENSEMBL:ENSP00000355237|REFSEQ:NP_006026|H-INV:HIT000070596|VEGA:OTTHUMP00000028140;OTTHUMP00000066098 Tax_Id=9606 Gene_Symbol=CDC42BPB Serine/threonine-protein kinase MRCK beta	QGYACEVCSFACHVSCK	690.9515	2069.8328	3	32	-777.777	-777.777	-777.777	-777.777	0	0	2540.3027	0	0	0	2069.8307	690.9505301	2069.829802	0	FALSE			-777.777	-777.777	-777.777	1	32.3	M:\Shao-En\MSDATA\kinaseinhib\k252a\solcomp\10x\J1\MSQuantCompatible_kinaseinhib_k252a_solcomp_10x_J1_combo_mascot_results.html	1Lys8	2	-777.777	-777.777	M:\Shao-En\MSDATA\kinaseinhib\k252a\solcomp\10x\J1\m03152008_j1_6.raw		0	1833.730646		0	TRUE	0	-777.777
-1	1	0	0.893	0.15	IPI:IPI00477763.4	196189	SPACER	SWISS-PROT:Q9Y5S2|TREMBL:Q86TR8;Q86XZ8|ENSEMBL:ENSP00000355237|REFSEQ:NP_006026|H-INV:HIT000070596|VEGA:OTTHUMP00000028140;OTTHUMP00000066098 Tax_Id=9606 Gene_Symbol=CDC42BPB Serine/threonine-protein kinase MRCK beta	QLEDELQDLAAK	690.8594	1379.7043	2	73	-777.777	-777.777	-777.777	-777.777	2700.25642	8.168558965	2699.5056	2700.436896	2699.748	124281.6675	1379.7023	690.8584304	1379.702335	1371.688745	FALSE			-777.777	-777.777	-777.777	1	62.2	M:\Shao-En\MSDATA\kinaseinhib\k252a\solcomp\10x\J1\MSQuantCompatible_kinaseinhib_k252a_solcomp_10x_J1_combo_mascot_results.html	1Lys8	2	-777.777	-777.777	M:\Shao-En\MSDATA\kinaseinhib\k252a\solcomp\10x\J1\m03152008_j1_6.raw		37423835.03	1371.688145		690.8593096	TRUE	690.85834	-777.777
-1	1	0	0.893	0.15	IPI:IPI00477763.4	196189	SPACER	SWISS-PROT:Q9Y5S2|TREMBL:Q86TR8;Q86XZ8|ENSEMBL:ENSP00000355237|REFSEQ:NP_006026|H-INV:HIT000070596|VEGA:OTTHUMP00000028140;OTTHUMP00000066098 Tax_Id=9606 Gene_Symbol=CDC42BPB Serine/threonine-protein kinase MRCK beta	QLEDELQDLAAK	686.8527	1371.6908	2	64	-777.777	-777.777	-777.777	-777.777	0	0	2700.8374	0	0	0	1371.6881	686.8517442	1371.688963	0	FALSE			-777.777	-777.777	-777.777	1	47.8	M:\Shao-En\MSDATA\kinaseinhib\k252a\solcomp\10x\J1\MSQuantCompatible_kinaseinhib_k252a_solcomp_10x_J1_combo_mascot_results.html		2	-777.777	-777.777	M:\Shao-En\MSDATA\kinaseinhib\k252a\solcomp\10x\J1\m03152008_j1_6.raw		0	1371.688145		0	TRUE	0	-777.777
-1	1	0	0.893	0.15	IPI:IPI00477763.4	196189	SPACER	SWISS-PROT:Q9Y5S2|TREMBL:Q86TR8;Q86XZ8|ENSEMBL:ENSP00000355237|REFSEQ:NP_006026|H-INV:HIT000070596|VEGA:OTTHUMP00000028140;OTTHUMP00000066098 Tax_Id=9606 Gene_Symbol=CDC42BPB Serine/threonine-protein kinase MRCK beta	QLEDELQDLAAKK	500.9361	1499.7865	3	28	-777.777	-777.777	-777.777	-777.777	2578.088894	8.001740194	2580.6297	2577.789487	2579.3374	56520.21452	1499.7831	500.9357848	1499.785566	1499.784519	FALSE			-777.777	-777.777	-777.777	1	20	M:\Shao-En\MSDATA\kinaseinhib\k252a\solcomp\10x\J1\MSQuantCompatible_kinaseinhib_k252a_solcomp_10x_J1_combo_mascot_results.html		2	-777.777	-777.777	M:\Shao-En\MSDATA\kinaseinhib\k252a\solcomp\10x\J1\m03152008_j1_6.raw		27849819.38	1499.783105		500.9361059	TRUE	500.9357907	-777.777
-1	1	0	0.893	0.15	IPI:IPI00477763.4	196189	SPACER	SWISS-PROT:Q9Y5S2|TREMBL:Q86TR8;Q86XZ8|ENSEMBL:ENSP00000355237|REFSEQ:NP_006026|H-INV:HIT000070596|VEGA:OTTHUMP00000028140;OTTHUMP00000066098 Tax_Id=9606 Gene_Symbol=CDC42BPB Serine/threonine-protein kinase MRCK beta	QLEDTVALR	522.7884	1043.5623	2	52	-777.777	-777.777	-777.777	-777.777	2328.569405	5.515858024	2327.5299	2328.656955	2328.7039	248761.2332	1043.5611	522.7880095	1043.561494	1043.560945	FALSE			-777.777	-777.777	-777.777	1	33.2	M:\Shao-En\MSDATA\kinaseinhib\k252a\solcomp\10x\J1\MSQuantCompatible_kinaseinhib_k252a_solcomp_10x_J1_combo_mascot_results.html		2	-777.777	-777.777	M:\Shao-En\MSDATA\kinaseinhib\k252a\solcomp\10x\J1\m03152008_j1_6.raw		112155500.9	1043.561105		522.7876031	TRUE	522.7872127	-777.777
-1	1	0	0.893	0.15	IPI:IPI00477763.4	196189	SPACER	SWISS-PROT:Q9Y5S2|TREMBL:Q86TR8;Q86XZ8|ENSEMBL:ENSP00000355237|REFSEQ:NP_006026|H-INV:HIT000070596|VEGA:OTTHUMP00000028140;OTTHUMP00000066098 Tax_Id=9606 Gene_Symbol=CDC42BPB Serine/threonine-protein kinase MRCK beta	QLEDTVALR	525.7988	1049.5831	2	42	-777.777	-777.777	-777.777	-777.777	0	0	2328.4778	0	0	0	1049.5812	525.7983992	1049.582273	0	FALSE			-777.777	-777.777	-777.777	1	25	M:\Shao-En\MSDATA\kinaseinhib\k252a\solcomp\10x\J1\MSQuantCompatible_kinaseinhib_k252a_solcomp_10x_J1_combo_mascot_results.html	1Arg6	2	-777.777	-777.777	M:\Shao-En\MSDATA\kinaseinhib\k252a\solcomp\10x\J1\m03152008_j1_6.raw		0	1043.561105		0	TRUE	0	-777.777
-1	1	0	0.893	0.15	IPI:IPI00477763.4	196189	SPACER	SWISS-PROT:Q9Y5S2|TREMBL:Q86TR8;Q86XZ8|ENSEMBL:ENSP00000355237|REFSEQ:NP_006026|H-INV:HIT000070596|VEGA:OTTHUMP00000028140;OTTHUMP00000066098 Tax_Id=9606 Gene_Symbol=CDC42BPB Serine/threonine-protein kinase MRCK beta	QLVEASER	469.2569	936.4993	2	25	-777.777	-777.777	-777.777	-777.777	0	0	882.5769	0	0	0	936.4971	469.256694	936.4988625	0	FALSE			-777.777	-777.777	-777.777	1	7.5	M:\Shao-En\MSDATA\kinaseinhib\k252a\solcomp\10x\J1\MSQuantCompatible_kinaseinhib_k252a_solcomp_10x_J1_combo_mascot_results.html	1Arg6	2	-777.777	-777.777	M:\Shao-En\MSDATA\kinaseinhib\k252a\solcomp\10x\J1\m03152008_j1_6.raw		0	930.4770447		0	FALSE	0	-777.777
-1	1	0	0.893	0.15	IPI:IPI00477763.4	196189	SPACER	SWISS-PROT:Q9Y5S2|TREMBL:Q86TR8;Q86XZ8|ENSEMBL:ENSP00000355237|REFSEQ:NP_006026|H-INV:HIT000070596|VEGA:OTTHUMP00000028140;OTTHUMP00000066098 Tax_Id=9606 Gene_Symbol=CDC42BPB Serine/threonine-protein kinase MRCK beta	QLVQEELR	510.7927	1019.5709	2	49	-777.777	-777.777	-777.777	-777.777	2232.974014	7.444187768	2233.2358	2233.799849	2233.912	48873.57531	1019.5706	510.7923509	1019.570176	1013.55004	FALSE			-777.777	-777.777	-777.777	1	25	M:\Shao-En\MSDATA\kinaseinhib\k252a\solcomp\10x\J1\MSQuantCompatible_kinaseinhib_k252a_solcomp_10x_J1_combo_mascot_results.html	1Arg6	2	-777.777	-777.777	M:\Shao-En\MSDATA\kinaseinhib\k252a\solcomp\10x\J1\m03152008_j1_6.raw		23045889.34	1013.550545		510.7928934	TRUE	510.7925442	-777.777
-1	1	0	0.893	0.15	IPI:IPI00477763.4	196189	SPACER	SWISS-PROT:Q9Y5S2|TREMBL:Q86TR8;Q86XZ8|ENSEMBL:ENSP00000355237|REFSEQ:NP_006026|H-INV:HIT000070596|VEGA:OTTHUMP00000028140;OTTHUMP00000066098 Tax_Id=9606 Gene_Symbol=CDC42BPB Serine/threonine-protein kinase MRCK beta	QLVQEELR	507.7833	1013.552	2	21	-777.777	-777.777	-777.777	-777.777	0	0	2232.9994	0	0	0	1013.5505	507.7829612	1013.551397	0	FALSE			-777.777	-777.777	-777.777	1	0.2	M:\Shao-En\MSDATA\kinaseinhib\k252a\solcomp\10x\J1\MSQuantCompatible_kinaseinhib_k252a_solcomp_10x_J1_combo_mascot_results.html		2	-777.777	-777.777	M:\Shao-En\MSDATA\kinaseinhib\k252a\solcomp\10x\J1\m03152008_j1_6.raw		0	1013.550545		0	FALSE	0	-777.777
-1	1	0	0.893	0.15	IPI:IPI00477763.4	196189	SPACER	SWISS-PROT:Q9Y5S2|TREMBL:Q86TR8;Q86XZ8|ENSEMBL:ENSP00000355237|REFSEQ:NP_006026|H-INV:HIT000070596|VEGA:OTTHUMP00000028140;OTTHUMP00000066098 Tax_Id=9606 Gene_Symbol=CDC42BPB Serine/threonine-protein kinase MRCK beta	QLVQEELRK	571.8299	1141.6453	2	45	-777.777	-777.777	-777.777	-777.777	1951.627728	19.09555461	1950.6673	1952.643924	1955.7581	652.8673971	1141.6455	571.8293406	1141.644156	1141.643936	FALSE			-777.777	-777.777	-777.777	1	24.7	M:\Shao-En\MSDATA\kinaseinhib\k252a\solcomp\10x\J1\MSQuantCompatible_kinaseinhib_k252a_solcomp_10x_J1_combo_mascot_results.html		2	-777.777	-777.777	M:\Shao-En\MSDATA\kinaseinhib\k252a\solcomp\10x\J1\m03152008_j1_6.raw		258414.5063	1141.645505		571.8300629	TRUE	571.8295035	-777.777
-1	1	0	0.893	0.15	IPI:IPI00477763.4	196189	SPACER	SWISS-PROT:Q9Y5S2|TREMBL:Q86TR8;Q86XZ8|ENSEMBL:ENSP00000355237|REFSEQ:NP_006026|H-INV:HIT000070596|VEGA:OTTHUMP00000028140;OTTHUMP00000066098 Tax_Id=9606 Gene_Symbol=CDC42BPB Serine/threonine-protein kinase MRCK beta	QLVQEELRK	571.83	1141.6454	2	39	-777.777	-777.777	-777.777	-777.777	0	0	1857.0256	0	0	0	1141.6455	571.8294406	1141.644356	0	FALSE			-777.777	-777.777	-777.777	1	23.1	M:\Shao-En\MSDATA\kinaseinhib\k252a\solcomp\10x\J1\MSQuantCompatible_kinaseinhib_k252a_solcomp_10x_J1_combo_mascot_results.html		2	-777.777	-777.777	M:\Shao-En\MSDATA\kinaseinhib\k252a\solcomp\10x\J1\m03152008_j1_6.raw		0	1141.645505		0	TRUE	0	-777.777
-1	1	0	0.893	0.15	IPI:IPI00477763.4	196189	SPACER	SWISS-PROT:Q9Y5S2|TREMBL:Q86TR8;Q86XZ8|ENSEMBL:ENSP00000355237|REFSEQ:NP_006026|H-INV:HIT000070596|VEGA:OTTHUMP00000028140;OTTHUMP00000066098 Tax_Id=9606 Gene_Symbol=CDC42BPB Serine/threonine-protein kinase MRCK beta	QLVQEELRK	571.8301	1141.6456	2	38	-777.777	-777.777	-777.777	-777.777	0	0	1793.8047	0	0	0	1141.6455	571.8295406	1141.644556	0	FALSE			-777.777	-777.777	-777.777	1	10	M:\Shao-En\MSDATA\kinaseinhib\k252a\solcomp\10x\J1\MSQuantCompatible_kinaseinhib_k252a_solcomp_10x_J1_combo_mascot_results.html		2	-777.777	-777.777	M:\Shao-En\MSDATA\kinaseinhib\k252a\solcomp\10x\J1\m03152008_j1_6.raw		0	1141.645505		0	TRUE	0	-777.777
-1	1	0	0.893	0.15	IPI:IPI00477763.4	196189	SPACER	SWISS-PROT:Q9Y5S2|TREMBL:Q86TR8;Q86XZ8|ENSEMBL:ENSP00000355237|REFSEQ:NP_006026|H-INV:HIT000070596|VEGA:OTTHUMP00000028140;OTTHUMP00000066098 Tax_Id=9606 Gene_Symbol=CDC42BPB Serine/threonine-protein kinase MRCK beta	QLVQEELRK	571.8301	1141.6456	2	35	-777.777	-777.777	-777.777	-777.777	0	0	1447.2863	0	0	0	1141.6455	571.8295406	1141.644556	0	FALSE			-777.777	-777.777	-777.777	1	17.3	M:\Shao-En\MSDATA\kinaseinhib\k252a\solcomp\10x\J1\MSQuantCompatible_kinaseinhib_k252a_solcomp_10x_J1_combo_mascot_results.html		2	-777.777	-777.777	M:\Shao-En\MSDATA\kinaseinhib\k252a\solcomp\10x\J1\m03152008_j1_6.raw		0	1141.645505		0	TRUE	0	-777.777
-1	1	0	0.893	0.15	IPI:IPI00477763.4	196189	SPACER	SWISS-PROT:Q9Y5S2|TREMBL:Q86TR8;Q86XZ8|ENSEMBL:ENSP00000355237|REFSEQ:NP_006026|H-INV:HIT000070596|VEGA:OTTHUMP00000028140;OTTHUMP00000066098 Tax_Id=9606 Gene_Symbol=CDC42BPB Serine/threonine-protein kinase MRCK beta	QLVQEELRK	571.8299	1141.6453	2	34	-777.777	-777.777	-777.777	-777.777	0	0	1730.2262	0	0	0	1141.6455	571.8293406	1141.644156	0	FALSE			-777.777	-777.777	-777.777	1	14.1	M:\Shao-En\MSDATA\kinaseinhib\k252a\solcomp\10x\J1\MSQuantCompatible_kinaseinhib_k252a_solcomp_10x_J1_combo_mascot_results.html		2	-777.777	-777.777	M:\Shao-En\MSDATA\kinaseinhib\k252a\solcomp\10x\J1\m03152008_j1_6.raw		0	1141.645505		0	TRUE	0	-777.777
-1	1	0	0.893	0.15	IPI:IPI00477763.4	196189	SPACER	SWISS-PROT:Q9Y5S2|TREMBL:Q86TR8;Q86XZ8|ENSEMBL:ENSP00000355237|REFSEQ:NP_006026|H-INV:HIT000070596|VEGA:OTTHUMP00000028140;OTTHUMP00000066098 Tax_Id=9606 Gene_Symbol=CDC42BPB Serine/threonine-protein kinase MRCK beta	QLVQEELRK	571.8302	1141.6458	2	34	-777.777	-777.777	-777.777	-777.777	0	0	1761.5781	0	0	0	1141.6455	571.8296406	1141.644756	0	FALSE			-777.777	-777.777	-777.777	1	12.7	M:\Shao-En\MSDATA\kinaseinhib\k252a\solcomp\10x\J1\MSQuantCompatible_kinaseinhib_k252a_solcomp_10x_J1_combo_mascot_results.html		2	-777.777	-777.777	M:\Shao-En\MSDATA\kinaseinhib\k252a\solcomp\10x\J1\m03152008_j1_6.raw		0	1141.645505		0	TRUE	0	-777.777
-1	1	0	0.893	0.15	IPI:IPI00477763.4	196189	SPACER	SWISS-PROT:Q9Y5S2|TREMBL:Q86TR8;Q86XZ8|ENSEMBL:ENSP00000355237|REFSEQ:NP_006026|H-INV:HIT000070596|VEGA:OTTHUMP00000028140;OTTHUMP00000066098 Tax_Id=9606 Gene_Symbol=CDC42BPB Serine/threonine-protein kinase MRCK beta	QLVQEELRK	571.8301	1141.6457	2	33	-777.777	-777.777	-777.777	-777.777	0	0	1825.4281	0	0	0	1141.6455	571.8295406	1141.644556	0	FALSE			-777.777	-777.777	-777.777	1	12.6	M:\Shao-En\MSDATA\kinaseinhib\k252a\solcomp\10x\J1\MSQuantCompatible_kinaseinhib_k252a_solcomp_10x_J1_combo_mascot_results.html		2	-777.777	-777.777	M:\Shao-En\MSDATA\kinaseinhib\k252a\solcomp\10x\J1\m03152008_j1_6.raw		0	1141.645505		0	TRUE	0	-777.777
-1	1	0	0.893	0.15	IPI:IPI00477763.4	196189	SPACER	SWISS-PROT:Q9Y5S2|TREMBL:Q86TR8;Q86XZ8|ENSEMBL:ENSP00000355237|REFSEQ:NP_006026|H-INV:HIT000070596|VEGA:OTTHUMP00000028140;OTTHUMP00000066098 Tax_Id=9606 Gene_Symbol=CDC42BPB Serine/threonine-protein kinase MRCK beta	QLVQEELRK	571.8302	1141.6458	2	32	-777.777	-777.777	-777.777	-777.777	0	0	1887.403	0	0	0	1141.6455	571.8296406	1141.644756	0	FALSE			-777.777	-777.777	-777.777	1	18	M:\Shao-En\MSDATA\kinaseinhib\k252a\solcomp\10x\J1\MSQuantCompatible_kinaseinhib_k252a_solcomp_10x_J1_combo_mascot_results.html		2	-777.777	-777.777	M:\Shao-En\MSDATA\kinaseinhib\k252a\solcomp\10x\J1\m03152008_j1_6.raw		0	1141.645505		0	TRUE	0	-777.777
-1	1	0	0.893	0.15	IPI:IPI00477763.4	196189	SPACER	SWISS-PROT:Q9Y5S2|TREMBL:Q86TR8;Q86XZ8|ENSEMBL:ENSP00000355237|REFSEQ:NP_006026|H-INV:HIT000070596|VEGA:OTTHUMP00000028140;OTTHUMP00000066098 Tax_Id=9606 Gene_Symbol=CDC42BPB Serine/threonine-protein kinase MRCK beta	QLVQEELRK	571.8301	1141.6456	2	30	-777.777	-777.777	-777.777	-777.777	0	0	2010.3954	0	0	0	1141.6455	571.8295406	1141.644556	0	FALSE			-777.777	-777.777	-777.777	1	5.5	M:\Shao-En\MSDATA\kinaseinhib\k252a\solcomp\10x\J1\MSQuantCompatible_kinaseinhib_k252a_solcomp_10x_J1_combo_mascot_results.html		2	-777.777	-777.777	M:\Shao-En\MSDATA\kinaseinhib\k252a\solcomp\10x\J1\m03152008_j1_6.raw		0	1141.645505		0	TRUE	0	-777.777
-1	1	0	0.893	0.15	IPI:IPI00477763.4	196189	SPACER	SWISS-PROT:Q9Y5S2|TREMBL:Q86TR8;Q86XZ8|ENSEMBL:ENSP00000355237|REFSEQ:NP_006026|H-INV:HIT000070596|VEGA:OTTHUMP00000028140;OTTHUMP00000066098 Tax_Id=9606 Gene_Symbol=CDC42BPB Serine/threonine-protein kinase MRCK beta	QLVQEELRK	578.8468	1155.6791	2	30	-777.777	-777.777	-777.777	-777.777	0	0	1740.5164	0	0	0	1155.6798	578.8462164	1155.677907	0	FALSE			-777.777	-777.777	-777.777	1	16	M:\Shao-En\MSDATA\kinaseinhib\k252a\solcomp\10x\J1\MSQuantCompatible_kinaseinhib_k252a_solcomp_10x_J1_combo_mascot_results.html	1Arg6 1Lys8	2	-777.777	-777.777	M:\Shao-En\MSDATA\kinaseinhib\k252a\solcomp\10x\J1\m03152008_j1_6.raw		0	1141.645505		0	TRUE	0	-777.777
-1	1	0	0.893	0.15	IPI:IPI00477763.4	196189	SPACER	SWISS-PROT:Q9Y5S2|TREMBL:Q86TR8;Q86XZ8|ENSEMBL:ENSP00000355237|REFSEQ:NP_006026|H-INV:HIT000070596|VEGA:OTTHUMP00000028140;OTTHUMP00000066098 Tax_Id=9606 Gene_Symbol=CDC42BPB Serine/threonine-protein kinase MRCK beta	QLVQEELRK	571.83	1141.6455	2	28	-777.777	-777.777	-777.777	-777.777	0	0	1918.9605	0	0	0	1141.6455	571.8294406	1141.644356	0	FALSE			-777.777	-777.777	-777.777	1	14.8	M:\Shao-En\MSDATA\kinaseinhib\k252a\solcomp\10x\J1\MSQuantCompatible_kinaseinhib_k252a_solcomp_10x_J1_combo_mascot_results.html		2	-777.777	-777.777	M:\Shao-En\MSDATA\kinaseinhib\k252a\solcomp\10x\J1\m03152008_j1_6.raw		0	1141.645505		0	TRUE	0	-777.777
-1	1	0	0.893	0.15	IPI:IPI00477763.4	196189	SPACER	SWISS-PROT:Q9Y5S2|TREMBL:Q86TR8;Q86XZ8|ENSEMBL:ENSP00000355237|REFSEQ:NP_006026|H-INV:HIT000070596|VEGA:OTTHUMP00000028140;OTTHUMP00000066098 Tax_Id=9606 Gene_Symbol=CDC42BPB Serine/threonine-protein kinase MRCK beta	QLVQEELRK	571.8301	1141.6456	2	28	-777.777	-777.777	-777.777	-777.777	0	0	1667.5381	0	0	0	1141.6455	571.8295406	1141.644556	0	FALSE			-777.777	-777.777	-777.777	1	11.4	M:\Shao-En\MSDATA\kinaseinhib\k252a\solcomp\10x\J1\MSQuantCompatible_kinaseinhib_k252a_solcomp_10x_J1_combo_mascot_results.html		2	-777.777	-777.777	M:\Shao-En\MSDATA\kinaseinhib\k252a\solcomp\10x\J1\m03152008_j1_6.raw		0	1141.645505		0	TRUE	0	-777.777
-1	1	0	0.893	0.15	IPI:IPI00477763.4	196189	SPACER	SWISS-PROT:Q9Y5S2|TREMBL:Q86TR8;Q86XZ8|ENSEMBL:ENSP00000355237|REFSEQ:NP_006026|H-INV:HIT000070596|VEGA:OTTHUMP00000028140;OTTHUMP00000066098 Tax_Id=9606 Gene_Symbol=CDC42BPB Serine/threonine-protein kinase MRCK beta	QLVQEELRK	571.8301	1141.6456	2	28	-777.777	-777.777	-777.777	-777.777	0	0	1980.1165	0	0	0	1141.6455	571.8295406	1141.644556	0	FALSE			-777.777	-777.777	-777.777	1	8.4	M:\Shao-En\MSDATA\kinaseinhib\k252a\solcomp\10x\J1\MSQuantCompatible_kinaseinhib_k252a_solcomp_10x_J1_combo_mascot_results.html		2	-777.777	-777.777	M:\Shao-En\MSDATA\kinaseinhib\k252a\solcomp\10x\J1\m03152008_j1_6.raw		0	1141.645505		0	TRUE	0	-777.777
-1	1	0	0.893	0.15	IPI:IPI00477763.4	196189	SPACER	SWISS-PROT:Q9Y5S2|TREMBL:Q86TR8;Q86XZ8|ENSEMBL:ENSP00000355237|REFSEQ:NP_006026|H-INV:HIT000070596|VEGA:OTTHUMP00000028140;OTTHUMP00000066098 Tax_Id=9606 Gene_Symbol=CDC42BPB Serine/threonine-protein kinase MRCK beta	QLVQEELRK	578.8478	1155.681	2	28	-777.777	-777.777	-777.777	-777.777	0	0	1995.2506	0	0	0	1155.6798	578.8472164	1155.679907	0	FALSE			-777.777	-777.777	-777.777	1	13.2	M:\Shao-En\MSDATA\kinaseinhib\k252a\solcomp\10x\J1\MSQuantCompatible_kinaseinhib_k252a_solcomp_10x_J1_combo_mascot_results.html	1Arg6 1Lys8	2	-777.777	-777.777	M:\Shao-En\MSDATA\kinaseinhib\k252a\solcomp\10x\J1\m03152008_j1_6.raw		0	1141.645505		0	TRUE	0	-777.777
-1	1	0	0.893	0.15	IPI:IPI00477763.4	196189	SPACER	SWISS-PROT:Q9Y5S2|TREMBL:Q86TR8;Q86XZ8|ENSEMBL:ENSP00000355237|REFSEQ:NP_006026|H-INV:HIT000070596|VEGA:OTTHUMP00000028140;OTTHUMP00000066098 Tax_Id=9606 Gene_Symbol=CDC42BPB Serine/threonine-protein kinase MRCK beta	QLVQEELRK	571.8299	1141.6453	2	27	-777.777	-777.777	-777.777	-777.777	0	0	1699.7254	0	0	0	1141.6455	571.8293406	1141.644156	0	FALSE			-777.777	-777.777	-777.777	1	12.5	M:\Shao-En\MSDATA\kinaseinhib\k252a\solcomp\10x\J1\MSQuantCompatible_kinaseinhib_k252a_solcomp_10x_J1_combo_mascot_results.html		2	-777.777	-777.777	M:\Shao-En\MSDATA\kinaseinhib\k252a\solcomp\10x\J1\m03152008_j1_6.raw		0	1141.645505		0	TRUE	0	-777.777
-1	1	0	0.893	0.15	IPI:IPI00477763.4	196189	SPACER	SWISS-PROT:Q9Y5S2|TREMBL:Q86TR8;Q86XZ8|ENSEMBL:ENSP00000355237|REFSEQ:NP_006026|H-INV:HIT000070596|VEGA:OTTHUMP00000028140;OTTHUMP00000066098 Tax_Id=9606 Gene_Symbol=CDC42BPB Serine/threonine-protein kinase MRCK beta	QLVQEELRK	571.8301	1141.6457	2	27	-777.777	-777.777	-777.777	-777.777	0	0	1385.2808	0	0	0	1141.6455	571.8295406	1141.644556	0	FALSE			-777.777	-777.777	-777.777	1	8.7	M:\Shao-En\MSDATA\kinaseinhib\k252a\solcomp\10x\J1\MSQuantCompatible_kinaseinhib_k252a_solcomp_10x_J1_combo_mascot_results.html		2	-777.777	-777.777	M:\Shao-En\MSDATA\kinaseinhib\k252a\solcomp\10x\J1\m03152008_j1_6.raw		0	1141.645505		0	TRUE	0	-777.777
-1	1	0	0.893	0.15	IPI:IPI00477763.4	196189	SPACER	SWISS-PROT:Q9Y5S2|TREMBL:Q86TR8;Q86XZ8|ENSEMBL:ENSP00000355237|REFSEQ:NP_006026|H-INV:HIT000070596|VEGA:OTTHUMP00000028140;OTTHUMP00000066098 Tax_Id=9606 Gene_Symbol=CDC42BPB Serine/threonine-protein kinase MRCK beta	QLVQEELRK	578.8478	1155.6809	2	27	-777.777	-777.777	-777.777	-777.777	0	0	1482.0539	0	0	0	1155.6798	578.8472164	1155.679907	0	FALSE			-777.777	-777.777	-777.777	1	11.2	M:\Shao-En\MSDATA\kinaseinhib\k252a\solcomp\10x\J1\MSQuantCompatible_kinaseinhib_k252a_solcomp_10x_J1_combo_mascot_results.html	1Arg6 1Lys8	2	-777.777	-777.777	M:\Shao-En\MSDATA\kinaseinhib\k252a\solcomp\10x\J1\m03152008_j1_6.raw		0	1141.645505		0	TRUE	0	-777.777
-1	1	0	0.893	0.15	IPI:IPI00477763.4	196189	SPACER	SWISS-PROT:Q9Y5S2|TREMBL:Q86TR8;Q86XZ8|ENSEMBL:ENSP00000355237|REFSEQ:NP_006026|H-INV:HIT000070596|VEGA:OTTHUMP00000028140;OTTHUMP00000066098 Tax_Id=9606 Gene_Symbol=CDC42BPB Serine/threonine-protein kinase MRCK beta	QLVQEELRK	578.8479	1155.6812	2	26	-777.777	-777.777	-777.777	-777.777	0	0	1418.0645	0	0	0	1155.6798	578.8473164	1155.680107	0	FALSE			-777.777	-777.777	-777.777	1	11.4	M:\Shao-En\MSDATA\kinaseinhib\k252a\solcomp\10x\J1\MSQuantCompatible_kinaseinhib_k252a_solcomp_10x_J1_combo_mascot_results.html	1Arg6 1Lys8	2	-777.777	-777.777	M:\Shao-En\MSDATA\kinaseinhib\k252a\solcomp\10x\J1\m03152008_j1_6.raw		0	1141.645505		0	TRUE	0	-777.777
-1	1	0	0.893	0.15	IPI:IPI00477763.4	196189	SPACER	SWISS-PROT:Q9Y5S2|TREMBL:Q86TR8;Q86XZ8|ENSEMBL:ENSP00000355237|REFSEQ:NP_006026|H-INV:HIT000070596|VEGA:OTTHUMP00000028140;OTTHUMP00000066098 Tax_Id=9606 Gene_Symbol=CDC42BPB Serine/threonine-protein kinase MRCK beta	QLVQEELRK	571.8302	1141.6457	2	25	-777.777	-777.777	-777.777	-777.777	0	0	1636.0785	0	0	0	1141.6455	571.8296406	1141.644756	0	FALSE			-777.777	-777.777	-777.777	1	2.3	M:\Shao-En\MSDATA\kinaseinhib\k252a\solcomp\10x\J1\MSQuantCompatible_kinaseinhib_k252a_solcomp_10x_J1_combo_mascot_results.html		2	-777.777	-777.777	M:\Shao-En\MSDATA\kinaseinhib\k252a\solcomp\10x\J1\m03152008_j1_6.raw		0	1141.645505		0	FALSE	0	-777.777
-1	1	0	0.893	0.15	IPI:IPI00477763.4	196189	SPACER	SWISS-PROT:Q9Y5S2|TREMBL:Q86TR8;Q86XZ8|ENSEMBL:ENSP00000355237|REFSEQ:NP_006026|H-INV:HIT000070596|VEGA:OTTHUMP00000028140;OTTHUMP00000066098 Tax_Id=9606 Gene_Symbol=CDC42BPB Serine/threonine-protein kinase MRCK beta	QLVQEELRK	578.8478	1155.681	2	25	-777.777	-777.777	-777.777	-777.777	0	0	1449.8106	0	0	0	1155.6798	578.8472164	1155.679907	0	FALSE			-777.777	-777.777	-777.777	1	8.7	M:\Shao-En\MSDATA\kinaseinhib\k252a\solcomp\10x\J1\MSQuantCompatible_kinaseinhib_k252a_solcomp_10x_J1_combo_mascot_results.html	1Arg6 1Lys8	2	-777.777	-777.777	M:\Shao-En\MSDATA\kinaseinhib\k252a\solcomp\10x\J1\m03152008_j1_6.raw		0	1141.645505		0	FALSE	0	-777.777
-1	1	0	0.893	0.15	IPI:IPI00477763.4	196189	SPACER	SWISS-PROT:Q9Y5S2|TREMBL:Q86TR8;Q86XZ8|ENSEMBL:ENSP00000355237|REFSEQ:NP_006026|H-INV:HIT000070596|VEGA:OTTHUMP00000028140;OTTHUMP00000066098 Tax_Id=9606 Gene_Symbol=CDC42BPB Serine/threonine-protein kinase MRCK beta	QLVQEELRK	571.83	1141.6455	2	24	-777.777	-777.777	-777.777	-777.777	0	0	1510.3352	0	0	0	1141.6455	571.8294406	1141.644356	0	FALSE			-777.777	-777.777	-777.777	1	2.8	M:\Shao-En\MSDATA\kinaseinhib\k252a\solcomp\10x\J1\MSQuantCompatible_kinaseinhib_k252a_solcomp_10x_J1_combo_mascot_results.html		2	-777.777	-777.777	M:\Shao-En\MSDATA\kinaseinhib\k252a\solcomp\10x\J1\m03152008_j1_6.raw		0	1141.645505		0	FALSE	0	-777.777
-1	1	0	0.893	0.15	IPI:IPI00477763.4	196189	SPACER	SWISS-PROT:Q9Y5S2|TREMBL:Q86TR8;Q86XZ8|ENSEMBL:ENSP00000355237|REFSEQ:NP_006026|H-INV:HIT000070596|VEGA:OTTHUMP00000028140;OTTHUMP00000066098 Tax_Id=9606 Gene_Symbol=CDC42BPB Serine/threonine-protein kinase MRCK beta	QLVQEELRK	578.8477	1155.6809	2	24	-777.777	-777.777	-777.777	-777.777	0	0	1963.7257	0	0	0	1155.6798	578.8471164	1155.679707	0	FALSE			-777.777	-777.777	-777.777	1	4.6	M:\Shao-En\MSDATA\kinaseinhib\k252a\solcomp\10x\J1\MSQuantCompatible_kinaseinhib_k252a_solcomp_10x_J1_combo_mascot_results.html	1Arg6 1Lys8	2	-777.777	-777.777	M:\Shao-En\MSDATA\kinaseinhib\k252a\solcomp\10x\J1\m03152008_j1_6.raw		0	1141.645505		0	FALSE	0	-777.777
-1	1	0	0.893	0.15	IPI:IPI00477763.4	196189	SPACER	SWISS-PROT:Q9Y5S2|TREMBL:Q86TR8;Q86XZ8|ENSEMBL:ENSP00000355237|REFSEQ:NP_006026|H-INV:HIT000070596|VEGA:OTTHUMP00000028140;OTTHUMP00000066098 Tax_Id=9606 Gene_Symbol=CDC42BPB Serine/threonine-protein kinase MRCK beta	QLVQEELRK	578.8468	1155.679	2	22	-777.777	-777.777	-777.777	-777.777	0	0	1869.1779	0	0	0	1155.6798	578.8462164	1155.677907	0	FALSE			-777.777	-777.777	-777.777	1	6.6	M:\Shao-En\MSDATA\kinaseinhib\k252a\solcomp\10x\J1\MSQuantCompatible_kinaseinhib_k252a_solcomp_10x_J1_combo_mascot_results.html	1Arg6 1Lys8	2	-777.777	-777.777	M:\Shao-En\MSDATA\kinaseinhib\k252a\solcomp\10x\J1\m03152008_j1_6.raw		0	1141.645505		0	FALSE	0	-777.777
-1	1	0	0.893	0.15	IPI:IPI00477763.4	196189	SPACER	SWISS-PROT:Q9Y5S2|TREMBL:Q86TR8;Q86XZ8|ENSEMBL:ENSP00000355237|REFSEQ:NP_006026|H-INV:HIT000070596|VEGA:OTTHUMP00000028140;OTTHUMP00000066098 Tax_Id=9606 Gene_Symbol=CDC42BPB Serine/threonine-protein kinase MRCK beta	QLVQEELRK	578.8477	1155.6808	2	22	-777.777	-777.777	-777.777	-777.777	0	0	1803.3058	0	0	0	1155.6798	578.8471164	1155.679707	0	FALSE			-777.777	-777.777	-777.777	1	7.3	M:\Shao-En\MSDATA\kinaseinhib\k252a\solcomp\10x\J1\MSQuantCompatible_kinaseinhib_k252a_solcomp_10x_J1_combo_mascot_results.html	1Arg6 1Lys8	2	-777.777	-777.777	M:\Shao-En\MSDATA\kinaseinhib\k252a\solcomp\10x\J1\m03152008_j1_6.raw		0	1141.645505		0	FALSE	0	-777.777
-1	1	0	0.893	0.15	IPI:IPI00477763.4	196189	SPACER	SWISS-PROT:Q9Y5S2|TREMBL:Q86TR8;Q86XZ8|ENSEMBL:ENSP00000355237|REFSEQ:NP_006026|H-INV:HIT000070596|VEGA:OTTHUMP00000028140;OTTHUMP00000066098 Tax_Id=9606 Gene_Symbol=CDC42BPB Serine/threonine-protein kinase MRCK beta	QLVQEELRK	578.8468	1155.6791	2	21	-777.777	-777.777	-777.777	-777.777	0	0	1771.8239	0	0	0	1155.6798	578.8462164	1155.677907	0	FALSE			-777.777	-777.777	-777.777	1	3.6	M:\Shao-En\MSDATA\kinaseinhib\k252a\solcomp\10x\J1\MSQuantCompatible_kinaseinhib_k252a_solcomp_10x_J1_combo_mascot_results.html	1Arg6 1Lys8	2	-777.777	-777.777	M:\Shao-En\MSDATA\kinaseinhib\k252a\solcomp\10x\J1\m03152008_j1_6.raw		0	1141.645505		0	FALSE	0	-777.777
-1	1	0	0.893	0.15	IPI:IPI00477763.4	196189	SPACER	SWISS-PROT:Q9Y5S2|TREMBL:Q86TR8;Q86XZ8|ENSEMBL:ENSP00000355237|REFSEQ:NP_006026|H-INV:HIT000070596|VEGA:OTTHUMP00000028140;OTTHUMP00000066098 Tax_Id=9606 Gene_Symbol=CDC42BPB Serine/threonine-protein kinase MRCK beta	QLVQEELRK	571.83	1141.6455	2	20	-777.777	-777.777	-777.777	-777.777	0	0	1541.8542	0	0	0	1141.6455	571.8294406	1141.644356	0	FALSE			-777.777	-777.777	-777.777	1	4.2	M:\Shao-En\MSDATA\kinaseinhib\k252a\solcomp\10x\J1\MSQuantCompatible_kinaseinhib_k252a_solcomp_10x_J1_combo_mascot_results.html		2	-777.777	-777.777	M:\Shao-En\MSDATA\kinaseinhib\k252a\solcomp\10x\J1\m03152008_j1_6.raw		0	1141.645505		0	FALSE	0	-777.777
-1	1	0	0.893	0.15	IPI:IPI00477763.4	196189	SPACER	SWISS-PROT:Q9Y5S2|TREMBL:Q86TR8;Q86XZ8|ENSEMBL:ENSP00000355237|REFSEQ:NP_006026|H-INV:HIT000070596|VEGA:OTTHUMP00000028140;OTTHUMP00000066098 Tax_Id=9606 Gene_Symbol=CDC42BPB Serine/threonine-protein kinase MRCK beta	QLVQEELRK	571.8299	1141.6453	2	19	-777.777	-777.777	-777.777	-777.777	0	0	1603.6466	0	0	0	1141.6455	571.8293406	1141.644156	0	FALSE			-777.777	-777.777	-777.777	1	8.2	M:\Shao-En\MSDATA\kinaseinhib\k252a\solcomp\10x\J1\MSQuantCompatible_kinaseinhib_k252a_solcomp_10x_J1_combo_mascot_results.html		2	-777.777	-777.777	M:\Shao-En\MSDATA\kinaseinhib\k252a\solcomp\10x\J1\m03152008_j1_6.raw		0	1141.645505		0	FALSE	0	-777.777
-1	1	0	0.893	0.15	IPI:IPI00477763.4	196189	SPACER	SWISS-PROT:Q9Y5S2|TREMBL:Q86TR8;Q86XZ8|ENSEMBL:ENSP00000355237|REFSEQ:NP_006026|H-INV:HIT000070596|VEGA:OTTHUMP00000028140;OTTHUMP00000066098 Tax_Id=9606 Gene_Symbol=CDC42BPB Serine/threonine-protein kinase MRCK beta	QLVQEELRK	578.8478	1155.6811	2	19	-777.777	-777.777	-777.777	-777.777	0	0	1931.5471	0	0	0	1155.6798	578.8472164	1155.679907	0	FALSE			-777.777	-777.777	-777.777	1	4.7	M:\Shao-En\MSDATA\kinaseinhib\k252a\solcomp\10x\J1\MSQuantCompatible_kinaseinhib_k252a_solcomp_10x_J1_combo_mascot_results.html	1Arg6 1Lys8	2	-777.777	-777.777	M:\Shao-En\MSDATA\kinaseinhib\k252a\solcomp\10x\J1\m03152008_j1_6.raw		0	1141.645505		0	FALSE	0	-777.777
-1	1	0	0.893	0.15	IPI:IPI00477763.4	196189	SPACER	SWISS-PROT:Q9Y5S2|TREMBL:Q86TR8;Q86XZ8|ENSEMBL:ENSP00000355237|REFSEQ:NP_006026|H-INV:HIT000070596|VEGA:OTTHUMP00000028140;OTTHUMP00000066098 Tax_Id=9606 Gene_Symbol=CDC42BPB Serine/threonine-protein kinase MRCK beta	QLVQEELRK	571.83	1141.6454	2	18	-777.777	-777.777	-777.777	-777.777	0	0	1572.8633	0	0	0	1141.6455	571.8294406	1141.644356	0	FALSE			-777.777	-777.777	-777.777	1	2.9	M:\Shao-En\MSDATA\kinaseinhib\k252a\solcomp\10x\J1\MSQuantCompatible_kinaseinhib_k252a_solcomp_10x_J1_combo_mascot_results.html		2	-777.777	-777.777	M:\Shao-En\MSDATA\kinaseinhib\k252a\solcomp\10x\J1\m03152008_j1_6.raw		0	1141.645505		0	FALSE	0	-777.777
-1	1	0	0.893	0.15	IPI:IPI00477763.4	196189	SPACER	SWISS-PROT:Q9Y5S2|TREMBL:Q86TR8;Q86XZ8|ENSEMBL:ENSP00000355237|REFSEQ:NP_006026|H-INV:HIT000070596|VEGA:OTTHUMP00000028140;OTTHUMP00000066098 Tax_Id=9606 Gene_Symbol=CDC42BPB Serine/threonine-protein kinase MRCK beta	QLVQEELRK	578.8478	1155.6811	2	18	-777.777	-777.777	-777.777	-777.777	0	0	1387.0365	0	0	0	1155.6798	578.8472164	1155.679907	0	FALSE			-777.777	-777.777	-777.777	1	2.4	M:\Shao-En\MSDATA\kinaseinhib\k252a\solcomp\10x\J1\MSQuantCompatible_kinaseinhib_k252a_solcomp_10x_J1_combo_mascot_results.html	1Arg6 1Lys8	2	-777.777	-777.777	M:\Shao-En\MSDATA\kinaseinhib\k252a\solcomp\10x\J1\m03152008_j1_6.raw		0	1141.645505		0	FALSE	0	-777.777
-1	1	0	0.893	0.15	IPI:IPI00477763.4	196189	SPACER	SWISS-PROT:Q9Y5S2|TREMBL:Q86TR8;Q86XZ8|ENSEMBL:ENSP00000355237|REFSEQ:NP_006026|H-INV:HIT000070596|VEGA:OTTHUMP00000028140;OTTHUMP00000066098 Tax_Id=9606 Gene_Symbol=CDC42BPB Serine/threonine-protein kinase MRCK beta	QLVQEELRK	578.8478	1155.6811	2	17	-777.777	-777.777	-777.777	-777.777	0	0	1574.4748	0	0	0	1155.6798	578.8472164	1155.679907	0	FALSE			-777.777	-777.777	-777.777	1	4	M:\Shao-En\MSDATA\kinaseinhib\k252a\solcomp\10x\J1\MSQuantCompatible_kinaseinhib_k252a_solcomp_10x_J1_combo_mascot_results.html	1Arg6 1Lys8	2	-777.777	-777.777	M:\Shao-En\MSDATA\kinaseinhib\k252a\solcomp\10x\J1\m03152008_j1_6.raw		0	1141.645505		0	FALSE	0	-777.777
-1	1	0	0.893	0.15	IPI:IPI00477763.4	196189	SPACER	SWISS-PROT:Q9Y5S2|TREMBL:Q86TR8;Q86XZ8|ENSEMBL:ENSP00000355237|REFSEQ:NP_006026|H-INV:HIT000070596|VEGA:OTTHUMP00000028140;OTTHUMP00000066098 Tax_Id=9606 Gene_Symbol=CDC42BPB Serine/threonine-protein kinase MRCK beta	QLVQEELRK	571.8301	1141.6457	2	15	-777.777	-777.777	-777.777	-777.777	0	0	1416.0365	0	0	0	1141.6455	571.8295406	1141.644556	0	FALSE			-777.777	-777.777	-777.777	1	1.7	M:\Shao-En\MSDATA\kinaseinhib\k252a\solcomp\10x\J1\MSQuantCompatible_kinaseinhib_k252a_solcomp_10x_J1_combo_mascot_results.html		2	-777.777	-777.777	M:\Shao-En\MSDATA\kinaseinhib\k252a\solcomp\10x\J1\m03152008_j1_6.raw		0	1141.645505		0	FALSE	0	-777.777
-1	1	0	0.893	0.15	IPI:IPI00477763.4	196189	SPACER	SWISS-PROT:Q9Y5S2|TREMBL:Q86TR8;Q86XZ8|ENSEMBL:ENSP00000355237|REFSEQ:NP_006026|H-INV:HIT000070596|VEGA:OTTHUMP00000028140;OTTHUMP00000066098 Tax_Id=9606 Gene_Symbol=CDC42BPB Serine/threonine-protein kinase MRCK beta	QLVQEELRK	578.8468	1155.679	2	14	-777.777	-777.777	-777.777	-777.777	0	0	1605.8919	0	0	0	1155.6798	578.8462164	1155.677907	0	FALSE			-777.777	-777.777	-777.777	1	1.1	M:\Shao-En\MSDATA\kinaseinhib\k252a\solcomp\10x\J1\MSQuantCompatible_kinaseinhib_k252a_solcomp_10x_J1_combo_mascot_results.html	1Arg6 1Lys8	2	-777.777	-777.777	M:\Shao-En\MSDATA\kinaseinhib\k252a\solcomp\10x\J1\m03152008_j1_6.raw		0	1141.645505		0	FALSE	0	-777.777
-1	1	0	0.893	0.15	IPI:IPI00477763.4	196189	SPACER	SWISS-PROT:Q9Y5S2|TREMBL:Q86TR8;Q86XZ8|ENSEMBL:ENSP00000355237|REFSEQ:NP_006026|H-INV:HIT000070596|VEGA:OTTHUMP00000028140;OTTHUMP00000066098 Tax_Id=9606 Gene_Symbol=CDC42BPB Serine/threonine-protein kinase MRCK beta	QLVQEELRK	578.8468	1155.6791	2	14	-777.777	-777.777	-777.777	-777.777	0	0	1702.2789	0	0	0	1155.6798	578.8462164	1155.677907	0	FALSE			-777.777	-777.777	-777.777	1	6.4	M:\Shao-En\MSDATA\kinaseinhib\k252a\solcomp\10x\J1\MSQuantCompatible_kinaseinhib_k252a_solcomp_10x_J1_combo_mascot_results.html	1Arg6 1Lys8	2	-777.777	-777.777	M:\Shao-En\MSDATA\kinaseinhib\k252a\solcomp\10x\J1\m03152008_j1_6.raw		0	1141.645505		0	FALSE	0	-777.777
-1	1	0	0.893	0.15	IPI:IPI00477763.4	196189	SPACER	SWISS-PROT:Q9Y5S2|TREMBL:Q86TR8;Q86XZ8|ENSEMBL:ENSP00000355237|REFSEQ:NP_006026|H-INV:HIT000070596|VEGA:OTTHUMP00000028140;OTTHUMP00000066098 Tax_Id=9606 Gene_Symbol=CDC42BPB Serine/threonine-protein kinase MRCK beta	QLVQEELRK	578.8477	1155.6808	2	14	-777.777	-777.777	-777.777	-777.777	0	0	1899.6626	0	0	0	1155.6798	578.8471164	1155.679707	0	FALSE			-777.777	-777.777	-777.777	1	1	M:\Shao-En\MSDATA\kinaseinhib\k252a\solcomp\10x\J1\MSQuantCompatible_kinaseinhib_k252a_solcomp_10x_J1_combo_mascot_results.html	1Arg6 1Lys8	2	-777.777	-777.777	M:\Shao-En\MSDATA\kinaseinhib\k252a\solcomp\10x\J1\m03152008_j1_6.raw		0	1141.645505		0	FALSE	0	-777.777
-1	1	0	0.893	0.15	IPI:IPI00477763.4	196189	SPACER	SWISS-PROT:Q9Y5S2|TREMBL:Q86TR8;Q86XZ8|ENSEMBL:ENSP00000355237|REFSEQ:NP_006026|H-INV:HIT000070596|VEGA:OTTHUMP00000028140;OTTHUMP00000066098 Tax_Id=9606 Gene_Symbol=CDC42BPB Serine/threonine-protein kinase MRCK beta	QLVQEELRK	578.8477	1155.6809	2	14	-777.777	-777.777	-777.777	-777.777	0	0	1513.1881	0	0	0	1155.6798	578.8471164	1155.679707	0	FALSE			-777.777	-777.777	-777.777	1	0.4	M:\Shao-En\MSDATA\kinaseinhib\k252a\solcomp\10x\J1\MSQuantCompatible_kinaseinhib_k252a_solcomp_10x_J1_combo_mascot_results.html	1Arg6 1Lys8	2	-777.777	-777.777	M:\Shao-En\MSDATA\kinaseinhib\k252a\solcomp\10x\J1\m03152008_j1_6.raw		0	1141.645505		0	FALSE	0	-777.777
-1	1	0	0.893	0.15	IPI:IPI00477763.4	196189	SPACER	SWISS-PROT:Q9Y5S2|TREMBL:Q86TR8;Q86XZ8|ENSEMBL:ENSP00000355237|REFSEQ:NP_006026|H-INV:HIT000070596|VEGA:OTTHUMP00000028140;OTTHUMP00000066098 Tax_Id=9606 Gene_Symbol=CDC42BPB Serine/threonine-protein kinase MRCK beta	QMESELEALK	589.2925	1176.5705	2	54	-777.777	-777.777	-777.777	-777.777	2488.585452	5.603126187	2486.8973	2488.725828	2488.8481	154078.5886	1176.5696	589.2918804	1176.569235	1176.56912	FALSE			-777.777	-777.777	-777.777	1	33.9	M:\Shao-En\MSDATA\kinaseinhib\k252a\solcomp\10x\J1\MSQuantCompatible_kinaseinhib_k252a_solcomp_10x_J1_combo_mascot_results.html		2	-777.777	-777.777	M:\Shao-En\MSDATA\kinaseinhib\k252a\solcomp\10x\J1\m03152008_j1_6.raw		58430963.25	1176.569625		589.2925092	TRUE	589.2918896	-777.777
-1	1	0	0.893	0.15	IPI:IPI00477763.4	196189	SPACER	SWISS-PROT:Q9Y5S2|TREMBL:Q86TR8;Q86XZ8|ENSEMBL:ENSP00000355237|REFSEQ:NP_006026|H-INV:HIT000070596|VEGA:OTTHUMP00000028140;OTTHUMP00000066098 Tax_Id=9606 Gene_Symbol=CDC42BPB Serine/threonine-protein kinase MRCK beta	QMESELEALK	593.2992	1184.5839	2	33	-777.777	-777.777	-777.777	-777.777	0	0	2487.6347	0	0	0	1184.5838	593.2985666	1184.582608	0	FALSE			-777.777	-777.777	-777.777	1	19.8	M:\Shao-En\MSDATA\kinaseinhib\k252a\solcomp\10x\J1\MSQuantCompatible_kinaseinhib_k252a_solcomp_10x_J1_combo_mascot_results.html	1Lys8	2	-777.777	-777.777	M:\Shao-En\MSDATA\kinaseinhib\k252a\solcomp\10x\J1\m03152008_j1_6.raw		0	1176.569625		0	TRUE	0	-777.777
-1	1	0	0.893	0.15	IPI:IPI00477763.4	196189	SPACER	SWISS-PROT:Q9Y5S2|TREMBL:Q86TR8;Q86XZ8|ENSEMBL:ENSP00000355237|REFSEQ:NP_006026|H-INV:HIT000070596|VEGA:OTTHUMP00000028140;OTTHUMP00000066098 Tax_Id=9606 Gene_Symbol=CDC42BPB Serine/threonine-protein kinase MRCK beta	RAETACFR	505.7458	1009.477	2	28	-777.777	-777.777	-777.777	-777.777	837.0123627	6.274249775	838.2248	837.4777081	836.5442	1540.031179	1009.4763	505.7454682	1009.476411	1009.476363	FALSE			-777.777	-777.777	-777.777	1	15	M:\Shao-En\MSDATA\kinaseinhib\k252a\solcomp\10x\J1\MSQuantCompatible_kinaseinhib_k252a_solcomp_10x_J1_combo_mascot_results.html		2	-777.777	-777.777	M:\Shao-En\MSDATA\kinaseinhib\k252a\solcomp\10x\J1\m03152008_j1_6.raw		734336.8613	952.4548701		505.7457994	TRUE	505.7454677	-777.777
-1	1	0	0.893	0.15	IPI:IPI00477763.4	196189	SPACER	SWISS-PROT:Q9Y5S2|TREMBL:Q86TR8;Q86XZ8|ENSEMBL:ENSP00000355237|REFSEQ:NP_006026|H-INV:HIT000070596|VEGA:OTTHUMP00000028140;OTTHUMP00000066098 Tax_Id=9606 Gene_Symbol=CDC42BPB Serine/threonine-protein kinase MRCK beta	RPLGVDVQR	520.3034	1038.5923	2	46	-777.777	-777.777	-777.777	-777.777	1115.700786	23.5976022	1113.0648	1115.884977	1108.5746	5638.806638	1038.5934	520.3030181	1038.591511	1038.593298	FALSE			-777.777	-777.777	-777.777	1	23.2	M:\Shao-En\MSDATA\kinaseinhib\k252a\solcomp\10x\J1\MSQuantCompatible_kinaseinhib_k252a_solcomp_10x_J1_combo_mascot_results.html		2	-777.777	-777.777	M:\Shao-En\MSDATA\kinaseinhib\k252a\solcomp\10x\J1\m03152008_j1_6.raw		2559306.922	1038.593405		520.3043154	TRUE	520.3039335	-777.777
-1	1	0	0.893	0.15	IPI:IPI00477763.4	196189	SPACER	SWISS-PROT:Q9Y5S2|TREMBL:Q86TR8;Q86XZ8|ENSEMBL:ENSP00000355237|REFSEQ:NP_006026|H-INV:HIT000070596|VEGA:OTTHUMP00000028140;OTTHUMP00000066098 Tax_Id=9606 Gene_Symbol=CDC42BPB Serine/threonine-protein kinase MRCK beta	RPLGVDVQR	520.3035	1038.5924	2	45	-777.777	-777.777	-777.777	-777.777	0	0	1096.8208	0	0	0	1038.5934	520.3031181	1038.591711	0	FALSE			-777.777	-777.777	-777.777	1	22.4	M:\Shao-En\MSDATA\kinaseinhib\k252a\solcomp\10x\J1\MSQuantCompatible_kinaseinhib_k252a_solcomp_10x_J1_combo_mascot_results.html		2	-777.777	-777.777	M:\Shao-En\MSDATA\kinaseinhib\k252a\solcomp\10x\J1\m03152008_j1_6.raw		0	1038.593405		0	TRUE	0	-777.777
-1	1	0	0.893	0.15	IPI:IPI00477763.4	196189	SPACER	SWISS-PROT:Q9Y5S2|TREMBL:Q86TR8;Q86XZ8|ENSEMBL:ENSP00000355237|REFSEQ:NP_006026|H-INV:HIT000070596|VEGA:OTTHUMP00000028140;OTTHUMP00000066098 Tax_Id=9606 Gene_Symbol=CDC42BPB Serine/threonine-protein kinase MRCK beta	RPLGVDVQR	526.3234	1050.6323	2	34	-777.777	-777.777	-777.777	-777.777	0	0	1087.6255	0	0	0	1050.6336	526.3229973	1050.631469	0	FALSE			-777.777	-777.777	-777.777	1	13.7	M:\Shao-En\MSDATA\kinaseinhib\k252a\solcomp\10x\J1\MSQuantCompatible_kinaseinhib_k252a_solcomp_10x_J1_combo_mascot_results.html	2Arg6	2	-777.777	-777.777	M:\Shao-En\MSDATA\kinaseinhib\k252a\solcomp\10x\J1\m03152008_j1_6.raw		0	1038.593405		0	TRUE	0	-777.777
-1	1	0	0.893	0.15	IPI:IPI00477763.4	196189	SPACER	SWISS-PROT:Q9Y5S2|TREMBL:Q86TR8;Q86XZ8|ENSEMBL:ENSP00000355237|REFSEQ:NP_006026|H-INV:HIT000070596|VEGA:OTTHUMP00000028140;OTTHUMP00000066098 Tax_Id=9606 Gene_Symbol=CDC42BPB Serine/threonine-protein kinase MRCK beta	RPLGVDVQR	520.3035	1038.5924	2	30	-777.777	-777.777	-777.777	-777.777	0	0	1069.4239	0	0	0	1038.5934	520.3031181	1038.591711	0	FALSE			-777.777	-777.777	-777.777	1	10.2	M:\Shao-En\MSDATA\kinaseinhib\k252a\solcomp\10x\J1\MSQuantCompatible_kinaseinhib_k252a_solcomp_10x_J1_combo_mascot_results.html		2	-777.777	-777.777	M:\Shao-En\MSDATA\kinaseinhib\k252a\solcomp\10x\J1\m03152008_j1_6.raw		0	1038.593405		0	TRUE	0	-777.777
-1	1	0	0.893	0.15	IPI:IPI00477763.4	196189	SPACER	SWISS-PROT:Q9Y5S2|TREMBL:Q86TR8;Q86XZ8|ENSEMBL:ENSP00000355237|REFSEQ:NP_006026|H-INV:HIT000070596|VEGA:OTTHUMP00000028140;OTTHUMP00000066098 Tax_Id=9606 Gene_Symbol=CDC42BPB Serine/threonine-protein kinase MRCK beta	RPLGVDVQR	526.3235	1050.6325	2	30	-777.777	-777.777	-777.777	-777.777	0	0	1073.3068	0	0	0	1050.6336	526.3230973	1050.631669	0	FALSE			-777.777	-777.777	-777.777	1	17.4	M:\Shao-En\MSDATA\kinaseinhib\k252a\solcomp\10x\J1\MSQuantCompatible_kinaseinhib_k252a_solcomp_10x_J1_combo_mascot_results.html	2Arg6	2	-777.777	-777.777	M:\Shao-En\MSDATA\kinaseinhib\k252a\solcomp\10x\J1\m03152008_j1_6.raw		0	1038.593405		0	TRUE	0	-777.777
-1	1	0	0.893	0.15	IPI:IPI00477763.4	196189	SPACER	SWISS-PROT:Q9Y5S2|TREMBL:Q86TR8;Q86XZ8|ENSEMBL:ENSP00000355237|REFSEQ:NP_006026|H-INV:HIT000070596|VEGA:OTTHUMP00000028140;OTTHUMP00000066098 Tax_Id=9606 Gene_Symbol=CDC42BPB Serine/threonine-protein kinase MRCK beta	RPLGVDVQR	526.3235	1050.6325	2	18	-777.777	-777.777	-777.777	-777.777	0	0	1101.9376	0	0	0	1050.6336	526.3230973	1050.631669	0	FALSE			-777.777	-777.777	-777.777	1	5.3	M:\Shao-En\MSDATA\kinaseinhib\k252a\solcomp\10x\J1\MSQuantCompatible_kinaseinhib_k252a_solcomp_10x_J1_combo_mascot_results.html	2Arg6	2	-777.777	-777.777	M:\Shao-En\MSDATA\kinaseinhib\k252a\solcomp\10x\J1\m03152008_j1_6.raw		0	1038.593405		0	FALSE	0	-777.777
-1	1	0	0.893	0.15	IPI:IPI00477763.4	196189	SPACER	SWISS-PROT:Q9Y5S2|TREMBL:Q86TR8;Q86XZ8|ENSEMBL:ENSP00000355237|REFSEQ:NP_006026|H-INV:HIT000070596|VEGA:OTTHUMP00000028140;OTTHUMP00000066098 Tax_Id=9606 Gene_Symbol=CDC42BPB Serine/threonine-protein kinase MRCK beta	RPLGVDVQR	351.219	1050.6353	3	25	-777.777	-777.777	-777.777	-777.777	0	0	1082.2334	0	0	0	1050.6336	351.2192007	1050.635814	0	FALSE			-777.777	-777.777	-777.777	1	10.9	M:\Shao-En\MSDATA\kinaseinhib\k252a\solcomp\10x\J1\MSQuantCompatible_kinaseinhib_k252a_solcomp_10x_J1_combo_mascot_results.html	2Arg6	2	-777.777	-777.777	M:\Shao-En\MSDATA\kinaseinhib\k252a\solcomp\10x\J1\m03152008_j1_6.raw		0	1038.593405		0	FALSE	0	-777.777
-1	1	0	0.893	0.15	IPI:IPI00477763.4	196189	SPACER	SWISS-PROT:Q9Y5S2|TREMBL:Q86TR8;Q86XZ8|ENSEMBL:ENSP00000355237|REFSEQ:NP_006026|H-INV:HIT000070596|VEGA:OTTHUMP00000028140;OTTHUMP00000066098 Tax_Id=9606 Gene_Symbol=CDC42BPB Serine/threonine-protein kinase MRCK beta	RPLGVDVQR	351.219	1050.6352	3	22	-777.777	-777.777	-777.777	-777.777	0	0	1105.493	0	0	0	1050.6336	351.2192007	1050.635814	0	FALSE			-777.777	-777.777	-777.777	1	10.1	M:\Shao-En\MSDATA\kinaseinhib\k252a\solcomp\10x\J1\MSQuantCompatible_kinaseinhib_k252a_solcomp_10x_J1_combo_mascot_results.html	2Arg6	2	-777.777	-777.777	M:\Shao-En\MSDATA\kinaseinhib\k252a\solcomp\10x\J1\m03152008_j1_6.raw		0	1038.593405		0	FALSE	0	-777.777
-1	1	0	0.893	0.15	IPI:IPI00477763.4	196189	SPACER	SWISS-PROT:Q9Y5S2|TREMBL:Q86TR8;Q86XZ8|ENSEMBL:ENSP00000355237|REFSEQ:NP_006026|H-INV:HIT000070596|VEGA:OTTHUMP00000028140;OTTHUMP00000066098 Tax_Id=9606 Gene_Symbol=CDC42BPB Serine/threonine-protein kinase MRCK beta	STQPGVIASQVLDLRDDEFSVSSVLASDVIHATR	1204.957	3611.849	3	80	-777.777	-777.777	-777.777	-777.777	3327.915043	8.687977867	3326.3832	3326.871961	3328.6278	15926.00464	3611.843	1204.954259	3611.840989	3611.841752	TRUE	Charge state is not the expected. Detected:	2. Expected: 3 Deci charge: 1.52	-777.777	-777.777	-777.777	1	73.1	M:\Shao-En\MSDATA\kinaseinhib\k252a\solcomp\10x\J1\MSQuantCompatible_kinaseinhib_k252a_solcomp_10x_J1_combo_mascot_results.html		2	-777.777	-777.777	M:\Shao-En\MSDATA\kinaseinhib\k252a\solcomp\10x\J1\m03152008_j1_6.raw		2032969.021	3611.843055		1204.958077	TRUE	1204.955336	-777.777
-1	1	0	0.893	0.15	IPI:IPI00477763.4	196189	SPACER	SWISS-PROT:Q9Y5S2|TREMBL:Q86TR8;Q86XZ8|ENSEMBL:ENSP00000355237|REFSEQ:NP_006026|H-INV:HIT000070596|VEGA:OTTHUMP00000028140;OTTHUMP00000066098 Tax_Id=9606 Gene_Symbol=CDC42BPB Serine/threonine-protein kinase MRCK beta	TLDPLWK	436.7477	871.4809	2	25	-777.777	-777.777	-777.777	-777.777	0	0	2594.2286	0	0	0	871.4803	436.747606	871.4806866	0	FALSE			-777.777	-777.777	-777.777	1	1.8	M:\Shao-En\MSDATA\kinaseinhib\k252a\solcomp\10x\J1\MSQuantCompatible_kinaseinhib_k252a_solcomp_10x_J1_combo_mascot_results.html		2	-777.777	-777.777	M:\Shao-En\MSDATA\kinaseinhib\k252a\solcomp\10x\J1\m03152008_j1_6.raw		0	871.4803347		0	FALSE	0	-777.777
-1	1	0	0.893	0.15	IPI:IPI00477763.4	196189	SPACER	SWISS-PROT:Q9Y5S2|TREMBL:Q86TR8;Q86XZ8|ENSEMBL:ENSP00000355237|REFSEQ:NP_006026|H-INV:HIT000070596|VEGA:OTTHUMP00000028140;OTTHUMP00000066098 Tax_Id=9606 Gene_Symbol=CDC42BPB Serine/threonine-protein kinase MRCK beta	TLDPLWK	440.7547	879.4949	2	22	-777.777	-777.777	-777.777	-777.777	0	0	2590.6869	0	0	0	879.4946	440.7545922	879.494659	0	FALSE			-777.777	-777.777	-777.777	1	2.7	M:\Shao-En\MSDATA\kinaseinhib\k252a\solcomp\10x\J1\MSQuantCompatible_kinaseinhib_k252a_solcomp_10x_J1_combo_mascot_results.html	1Lys8	2	-777.777	-777.777	M:\Shao-En\MSDATA\kinaseinhib\k252a\solcomp\10x\J1\m03152008_j1_6.raw		0	871.4803347		0	FALSE	0	-777.777
-1	1	0	0.893	0.15	IPI:IPI00477763.4	196189	SPACER	SWISS-PROT:Q9Y5S2|TREMBL:Q86TR8;Q86XZ8|ENSEMBL:ENSP00000355237|REFSEQ:NP_006026|H-INV:HIT000070596|VEGA:OTTHUMP00000028140;OTTHUMP00000066098 Tax_Id=9606 Gene_Symbol=CDC42BPB Serine/threonine-protein kinase MRCK beta	TLDPLWK	440.7548	879.495	2	19	-777.777	-777.777	-777.777	-777.777	0	0	2595.9472	0	0	0	879.4946	440.7546922	879.494859	0	FALSE			-777.777	-777.777	-777.777	1	2.2	M:\Shao-En\MSDATA\kinaseinhib\k252a\solcomp\10x\J1\MSQuantCompatible_kinaseinhib_k252a_solcomp_10x_J1_combo_mascot_results.html	1Lys8	2	-777.777	-777.777	M:\Shao-En\MSDATA\kinaseinhib\k252a\solcomp\10x\J1\m03152008_j1_6.raw		0	871.4803347		0	FALSE	0	-777.777
-1	1	0	0.893	0.15	IPI:IPI00477763.4	196189	SPACER	SWISS-PROT:Q9Y5S2|TREMBL:Q86TR8;Q86XZ8|ENSEMBL:ENSP00000355237|REFSEQ:NP_006026|H-INV:HIT000070596|VEGA:OTTHUMP00000028140;OTTHUMP00000066098 Tax_Id=9606 Gene_Symbol=CDC42BPB Serine/threonine-protein kinase MRCK beta	TMEWVQTIGLR	670.3609	1338.7071	2	67	-777.777	-777.777	-777.777	-777.777	2884.933299	10.06512906	2886.4964	2884.528012	2885.2705	119080.6189	1338.7061	670.3600011	1338.705477	1332.686196	FALSE			-777.777	-777.777	-777.777	1	47.4	M:\Shao-En\MSDATA\kinaseinhib\k252a\solcomp\10x\J1\MSQuantCompatible_kinaseinhib_k252a_solcomp_10x_J1_combo_mascot_results.html	1Arg6	2	-777.777	-777.777	M:\Shao-En\MSDATA\kinaseinhib\k252a\solcomp\10x\J1\m03152008_j1_6.raw		36750659.5	1332.685995		670.3608502	TRUE	670.3599513	-777.777
-1	1	0	0.893	0.15	IPI:IPI00477763.4	196189	SPACER	SWISS-PROT:Q9Y5S2|TREMBL:Q86TR8;Q86XZ8|ENSEMBL:ENSP00000355237|REFSEQ:NP_006026|H-INV:HIT000070596|VEGA:OTTHUMP00000028140;OTTHUMP00000066098 Tax_Id=9606 Gene_Symbol=CDC42BPB Serine/threonine-protein kinase MRCK beta	TMEWVQTIGLR	667.3509	1332.6873	2	64	-777.777	-777.777	-777.777	-777.777	0	0	2884.7864	0	0	0	1332.686	667.3500114	1332.685497	0	FALSE			-777.777	-777.777	-777.777	1	48	M:\Shao-En\MSDATA\kinaseinhib\k252a\solcomp\10x\J1\MSQuantCompatible_kinaseinhib_k252a_solcomp_10x_J1_combo_mascot_results.html		2	-777.777	-777.777	M:\Shao-En\MSDATA\kinaseinhib\k252a\solcomp\10x\J1\m03152008_j1_6.raw		0	1332.685995		0	TRUE	0	-777.777
-1	1	0	0.893	0.15	IPI:IPI00477763.4	196189	SPACER	SWISS-PROT:Q9Y5S2|TREMBL:Q86TR8;Q86XZ8|ENSEMBL:ENSP00000355237|REFSEQ:NP_006026|H-INV:HIT000070596|VEGA:OTTHUMP00000028140;OTTHUMP00000066098 Tax_Id=9606 Gene_Symbol=CDC42BPB Serine/threonine-protein kinase MRCK beta	TSSLLILTENENEK	799.924	1597.8335	2	80	-777.777	-777.777	-777.777	-777.777	2646.537584	9.893163279	2645.8119	2647.09544	2646.5542	134524.1578	1597.829	799.9226547	1597.830784	1589.813816	FALSE			-777.777	-777.777	-777.777	1	64.3	M:\Shao-En\MSDATA\kinaseinhib\k252a\solcomp\10x\J1\MSQuantCompatible_kinaseinhib_k252a_solcomp_10x_J1_combo_mascot_results.html	1Lys8	2	-777.777	-777.777	M:\Shao-En\MSDATA\kinaseinhib\k252a\solcomp\10x\J1\m03152008_j1_6.raw		32122056.28	1589.814815		799.92383	TRUE	799.9224847	-777.777
-1	1	0	0.893	0.15	IPI:IPI00477763.4	196189	SPACER	SWISS-PROT:Q9Y5S2|TREMBL:Q86TR8;Q86XZ8|ENSEMBL:ENSP00000355237|REFSEQ:NP_006026|H-INV:HIT000070596|VEGA:OTTHUMP00000028140;OTTHUMP00000066098 Tax_Id=9606 Gene_Symbol=CDC42BPB Serine/threonine-protein kinase MRCK beta	TSSLLILTENENEK	795.9158	1589.8171	2	99	-777.777	-777.777	-777.777	-777.777	0	0	2645.5519	0	0	0	1589.8148	795.9144685	1589.814412	0	FALSE			-777.777	-777.777	-777.777	1	84.3	M:\Shao-En\MSDATA\kinaseinhib\k252a\solcomp\10x\J1\MSQuantCompatible_kinaseinhib_k252a_solcomp_10x_J1_combo_mascot_results.html		2	-777.777	-777.777	M:\Shao-En\MSDATA\kinaseinhib\k252a\solcomp\10x\J1\m03152008_j1_6.raw		0	1589.814815		0	TRUE	0	-777.777
-1	1	0	0.893	0.15	IPI:IPI00477763.4	196189	SPACER	SWISS-PROT:Q9Y5S2|TREMBL:Q86TR8;Q86XZ8|ENSEMBL:ENSP00000355237|REFSEQ:NP_006026|H-INV:HIT000070596|VEGA:OTTHUMP00000028140;OTTHUMP00000066098 Tax_Id=9606 Gene_Symbol=CDC42BPB Serine/threonine-protein kinase MRCK beta	VHQIELAPR	531.8062	1061.5979	2	32	-777.777	-777.777	-777.777	-777.777	2063.249676	3.894799999	2062.6927	2062.989617	2063.8398	15795.65542	1061.5981	531.8057785	1061.597032	1061.597326	FALSE			-777.777	-777.777	-777.777	1	18.1	M:\Shao-En\MSDATA\kinaseinhib\k252a\solcomp\10x\J1\MSQuantCompatible_kinaseinhib_k252a_solcomp_10x_J1_combo_mascot_results.html		2	-777.777	-777.777	M:\Shao-En\MSDATA\kinaseinhib\k252a\solcomp\10x\J1\m03152008_j1_6.raw		7106552.453	1061.598155		531.8061547	TRUE	531.8057331	-777.777
-1	1	0	0.893	0.15	IPI:IPI00477763.4	196189	SPACER	SWISS-PROT:Q9Y5S2|TREMBL:Q86TR8;Q86XZ8|ENSEMBL:ENSP00000355237|REFSEQ:NP_006026|H-INV:HIT000070596|VEGA:OTTHUMP00000028140;OTTHUMP00000066098 Tax_Id=9606 Gene_Symbol=CDC42BPB Serine/threonine-protein kinase MRCK beta	VHQIELAPR	534.8166	1067.6186	2	25	-777.777	-777.777	-777.777	-777.777	0	0	2064.8356	0	0	0	1067.6183	534.8161681	1067.617811	0	FALSE			-777.777	-777.777	-777.777	1	2	M:\Shao-En\MSDATA\kinaseinhib\k252a\solcomp\10x\J1\MSQuantCompatible_kinaseinhib_k252a_solcomp_10x_J1_combo_mascot_results.html	1Arg6	2	-777.777	-777.777	M:\Shao-En\MSDATA\kinaseinhib\k252a\solcomp\10x\J1\m03152008_j1_6.raw		0	1061.598155		0	FALSE	0	-777.777
-1	1	0	0.893	0.15	IPI:IPI00477763.4	196189	SPACER	SWISS-PROT:Q9Y5S2|TREMBL:Q86TR8;Q86XZ8|ENSEMBL:ENSP00000355237|REFSEQ:NP_006026|H-INV:HIT000070596|VEGA:OTTHUMP00000028140;OTTHUMP00000066098 Tax_Id=9606 Gene_Symbol=CDC42BPB Serine/threonine-protein kinase MRCK beta	VHQIELAPR	354.8742	1061.6007	3	20	-777.777	-777.777	-777.777	-777.777	0	0	2064.3601	0	0	0	1061.5981	354.8743881	1061.601376	0	FALSE			-777.777	-777.777	-777.777	1	1.5	M:\Shao-En\MSDATA\kinaseinhib\k252a\solcomp\10x\J1\MSQuantCompatible_kinaseinhib_k252a_solcomp_10x_J1_combo_mascot_results.html		2	-777.777	-777.777	M:\Shao-En\MSDATA\kinaseinhib\k252a\solcomp\10x\J1\m03152008_j1_6.raw		0	1061.598155		0	FALSE	0	-777.777
-1	1	0	0.893	0.15	IPI:IPI00477763.4	196189	SPACER	SWISS-PROT:Q9Y5S2|TREMBL:Q86TR8;Q86XZ8|ENSEMBL:ENSP00000355237|REFSEQ:NP_006026|H-INV:HIT000070596|VEGA:OTTHUMP00000028140;OTTHUMP00000066098 Tax_Id=9606 Gene_Symbol=CDC42BPB Serine/threonine-protein kinase MRCK beta	VKDANLTLESK	617.354	1232.6935	2	55	-777.777	-777.777	-777.777	-777.777	1149.150762	37.48572065	1136.1165	1150.965956	1146.4839	5594.654619	1232.6947	617.3532837	1232.692042	1216.664714	FALSE			-777.777	-777.777	-777.777	1	46.1	M:\Shao-En\MSDATA\kinaseinhib\k252a\solcomp\10x\J1\MSQuantCompatible_kinaseinhib_k252a_solcomp_10x_J1_combo_mascot_results.html	2Lys8	2	-777.777	-777.777	M:\Shao-En\MSDATA\kinaseinhib\k252a\solcomp\10x\J1\m03152008_j1_6.raw		2005427.738	1216.666295		617.3541132	TRUE	617.3533969	-777.777
-1	1	0	0.893	0.15	IPI:IPI00477763.4	196189	SPACER	SWISS-PROT:Q9Y5S2|TREMBL:Q86TR8;Q86XZ8|ENSEMBL:ENSP00000355237|REFSEQ:NP_006026|H-INV:HIT000070596|VEGA:OTTHUMP00000028140;OTTHUMP00000066098 Tax_Id=9606 Gene_Symbol=CDC42BPB Serine/threonine-protein kinase MRCK beta	VKDANLTLESK	609.3417	1216.6688	2	30	-777.777	-777.777	-777.777	-777.777	0	0	1137.7939	0	0	0	1216.6663	609.3410113	1216.667497	0	FALSE			-777.777	-777.777	-777.777	1	4.3	M:\Shao-En\MSDATA\kinaseinhib\k252a\solcomp\10x\J1\MSQuantCompatible_kinaseinhib_k252a_solcomp_10x_J1_combo_mascot_results.html		2	-777.777	-777.777	M:\Shao-En\MSDATA\kinaseinhib\k252a\solcomp\10x\J1\m03152008_j1_6.raw		0	1216.666295		0	TRUE	0	-777.777
-1	1	0	0.893	0.15	IPI:IPI00477763.4	196189	SPACER	SWISS-PROT:Q9Y5S2|TREMBL:Q86TR8;Q86XZ8|ENSEMBL:ENSP00000355237|REFSEQ:NP_006026|H-INV:HIT000070596|VEGA:OTTHUMP00000028140;OTTHUMP00000066098 Tax_Id=9606 Gene_Symbol=CDC42BPB Serine/threonine-protein kinase MRCK beta	VKDANLTLESK	406.5629	1216.6668	3	12	-777.777	-777.777	-777.777	-777.777	0	0	1162.5019	0	0	0	1216.6663	406.56291	1216.666942	0	FALSE			-777.777	-777.777	-777.777	1	6.1	M:\Shao-En\MSDATA\kinaseinhib\k252a\solcomp\10x\J1\MSQuantCompatible_kinaseinhib_k252a_solcomp_10x_J1_combo_mascot_results.html		2	-777.777	-777.777	M:\Shao-En\MSDATA\kinaseinhib\k252a\solcomp\10x\J1\m03152008_j1_6.raw		0	1216.666295		0	FALSE	0	-777.777
-1	1	0	0.893	0.15	IPI:IPI00477763.4	196189	SPACER	SWISS-PROT:Q9Y5S2|TREMBL:Q86TR8;Q86XZ8|ENSEMBL:ENSP00000355237|REFSEQ:NP_006026|H-INV:HIT000070596|VEGA:OTTHUMP00000028140;OTTHUMP00000066098 Tax_Id=9606 Gene_Symbol=CDC42BPB Serine/threonine-protein kinase MRCK beta	VLFYEEELVR	648.846	1295.6774	2	57	-777.777	-777.777	-777.777	-777.777	2805.889218	10.11722836	2804.8494	2805.912638	2805.8647	83060.70705	1295.6761	648.8451752	1295.675825	1295.676737	FALSE			-777.777	-777.777	-777.777	1	32.8	M:\Shao-En\MSDATA\kinaseinhib\k252a\solcomp\10x\J1\MSQuantCompatible_kinaseinhib_k252a_solcomp_10x_J1_combo_mascot_results.html		2	-777.777	-777.777	M:\Shao-En\MSDATA\kinaseinhib\k252a\solcomp\10x\J1\m03152008_j1_6.raw		27091753.42	1295.676125		648.8460335	TRUE	648.8452087	-777.777
-1	1	0	0.893	0.15	IPI:IPI00477763.4	196189	SPACER	SWISS-PROT:Q9Y5S2|TREMBL:Q86TR8;Q86XZ8|ENSEMBL:ENSP00000355237|REFSEQ:NP_006026|H-INV:HIT000070596|VEGA:OTTHUMP00000028140;OTTHUMP00000066098 Tax_Id=9606 Gene_Symbol=CDC42BPB Serine/threonine-protein kinase MRCK beta	VLFYEEELVR	651.8567	1301.6988	2	42	-777.777	-777.777	-777.777	-777.777	0	0	2805.6236	0	0	0	1301.6962	651.8558648	1301.697204	0	FALSE			-777.777	-777.777	-777.777	1	7.3	M:\Shao-En\MSDATA\kinaseinhib\k252a\solcomp\10x\J1\MSQuantCompatible_kinaseinhib_k252a_solcomp_10x_J1_combo_mascot_results.html	1Arg6	2	-777.777	-777.777	M:\Shao-En\MSDATA\kinaseinhib\k252a\solcomp\10x\J1\m03152008_j1_6.raw		0	1295.676125		0	TRUE	0	-777.777
-1	1	0	0.893	0.15	IPI:IPI00477763.4	196189	SPACER	SWISS-PROT:Q9Y5S2|TREMBL:Q86TR8;Q86XZ8|ENSEMBL:ENSP00000355237|REFSEQ:NP_006026|H-INV:HIT000070596|VEGA:OTTHUMP00000028140;OTTHUMP00000066098 Tax_Id=9606 Gene_Symbol=CDC42BPB Serine/threonine-protein kinase MRCK beta	VPKPTGVK	413.2633	824.5121	2	32	-777.777	-777.777	-777.777	-777.777	791.5604693	3.6922	790.8397	791.3494955	792.1543	6925.110904	824.5119	413.2632869	824.5120484	824.5121504	FALSE			-777.777	-777.777	-777.777	1	8	M:\Shao-En\MSDATA\kinaseinhib\k252a\solcomp\10x\J1\MSQuantCompatible_kinaseinhib_k252a_solcomp_10x_J1_combo_mascot_results.html		2	-777.777	-777.777	M:\Shao-En\MSDATA\kinaseinhib\k252a\solcomp\10x\J1\m03152008_j1_6.raw		4556118.844	824.5119647		413.2633611	TRUE	413.263348	-777.777
-1	1	0	0.893	0.15	IPI:IPI00477763.4	196189	SPACER	SWISS-PROT:Q9Y5S2|TREMBL:Q86TR8;Q86XZ8|ENSEMBL:ENSP00000355237|REFSEQ:NP_006026|H-INV:HIT000070596|VEGA:OTTHUMP00000028140;OTTHUMP00000066098 Tax_Id=9606 Gene_Symbol=CDC42BPB Serine/threonine-protein kinase MRCK beta	VPKPTGVK	421.2772	840.5399	2	30	-777.777	-777.777	-777.777	-777.777	0	0	792.679	0	0	0	840.5404	421.2771593	840.5397932	0	FALSE			-777.777	-777.777	-777.777	1	6.6	M:\Shao-En\MSDATA\kinaseinhib\k252a\solcomp\10x\J1\MSQuantCompatible_kinaseinhib_k252a_solcomp_10x_J1_combo_mascot_results.html	2Lys8	2	-777.777	-777.777	M:\Shao-En\MSDATA\kinaseinhib\k252a\solcomp\10x\J1\m03152008_j1_6.raw		0	824.5119647		0	TRUE	0	-777.777
-1	1	0	0.893	0.15	IPI:IPI00477763.4	196189	SPACER	SWISS-PROT:Q9Y5S2|TREMBL:Q86TR8;Q86XZ8|ENSEMBL:ENSP00000355237|REFSEQ:NP_006026|H-INV:HIT000070596|VEGA:OTTHUMP00000028140;OTTHUMP00000066098 Tax_Id=9606 Gene_Symbol=CDC42BPB Serine/threonine-protein kinase MRCK beta	VTASLLGAPSK	522.3089	1042.6031	2	71	-777.777	-777.777	-777.777	-777.777	2301.392932	12.06821337	2298.8585	2301.66815	2300.7955	215127.734	1042.6022	522.3085112	1042.602497	1042.600788	FALSE			-777.777	-777.777	-777.777	1	48.2	M:\Shao-En\MSDATA\kinaseinhib\k252a\solcomp\10x\J1\MSQuantCompatible_kinaseinhib_k252a_solcomp_10x_J1_combo_mascot_results.html		2	-777.777	-777.777	M:\Shao-En\MSDATA\kinaseinhib\k252a\solcomp\10x\J1\m03152008_j1_6.raw		97036135.63	1042.602235		522.3085662	TRUE	522.3081774	-777.777
-1	1	0	0.893	0.15	IPI:IPI00477763.4	196189	SPACER	SWISS-PROT:Q9Y5S2|TREMBL:Q86TR8;Q86XZ8|ENSEMBL:ENSP00000355237|REFSEQ:NP_006026|H-INV:HIT000070596|VEGA:OTTHUMP00000028140;OTTHUMP00000066098 Tax_Id=9606 Gene_Symbol=CDC42BPB Serine/threonine-protein kinase MRCK beta	VTASLLGAPSK	526.3162	1050.6178	2	67	-777.777	-777.777	-777.777	-777.777	0	0	2298.3778	0	0	0	1050.6164	526.3157974	1050.617069	0	FALSE			-777.777	-777.777	-777.777	1	37.2	M:\Shao-En\MSDATA\kinaseinhib\k252a\solcomp\10x\J1\MSQuantCompatible_kinaseinhib_k252a_solcomp_10x_J1_combo_mascot_results.html	1Lys8	2	-777.777	-777.777	M:\Shao-En\MSDATA\kinaseinhib\k252a\solcomp\10x\J1\m03152008_j1_6.raw		0	1042.602235		0	TRUE	0	-777.777
-1	1	0	0.893	0.15	IPI:IPI00477763.4	196189	SPACER	SWISS-PROT:Q9Y5S2|TREMBL:Q86TR8;Q86XZ8|ENSEMBL:ENSP00000355237|REFSEQ:NP_006026|H-INV:HIT000070596|VEGA:OTTHUMP00000028140;OTTHUMP00000066098 Tax_Id=9606 Gene_Symbol=CDC42BPB Serine/threonine-protein kinase MRCK beta	WVGILEGLQSILHK	796.9626	1591.9106	2	87	-777.777	-777.777	-777.777	-777.777	3289.546349	8.615955062	3291.8451	3288.601226	3290.7404	27998.48915	1591.9086	796.9612649	1591.908004	1591.908543	FALSE			-777.777	-777.777	-777.777	1	71.1	M:\Shao-En\MSDATA\kinaseinhib\k252a\solcomp\10x\J1\MSQuantCompatible_kinaseinhib_k252a_solcomp_10x_J1_combo_mascot_results.html		2	-777.777	-777.777	M:\Shao-En\MSDATA\kinaseinhib\k252a\solcomp\10x\J1\m03152008_j1_6.raw		6650566.277	1591.908575		796.9625903	TRUE	796.9612552	-777.777
-1	1	0	0.893	0.15	IPI:IPI00477763.4	196189	SPACER	SWISS-PROT:Q9Y5S2|TREMBL:Q86TR8;Q86XZ8|ENSEMBL:ENSP00000355237|REFSEQ:NP_006026|H-INV:HIT000070596|VEGA:OTTHUMP00000028140;OTTHUMP00000066098 Tax_Id=9606 Gene_Symbol=CDC42BPB Serine/threonine-protein kinase MRCK beta	WVGILEGLQSILHK	800.969	1599.9235	2	61	-777.777	-777.777	-777.777	-777.777	0	0	3290.1898	0	0	0	1599.9228	800.9676511	1599.920777	0	FALSE			-777.777	-777.777	-777.777	1	38.2	M:\Shao-En\MSDATA\kinaseinhib\k252a\solcomp\10x\J1\MSQuantCompatible_kinaseinhib_k252a_solcomp_10x_J1_combo_mascot_results.html	1Lys8	2	-777.777	-777.777	M:\Shao-En\MSDATA\kinaseinhib\k252a\solcomp\10x\J1\m03152008_j1_6.raw		0	1591.908575		0	TRUE	0	-777.777
-1	1	0	0.893	0.15	IPI:IPI00477763.4	196189	SPACER	SWISS-PROT:Q9Y5S2|TREMBL:Q86TR8;Q86XZ8|ENSEMBL:ENSP00000355237|REFSEQ:NP_006026|H-INV:HIT000070596|VEGA:OTTHUMP00000028140;OTTHUMP00000066098 Tax_Id=9606 Gene_Symbol=CDC42BPB Serine/threonine-protein kinase MRCK beta	WVGILEGLQSILHK	531.6441	1591.9104	3	34	-777.777	-777.777	-777.777	-777.777	3289.334763	8.615955062	3287.722	3289.608374	3288.8114	57043.4381	1591.9086	531.643679	1591.909249	1591.909127	FALSE			-777.777	-777.777	-777.777	1	15.5	M:\Shao-En\MSDATA\kinaseinhib\k252a\solcomp\10x\J1\MSQuantCompatible_kinaseinhib_k252a_solcomp_10x_J1_combo_mascot_results.html		2	-777.777	-777.777	M:\Shao-En\MSDATA\kinaseinhib\k252a\solcomp\10x\J1\m03152008_j1_6.raw		25658369.31	1591.908575		531.6439652	TRUE	531.6435442	-777.777
-1	1	0	0.893	0.15	IPI:IPI00477763.4	196189	SPACER	SWISS-PROT:Q9Y5S2|TREMBL:Q86TR8;Q86XZ8|ENSEMBL:ENSP00000355237|REFSEQ:NP_006026|H-INV:HIT000070596|VEGA:OTTHUMP00000028140;OTTHUMP00000066098 Tax_Id=9606 Gene_Symbol=CDC42BPB Serine/threonine-protein kinase MRCK beta	WVGILEGLQSILHK	534.315	1599.9233	3	34	-777.777	-777.777	-777.777	-777.777	0	0	3287.448	0	0	0	1599.9228	534.3145698	1599.921921	0	FALSE			-777.777	-777.777	-777.777	1	22.2	M:\Shao-En\MSDATA\kinaseinhib\k252a\solcomp\10x\J1\MSQuantCompatible_kinaseinhib_k252a_solcomp_10x_J1_combo_mascot_results.html	1Lys8	2	-777.777	-777.777	M:\Shao-En\MSDATA\kinaseinhib\k252a\solcomp\10x\J1\m03152008_j1_6.raw		0	1591.908575		0	TRUE	0	-777.777
-1	1	0	1.195	0.26	IPI:IPI00847250.1	275721	SPACER	TREMBL:Q13587;Q4LE83|ENSEMBL:ENSP00000363777|VEGA:OTTHUMP00000041958 Tax_Id=9606 Gene_Symbol=FASN Fatty acid synthase	AALQEELQLCK	651.8406	1301.6667	2	56	-777.777	-777.777	-777.777	-777.777	2518.977766	7.785396445	2518.9719	2519.008121	2518.2266	169666.1837	1301.6649	651.8397649	1301.665004	1301.664103	FALSE			-777.777	-777.777	-777.777	1	35.9	M:\Shao-En\MSDATA\kinaseinhib\k252a\solcomp\10x\J1\MSQuantCompatible_kinaseinhib_k252a_solcomp_10x_J1_combo_mascot_results.html		3	-777.777	-777.777	M:\Shao-En\MSDATA\kinaseinhib\k252a\solcomp\10x\J1\m03152008_j1_6.raw		54243019.95	1244.64345		651.8406401	TRUE	651.839805	-777.777
-1	1	0	1.195	0.26	IPI:IPI00847250.1	275721	SPACER	TREMBL:Q13587;Q4LE83|ENSEMBL:ENSP00000363777|VEGA:OTTHUMP00000041958 Tax_Id=9606 Gene_Symbol=FASN Fatty acid synthase	AALQEELQLCK	655.8484	1309.6823	2	50	-777.777	-777.777	-777.777	-777.777	0	0	2517.4781	0	0	0	1309.6791	655.8475511	1309.680577	0	FALSE			-777.777	-777.777	-777.777	1	24.1	M:\Shao-En\MSDATA\kinaseinhib\k252a\solcomp\10x\J1\MSQuantCompatible_kinaseinhib_k252a_solcomp_10x_J1_combo_mascot_results.html	1Lys8	3	-777.777	-777.777	M:\Shao-En\MSDATA\kinaseinhib\k252a\solcomp\10x\J1\m03152008_j1_6.raw		0	1244.64345		0	TRUE	0	-777.777
-1	1	0	1.195	0.26	IPI:IPI00847250.1	275721	SPACER	TREMBL:Q13587;Q4LE83|ENSEMBL:ENSP00000363777|VEGA:OTTHUMP00000041958 Tax_Id=9606 Gene_Symbol=FASN Fatty acid synthase	AAPLDSIHSLAAYYIDCIR	717.0303	2148.0689	3	32	-777.777	-777.777	-777.777	-777.777	3257.676785	20.13088935	3254.8056	3257.976049	3258.1747	44849.33089	2148.0673	717.0292403	2148.065933	2148.066365	FALSE			-777.777	-777.777	-777.777	1	18.9	M:\Shao-En\MSDATA\kinaseinhib\k252a\solcomp\10x\J1\MSQuantCompatible_kinaseinhib_k252a_solcomp_10x_J1_combo_mascot_results.html		3	-777.777	-777.777	M:\Shao-En\MSDATA\kinaseinhib\k252a\solcomp\10x\J1\m03152008_j1_6.raw		12489731.16	2091.04587		717.0300192	TRUE	717.0289595	-777.777
-1	1	0	1.195	0.26	IPI:IPI00847250.1	275721	SPACER	TREMBL:Q13587;Q4LE83|ENSEMBL:ENSP00000363777|VEGA:OTTHUMP00000041958 Tax_Id=9606 Gene_Symbol=FASN Fatty acid synthase	ACLDTAVENMPSLK	778.8811	1555.7477	2	107	-777.777	-777.777	-777.777	-777.777	2640.691459	7.974363259	2639.983	2641.122673	2641.2988	94969.85656	1555.7465	778.8798272	1555.745129	1547.731916	FALSE			-777.777	-777.777	-777.777	1	98.9	M:\Shao-En\MSDATA\kinaseinhib\k252a\solcomp\10x\J1\MSQuantCompatible_kinaseinhib_k252a_solcomp_10x_J1_combo_mascot_results.html	1Lys8	3	-777.777	-777.777	M:\Shao-En\MSDATA\kinaseinhib\k252a\solcomp\10x\J1\m03152008_j1_6.raw		23699650.91	1490.71088		778.8812415	TRUE	778.8799686	-777.777
-1	1	0	1.195	0.26	IPI:IPI00847250.1	275721	SPACER	TREMBL:Q13587;Q4LE83|ENSEMBL:ENSP00000363777|VEGA:OTTHUMP00000041958 Tax_Id=9606 Gene_Symbol=FASN Fatty acid synthase	ACLDTAVENMPSLK	774.8757	1547.7368	2	98	-777.777	-777.777	-777.777	-777.777	0	0	2641.0465	0	0	0	1547.7323	774.874441	1547.734357	0	FALSE			-777.777	-777.777	-777.777	1	81.7	M:\Shao-En\MSDATA\kinaseinhib\k252a\solcomp\10x\J1\MSQuantCompatible_kinaseinhib_k252a_solcomp_10x_J1_combo_mascot_results.html		3	-777.777	-777.777	M:\Shao-En\MSDATA\kinaseinhib\k252a\solcomp\10x\J1\m03152008_j1_6.raw		0	1490.71088		0	TRUE	0	-777.777
-1	1	0	1.195	0.26	IPI:IPI00847250.1	275721	SPACER	TREMBL:Q13587;Q4LE83|ENSEMBL:ENSP00000363777|VEGA:OTTHUMP00000041958 Tax_Id=9606 Gene_Symbol=FASN Fatty acid synthase	AGLYGLPR	426.756	851.4974	2	50	-777.777	-777.777	-777.777	-777.777	2427.387187	11.46599312	2426.2713	2427.107456	2426.9544	113400.5053	851.496	426.7559404	851.4973554	845.4769952	FALSE			-777.777	-777.777	-777.777	1	12.8	M:\Shao-En\MSDATA\kinaseinhib\k252a\solcomp\10x\J1\MSQuantCompatible_kinaseinhib_k252a_solcomp_10x_J1_combo_mascot_results.html	1Arg6	3	-777.777	-777.777	M:\Shao-En\MSDATA\kinaseinhib\k252a\solcomp\10x\J1\m03152008_j1_6.raw		71919505.5	845.4759147		426.7560337	TRUE	426.7559741	-777.777
-1	1	0	1.195	0.26	IPI:IPI00847250.1	275721	SPACER	TREMBL:Q13587;Q4LE83|ENSEMBL:ENSP00000363777|VEGA:OTTHUMP00000041958 Tax_Id=9606 Gene_Symbol=FASN Fatty acid synthase	AGLYGLPR	423.7459	845.4773	2	45	-777.777	-777.777	-777.777	-777.777	0	0	2426.044	0	0	0	845.4759	423.7458508	845.4771762	0	FALSE			-777.777	-777.777	-777.777	1	10.6	M:\Shao-En\MSDATA\kinaseinhib\k252a\solcomp\10x\J1\MSQuantCompatible_kinaseinhib_k252a_solcomp_10x_J1_combo_mascot_results.html		3	-777.777	-777.777	M:\Shao-En\MSDATA\kinaseinhib\k252a\solcomp\10x\J1\m03152008_j1_6.raw		0	845.4759147		0	TRUE	0	-777.777
-1	1	0	1.195	0.26	IPI:IPI00847250.1	275721	SPACER	TREMBL:Q13587;Q4LE83|ENSEMBL:ENSP00000363777|VEGA:OTTHUMP00000041958 Tax_Id=9606 Gene_Symbol=FASN Fatty acid synthase	AINCATSGVVGLVNCLR	905.4745	1808.9345	2	91	-777.777	-777.777	-777.777	-777.777	2915.199578	8.255133372	2913.4615	2914.706889	2914.5455	160341.8493	1808.9332	905.472791	1808.931057	1802.912951	FALSE			-777.777	-777.777	-777.777	1	83.1	M:\Shao-En\MSDATA\kinaseinhib\k252a\solcomp\10x\J1\MSQuantCompatible_kinaseinhib_k252a_solcomp_10x_J1_combo_mascot_results.html	1Arg6	3	-777.777	-777.777	M:\Shao-En\MSDATA\kinaseinhib\k252a\solcomp\10x\J1\m03152008_j1_6.raw		31567996.48	1688.870166		905.4743653	TRUE	905.4726563	-777.777
-1	1	0	1.195	0.26	IPI:IPI00847250.1	275721	SPACER	TREMBL:Q13587;Q4LE83|ENSEMBL:ENSP00000363777|VEGA:OTTHUMP00000041958 Tax_Id=9606 Gene_Symbol=FASN Fatty acid synthase	AINCATSGVVGLVNCLR	902.467	1802.9194	2	87	-777.777	-777.777	-777.777	-777.777	0	0	2913.9998	0	0	0	1802.9131	902.4653013	1802.916077	0	FALSE			-777.777	-777.777	-777.777	1	80.5	M:\Shao-En\MSDATA\kinaseinhib\k252a\solcomp\10x\J1\MSQuantCompatible_kinaseinhib_k252a_solcomp_10x_J1_combo_mascot_results.html		3	-777.777	-777.777	M:\Shao-En\MSDATA\kinaseinhib\k252a\solcomp\10x\J1\m03152008_j1_6.raw		0	1688.870166		0	TRUE	0	-777.777
-1	1	0	1.195	0.26	IPI:IPI00847250.1	275721	SPACER	TREMBL:Q13587;Q4LE83|ENSEMBL:ENSP00000363777|VEGA:OTTHUMP00000041958 Tax_Id=9606 Gene_Symbol=FASN Fatty acid synthase	AINCATSGVVGLVNCLR	601.9791	1802.9154	3	70	-777.777	-777.777	-777.777	-777.777	2915.309563	8.255133372	2917.2144	2915.40777	2916.4164	70718.37078	1802.9131	601.9784367	1802.913522	1802.913908	FALSE			-777.777	-777.777	-777.777	1	25.6	M:\Shao-En\MSDATA\kinaseinhib\k252a\solcomp\10x\J1\MSQuantCompatible_kinaseinhib_k252a_solcomp_10x_J1_combo_mascot_results.html		3	-777.777	-777.777	M:\Shao-En\MSDATA\kinaseinhib\k252a\solcomp\10x\J1\m03152008_j1_6.raw		25517741	1688.870166		601.9790801	TRUE	601.9784168	-777.777
-1	1	0	1.195	0.26	IPI:IPI00847250.1	275721	SPACER	TREMBL:Q13587;Q4LE83|ENSEMBL:ENSP00000363777|VEGA:OTTHUMP00000041958 Tax_Id=9606 Gene_Symbol=FASN Fatty acid synthase	AINCATSGVVGLVNCLR	603.9859	1808.936	3	50	-777.777	-777.777	-777.777	-777.777	0	0	2914.2731	0	0	0	1808.9332	603.9852298	1808.933901	0	FALSE			-777.777	-777.777	-777.777	1	33.5	M:\Shao-En\MSDATA\kinaseinhib\k252a\solcomp\10x\J1\MSQuantCompatible_kinaseinhib_k252a_solcomp_10x_J1_combo_mascot_results.html	1Arg6	3	-777.777	-777.777	M:\Shao-En\MSDATA\kinaseinhib\k252a\solcomp\10x\J1\m03152008_j1_6.raw		0	1688.870166		0	TRUE	0	-777.777
-1	1	0	1.195	0.26	IPI:IPI00847250.1	275721	SPACER	TREMBL:Q13587;Q4LE83|ENSEMBL:ENSP00000363777|VEGA:OTTHUMP00000041958 Tax_Id=9606 Gene_Symbol=FASN Fatty acid synthase	ALGLGVEQLPVVFEDVVLHQATILPK	929.201	2784.581	3	40	-777.777	-777.777	-777.777	-777.777	3561.087835	19.56269768	3568.3593	3560.99755	3563.8131	96558.66528	2784.5788	929.1992092	2784.57584	2784.577306	FALSE			-777.777	-777.777	-777.777	1	31.1	M:\Shao-En\MSDATA\kinaseinhib\k252a\solcomp\10x\J1\MSQuantCompatible_kinaseinhib_k252a_solcomp_10x_J1_combo_mascot_results.html		3	-777.777	-777.777	M:\Shao-En\MSDATA\kinaseinhib\k252a\solcomp\10x\J1\m03152008_j1_6.raw		18083363.15	2784.578875		929.2009006	TRUE	929.1991098	-777.777
-1	1	0	1.195	0.26	IPI:IPI00847250.1	275721	SPACER	TREMBL:Q13587;Q4LE83|ENSEMBL:ENSP00000363777|VEGA:OTTHUMP00000041958 Tax_Id=9606 Gene_Symbol=FASN Fatty acid synthase	ALGLGVEQLPVVFEDVVLHQATILPK	931.8716	2792.5929	3	30	-777.777	-777.777	-777.777	-777.777	0	0	3547.5177	0	0	0	2792.593	931.8698	2792.587612	0	FALSE			-777.777	-777.777	-777.777	1	29.9	M:\Shao-En\MSDATA\kinaseinhib\k252a\solcomp\10x\J1\MSQuantCompatible_kinaseinhib_k252a_solcomp_10x_J1_combo_mascot_results.html	1Lys8	3	-777.777	-777.777	M:\Shao-En\MSDATA\kinaseinhib\k252a\solcomp\10x\J1\m03152008_j1_6.raw		0	2784.578875		0	TRUE	0	-777.777
-1	1	0	1.195	0.26	IPI:IPI00847250.1	275721	SPACER	TREMBL:Q13587;Q4LE83|ENSEMBL:ENSP00000363777|VEGA:OTTHUMP00000041958 Tax_Id=9606 Gene_Symbol=FASN Fatty acid synthase	ALGLGVEQLPVVFEDVVLHQATILPK	931.8716	2792.5931	3	23	-777.777	-777.777	-777.777	-777.777	0	0	3572.6643	0	0	0	2792.593	931.8698	2792.587612	0	FALSE			-777.777	-777.777	-777.777	1	22.2	M:\Shao-En\MSDATA\kinaseinhib\k252a\solcomp\10x\J1\MSQuantCompatible_kinaseinhib_k252a_solcomp_10x_J1_combo_mascot_results.html	1Lys8	3	-777.777	-777.777	M:\Shao-En\MSDATA\kinaseinhib\k252a\solcomp\10x\J1\m03152008_j1_6.raw		0	2784.578875		0	FALSE	0	-777.777
-1	1	0	1.195	0.26	IPI:IPI00847250.1	275721	SPACER	TREMBL:Q13587;Q4LE83|ENSEMBL:ENSP00000363777|VEGA:OTTHUMP00000041958 Tax_Id=9606 Gene_Symbol=FASN Fatty acid synthase	ALGLGVEQLPVVFEDVVLHQATILPK	929.2011	2784.5814	3	15	-777.777	-777.777	-777.777	-777.777	0	0	3549.5851	0	0	0	2784.5788	929.1993092	2784.57614	0	FALSE			-777.777	-777.777	-777.777	1	15	M:\Shao-En\MSDATA\kinaseinhib\k252a\solcomp\10x\J1\MSQuantCompatible_kinaseinhib_k252a_solcomp_10x_J1_combo_mascot_results.html		3	-777.777	-777.777	M:\Shao-En\MSDATA\kinaseinhib\k252a\solcomp\10x\J1\m03152008_j1_6.raw		0	2784.578875		0	FALSE	0	-777.777
-1	1	0	1.195	0.26	IPI:IPI00847250.1	275721	SPACER	TREMBL:Q13587;Q4LE83|ENSEMBL:ENSP00000363777|VEGA:OTTHUMP00000041958 Tax_Id=9606 Gene_Symbol=FASN Fatty acid synthase	AQVADVVVSR	525.3055	1048.5964	2	72	-777.777	-777.777	-777.777	-777.777	2211.759083	9.833152345	2210.5373	2211.879055	2211.7324	115152.0274	1048.5972	525.3051009	1048.595676	1042.576877	FALSE			-777.777	-777.777	-777.777	1	49.8	M:\Shao-En\MSDATA\kinaseinhib\k252a\solcomp\10x\J1\MSQuantCompatible_kinaseinhib_k252a_solcomp_10x_J1_combo_mascot_results.html	1Arg6	3	-777.777	-777.777	M:\Shao-En\MSDATA\kinaseinhib\k252a\solcomp\10x\J1\m03152008_j1_6.raw		52104365	1042.577085		525.3054553	TRUE	525.3050562	-777.777
-1	1	0	1.195	0.26	IPI:IPI00847250.1	275721	SPACER	TREMBL:Q13587;Q4LE83|ENSEMBL:ENSP00000363777|VEGA:OTTHUMP00000041958 Tax_Id=9606 Gene_Symbol=FASN Fatty acid synthase	AYLQAR	364.2135	726.4124	2	32	-777.777	-777.777	-777.777	-777.777	891.2515894	8.282419064	892.7065	891.3968435	892.1855	4958.527216	726.412	364.2136559	726.4127864	720.3934841	FALSE			-777.777	-777.777	-777.777	1	8.1	M:\Shao-En\MSDATA\kinaseinhib\k252a\solcomp\10x\J1\MSQuantCompatible_kinaseinhib_k252a_solcomp_10x_J1_combo_mascot_results.html	1Arg6	3	-777.777	-777.777	M:\Shao-En\MSDATA\kinaseinhib\k252a\solcomp\10x\J1\m03152008_j1_6.raw		4169021.109	720.3918647		364.2134543	TRUE	364.2136102	-777.777
-1	1	0	1.195	0.26	IPI:IPI00847250.1	275721	SPACER	TREMBL:Q13587;Q4LE83|ENSEMBL:ENSP00000363777|VEGA:OTTHUMP00000041958 Tax_Id=9606 Gene_Symbol=FASN Fatty acid synthase	CTVFHGAQVEDAFR	821.8907	1641.7668	2	62	-777.777	-777.777	-777.777	-777.777	2478.509748	5.758284941	2479.9932	2478.548622	2478.4973	73994.96482	1641.7664	821.889279	1641.764033	1635.745131	FALSE			-777.777	-777.777	-777.777	1	49.7	M:\Shao-En\MSDATA\kinaseinhib\k252a\solcomp\10x\J1\MSQuantCompatible_kinaseinhib_k252a_solcomp_10x_J1_combo_mascot_results.html	1Arg6	3	-777.777	-777.777	M:\Shao-En\MSDATA\kinaseinhib\k252a\solcomp\10x\J1\m03152008_j1_6.raw		16771445.16	1578.72488		821.8906753	TRUE	821.8892542	-777.777
-1	1	0	1.195	0.26	IPI:IPI00847250.1	275721	SPACER	TREMBL:Q13587;Q4LE83|ENSEMBL:ENSP00000363777|VEGA:OTTHUMP00000041958 Tax_Id=9606 Gene_Symbol=FASN Fatty acid synthase	CTVFHGAQVEDAFR	548.2635	1641.7688	3	59	-777.777	-777.777	-777.777	-777.777	2478.571961	5.758284941	2477.9656	2478.571764	2478.4973	93904.8486	1641.7664	548.2630218	1641.767277	1635.746192	FALSE			-777.777	-777.777	-777.777	1	50.4	M:\Shao-En\MSDATA\kinaseinhib\k252a\solcomp\10x\J1\MSQuantCompatible_kinaseinhib_k252a_solcomp_10x_J1_combo_mascot_results.html	1Arg6	3	-777.777	-777.777	M:\Shao-En\MSDATA\kinaseinhib\k252a\solcomp\10x\J1\m03152008_j1_6.raw		39911379.69	1578.72488		548.2635121	TRUE	548.2630339	-777.777
-1	1	0	1.195	0.26	IPI:IPI00847250.1	275721	SPACER	TREMBL:Q13587;Q4LE83|ENSEMBL:ENSP00000363777|VEGA:OTTHUMP00000041958 Tax_Id=9606 Gene_Symbol=FASN Fatty acid synthase	DGAWGAFR	440.2098	878.4051	2	29	-777.777	-777.777	-777.777	-777.777	2557.451015	7.651350806	2557.1416	2557.491787	2556.64	78042.35411	878.4035	440.2096941	878.4048627	878.4055026	FALSE			-777.777	-777.777	-777.777	1	12	M:\Shao-En\MSDATA\kinaseinhib\k252a\solcomp\10x\J1\MSQuantCompatible_kinaseinhib_k252a_solcomp_10x_J1_combo_mascot_results.html		3	-777.777	-777.777	M:\Shao-En\MSDATA\kinaseinhib\k252a\solcomp\10x\J1\m03152008_j1_6.raw		46702807.25	878.4034747		440.2098233	TRUE	440.2097174	-777.777
-1	1	0	1.195	0.26	IPI:IPI00847250.1	275721	SPACER	TREMBL:Q13587;Q4LE83|ENSEMBL:ENSP00000363777|VEGA:OTTHUMP00000041958 Tax_Id=9606 Gene_Symbol=FASN Fatty acid synthase	DGLLENQTPEFFQDVCKPK	755.7013	2264.0821	3	26	-777.777	-777.777	-777.777	-777.777	2826.292065	10.66495697	2826.7119	2826.380554	2826.1897	53422.83446	2264.0783	755.700107	2264.078533	2264.078987	FALSE			-777.777	-777.777	-777.777	1	12.5	M:\Shao-En\MSDATA\kinaseinhib\k252a\solcomp\10x\J1\MSQuantCompatible_kinaseinhib_k252a_solcomp_10x_J1_combo_mascot_results.html		3	-777.777	-777.777	M:\Shao-En\MSDATA\kinaseinhib\k252a\solcomp\10x\J1\m03152008_j1_6.raw		13712507.15	2207.05683		755.7013038	TRUE	755.7001109	-777.777
-1	1	0	1.195	0.26	IPI:IPI00847250.1	275721	SPACER	TREMBL:Q13587;Q4LE83|ENSEMBL:ENSP00000363777|VEGA:OTTHUMP00000041958 Tax_Id=9606 Gene_Symbol=FASN Fatty acid synthase	DGVVRPLK	442.272	882.5295	2	34	-777.777	-777.777	-777.777	-777.777	892.8027351	8.180444658	892.952	893.7353897	892.1855	4428.514649	882.5287	442.2718869	882.5292485	882.5285857	FALSE			-777.777	-777.777	-777.777	1	10.7	M:\Shao-En\MSDATA\kinaseinhib\k252a\solcomp\10x\J1\MSQuantCompatible_kinaseinhib_k252a_solcomp_10x_J1_combo_mascot_results.html		3	-777.777	-777.777	M:\Shao-En\MSDATA\kinaseinhib\k252a\solcomp\10x\J1\m03152008_j1_6.raw		2637276.73	882.5286747		442.2720176	TRUE	442.2719045	-777.777
-1	1	0	1.195	0.26	IPI:IPI00847250.1	275721	SPACER	TREMBL:Q13587;Q4LE83|ENSEMBL:ENSP00000363777|VEGA:OTTHUMP00000041958 Tax_Id=9606 Gene_Symbol=FASN Fatty acid synthase	DLVEAVAHILGIR	706.4231	1410.8317	2	86	-777.777	-777.777	-777.777	-777.777	3602.94783	11.23282562	3599.4428	3603.655945	3604.761	59275.60446	1410.829	706.4220768	1410.829628	1404.807751	FALSE			-777.777	-777.777	-777.777	1	64.9	M:\Shao-En\MSDATA\kinaseinhib\k252a\solcomp\10x\J1\MSQuantCompatible_kinaseinhib_k252a_solcomp_10x_J1_combo_mascot_results.html	1Arg6	3	-777.777	-777.777	M:\Shao-En\MSDATA\kinaseinhib\k252a\solcomp\10x\J1\m03152008_j1_6.raw		16925913.72	1404.808855		706.4230082	TRUE	706.421985	-777.777
-1	1	0	1.195	0.26	IPI:IPI00847250.1	275721	SPACER	TREMBL:Q13587;Q4LE83|ENSEMBL:ENSP00000363777|VEGA:OTTHUMP00000041958 Tax_Id=9606 Gene_Symbol=FASN Fatty acid synthase	DLVEAVAHILGIR	703.4118	1404.809	2	66	-777.777	-777.777	-777.777	-777.777	0	0	3599.7162	0	0	0	1404.8088	703.4107872	1404.807049	0	FALSE			-777.777	-777.777	-777.777	1	54.6	M:\Shao-En\MSDATA\kinaseinhib\k252a\solcomp\10x\J1\MSQuantCompatible_kinaseinhib_k252a_solcomp_10x_J1_combo_mascot_results.html		3	-777.777	-777.777	M:\Shao-En\MSDATA\kinaseinhib\k252a\solcomp\10x\J1\m03152008_j1_6.raw		0	1404.808855		0	TRUE	0	-777.777
-1	1	0	1.195	0.26	IPI:IPI00847250.1	275721	SPACER	TREMBL:Q13587;Q4LE83|ENSEMBL:ENSP00000363777|VEGA:OTTHUMP00000041958 Tax_Id=9606 Gene_Symbol=FASN Fatty acid synthase	DNLEFFLAGIGR	676.3548	1350.695	2	72	-777.777	-777.777	-777.777	-777.777	3214.877482	8.514588237	3212.8683	3214.871159	3214.2	93304.25789	1350.6931	676.3538804	1350.693235	1350.693085	FALSE			-777.777	-777.777	-777.777	1	48.6	M:\Shao-En\MSDATA\kinaseinhib\k252a\solcomp\10x\J1\MSQuantCompatible_kinaseinhib_k252a_solcomp_10x_J1_combo_mascot_results.html		3	-777.777	-777.777	M:\Shao-En\MSDATA\kinaseinhib\k252a\solcomp\10x\J1\m03152008_j1_6.raw		28151193.88	1350.693165		676.3547224	TRUE	676.3538028	-777.777
-1	1	0	1.195	0.26	IPI:IPI00847250.1	275721	SPACER	TREMBL:Q13587;Q4LE83|ENSEMBL:ENSP00000363777|VEGA:OTTHUMP00000041958 Tax_Id=9606 Gene_Symbol=FASN Fatty acid synthase	DPSQQELPR	538.2774	1074.5402	2	60	-777.777	-777.777	-777.777	-777.777	1308.681514	91.41880338	1330.8186	1308.306347	1331.7281	3504.342512	1074.5401	538.2769562	1074.539387	1068.519129	FALSE			-777.777	-777.777	-777.777	1	43	M:\Shao-En\MSDATA\kinaseinhib\k252a\solcomp\10x\J1\MSQuantCompatible_kinaseinhib_k252a_solcomp_10x_J1_combo_mascot_results.html	1Arg6	3	-777.777	-777.777	M:\Shao-En\MSDATA\kinaseinhib\k252a\solcomp\10x\J1\m03152008_j1_6.raw		1530310.855	1068.519975		538.2773367	TRUE	538.2768928	-777.777
-1	1	0	1.195	0.26	IPI:IPI00847250.1	275721	SPACER	TREMBL:Q13587;Q4LE83|ENSEMBL:ENSP00000363777|VEGA:OTTHUMP00000041958 Tax_Id=9606 Gene_Symbol=FASN Fatty acid synthase	DPSQQELPR	538.2772	1074.5399	2	51	-777.777	-777.777	-777.777	-777.777	0	0	1301.3708	0	0	0	1074.5401	538.2767562	1074.538987	0	FALSE			-777.777	-777.777	-777.777	1	36.9	M:\Shao-En\MSDATA\kinaseinhib\k252a\solcomp\10x\J1\MSQuantCompatible_kinaseinhib_k252a_solcomp_10x_J1_combo_mascot_results.html	1Arg6	3	-777.777	-777.777	M:\Shao-En\MSDATA\kinaseinhib\k252a\solcomp\10x\J1\m03152008_j1_6.raw		0	1068.519975		0	TRUE	0	-777.777
-1	1	0	1.195	0.26	IPI:IPI00847250.1	275721	SPACER	TREMBL:Q13587;Q4LE83|ENSEMBL:ENSP00000363777|VEGA:OTTHUMP00000041958 Tax_Id=9606 Gene_Symbol=FASN Fatty acid synthase	DPSQQELPR	535.2668	1068.519	2	47	-777.777	-777.777	-777.777	-777.777	0	0	1328.7313	0	0	0	1068.52	535.2663665	1068.518208	0	FALSE			-777.777	-777.777	-777.777	1	37.9	M:\Shao-En\MSDATA\kinaseinhib\k252a\solcomp\10x\J1\MSQuantCompatible_kinaseinhib_k252a_solcomp_10x_J1_combo_mascot_results.html		3	-777.777	-777.777	M:\Shao-En\MSDATA\kinaseinhib\k252a\solcomp\10x\J1\m03152008_j1_6.raw		0	1068.519975		0	TRUE	0	-777.777
-1	1	0	1.195	0.26	IPI:IPI00847250.1	275721	SPACER	TREMBL:Q13587;Q4LE83|ENSEMBL:ENSP00000363777|VEGA:OTTHUMP00000041958 Tax_Id=9606 Gene_Symbol=FASN Fatty acid synthase	DPSQQELPR	535.2675	1068.5205	2	42	-777.777	-777.777	-777.777	-777.777	0	0	1297.6195	0	0	0	1068.52	535.2670665	1068.519608	0	FALSE			-777.777	-777.777	-777.777	1	27.3	M:\Shao-En\MSDATA\kinaseinhib\k252a\solcomp\10x\J1\MSQuantCompatible_kinaseinhib_k252a_solcomp_10x_J1_combo_mascot_results.html		3	-777.777	-777.777	M:\Shao-En\MSDATA\kinaseinhib\k252a\solcomp\10x\J1\m03152008_j1_6.raw		0	1068.519975		0	TRUE	0	-777.777
-1	1	0	1.195	0.26	IPI:IPI00847250.1	275721	SPACER	TREMBL:Q13587;Q4LE83|ENSEMBL:ENSP00000363777|VEGA:OTTHUMP00000041958 Tax_Id=9606 Gene_Symbol=FASN Fatty acid synthase	DPSQQELPR	538.2759	1074.5373	2	30	-777.777	-777.777	-777.777	-777.777	0	0	1269.2672	0	0	0	1074.5401	538.2754562	1074.536387	0	FALSE			-777.777	-777.777	-777.777	1	11.9	M:\Shao-En\MSDATA\kinaseinhib\k252a\solcomp\10x\J1\MSQuantCompatible_kinaseinhib_k252a_solcomp_10x_J1_combo_mascot_results.html	1Arg6	3	-777.777	-777.777	M:\Shao-En\MSDATA\kinaseinhib\k252a\solcomp\10x\J1\m03152008_j1_6.raw		0	1068.519975		0	TRUE	0	-777.777
-1	1	0	1.195	0.26	IPI:IPI00847250.1	275721	SPACER	TREMBL:Q13587;Q4LE83|ENSEMBL:ENSP00000363777|VEGA:OTTHUMP00000041958 Tax_Id=9606 Gene_Symbol=FASN Fatty acid synthase	DTVTISGPQAPVFEFVEQLR	1120.0911	2238.1676	2	69	-777.777	-777.777	-777.777	-777.777	3397.927818	25.34600051	3393.4765	3398.729954	3396.6571	21561.22853	2238.1627	1120.088652	2238.162778	2232.144198	FALSE			-777.777	-777.777	-777.777	1	65.5	M:\Shao-En\MSDATA\kinaseinhib\k252a\solcomp\10x\J1\MSQuantCompatible_kinaseinhib_k252a_solcomp_10x_J1_combo_mascot_results.html	1Arg6	3	-777.777	-777.777	M:\Shao-En\MSDATA\kinaseinhib\k252a\solcomp\10x\J1\m03152008_j1_6.raw		3075732.341	2232.142605		1120.093787	TRUE	1120.091338	-777.777
-1	1	0	1.195	0.26	IPI:IPI00847250.1	275721	SPACER	TREMBL:Q13587;Q4LE83|ENSEMBL:ENSP00000363777|VEGA:OTTHUMP00000041958 Tax_Id=9606 Gene_Symbol=FASN Fatty acid synthase	DTVTISGPQAPVFEFVEQLR	1117.0797	2232.1449	2	68	-777.777	-777.777	-777.777	-777.777	0	0	3394.061	0	0	0	2232.1426	1117.077262	2232.139998	0	FALSE			-777.777	-777.777	-777.777	1	56.6	M:\Shao-En\MSDATA\kinaseinhib\k252a\solcomp\10x\J1\MSQuantCompatible_kinaseinhib_k252a_solcomp_10x_J1_combo_mascot_results.html		3	-777.777	-777.777	M:\Shao-En\MSDATA\kinaseinhib\k252a\solcomp\10x\J1\m03152008_j1_6.raw		0	2232.142605		0	TRUE	0	-777.777
-1	1	0	1.195	0.26	IPI:IPI00847250.1	275721	SPACER	TREMBL:Q13587;Q4LE83|ENSEMBL:ENSP00000363777|VEGA:OTTHUMP00000041958 Tax_Id=9606 Gene_Symbol=FASN Fatty acid synthase	DTVTISGPQAPVFEFVEQLR	745.0573	2232.1502	3	54	-777.777	-777.777	-777.777	-777.777	3397.825412	25.34600051	3397.2024	3399.090582	3400.6723	24573.03163	2232.1426	745.0561437	2232.146643	2232.142165	FALSE			-777.777	-777.777	-777.777	1	48.8	M:\Shao-En\MSDATA\kinaseinhib\k252a\solcomp\10x\J1\MSQuantCompatible_kinaseinhib_k252a_solcomp_10x_J1_combo_mascot_results.html		3	-777.777	-777.777	M:\Shao-En\MSDATA\kinaseinhib\k252a\solcomp\10x\J1\m03152008_j1_6.raw		6507806.156	2232.142605		745.0547733	TRUE	745.053617	-777.777
-1	1	0	1.195	0.26	IPI:IPI00847250.1	275721	SPACER	TREMBL:Q13587;Q4LE83|ENSEMBL:ENSP00000363777|VEGA:OTTHUMP00000041958 Tax_Id=9606 Gene_Symbol=FASN Fatty acid synthase	DTVTISGPQAPVFEFVEQLR	747.0636	2238.1689	3	47	-777.777	-777.777	-777.777	-777.777	0	0	3393.1769	0	0	0	2238.1627	747.0624368	2238.165522	0	FALSE			-777.777	-777.777	-777.777	1	36.4	M:\Shao-En\MSDATA\kinaseinhib\k252a\solcomp\10x\J1\MSQuantCompatible_kinaseinhib_k252a_solcomp_10x_J1_combo_mascot_results.html	1Arg6	3	-777.777	-777.777	M:\Shao-En\MSDATA\kinaseinhib\k252a\solcomp\10x\J1\m03152008_j1_6.raw		0	2232.142605		0	TRUE	0	-777.777
-1	1	0	1.195	0.26	IPI:IPI00847250.1	275721	SPACER	TREMBL:Q13587;Q4LE83|ENSEMBL:ENSP00000363777|VEGA:OTTHUMP00000041958 Tax_Id=9606 Gene_Symbol=FASN Fatty acid synthase	DTVTISGPQAPVFEFVEQLRK	792.4336	2374.2789	3	15	-777.777	-777.777	-777.777	-777.777	0	0	3215.2895	0	0	0	2374.2719	792.4322805	2374.275053	0	FALSE			-777.777	-777.777	-777.777	1	6.6	M:\Shao-En\MSDATA\kinaseinhib\k252a\solcomp\10x\J1\MSQuantCompatible_kinaseinhib_k252a_solcomp_10x_J1_combo_mascot_results.html	1Arg6 1Lys8	3	-777.777	-777.777	M:\Shao-En\MSDATA\kinaseinhib\k252a\solcomp\10x\J1\m03152008_j1_6.raw		0	2360.237565		0	FALSE	0	-777.777
-1	1	0	1.195	0.26	IPI:IPI00847250.1	275721	SPACER	TREMBL:Q13587;Q4LE83|ENSEMBL:ENSP00000363777|VEGA:OTTHUMP00000041958 Tax_Id=9606 Gene_Symbol=FASN Fatty acid synthase	DTVTISGPQAPVFEFVEQLRK	787.7526	2360.2359	3	14	-777.777	-777.777	-777.777	-777.777	0	0	3215.5822	0	0	0	2360.2375	787.7512966	2360.232102	0	FALSE			-777.777	-777.777	-777.777	1	9.8	M:\Shao-En\MSDATA\kinaseinhib\k252a\solcomp\10x\J1\MSQuantCompatible_kinaseinhib_k252a_solcomp_10x_J1_combo_mascot_results.html		3	-777.777	-777.777	M:\Shao-En\MSDATA\kinaseinhib\k252a\solcomp\10x\J1\m03152008_j1_6.raw		0	2360.237565		0	FALSE	0	-777.777
-1	1	0	1.195	0.26	IPI:IPI00847250.1	275721	SPACER	TREMBL:Q13587;Q4LE83|ENSEMBL:ENSP00000363777|VEGA:OTTHUMP00000041958 Tax_Id=9606 Gene_Symbol=FASN Fatty acid synthase	EDGLAQQQTQLNLR	807.4174	1612.8202	2	79	-777.777	-777.777	-777.777	-777.777	2416.934058	8.061577484	2416.216	2417.049892	2414.7248	120709.7125	1612.8169	807.4160288	1612.817532	1612.816365	FALSE			-777.777	-777.777	-777.777	1	66.8	M:\Shao-En\MSDATA\kinaseinhib\k252a\solcomp\10x\J1\MSQuantCompatible_kinaseinhib_k252a_solcomp_10x_J1_combo_mascot_results.html		3	-777.777	-777.777	M:\Shao-En\MSDATA\kinaseinhib\k252a\solcomp\10x\J1\m03152008_j1_6.raw		28053665.55	1612.816885		807.4173888	TRUE	807.4160176	-777.777
-1	1	0	1.195	0.26	IPI:IPI00847250.1	275721	SPACER	TREMBL:Q13587;Q4LE83|ENSEMBL:ENSP00000363777|VEGA:OTTHUMP00000041958 Tax_Id=9606 Gene_Symbol=FASN Fatty acid synthase	EDGLAQQQTQLNLR	810.4259	1618.8373	2	73	-777.777	-777.777	-777.777	-777.777	0	0	2417.7528	0	0	0	1618.837	810.4245185	1618.834512	0	FALSE			-777.777	-777.777	-777.777	1	63.6	M:\Shao-En\MSDATA\kinaseinhib\k252a\solcomp\10x\J1\MSQuantCompatible_kinaseinhib_k252a_solcomp_10x_J1_combo_mascot_results.html	1Arg6	3	-777.777	-777.777	M:\Shao-En\MSDATA\kinaseinhib\k252a\solcomp\10x\J1\m03152008_j1_6.raw		0	1612.816885		0	TRUE	0	-777.777
-1	1	0	1.195	0.26	IPI:IPI00847250.1	275721	SPACER	TREMBL:Q13587;Q4LE83|ENSEMBL:ENSP00000363777|VEGA:OTTHUMP00000041958 Tax_Id=9606 Gene_Symbol=FASN Fatty acid synthase	EGGFLLLHTLLR	687.9148	1373.815	2	69	-777.777	-777.777	-777.777	-777.777	3039.477507	8.310108866	3039.7356	3038.970373	3038.9171	97353.25031	1373.8126	687.9138406	1373.813156	1367.792638	FALSE			-777.777	-777.777	-777.777	1	45.4	M:\Shao-En\MSDATA\kinaseinhib\k252a\solcomp\10x\J1\MSQuantCompatible_kinaseinhib_k252a_solcomp_10x_J1_combo_mascot_results.html	1Arg6	3	-777.777	-777.777	M:\Shao-En\MSDATA\kinaseinhib\k252a\solcomp\10x\J1\m03152008_j1_6.raw		28978327.75	1367.792485		687.9147784	TRUE	687.913819	-777.777
-1	1	0	1.195	0.26	IPI:IPI00847250.1	275721	SPACER	TREMBL:Q13587;Q4LE83|ENSEMBL:ENSP00000363777|VEGA:OTTHUMP00000041958 Tax_Id=9606 Gene_Symbol=FASN Fatty acid synthase	EGGFLLLHTLLR	684.9048	1367.7951	2	46	-777.777	-777.777	-777.777	-777.777	0	0	3039.9879	0	0	0	1367.7925	684.903851	1367.793177	0	FALSE			-777.777	-777.777	-777.777	1	28.6	M:\Shao-En\MSDATA\kinaseinhib\k252a\solcomp\10x\J1\MSQuantCompatible_kinaseinhib_k252a_solcomp_10x_J1_combo_mascot_results.html		3	-777.777	-777.777	M:\Shao-En\MSDATA\kinaseinhib\k252a\solcomp\10x\J1\m03152008_j1_6.raw		0	1367.792485		0	TRUE	0	-777.777
-1	1	0	1.195	0.26	IPI:IPI00847250.1	275721	SPACER	TREMBL:Q13587;Q4LE83|ENSEMBL:ENSP00000363777|VEGA:OTTHUMP00000041958 Tax_Id=9606 Gene_Symbol=FASN Fatty acid synthase	EGGFLLLHTLLR	458.9454	1373.8143	3	17	-777.777	-777.777	-777.777	-777.777	0	0	3037.5662	0	0	0	1373.8126	458.9452295	1373.8139	0	FALSE			-777.777	-777.777	-777.777	1	0.2	M:\Shao-En\MSDATA\kinaseinhib\k252a\solcomp\10x\J1\MSQuantCompatible_kinaseinhib_k252a_solcomp_10x_J1_combo_mascot_results.html	1Arg6	3	-777.777	-777.777	M:\Shao-En\MSDATA\kinaseinhib\k252a\solcomp\10x\J1\m03152008_j1_6.raw		0	1367.792485		0	FALSE	0	-777.777
-1	1	0	1.195	0.26	IPI:IPI00847250.1	275721	SPACER	TREMBL:Q13587;Q4LE83|ENSEMBL:ENSP00000363777|VEGA:OTTHUMP00000041958 Tax_Id=9606 Gene_Symbol=FASN Fatty acid synthase	FCFTPHTEEGCLSER	623.9345	1868.7817	3	16	-777.777	-777.777	-777.777	-777.777	0	0	2442.2625	0	0	0	1868.7821	623.933761	1868.779495	0	FALSE			-777.777	-777.777	-777.777	1	15.8	M:\Shao-En\MSDATA\kinaseinhib\k252a\solcomp\10x\J1\MSQuantCompatible_kinaseinhib_k252a_solcomp_10x_J1_combo_mascot_results.html		3	-777.777	-777.777	M:\Shao-En\MSDATA\kinaseinhib\k252a\solcomp\10x\J1\m03152008_j1_6.raw		0	1754.739216		0	FALSE	0	-777.777
-1	1	0	1.195	0.26	IPI:IPI00847250.1	275721	SPACER	TREMBL:Q13587;Q4LE83|ENSEMBL:ENSP00000363777|VEGA:OTTHUMP00000041958 Tax_Id=9606 Gene_Symbol=FASN Fatty acid synthase	FDASFFGVHPK	626.3118	1250.609	2	57	-777.777	-777.777	-777.777	-777.777	2650.421708	9.933747093	2653.3361	2650.858648	2650.0306	80459.05515	1250.6084	626.3110528	1250.60758	1250.609004	FALSE			-777.777	-777.777	-777.777	1	41.5	M:\Shao-En\MSDATA\kinaseinhib\k252a\solcomp\10x\J1\MSQuantCompatible_kinaseinhib_k252a_solcomp_10x_J1_combo_mascot_results.html		3	-777.777	-777.777	M:\Shao-En\MSDATA\kinaseinhib\k252a\solcomp\10x\J1\m03152008_j1_6.raw		27647084.16	1250.608375		626.3117267	TRUE	626.3109795	-777.777
-1	1	0	1.195	0.26	IPI:IPI00847250.1	275721	SPACER	TREMBL:Q13587;Q4LE83|ENSEMBL:ENSP00000363777|VEGA:OTTHUMP00000041958 Tax_Id=9606 Gene_Symbol=FASN Fatty acid synthase	FDASFFGVHPK	417.8773	1250.61	3	49	-777.777	-777.777	-777.777	-777.777	2650.414958	9.933747093	2649.2736	2650.874456	2651.8316	101898.9011	1250.6084	417.877271	1250.610025	1250.610301	FALSE			-777.777	-777.777	-777.777	1	37.4	M:\Shao-En\MSDATA\kinaseinhib\k252a\solcomp\10x\J1\MSQuantCompatible_kinaseinhib_k252a_solcomp_10x_J1_combo_mascot_results.html		3	-777.777	-777.777	M:\Shao-En\MSDATA\kinaseinhib\k252a\solcomp\10x\J1\m03152008_j1_6.raw		65791891.63	1250.608375		417.8772767	TRUE	417.8772477	-777.777
-1	1	0	1.195	0.26	IPI:IPI00847250.1	275721	SPACER	TREMBL:Q13587;Q4LE83|ENSEMBL:ENSP00000363777|VEGA:OTTHUMP00000041958 Tax_Id=9606 Gene_Symbol=FASN Fatty acid synthase	FDASFFGVHPK	420.5485	1258.6237	3	47	-777.777	-777.777	-777.777	-777.777	0	0	2647.8366	0	0	0	1258.6226	420.5484618	1258.623597	0	FALSE			-777.777	-777.777	-777.777	1	33.8	M:\Shao-En\MSDATA\kinaseinhib\k252a\solcomp\10x\J1\MSQuantCompatible_kinaseinhib_k252a_solcomp_10x_J1_combo_mascot_results.html	1Lys8	3	-777.777	-777.777	M:\Shao-En\MSDATA\kinaseinhib\k252a\solcomp\10x\J1\m03152008_j1_6.raw		0	1250.608375		0	TRUE	0	-777.777
-1	1	0	1.195	0.26	IPI:IPI00847250.1	275721	SPACER	TREMBL:Q13587;Q4LE83|ENSEMBL:ENSP00000363777|VEGA:OTTHUMP00000041958 Tax_Id=9606 Gene_Symbol=FASN Fatty acid synthase	FDLSQNHPLGMAIFLK	613.6627	1837.9662	3	35	-777.777	-777.777	-777.777	-777.777	3004.461593	8.434749499	3003.781	3005.145903	3005.1566	66339.79749	1837.964	613.6619964	1837.964201	1829.948557	FALSE			-777.777	-777.777	-777.777	1	21.2	M:\Shao-En\MSDATA\kinaseinhib\k252a\solcomp\10x\J1\MSQuantCompatible_kinaseinhib_k252a_solcomp_10x_J1_combo_mascot_results.html	1Lys8	3	-777.777	-777.777	M:\Shao-En\MSDATA\kinaseinhib\k252a\solcomp\10x\J1\m03152008_j1_6.raw		23771352.92	1829.949795		613.6617167	TRUE	613.6610131	-777.777
-1	1	0	1.195	0.26	IPI:IPI00847250.1	275721	SPACER	TREMBL:Q13587;Q4LE83|ENSEMBL:ENSP00000363777|VEGA:OTTHUMP00000041958 Tax_Id=9606 Gene_Symbol=FASN Fatty acid synthase	FDLSQNHPLGMAIFLK	610.991	1829.9511	3	33	-777.777	-777.777	-777.777	-777.777	0	0	3004.0616	0	0	0	1829.9498	610.9903056	1829.949129	0	FALSE			-777.777	-777.777	-777.777	1	22.1	M:\Shao-En\MSDATA\kinaseinhib\k252a\solcomp\10x\J1\MSQuantCompatible_kinaseinhib_k252a_solcomp_10x_J1_combo_mascot_results.html		3	-777.777	-777.777	M:\Shao-En\MSDATA\kinaseinhib\k252a\solcomp\10x\J1\m03152008_j1_6.raw		0	1829.949795		0	TRUE	0	-777.777
-1	1	0	1.195	0.26	IPI:IPI00847250.1	275721	SPACER	TREMBL:Q13587;Q4LE83|ENSEMBL:ENSP00000363777|VEGA:OTTHUMP00000041958 Tax_Id=9606 Gene_Symbol=FASN Fatty acid synthase	FLEIGK	353.7114	705.4082	2	26	-777.777	-777.777	-777.777	-777.777	2351.107095	9.716869631	2354.0461	2351.062144	2352.5292	44243.1884	705.4061	353.7115921	705.4086588	705.4079834	FALSE			-777.777	-777.777	-777.777	1	0	M:\Shao-En\MSDATA\kinaseinhib\k252a\solcomp\10x\J1\MSQuantCompatible_kinaseinhib_k252a_solcomp_10x_J1_combo_mascot_results.html		3	-777.777	-777.777	M:\Shao-En\MSDATA\kinaseinhib\k252a\solcomp\10x\J1\m03152008_j1_6.raw		38200061.5	705.4061047		353.7113917	TRUE	353.7115838	-777.777
-1	1	0	1.195	0.26	IPI:IPI00847250.1	275721	SPACER	TREMBL:Q13587;Q4LE83|ENSEMBL:ENSP00000363777|VEGA:OTTHUMP00000041958 Tax_Id=9606 Gene_Symbol=FASN Fatty acid synthase	FLEIGK	357.7179	713.4212	2	24	-777.777	-777.777	-777.777	-777.777	0	0	2350.0947	0	0	0	713.4203	357.7180783	713.4216312	0	FALSE			-777.777	-777.777	-777.777	1	0	M:\Shao-En\MSDATA\kinaseinhib\k252a\solcomp\10x\J1\MSQuantCompatible_kinaseinhib_k252a_solcomp_10x_J1_combo_mascot_results.html	1Lys8	3	-777.777	-777.777	M:\Shao-En\MSDATA\kinaseinhib\k252a\solcomp\10x\J1\m03152008_j1_6.raw		0	705.4061047		0	FALSE	0	-777.777
-1	1	0	1.195	0.26	IPI:IPI00847250.1	275721	SPACER	TREMBL:Q13587;Q4LE83|ENSEMBL:ENSP00000363777|VEGA:OTTHUMP00000041958 Tax_Id=9606 Gene_Symbol=FASN Fatty acid synthase	FPQLDSTSFANSR	738.3652	1474.7158	2	88	-777.777	-777.777	-777.777	-777.777	2619.041038	7.807057507	2617.4233	2619.184769	2618.1559	176315.6445	1474.7148	738.3640668	1474.713608	1468.693444	FALSE			-777.777	-777.777	-777.777	1	67.5	M:\Shao-En\MSDATA\kinaseinhib\k252a\solcomp\10x\J1\MSQuantCompatible_kinaseinhib_k252a_solcomp_10x_J1_combo_mascot_results.html	1Arg6	3	-777.777	-777.777	M:\Shao-En\MSDATA\kinaseinhib\k252a\solcomp\10x\J1\m03152008_j1_6.raw		46920898.28	1468.694645		738.3650293	TRUE	738.3638961	-777.777
-1	1	0	1.195	0.26	IPI:IPI00847250.1	275721	SPACER	TREMBL:Q13587;Q4LE83|ENSEMBL:ENSP00000363777|VEGA:OTTHUMP00000041958 Tax_Id=9606 Gene_Symbol=FASN Fatty acid synthase	FPQLDSTSFANSR	735.3565	1468.6985	2	69	-777.777	-777.777	-777.777	-777.777	0	0	2617.9063	0	0	0	1468.6946	735.3553771	1468.696229	0	FALSE			-777.777	-777.777	-777.777	1	60.2	M:\Shao-En\MSDATA\kinaseinhib\k252a\solcomp\10x\J1\MSQuantCompatible_kinaseinhib_k252a_solcomp_10x_J1_combo_mascot_results.html		3	-777.777	-777.777	M:\Shao-En\MSDATA\kinaseinhib\k252a\solcomp\10x\J1\m03152008_j1_6.raw		0	1468.694645		0	TRUE	0	-777.777
-1	1	0	1.195	0.26	IPI:IPI00847250.1	275721	SPACER	TREMBL:Q13587;Q4LE83|ENSEMBL:ENSP00000363777|VEGA:OTTHUMP00000041958 Tax_Id=9606 Gene_Symbol=FASN Fatty acid synthase	GDLSSIR	374.2034	746.3922	2	33	-777.777	-777.777	-777.777	-777.777	1117.316379	36.49418622	1116.5073	1117.27038	1119.6362	6878.86344	746.3922	374.2035215	746.3925176	746.3931433	FALSE			-777.777	-777.777	-777.777	1	3.9	M:\Shao-En\MSDATA\kinaseinhib\k252a\solcomp\10x\J1\MSQuantCompatible_kinaseinhib_k252a_solcomp_10x_J1_combo_mascot_results.html		3	-777.777	-777.777	M:\Shao-En\MSDATA\kinaseinhib\k252a\solcomp\10x\J1\m03152008_j1_6.raw		5456974.125	746.3922547		374.2033768	TRUE	374.2034983	-777.777
-1	1	0	1.195	0.26	IPI:IPI00847250.1	275721	SPACER	TREMBL:Q13587;Q4LE83|ENSEMBL:ENSP00000363777|VEGA:OTTHUMP00000041958 Tax_Id=9606 Gene_Symbol=FASN Fatty acid synthase	GGPEVQQVPAGERPLWFICSGMGTQWR	1019.176	3054.5061	3	36	-777.777	-777.777	-777.777	-777.777	3063.227565	6.196191882	3064.8705	3063.128228	3063.2333	34775.37125	3054.4994	1019.173899	3054.49991	3042.460355	FALSE			-777.777	-777.777	-777.777	1	30.3	M:\Shao-En\MSDATA\kinaseinhib\k252a\solcomp\10x\J1\MSQuantCompatible_kinaseinhib_k252a_solcomp_10x_J1_combo_mascot_results.html	2Arg6	3	-777.777	-777.777	M:\Shao-En\MSDATA\kinaseinhib\k252a\solcomp\10x\J1\m03152008_j1_6.raw		5757722.596	2985.43775		1019.175967	TRUE	1019.173866	-777.777
-1	1	0	1.195	0.26	IPI:IPI00847250.1	275721	SPACER	TREMBL:Q13587;Q4LE83|ENSEMBL:ENSP00000363777|VEGA:OTTHUMP00000041958 Tax_Id=9606 Gene_Symbol=FASN Fatty acid synthase	GILADEDSSRPVWLK	567.3113	1698.912	3	20	-777.777	-777.777	-777.777	-777.777	0	0	2647.0571	0	0	0	1698.9127	567.3107561	1698.91048	0	FALSE			-777.777	-777.777	-777.777	1	7.8	M:\Shao-En\MSDATA\kinaseinhib\k252a\solcomp\10x\J1\MSQuantCompatible_kinaseinhib_k252a_solcomp_10x_J1_combo_mascot_results.html	1Arg6 1Lys8	3	-777.777	-777.777	M:\Shao-En\MSDATA\kinaseinhib\k252a\solcomp\10x\J1\m03152008_j1_6.raw		0	1684.878395		0	FALSE	0	-777.777
-1	1	0	1.195	0.26	IPI:IPI00847250.1	275721	SPACER	TREMBL:Q13587;Q4LE83|ENSEMBL:ENSP00000363777|VEGA:OTTHUMP00000041958 Tax_Id=9606 Gene_Symbol=FASN Fatty acid synthase	GLVQALQTK	483.2969	964.5793	2	51	-777.777	-777.777	-777.777	-777.777	2359.242789	5.565179182	2358.1724	2359.337885	2359.389	250888.0531	964.5797	483.2966456	964.5787658	956.5654419	FALSE			-777.777	-777.777	-777.777	1	30.1	M:\Shao-En\MSDATA\kinaseinhib\k252a\solcomp\10x\J1\MSQuantCompatible_kinaseinhib_k252a_solcomp_10x_J1_combo_mascot_results.html	1Lys8	3	-777.777	-777.777	M:\Shao-En\MSDATA\kinaseinhib\k252a\solcomp\10x\J1\m03152008_j1_6.raw		128857946.3	956.5654647		483.2969368	TRUE	483.2966824	-777.777
-1	1	0	1.195	0.26	IPI:IPI00847250.1	275721	SPACER	TREMBL:Q13587;Q4LE83|ENSEMBL:ENSP00000363777|VEGA:OTTHUMP00000041958 Tax_Id=9606 Gene_Symbol=FASN Fatty acid synthase	GLVQALQTK	479.2897	956.5649	2	49	-777.777	-777.777	-777.777	-777.777	0	0	2358.6621	0	0	0	956.5654	479.2894594	956.5643934	0	FALSE			-777.777	-777.777	-777.777	1	29.4	M:\Shao-En\MSDATA\kinaseinhib\k252a\solcomp\10x\J1\MSQuantCompatible_kinaseinhib_k252a_solcomp_10x_J1_combo_mascot_results.html		3	-777.777	-777.777	M:\Shao-En\MSDATA\kinaseinhib\k252a\solcomp\10x\J1\m03152008_j1_6.raw		0	956.5654647		0	TRUE	0	-777.777
-1	1	0	1.195	0.26	IPI:IPI00847250.1	275721	SPACER	TREMBL:Q13587;Q4LE83|ENSEMBL:ENSP00000363777|VEGA:OTTHUMP00000041958 Tax_Id=9606 Gene_Symbol=FASN Fatty acid synthase	GMGLSLMR	432.7255	863.4365	2	45	-777.777	-777.777	-777.777	-777.777	2546.125371	9.636862579	2545.3505	2546.173495	2544.601	62793.48895	863.4357	432.7254198	863.4363143	863.4369357	FALSE			-777.777	-777.777	-777.777	1	19.8	M:\Shao-En\MSDATA\kinaseinhib\k252a\solcomp\10x\J1\MSQuantCompatible_kinaseinhib_k252a_solcomp_10x_J1_combo_mascot_results.html		3	-777.777	-777.777	M:\Shao-En\MSDATA\kinaseinhib\k252a\solcomp\10x\J1\m03152008_j1_6.raw		38547344.81	863.4357247		432.7255036	TRUE	432.7254235	-777.777
-1	1	0	1.195	0.26	IPI:IPI00847250.1	275721	SPACER	TREMBL:Q13587;Q4LE83|ENSEMBL:ENSP00000363777|VEGA:OTTHUMP00000041958 Tax_Id=9606 Gene_Symbol=FASN Fatty acid synthase	GMGLSLMR	435.7357	869.4569	2	44	-777.777	-777.777	-777.777	-777.777	0	0	2544.1456	0	0	0	869.4558	435.7356095	869.4566935	0	FALSE			-777.777	-777.777	-777.777	1	22.8	M:\Shao-En\MSDATA\kinaseinhib\k252a\solcomp\10x\J1\MSQuantCompatible_kinaseinhib_k252a_solcomp_10x_J1_combo_mascot_results.html	1Arg6	3	-777.777	-777.777	M:\Shao-En\MSDATA\kinaseinhib\k252a\solcomp\10x\J1\m03152008_j1_6.raw		0	863.4357247		0	TRUE	0	-777.777
-1	1	0	1.195	0.26	IPI:IPI00847250.1	275721	SPACER	TREMBL:Q13587;Q4LE83|ENSEMBL:ENSP00000363777|VEGA:OTTHUMP00000041958 Tax_Id=9606 Gene_Symbol=FASN Fatty acid synthase	GTPLISPLIK	519.8324	1037.6503	2	29	-777.777	-777.777	-777.777	-777.777	2644.258133	7.842016403	2642.2884	2644.110566	2644.8078	215027.0442	1037.6485	519.8320197	1037.649514	1037.649939	FALSE			-777.777	-777.777	-777.777	1	25	M:\Shao-En\MSDATA\kinaseinhib\k252a\solcomp\10x\J1\MSQuantCompatible_kinaseinhib_k252a_solcomp_10x_J1_combo_mascot_results.html		3	-777.777	-777.777	M:\Shao-En\MSDATA\kinaseinhib\k252a\solcomp\10x\J1\m03152008_j1_6.raw		100132538.3	1037.648455		519.8326593	TRUE	519.832279	-777.777
-1	1	0	1.195	0.26	IPI:IPI00847250.1	275721	SPACER	TREMBL:Q13587;Q4LE83|ENSEMBL:ENSP00000363777|VEGA:OTTHUMP00000041958 Tax_Id=9606 Gene_Symbol=FASN Fatty acid synthase	GVDLVLNSLAEEK	693.8777	1385.7409	2	85	-777.777	-777.777	-777.777	-777.777	2804.102219	10.14901745	2803.0403	2804.06671	2804.0791	148247.3586	1385.7401	693.87672	1385.738915	1385.740151	FALSE			-777.777	-777.777	-777.777	1	66.9	M:\Shao-En\MSDATA\kinaseinhib\k252a\solcomp\10x\J1\MSQuantCompatible_kinaseinhib_k252a_solcomp_10x_J1_combo_mascot_results.html		3	-777.777	-777.777	M:\Shao-En\MSDATA\kinaseinhib\k252a\solcomp\10x\J1\m03152008_j1_6.raw		43192536.57	1385.740175		693.8777305	TRUE	693.8767505	-777.777
-1	1	0	1.195	0.26	IPI:IPI00847250.1	275721	SPACER	TREMBL:Q13587;Q4LE83|ENSEMBL:ENSP00000363777|VEGA:OTTHUMP00000041958 Tax_Id=9606 Gene_Symbol=FASN Fatty acid synthase	GVDLVLNSLAEEK	697.8858	1393.757	2	53	-777.777	-777.777	-777.777	-777.777	0	0	2802.7877	0	0	0	1393.7543	697.8848062	1393.755087	0	FALSE			-777.777	-777.777	-777.777	1	40.3	M:\Shao-En\MSDATA\kinaseinhib\k252a\solcomp\10x\J1\MSQuantCompatible_kinaseinhib_k252a_solcomp_10x_J1_combo_mascot_results.html	1Lys8	3	-777.777	-777.777	M:\Shao-En\MSDATA\kinaseinhib\k252a\solcomp\10x\J1\m03152008_j1_6.raw		0	1385.740175		0	TRUE	0	-777.777
-1	1	0	1.195	0.26	IPI:IPI00847250.1	275721	SPACER	TREMBL:Q13587;Q4LE83|ENSEMBL:ENSP00000363777|VEGA:OTTHUMP00000041958 Tax_Id=9606 Gene_Symbol=FASN Fatty acid synthase	GYAVLGGER	461.2438	920.473	2	35	-777.777	-777.777	-777.777	-777.777	2243.559205	5.55958818	2243.6568	2243.804611	2243.8765	64575.42413	920.4715	461.2436216	920.4727178	920.4712546	FALSE			-777.777	-777.777	-777.777	1	24.4	M:\Shao-En\MSDATA\kinaseinhib\k252a\solcomp\10x\J1\MSQuantCompatible_kinaseinhib_k252a_solcomp_10x_J1_combo_mascot_results.html		3	-777.777	-777.777	M:\Shao-En\MSDATA\kinaseinhib\k252a\solcomp\10x\J1\m03152008_j1_6.raw		34938094.69	920.4715547		461.2425529	TRUE	461.2423745	-777.777
-1	1	0	1.195	0.26	IPI:IPI00847250.1	275721	SPACER	TREMBL:Q13587;Q4LE83|ENSEMBL:ENSP00000363777|VEGA:OTTHUMP00000041958 Tax_Id=9606 Gene_Symbol=FASN Fatty acid synthase	GYAVLGGER	464.253	926.4915	2	32	-777.777	-777.777	-777.777	-777.777	0	0	2243.1821	0	0	0	926.4916	464.2528112	926.491097	0	FALSE			-777.777	-777.777	-777.777	1	19.5	M:\Shao-En\MSDATA\kinaseinhib\k252a\solcomp\10x\J1\MSQuantCompatible_kinaseinhib_k252a_solcomp_10x_J1_combo_mascot_results.html	1Arg6	3	-777.777	-777.777	M:\Shao-En\MSDATA\kinaseinhib\k252a\solcomp\10x\J1\m03152008_j1_6.raw		0	920.4715547		0	TRUE	0	-777.777
-1	1	0	1.195	0.26	IPI:IPI00847250.1	275721	SPACER	TREMBL:Q13587;Q4LE83|ENSEMBL:ENSP00000363777|VEGA:OTTHUMP00000041958 Tax_Id=9606 Gene_Symbol=FASN Fatty acid synthase	HFLLEEDKPEEPTAHAFVSTLTR	667.5917	2666.3375	4	26	-777.777	-777.777	-777.777	-777.777	2651.19946	12.02684935	2651.5466	2651.035947	2651.8316	73898.7954	2666.334	667.5908106	2666.334192	2666.333761	FALSE			-777.777	-777.777	-777.777	1	21.4	M:\Shao-En\MSDATA\kinaseinhib\k252a\solcomp\10x\J1\MSQuantCompatible_kinaseinhib_k252a_solcomp_10x_J1_combo_mascot_results.html		3	-777.777	-777.777	M:\Shao-En\MSDATA\kinaseinhib\k252a\solcomp\10x\J1\m03152008_j1_6.raw		22805803.7	2666.333975		667.591771	TRUE	667.5908816	-777.777
-1	1	0	1.195	0.26	IPI:IPI00847250.1	275721	SPACER	TREMBL:Q13587;Q4LE83|ENSEMBL:ENSP00000363777|VEGA:OTTHUMP00000041958 Tax_Id=9606 Gene_Symbol=FASN Fatty acid synthase	HGLYLPTR	478.7695	955.5244	2	42	-777.777	-777.777	-777.777	-777.777	2197.604578	7.582431276	2197.9164	2197.457149	2198.1372	159823.3278	955.5239	478.7692612	955.523997	955.5239126	FALSE			-777.777	-777.777	-777.777	1	31	M:\Shao-En\MSDATA\kinaseinhib\k252a\solcomp\10x\J1\MSQuantCompatible_kinaseinhib_k252a_solcomp_10x_J1_combo_mascot_results.html		3	-777.777	-777.777	M:\Shao-En\MSDATA\kinaseinhib\k252a\solcomp\10x\J1\m03152008_j1_6.raw		82275117.5	955.5239347		478.7688888	TRUE	478.76865	-777.777
-1	1	0	1.195	0.26	IPI:IPI00847250.1	275721	SPACER	TREMBL:Q13587;Q4LE83|ENSEMBL:ENSP00000363777|VEGA:OTTHUMP00000041958 Tax_Id=9606 Gene_Symbol=FASN Fatty acid synthase	HGLYLPTR	481.7791	961.5437	2	42	-777.777	-777.777	-777.777	-777.777	0	0	2197.6866	0	0	0	961.5441	481.7788508	961.5431763	0	FALSE			-777.777	-777.777	-777.777	1	32.4	M:\Shao-En\MSDATA\kinaseinhib\k252a\solcomp\10x\J1\MSQuantCompatible_kinaseinhib_k252a_solcomp_10x_J1_combo_mascot_results.html	1Arg6	3	-777.777	-777.777	M:\Shao-En\MSDATA\kinaseinhib\k252a\solcomp\10x\J1\m03152008_j1_6.raw		0	955.5239347		0	TRUE	0	-777.777
-1	1	0	1.195	0.26	IPI:IPI00847250.1	275721	SPACER	TREMBL:Q13587;Q4LE83|ENSEMBL:ENSP00000363777|VEGA:OTTHUMP00000041958 Tax_Id=9606 Gene_Symbol=FASN Fatty acid synthase	HSQDLAFLSMLNDIAAVPATAMPFR	911.4582	2731.3527	3	22	-777.777	-777.777	-777.777	-777.777	0	0	3367.59	0	0	0	2731.3461	911.4564704	2731.347623	0	FALSE			-777.777	-777.777	-777.777	1	18.2	M:\Shao-En\MSDATA\kinaseinhib\k252a\solcomp\10x\J1\MSQuantCompatible_kinaseinhib_k252a_solcomp_10x_J1_combo_mascot_results.html	1Met(ox)	3	-777.777	-777.777	M:\Shao-En\MSDATA\kinaseinhib\k252a\solcomp\10x\J1\m03152008_j1_6.raw		0	2715.351235		0	FALSE	0	-777.777
-1	1	0	1.195	0.26	IPI:IPI00847250.1	275721	SPACER	TREMBL:Q13587;Q4LE83|ENSEMBL:ENSP00000363777|VEGA:OTTHUMP00000041958 Tax_Id=9606 Gene_Symbol=FASN Fatty acid synthase	IPGLLSPHPLLQLSYTATDR	733.4138	2197.2196	3	84	-777.777	-777.777	-777.777	-777.777	2943.872575	10.65526292	2939.4747	2944.06119	2944.0853	154062.8775	2197.2202	733.4126838	2197.216263	2191.19991	FALSE			-777.777	-777.777	-777.777	1	66	M:\Shao-En\MSDATA\kinaseinhib\k252a\solcomp\10x\J1\MSQuantCompatible_kinaseinhib_k252a_solcomp_10x_J1_combo_mascot_results.html	1Arg6	3	-777.777	-777.777	M:\Shao-En\MSDATA\kinaseinhib\k252a\solcomp\10x\J1\m03152008_j1_6.raw		41632470.69	2191.200065		733.4152407	TRUE	733.4141245	-777.777
-1	1	0	1.195	0.26	IPI:IPI00847250.1	275721	SPACER	TREMBL:Q13587;Q4LE83|ENSEMBL:ENSP00000363777|VEGA:OTTHUMP00000041958 Tax_Id=9606 Gene_Symbol=FASN Fatty acid synthase	IPGLLSPHPLLQLSYTATDR	731.4095	2191.2068	3	74	-777.777	-777.777	-777.777	-777.777	0	0	2939.7629	0	0	0	2191.2001	731.4083907	2191.203384	0	FALSE			-777.777	-777.777	-777.777	1	63.5	M:\Shao-En\MSDATA\kinaseinhib\k252a\solcomp\10x\J1\MSQuantCompatible_kinaseinhib_k252a_solcomp_10x_J1_combo_mascot_results.html		3	-777.777	-777.777	M:\Shao-En\MSDATA\kinaseinhib\k252a\solcomp\10x\J1\m03152008_j1_6.raw		0	2191.200065		0	TRUE	0	-777.777
-1	1	0	1.195	0.26	IPI:IPI00847250.1	275721	SPACER	TREMBL:Q13587;Q4LE83|ENSEMBL:ENSP00000363777|VEGA:OTTHUMP00000041958 Tax_Id=9606 Gene_Symbol=FASN Fatty acid synthase	LFDHPESPTPNPTEPLFLAQAEVYK	947.477	2839.4091	3	68	-777.777	-777.777	-777.777	-777.777	2967.570856	16.89060362	2965.5672	2967.574371	2969.7746	66617.94032	2839.4068	947.4751463	2839.403651	2839.406887	FALSE			-777.777	-777.777	-777.777	1	59.2	M:\Shao-En\MSDATA\kinaseinhib\k252a\solcomp\10x\J1\MSQuantCompatible_kinaseinhib_k252a_solcomp_10x_J1_combo_mascot_results.html		3	-777.777	-777.777	M:\Shao-En\MSDATA\kinaseinhib\k252a\solcomp\10x\J1\m03152008_j1_6.raw		12154770.3	2839.406805		947.4771332	TRUE	947.4752795	-777.777
-1	1	0	1.195	0.26	IPI:IPI00847250.1	275721	SPACER	TREMBL:Q13587;Q4LE83|ENSEMBL:ENSP00000363777|VEGA:OTTHUMP00000041958 Tax_Id=9606 Gene_Symbol=FASN Fatty acid synthase	LFDHPESPTPNPTEPLFLAQAEVYK	950.1493	2847.4259	3	62	-777.777	-777.777	-777.777	-777.777	0	0	2963.7364	0	0	0	2847.421	950.1474371	2847.420523	0	FALSE			-777.777	-777.777	-777.777	1	56.8	M:\Shao-En\MSDATA\kinaseinhib\k252a\solcomp\10x\J1\MSQuantCompatible_kinaseinhib_k252a_solcomp_10x_J1_combo_mascot_results.html	1Lys8	3	-777.777	-777.777	M:\Shao-En\MSDATA\kinaseinhib\k252a\solcomp\10x\J1\m03152008_j1_6.raw		0	2839.406805		0	TRUE	0	-777.777
-1	1	0	1.195	0.26	IPI:IPI00847250.1	275721	SPACER	TREMBL:Q13587;Q4LE83|ENSEMBL:ENSP00000363777|VEGA:OTTHUMP00000041958 Tax_Id=9606 Gene_Symbol=FASN Fatty acid synthase	LGMLSPEGTCK	600.7953	1199.5761	2	35	-777.777	-777.777	-777.777	-777.777	2329.541189	7.59305025	2330.1753	2329.551225	2330.4101	66418.29615	1199.5769	600.7946408	1199.574756	1191.563295	FALSE			-777.777	-777.777	-777.777	1	18.7	M:\Shao-En\MSDATA\kinaseinhib\k252a\solcomp\10x\J1\MSQuantCompatible_kinaseinhib_k252a_solcomp_10x_J1_combo_mascot_results.html	1Lys8	3	-777.777	-777.777	M:\Shao-En\MSDATA\kinaseinhib\k252a\solcomp\10x\J1\m03152008_j1_6.raw		24235148.95	1134.5413		600.7972437	TRUE	600.7965844	-777.777
-1	1	0	1.195	0.26	IPI:IPI00847250.1	275721	SPACER	TREMBL:Q13587;Q4LE83|ENSEMBL:ENSP00000363777|VEGA:OTTHUMP00000041958 Tax_Id=9606 Gene_Symbol=FASN Fatty acid synthase	LGMLSPEGTCK	596.7896	1191.5646	2	21	-777.777	-777.777	-777.777	-777.777	0	0	2331.6497	0	0	0	1191.5627	596.7889546	1191.563384	0	FALSE			-777.777	-777.777	-777.777	1	1.5	M:\Shao-En\MSDATA\kinaseinhib\k252a\solcomp\10x\J1\MSQuantCompatible_kinaseinhib_k252a_solcomp_10x_J1_combo_mascot_results.html		3	-777.777	-777.777	M:\Shao-En\MSDATA\kinaseinhib\k252a\solcomp\10x\J1\m03152008_j1_6.raw		0	1134.5413		0	FALSE	0	-777.777
-1	1	0	1.195	0.26	IPI:IPI00847250.1	275721	SPACER	TREMBL:Q13587;Q4LE83|ENSEMBL:ENSP00000363777|VEGA:OTTHUMP00000041958 Tax_Id=9606 Gene_Symbol=FASN Fatty acid synthase	LHLSGIDANPNALFPPVEFPAPR	824.7735	2471.2988	3	49	-777.777	-777.777	-777.777	-777.777	3033.290644	10.46385706	3032.0632	3033.44232	3033.4496	170648.5551	2471.2961	824.772069	2471.294419	2471.294783	FALSE			-777.777	-777.777	-777.777	1	39.3	M:\Shao-En\MSDATA\kinaseinhib\k252a\solcomp\10x\J1\MSQuantCompatible_kinaseinhib_k252a_solcomp_10x_J1_combo_mascot_results.html		3	-777.777	-777.777	M:\Shao-En\MSDATA\kinaseinhib\k252a\solcomp\10x\J1\m03152008_j1_6.raw		38342644.13	2471.296065		824.7735677	TRUE	824.7721367	-777.777
-1	1	0	1.195	0.26	IPI:IPI00847250.1	275721	SPACER	TREMBL:Q13587;Q4LE83|ENSEMBL:ENSP00000363777|VEGA:OTTHUMP00000041958 Tax_Id=9606 Gene_Symbol=FASN Fatty acid synthase	LLEQGLR	417.761	833.5074	2	33	-777.777	-777.777	-777.777	-777.777	2176.407825	9.521195323	2174.9498	2176.901678	2176.1087	90055.27512	833.5066	417.7609714	833.5074174	827.4876275	FALSE			-777.777	-777.777	-777.777	1	0	M:\Shao-En\MSDATA\kinaseinhib\k252a\solcomp\10x\J1\MSQuantCompatible_kinaseinhib_k252a_solcomp_10x_J1_combo_mascot_results.html	1Arg6	3	-777.777	-777.777	M:\Shao-En\MSDATA\kinaseinhib\k252a\solcomp\10x\J1\m03152008_j1_6.raw		59314454.5	827.4864847		417.7610836	TRUE	417.761055	-777.777
-1	1	0	1.195	0.26	IPI:IPI00847250.1	275721	SPACER	TREMBL:Q13587;Q4LE83|ENSEMBL:ENSP00000363777|VEGA:OTTHUMP00000041958 Tax_Id=9606 Gene_Symbol=FASN Fatty acid synthase	LLEQGLR	414.7511	827.4877	2	28	-777.777	-777.777	-777.777	-777.777	0	0	2175.1771	0	0	0	827.4865	414.7510818	827.4876381	0	FALSE			-777.777	-777.777	-777.777	1	0	M:\Shao-En\MSDATA\kinaseinhib\k252a\solcomp\10x\J1\MSQuantCompatible_kinaseinhib_k252a_solcomp_10x_J1_combo_mascot_results.html		3	-777.777	-777.777	M:\Shao-En\MSDATA\kinaseinhib\k252a\solcomp\10x\J1\m03152008_j1_6.raw		0	827.4864847		0	TRUE	0	-777.777
-1	1	0	1.195	0.26	IPI:IPI00847250.1	275721	SPACER	TREMBL:Q13587;Q4LE83|ENSEMBL:ENSP00000363777|VEGA:OTTHUMP00000041958 Tax_Id=9606 Gene_Symbol=FASN Fatty acid synthase	LLSAACR	398.7259	795.4373	2	31	-777.777	-777.777	-777.777	-777.777	906.7005403	8.171119201	906.7496	906.8837505	906.2105	4164.271153	795.4368	398.725937	795.4373486	789.4175171	FALSE			-777.777	-777.777	-777.777	1	13.8	M:\Shao-En\MSDATA\kinaseinhib\k252a\solcomp\10x\J1\MSQuantCompatible_kinaseinhib_k252a_solcomp_10x_J1_combo_mascot_results.html	1Arg6	3	-777.777	-777.777	M:\Shao-En\MSDATA\kinaseinhib\k252a\solcomp\10x\J1\m03152008_j1_6.raw		3043531.047	732.3952301		398.7259259	TRUE	398.7259629	-777.777
-1	1	0	1.195	0.26	IPI:IPI00847250.1	275721	SPACER	TREMBL:Q13587;Q4LE83|ENSEMBL:ENSP00000363777|VEGA:OTTHUMP00000041958 Tax_Id=9606 Gene_Symbol=FASN Fatty acid synthase	LLSAACR	395.7155	789.4165	2	27	-777.777	-777.777	-777.777	-777.777	0	0	905.4664	0	0	0	789.4167	395.7155474	789.4165693	0	FALSE			-777.777	-777.777	-777.777	1	7.6	M:\Shao-En\MSDATA\kinaseinhib\k252a\solcomp\10x\J1\MSQuantCompatible_kinaseinhib_k252a_solcomp_10x_J1_combo_mascot_results.html		3	-777.777	-777.777	M:\Shao-En\MSDATA\kinaseinhib\k252a\solcomp\10x\J1\m03152008_j1_6.raw		0	732.3952301		0	TRUE	0	-777.777
-1	1	0	1.195	0.26	IPI:IPI00847250.1	275721	SPACER	TREMBL:Q13587;Q4LE83|ENSEMBL:ENSP00000363777|VEGA:OTTHUMP00000041958 Tax_Id=9606 Gene_Symbol=FASN Fatty acid synthase	LMSAISK	379.2224	756.4303	2	16	-777.777	-777.777	-777.777	-777.777	0	0	1036.6205	0	0	0	756.4295	379.2225042	756.430483	0	FALSE			-777.777	-777.777	-777.777	1	6.2	M:\Shao-En\MSDATA\kinaseinhib\k252a\solcomp\10x\J1\MSQuantCompatible_kinaseinhib_k252a_solcomp_10x_J1_combo_mascot_results.html	1Lys8	3	-777.777	-777.777	M:\Shao-En\MSDATA\kinaseinhib\k252a\solcomp\10x\J1\m03152008_j1_6.raw		0	748.4153047		0	FALSE	0	-777.777
-1	1	0	1.195	0.26	IPI:IPI00847250.1	275721	SPACER	TREMBL:Q13587;Q4LE83|ENSEMBL:ENSP00000363777|VEGA:OTTHUMP00000041958 Tax_Id=9606 Gene_Symbol=FASN Fatty acid synthase	LNSVQSSERPLFLVHPIEGSTTVFHSLASR	827.9417	3307.7377	4	33	-777.777	-777.777	-777.777	-777.777	2808.147128	12.19458309	2808.6729	2808.24493	2809.444	52459.1543	3307.7312	827.9402581	3307.731982	3307.731205	FALSE			-777.777	-777.777	-777.777	1	27.1	M:\Shao-En\MSDATA\kinaseinhib\k252a\solcomp\10x\J1\MSQuantCompatible_kinaseinhib_k252a_solcomp_10x_J1_combo_mascot_results.html		3	-777.777	-777.777	M:\Shao-En\MSDATA\kinaseinhib\k252a\solcomp\10x\J1\m03152008_j1_6.raw		11702421.05	3307.731275		827.9415571	TRUE	827.9401152	-777.777
-1	1	0	1.195	0.26	IPI:IPI00847250.1	275721	SPACER	TREMBL:Q13587;Q4LE83|ENSEMBL:ENSP00000363777|VEGA:OTTHUMP00000041958 Tax_Id=9606 Gene_Symbol=FASN Fatty acid synthase	LPEDPLLSGLLDSPALK	893.5089	1785.0032	2	103	-777.777	-777.777	-777.777	-777.777	3247.351135	13.04478157	3241.7049	3247.424821	3248.3963	178939.9856	1785.0015	893.5072322	1784.999939	1776.987042	FALSE			-777.777	-777.777	-777.777	1	92.4	M:\Shao-En\MSDATA\kinaseinhib\k252a\solcomp\10x\J1\MSQuantCompatible_kinaseinhib_k252a_solcomp_10x_J1_combo_mascot_results.html	1Lys8	3	-777.777	-777.777	M:\Shao-En\MSDATA\kinaseinhib\k252a\solcomp\10x\J1\m03152008_j1_6.raw		35767800.82	1776.987265		893.508616	TRUE	893.5069482	-777.777
-1	1	0	1.195	0.26	IPI:IPI00847250.1	275721	SPACER	TREMBL:Q13587;Q4LE83|ENSEMBL:ENSP00000363777|VEGA:OTTHUMP00000041958 Tax_Id=9606 Gene_Symbol=FASN Fatty acid synthase	LPEDPLLSGLLDSPALK	889.5013	1776.988	2	102	-777.777	-777.777	-777.777	-777.777	0	0	3244.3456	0	0	0	1776.9873	889.499646	1776.984767	0	FALSE			-777.777	-777.777	-777.777	1	92.7	M:\Shao-En\MSDATA\kinaseinhib\k252a\solcomp\10x\J1\MSQuantCompatible_kinaseinhib_k252a_solcomp_10x_J1_combo_mascot_results.html		3	-777.777	-777.777	M:\Shao-En\MSDATA\kinaseinhib\k252a\solcomp\10x\J1\m03152008_j1_6.raw		0	1776.987265		0	TRUE	0	-777.777
-1	1	0	1.195	0.26	IPI:IPI00847250.1	275721	SPACER	TREMBL:Q13587;Q4LE83|ENSEMBL:ENSP00000363777|VEGA:OTTHUMP00000041958 Tax_Id=9606 Gene_Symbol=FASN Fatty acid synthase	LQVVDQPLPVR	632.3748	1262.735	2	63	-777.777	-777.777	-777.777	-777.777	2501.354557	11.51176851	2499.8708	2500.987592	2501.0546	236230.3081	1262.7346	632.3740319	1262.733538	1262.734031	FALSE			-777.777	-777.777	-777.777	1	44.8	M:\Shao-En\MSDATA\kinaseinhib\k252a\solcomp\10x\J1\MSQuantCompatible_kinaseinhib_k252a_solcomp_10x_J1_combo_mascot_results.html		3	-777.777	-777.777	M:\Shao-En\MSDATA\kinaseinhib\k252a\solcomp\10x\J1\m03152008_j1_6.raw		79287553.31	1262.734645		632.3748071	TRUE	632.374039	-777.777
-1	1	0	1.195	0.26	IPI:IPI00847250.1	275721	SPACER	TREMBL:Q13587;Q4LE83|ENSEMBL:ENSP00000363777|VEGA:OTTHUMP00000041958 Tax_Id=9606 Gene_Symbol=FASN Fatty acid synthase	LQVVDQPLPVR	635.3849	1268.7553	2	55	-777.777	-777.777	-777.777	-777.777	0	0	2498.5991	0	0	0	1268.7548	635.3841216	1268.753718	0	FALSE			-777.777	-777.777	-777.777	1	30.7	M:\Shao-En\MSDATA\kinaseinhib\k252a\solcomp\10x\J1\MSQuantCompatible_kinaseinhib_k252a_solcomp_10x_J1_combo_mascot_results.html	1Arg6	3	-777.777	-777.777	M:\Shao-En\MSDATA\kinaseinhib\k252a\solcomp\10x\J1\m03152008_j1_6.raw		0	1262.734645		0	TRUE	0	-777.777
-1	1	0	1.195	0.26	IPI:IPI00847250.1	275721	SPACER	TREMBL:Q13587;Q4LE83|ENSEMBL:ENSP00000363777|VEGA:OTTHUMP00000041958 Tax_Id=9606 Gene_Symbol=FASN Fatty acid synthase	LSIPTYGLQCTR	704.8685	1407.7224	2	47	-777.777	-777.777	-777.777	-777.777	2646.549665	9.893163279	2644.3185	2646.574116	2646.5542	155948.6258	1407.718	704.8674822	1407.720439	1407.717495	FALSE			-777.777	-777.777	-777.777	1	30.8	M:\Shao-En\MSDATA\kinaseinhib\k252a\solcomp\10x\J1\MSQuantCompatible_kinaseinhib_k252a_solcomp_10x_J1_combo_mascot_results.html		3	-777.777	-777.777	M:\Shao-En\MSDATA\kinaseinhib\k252a\solcomp\10x\J1\m03152008_j1_6.raw		44799762	1350.69656		704.8660643	TRUE	704.8650465	-777.777
-1	1	0	1.195	0.26	IPI:IPI00847250.1	275721	SPACER	TREMBL:Q13587;Q4LE83|ENSEMBL:ENSP00000363777|VEGA:OTTHUMP00000041958 Tax_Id=9606 Gene_Symbol=FASN Fatty acid synthase	LSIPTYGLQCTR	707.8769	1413.7392	2	44	-777.777	-777.777	-777.777	-777.777	0	0	2644.065	0	0	0	1413.7381	707.8758718	1413.737218	0	FALSE			-777.777	-777.777	-777.777	1	28.4	M:\Shao-En\MSDATA\kinaseinhib\k252a\solcomp\10x\J1\MSQuantCompatible_kinaseinhib_k252a_solcomp_10x_J1_combo_mascot_results.html	1Arg6	3	-777.777	-777.777	M:\Shao-En\MSDATA\kinaseinhib\k252a\solcomp\10x\J1\m03152008_j1_6.raw		0	1350.69656		0	TRUE	0	-777.777
-1	1	0	1.195	0.26	IPI:IPI00847250.1	275721	SPACER	TREMBL:Q13587;Q4LE83|ENSEMBL:ENSP00000363777|VEGA:OTTHUMP00000041958 Tax_Id=9606 Gene_Symbol=FASN Fatty acid synthase	LSPDAIPGK	453.2631	904.5116	2	22	-777.777	-777.777	-777.777	-777.777	0	0	2166.3956	0	0	0	904.5109	453.2629491	904.5113728	0	FALSE			-777.777	-777.777	-777.777	1	2.3	M:\Shao-En\MSDATA\kinaseinhib\k252a\solcomp\10x\J1\MSQuantCompatible_kinaseinhib_k252a_solcomp_10x_J1_combo_mascot_results.html	1Lys8	3	-777.777	-777.777	M:\Shao-En\MSDATA\kinaseinhib\k252a\solcomp\10x\J1\m03152008_j1_6.raw		0	896.4967047		0	FALSE	0	-777.777
-1	1	0	1.195	0.26	IPI:IPI00847250.1	275721	SPACER	TREMBL:Q13587;Q4LE83|ENSEMBL:ENSP00000363777|VEGA:OTTHUMP00000041958 Tax_Id=9606 Gene_Symbol=FASN Fatty acid synthase	LSPDAIPGK	449.2545	896.4944	2	18	-777.777	-777.777	-777.777	-777.777	0	0	2165.4304	0	0	0	896.4967	449.2543629	896.4942004	0	FALSE			-777.777	-777.777	-777.777	1	3.5	M:\Shao-En\MSDATA\kinaseinhib\k252a\solcomp\10x\J1\MSQuantCompatible_kinaseinhib_k252a_solcomp_10x_J1_combo_mascot_results.html		3	-777.777	-777.777	M:\Shao-En\MSDATA\kinaseinhib\k252a\solcomp\10x\J1\m03152008_j1_6.raw		0	896.4967047		0	FALSE	0	-777.777
-1	1	0	1.195	0.26	IPI:IPI00847250.1	275721	SPACER	TREMBL:Q13587;Q4LE83|ENSEMBL:ENSP00000363777|VEGA:OTTHUMP00000041958 Tax_Id=9606 Gene_Symbol=FASN Fatty acid synthase	LTPGCEAEAETEAICFFVQQFTDMEHNR	1110.8249	3329.4528	3	50	-777.777	-777.777	-777.777	-777.777	3585.320303	11.52030706	3585.3203	3585.549592	3584.7822	7021.73382	3329.4427	1110.822483	3329.445662	3329.441494	FALSE			-777.777	-777.777	-777.777	1	45	M:\Shao-En\MSDATA\kinaseinhib\k252a\solcomp\10x\J1\MSQuantCompatible_kinaseinhib_k252a_solcomp_10x_J1_combo_mascot_results.html		3	-777.777	-777.777	M:\Shao-En\MSDATA\kinaseinhib\k252a\solcomp\10x\J1\m03152008_j1_6.raw		1021375.904	3215.399776		1110.824881	TRUE	1110.822464	-777.777
-1	1	0	1.195	0.26	IPI:IPI00847250.1	275721	SPACER	TREMBL:Q13587;Q4LE83|ENSEMBL:ENSP00000363777|VEGA:OTTHUMP00000041958 Tax_Id=9606 Gene_Symbol=FASN Fatty acid synthase	LTPGCEAEAETEAICFFVQQFTDMEHNR	1118.1623	3351.465	3	23	-777.777	-777.777	-777.777	-777.777	0	0	3467.5494	0	0	0	3351.4577	1118.159858	3351.457786	0	FALSE			-777.777	-777.777	-777.777	1	15.3	M:\Shao-En\MSDATA\kinaseinhib\k252a\solcomp\10x\J1\MSQuantCompatible_kinaseinhib_k252a_solcomp_10x_J1_combo_mascot_results.html	1Arg6 1Met(ox)	3	-777.777	-777.777	M:\Shao-En\MSDATA\kinaseinhib\k252a\solcomp\10x\J1\m03152008_j1_6.raw		0	3215.399776		0	FALSE	0	-777.777
-1	1	0	1.195	0.26	IPI:IPI00847250.1	275721	SPACER	TREMBL:Q13587;Q4LE83|ENSEMBL:ENSP00000363777|VEGA:OTTHUMP00000041958 Tax_Id=9606 Gene_Symbol=FASN Fatty acid synthase	LYTLQDK	444.7497	887.4849	2	21	-777.777	-777.777	-777.777	-777.777	0	0	2175.4	0	0	0	887.4844	444.7495784	887.4846314	0	FALSE			-777.777	-777.777	-777.777	1	9.2	M:\Shao-En\MSDATA\kinaseinhib\k252a\solcomp\10x\J1\MSQuantCompatible_kinaseinhib_k252a_solcomp_10x_J1_combo_mascot_results.html	1Lys8	3	-777.777	-777.777	M:\Shao-En\MSDATA\kinaseinhib\k252a\solcomp\10x\J1\m03152008_j1_6.raw		0	879.4701747		0	FALSE	0	-777.777
-1	1	0	1.195	0.26	IPI:IPI00847250.1	275721	SPACER	TREMBL:Q13587;Q4LE83|ENSEMBL:ENSP00000363777|VEGA:OTTHUMP00000041958 Tax_Id=9606 Gene_Symbol=FASN Fatty acid synthase	MVVPGLDGAQIPR	679.8825	1357.7505	2	48	-777.777	-777.777	-777.777	-777.777	2709.132246	20.51191301	2713.282	2710.627253	2712.2343	104148.9921	1357.7483	679.8815683	1357.748611	1351.728886	FALSE			-777.777	-777.777	-777.777	1	34	M:\Shao-En\MSDATA\kinaseinhib\k252a\solcomp\10x\J1\MSQuantCompatible_kinaseinhib_k252a_solcomp_10x_J1_combo_mascot_results.html	1Arg6	3	-777.777	-777.777	M:\Shao-En\MSDATA\kinaseinhib\k252a\solcomp\10x\J1\m03152008_j1_6.raw		31476735.68	1351.728175		679.8825352	TRUE	679.8816034	-777.777
-1	1	0	1.195	0.26	IPI:IPI00847250.1	275721	SPACER	TREMBL:Q13587;Q4LE83|ENSEMBL:ENSP00000363777|VEGA:OTTHUMP00000041958 Tax_Id=9606 Gene_Symbol=FASN Fatty acid synthase	MVVPGLDGAQIPR	676.8732	1351.7319	2	47	-777.777	-777.777	-777.777	-777.777	0	0	2711.0083	0	0	0	1351.7281	676.8722786	1351.730032	0	FALSE			-777.777	-777.777	-777.777	1	32.3	M:\Shao-En\MSDATA\kinaseinhib\k252a\solcomp\10x\J1\MSQuantCompatible_kinaseinhib_k252a_solcomp_10x_J1_combo_mascot_results.html		3	-777.777	-777.777	M:\Shao-En\MSDATA\kinaseinhib\k252a\solcomp\10x\J1\m03152008_j1_6.raw		0	1351.728175		0	TRUE	0	-777.777
-1	1	0	1.195	0.26	IPI:IPI00847250.1	275721	SPACER	TREMBL:Q13587;Q4LE83|ENSEMBL:ENSP00000363777|VEGA:OTTHUMP00000041958 Tax_Id=9606 Gene_Symbol=FASN Fatty acid synthase	MVVPGLDGAQIPR	679.8806	1357.7467	2	28	-777.777	-777.777	-777.777	-777.777	0	0	2708.0523	0	0	0	1357.7483	679.8796683	1357.744811	0	FALSE			-777.777	-777.777	-777.777	1	18.8	M:\Shao-En\MSDATA\kinaseinhib\k252a\solcomp\10x\J1\MSQuantCompatible_kinaseinhib_k252a_solcomp_10x_J1_combo_mascot_results.html	1Arg6	3	-777.777	-777.777	M:\Shao-En\MSDATA\kinaseinhib\k252a\solcomp\10x\J1\m03152008_j1_6.raw		0	1351.728175		0	TRUE	0	-777.777
-1	1	0	1.195	0.26	IPI:IPI00847250.1	275721	SPACER	TREMBL:Q13587;Q4LE83|ENSEMBL:ENSP00000363777|VEGA:OTTHUMP00000041958 Tax_Id=9606 Gene_Symbol=FASN Fatty acid synthase	QELSFAAR	461.2439	920.4733	2	18	-777.777	-777.777	-777.777	-777.777	0	0	2282.8401	0	0	0	920.4715	461.2437216	920.4729178	0	FALSE			-777.777	-777.777	-777.777	1	5	M:\Shao-En\MSDATA\kinaseinhib\k252a\solcomp\10x\J1\MSQuantCompatible_kinaseinhib_k252a_solcomp_10x_J1_combo_mascot_results.html		3	-777.777	-777.777	M:\Shao-En\MSDATA\kinaseinhib\k252a\solcomp\10x\J1\m03152008_j1_6.raw		0	920.4715647		0	FALSE	0	-777.777
-1	1	0	1.195	0.26	IPI:IPI00847250.1	275721	SPACER	TREMBL:Q13587;Q4LE83|ENSEMBL:ENSP00000363777|VEGA:OTTHUMP00000041958 Tax_Id=9606 Gene_Symbol=FASN Fatty acid synthase	QELSFAAR	464.2538	926.493	2	18	-777.777	-777.777	-777.777	-777.777	0	0	2281.3898	0	0	0	926.4917	464.2536112	926.492697	0	FALSE			-777.777	-777.777	-777.777	1	2.3	M:\Shao-En\MSDATA\kinaseinhib\k252a\solcomp\10x\J1\MSQuantCompatible_kinaseinhib_k252a_solcomp_10x_J1_combo_mascot_results.html	1Arg6	3	-777.777	-777.777	M:\Shao-En\MSDATA\kinaseinhib\k252a\solcomp\10x\J1\m03152008_j1_6.raw		0	920.4715647		0	FALSE	0	-777.777
-1	1	0	1.195	0.26	IPI:IPI00847250.1	275721	SPACER	TREMBL:Q13587;Q4LE83|ENSEMBL:ENSP00000363777|VEGA:OTTHUMP00000041958 Tax_Id=9606 Gene_Symbol=FASN Fatty acid synthase	QEPLLIGSTK	547.3215	1092.6284	2	17	-777.777	-777.777	-777.777	-777.777	0	0	2365.5083	0	0	0	1092.627	547.321025	1092.627525	0	FALSE			-777.777	-777.777	-777.777	1	4.1	M:\Shao-En\MSDATA\kinaseinhib\k252a\solcomp\10x\J1\MSQuantCompatible_kinaseinhib_k252a_solcomp_10x_J1_combo_mascot_results.html	1Lys8	3	-777.777	-777.777	M:\Shao-En\MSDATA\kinaseinhib\k252a\solcomp\10x\J1\m03152008_j1_6.raw		0	1084.612805		0	FALSE	0	-777.777
-1	1	0	1.195	0.26	IPI:IPI00847250.1	275721	SPACER	TREMBL:Q13587;Q4LE83|ENSEMBL:ENSP00000363777|VEGA:OTTHUMP00000041958 Tax_Id=9606 Gene_Symbol=FASN Fatty acid synthase	RPTPQDSPIFLPVDDTSFR	734.0549	2199.143	3	42	-777.777	-777.777	-777.777	-777.777	2802.631809	12.34778998	2799.6273	2802.268488	2802.2789	87870.15968	2199.1363	734.0537816	2199.139557	2187.094524	FALSE			-777.777	-777.777	-777.777	1	20.2	M:\Shao-En\MSDATA\kinaseinhib\k252a\solcomp\10x\J1\MSQuantCompatible_kinaseinhib_k252a_solcomp_10x_J1_combo_mascot_results.html	2Arg6	3	-777.777	-777.777	M:\Shao-En\MSDATA\kinaseinhib\k252a\solcomp\10x\J1\m03152008_j1_6.raw		23723442.31	2187.095995		734.0534705	TRUE	734.0523522	-777.777
-1	1	0	1.195	0.26	IPI:IPI00847250.1	275721	SPACER	TREMBL:Q13587;Q4LE83|ENSEMBL:ENSP00000363777|VEGA:OTTHUMP00000041958 Tax_Id=9606 Gene_Symbol=FASN Fatty acid synthase	RPTPQDSPIFLPVDDTSFR	730.0407	2187.1004	3	40	-777.777	-777.777	-777.777	-777.777	0	0	2799.9177	0	0	0	2187.096	730.0395954	2187.096998	0	FALSE			-777.777	-777.777	-777.777	1	23.5	M:\Shao-En\MSDATA\kinaseinhib\k252a\solcomp\10x\J1\MSQuantCompatible_kinaseinhib_k252a_solcomp_10x_J1_combo_mascot_results.html		3	-777.777	-777.777	M:\Shao-En\MSDATA\kinaseinhib\k252a\solcomp\10x\J1\m03152008_j1_6.raw		0	2187.095995		0	TRUE	0	-777.777
-1	1	0	1.195	0.26	IPI:IPI00847250.1	275721	SPACER	TREMBL:Q13587;Q4LE83|ENSEMBL:ENSP00000363777|VEGA:OTTHUMP00000041958 Tax_Id=9606 Gene_Symbol=FASN Fatty acid synthase	SDEAVKPFGLK	595.8244	1189.6343	2	44	-777.777	-777.777	-777.777	-777.777	2287.191488	7.581997716	2287.9278	2287.599446	2286.9707	101024.8309	1189.6342	595.8237579	1189.63299	1189.634041	FALSE			-777.777	-777.777	-777.777	1	12.1	M:\Shao-En\MSDATA\kinaseinhib\k252a\solcomp\10x\J1\MSQuantCompatible_kinaseinhib_k252a_solcomp_10x_J1_combo_mascot_results.html		3	-777.777	-777.777	M:\Shao-En\MSDATA\kinaseinhib\k252a\solcomp\10x\J1\m03152008_j1_6.raw		37404992.34	1189.634255		595.8244017	TRUE	595.8237596	-777.777
-1	1	0	1.195	0.26	IPI:IPI00847250.1	275721	SPACER	TREMBL:Q13587;Q4LE83|ENSEMBL:ENSP00000363777|VEGA:OTTHUMP00000041958 Tax_Id=9606 Gene_Symbol=FASN Fatty acid synthase	SDEAVKPFGLK	603.839	1205.6634	2	35	-777.777	-777.777	-777.777	-777.777	0	0	2286.0329	0	0	0	1205.6626	603.8383303	1205.662135	0	FALSE			-777.777	-777.777	-777.777	1	20.6	M:\Shao-En\MSDATA\kinaseinhib\k252a\solcomp\10x\J1\MSQuantCompatible_kinaseinhib_k252a_solcomp_10x_J1_combo_mascot_results.html	2Lys8	3	-777.777	-777.777	M:\Shao-En\MSDATA\kinaseinhib\k252a\solcomp\10x\J1\m03152008_j1_6.raw		0	1189.634255		0	TRUE	0	-777.777
-1	1	0	1.195	0.26	IPI:IPI00847250.1	275721	SPACER	TREMBL:Q13587;Q4LE83|ENSEMBL:ENSP00000363777|VEGA:OTTHUMP00000041958 Tax_Id=9606 Gene_Symbol=FASN Fatty acid synthase	SDEAVKPFGLK	397.553	1189.637	3	38	-777.777	-777.777	-777.777	-777.777	2287.285379	7.581997716	2286.2783	2287.597232	2286.9707	87741.47381	1189.6342	397.553041	1189.637335	1189.636236	FALSE			-777.777	-777.777	-777.777	1	21.4	M:\Shao-En\MSDATA\kinaseinhib\k252a\solcomp\10x\J1\MSQuantCompatible_kinaseinhib_k252a_solcomp_10x_J1_combo_mascot_results.html		3	-777.777	-777.777	M:\Shao-En\MSDATA\kinaseinhib\k252a\solcomp\10x\J1\m03152008_j1_6.raw		61150270.5	1189.634255		397.5523652	TRUE	397.5524062	-777.777
-1	1	0	1.195	0.26	IPI:IPI00847250.1	275721	SPACER	TREMBL:Q13587;Q4LE83|ENSEMBL:ENSP00000363777|VEGA:OTTHUMP00000041958 Tax_Id=9606 Gene_Symbol=FASN Fatty acid synthase	SDEAVKPFGLK	402.8958	1205.6656	3	25	-777.777	-777.777	-777.777	-777.777	0	0	2285.7866	0	0	0	1205.6626	402.8958226	1205.66568	0	FALSE			-777.777	-777.777	-777.777	1	14.2	M:\Shao-En\MSDATA\kinaseinhib\k252a\solcomp\10x\J1\MSQuantCompatible_kinaseinhib_k252a_solcomp_10x_J1_combo_mascot_results.html	2Lys8	3	-777.777	-777.777	M:\Shao-En\MSDATA\kinaseinhib\k252a\solcomp\10x\J1\m03152008_j1_6.raw		0	1189.634255		0	FALSE	0	-777.777
-1	1	0	1.195	0.26	IPI:IPI00847250.1	275721	SPACER	TREMBL:Q13587;Q4LE83|ENSEMBL:ENSP00000363777|VEGA:OTTHUMP00000041958 Tax_Id=9606 Gene_Symbol=FASN Fatty acid synthase	SEGVVAVLLTK	562.3455	1122.6764	2	70	-777.777	-777.777	-777.777	-777.777	2767.996692	9.978254894	2765.4998	2768.63786	2767.982	118313.8962	1122.6739	562.3449732	1122.675421	1114.660741	FALSE			-777.777	-777.777	-777.777	1	56.5	M:\Shao-En\MSDATA\kinaseinhib\k252a\solcomp\10x\J1\MSQuantCompatible_kinaseinhib_k252a_solcomp_10x_J1_combo_mascot_results.html	1Lys8	3	-777.777	-777.777	M:\Shao-En\MSDATA\kinaseinhib\k252a\solcomp\10x\J1\m03152008_j1_6.raw		48422092.69	1114.659745		562.3454156	TRUE	562.3448888	-777.777
-1	1	0	1.195	0.26	IPI:IPI00847250.1	275721	SPACER	TREMBL:Q13587;Q4LE83|ENSEMBL:ENSP00000363777|VEGA:OTTHUMP00000041958 Tax_Id=9606 Gene_Symbol=FASN Fatty acid synthase	SFYGSTLFLCR	675.8301	1349.6457	2	64	-777.777	-777.777	-777.777	-777.777	2883.590701	7.912391119	2882.4569	2883.453018	2883.5116	109967.7688	1349.6438	675.8291822	1349.643839	1349.6437	FALSE			-777.777	-777.777	-777.777	1	47.7	M:\Shao-En\MSDATA\kinaseinhib\k252a\solcomp\10x\J1\MSQuantCompatible_kinaseinhib_k252a_solcomp_10x_J1_combo_mascot_results.html		3	-777.777	-777.777	M:\Shao-En\MSDATA\kinaseinhib\k252a\solcomp\10x\J1\m03152008_j1_6.raw		33426265.25	1292.62233		675.830021	TRUE	675.8291033	-777.777
-1	1	0	1.195	0.26	IPI:IPI00847250.1	275721	SPACER	TREMBL:Q13587;Q4LE83|ENSEMBL:ENSP00000363777|VEGA:OTTHUMP00000041958 Tax_Id=9606 Gene_Symbol=FASN Fatty acid synthase	SFYGSTLFLCR	678.8404	1355.6663	2	59	-777.777	-777.777	-777.777	-777.777	0	0	2882.205	0	0	0	1355.6639	678.8394719	1355.664418	0	FALSE			-777.777	-777.777	-777.777	1	42.7	M:\Shao-En\MSDATA\kinaseinhib\k252a\solcomp\10x\J1\MSQuantCompatible_kinaseinhib_k252a_solcomp_10x_J1_combo_mascot_results.html	1Arg6	3	-777.777	-777.777	M:\Shao-En\MSDATA\kinaseinhib\k252a\solcomp\10x\J1\m03152008_j1_6.raw		0	1292.62233		0	TRUE	0	-777.777
-1	1	0	1.195	0.26	IPI:IPI00847250.1	275721	SPACER	TREMBL:Q13587;Q4LE83|ENSEMBL:ENSP00000363777|VEGA:OTTHUMP00000041958 Tax_Id=9606 Gene_Symbol=FASN Fatty acid synthase	SLLVNPEGPTLMR	713.8914	1425.7683	2	47	-777.777	-777.777	-777.777	-777.777	2700.325769	10.40212666	2701.0867	2700.598505	2699.748	127524.0785	1425.7649	713.8903511	1425.766177	1425.765111	FALSE			-777.777	-777.777	-777.777	1	29.3	M:\Shao-En\MSDATA\kinaseinhib\k252a\solcomp\10x\J1\MSQuantCompatible_kinaseinhib_k252a_solcomp_10x_J1_combo_mascot_results.html		3	-777.777	-777.777	M:\Shao-En\MSDATA\kinaseinhib\k252a\solcomp\10x\J1\m03152008_j1_6.raw		35603273.02	1425.764965		713.891415	TRUE	713.8903661	-777.777
-1	1	0	1.195	0.26	IPI:IPI00847250.1	275721	SPACER	TREMBL:Q13587;Q4LE83|ENSEMBL:ENSP00000363777|VEGA:OTTHUMP00000041958 Tax_Id=9606 Gene_Symbol=FASN Fatty acid synthase	SLLVNPEGPTLMR	716.9023	1431.79	2	47	-777.777	-777.777	-777.777	-777.777	0	0	2699.2496	0	0	0	1431.7851	716.9012407	1431.787956	0	FALSE			-777.777	-777.777	-777.777	1	33.2	M:\Shao-En\MSDATA\kinaseinhib\k252a\solcomp\10x\J1\MSQuantCompatible_kinaseinhib_k252a_solcomp_10x_J1_combo_mascot_results.html	1Arg6	3	-777.777	-777.777	M:\Shao-En\MSDATA\kinaseinhib\k252a\solcomp\10x\J1\m03152008_j1_6.raw		0	1425.764965		0	TRUE	0	-777.777
-1	1	0	1.195	0.26	IPI:IPI00847250.1	275721	SPACER	TREMBL:Q13587;Q4LE83|ENSEMBL:ENSP00000363777|VEGA:OTTHUMP00000041958 Tax_Id=9606 Gene_Symbol=FASN Fatty acid synthase	SLYQSAGVAPESFEYIEAHGTGTK	850.7471	2549.2195	3	33	-777.777	-777.777	-777.777	-777.777	2723.81819	10.27002915	2723.7501	2724.248962	2725.0777	114298.1677	2549.2165	850.7455795	2549.214951	2541.20297	FALSE			-777.777	-777.777	-777.777	1	26.8	M:\Shao-En\MSDATA\kinaseinhib\k252a\solcomp\10x\J1\MSQuantCompatible_kinaseinhib_k252a_solcomp_10x_J1_combo_mascot_results.html	1Lys8	3	-777.777	-777.777	M:\Shao-En\MSDATA\kinaseinhib\k252a\solcomp\10x\J1\m03152008_j1_6.raw		25055304.22	2541.202305		850.7471482	TRUE	850.7456277	-777.777
-1	1	0	1.195	0.26	IPI:IPI00847250.1	275721	SPACER	TREMBL:Q13587;Q4LE83|ENSEMBL:ENSP00000363777|VEGA:OTTHUMP00000041958 Tax_Id=9606 Gene_Symbol=FASN Fatty acid synthase	SLYQSAGVAPESFEYIEAHGTGTK	848.0766	2541.208	3	23	-777.777	-777.777	-777.777	-777.777	0	0	2722.4175	0	0	0	2541.2023	848.0750887	2541.203478	0	FALSE			-777.777	-777.777	-777.777	1	15.9	M:\Shao-En\MSDATA\kinaseinhib\k252a\solcomp\10x\J1\MSQuantCompatible_kinaseinhib_k252a_solcomp_10x_J1_combo_mascot_results.html		3	-777.777	-777.777	M:\Shao-En\MSDATA\kinaseinhib\k252a\solcomp\10x\J1\m03152008_j1_6.raw		0	2541.202305		0	FALSE	0	-777.777
-1	1	0	1.195	0.26	IPI:IPI00847250.1	275721	SPACER	TREMBL:Q13587;Q4LE83|ENSEMBL:ENSP00000363777|VEGA:OTTHUMP00000041958 Tax_Id=9606 Gene_Symbol=FASN Fatty acid synthase	TGTVSLEVR	484.2798	966.545	2	65	-777.777	-777.777	-777.777	-777.777	2221.654099	5.494981085	2220.9735	2221.914389	2220.4735	81383.02483	966.5441	484.2795422	966.544559	960.5249254	FALSE			-777.777	-777.777	-777.777	1	45.4	M:\Shao-En\MSDATA\kinaseinhib\k252a\solcomp\10x\J1\MSQuantCompatible_kinaseinhib_k252a_solcomp_10x_J1_combo_mascot_results.html	1Arg6	3	-777.777	-777.777	M:\Shao-En\MSDATA\kinaseinhib\k252a\solcomp\10x\J1\m03152008_j1_6.raw		42397446.88	960.5239947		484.2797666	TRUE	484.2795088	-777.777
-1	1	0	1.195	0.26	IPI:IPI00847250.1	275721	SPACER	TREMBL:Q13587;Q4LE83|ENSEMBL:ENSP00000363777|VEGA:OTTHUMP00000041958 Tax_Id=9606 Gene_Symbol=FASN Fatty acid synthase	TLLEGSGLESIISIIHSSLAEPR	808.1119	2421.3139	3	76	-777.777	-777.777	-777.777	-777.777	3550.844868	11.96939632	3547.2156	3550.996675	3550.8885	31942.5377	2421.3114	808.1105264	2421.309791	2421.309337	FALSE			-777.777	-777.777	-777.777	1	68.9	M:\Shao-En\MSDATA\kinaseinhib\k252a\solcomp\10x\J1\MSQuantCompatible_kinaseinhib_k252a_solcomp_10x_J1_combo_mascot_results.html		3	-777.777	-777.777	M:\Shao-En\MSDATA\kinaseinhib\k252a\solcomp\10x\J1\m03152008_j1_6.raw		7386364.963	2421.311455		808.1117266	TRUE	808.1103531	-777.777
-1	1	0	1.195	0.26	IPI:IPI00847250.1	275721	SPACER	TREMBL:Q13587;Q4LE83|ENSEMBL:ENSP00000363777|VEGA:OTTHUMP00000041958 Tax_Id=9606 Gene_Symbol=FASN Fatty acid synthase	TLLEGSGLESIISIIHSSLAEPR	810.1197	2427.3374	3	76	-777.777	-777.777	-777.777	-777.777	0	0	3549.2908	0	0	0	2427.3316	810.1183195	2427.33317	0	FALSE			-777.777	-777.777	-777.777	1	69.4	M:\Shao-En\MSDATA\kinaseinhib\k252a\solcomp\10x\J1\MSQuantCompatible_kinaseinhib_k252a_solcomp_10x_J1_combo_mascot_results.html	1Arg6	3	-777.777	-777.777	M:\Shao-En\MSDATA\kinaseinhib\k252a\solcomp\10x\J1\m03152008_j1_6.raw		0	2421.311455		0	TRUE	0	-777.777
-1	1	0	1.195	0.26	IPI:IPI00847250.1	275721	SPACER	TREMBL:Q13587;Q4LE83|ENSEMBL:ENSP00000363777|VEGA:OTTHUMP00000041958 Tax_Id=9606 Gene_Symbol=FASN Fatty acid synthase	TLLEGSGLESIISIIHSSLAEPR	808.112	2421.3142	3	65	-777.777	-777.777	-777.777	-777.777	0	0	3555.7161	0	0	0	2421.3114	808.1106264	2421.310091	0	FALSE			-777.777	-777.777	-777.777	1	61.3	M:\Shao-En\MSDATA\kinaseinhib\k252a\solcomp\10x\J1\MSQuantCompatible_kinaseinhib_k252a_solcomp_10x_J1_combo_mascot_results.html		3	-777.777	-777.777	M:\Shao-En\MSDATA\kinaseinhib\k252a\solcomp\10x\J1\m03152008_j1_6.raw		0	2421.311455		0	TRUE	0	-777.777
-1	1	0	1.195	0.26	IPI:IPI00847250.1	275721	SPACER	TREMBL:Q13587;Q4LE83|ENSEMBL:ENSP00000363777|VEGA:OTTHUMP00000041958 Tax_Id=9606 Gene_Symbol=FASN Fatty acid synthase	VFTTVGSAEK	523.7843	1045.5541	2	28	-777.777	-777.777	-777.777	-777.777	2060.503045	18.81643771	2044.3877	2059.614766	2061.8924	24899.02291	1045.5535	523.7839061	1045.553287	1037.538573	FALSE			-777.777	-777.777	-777.777	1	15.4	M:\Shao-En\MSDATA\kinaseinhib\k252a\solcomp\10x\J1\MSQuantCompatible_kinaseinhib_k252a_solcomp_10x_J1_combo_mascot_results.html	1Lys8	3	-777.777	-777.777	M:\Shao-En\MSDATA\kinaseinhib\k252a\solcomp\10x\J1\m03152008_j1_6.raw		11305333.7	1037.539305		523.784347	TRUE	523.7839531	-777.777
-1	1	0	1.195	0.26	IPI:IPI00847250.1	275721	SPACER	TREMBL:Q13587;Q4LE83|ENSEMBL:ENSP00000363777|VEGA:OTTHUMP00000041958 Tax_Id=9606 Gene_Symbol=FASN Fatty acid synthase	VFTTVGSAEK	519.7769	1037.5393	2	24	-777.777	-777.777	-777.777	-777.777	0	0	2056.9873	0	0	0	1037.5393	519.7765199	1037.538514	0	FALSE			-777.777	-777.777	-777.777	1	11.8	M:\Shao-En\MSDATA\kinaseinhib\k252a\solcomp\10x\J1\MSQuantCompatible_kinaseinhib_k252a_solcomp_10x_J1_combo_mascot_results.html		3	-777.777	-777.777	M:\Shao-En\MSDATA\kinaseinhib\k252a\solcomp\10x\J1\m03152008_j1_6.raw		0	1037.539305		0	FALSE	0	-777.777
-1	1	0	1.195	0.26	IPI:IPI00847250.1	275721	SPACER	TREMBL:Q13587;Q4LE83|ENSEMBL:ENSP00000363777|VEGA:OTTHUMP00000041958 Tax_Id=9606 Gene_Symbol=FASN Fatty acid synthase	VLEALLPLK	498.3298	994.645	2	51	-777.777	-777.777	-777.777	-777.777	2812.138464	12.37528494	2808.9588	2812.174493	2812.9902	119606.036	994.6426	498.3294938	994.6444622	994.644179	FALSE			-777.777	-777.777	-777.777	1	29.5	M:\Shao-En\MSDATA\kinaseinhib\k252a\solcomp\10x\J1\MSQuantCompatible_kinaseinhib_k252a_solcomp_10x_J1_combo_mascot_results.html		3	-777.777	-777.777	M:\Shao-En\MSDATA\kinaseinhib\k252a\solcomp\10x\J1\m03152008_j1_6.raw		57917429.63	994.6426347		498.3290695	TRUE	498.3287633	-777.777
-1	1	0	1.195	0.26	IPI:IPI00847250.1	275721	SPACER	TREMBL:Q13587;Q4LE83|ENSEMBL:ENSP00000363777|VEGA:OTTHUMP00000041958 Tax_Id=9606 Gene_Symbol=FASN Fatty acid synthase	VLEALLPLK	502.337	1002.6594	2	51	-777.777	-777.777	-777.777	-777.777	0	0	2808.1519	0	0	0	1002.6568	502.33668	1002.658835	0	FALSE			-777.777	-777.777	-777.777	1	22.5	M:\Shao-En\MSDATA\kinaseinhib\k252a\solcomp\10x\J1\MSQuantCompatible_kinaseinhib_k252a_solcomp_10x_J1_combo_mascot_results.html	1Lys8	3	-777.777	-777.777	M:\Shao-En\MSDATA\kinaseinhib\k252a\solcomp\10x\J1\m03152008_j1_6.raw		0	994.6426347		0	TRUE	0	-777.777
-1	1	0	1.195	0.26	IPI:IPI00847250.1	275721	SPACER	TREMBL:Q13587;Q4LE83|ENSEMBL:ENSP00000363777|VEGA:OTTHUMP00000041958 Tax_Id=9606 Gene_Symbol=FASN Fatty acid synthase	VLQGDLVMNVYR	706.8885	1411.7624	2	66	-777.777	-777.777	-777.777	-777.777	2693.48727	12.13834966	2695.779	2693.591029	2692.4784	69219.77953	1411.7588	706.8874752	1411.760425	1405.739753	FALSE			-777.777	-777.777	-777.777	1	49.4	M:\Shao-En\MSDATA\kinaseinhib\k252a\solcomp\10x\J1\MSQuantCompatible_kinaseinhib_k252a_solcomp_10x_J1_combo_mascot_results.html	1Arg6	3	-777.777	-777.777	M:\Shao-En\MSDATA\kinaseinhib\k252a\solcomp\10x\J1\m03152008_j1_6.raw		20230514.88	1405.738755		706.888483	TRUE	706.8874582	-777.777
-1	1	0	1.195	0.26	IPI:IPI00847250.1	275721	SPACER	TREMBL:Q13587;Q4LE83|ENSEMBL:ENSP00000363777|VEGA:OTTHUMP00000041958 Tax_Id=9606 Gene_Symbol=FASN Fatty acid synthase	VMGLVPAK	407.7471	813.4796	2	20	-777.777	-777.777	-777.777	-777.777	0	0	2244.6185	0	0	0	813.4782	407.7471059	813.4796864	0	FALSE			-777.777	-777.777	-777.777	1	7.4	M:\Shao-En\MSDATA\kinaseinhib\k252a\solcomp\10x\J1\MSQuantCompatible_kinaseinhib_k252a_solcomp_10x_J1_combo_mascot_results.html		3	-777.777	-777.777	M:\Shao-En\MSDATA\kinaseinhib\k252a\solcomp\10x\J1\m03152008_j1_6.raw		0	813.4782247		0	FALSE	0	-777.777
-1	1	0	1.195	0.26	IPI:IPI00847250.1	275721	SPACER	TREMBL:Q13587;Q4LE83|ENSEMBL:ENSP00000363777|VEGA:OTTHUMP00000041958 Tax_Id=9606 Gene_Symbol=FASN Fatty acid synthase	VMGLVPAK	411.7542	821.4939	2	17	-777.777	-777.777	-777.777	-777.777	0	0	2244.3862	0	0	0	821.4924	411.7541921	821.4938588	0	FALSE			-777.777	-777.777	-777.777	1	3.9	M:\Shao-En\MSDATA\kinaseinhib\k252a\solcomp\10x\J1\MSQuantCompatible_kinaseinhib_k252a_solcomp_10x_J1_combo_mascot_results.html	1Lys8	3	-777.777	-777.777	M:\Shao-En\MSDATA\kinaseinhib\k252a\solcomp\10x\J1\m03152008_j1_6.raw		0	813.4782247		0	FALSE	0	-777.777
-1	1	0	1.195	0.26	IPI:IPI00847250.1	275721	SPACER	TREMBL:Q13587;Q4LE83|ENSEMBL:ENSP00000363777|VEGA:OTTHUMP00000041958 Tax_Id=9606 Gene_Symbol=FASN Fatty acid synthase	VSVHVIEGDHR	627.3385	1252.6625	2	37	-777.777	-777.777	-777.777	-777.777	1038.776	19.98395196	1031.9236	1039.26	1043.8419	6787.365295	1252.6619	627.3377493	1252.660973	1246.641785	FALSE			-777.777	-777.777	-777.777	1	24.8	M:\Shao-En\MSDATA\kinaseinhib\k252a\solcomp\10x\J1\MSQuantCompatible_kinaseinhib_k252a_solcomp_10x_J1_combo_mascot_results.html	1Arg6	3	-777.777	-777.777	M:\Shao-En\MSDATA\kinaseinhib\k252a\solcomp\10x\J1\m03152008_j1_6.raw		2396818.016	1246.641805		627.3395283	TRUE	627.3387776	-777.777
-1	1	0	1.195	0.26	IPI:IPI00847250.1	275721	SPACER	TREMBL:Q13587;Q4LE83|ENSEMBL:ENSP00000363777|VEGA:OTTHUMP00000041958 Tax_Id=9606 Gene_Symbol=FASN Fatty acid synthase	VSVHVIEGDHR	624.329	1246.6434	2	33	-777.777	-777.777	-777.777	-777.777	0	0	1030.015	0	0	0	1246.6418	624.3282597	1246.641994	0	FALSE			-777.777	-777.777	-777.777	1	16.2	M:\Shao-En\MSDATA\kinaseinhib\k252a\solcomp\10x\J1\MSQuantCompatible_kinaseinhib_k252a_solcomp_10x_J1_combo_mascot_results.html		3	-777.777	-777.777	M:\Shao-En\MSDATA\kinaseinhib\k252a\solcomp\10x\J1\m03152008_j1_6.raw		0	1246.641805		0	TRUE	0	-777.777
-1	1	0	1.195	0.26	IPI:IPI00847250.1	275721	SPACER	TREMBL:Q13587;Q4LE83|ENSEMBL:ENSP00000363777|VEGA:OTTHUMP00000041958 Tax_Id=9606 Gene_Symbol=FASN Fatty acid synthase	VSVHVIEGDHR	627.3386	1252.6626	2	33	-777.777	-777.777	-777.777	-777.777	0	0	1058.4462	0	0	0	1252.6619	627.3378493	1252.661173	0	FALSE			-777.777	-777.777	-777.777	1	19.2	M:\Shao-En\MSDATA\kinaseinhib\k252a\solcomp\10x\J1\MSQuantCompatible_kinaseinhib_k252a_solcomp_10x_J1_combo_mascot_results.html	1Arg6	3	-777.777	-777.777	M:\Shao-En\MSDATA\kinaseinhib\k252a\solcomp\10x\J1\m03152008_j1_6.raw		0	1246.641805		0	TRUE	0	-777.777
-1	1	0	1.195	0.26	IPI:IPI00847250.1	275721	SPACER	TREMBL:Q13587;Q4LE83|ENSEMBL:ENSP00000363777|VEGA:OTTHUMP00000041958 Tax_Id=9606 Gene_Symbol=FASN Fatty acid synthase	VSVHVIEGDHR	416.5547	1246.6422	3	52	-777.777	-777.777	-777.777	-777.777	1043.078667	37.85646864	1032.7744	1044.182156	1043.8419	14668.60466	1246.6418	416.5546756	1246.642239	1246.642284	FALSE			-777.777	-777.777	-777.777	1	42.6	M:\Shao-En\MSDATA\kinaseinhib\k252a\solcomp\10x\J1\MSQuantCompatible_kinaseinhib_k252a_solcomp_10x_J1_combo_mascot_results.html		3	-777.777	-777.777	M:\Shao-En\MSDATA\kinaseinhib\k252a\solcomp\10x\J1\m03152008_j1_6.raw		9931999.063	1246.641805		416.5546948	TRUE	416.5546704	-777.777
-1	1	0	1.195	0.26	IPI:IPI00847250.1	275721	SPACER	TREMBL:Q13587;Q4LE83|ENSEMBL:ENSP00000363777|VEGA:OTTHUMP00000041958 Tax_Id=9606 Gene_Symbol=FASN Fatty acid synthase	VSVHVIEGDHR	416.5541	1246.6405	3	44	-777.777	-777.777	-777.777	-777.777	0	0	1052.0151	0	0	0	1246.6418	416.5540756	1246.640439	0	FALSE			-777.777	-777.777	-777.777	1	34.1	M:\Shao-En\MSDATA\kinaseinhib\k252a\solcomp\10x\J1\MSQuantCompatible_kinaseinhib_k252a_solcomp_10x_J1_combo_mascot_results.html		3	-777.777	-777.777	M:\Shao-En\MSDATA\kinaseinhib\k252a\solcomp\10x\J1\m03152008_j1_6.raw		0	1246.641805		0	TRUE	0	-777.777
-1	1	0	1.195	0.26	IPI:IPI00847250.1	275721	SPACER	TREMBL:Q13587;Q4LE83|ENSEMBL:ENSP00000363777|VEGA:OTTHUMP00000041958 Tax_Id=9606 Gene_Symbol=FASN Fatty acid synthase	VSVHVIEGDHR	418.5615	1252.6626	3	33	-777.777	-777.777	-777.777	-777.777	0	0	1028.9985	0	0	0	1252.6619	418.5614686	1252.662618	0	FALSE			-777.777	-777.777	-777.777	1	22.8	M:\Shao-En\MSDATA\kinaseinhib\k252a\solcomp\10x\J1\MSQuantCompatible_kinaseinhib_k252a_solcomp_10x_J1_combo_mascot_results.html	1Arg6	3	-777.777	-777.777	M:\Shao-En\MSDATA\kinaseinhib\k252a\solcomp\10x\J1\m03152008_j1_6.raw		0	1246.641805		0	TRUE	0	-777.777
-1	1	0	1.195	0.26	IPI:IPI00847250.1	275721	SPACER	TREMBL:Q13587;Q4LE83|ENSEMBL:ENSP00000363777|VEGA:OTTHUMP00000041958 Tax_Id=9606 Gene_Symbol=FASN Fatty acid synthase	VSVHVIEGDHR	416.5547	1246.6422	3	22	-777.777	-777.777	-777.777	-777.777	0	0	1027.1776	0	0	0	1246.6418	416.5546756	1246.642239	0	FALSE			-777.777	-777.777	-777.777	1	13.7	M:\Shao-En\MSDATA\kinaseinhib\k252a\solcomp\10x\J1\MSQuantCompatible_kinaseinhib_k252a_solcomp_10x_J1_combo_mascot_results.html		3	-777.777	-777.777	M:\Shao-En\MSDATA\kinaseinhib\k252a\solcomp\10x\J1\m03152008_j1_6.raw		0	1246.641805		0	FALSE	0	-777.777
-1	1	0	1.195	0.26	IPI:IPI00847250.1	275721	SPACER	TREMBL:Q13587;Q4LE83|ENSEMBL:ENSP00000363777|VEGA:OTTHUMP00000041958 Tax_Id=9606 Gene_Symbol=FASN Fatty acid synthase	VTAIHIDPATHR	665.8651	1329.7157	2	54	-777.777	-777.777	-777.777	-777.777	2100.694197	5.908808705	2099.1402	2100.186453	2099.3836	58479.07272	1329.7153	665.8642166	1329.713908	1329.71308	FALSE			-777.777	-777.777	-777.777	1	36.6	M:\Shao-En\MSDATA\kinaseinhib\k252a\solcomp\10x\J1\MSQuantCompatible_kinaseinhib_k252a_solcomp_10x_J1_combo_mascot_results.html		3	-777.777	-777.777	M:\Shao-En\MSDATA\kinaseinhib\k252a\solcomp\10x\J1\m03152008_j1_6.raw		18111993.84	1329.715305		665.8648547	TRUE	665.8639713	-777.777
-1	1	0	1.195	0.26	IPI:IPI00847250.1	275721	SPACER	TREMBL:Q13587;Q4LE83|ENSEMBL:ENSP00000363777|VEGA:OTTHUMP00000041958 Tax_Id=9606 Gene_Symbol=FASN Fatty acid synthase	VTAIHIDPATHR	668.8748	1335.735	2	54	-777.777	-777.777	-777.777	-777.777	0	0	2098.8886	0	0	0	1335.7354	668.8739062	1335.733287	0	FALSE			-777.777	-777.777	-777.777	1	38.6	M:\Shao-En\MSDATA\kinaseinhib\k252a\solcomp\10x\J1\MSQuantCompatible_kinaseinhib_k252a_solcomp_10x_J1_combo_mascot_results.html	1Arg6	3	-777.777	-777.777	M:\Shao-En\MSDATA\kinaseinhib\k252a\solcomp\10x\J1\m03152008_j1_6.raw		0	1329.715305		0	TRUE	0	-777.777
-1	1	0	1.195	0.26	IPI:IPI00847250.1	275721	SPACER	TREMBL:Q13587;Q4LE83|ENSEMBL:ENSP00000363777|VEGA:OTTHUMP00000041958 Tax_Id=9606 Gene_Symbol=FASN Fatty acid synthase	VTAIHIDPATHR	444.2452	1329.7137	3	28	-777.777	-777.777	-777.777	-777.777	2100.457077	7.989228134	2101.6551	2100.323197	2099.3836	201165.9743	1329.7153	444.2450801	1329.713452	1329.714674	FALSE			-777.777	-777.777	-777.777	1	13.1	M:\Shao-En\MSDATA\kinaseinhib\k252a\solcomp\10x\J1\MSQuantCompatible_kinaseinhib_k252a_solcomp_10x_J1_combo_mascot_results.html		3	-777.777	-777.777	M:\Shao-En\MSDATA\kinaseinhib\k252a\solcomp\10x\J1\m03152008_j1_6.raw		119135370.8	1329.715305		444.2452104	TRUE	444.2450905	-777.777
-1	1	0	1.195	0.26	IPI:IPI00847250.1	275721	SPACER	TREMBL:Q13587;Q4LE83|ENSEMBL:ENSP00000363777|VEGA:OTTHUMP00000041958 Tax_Id=9606 Gene_Symbol=FASN Fatty acid synthase	VTVAGGVHISGLHTESAPR	630.0055	1886.9948	3	34	-777.777	-777.777	-777.777	-777.777	2303.349935	8.053394712	2303.9206	2302.829698	2304.4601	77410.82725	1886.9962	630.0047401	1886.992432	1886.993539	FALSE			-777.777	-777.777	-777.777	1	22.9	M:\Shao-En\MSDATA\kinaseinhib\k252a\solcomp\10x\J1\MSQuantCompatible_kinaseinhib_k252a_solcomp_10x_J1_combo_mascot_results.html		3	-777.777	-777.777	M:\Shao-En\MSDATA\kinaseinhib\k252a\solcomp\10x\J1\m03152008_j1_6.raw		26099017.05	1886.996215		630.0054148	TRUE	630.0046549	-777.777
-1	1	0	1.195	0.26	IPI:IPI00847250.1	275721	SPACER	TREMBL:Q13587;Q4LE83|ENSEMBL:ENSP00000363777|VEGA:OTTHUMP00000041958 Tax_Id=9606 Gene_Symbol=FASN Fatty acid synthase	VVEVLAGHGHLYSR	512.9477	1535.8214	3	33	-777.777	-777.777	-777.777	-777.777	2253.195441	11.85408252	2255.0258	2252.858882	2252.5351	109136.173	1535.8208	512.9473434	1535.820242	1535.82036	FALSE			-777.777	-777.777	-777.777	1	22.7	M:\Shao-En\MSDATA\kinaseinhib\k252a\solcomp\10x\J1\MSQuantCompatible_kinaseinhib_k252a_solcomp_10x_J1_combo_mascot_results.html		3	-777.777	-777.777	M:\Shao-En\MSDATA\kinaseinhib\k252a\solcomp\10x\J1\m03152008_j1_6.raw		52004762.5	1535.820825		512.9476545	TRUE	512.9472979	-777.777
-1	1	0	1.195	0.26	IPI:IPI00847250.1	275721	SPACER	TREMBL:Q13587;Q4LE83|ENSEMBL:ENSP00000363777|VEGA:OTTHUMP00000041958 Tax_Id=9606 Gene_Symbol=FASN Fatty acid synthase	VVEVLAGHGHLYSR	514.9548	1541.8424	3	29	-777.777	-777.777	-777.777	-777.777	0	0	2252.0341	0	0	0	1541.8409	514.9544365	1541.841521	0	FALSE			-777.777	-777.777	-777.777	1	18	M:\Shao-En\MSDATA\kinaseinhib\k252a\solcomp\10x\J1\MSQuantCompatible_kinaseinhib_k252a_solcomp_10x_J1_combo_mascot_results.html	1Arg6	3	-777.777	-777.777	M:\Shao-En\MSDATA\kinaseinhib\k252a\solcomp\10x\J1\m03152008_j1_6.raw		0	1535.820825		0	TRUE	0	-777.777
-1	1	0	1.195	0.26	IPI:IPI00847250.1	275721	SPACER	TREMBL:Q13587;Q4LE83|ENSEMBL:ENSP00000363777|VEGA:OTTHUMP00000041958 Tax_Id=9606 Gene_Symbol=FASN Fatty acid synthase	VVVQVLAEEPEAVLK	811.9712	1621.9278	2	84	-777.777	-777.777	-777.777	-777.777	2827.384706	8.415913009	2825.1006	2827.301599	2828.0825	366582.0992	1621.929	811.9698131	1621.925101	1621.927811	FALSE			-777.777	-777.777	-777.777	1	69.3	M:\Shao-En\MSDATA\kinaseinhib\k252a\solcomp\10x\J1\MSQuantCompatible_kinaseinhib_k252a_solcomp_10x_J1_combo_mascot_results.html		3	-777.777	-777.777	M:\Shao-En\MSDATA\kinaseinhib\k252a\solcomp\10x\J1\m03152008_j1_6.raw		84028727.78	1621.929025		811.9725733	TRUE	811.9711865	-777.777
-1	1	0	1.195	0.26	IPI:IPI00847250.1	275721	SPACER	TREMBL:Q13587;Q4LE83|ENSEMBL:ENSP00000363777|VEGA:OTTHUMP00000041958 Tax_Id=9606 Gene_Symbol=FASN Fatty acid synthase	VVVQVLAEEPEAVLK	815.98	1629.9454	2	79	-777.777	-777.777	-777.777	-777.777	0	0	2824.8404	0	0	0	1629.9432	815.9785993	1629.942673	0	FALSE			-777.777	-777.777	-777.777	1	66.1	M:\Shao-En\MSDATA\kinaseinhib\k252a\solcomp\10x\J1\MSQuantCompatible_kinaseinhib_k252a_solcomp_10x_J1_combo_mascot_results.html	1Lys8	3	-777.777	-777.777	M:\Shao-En\MSDATA\kinaseinhib\k252a\solcomp\10x\J1\m03152008_j1_6.raw		0	1621.929025		0	TRUE	0	-777.777
-1	1	0	1.195	0.26	IPI:IPI00847250.1	275721	SPACER	TREMBL:Q13587;Q4LE83|ENSEMBL:ENSP00000363777|VEGA:OTTHUMP00000041958 Tax_Id=9606 Gene_Symbol=FASN Fatty acid synthase	VVVQVLAEEPEAVLK	544.3228	1629.9465	3	78	-777.777	-777.777	-777.777	-777.777	2827.534826	3.785599998	2827.251	2828.070155	2828.0825	39810.36901	1629.9432	544.3223353	1629.945218	1621.932315	FALSE			-777.777	-777.777	-777.777	1	67.4	M:\Shao-En\MSDATA\kinaseinhib\k252a\solcomp\10x\J1\MSQuantCompatible_kinaseinhib_k252a_solcomp_10x_J1_combo_mascot_results.html	1Lys8	3	-777.777	-777.777	M:\Shao-En\MSDATA\kinaseinhib\k252a\solcomp\10x\J1\m03152008_j1_6.raw		17037102.11	1621.929025		544.3226405	TRUE	544.3221759	-777.777
-1	1	0	1.195	0.26	IPI:IPI00847250.1	275721	SPACER	TREMBL:Q13587;Q4LE83|ENSEMBL:ENSP00000363777|VEGA:OTTHUMP00000041958 Tax_Id=9606 Gene_Symbol=FASN Fatty acid synthase	VVVQVLAEEPEAVLK	541.6506	1621.9301	3	47	-777.777	-777.777	-777.777	-777.777	0	0	2827.5256	0	0	0	1621.929	541.6501445	1621.928646	0	FALSE			-777.777	-777.777	-777.777	1	30.3	M:\Shao-En\MSDATA\kinaseinhib\k252a\solcomp\10x\J1\MSQuantCompatible_kinaseinhib_k252a_solcomp_10x_J1_combo_mascot_results.html		3	-777.777	-777.777	M:\Shao-En\MSDATA\kinaseinhib\k252a\solcomp\10x\J1\m03152008_j1_6.raw		0	1621.929025		0	TRUE	0	-777.777
-1	1	0	1.195	0.26	IPI:IPI00847250.1	275721	SPACER	TREMBL:Q13587;Q4LE83|ENSEMBL:ENSP00000363777|VEGA:OTTHUMP00000041958 Tax_Id=9606 Gene_Symbol=FASN Fatty acid synthase	VYQWDDPDPR	645.7921	1289.5696	2	40	-777.777	-777.777	-777.777	-777.777	2449.384106	9.850783291	2450.1167	2448.769535	2449.3741	117389.9718	1289.5677	645.7912857	1289.568046	1289.567921	FALSE			-777.777	-777.777	-777.777	1	38.1	M:\Shao-En\MSDATA\kinaseinhib\k252a\solcomp\10x\J1\MSQuantCompatible_kinaseinhib_k252a_solcomp_10x_J1_combo_mascot_results.html		3	-777.777	-777.777	M:\Shao-En\MSDATA\kinaseinhib\k252a\solcomp\10x\J1\m03152008_j1_6.raw		38456510.25	1289.567645		645.792061	TRUE	645.7912467	-777.777
-1	1	0	1.195	0.26	IPI:IPI00847250.1	275721	SPACER	TREMBL:Q13587;Q4LE83|ENSEMBL:ENSP00000363777|VEGA:OTTHUMP00000041958 Tax_Id=9606 Gene_Symbol=FASN Fatty acid synthase	VYQWDDPDPR	648.802	1295.5895	2	39	-777.777	-777.777	-777.777	-777.777	0	0	2450.3629	0	0	0	1295.5878	648.8011753	1295.587825	0	FALSE			-777.777	-777.777	-777.777	1	32.6	M:\Shao-En\MSDATA\kinaseinhib\k252a\solcomp\10x\J1\MSQuantCompatible_kinaseinhib_k252a_solcomp_10x_J1_combo_mascot_results.html	1Arg6	3	-777.777	-777.777	M:\Shao-En\MSDATA\kinaseinhib\k252a\solcomp\10x\J1\m03152008_j1_6.raw		0	1289.567645		0	TRUE	0	-777.777
-1	1	0	1.195	0.26	IPI:IPI00847250.1	275721	SPACER	TREMBL:Q13587;Q4LE83|ENSEMBL:ENSP00000363777|VEGA:OTTHUMP00000041958 Tax_Id=9606 Gene_Symbol=FASN Fatty acid synthase	WLSTSIPEAQWHSSLAR	657.0028	1967.9865	3	34	-777.777	-777.777	-777.777	-777.777	2701.091962	8.168558965	2700.5504	2700.821587	2701.5686	140797.0497	1967.9853	657.0019471	1967.984053	1967.986265	FALSE			-777.777	-777.777	-777.777	1	14.5	M:\Shao-En\MSDATA\kinaseinhib\k252a\solcomp\10x\J1\MSQuantCompatible_kinaseinhib_k252a_solcomp_10x_J1_combo_mascot_results.html		3	-777.777	-777.777	M:\Shao-En\MSDATA\kinaseinhib\k252a\solcomp\10x\J1\m03152008_j1_6.raw		45046350.63	1967.985335		657.002742	TRUE	657.0018891	-777.777
-1	1	0	1.195	0.26	IPI:IPI00847250.1	275721	SPACER	TREMBL:Q13587;Q4LE83|ENSEMBL:ENSP00000363777|VEGA:OTTHUMP00000041958 Tax_Id=9606 Gene_Symbol=FASN Fatty acid synthase	WLSTSIPEAQWHSSLAR	659.0108	1974.0107	3	34	-777.777	-777.777	-777.777	-777.777	0	0	2698.9627	0	0	0	1974.0055	659.0099402	1974.008032	0	FALSE			-777.777	-777.777	-777.777	1	23	M:\Shao-En\MSDATA\kinaseinhib\k252a\solcomp\10x\J1\MSQuantCompatible_kinaseinhib_k252a_solcomp_10x_J1_combo_mascot_results.html	1Arg6	3	-777.777	-777.777	M:\Shao-En\MSDATA\kinaseinhib\k252a\solcomp\10x\J1\m03152008_j1_6.raw		0	1967.985335		0	TRUE	0	-777.777
-1	1	0	1.195	0.26	IPI:IPI00847250.1	275721	SPACER	TREMBL:Q13587;Q4LE83|ENSEMBL:ENSP00000363777|VEGA:OTTHUMP00000041958 Tax_Id=9606 Gene_Symbol=FASN Fatty acid synthase	WTSQDSLLGMEFSGR	860.4102	1718.8058	2	100	-777.777	-777.777	-777.777	-777.777	2926.495515	8.012707174	2926.8763	2926.408791	2925.5941	58355.0529	1718.8029	860.4086463	1718.802767	1712.783558	FALSE			-777.777	-777.777	-777.777	1	89.5	M:\Shao-En\MSDATA\kinaseinhib\k252a\solcomp\10x\J1\MSQuantCompatible_kinaseinhib_k252a_solcomp_10x_J1_combo_mascot_results.html	1Arg6	3	-777.777	-777.777	M:\Shao-En\MSDATA\kinaseinhib\k252a\solcomp\10x\J1\m03152008_j1_6.raw		12544060.41	1712.782805		860.4101661	TRUE	860.4086124	-777.777
-1	1	0	1.195	0.26	IPI:IPI00847250.1	275721	SPACER	TREMBL:Q13587;Q4LE83|ENSEMBL:ENSP00000363777|VEGA:OTTHUMP00000041958 Tax_Id=9606 Gene_Symbol=FASN Fatty acid synthase	YSGTLNLDR	522.7756	1043.5366	2	35	-777.777	-777.777	-777.777	-777.777	2287.068287	7.581997716	2288.1702	2286.950444	2286.9707	68415.12831	1043.5343	522.7752096	1043.535894	1037.515046	FALSE			-777.777	-777.777	-777.777	1	20.6	M:\Shao-En\MSDATA\kinaseinhib\k252a\solcomp\10x\J1\MSQuantCompatible_kinaseinhib_k252a_solcomp_10x_J1_combo_mascot_results.html	1Arg6	3	-777.777	-777.777	M:\Shao-En\MSDATA\kinaseinhib\k252a\solcomp\10x\J1\m03152008_j1_6.raw		31915874.06	1037.514165		522.7755906	TRUE	522.7752002	-777.777
-1	1	0	1.516	0	IPI:IPI00026781.2	275850	SPACER	SWISS-PROT:P49327|TREMBL:Q6PJJ3|ENSEMBL:ENSP00000304592|REFSEQ:NP_004095|H-INV:HIT000260792|VEGA:OTTHUMP00000180803 Tax_Id=9606 Gene_Symbol=FASN Fatty acid synthase	CVLLSNLSSTSHVPEVDPGSAELQK	892.4546	2674.342	3	53	-777.777	-777.777	-777.777	-777.777	2696.886031	8.232311062	2695.4979	2696.92355	2696.0262	81687.26845	2674.3363	892.4529358	2674.337019	2666.323831	FALSE			-777.777	-777.777	-777.777	1	44.4	M:\Shao-En\MSDATA\kinaseinhib\k252a\solcomp\10x\J1\MSQuantCompatible_kinaseinhib_k252a_solcomp_10x_J1_combo_mascot_results.html	1Lys8	4	-777.777	-777.777	M:\Shao-En\MSDATA\kinaseinhib\k252a\solcomp\10x\J1\m03152008_j1_6.raw		16428185	2609.30064		892.4543878	TRUE	892.4527236	-777.777
-1	1	0	0.972	0.17	IPI:IPI00005625.2	136622	SPACER	ENSEMBL:ENSP00000355168 Tax_Id=9606 Gene_Symbol=CTR9 136 kDa protein	ACISFNKK	484.2552	966.4958	2	32	-777.777	-777.777	-777.777	-777.777	911.7491655	5.858764533	910.4021	911.7421953	911.7334	10829.07514	966.4957	484.2549423	966.4953592	966.4941575	FALSE			-777.777	-777.777	-777.777	1	19.2	M:\Shao-En\MSDATA\kinaseinhib\k252a\solcomp\10x\J1\MSQuantCompatible_kinaseinhib_k252a_solcomp_10x_J1_combo_mascot_results.html		5	-777.777	-777.777	M:\Shao-En\MSDATA\kinaseinhib\k252a\solcomp\10x\J1\m03152008_j1_6.raw		5471668.078	909.4742101		484.2551554	TRUE	484.2548977	-777.777
-1	1	0	0.972	0.17	IPI:IPI00005625.2	136622	SPACER	ENSEMBL:ENSP00000355168 Tax_Id=9606 Gene_Symbol=CTR9 136 kDa protein	ALELNSK	387.7219	773.4292	2	37	-777.777	-777.777	-777.777	-777.777	920.183716	10.55662147	917.9312	920.5450519	918.9619	8000.883158	773.4283	387.7219749	773.4294244	773.4286702	FALSE			-777.777	-777.777	-777.777	1	6.8	M:\Shao-En\MSDATA\kinaseinhib\k252a\solcomp\10x\J1\MSQuantCompatible_kinaseinhib_k252a_solcomp_10x_J1_combo_mascot_results.html		5	-777.777	-777.777	M:\Shao-En\MSDATA\kinaseinhib\k252a\solcomp\10x\J1\m03152008_j1_6.raw		6035483.656	773.4283047		387.7218275	TRUE	387.7219024	-777.777
-1	1	0	0.972	0.17	IPI:IPI00005625.2	136622	SPACER	ENSEMBL:ENSP00000355168 Tax_Id=9606 Gene_Symbol=CTR9 136 kDa protein	ALELNSK	391.7289	781.4433	2	36	-777.777	-777.777	-777.777	-777.777	0	0	917.6919	0	0	0	781.4425	391.7289611	781.4433968	0	FALSE			-777.777	-777.777	-777.777	1	8.5	M:\Shao-En\MSDATA\kinaseinhib\k252a\solcomp\10x\J1\MSQuantCompatible_kinaseinhib_k252a_solcomp_10x_J1_combo_mascot_results.html	1Lys8	5	-777.777	-777.777	M:\Shao-En\MSDATA\kinaseinhib\k252a\solcomp\10x\J1\m03152008_j1_6.raw		0	773.4283047		0	TRUE	0	-777.777
-1	1	0	0.972	0.17	IPI:IPI00005625.2	136622	SPACER	ENSEMBL:ENSP00000355168 Tax_Id=9606 Gene_Symbol=CTR9 136 kDa protein	AYPNNYETMK	627.7822	1253.5499	2	14	-777.777	-777.777	-777.777	-777.777	0	0	1005.8403	0	0	0	1253.5478	627.7814478	1253.54837	0	FALSE			-777.777	-777.777	-777.777	1	3.9	M:\Shao-En\MSDATA\kinaseinhib\k252a\solcomp\10x\J1\MSQuantCompatible_kinaseinhib_k252a_solcomp_10x_J1_combo_mascot_results.html	1Met(ox) 1Lys8	5	-777.777	-777.777	M:\Shao-En\MSDATA\kinaseinhib\k252a\solcomp\10x\J1\m03152008_j1_6.raw		0	1229.538675		0	FALSE	0	-777.777
-1	1	0	0.972	0.17	IPI:IPI00005625.2	136622	SPACER	ENSEMBL:ENSP00000355168 Tax_Id=9606 Gene_Symbol=CTR9 136 kDa protein	AYTIDPSNPMVLNHLANHFFFK	862.1028	2583.2866	3	18	-777.777	-777.777	-777.777	-777.777	0	0	3038.3588	0	0	0	2583.2823	862.1012404	2583.281933	0	FALSE			-777.777	-777.777	-777.777	1	9.6	M:\Shao-En\MSDATA\kinaseinhib\k252a\solcomp\10x\J1\MSQuantCompatible_kinaseinhib_k252a_solcomp_10x_J1_combo_mascot_results.html	1Lys8	5	-777.777	-777.777	M:\Shao-En\MSDATA\kinaseinhib\k252a\solcomp\10x\J1\m03152008_j1_6.raw		0	2575.268165		0	FALSE	0	-777.777
-1	1	0	0.972	0.17	IPI:IPI00005625.2	136622	SPACER	ENSEMBL:ENSP00000355168 Tax_Id=9606 Gene_Symbol=CTR9 136 kDa protein	AYTIDPSNPMVLNHLANHFFFK	859.4295	2575.2667	3	17	-777.777	-777.777	-777.777	-777.777	0	0	3036.2467	0	0	0	2575.2681	859.4279496	2575.262061	0	FALSE			-777.777	-777.777	-777.777	1	13.4	M:\Shao-En\MSDATA\kinaseinhib\k252a\solcomp\10x\J1\MSQuantCompatible_kinaseinhib_k252a_solcomp_10x_J1_combo_mascot_results.html		5	-777.777	-777.777	M:\Shao-En\MSDATA\kinaseinhib\k252a\solcomp\10x\J1\m03152008_j1_6.raw		0	2575.268165		0	FALSE	0	-777.777
-1	1	0	0.972	0.17	IPI:IPI00005625.2	136622	SPACER	ENSEMBL:ENSP00000355168 Tax_Id=9606 Gene_Symbol=CTR9 136 kDa protein	AYTIDPSNPMVLNHLANHFFFK	644.8248	2575.27	4	16	-777.777	-777.777	-777.777	-777.777	0	0	3039.4441	0	0	0	2575.2681	644.8239891	2575.266905	0	FALSE			-777.777	-777.777	-777.777	1	7.9	M:\Shao-En\MSDATA\kinaseinhib\k252a\solcomp\10x\J1\MSQuantCompatible_kinaseinhib_k252a_solcomp_10x_J1_combo_mascot_results.html		5	-777.777	-777.777	M:\Shao-En\MSDATA\kinaseinhib\k252a\solcomp\10x\J1\m03152008_j1_6.raw		0	2575.268165		0	FALSE	0	-777.777
-1	1	0	0.972	0.17	IPI:IPI00005625.2	136622	SPACER	ENSEMBL:ENSP00000355168 Tax_Id=9606 Gene_Symbol=CTR9 136 kDa protein	AYTIDPSNPMVLNHLANHFFFK	646.8278	2583.2821	4	16	-777.777	-777.777	-777.777	-777.777	0	0	3032.8781	0	0	0	2583.2823	646.8269822	2583.278878	0	FALSE			-777.777	-777.777	-777.777	1	13.9	M:\Shao-En\MSDATA\kinaseinhib\k252a\solcomp\10x\J1\MSQuantCompatible_kinaseinhib_k252a_solcomp_10x_J1_combo_mascot_results.html	1Lys8	5	-777.777	-777.777	M:\Shao-En\MSDATA\kinaseinhib\k252a\solcomp\10x\J1\m03152008_j1_6.raw		0	2575.268165		0	FALSE	0	-777.777
-1	1	0	0.972	0.17	IPI:IPI00005625.2	136622	SPACER	ENSEMBL:ENSP00000355168 Tax_Id=9606 Gene_Symbol=CTR9 136 kDa protein	CVGALVGLAVLELNNK	839.4781	1676.9416	2	107	-777.777	-777.777	-777.777	-777.777	3224.860024	19.77025431	3220.8844	3224.92538	3223.7022	70510.09547	1676.9374	839.4766184	1676.938711	1668.922833	FALSE			-777.777	-777.777	-777.777	1	89.8	M:\Shao-En\MSDATA\kinaseinhib\k252a\solcomp\10x\J1\MSQuantCompatible_kinaseinhib_k252a_solcomp_10x_J1_combo_mascot_results.html	1Lys8	5	-777.777	-777.777	M:\Shao-En\MSDATA\kinaseinhib\k252a\solcomp\10x\J1\m03152008_j1_6.raw		15486843.19	1611.90177		839.4778703	TRUE	839.4763887	-777.777
-1	1	0	0.972	0.17	IPI:IPI00005625.2	136622	SPACER	ENSEMBL:ENSP00000355168 Tax_Id=9606 Gene_Symbol=CTR9 136 kDa protein	CVGALVGLAVLELNNK	835.4716	1668.9287	2	106	-777.777	-777.777	-777.777	-777.777	0	0	3221.1521	0	0	0	1668.9232	835.4701322	1668.925739	0	FALSE			-777.777	-777.777	-777.777	1	79	M:\Shao-En\MSDATA\kinaseinhib\k252a\solcomp\10x\J1\MSQuantCompatible_kinaseinhib_k252a_solcomp_10x_J1_combo_mascot_results.html		5	-777.777	-777.777	M:\Shao-En\MSDATA\kinaseinhib\k252a\solcomp\10x\J1\m03152008_j1_6.raw		0	1611.90177		0	TRUE	0	-777.777
-1	1	0	0.972	0.17	IPI:IPI00005625.2	136622	SPACER	ENSEMBL:ENSP00000355168 Tax_Id=9606 Gene_Symbol=CTR9 136 kDa protein	CVGALVGLAVLELNNK	559.9875	1676.9407	3	52	-777.777	-777.777	-777.777	-777.777	3225.109665	17.61478142	3219.598	3225.461528	3221.7066	55012.93517	1676.9374	559.9869814	1676.939156	1668.924184	FALSE			-777.777	-777.777	-777.777	1	37	M:\Shao-En\MSDATA\kinaseinhib\k252a\solcomp\10x\J1\MSQuantCompatible_kinaseinhib_k252a_solcomp_10x_J1_combo_mascot_results.html	1Lys8	5	-777.777	-777.777	M:\Shao-En\MSDATA\kinaseinhib\k252a\solcomp\10x\J1\m03152008_j1_6.raw		23105274.25	1611.90177		559.9873954	TRUE	559.9868768	-777.777
-1	1	0	0.972	0.17	IPI:IPI00005625.2	136622	SPACER	ENSEMBL:ENSP00000355168 Tax_Id=9606 Gene_Symbol=CTR9 136 kDa protein	CVGALVGLAVLELNNK	557.316	1668.9262	3	50	-777.777	-777.777	-777.777	-777.777	0	0	3220.6104	0	0	0	1668.9232	557.3154906	1668.924684	0	FALSE			-777.777	-777.777	-777.777	1	23.1	M:\Shao-En\MSDATA\kinaseinhib\k252a\solcomp\10x\J1\MSQuantCompatible_kinaseinhib_k252a_solcomp_10x_J1_combo_mascot_results.html		5	-777.777	-777.777	M:\Shao-En\MSDATA\kinaseinhib\k252a\solcomp\10x\J1\m03152008_j1_6.raw		0	1611.90177		0	TRUE	0	-777.777
-1	1	0	0.972	0.17	IPI:IPI00005625.2	136622	SPACER	ENSEMBL:ENSP00000355168 Tax_Id=9606 Gene_Symbol=CTR9 136 kDa protein	CVGALVGLAVLELNNKEADSIK	771.7559	2312.2459	3	49	-777.777	-777.777	-777.777	-777.777	3131.970474	10.6008398	3131.8171	3132.099935	3129.15	18642.64232	2312.2409	771.7546517	2312.242167	2312.240014	FALSE			-777.777	-777.777	-777.777	1	37.8	M:\Shao-En\MSDATA\kinaseinhib\k252a\solcomp\10x\J1\MSQuantCompatible_kinaseinhib_k252a_solcomp_10x_J1_combo_mascot_results.html		5	-777.777	-777.777	M:\Shao-En\MSDATA\kinaseinhib\k252a\solcomp\10x\J1\m03152008_j1_6.raw		4697247.305	2255.21946		771.7547854	TRUE	771.7535371	-777.777
-1	1	0	0.972	0.17	IPI:IPI00005625.2	136622	SPACER	ENSEMBL:ENSP00000355168 Tax_Id=9606 Gene_Symbol=CTR9 136 kDa protein	DKGNFYEASDWFK	811.8782	1621.7419	2	81	-777.777	-777.777	-777.777	-777.777	2801.511844	8.184264693	2799.0932	2802.148852	2802.2789	287420.8017	1621.7383	811.8768135	1621.739102	1605.708186	FALSE			-777.777	-777.777	-777.777	1	70.4	M:\Shao-En\MSDATA\kinaseinhib\k252a\solcomp\10x\J1\MSQuantCompatible_kinaseinhib_k252a_solcomp_10x_J1_combo_mascot_results.html	2Lys8	5	-777.777	-777.777	M:\Shao-En\MSDATA\kinaseinhib\k252a\solcomp\10x\J1\m03152008_j1_6.raw		67129178.34	1605.709945		811.8779446	TRUE	811.8765581	-777.777
-1	1	0	0.972	0.17	IPI:IPI00005625.2	136622	SPACER	ENSEMBL:ENSP00000355168 Tax_Id=9606 Gene_Symbol=CTR9 136 kDa protein	DKGNFYEASDWFK	803.8628	1605.7111	2	74	-777.777	-777.777	-777.777	-777.777	0	0	2800.2029	0	0	0	1605.7099	803.8614411	1605.708357	0	FALSE			-777.777	-777.777	-777.777	1	63.8	M:\Shao-En\MSDATA\kinaseinhib\k252a\solcomp\10x\J1\MSQuantCompatible_kinaseinhib_k252a_solcomp_10x_J1_combo_mascot_results.html		5	-777.777	-777.777	M:\Shao-En\MSDATA\kinaseinhib\k252a\solcomp\10x\J1\m03152008_j1_6.raw		0	1605.709945		0	TRUE	0	-777.777
-1	1	0	0.972	0.17	IPI:IPI00005625.2	136622	SPACER	ENSEMBL:ENSP00000355168 Tax_Id=9606 Gene_Symbol=CTR9 136 kDa protein	DKGNFYEASDWFK	541.5881	1621.7425	3	43	-777.777	-777.777	-777.777	-777.777	2801.96067	10.28395796	2800.9655	2801.41064	2800.4562	111948.2068	1621.7383	541.5876448	1621.741146	1605.712075	FALSE			-777.777	-777.777	-777.777	1	32.7	M:\Shao-En\MSDATA\kinaseinhib\k252a\solcomp\10x\J1\MSQuantCompatible_kinaseinhib_k252a_solcomp_10x_J1_combo_mascot_results.html	2Lys8	5	-777.777	-777.777	M:\Shao-En\MSDATA\kinaseinhib\k252a\solcomp\10x\J1\m03152008_j1_6.raw		48746927.88	1605.709945		541.5881099	TRUE	541.5876547	-777.777
-1	1	0	0.972	0.17	IPI:IPI00005625.2	136622	SPACER	ENSEMBL:ENSP00000355168 Tax_Id=9606 Gene_Symbol=CTR9 136 kDa protein	DKGNFYEASDWFK	536.2449	1605.713	3	34	-777.777	-777.777	-777.777	-777.777	0	0	2799.3599	0	0	0	1605.7099	536.2444632	1605.711601	0	FALSE			-777.777	-777.777	-777.777	1	25.7	M:\Shao-En\MSDATA\kinaseinhib\k252a\solcomp\10x\J1\MSQuantCompatible_kinaseinhib_k252a_solcomp_10x_J1_combo_mascot_results.html		5	-777.777	-777.777	M:\Shao-En\MSDATA\kinaseinhib\k252a\solcomp\10x\J1\m03152008_j1_6.raw		0	1605.709945		0	TRUE	0	-777.777
-1	1	0	0.972	0.17	IPI:IPI00005625.2	136622	SPACER	ENSEMBL:ENSP00000355168 Tax_Id=9606 Gene_Symbol=CTR9 136 kDa protein	DLITQATLLYTMADK	848.9458	1695.877	2	103	-777.777	-777.777	-777.777	-777.777	3301.140499	12.94570811	3297.2387	3301.845139	3302.0453	228732.4428	1695.8753	848.9442858	1695.874046	1695.875792	FALSE			-777.777	-777.777	-777.777	1	94.1	M:\Shao-En\MSDATA\kinaseinhib\k252a\solcomp\10x\J1\MSQuantCompatible_kinaseinhib_k252a_solcomp_10x_J1_combo_mascot_results.html		5	-777.777	-777.777	M:\Shao-En\MSDATA\kinaseinhib\k252a\solcomp\10x\J1\m03152008_j1_6.raw		49269623.75	1695.875305		848.9456559	TRUE	848.9441417	-777.777
-1	1	0	0.972	0.17	IPI:IPI00005625.2	136622	SPACER	ENSEMBL:ENSP00000355168 Tax_Id=9606 Gene_Symbol=CTR9 136 kDa protein	DLITQATLLYTMADK	852.9541	1703.8937	2	93	-777.777	-777.777	-777.777	-777.777	0	0	3296.9699	0	0	0	1703.8895	852.9525719	1703.890618	0	FALSE			-777.777	-777.777	-777.777	1	82.8	M:\Shao-En\MSDATA\kinaseinhib\k252a\solcomp\10x\J1\MSQuantCompatible_kinaseinhib_k252a_solcomp_10x_J1_combo_mascot_results.html	1Lys8	5	-777.777	-777.777	M:\Shao-En\MSDATA\kinaseinhib\k252a\solcomp\10x\J1\m03152008_j1_6.raw		0	1695.875305		0	TRUE	0	-777.777
-1	1	0	0.972	0.17	IPI:IPI00005625.2	136622	SPACER	ENSEMBL:ENSP00000355168 Tax_Id=9606 Gene_Symbol=CTR9 136 kDa protein	DLITQATLLYTMADK	856.9444	1711.8743	2	70	-777.777	-777.777	-777.777	-777.777	3148.056269	10.6048997	3146.8611	3148.038599	3147.9783	51868.87434	1711.8702	856.9428582	1711.871191	1711.869252	FALSE			-777.777	-777.777	-777.777	1	55.3	M:\Shao-En\MSDATA\kinaseinhib\k252a\solcomp\10x\J1\MSQuantCompatible_kinaseinhib_k252a_solcomp_10x_J1_combo_mascot_results.html	1Met(ox)	5	-777.777	-777.777	M:\Shao-En\MSDATA\kinaseinhib\k252a\solcomp\10x\J1\m03152008_j1_6.raw		11029480.71	1695.875305		856.9442757	TRUE	856.9427339	-777.777
-1	1	0	0.972	0.17	IPI:IPI00005625.2	136622	SPACER	ENSEMBL:ENSP00000355168 Tax_Id=9606 Gene_Symbol=CTR9 136 kDa protein	DLITQATLLYTMADK	860.953	1719.8914	2	64	-777.777	-777.777	-777.777	-777.777	3148.056269	10.6048997	3145.5438	3148.036773	3147.9783	52176.02834	1719.8844	860.9514444	1719.888363	1711.869252	FALSE			-777.777	-777.777	-777.777	1	26.9	M:\Shao-En\MSDATA\kinaseinhib\k252a\solcomp\10x\J1\MSQuantCompatible_kinaseinhib_k252a_solcomp_10x_J1_combo_mascot_results.html	1Met(ox) 1Lys8	5	-777.777	-777.777	M:\Shao-En\MSDATA\kinaseinhib\k252a\solcomp\10x\J1\m03152008_j1_6.raw		11041135.79	1695.875305		860.9495381	TRUE	860.9479825	-777.777
-1	1	0	0.972	0.17	IPI:IPI00005625.2	136622	SPACER	ENSEMBL:ENSP00000355168 Tax_Id=9606 Gene_Symbol=CTR9 136 kDa protein	DLITQATLLYTMADK	568.9711	1703.8916	3	69	-777.777	-777.777	-777.777	-777.777	3301.527309	10.79868443	3299.0656	3301.818671	3300.1311	40142.47164	1703.8895	568.9705504	1703.889863	1695.876835	FALSE			-777.777	-777.777	-777.777	1	56.4	M:\Shao-En\MSDATA\kinaseinhib\k252a\solcomp\10x\J1\MSQuantCompatible_kinaseinhib_k252a_solcomp_10x_J1_combo_mascot_results.html	1Lys8	5	-777.777	-777.777	M:\Shao-En\MSDATA\kinaseinhib\k252a\solcomp\10x\J1\m03152008_j1_6.raw		16046774.2	1695.875305		568.9711994	TRUE	568.9706498	-777.777
-1	1	0	0.972	0.17	IPI:IPI00005625.2	136622	SPACER	ENSEMBL:ENSP00000355168 Tax_Id=9606 Gene_Symbol=CTR9 136 kDa protein	DLITQATLLYTMADK	566.3001	1695.8783	3	50	-777.777	-777.777	-777.777	-777.777	0	0	3299.3457	0	0	0	1695.8753	566.2995596	1695.876891	0	FALSE			-777.777	-777.777	-777.777	1	40.8	M:\Shao-En\MSDATA\kinaseinhib\k252a\solcomp\10x\J1\MSQuantCompatible_kinaseinhib_k252a_solcomp_10x_J1_combo_mascot_results.html		5	-777.777	-777.777	M:\Shao-En\MSDATA\kinaseinhib\k252a\solcomp\10x\J1\m03152008_j1_6.raw		0	1695.875305		0	TRUE	0	-777.777
-1	1	0	0.972	0.17	IPI:IPI00005625.2	136622	SPACER	ENSEMBL:ENSP00000355168 Tax_Id=9606 Gene_Symbol=CTR9 136 kDa protein	DTDEVIELDFDQLPEGDEVISILK	914.1257	2739.3554	3	50	-777.777	-777.777	-777.777	-777.777	3450.377982	16.08671412	3447.8957	3450.466421	3450.4944	12081.5327	2739.3469	914.1239612	2739.350095	2731.331372	FALSE			-777.777	-777.777	-777.777	1	43.5	M:\Shao-En\MSDATA\kinaseinhib\k252a\solcomp\10x\J1\MSQuantCompatible_kinaseinhib_k252a_solcomp_10x_J1_combo_mascot_results.html	1Lys8	5	-777.777	-777.777	M:\Shao-En\MSDATA\kinaseinhib\k252a\solcomp\10x\J1\m03152008_j1_6.raw		2343215.535	2731.332685		914.1255815	TRUE	914.1238427	-777.777
-1	1	0	0.972	0.17	IPI:IPI00005625.2	136622	SPACER	ENSEMBL:ENSP00000355168 Tax_Id=9606 Gene_Symbol=CTR9 136 kDa protein	DTDEVIELDFDQLPEGDEVISILK	911.4535	2731.3386	3	45	-777.777	-777.777	-777.777	-777.777	0	0	3449.9	0	0	0	2731.3327	911.4517704	2731.333523	0	FALSE			-777.777	-777.777	-777.777	1	34.7	M:\Shao-En\MSDATA\kinaseinhib\k252a\solcomp\10x\J1\MSQuantCompatible_kinaseinhib_k252a_solcomp_10x_J1_combo_mascot_results.html		5	-777.777	-777.777	M:\Shao-En\MSDATA\kinaseinhib\k252a\solcomp\10x\J1\m03152008_j1_6.raw		0	2731.332685		0	TRUE	0	-777.777
-1	1	0	0.972	0.17	IPI:IPI00005625.2	136622	SPACER	ENSEMBL:ENSP00000355168 Tax_Id=9606 Gene_Symbol=CTR9 136 kDa protein	DVFAQVR	420.7382	839.4618	2	41	-777.777	-777.777	-777.777	-777.777	2353.861632	9.696892216	2351.5352	2353.511613	2354.2567	381816.7779	839.4596	420.7381611	839.4617969	833.4403723	FALSE			-777.777	-777.777	-777.777	1	22.3	M:\Shao-En\MSDATA\kinaseinhib\k252a\solcomp\10x\J1\MSQuantCompatible_kinaseinhib_k252a_solcomp_10x_J1_combo_mascot_results.html	1Arg6	5	-777.777	-777.777	M:\Shao-En\MSDATA\kinaseinhib\k252a\solcomp\10x\J1\m03152008_j1_6.raw		247382946	833.4395347		420.737604	TRUE	420.7375652	-777.777
-1	1	0	0.972	0.17	IPI:IPI00005625.2	136622	SPACER	ENSEMBL:ENSP00000355168 Tax_Id=9606 Gene_Symbol=CTR9 136 kDa protein	DVFAQVR	417.7273	833.4401	2	30	-777.777	-777.777	-777.777	-777.777	0	0	2351.3084	0	0	0	833.4395	417.7272715	833.4400176	0	FALSE			-777.777	-777.777	-777.777	1	10.6	M:\Shao-En\MSDATA\kinaseinhib\k252a\solcomp\10x\J1\MSQuantCompatible_kinaseinhib_k252a_solcomp_10x_J1_combo_mascot_results.html		5	-777.777	-777.777	M:\Shao-En\MSDATA\kinaseinhib\k252a\solcomp\10x\J1\m03152008_j1_6.raw		0	833.4395347		0	TRUE	0	-777.777
-1	1	0	0.972	0.17	IPI:IPI00005625.2	136622	SPACER	ENSEMBL:ENSP00000355168 Tax_Id=9606 Gene_Symbol=CTR9 136 kDa protein	EALQINQDHPDAWSLIGNLHLAK	864.4535	2590.3386	3	67	-777.777	-777.777	-777.777	-777.777	2961.369129	12.56490398	2966.6098	2961.918389	2960.6211	225419.7928	2590.3383	864.4519323	2590.334009	2582.322623	FALSE			-777.777	-777.777	-777.777	1	56.1	M:\Shao-En\MSDATA\kinaseinhib\k252a\solcomp\10x\J1\MSQuantCompatible_kinaseinhib_k252a_solcomp_10x_J1_combo_mascot_results.html	1Lys8	5	-777.777	-777.777	M:\Shao-En\MSDATA\kinaseinhib\k252a\solcomp\10x\J1\m03152008_j1_6.raw		47570111.31	2582.324085		864.4537395	TRUE	864.4521718	-777.777
-1	1	0	0.972	0.17	IPI:IPI00005625.2	136622	SPACER	ENSEMBL:ENSP00000355168 Tax_Id=9606 Gene_Symbol=CTR9 136 kDa protein	EALQINQDHPDAWSLIGNLHLAK	864.4537	2590.3392	3	63	-777.777	-777.777	-777.777	-777.777	0	0	2958.1895	0	0	0	2590.3383	864.4521323	2590.334609	0	FALSE			-777.777	-777.777	-777.777	1	51.4	M:\Shao-En\MSDATA\kinaseinhib\k252a\solcomp\10x\J1\MSQuantCompatible_kinaseinhib_k252a_solcomp_10x_J1_combo_mascot_results.html	1Lys8	5	-777.777	-777.777	M:\Shao-En\MSDATA\kinaseinhib\k252a\solcomp\10x\J1\m03152008_j1_6.raw		0	2582.324085		0	TRUE	0	-777.777
-1	1	0	0.972	0.17	IPI:IPI00005625.2	136622	SPACER	ENSEMBL:ENSP00000355168 Tax_Id=9606 Gene_Symbol=CTR9 136 kDa protein	EALQINQDHPDAWSLIGNLHLAK	861.7848	2582.3326	3	55	-777.777	-777.777	-777.777	-777.777	0	0	2958.4702	0	0	0	2582.3241	861.7832415	2582.327936	0	FALSE			-777.777	-777.777	-777.777	1	50.6	M:\Shao-En\MSDATA\kinaseinhib\k252a\solcomp\10x\J1\MSQuantCompatible_kinaseinhib_k252a_solcomp_10x_J1_combo_mascot_results.html		5	-777.777	-777.777	M:\Shao-En\MSDATA\kinaseinhib\k252a\solcomp\10x\J1\m03152008_j1_6.raw		0	2582.324085		0	TRUE	0	-777.777
-1	1	0	0.972	0.17	IPI:IPI00005625.2	136622	SPACER	ENSEMBL:ENSP00000355168 Tax_Id=9606 Gene_Symbol=CTR9 136 kDa protein	EATADISDVWLNLAHIYVEQK	1208.1139	2414.2133	2	81	-777.777	-777.777	-777.777	-777.777	3316.967421	10.57520469	3316.9661	3317.029404	3317.2449	35953.94635	2414.2117	1208.111148	2414.207771	2414.211779	FALSE			-777.777	-777.777	-777.777	1	63.6	M:\Shao-En\MSDATA\kinaseinhib\k252a\solcomp\10x\J1\MSQuantCompatible_kinaseinhib_k252a_solcomp_10x_J1_combo_mascot_results.html		5	-777.777	-777.777	M:\Shao-En\MSDATA\kinaseinhib\k252a\solcomp\10x\J1\m03152008_j1_6.raw		4563691.348	2414.211745		1208.116838	TRUE	1208.114086	-777.777
-1	1	0	0.972	0.17	IPI:IPI00005625.2	136622	SPACER	ENSEMBL:ENSP00000355168 Tax_Id=9606 Gene_Symbol=CTR9 136 kDa protein	EATADISDVWLNLAHIYVEQK	808.4162	2422.2266	3	44	-777.777	-777.777	-777.777	-777.777	3317.185945	10.57520469	3314.5305	3317.261962	3317.2449	190076.4244	2422.2259	808.4148254	2422.222688	2414.210831	FALSE			-777.777	-777.777	-777.777	1	31	M:\Shao-En\MSDATA\kinaseinhib\k252a\solcomp\10x\J1\MSQuantCompatible_kinaseinhib_k252a_solcomp_10x_J1_combo_mascot_results.html	1Lys8	5	-777.777	-777.777	M:\Shao-En\MSDATA\kinaseinhib\k252a\solcomp\10x\J1\m03152008_j1_6.raw		44057211.56	2414.211745		808.4160839	TRUE	808.4147093	-777.777
-1	1	0	0.972	0.17	IPI:IPI00005625.2	136622	SPACER	ENSEMBL:ENSP00000355168 Tax_Id=9606 Gene_Symbol=CTR9 136 kDa protein	EATADISDVWLNLAHIYVEQK	805.7468	2414.2185	3	39	-777.777	-777.777	-777.777	-777.777	0	0	3314.2475	0	0	0	2414.2117	805.7454346	2414.214516	0	FALSE			-777.777	-777.777	-777.777	1	30.9	M:\Shao-En\MSDATA\kinaseinhib\k252a\solcomp\10x\J1\MSQuantCompatible_kinaseinhib_k252a_solcomp_10x_J1_combo_mascot_results.html		5	-777.777	-777.777	M:\Shao-En\MSDATA\kinaseinhib\k252a\solcomp\10x\J1\m03152008_j1_6.raw		0	2414.211745		0	TRUE	0	-777.777
-1	1	0	0.972	0.17	IPI:IPI00005625.2	136622	SPACER	ENSEMBL:ENSP00000355168 Tax_Id=9606 Gene_Symbol=CTR9 136 kDa protein	EATADISDVWLNLAHIYVEQK	808.4175	2422.2306	3	22	-777.777	-777.777	-777.777	-777.777	0	0	4093.1637	0	0	0	2422.2259	808.4161254	2422.226588	0	FALSE			-777.777	-777.777	-777.777	1	14.8	M:\Shao-En\MSDATA\kinaseinhib\k252a\solcomp\10x\J1\MSQuantCompatible_kinaseinhib_k252a_solcomp_10x_J1_combo_mascot_results.html	1Lys8	5	-777.777	-777.777	M:\Shao-En\MSDATA\kinaseinhib\k252a\solcomp\10x\J1\m03152008_j1_6.raw		0	2414.211745		0	FALSE	0	-777.777
-1	1	0	0.972	0.17	IPI:IPI00005625.2	136622	SPACER	ENSEMBL:ENSP00000355168 Tax_Id=9606 Gene_Symbol=CTR9 136 kDa protein	EATADISDVWLNLAHIYVEQK	805.7448	2414.2124	3	16	-777.777	-777.777	-777.777	-777.777	0	0	3848.8032	0	0	0	2414.2117	805.7434346	2414.208516	0	FALSE			-777.777	-777.777	-777.777	1	13.3	M:\Shao-En\MSDATA\kinaseinhib\k252a\solcomp\10x\J1\MSQuantCompatible_kinaseinhib_k252a_solcomp_10x_J1_combo_mascot_results.html		5	-777.777	-777.777	M:\Shao-En\MSDATA\kinaseinhib\k252a\solcomp\10x\J1\m03152008_j1_6.raw		0	2414.211745		0	FALSE	0	-777.777
-1	1	0	0.972	0.17	IPI:IPI00005625.2	136622	SPACER	ENSEMBL:ENSP00000355168 Tax_Id=9606 Gene_Symbol=CTR9 136 kDa protein	EATADISDVWLNLAHIYVEQK	805.743	2414.2072	3	10	-777.777	-777.777	-777.777	-777.777	0	0	4112.4572	0	0	0	2414.2117	805.7416346	2414.203116	0	FALSE			-777.777	-777.777	-777.777	1	2.5	M:\Shao-En\MSDATA\kinaseinhib\k252a\solcomp\10x\J1\MSQuantCompatible_kinaseinhib_k252a_solcomp_10x_J1_combo_mascot_results.html		5	-777.777	-777.777	M:\Shao-En\MSDATA\kinaseinhib\k252a\solcomp\10x\J1\m03152008_j1_6.raw		0	2414.211745		0	FALSE	0	-777.777
-1	1	0	0.972	0.17	IPI:IPI00005625.2	136622	SPACER	ENSEMBL:ENSP00000355168 Tax_Id=9606 Gene_Symbol=CTR9 136 kDa protein	EHPNYVDCYLR	733.3308	1464.6471	2	31	-777.777	-777.777	-777.777	-777.777	2419.646199	10.11099984	2416.9791	2419.611095	2420.1304	303695.6072	1464.6456	733.3296841	1464.644843	1464.64461	FALSE			-777.777	-777.777	-777.777	1	19	M:\Shao-En\MSDATA\kinaseinhib\k252a\solcomp\10x\J1\MSQuantCompatible_kinaseinhib_k252a_solcomp_10x_J1_combo_mascot_results.html		5	-777.777	-777.777	M:\Shao-En\MSDATA\kinaseinhib\k252a\solcomp\10x\J1\m03152008_j1_6.raw		81386549.16	1407.62412		733.3307097	TRUE	733.3295938	-777.777
-1	1	0	0.972	0.17	IPI:IPI00005625.2	136622	SPACER	ENSEMBL:ENSP00000355168 Tax_Id=9606 Gene_Symbol=CTR9 136 kDa protein	EHPNYVDCYLR	736.341	1470.6675	2	27	-777.777	-777.777	-777.777	-777.777	0	0	2417.4983	0	0	0	1470.6657	736.3398737	1470.665222	0	FALSE			-777.777	-777.777	-777.777	1	7.7	M:\Shao-En\MSDATA\kinaseinhib\k252a\solcomp\10x\J1\MSQuantCompatible_kinaseinhib_k252a_solcomp_10x_J1_combo_mascot_results.html	1Arg6	5	-777.777	-777.777	M:\Shao-En\MSDATA\kinaseinhib\k252a\solcomp\10x\J1\m03152008_j1_6.raw		0	1407.62412		0	TRUE	0	-777.777
-1	1	0	0.972	0.17	IPI:IPI00005625.2	136622	SPACER	ENSEMBL:ENSP00000355168 Tax_Id=9606 Gene_Symbol=CTR9 136 kDa protein	ELELAHR	437.2479	872.4812	2	37	-777.777	-777.777	-777.777	-777.777	936.1351695	15.67161638	930.8727	936.7322934	938.0748	24196.15085	872.4811	437.2478043	872.4810831	866.4611963	FALSE			-777.777	-777.777	-777.777	1	14.4	M:\Shao-En\MSDATA\kinaseinhib\k252a\solcomp\10x\J1\MSQuantCompatible_kinaseinhib_k252a_solcomp_10x_J1_combo_mascot_results.html	1Arg6	5	-777.777	-777.777	M:\Shao-En\MSDATA\kinaseinhib\k252a\solcomp\10x\J1\m03152008_j1_6.raw		14796490.5	866.4609947		437.2480201	TRUE	437.2479244	-777.777
-1	1	0	0.972	0.17	IPI:IPI00005625.2	136622	SPACER	ENSEMBL:ENSP00000355168 Tax_Id=9606 Gene_Symbol=CTR9 136 kDa protein	EVLNAVK	386.7318	771.4491	2	24	-777.777	-777.777	-777.777	-777.777	0	0	947.7856	0	0	0	771.449	386.7318783	771.4492312	0	FALSE			-777.777	-777.777	-777.777	1	5.2	M:\Shao-En\MSDATA\kinaseinhib\k252a\solcomp\10x\J1\MSQuantCompatible_kinaseinhib_k252a_solcomp_10x_J1_combo_mascot_results.html		5	-777.777	-777.777	M:\Shao-En\MSDATA\kinaseinhib\k252a\solcomp\10x\J1\m03152008_j1_6.raw		0	771.4490347		0	FALSE	0	-777.777
-1	1	0	0.972	0.17	IPI:IPI00005625.2	136622	SPACER	ENSEMBL:ENSP00000355168 Tax_Id=9606 Gene_Symbol=CTR9 136 kDa protein	FDLALAATEAR	592.3253	1182.636	2	102	-777.777	-777.777	-777.777	-777.777	2686.239473	12.22881131	2684.0665	2686.793972	2687.1536	470540.233	1182.634	592.3246699	1182.634814	1176.615405	FALSE			-777.777	-777.777	-777.777	1	82.7	M:\Shao-En\MSDATA\kinaseinhib\k252a\solcomp\10x\J1\MSQuantCompatible_kinaseinhib_k252a_solcomp_10x_J1_combo_mascot_results.html	1Arg6	5	-777.777	-777.777	M:\Shao-En\MSDATA\kinaseinhib\k252a\solcomp\10x\J1\m03152008_j1_6.raw		177200855.3	1176.613855		592.3255392	TRUE	592.3249092	-777.777
-1	1	0	0.972	0.17	IPI:IPI00005625.2	136622	SPACER	ENSEMBL:ENSP00000355168 Tax_Id=9606 Gene_Symbol=CTR9 136 kDa protein	FDLALAATEAR	589.3146	1176.6146	2	86	-777.777	-777.777	-777.777	-777.777	0	0	2682.6277	0	0	0	1176.6138	589.3139803	1176.613435	0	FALSE			-777.777	-777.777	-777.777	1	62.8	M:\Shao-En\MSDATA\kinaseinhib\k252a\solcomp\10x\J1\MSQuantCompatible_kinaseinhib_k252a_solcomp_10x_J1_combo_mascot_results.html		5	-777.777	-777.777	M:\Shao-En\MSDATA\kinaseinhib\k252a\solcomp\10x\J1\m03152008_j1_6.raw		0	1176.613855		0	TRUE	0	-777.777
-1	1	0	0.972	0.17	IPI:IPI00005625.2	136622	SPACER	ENSEMBL:ENSP00000355168 Tax_Id=9606 Gene_Symbol=CTR9 136 kDa protein	GALAYYK	397.2212	792.4279	2	24	-777.777	-777.777	-777.777	-777.777	0	0	2164.7445	0	0	0	792.4261	397.2212422	792.4279589	0	FALSE			-777.777	-777.777	-777.777	1	0	M:\Shao-En\MSDATA\kinaseinhib\k252a\solcomp\10x\J1\MSQuantCompatible_kinaseinhib_k252a_solcomp_10x_J1_combo_mascot_results.html	1Lys8	5	-777.777	-777.777	M:\Shao-En\MSDATA\kinaseinhib\k252a\solcomp\10x\J1\m03152008_j1_6.raw		0	784.4119247		0	FALSE	0	-777.777
-1	1	0	0.972	0.17	IPI:IPI00005625.2	136622	SPACER	ENSEMBL:ENSP00000355168 Tax_Id=9606 Gene_Symbol=CTR9 136 kDa protein	GALAYYK	393.214	784.4134	2	20	-777.777	-777.777	-777.777	-777.777	0	0	2164.9695	0	0	0	784.4119	393.214056	784.4135866	0	FALSE			-777.777	-777.777	-777.777	1	0	M:\Shao-En\MSDATA\kinaseinhib\k252a\solcomp\10x\J1\MSQuantCompatible_kinaseinhib_k252a_solcomp_10x_J1_combo_mascot_results.html		5	-777.777	-777.777	M:\Shao-En\MSDATA\kinaseinhib\k252a\solcomp\10x\J1\m03152008_j1_6.raw		0	784.4119247		0	FALSE	0	-777.777
-1	1	0	0.972	0.17	IPI:IPI00005625.2	136622	SPACER	ENSEMBL:ENSP00000355168 Tax_Id=9606 Gene_Symbol=CTR9 136 kDa protein	GDKENASQCFEK	714.8229	1427.6311	2	70	-777.777	-777.777	-777.777	-777.777	846.8982307	3.6828	844.9793	846.9839946	846.1034	11839.12395	1427.6322	714.8218479	1427.62917	1411.602238	FALSE			-777.777	-777.777	-777.777	1	57.9	M:\Shao-En\MSDATA\kinaseinhib\k252a\solcomp\10x\J1\MSQuantCompatible_kinaseinhib_k252a_solcomp_10x_J1_combo_mascot_results.html	2Lys8	5	-777.777	-777.777	M:\Shao-En\MSDATA\kinaseinhib\k252a\solcomp\10x\J1\m03152008_j1_6.raw		3353835.32	1354.58231		714.8228515	TRUE	714.8217994	-777.777
-1	1	0	0.972	0.17	IPI:IPI00005625.2	136622	SPACER	ENSEMBL:ENSP00000355168 Tax_Id=9606 Gene_Symbol=CTR9 136 kDa protein	GDKENASQCFEK	706.8102	1411.6058	2	53	-777.777	-777.777	-777.777	-777.777	0	0	845.5367	0	0	0	1411.6037	706.8091755	1411.603826	0	FALSE			-777.777	-777.777	-777.777	1	44.9	M:\Shao-En\MSDATA\kinaseinhib\k252a\solcomp\10x\J1\MSQuantCompatible_kinaseinhib_k252a_solcomp_10x_J1_combo_mascot_results.html		5	-777.777	-777.777	M:\Shao-En\MSDATA\kinaseinhib\k252a\solcomp\10x\J1\m03152008_j1_6.raw		0	1354.58231		0	TRUE	0	-777.777
-1	1	0	0.972	0.17	IPI:IPI00005625.2	136622	SPACER	ENSEMBL:ENSP00000355168 Tax_Id=9606 Gene_Symbol=CTR9 136 kDa protein	GGEFDEFVNDDTDDDLPISK	1114.4844	2226.9543	2	116	-777.777	-777.777	-777.777	-777.777	2871.63813	8.127815741	2871.6995	2872.410986	2872.471	101768.727	2226.944	1114.481971	2226.949416	2226.944926	FALSE			-777.777	-777.777	-777.777	1	104.8	M:\Shao-En\MSDATA\kinaseinhib\k252a\solcomp\10x\J1\MSQuantCompatible_kinaseinhib_k252a_solcomp_10x_J1_combo_mascot_results.html		5	-777.777	-777.777	M:\Shao-En\MSDATA\kinaseinhib\k252a\solcomp\10x\J1\m03152008_j1_6.raw		14495164.91	2226.944015		1114.481986	TRUE	1114.479557	-777.777
-1	1	0	0.972	0.17	IPI:IPI00005625.2	136622	SPACER	ENSEMBL:ENSP00000355168 Tax_Id=9606 Gene_Symbol=CTR9 136 kDa protein	GGEFDEFVNDDTDDDLPISK	1118.4889	2234.9633	2	90	-777.777	-777.777	-777.777	-777.777	0	0	2871.1668	0	0	0	2234.9582	1118.486457	2234.958389	0	FALSE			-777.777	-777.777	-777.777	1	88.9	M:\Shao-En\MSDATA\kinaseinhib\k252a\solcomp\10x\J1\MSQuantCompatible_kinaseinhib_k252a_solcomp_10x_J1_combo_mascot_results.html	1Lys8	5	-777.777	-777.777	M:\Shao-En\MSDATA\kinaseinhib\k252a\solcomp\10x\J1\m03152008_j1_6.raw		0	2226.944015		0	TRUE	0	-777.777
-1	1	0	0.972	0.17	IPI:IPI00005625.2	136622	SPACER	ENSEMBL:ENSP00000355168 Tax_Id=9606 Gene_Symbol=CTR9 136 kDa protein	GSIEIPLR	442.7645	883.5145	2	24	-777.777	-777.777	-777.777	-777.777	0	0	2482.7531	0	0	0	883.5127	442.7643853	883.5142451	0	FALSE			-777.777	-777.777	-777.777	1	8.8	M:\Shao-En\MSDATA\kinaseinhib\k252a\solcomp\10x\J1\MSQuantCompatible_kinaseinhib_k252a_solcomp_10x_J1_combo_mascot_results.html		5	-777.777	-777.777	M:\Shao-En\MSDATA\kinaseinhib\k252a\solcomp\10x\J1\m03152008_j1_6.raw		0	883.5126947		0	FALSE	0	-777.777
-1	1	0	0.972	0.17	IPI:IPI00005625.2	136622	SPACER	ENSEMBL:ENSP00000355168 Tax_Id=9606 Gene_Symbol=CTR9 136 kDa protein	GSIEIPLR	445.7745	889.5345	2	24	-777.777	-777.777	-777.777	-777.777	0	0	2483.237	0	0	0	889.5328	445.7743749	889.5342244	0	FALSE			-777.777	-777.777	-777.777	1	10.4	M:\Shao-En\MSDATA\kinaseinhib\k252a\solcomp\10x\J1\MSQuantCompatible_kinaseinhib_k252a_solcomp_10x_J1_combo_mascot_results.html	1Arg6	5	-777.777	-777.777	M:\Shao-En\MSDATA\kinaseinhib\k252a\solcomp\10x\J1\m03152008_j1_6.raw		0	883.5126947		0	FALSE	0	-777.777
-1	1	0	0.972	0.17	IPI:IPI00005625.2	136622	SPACER	ENSEMBL:ENSP00000355168 Tax_Id=9606 Gene_Symbol=CTR9 136 kDa protein	HQNTEVVLYLAR	721.8924	1441.7702	2	74	-777.777	-777.777	-777.777	-777.777	2476.259501	10.03458382	2473.6824	2476.53032	2476.7253	393117.8622	1441.7677	721.8913235	1441.768122	1441.765298	FALSE			-777.777	-777.777	-777.777	1	59.7	M:\Shao-En\MSDATA\kinaseinhib\k252a\solcomp\10x\J1\MSQuantCompatible_kinaseinhib_k252a_solcomp_10x_J1_combo_mascot_results.html		5	-777.777	-777.777	M:\Shao-En\MSDATA\kinaseinhib\k252a\solcomp\10x\J1\m03152008_j1_6.raw		109124520.5	1441.767745		721.8910307	TRUE	721.8899542	-777.777
-1	1	0	0.972	0.17	IPI:IPI00005625.2	136622	SPACER	ENSEMBL:ENSP00000355168 Tax_Id=9606 Gene_Symbol=CTR9 136 kDa protein	HQNTEVVLYLAR	724.9001	1447.7857	2	73	-777.777	-777.777	-777.777	-777.777	0	0	2477.4853	0	0	0	1447.7878	724.8990132	1447.783501	0	FALSE			-777.777	-777.777	-777.777	1	48.5	M:\Shao-En\MSDATA\kinaseinhib\k252a\solcomp\10x\J1\MSQuantCompatible_kinaseinhib_k252a_solcomp_10x_J1_combo_mascot_results.html	1Arg6	5	-777.777	-777.777	M:\Shao-En\MSDATA\kinaseinhib\k252a\solcomp\10x\J1\m03152008_j1_6.raw		0	1441.767745		0	TRUE	0	-777.777
-1	1	0	0.972	0.17	IPI:IPI00005625.2	136622	SPACER	ENSEMBL:ENSP00000355168 Tax_Id=9606 Gene_Symbol=CTR9 136 kDa protein	IADEGHPR	447.7251	893.4357	2	67	-777.777	-777.777	-777.777	-777.777	752.18275	3.7254	752.4803	751.9134922	752.7134	10847.20784	893.4355	447.7249682	893.4354109	893.4360311	FALSE			-777.777	-777.777	-777.777	1	46.2	M:\Shao-En\MSDATA\kinaseinhib\k252a\solcomp\10x\J1\MSQuantCompatible_kinaseinhib_k252a_solcomp_10x_J1_combo_mascot_results.html		5	-777.777	-777.777	M:\Shao-En\MSDATA\kinaseinhib\k252a\solcomp\10x\J1\m03152008_j1_6.raw		6333161.797	893.4355047		447.7252484	TRUE	447.7251166	-777.777
-1	1	0	0.972	0.17	IPI:IPI00005625.2	136622	SPACER	ENSEMBL:ENSP00000355168 Tax_Id=9606 Gene_Symbol=CTR9 136 kDa protein	IADEGHPR	450.7359	899.4572	2	48	-777.777	-777.777	-777.777	-777.777	0	0	753.7714	0	0	0	899.4556	450.7357578	899.4569902	0	FALSE			-777.777	-777.777	-777.777	1	28.2	M:\Shao-En\MSDATA\kinaseinhib\k252a\solcomp\10x\J1\MSQuantCompatible_kinaseinhib_k252a_solcomp_10x_J1_combo_mascot_results.html	1Arg6	5	-777.777	-777.777	M:\Shao-En\MSDATA\kinaseinhib\k252a\solcomp\10x\J1\m03152008_j1_6.raw		0	893.4355047		0	TRUE	0	-777.777
-1	1	0	0.972	0.17	IPI:IPI00005625.2	136622	SPACER	ENSEMBL:ENSP00000355168 Tax_Id=9606 Gene_Symbol=CTR9 136 kDa protein	IIMYDQNHLLGR	739.8983	1477.782	2	76	-777.777	-777.777	-777.777	-777.777	2522.983588	5.795515419	2522.7191	2522.617074	2523.4637	302996.6727	1477.7807	739.8971615	1477.779798	1471.758706	FALSE			-777.777	-777.777	-777.777	1	61.3	M:\Shao-En\MSDATA\kinaseinhib\k252a\solcomp\10x\J1\MSQuantCompatible_kinaseinhib_k252a_solcomp_10x_J1_combo_mascot_results.html	1Arg6	5	-777.777	-777.777	M:\Shao-En\MSDATA\kinaseinhib\k252a\solcomp\10x\J1\m03152008_j1_6.raw		80684299.69	1471.760555		739.8982698	TRUE	739.8971313	-777.777
-1	1	0	0.972	0.17	IPI:IPI00005625.2	136622	SPACER	ENSEMBL:ENSP00000355168 Tax_Id=9606 Gene_Symbol=CTR9 136 kDa protein	IIMYDQNHLLGR	736.8885	1471.7624	2	58	-777.777	-777.777	-777.777	-777.777	0	0	2522.4666	0	0	0	1471.7605	736.8873718	1471.760218	0	FALSE			-777.777	-777.777	-777.777	1	39.6	M:\Shao-En\MSDATA\kinaseinhib\k252a\solcomp\10x\J1\MSQuantCompatible_kinaseinhib_k252a_solcomp_10x_J1_combo_mascot_results.html		5	-777.777	-777.777	M:\Shao-En\MSDATA\kinaseinhib\k252a\solcomp\10x\J1\m03152008_j1_6.raw		0	1471.760555		0	TRUE	0	-777.777
-1	1	0	0.972	0.17	IPI:IPI00005625.2	136622	SPACER	ENSEMBL:ENSP00000355168 Tax_Id=9606 Gene_Symbol=CTR9 136 kDa protein	IIMYDQNHLLGR	496.9259	1487.756	3	22	-777.777	-777.777	-777.777	-777.777	0	0	2425.0526	0	0	0	1487.7555	496.9255986	1487.755008	0	FALSE			-777.777	-777.777	-777.777	1	12.8	M:\Shao-En\MSDATA\kinaseinhib\k252a\solcomp\10x\J1\MSQuantCompatible_kinaseinhib_k252a_solcomp_10x_J1_combo_mascot_results.html	1Met(ox)	5	-777.777	-777.777	M:\Shao-En\MSDATA\kinaseinhib\k252a\solcomp\10x\J1\m03152008_j1_6.raw		0	1471.760555		0	FALSE	0	-777.777
-1	1	0	0.972	0.17	IPI:IPI00005625.2	136622	SPACER	ENSEMBL:ENSP00000355168 Tax_Id=9606 Gene_Symbol=CTR9 136 kDa protein	IIMYDQNHLLGR	493.6008	1477.7806	3	17	-777.777	-777.777	-777.777	-777.777	0	0	2521.1866	0	0	0	1477.7807	493.6005101	1477.779742	0	FALSE			-777.777	-777.777	-777.777	1	8.7	M:\Shao-En\MSDATA\kinaseinhib\k252a\solcomp\10x\J1\MSQuantCompatible_kinaseinhib_k252a_solcomp_10x_J1_combo_mascot_results.html	1Arg6	5	-777.777	-777.777	M:\Shao-En\MSDATA\kinaseinhib\k252a\solcomp\10x\J1\m03152008_j1_6.raw		0	1471.760555		0	FALSE	0	-777.777
-1	1	0	0.972	0.17	IPI:IPI00005625.2	136622	SPACER	ENSEMBL:ENSP00000355168 Tax_Id=9606 Gene_Symbol=CTR9 136 kDa protein	ILGSLYAASEDQEK	762.3848	1522.7551	2	69	-777.777	-777.777	-777.777	-777.777	2482.319039	9.751054536	2484.6661	2482.958371	2483.7005	112719.939	1522.7514	762.383584	1522.752643	1522.750688	FALSE			-777.777	-777.777	-777.777	1	59.9	M:\Shao-En\MSDATA\kinaseinhib\k252a\solcomp\10x\J1\MSQuantCompatible_kinaseinhib_k252a_solcomp_10x_J1_combo_mascot_results.html		5	-777.777	-777.777	M:\Shao-En\MSDATA\kinaseinhib\k252a\solcomp\10x\J1\m03152008_j1_6.raw		28805475	1522.751475		762.3848125	TRUE	762.3835965	-777.777
-1	1	0	0.972	0.17	IPI:IPI00005625.2	136622	SPACER	ENSEMBL:ENSP00000355168 Tax_Id=9606 Gene_Symbol=CTR9 136 kDa protein	ILGSLYAASEDQEKR	840.4349	1678.8552	2	86	-777.777	-777.777	-777.777	-777.777	2365.224129	7.766565854	2365.2456	2365.300906	2364.4819	332668.5739	1678.8526	840.4334151	1678.852305	1678.85203	FALSE			-777.777	-777.777	-777.777	1	70.3	M:\Shao-En\MSDATA\kinaseinhib\k252a\solcomp\10x\J1\MSQuantCompatible_kinaseinhib_k252a_solcomp_10x_J1_combo_mascot_results.html		5	-777.777	-777.777	M:\Shao-En\MSDATA\kinaseinhib\k252a\solcomp\10x\J1\m03152008_j1_6.raw		72484431.03	1678.852585		840.4348507	TRUE	840.4333658	-777.777
-1	1	0	0.972	0.17	IPI:IPI00005625.2	136622	SPACER	ENSEMBL:ENSP00000355168 Tax_Id=9606 Gene_Symbol=CTR9 136 kDa protein	ILGSLYAASEDQEKR	847.4517	1692.8889	2	85	-777.777	-777.777	-777.777	-777.777	0	0	2369.2059	0	0	0	1692.8869	847.4501909	1692.885856	0	FALSE			-777.777	-777.777	-777.777	1	73.3	M:\Shao-En\MSDATA\kinaseinhib\k252a\solcomp\10x\J1\MSQuantCompatible_kinaseinhib_k252a_solcomp_10x_J1_combo_mascot_results.html	1Arg6 1Lys8	5	-777.777	-777.777	M:\Shao-En\MSDATA\kinaseinhib\k252a\solcomp\10x\J1\m03152008_j1_6.raw		0	1678.852585		0	TRUE	0	-777.777
-1	1	0	0.972	0.17	IPI:IPI00005625.2	136622	SPACER	ENSEMBL:ENSP00000355168 Tax_Id=9606 Gene_Symbol=CTR9 136 kDa protein	ILGSLYAASEDQEKR	565.3024	1692.8855	3	42	-777.777	-777.777	-777.777	-777.777	2365.578094	9.866882325	2363.7193	2365.937628	2364.4819	429096.6627	1692.8869	565.301863	1692.883801	1678.851679	FALSE			-777.777	-777.777	-777.777	1	31.8	M:\Shao-En\MSDATA\kinaseinhib\k252a\solcomp\10x\J1\MSQuantCompatible_kinaseinhib_k252a_solcomp_10x_J1_combo_mascot_results.html	1Arg6 1Lys8	5	-777.777	-777.777	M:\Shao-En\MSDATA\kinaseinhib\k252a\solcomp\10x\J1\m03152008_j1_6.raw		174065917	1678.852585		565.3024608	TRUE	565.3019238	-777.777
-1	1	0	0.972	0.17	IPI:IPI00005625.2	136622	SPACER	ENSEMBL:ENSP00000355168 Tax_Id=9606 Gene_Symbol=CTR9 136 kDa protein	ILGSLYAASEDQEKR	560.6243	1678.851	3	29	-777.777	-777.777	-777.777	-777.777	0	0	2363.9888	0	0	0	1678.8526	560.6237792	1678.849549	0	FALSE			-777.777	-777.777	-777.777	1	16.6	M:\Shao-En\MSDATA\kinaseinhib\k252a\solcomp\10x\J1\MSQuantCompatible_kinaseinhib_k252a_solcomp_10x_J1_combo_mascot_results.html		5	-777.777	-777.777	M:\Shao-En\MSDATA\kinaseinhib\k252a\solcomp\10x\J1\m03152008_j1_6.raw		0	1678.852585		0	TRUE	0	-777.777
-1	1	0	0.972	0.17	IPI:IPI00005625.2	136622	SPACER	ENSEMBL:ENSP00000355168 Tax_Id=9606 Gene_Symbol=CTR9 136 kDa protein	ILGSLYAASEDQEKR	565.3025	1692.8856	3	27	-777.777	-777.777	-777.777	-777.777	0	0	2370.4586	0	0	0	1692.8869	565.301963	1692.884101	0	FALSE			-777.777	-777.777	-777.777	1	11.4	M:\Shao-En\MSDATA\kinaseinhib\k252a\solcomp\10x\J1\MSQuantCompatible_kinaseinhib_k252a_solcomp_10x_J1_combo_mascot_results.html	1Arg6 1Lys8	5	-777.777	-777.777	M:\Shao-En\MSDATA\kinaseinhib\k252a\solcomp\10x\J1\m03152008_j1_6.raw		0	1678.852585		0	TRUE	0	-777.777
-1	1	0	0.972	0.17	IPI:IPI00005625.2	136622	SPACER	ENSEMBL:ENSP00000355168 Tax_Id=9606 Gene_Symbol=CTR9 136 kDa protein	KGGEFDEFVNDDTDDDLPISK	786.0217	2355.0433	3	47	-777.777	-777.777	-777.777	-777.777	2728.018298	7.804056164	2729.8031	2728.051282	2728.5589	62350.27167	2355.039	786.0204026	2355.03942	2355.040184	FALSE			-777.777	-777.777	-777.777	1	46.3	M:\Shao-En\MSDATA\kinaseinhib\k252a\solcomp\10x\J1\MSQuantCompatible_kinaseinhib_k252a_solcomp_10x_J1_combo_mascot_results.html		5	-777.777	-777.777	M:\Shao-En\MSDATA\kinaseinhib\k252a\solcomp\10x\J1\m03152008_j1_6.raw		15057052.09	2355.038975		786.021702	TRUE	786.0204045	-777.777
-1	1	0	0.972	0.17	IPI:IPI00005625.2	136622	SPACER	ENSEMBL:ENSP00000355168 Tax_Id=9606 Gene_Symbol=CTR9 136 kDa protein	KYFLASLDR	563.8269	1125.6393	2	30	-777.777	-777.777	-777.777	-777.777	2469.920766	9.604883503	2467.3455	2470.046833	2471.4497	143642.6924	1125.6369	563.8263681	1125.638211	1111.602657	FALSE			-777.777	-777.777	-777.777	1	17	M:\Shao-En\MSDATA\kinaseinhib\k252a\solcomp\10x\J1\MSQuantCompatible_kinaseinhib_k252a_solcomp_10x_J1_combo_mascot_results.html	1Arg6 1Lys8	5	-777.777	-777.777	M:\Shao-En\MSDATA\kinaseinhib\k252a\solcomp\10x\J1\m03152008_j1_6.raw		59006839.97	1111.602575		563.8268699	TRUE	563.826338	-777.777
-1	1	0	0.972	0.17	IPI:IPI00005625.2	136622	SPACER	ENSEMBL:ENSP00000355168 Tax_Id=9606 Gene_Symbol=CTR9 136 kDa protein	KYFLASLDR	556.8094	1111.6042	2	28	-777.777	-777.777	-777.777	-777.777	0	0	2467.5858	0	0	0	1111.6026	556.8088923	1111.603259	0	FALSE			-777.777	-777.777	-777.777	1	3.4	M:\Shao-En\MSDATA\kinaseinhib\k252a\solcomp\10x\J1\MSQuantCompatible_kinaseinhib_k252a_solcomp_10x_J1_combo_mascot_results.html		5	-777.777	-777.777	M:\Shao-En\MSDATA\kinaseinhib\k252a\solcomp\10x\J1\m03152008_j1_6.raw		0	1111.602575		0	TRUE	0	-777.777
-1	1	0	0.972	0.17	IPI:IPI00005625.2	136622	SPACER	ENSEMBL:ENSP00000355168 Tax_Id=9606 Gene_Symbol=CTR9 136 kDa protein	KYFLASLDR	376.2202	1125.6388	3	34	-777.777	-777.777	-777.777	-777.777	2470.217636	9.604883503	2470.7422	2470.037162	2469.7368	46660.17636	1125.6369	376.2203145	1125.639155	1111.605202	FALSE			-777.777	-777.777	-777.777	1	20.3	M:\Shao-En\MSDATA\kinaseinhib\k252a\solcomp\10x\J1\MSQuantCompatible_kinaseinhib_k252a_solcomp_10x_J1_combo_mascot_results.html	1Arg6 1Lys8	5	-777.777	-777.777	M:\Shao-En\MSDATA\kinaseinhib\k252a\solcomp\10x\J1\m03152008_j1_6.raw		37411939.25	1111.602575		376.220202	TRUE	376.2203165	-777.777
-1	1	0	0.972	0.17	IPI:IPI00005625.2	136622	SPACER	ENSEMBL:ENSP00000355168 Tax_Id=9606 Gene_Symbol=CTR9 136 kDa protein	KYFLASLDR	371.5425	1111.6056	3	26	-777.777	-777.777	-777.777	-777.777	0	0	2470.4993	0	0	0	1111.6026	371.5426306	1111.606104	0	FALSE			-777.777	-777.777	-777.777	1	19.5	M:\Shao-En\MSDATA\kinaseinhib\k252a\solcomp\10x\J1\MSQuantCompatible_kinaseinhib_k252a_solcomp_10x_J1_combo_mascot_results.html		5	-777.777	-777.777	M:\Shao-En\MSDATA\kinaseinhib\k252a\solcomp\10x\J1\m03152008_j1_6.raw		0	1111.602575		0	TRUE	0	-777.777
-1	1	0	0.972	0.17	IPI:IPI00005625.2	136622	SPACER	ENSEMBL:ENSP00000355168 Tax_Id=9606 Gene_Symbol=CTR9 136 kDa protein	LAFSR	593.3401	592.3328	1	11	-777.777	-777.777	-777.777	-777.777	0	0	1207.2635	0	0	0	592.3333	593.3394664	592.3322037	0	FALSE			-777.777	-777.777	-777.777	1	5.8	M:\Shao-En\MSDATA\kinaseinhib\k252a\solcomp\10x\J1\MSQuantCompatible_kinaseinhib_k252a_solcomp_10x_J1_combo_mascot_results.html		5	-777.777	-777.777	M:\Shao-En\MSDATA\kinaseinhib\k252a\solcomp\10x\J1\m03152008_j1_6.raw		0	592.3332847		0	FALSE	0	-777.777
-1	1	0	0.972	0.17	IPI:IPI00005625.2	136622	SPACER	ENSEMBL:ENSP00000355168 Tax_Id=9606 Gene_Symbol=CTR9 136 kDa protein	LATSVLK	366.2373	730.4599	2	20	-777.777	-777.777	-777.777	-777.777	0	0	1344.1737	0	0	0	730.4589	366.2374489	730.4603725	0	FALSE			-777.777	-777.777	-777.777	1	0	M:\Shao-En\MSDATA\kinaseinhib\k252a\solcomp\10x\J1\MSQuantCompatible_kinaseinhib_k252a_solcomp_10x_J1_combo_mascot_results.html		5	-777.777	-777.777	M:\Shao-En\MSDATA\kinaseinhib\k252a\solcomp\10x\J1\m03152008_j1_6.raw		0	730.4588747		0	FALSE	0	-777.777
-1	1	0	0.972	0.17	IPI:IPI00005625.2	136622	SPACER	ENSEMBL:ENSP00000355168 Tax_Id=9606 Gene_Symbol=CTR9 136 kDa protein	LATSVLKDEK	560.333	1118.6514	2	49	-777.777	-777.777	-777.777	-777.777	1175.362681	42.74406788	1184.4307	1175.997193	1174.6215	81900.02552	1118.6518	560.3324802	1118.650435	1102.621432	FALSE			-777.777	-777.777	-777.777	1	30.4	M:\Shao-En\MSDATA\kinaseinhib\k252a\solcomp\10x\J1\MSQuantCompatible_kinaseinhib_k252a_solcomp_10x_J1_combo_mascot_results.html	2Lys8	5	-777.777	-777.777	M:\Shao-En\MSDATA\kinaseinhib\k252a\solcomp\10x\J1\m03152008_j1_6.raw		34012229.78	1102.623365		560.3329062	TRUE	560.3323864	-777.777
-1	1	0	0.972	0.17	IPI:IPI00005625.2	136622	SPACER	ENSEMBL:ENSP00000355168 Tax_Id=9606 Gene_Symbol=CTR9 136 kDa protein	LATSVLKDEK	552.319	1102.6235	2	48	-777.777	-777.777	-777.777	-777.777	0	0	1151.1096	0	0	0	1102.6234	552.3185078	1102.62249	0	FALSE			-777.777	-777.777	-777.777	1	31.2	M:\Shao-En\MSDATA\kinaseinhib\k252a\solcomp\10x\J1\MSQuantCompatible_kinaseinhib_k252a_solcomp_10x_J1_combo_mascot_results.html		5	-777.777	-777.777	M:\Shao-En\MSDATA\kinaseinhib\k252a\solcomp\10x\J1\m03152008_j1_6.raw		0	1102.623365		0	TRUE	0	-777.777
-1	1	0	0.972	0.17	IPI:IPI00005625.2	136622	SPACER	ENSEMBL:ENSP00000355168 Tax_Id=9606 Gene_Symbol=CTR9 136 kDa protein	LATSVLKDEK	560.3329	1118.6513	2	47	-777.777	-777.777	-777.777	-777.777	0	0	1154.6256	0	0	0	1118.6518	560.3323802	1118.650235	0	FALSE			-777.777	-777.777	-777.777	1	30	M:\Shao-En\MSDATA\kinaseinhib\k252a\solcomp\10x\J1\MSQuantCompatible_kinaseinhib_k252a_solcomp_10x_J1_combo_mascot_results.html	2Lys8	5	-777.777	-777.777	M:\Shao-En\MSDATA\kinaseinhib\k252a\solcomp\10x\J1\m03152008_j1_6.raw		0	1102.623365		0	TRUE	0	-777.777
-1	1	0	0.972	0.17	IPI:IPI00005625.2	136622	SPACER	ENSEMBL:ENSP00000355168 Tax_Id=9606 Gene_Symbol=CTR9 136 kDa protein	LATSVLKDEK	560.333	1118.6515	2	47	-777.777	-777.777	-777.777	-777.777	0	0	1195.5545	0	0	0	1118.6518	560.3324802	1118.650435	0	FALSE			-777.777	-777.777	-777.777	1	28.9	M:\Shao-En\MSDATA\kinaseinhib\k252a\solcomp\10x\J1\MSQuantCompatible_kinaseinhib_k252a_solcomp_10x_J1_combo_mascot_results.html	2Lys8	5	-777.777	-777.777	M:\Shao-En\MSDATA\kinaseinhib\k252a\solcomp\10x\J1\m03152008_j1_6.raw		0	1102.623365		0	TRUE	0	-777.777
-1	1	0	0.972	0.17	IPI:IPI00005625.2	136622	SPACER	ENSEMBL:ENSP00000355168 Tax_Id=9606 Gene_Symbol=CTR9 136 kDa protein	LATSVLKDEK	560.333	1118.6515	2	40	-777.777	-777.777	-777.777	-777.777	0	0	1142.0041	0	0	0	1118.6518	560.3324802	1118.650435	0	FALSE			-777.777	-777.777	-777.777	1	19.4	M:\Shao-En\MSDATA\kinaseinhib\k252a\solcomp\10x\J1\MSQuantCompatible_kinaseinhib_k252a_solcomp_10x_J1_combo_mascot_results.html	2Lys8	5	-777.777	-777.777	M:\Shao-En\MSDATA\kinaseinhib\k252a\solcomp\10x\J1\m03152008_j1_6.raw		0	1102.623365		0	TRUE	0	-777.777
-1	1	0	0.972	0.17	IPI:IPI00005625.2	136622	SPACER	ENSEMBL:ENSP00000355168 Tax_Id=9606 Gene_Symbol=CTR9 136 kDa protein	LATSVLKDEK	560.3333	1118.6521	2	31	-777.777	-777.777	-777.777	-777.777	0	0	1205.6356	0	0	0	1118.6518	560.3327802	1118.651035	0	FALSE			-777.777	-777.777	-777.777	1	17.2	M:\Shao-En\MSDATA\kinaseinhib\k252a\solcomp\10x\J1\MSQuantCompatible_kinaseinhib_k252a_solcomp_10x_J1_combo_mascot_results.html	2Lys8	5	-777.777	-777.777	M:\Shao-En\MSDATA\kinaseinhib\k252a\solcomp\10x\J1\m03152008_j1_6.raw		0	1102.623365		0	TRUE	0	-777.777
-1	1	0	0.972	0.17	IPI:IPI00005625.2	136622	SPACER	ENSEMBL:ENSP00000355168 Tax_Id=9606 Gene_Symbol=CTR9 136 kDa protein	LATSVLKDEK	368.5491	1102.6255	3	25	-777.777	-777.777	-777.777	-777.777	0	0	1182.629	0	0	0	1102.6234	368.549241	1102.625935	0	FALSE			-777.777	-777.777	-777.777	1	8.3	M:\Shao-En\MSDATA\kinaseinhib\k252a\solcomp\10x\J1\MSQuantCompatible_kinaseinhib_k252a_solcomp_10x_J1_combo_mascot_results.html		5	-777.777	-777.777	M:\Shao-En\MSDATA\kinaseinhib\k252a\solcomp\10x\J1\m03152008_j1_6.raw		0	1102.623365		0	FALSE	0	-777.777
-1	1	0	0.972	0.17	IPI:IPI00005625.2	136622	SPACER	ENSEMBL:ENSP00000355168 Tax_Id=9606 Gene_Symbol=CTR9 136 kDa protein	LGMGHCFVK	528.7636	1055.5126	2	52	-777.777	-777.777	-777.777	-777.777	2198.047723	5.415013206	2198.8761	2198.144115	2198.1372	170738.2375	1055.5135	528.7631889	1055.511852	1047.498351	FALSE			-777.777	-777.777	-777.777	1	35.4	M:\Shao-En\MSDATA\kinaseinhib\k252a\solcomp\10x\J1\MSQuantCompatible_kinaseinhib_k252a_solcomp_10x_J1_combo_mascot_results.html	1Lys8	5	-777.777	-777.777	M:\Shao-En\MSDATA\kinaseinhib\k252a\solcomp\10x\J1\m03152008_j1_6.raw		76574699.44	990.4779101		528.7635875	TRUE	528.7631764	-777.777
-1	1	0	0.972	0.17	IPI:IPI00005625.2	136622	SPACER	ENSEMBL:ENSP00000355168 Tax_Id=9606 Gene_Symbol=CTR9 136 kDa protein	LGMGHCFVK	536.7623	1071.51	2	40	-777.777	-777.777	-777.777	-777.777	960.6723326	16.49234347	959.5022	961.2294727	961.5654	4538.20219	1071.5085	536.7618614	1071.509197	1063.494184	FALSE			-777.777	-777.777	-777.777	1	24.5	M:\Shao-En\MSDATA\kinaseinhib\k252a\solcomp\10x\J1\MSQuantCompatible_kinaseinhib_k252a_solcomp_10x_J1_combo_mascot_results.html	1Met(ox) 1Lys8	5	-777.777	-777.777	M:\Shao-En\MSDATA\kinaseinhib\k252a\solcomp\10x\J1\m03152008_j1_6.raw		2014741.555	990.4779101		536.7615306	TRUE	536.761092	-777.777
-1	1	0	0.972	0.17	IPI:IPI00005625.2	136622	SPACER	ENSEMBL:ENSP00000355168 Tax_Id=9606 Gene_Symbol=CTR9 136 kDa protein	LGMGHCFVK	524.7572	1047.4998	2	29	-777.777	-777.777	-777.777	-777.777	0	0	2199.1097	0	0	0	1047.4993	524.7568027	1047.49908	0	FALSE			-777.777	-777.777	-777.777	1	13.1	M:\Shao-En\MSDATA\kinaseinhib\k252a\solcomp\10x\J1\MSQuantCompatible_kinaseinhib_k252a_solcomp_10x_J1_combo_mascot_results.html		5	-777.777	-777.777	M:\Shao-En\MSDATA\kinaseinhib\k252a\solcomp\10x\J1\m03152008_j1_6.raw		0	990.4779101		0	TRUE	0	-777.777
-1	1	0	0.972	0.17	IPI:IPI00005625.2	136622	SPACER	ENSEMBL:ENSP00000355168 Tax_Id=9606 Gene_Symbol=CTR9 136 kDa protein	LGMGHCFVK	532.7547	1063.4949	2	27	-777.777	-777.777	-777.777	-777.777	0	0	958.9587	0	0	0	1063.4943	532.7542752	1063.494025	0	FALSE			-777.777	-777.777	-777.777	1	13.7	M:\Shao-En\MSDATA\kinaseinhib\k252a\solcomp\10x\J1\MSQuantCompatible_kinaseinhib_k252a_solcomp_10x_J1_combo_mascot_results.html	1Met(ox)	5	-777.777	-777.777	M:\Shao-En\MSDATA\kinaseinhib\k252a\solcomp\10x\J1\m03152008_j1_6.raw		0	990.4779101		0	TRUE	0	-777.777
-1	1	0	0.972	0.17	IPI:IPI00005625.2	136622	SPACER	ENSEMBL:ENSP00000355168 Tax_Id=9606 Gene_Symbol=CTR9 136 kDa protein	LGMGHCFVK	350.1743	1047.501	3	25	-777.777	-777.777	-777.777	-777.777	0	0	2197.4491	0	0	0	1047.4993	350.1745043	1047.501725	0	FALSE			-777.777	-777.777	-777.777	1	14.5	M:\Shao-En\MSDATA\kinaseinhib\k252a\solcomp\10x\J1\MSQuantCompatible_kinaseinhib_k252a_solcomp_10x_J1_combo_mascot_results.html		5	-777.777	-777.777	M:\Shao-En\MSDATA\kinaseinhib\k252a\solcomp\10x\J1\m03152008_j1_6.raw		0	990.4779101		0	FALSE	0	-777.777
-1	1	0	0.972	0.17	IPI:IPI00005625.2	136622	SPACER	ENSEMBL:ENSP00000355168 Tax_Id=9606 Gene_Symbol=CTR9 136 kDa protein	LGNLGEAK	405.2343	808.454	2	43	-777.777	-777.777	-777.777	-777.777	900.5047421	3.4854	899.9556	900.3813258	901.1644	13896.52054	808.4534	405.2343146	808.4541037	800.4396044	FALSE			-777.777	-777.777	-777.777	1	0.2	M:\Shao-En\MSDATA\kinaseinhib\k252a\solcomp\10x\J1\MSQuantCompatible_kinaseinhib_k252a_solcomp_10x_J1_combo_mascot_results.html	1Lys8	5	-777.777	-777.777	M:\Shao-En\MSDATA\kinaseinhib\k252a\solcomp\10x\J1\m03152008_j1_6.raw		9569047.188	800.4391947		405.2342266	TRUE	405.2342411	-777.777
-1	1	0	0.972	0.17	IPI:IPI00005625.2	136622	SPACER	ENSEMBL:ENSP00000355168 Tax_Id=9606 Gene_Symbol=CTR9 136 kDa protein	LGNLGEAK	401.227	800.4394	2	29	-777.777	-777.777	-777.777	-777.777	0	0	898.9121	0	0	0	800.4392	401.2270284	800.4395313	0	FALSE			-777.777	-777.777	-777.777	1	8.3	M:\Shao-En\MSDATA\kinaseinhib\k252a\solcomp\10x\J1\MSQuantCompatible_kinaseinhib_k252a_solcomp_10x_J1_combo_mascot_results.html		5	-777.777	-777.777	M:\Shao-En\MSDATA\kinaseinhib\k252a\solcomp\10x\J1\m03152008_j1_6.raw		0	800.4391947		0	TRUE	0	-777.777
-1	1	0	0.972	0.17	IPI:IPI00005625.2	136622	SPACER	ENSEMBL:ENSP00000355168 Tax_Id=9606 Gene_Symbol=CTR9 136 kDa protein	LLKEQEEK	516.7988	1031.583	2	28	-777.777	-777.777	-777.777	-777.777	784.9279	0	785.449	784.9279	784.9279	8781.809217	1031.5833	516.7984302	1031.582335	1015.553711	FALSE			-777.777	-777.777	-777.777	1	4.2	M:\Shao-En\MSDATA\kinaseinhib\k252a\solcomp\10x\J1\MSQuantCompatible_kinaseinhib_k252a_solcomp_10x_J1_combo_mascot_results.html	2Lys8	5	-777.777	-777.777	M:\Shao-En\MSDATA\kinaseinhib\k252a\solcomp\10x\J1\m03152008_j1_6.raw		4114818.895	1015.554955		516.7987962	TRUE	516.7984264	-777.777
-1	1	0	0.972	0.17	IPI:IPI00005625.2	136622	SPACER	ENSEMBL:ENSP00000355168 Tax_Id=9606 Gene_Symbol=CTR9 136 kDa protein	LLKEQEEK	508.7839	1015.5532	2	23	-777.777	-777.777	-777.777	-777.777	0	0	785.7073	0	0	0	1015.5549	508.7835578	1015.55259	0	FALSE			-777.777	-777.777	-777.777	1	1.6	M:\Shao-En\MSDATA\kinaseinhib\k252a\solcomp\10x\J1\MSQuantCompatible_kinaseinhib_k252a_solcomp_10x_J1_combo_mascot_results.html		5	-777.777	-777.777	M:\Shao-En\MSDATA\kinaseinhib\k252a\solcomp\10x\J1\m03152008_j1_6.raw		0	1015.554955		0	FALSE	0	-777.777
-1	1	0	0.972	0.17	IPI:IPI00005625.2	136622	SPACER	ENSEMBL:ENSP00000355168 Tax_Id=9606 Gene_Symbol=CTR9 136 kDa protein	LYEAMCEFHEAEK	832.8639	1663.7133	2	81	-777.777	-777.777	-777.777	-777.777	2420.987349	7.93610464	2419.334	2421.038835	2420.1304	187472.9758	1663.7101	832.8624412	1663.710357	1655.694626	FALSE			-777.777	-777.777	-777.777	1	80.3	M:\Shao-En\MSDATA\kinaseinhib\k252a\solcomp\10x\J1\MSQuantCompatible_kinaseinhib_k252a_solcomp_10x_J1_combo_mascot_results.html	1Lys8	5	-777.777	-777.777	M:\Shao-En\MSDATA\kinaseinhib\k252a\solcomp\10x\J1\m03152008_j1_6.raw		41792282.34	1598.67449		832.8640524	TRUE	832.8625935	-777.777
-1	1	0	0.972	0.17	IPI:IPI00005625.2	136622	SPACER	ENSEMBL:ENSP00000355168 Tax_Id=9606 Gene_Symbol=CTR9 136 kDa protein	LYEAMCEFHEAEK	828.856	1655.6975	2	57	-777.777	-777.777	-777.777	-777.777	0	0	2420.6399	0	0	0	1655.6959	828.854555	1655.694585	0	FALSE			-777.777	-777.777	-777.777	1	42.6	M:\Shao-En\MSDATA\kinaseinhib\k252a\solcomp\10x\J1\MSQuantCompatible_kinaseinhib_k252a_solcomp_10x_J1_combo_mascot_results.html		5	-777.777	-777.777	M:\Shao-En\MSDATA\kinaseinhib\k252a\solcomp\10x\J1\m03152008_j1_6.raw		0	1598.67449		0	TRUE	0	-777.777
-1	1	0	0.972	0.17	IPI:IPI00005625.2	136622	SPACER	ENSEMBL:ENSP00000355168 Tax_Id=9606 Gene_Symbol=CTR9 136 kDa protein	LYEAMCEFHEAEK	555.5775	1663.7108	3	37	-777.777	-777.777	-777.777	-777.777	2421.037446	7.93610464	2418.7928	2421.095973	2421.859	282162.5447	1663.7101	555.5769966	1663.709202	1655.694154	FALSE			-777.777	-777.777	-777.777	1	24.6	M:\Shao-En\MSDATA\kinaseinhib\k252a\solcomp\10x\J1\MSQuantCompatible_kinaseinhib_k252a_solcomp_10x_J1_combo_mascot_results.html	1Lys8	5	-777.777	-777.777	M:\Shao-En\MSDATA\kinaseinhib\k252a\solcomp\10x\J1\m03152008_j1_6.raw		117593126.3	1598.67449		555.5775602	TRUE	555.5770567	-777.777
-1	1	0	0.972	0.17	IPI:IPI00005625.2	136622	SPACER	ENSEMBL:ENSP00000355168 Tax_Id=9606 Gene_Symbol=CTR9 136 kDa protein	NGVQLLSR	443.7589	885.5033	2	58	-777.777	-777.777	-777.777	-777.777	2256.78742	9.879281579	2255.291	2256.676142	2256.0406	93361.15104	885.5032	443.7587818	885.5030383	885.5024379	FALSE			-777.777	-777.777	-777.777	1	32.8	M:\Shao-En\MSDATA\kinaseinhib\k252a\solcomp\10x\J1\MSQuantCompatible_kinaseinhib_k252a_solcomp_10x_J1_combo_mascot_results.html		5	-777.777	-777.777	M:\Shao-En\MSDATA\kinaseinhib\k252a\solcomp\10x\J1\m03152008_j1_6.raw		55192140.75	885.5032047		443.7588031	TRUE	443.7586849	-777.777
-1	1	0	0.972	0.17	IPI:IPI00005625.2	136622	SPACER	ENSEMBL:ENSP00000355168 Tax_Id=9606 Gene_Symbol=CTR9 136 kDa protein	NILMFTGETEATK	731.8717	1461.7289	2	104	-777.777	-777.777	-777.777	-777.777	2700.498539	8.168558965	2697.6607	2700.599543	2699.748	305648.6238	1461.7264	731.8705891	1461.726653	1453.71236	FALSE			-777.777	-777.777	-777.777	1	86.2	M:\Shao-En\MSDATA\kinaseinhib\k252a\solcomp\10x\J1\MSQuantCompatible_kinaseinhib_k252a_solcomp_10x_J1_combo_mascot_results.html	1Lys8	5	-777.777	-777.777	M:\Shao-En\MSDATA\kinaseinhib\k252a\solcomp\10x\J1\m03152008_j1_6.raw		82938607.77	1453.712265		731.8704892	TRUE	731.8693783	-777.777
-1	1	0	0.972	0.17	IPI:IPI00005625.2	136622	SPACER	ENSEMBL:ENSP00000355168 Tax_Id=9606 Gene_Symbol=CTR9 136 kDa protein	NILMFTGETEATK	727.8652	1453.7158	2	98	-777.777	-777.777	-777.777	-777.777	0	0	2698.4264	0	0	0	1453.7122	727.8641029	1453.71368	0	FALSE			-777.777	-777.777	-777.777	1	81.5	M:\Shao-En\MSDATA\kinaseinhib\k252a\solcomp\10x\J1\MSQuantCompatible_kinaseinhib_k252a_solcomp_10x_J1_combo_mascot_results.html		5	-777.777	-777.777	M:\Shao-En\MSDATA\kinaseinhib\k252a\solcomp\10x\J1\m03152008_j1_6.raw		0	1453.712265		0	TRUE	0	-777.777
-1	1	0	0.972	0.17	IPI:IPI00005625.2	136622	SPACER	ENSEMBL:ENSP00000355168 Tax_Id=9606 Gene_Symbol=CTR9 136 kDa protein	NLYAANGIGAVLAHK	760.4286	1518.8427	2	106	-777.777	-777.777	-777.777	-777.777	2611.971257	7.807201876	2612.1791	2612.170085	2612.9476	121230.9736	1518.8397	760.4273907	1518.840256	1510.825788	FALSE			-777.777	-777.777	-777.777	1	94.3	M:\Shao-En\MSDATA\kinaseinhib\k252a\solcomp\10x\J1\MSQuantCompatible_kinaseinhib_k252a_solcomp_10x_J1_combo_mascot_results.html	1Lys8	5	-777.777	-777.777	M:\Shao-En\MSDATA\kinaseinhib\k252a\solcomp\10x\J1\m03152008_j1_6.raw		30964473.1	1510.825575		760.428647	TRUE	760.4274377	-777.777
-1	1	0	0.972	0.17	IPI:IPI00005625.2	136622	SPACER	ENSEMBL:ENSP00000355168 Tax_Id=9606 Gene_Symbol=CTR9 136 kDa protein	NLYAANGIGAVLAHK	756.4205	1510.8265	2	88	-777.777	-777.777	-777.777	-777.777	0	0	2612.4364	0	0	0	1510.8255	756.4193045	1510.824084	0	FALSE			-777.777	-777.777	-777.777	1	76.7	M:\Shao-En\MSDATA\kinaseinhib\k252a\solcomp\10x\J1\MSQuantCompatible_kinaseinhib_k252a_solcomp_10x_J1_combo_mascot_results.html		5	-777.777	-777.777	M:\Shao-En\MSDATA\kinaseinhib\k252a\solcomp\10x\J1\m03152008_j1_6.raw		0	1510.825575		0	TRUE	0	-777.777
-1	1	0	0.972	0.17	IPI:IPI00005625.2	136622	SPACER	ENSEMBL:ENSP00000355168 Tax_Id=9606 Gene_Symbol=CTR9 136 kDa protein	NLYAANGIGAVLAHK	507.2887	1518.8442	3	16	-777.777	-777.777	-777.777	-777.777	0	0	2608.2301	0	0	0	1518.8397	507.2883629	1518.843301	0	FALSE			-777.777	-777.777	-777.777	1	5.6	M:\Shao-En\MSDATA\kinaseinhib\k252a\solcomp\10x\J1\MSQuantCompatible_kinaseinhib_k252a_solcomp_10x_J1_combo_mascot_results.html	1Lys8	5	-777.777	-777.777	M:\Shao-En\MSDATA\kinaseinhib\k252a\solcomp\10x\J1\m03152008_j1_6.raw		0	1510.825575		0	FALSE	0	-777.777
-1	1	0	0.972	0.17	IPI:IPI00005625.2	136622	SPACER	ENSEMBL:ENSP00000355168 Tax_Id=9606 Gene_Symbol=CTR9 136 kDa protein	NLYAANGIGAVLAHK	504.6167	1510.8284	3	12	-777.777	-777.777	-777.777	-777.777	0	0	2608.9833	0	0	0	1510.8255	504.6163721	1510.827328	0	FALSE			-777.777	-777.777	-777.777	1	6.2	M:\Shao-En\MSDATA\kinaseinhib\k252a\solcomp\10x\J1\MSQuantCompatible_kinaseinhib_k252a_solcomp_10x_J1_combo_mascot_results.html		5	-777.777	-777.777	M:\Shao-En\MSDATA\kinaseinhib\k252a\solcomp\10x\J1\m03152008_j1_6.raw		0	1510.825575		0	FALSE	0	-777.777
-1	1	0	0.972	0.17	IPI:IPI00005625.2	136622	SPACER	ENSEMBL:ENSP00000355168 Tax_Id=9606 Gene_Symbol=CTR9 136 kDa protein	QCSDLLSQAQYHVAR	888.4289	1774.8433	2	64	-777.777	-777.777	-777.777	-777.777	2416.690711	9.96266281	2418.0155	2417.224217	2416.4712	117975.5843	1774.842	888.4272497	1774.839974	1774.840086	FALSE			-777.777	-777.777	-777.777	1	37.8	M:\Shao-En\MSDATA\kinaseinhib\k252a\solcomp\10x\J1\MSQuantCompatible_kinaseinhib_k252a_solcomp_10x_J1_combo_mascot_results.html		5	-777.777	-777.777	M:\Shao-En\MSDATA\kinaseinhib\k252a\solcomp\10x\J1\m03152008_j1_6.raw		23760247.95	1717.82059		888.4289239	TRUE	888.4272736	-777.777
-1	1	0	0.972	0.17	IPI:IPI00005625.2	136622	SPACER	ENSEMBL:ENSP00000355168 Tax_Id=9606 Gene_Symbol=CTR9 136 kDa protein	QCSDLLSQAQYHVAR	592.6221	1774.8444	3	74	-777.777	-777.777	-777.777	-777.777	2416.661968	9.96266281	2415.23	2416.771771	2418.2791	398378.0539	1774.842	592.6214689	1774.842619	1774.839302	FALSE			-777.777	-777.777	-777.777	1	50.6	M:\Shao-En\MSDATA\kinaseinhib\k252a\solcomp\10x\J1\MSQuantCompatible_kinaseinhib_k252a_solcomp_10x_J1_combo_mascot_results.html		5	-777.777	-777.777	M:\Shao-En\MSDATA\kinaseinhib\k252a\solcomp\10x\J1\m03152008_j1_6.raw		148596374.3	1717.82059		592.6202367	TRUE	592.6196056	-777.777
-1	1	0	0.972	0.17	IPI:IPI00005625.2	136622	SPACER	ENSEMBL:ENSP00000355168 Tax_Id=9606 Gene_Symbol=CTR9 136 kDa protein	QEWGPGQK	469.2343	936.454	2	29	-777.777	-777.777	-777.777	-777.777	951.2693195	22.61727436	953.0513	951.9032	950.7817	6520.917172	936.4545	469.234094	936.4536627	928.4405456	FALSE			-777.777	-777.777	-777.777	1	15.1	M:\Shao-En\MSDATA\kinaseinhib\k252a\solcomp\10x\J1\MSQuantCompatible_kinaseinhib_k252a_solcomp_10x_J1_combo_mascot_results.html	1Lys8	5	-777.777	-777.777	M:\Shao-En\MSDATA\kinaseinhib\k252a\solcomp\10x\J1\m03152008_j1_6.raw		3585156.195	928.4402647		469.2343059	TRUE	469.2340999	-777.777
-1	1	0	0.972	0.17	IPI:IPI00005625.2	136622	SPACER	ENSEMBL:ENSP00000355168 Tax_Id=9606 Gene_Symbol=CTR9 136 kDa protein	QEWGPGQK	465.2276	928.4406	2	26	-777.777	-777.777	-777.777	-777.777	0	0	948.5338	0	0	0	928.4402	465.2274079	928.4402903	0	FALSE			-777.777	-777.777	-777.777	1	7.2	M:\Shao-En\MSDATA\kinaseinhib\k252a\solcomp\10x\J1\MSQuantCompatible_kinaseinhib_k252a_solcomp_10x_J1_combo_mascot_results.html		5	-777.777	-777.777	M:\Shao-En\MSDATA\kinaseinhib\k252a\solcomp\10x\J1\m03152008_j1_6.raw		0	928.4402647		0	TRUE	0	-777.777
-1	1	0	0.972	0.17	IPI:IPI00005625.2	136622	SPACER	ENSEMBL:ENSP00000355168 Tax_Id=9606 Gene_Symbol=CTR9 136 kDa protein	QPSTQSDTYSMLALGNVWLQTLHQPTR	1024.8479	3071.522	3	67	-777.777	-777.777	-777.777	-777.777	3294.606722	10.68270073	3291.2732	3295.285548	3294.5484	302555.3533	3071.5134	1024.84578	3071.515551	3071.512035	FALSE			-777.777	-777.777	-777.777	1	61.5	M:\Shao-En\MSDATA\kinaseinhib\k252a\solcomp\10x\J1\MSQuantCompatible_kinaseinhib_k252a_solcomp_10x_J1_combo_mascot_results.html		5	-777.777	-777.777	M:\Shao-En\MSDATA\kinaseinhib\k252a\solcomp\10x\J1\m03152008_j1_6.raw		48916180.16	3071.513455		1024.847723	TRUE	1024.845603	-777.777
-1	1	0	0.972	0.17	IPI:IPI00005625.2	136622	SPACER	ENSEMBL:ENSP00000355168 Tax_Id=9606 Gene_Symbol=CTR9 136 kDa protein	QPSTQSDTYSMLALGNVWLQTLHQPTR	768.8867	3071.5179	4	56	-777.777	-777.777	-777.777	-777.777	3294.543761	6.125629106	3294.2572	3294.650513	3294.5484	13560.20554	3071.5134	768.8854616	3071.512796	3071.514451	TRUE	Charge state is not the expected. Detected:	2. Expected: 4 Deci charge: 2.00	-777.777	-777.777	-777.777	1	45.3	M:\Shao-En\MSDATA\kinaseinhib\k252a\solcomp\10x\J1\MSQuantCompatible_kinaseinhib_k252a_solcomp_10x_J1_combo_mascot_results.html		5	-777.777	-777.777	M:\Shao-En\MSDATA\kinaseinhib\k252a\solcomp\10x\J1\m03152008_j1_6.raw		3385196.898	3071.513455		768.8881313	TRUE	768.8868929	-777.777
-1	1	0	0.972	0.17	IPI:IPI00005625.2	136622	SPACER	ENSEMBL:ENSP00000355168 Tax_Id=9606 Gene_Symbol=CTR9 136 kDa protein	QYISAVQMYENCLR	887.9182	1773.8219	2	96	-777.777	-777.777	-777.777	-777.777	2825.307317	8.436688737	2823.4937	2825.356379	2826.1897	164226.6804	1773.8178	887.9165515	1773.818578	1773.81658	FALSE			-777.777	-777.777	-777.777	1	83.3	M:\Shao-En\MSDATA\kinaseinhib\k252a\solcomp\10x\J1\MSQuantCompatible_kinaseinhib_k252a_solcomp_10x_J1_combo_mascot_results.html		5	-777.777	-777.777	M:\Shao-En\MSDATA\kinaseinhib\k252a\solcomp\10x\J1\m03152008_j1_6.raw		32967587	1716.79636		887.9182263	TRUE	887.9165778	-777.777
-1	1	0	0.972	0.17	IPI:IPI00005625.2	136622	SPACER	ENSEMBL:ENSP00000355168 Tax_Id=9606 Gene_Symbol=CTR9 136 kDa protein	QYISAVQMYENCLR	890.9259	1779.8373	2	70	-777.777	-777.777	-777.777	-777.777	0	0	2823.2229	0	0	0	1779.8379	890.9242411	1779.833957	0	FALSE			-777.777	-777.777	-777.777	1	58.9	M:\Shao-En\MSDATA\kinaseinhib\k252a\solcomp\10x\J1\MSQuantCompatible_kinaseinhib_k252a_solcomp_10x_J1_combo_mascot_results.html	1Arg6	5	-777.777	-777.777	M:\Shao-En\MSDATA\kinaseinhib\k252a\solcomp\10x\J1\m03152008_j1_6.raw		0	1716.79636		0	TRUE	0	-777.777
-1	1	0	0.972	0.17	IPI:IPI00005625.2	136622	SPACER	ENSEMBL:ENSP00000355168 Tax_Id=9606 Gene_Symbol=CTR9 136 kDa protein	TNPGCPAEVR	550.7625	1099.5105	2	46	-777.777	-777.777	-777.777	-777.777	866.1006086	14.9312438	861.8444	865.7321649	866.43	14518.07175	1099.508	550.7620131	1099.509501	1099.507137	FALSE			-777.777	-777.777	-777.777	1	30.8	M:\Shao-En\MSDATA\kinaseinhib\k252a\solcomp\10x\J1\MSQuantCompatible_kinaseinhib_k252a_solcomp_10x_J1_combo_mascot_results.html		5	-777.777	-777.777	M:\Shao-En\MSDATA\kinaseinhib\k252a\solcomp\10x\J1\m03152008_j1_6.raw		6055995.531	1042.48656		550.7608494	TRUE	550.7603625	-777.777
-1	1	0	0.972	0.17	IPI:IPI00005625.2	136622	SPACER	ENSEMBL:ENSP00000355168 Tax_Id=9606 Gene_Symbol=CTR9 136 kDa protein	TNPGCPAEVR	553.7712	1105.5278	2	38	-777.777	-777.777	-777.777	-777.777	0	0	865.1744	0	0	0	1105.5281	553.7707028	1105.52688	0	FALSE			-777.777	-777.777	-777.777	1	21.3	M:\Shao-En\MSDATA\kinaseinhib\k252a\solcomp\10x\J1\MSQuantCompatible_kinaseinhib_k252a_solcomp_10x_J1_combo_mascot_results.html	1Arg6	5	-777.777	-777.777	M:\Shao-En\MSDATA\kinaseinhib\k252a\solcomp\10x\J1\m03152008_j1_6.raw		0	1042.48656		0	TRUE	0	-777.777
[truncated: 15,739 more rows]
[truncated: 52 more columns]
