# Supplementary material for: Empirical Bayes Analysis of Quantitative Proteomics Experiments
Source: PLoS One. 2009 Oct 14;4(10):e7454. doi: 10.1371/journal.pone.0007454 (PMC2759080; doi:10.1371/journal.pone.0007454)
Supplement: Data Set S1 — MSQuant output files for small-molecule target identification experiments analyzed in this study. (38.94 MB ZIP) [file pone.0007454.s009.zip › Margolin_et_al_MSB_dataset/k252a/2pt5x/k252a_2pt5x_rep2.txt]

Calibration constants,
A:	0.999998188
B:	0.001261605
Mode:	Arg13C6 and Lys13C615N2
Dishes:	2
Reserved - N	1/1	StDev	2/1	StDev	Accession number	Mass [Da]	Reserved	Description	Sequence	MCR (Mass charge ratio) [Th]	Measured mass [Da]	Charge	Score	*** Intensity wild	*** XIC wild [Da*secs]	*** Ratio (of intensity sums)	*** StDev	LC centroid [secs]	LC peak width [secs]	LC, MS/MS event [secs]	LC peak detection centroid [secs]	LC max time [secs]	LC max intensity [sumCounts]	Mascot calculated mass [Da]	Calibrated measured MCR [Th]	Calibrated measured mass [Da]	Neutral MS centroid for LC max [Da]	Bad peak	Bad peak text	Reserved	*** High ratio	*** High StDev	*** Ratios correlation	Peptide rank	Peptide delta score	Result file	Modifications	Mascot protein hit number	*** Isotope intensity	*** Higher isotope intensity	Raw file path	Naked seq	Max wild for checked	Peptide mass, no mods [Da]	Sequence with mods	Uncalibrated MS centroid MCR [Th]	Verified	Calibrated MS centroid mass [Da]	*** Isotope XIC [Da*secs]
-1	1	0	0.653	0.12	IPI:IPI00013452.8	172080	SPACER	SWISS-PROT:P07814|TREMBL:A0AVA9;Q05BP6;Q05DF8;Q3KQZ8;Q5DSM1;Q5H9S5;Q6PD57;Q86X73|ENSEMBL:ENSP00000355890|REFSEQ:NP_004437|H-INV:HIT000321887|VEGA:OTTHUMP00000035562 Tax_Id=9606 Gene_Symbol=EPRS glutamyl-prolyl tRNA synthetase	AALLNQHYQVNFK	773.4116	1544.8086	2	68	-777.777	-777.777	-777.777	-777.777	2499.362958	6.187575268	2498.3366	2499.56172	2499.7258	134887.2203	1544.8099	773.4114601	1544.808395	1544.808193	FALSE			-777.777	-777.777	-777.777	1	49.7	M:\Shao-En\MSDATA\kinaseinhib\k252a\solcomp\1000x\J6\MSQuantCompatible_kinaseinhib_k252a_solcomp_1000x_J6_combo_mascot_results.html		1	-777.777	-777.777	M:\Shao-En\MSDATA\kinaseinhib\k252a\solcomp\1000x\J6\m03182008_j6_6.raw		33336436.16	1544.809945		773.4115078	TRUE	773.4113679	-777.777
-1	1	0	0.653	0.12	IPI:IPI00013452.8	172080	SPACER	SWISS-PROT:P07814|TREMBL:A0AVA9;Q05BP6;Q05DF8;Q3KQZ8;Q5DSM1;Q5H9S5;Q6PD57;Q86X73|ENSEMBL:ENSP00000355890|REFSEQ:NP_004437|H-INV:HIT000321887|VEGA:OTTHUMP00000035562 Tax_Id=9606 Gene_Symbol=EPRS glutamyl-prolyl tRNA synthetase	AALLNQHYQVNFK	777.4178	1552.821	2	67	-777.777	-777.777	-777.777	-777.777	0	0	2498.5932	0	0	0	1552.8241	777.4176528	1552.82078	0	FALSE			-777.777	-777.777	-777.777	1	50.1	M:\Shao-En\MSDATA\kinaseinhib\k252a\solcomp\1000x\J6\MSQuantCompatible_kinaseinhib_k252a_solcomp_1000x_J6_combo_mascot_results.html	1Lys8	1	-777.777	-777.777	M:\Shao-En\MSDATA\kinaseinhib\k252a\solcomp\1000x\J6\m03182008_j6_6.raw		0	1544.809945		0	TRUE	0	-777.777
-1	1	0	0.653	0.12	IPI:IPI00013452.8	172080	SPACER	SWISS-PROT:P07814|TREMBL:A0AVA9;Q05BP6;Q05DF8;Q3KQZ8;Q5DSM1;Q5H9S5;Q6PD57;Q86X73|ENSEMBL:ENSP00000355890|REFSEQ:NP_004437|H-INV:HIT000321887|VEGA:OTTHUMP00000035562 Tax_Id=9606 Gene_Symbol=EPRS glutamyl-prolyl tRNA synthetase	AALLNQHYQVNFK	515.9433	1544.808	3	11	-777.777	-777.777	-777.777	-777.777	0	0	2496.5047	0	0	0	1544.8099	515.9436267	1544.809092	0	FALSE			-777.777	-777.777	-777.777	1	4	M:\Shao-En\MSDATA\kinaseinhib\k252a\solcomp\1000x\J6\MSQuantCompatible_kinaseinhib_k252a_solcomp_1000x_J6_combo_mascot_results.html		1	-777.777	-777.777	M:\Shao-En\MSDATA\kinaseinhib\k252a\solcomp\1000x\J6\m03182008_j6_6.raw		0	1544.809945		0	FALSE	0	-777.777
-1	1	0	0.653	0.12	IPI:IPI00013452.8	172080	SPACER	SWISS-PROT:P07814|TREMBL:A0AVA9;Q05BP6;Q05DF8;Q3KQZ8;Q5DSM1;Q5H9S5;Q6PD57;Q86X73|ENSEMBL:ENSP00000355890|REFSEQ:NP_004437|H-INV:HIT000321887|VEGA:OTTHUMP00000035562 Tax_Id=9606 Gene_Symbol=EPRS glutamyl-prolyl tRNA synthetase	AALLNQHYQVNFKGK	433.4882	1729.9237	4	16	-777.777	-777.777	-777.777	-777.777	0	0	2368.7249	0	0	0	1729.9263	433.4886761	1729.925653	0	FALSE			-777.777	-777.777	-777.777	1	8.3	M:\Shao-En\MSDATA\kinaseinhib\k252a\solcomp\1000x\J6\MSQuantCompatible_kinaseinhib_k252a_solcomp_1000x_J6_combo_mascot_results.html		1	-777.777	-777.777	M:\Shao-En\MSDATA\kinaseinhib\k252a\solcomp\1000x\J6\m03182008_j6_6.raw		0	1729.926365		0	FALSE	0	-777.777
-1	1	0	0.653	0.12	IPI:IPI00013452.8	172080	SPACER	SWISS-PROT:P07814|TREMBL:A0AVA9;Q05BP6;Q05DF8;Q3KQZ8;Q5DSM1;Q5H9S5;Q6PD57;Q86X73|ENSEMBL:ENSP00000355890|REFSEQ:NP_004437|H-INV:HIT000321887|VEGA:OTTHUMP00000035562 Tax_Id=9606 Gene_Symbol=EPRS glutamyl-prolyl tRNA synthetase	AIQGGTSHHLGQNFSK	845.4305	1688.8465	2	84	-777.777	-777.777	-777.777	-777.777	1164.225259	45.35996588	1172.6589	1163.73076	1157.8292	5073.101169	1688.8474	845.4302296	1688.845934	1680.831369	FALSE			-777.777	-777.777	-777.777	1	68.4	M:\Shao-En\MSDATA\kinaseinhib\k252a\solcomp\1000x\J6\MSQuantCompatible_kinaseinhib_k252a_solcomp_1000x_J6_combo_mascot_results.html	1Lys8	1	-777.777	-777.777	M:\Shao-En\MSDATA\kinaseinhib\k252a\solcomp\1000x\J6\m03182008_j6_6.raw		1103955.808	1680.833195		845.4325791	TRUE	845.4323087	-777.777
-1	1	0	0.653	0.12	IPI:IPI00013452.8	172080	SPACER	SWISS-PROT:P07814|TREMBL:A0AVA9;Q05BP6;Q05DF8;Q3KQZ8;Q5DSM1;Q5H9S5;Q6PD57;Q86X73|ENSEMBL:ENSP00000355890|REFSEQ:NP_004437|H-INV:HIT000321887|VEGA:OTTHUMP00000035562 Tax_Id=9606 Gene_Symbol=EPRS glutamyl-prolyl tRNA synthetase	AIQGGTSHHLGQNFSK	841.4231	1680.8316	2	82	-777.777	-777.777	-777.777	-777.777	0	0	1177.1889	0	0	0	1680.8332	841.4228368	1680.831148	0	FALSE			-777.777	-777.777	-777.777	1	71.4	M:\Shao-En\MSDATA\kinaseinhib\k252a\solcomp\1000x\J6\MSQuantCompatible_kinaseinhib_k252a_solcomp_1000x_J6_combo_mascot_results.html		1	-777.777	-777.777	M:\Shao-En\MSDATA\kinaseinhib\k252a\solcomp\1000x\J6\m03182008_j6_6.raw		0	1680.833195		0	TRUE	0	-777.777
-1	1	0	0.653	0.12	IPI:IPI00013452.8	172080	SPACER	SWISS-PROT:P07814|TREMBL:A0AVA9;Q05BP6;Q05DF8;Q3KQZ8;Q5DSM1;Q5H9S5;Q6PD57;Q86X73|ENSEMBL:ENSP00000355890|REFSEQ:NP_004437|H-INV:HIT000321887|VEGA:OTTHUMP00000035562 Tax_Id=9606 Gene_Symbol=EPRS glutamyl-prolyl tRNA synthetase	AIQGGTSHHLGQNFSK	841.4251	1680.8357	2	65	-777.777	-777.777	-777.777	-777.777	0	0	1144.8492	0	0	0	1680.8332	841.4248368	1680.835148	0	FALSE			-777.777	-777.777	-777.777	1	44.2	M:\Shao-En\MSDATA\kinaseinhib\k252a\solcomp\1000x\J6\MSQuantCompatible_kinaseinhib_k252a_solcomp_1000x_J6_combo_mascot_results.html		1	-777.777	-777.777	M:\Shao-En\MSDATA\kinaseinhib\k252a\solcomp\1000x\J6\m03182008_j6_6.raw		0	1680.833195		0	TRUE	0	-777.777
-1	1	0	0.653	0.12	IPI:IPI00013452.8	172080	SPACER	SWISS-PROT:P07814|TREMBL:A0AVA9;Q05BP6;Q05DF8;Q3KQZ8;Q5DSM1;Q5H9S5;Q6PD57;Q86X73|ENSEMBL:ENSP00000355890|REFSEQ:NP_004437|H-INV:HIT000321887|VEGA:OTTHUMP00000035562 Tax_Id=9606 Gene_Symbol=EPRS glutamyl-prolyl tRNA synthetase	AIQGGTSHHLGQNFSK	845.4288	1688.8431	2	54	-777.777	-777.777	-777.777	-777.777	0	0	1146.0624	0	0	0	1688.8474	845.4285296	1688.842534	0	FALSE			-777.777	-777.777	-777.777	1	37.9	M:\Shao-En\MSDATA\kinaseinhib\k252a\solcomp\1000x\J6\MSQuantCompatible_kinaseinhib_k252a_solcomp_1000x_J6_combo_mascot_results.html	1Lys8	1	-777.777	-777.777	M:\Shao-En\MSDATA\kinaseinhib\k252a\solcomp\1000x\J6\m03182008_j6_6.raw		0	1680.833195		0	TRUE	0	-777.777
-1	1	0	0.653	0.12	IPI:IPI00013452.8	172080	SPACER	SWISS-PROT:P07814|TREMBL:A0AVA9;Q05BP6;Q05DF8;Q3KQZ8;Q5DSM1;Q5H9S5;Q6PD57;Q86X73|ENSEMBL:ENSP00000355890|REFSEQ:NP_004437|H-INV:HIT000321887|VEGA:OTTHUMP00000035562 Tax_Id=9606 Gene_Symbol=EPRS glutamyl-prolyl tRNA synthetase	AIQGGTSHHLGQNFSK	561.2838	1680.8296	3	33	-777.777	-777.777	-777.777	-777.777	1164.200278	47.77897775	1160.3466	1164.490346	1159.8051	23099.00979	1680.8332	561.2840445	1680.830345	1680.82977	FALSE			-777.777	-777.777	-777.777	1	21.9	M:\Shao-En\MSDATA\kinaseinhib\k252a\solcomp\1000x\J6\MSQuantCompatible_kinaseinhib_k252a_solcomp_1000x_J6_combo_mascot_results.html		1	-777.777	-777.777	M:\Shao-En\MSDATA\kinaseinhib\k252a\solcomp\1000x\J6\m03182008_j6_6.raw		9598982.188	1680.833195		561.283824	TRUE	561.2840685	-777.777
-1	1	0	0.653	0.12	IPI:IPI00013452.8	172080	SPACER	SWISS-PROT:P07814|TREMBL:A0AVA9;Q05BP6;Q05DF8;Q3KQZ8;Q5DSM1;Q5H9S5;Q6PD57;Q86X73|ENSEMBL:ENSP00000355890|REFSEQ:NP_004437|H-INV:HIT000321887|VEGA:OTTHUMP00000035562 Tax_Id=9606 Gene_Symbol=EPRS glutamyl-prolyl tRNA synthetase	AIQGGTSHHLGQNFSK	563.9559	1688.8458	3	31	-777.777	-777.777	-777.777	-777.777	0	0	1162.4413	0	0	0	1688.8474	563.9561397	1688.846631	0	FALSE			-777.777	-777.777	-777.777	1	20.8	M:\Shao-En\MSDATA\kinaseinhib\k252a\solcomp\1000x\J6\MSQuantCompatible_kinaseinhib_k252a_solcomp_1000x_J6_combo_mascot_results.html	1Lys8	1	-777.777	-777.777	M:\Shao-En\MSDATA\kinaseinhib\k252a\solcomp\1000x\J6\m03182008_j6_6.raw		0	1680.833195		0	TRUE	0	-777.777
-1	1	0	0.653	0.12	IPI:IPI00013452.8	172080	SPACER	SWISS-PROT:P07814|TREMBL:A0AVA9;Q05BP6;Q05DF8;Q3KQZ8;Q5DSM1;Q5H9S5;Q6PD57;Q86X73|ENSEMBL:ENSP00000355890|REFSEQ:NP_004437|H-INV:HIT000321887|VEGA:OTTHUMP00000035562 Tax_Id=9606 Gene_Symbol=EPRS glutamyl-prolyl tRNA synthetase	AIQGGTSHHLGQNFSK	563.9559	1688.8459	3	21	-777.777	-777.777	-777.777	-777.777	0	0	1162.9287	0	0	0	1688.8474	563.9561397	1688.846631	0	FALSE			-777.777	-777.777	-777.777	1	7.5	M:\Shao-En\MSDATA\kinaseinhib\k252a\solcomp\1000x\J6\MSQuantCompatible_kinaseinhib_k252a_solcomp_1000x_J6_combo_mascot_results.html	1Lys8	1	-777.777	-777.777	M:\Shao-En\MSDATA\kinaseinhib\k252a\solcomp\1000x\J6\m03182008_j6_5.raw		0	1680.833195		0	FALSE	0	-777.777
-1	1	0	0.653	0.12	IPI:IPI00013452.8	172080	SPACER	SWISS-PROT:P07814|TREMBL:A0AVA9;Q05BP6;Q05DF8;Q3KQZ8;Q5DSM1;Q5H9S5;Q6PD57;Q86X73|ENSEMBL:ENSP00000355890|REFSEQ:NP_004437|H-INV:HIT000321887|VEGA:OTTHUMP00000035562 Tax_Id=9606 Gene_Symbol=EPRS glutamyl-prolyl tRNA synthetase	AIQGGTSHHLGQNFSK	563.955	1688.8433	3	18	-777.777	-777.777	-777.777	-777.777	0	0	1138.0533	0	0	0	1688.8474	563.9552397	1688.843931	0	FALSE			-777.777	-777.777	-777.777	1	9.7	M:\Shao-En\MSDATA\kinaseinhib\k252a\solcomp\1000x\J6\MSQuantCompatible_kinaseinhib_k252a_solcomp_1000x_J6_combo_mascot_results.html	1Lys8	1	-777.777	-777.777	M:\Shao-En\MSDATA\kinaseinhib\k252a\solcomp\1000x\J6\m03182008_j6_6.raw		0	1680.833195		0	FALSE	0	-777.777
-1	1	0	0.653	0.12	IPI:IPI00013452.8	172080	SPACER	SWISS-PROT:P07814|TREMBL:A0AVA9;Q05BP6;Q05DF8;Q3KQZ8;Q5DSM1;Q5H9S5;Q6PD57;Q86X73|ENSEMBL:ENSP00000355890|REFSEQ:NP_004437|H-INV:HIT000321887|VEGA:OTTHUMP00000035562 Tax_Id=9606 Gene_Symbol=EPRS glutamyl-prolyl tRNA synthetase	AIQGGTSHHLGQNFSK	561.2842	1680.8307	3	14	-777.777	-777.777	-777.777	-777.777	0	0	1165.0894	0	0	0	1680.8332	561.2844445	1680.831545	0	FALSE			-777.777	-777.777	-777.777	1	8.9	M:\Shao-En\MSDATA\kinaseinhib\k252a\solcomp\1000x\J6\MSQuantCompatible_kinaseinhib_k252a_solcomp_1000x_J6_combo_mascot_results.html		1	-777.777	-777.777	M:\Shao-En\MSDATA\kinaseinhib\k252a\solcomp\1000x\J6\m03182008_j6_5.raw		0	1680.833195		0	FALSE	0	-777.777
-1	1	0	0.653	0.12	IPI:IPI00013452.8	172080	SPACER	SWISS-PROT:P07814|TREMBL:A0AVA9;Q05BP6;Q05DF8;Q3KQZ8;Q5DSM1;Q5H9S5;Q6PD57;Q86X73|ENSEMBL:ENSP00000355890|REFSEQ:NP_004437|H-INV:HIT000321887|VEGA:OTTHUMP00000035562 Tax_Id=9606 Gene_Symbol=EPRS glutamyl-prolyl tRNA synthetase	AIQGGTSHHLGQNFSK	561.284	1680.8301	3	12	-777.777	-777.777	-777.777	-777.777	0	0	1191.4696	0	0	0	1680.8332	561.2842445	1680.830945	0	FALSE			-777.777	-777.777	-777.777	1	6.7	M:\Shao-En\MSDATA\kinaseinhib\k252a\solcomp\1000x\J6\MSQuantCompatible_kinaseinhib_k252a_solcomp_1000x_J6_combo_mascot_results.html		1	-777.777	-777.777	M:\Shao-En\MSDATA\kinaseinhib\k252a\solcomp\1000x\J6\m03182008_j6_6.raw		0	1680.833195		0	FALSE	0	-777.777
-1	1	0	0.653	0.12	IPI:IPI00013452.8	172080	SPACER	SWISS-PROT:P07814|TREMBL:A0AVA9;Q05BP6;Q05DF8;Q3KQZ8;Q5DSM1;Q5H9S5;Q6PD57;Q86X73|ENSEMBL:ENSP00000355890|REFSEQ:NP_004437|H-INV:HIT000321887|VEGA:OTTHUMP00000035562 Tax_Id=9606 Gene_Symbol=EPRS glutamyl-prolyl tRNA synthetase	AKINEAVECLLSLK	802.4567	1602.8989	2	111	-777.777	-777.777	-777.777	-777.777	2969.942124	8.51533434	2968.2172	2969.633957	2969.6186	146395.3195	1602.8985	802.4565075	1602.89849	1586.869304	FALSE			-777.777	-777.777	-777.777	1	93.2	M:\Shao-En\MSDATA\kinaseinhib\k252a\solcomp\1000x\J6\MSQuantCompatible_kinaseinhib_k252a_solcomp_1000x_J6_combo_mascot_results.html	2Lys8	1	-777.777	-777.777	M:\Shao-En\MSDATA\kinaseinhib\k252a\solcomp\1000x\J6\m03182008_j6_6.raw		34727966.92	1529.84868		802.4564301	TRUE	802.4562376	-777.777
-1	1	0	0.653	0.12	IPI:IPI00013452.8	172080	SPACER	SWISS-PROT:P07814|TREMBL:A0AVA9;Q05BP6;Q05DF8;Q3KQZ8;Q5DSM1;Q5H9S5;Q6PD57;Q86X73|ENSEMBL:ENSP00000355890|REFSEQ:NP_004437|H-INV:HIT000321887|VEGA:OTTHUMP00000035562 Tax_Id=9606 Gene_Symbol=EPRS glutamyl-prolyl tRNA synthetase	AKINEAVECLLSLK	794.4435	1586.8724	2	73	-777.777	-777.777	-777.777	-777.777	0	0	2966.2855	0	0	0	1586.8701	794.443322	1586.872119	0	FALSE			-777.777	-777.777	-777.777	1	57	M:\Shao-En\MSDATA\kinaseinhib\k252a\solcomp\1000x\J6\MSQuantCompatible_kinaseinhib_k252a_solcomp_1000x_J6_combo_mascot_results.html		1	-777.777	-777.777	M:\Shao-En\MSDATA\kinaseinhib\k252a\solcomp\1000x\J6\m03182008_j6_6.raw		0	1529.84868		0	TRUE	0	-777.777
-1	1	0	0.653	0.12	IPI:IPI00013452.8	172080	SPACER	SWISS-PROT:P07814|TREMBL:A0AVA9;Q05BP6;Q05DF8;Q3KQZ8;Q5DSM1;Q5H9S5;Q6PD57;Q86X73|ENSEMBL:ENSP00000355890|REFSEQ:NP_004437|H-INV:HIT000321887|VEGA:OTTHUMP00000035562 Tax_Id=9606 Gene_Symbol=EPRS glutamyl-prolyl tRNA synthetase	AKINEAVECLLSLK	529.9644	1586.8713	3	44	-777.777	-777.777	-777.777	-777.777	2969.978043	8.51533434	2968.4817	2969.616342	2969.6186	61441.50492	1586.8701	529.9647012	1586.872316	1586.87203	FALSE			-777.777	-777.777	-777.777	1	28.1	M:\Shao-En\MSDATA\kinaseinhib\k252a\solcomp\1000x\J6\MSQuantCompatible_kinaseinhib_k252a_solcomp_1000x_J6_combo_mascot_results.html		1	-777.777	-777.777	M:\Shao-En\MSDATA\kinaseinhib\k252a\solcomp\1000x\J6\m03182008_j6_6.raw		27840669	1529.84868		529.9643118	TRUE	529.9646131	-777.777
-1	1	0	0.653	0.12	IPI:IPI00013452.8	172080	SPACER	SWISS-PROT:P07814|TREMBL:A0AVA9;Q05BP6;Q05DF8;Q3KQZ8;Q5DSM1;Q5H9S5;Q6PD57;Q86X73|ENSEMBL:ENSP00000355890|REFSEQ:NP_004437|H-INV:HIT000321887|VEGA:OTTHUMP00000035562 Tax_Id=9606 Gene_Symbol=EPRS glutamyl-prolyl tRNA synthetase	APKDQVDIAVQELLQLK	954.5453	1907.076	2	69	-777.777	-777.777	-777.777	-777.777	3198.40322	11.02816007	3198.2503	3198.56667	3198.7981	16972.62053	1907.0727	954.5448319	1907.075138	1907.070154	FALSE			-777.777	-777.777	-777.777	1	57.7	M:\Shao-En\MSDATA\kinaseinhib\k252a\solcomp\1000x\J6\MSQuantCompatible_kinaseinhib_k252a_solcomp_1000x_J6_combo_mascot_results.html		1	-777.777	-777.777	M:\Shao-En\MSDATA\kinaseinhib\k252a\solcomp\1000x\J6\m03182008_j6_6.raw		3141624.766	1907.072735		954.5412444	TRUE	954.5407763	-777.777
-1	1	0	0.653	0.12	IPI:IPI00013452.8	172080	SPACER	SWISS-PROT:P07814|TREMBL:A0AVA9;Q05BP6;Q05DF8;Q3KQZ8;Q5DSM1;Q5H9S5;Q6PD57;Q86X73|ENSEMBL:ENSP00000355890|REFSEQ:NP_004437|H-INV:HIT000321887|VEGA:OTTHUMP00000035562 Tax_Id=9606 Gene_Symbol=EPRS glutamyl-prolyl tRNA synthetase	APKDQVDIAVQELLQLK	636.6987	1907.0743	3	42	-777.777	-777.777	-777.777	-777.777	3198.367485	15.54720681	3193.5518	3198.312891	3196.8713	38354.90525	1907.0727	636.6988078	1907.074635	1907.073176	FALSE			-777.777	-777.777	-777.777	1	25.2	M:\Shao-En\MSDATA\kinaseinhib\k252a\solcomp\1000x\J6\MSQuantCompatible_kinaseinhib_k252a_solcomp_1000x_J6_combo_mascot_results.html		1	-777.777	-777.777	M:\Shao-En\MSDATA\kinaseinhib\k252a\solcomp\1000x\J6\m03182008_j6_6.raw		13199970.09	1907.072735		636.6984826	TRUE	636.6985904	-777.777
-1	1	0	0.653	0.12	IPI:IPI00013452.8	172080	SPACER	SWISS-PROT:P07814|TREMBL:A0AVA9;Q05BP6;Q05DF8;Q3KQZ8;Q5DSM1;Q5H9S5;Q6PD57;Q86X73|ENSEMBL:ENSP00000355890|REFSEQ:NP_004437|H-INV:HIT000321887|VEGA:OTTHUMP00000035562 Tax_Id=9606 Gene_Symbol=EPRS glutamyl-prolyl tRNA synthetase	APKDQVDIAVQELLQLK	642.0405	1923.0997	3	20	-777.777	-777.777	-777.777	-777.777	0	0	3197.3824	0	0	0	1923.1011	642.0405982	1923.100006	0	FALSE			-777.777	-777.777	-777.777	1	17	M:\Shao-En\MSDATA\kinaseinhib\k252a\solcomp\1000x\J6\MSQuantCompatible_kinaseinhib_k252a_solcomp_1000x_J6_combo_mascot_results.html	2Lys8	1	-777.777	-777.777	M:\Shao-En\MSDATA\kinaseinhib\k252a\solcomp\1000x\J6\m03182008_j6_6.raw		0	1907.072735		0	FALSE	0	-777.777
-1	1	0	0.653	0.12	IPI:IPI00013452.8	172080	SPACER	SWISS-PROT:P07814|TREMBL:A0AVA9;Q05BP6;Q05DF8;Q3KQZ8;Q5DSM1;Q5H9S5;Q6PD57;Q86X73|ENSEMBL:ENSP00000355890|REFSEQ:NP_004437|H-INV:HIT000321887|VEGA:OTTHUMP00000035562 Tax_Id=9606 Gene_Symbol=EPRS glutamyl-prolyl tRNA synthetase	AYVDDTPAEQMKAER	870.3964	1738.7783	2	44	-777.777	-777.777	-777.777	-777.777	2056.316873	29.70828585	2045.4499	2082.655406	2063.9029	1891.938285	1738.7832	870.3960843	1738.777643	1738.780896	FALSE			-777.777	-777.777	-777.777	1	35.9	M:\Shao-En\MSDATA\kinaseinhib\k252a\solcomp\1000x\J6\MSQuantCompatible_kinaseinhib_k252a_solcomp_1000x_J6_combo_mascot_results.html	1Met(ox)	1	-777.777	-777.777	M:\Shao-En\MSDATA\kinaseinhib\k252a\solcomp\1000x\J6\m03182008_j6_6.raw		392569.8008	1722.788275		870.3984814	TRUE	870.3981657	-777.777
-1	1	0	0.653	0.12	IPI:IPI00013452.8	172080	SPACER	SWISS-PROT:P07814|TREMBL:A0AVA9;Q05BP6;Q05DF8;Q3KQZ8;Q5DSM1;Q5H9S5;Q6PD57;Q86X73|ENSEMBL:ENSP00000355890|REFSEQ:NP_004437|H-INV:HIT000321887|VEGA:OTTHUMP00000035562 Tax_Id=9606 Gene_Symbol=EPRS glutamyl-prolyl tRNA synthetase	AYVDDTPAEQMKAER	580.6013	1738.782	3	11	-777.777	-777.777	-777.777	-777.777	0	0	2050.9866	0	0	0	1738.7832	580.6015095	1738.78274	0	FALSE			-777.777	-777.777	-777.777	1	1.9	M:\Shao-En\MSDATA\kinaseinhib\k252a\solcomp\1000x\J6\MSQuantCompatible_kinaseinhib_k252a_solcomp_1000x_J6_combo_mascot_results.html	1Met(ox)	1	-777.777	-777.777	M:\Shao-En\MSDATA\kinaseinhib\k252a\solcomp\1000x\J6\m03182008_j6_6.raw		0	1722.788275		0	FALSE	0	-777.777
-1	1	0	0.653	0.12	IPI:IPI00013452.8	172080	SPACER	SWISS-PROT:P07814|TREMBL:A0AVA9;Q05BP6;Q05DF8;Q3KQZ8;Q5DSM1;Q5H9S5;Q6PD57;Q86X73|ENSEMBL:ENSP00000355890|REFSEQ:NP_004437|H-INV:HIT000321887|VEGA:OTTHUMP00000035562 Tax_Id=9606 Gene_Symbol=EPRS glutamyl-prolyl tRNA synthetase	AYVDDTPAEQMKAER	585.2787	1752.8143	3	11	-777.777	-777.777	-777.777	-777.777	0	0	2036.2757	0	0	0	1752.8175	585.278901	1752.814915	0	FALSE			-777.777	-777.777	-777.777	1	1.8	M:\Shao-En\MSDATA\kinaseinhib\k252a\solcomp\1000x\J6\MSQuantCompatible_kinaseinhib_k252a_solcomp_1000x_J6_combo_mascot_results.html	1Arg6 1Met(ox) 1Lys8	1	-777.777	-777.777	M:\Shao-En\MSDATA\kinaseinhib\k252a\solcomp\1000x\J6\m03182008_j6_6.raw		0	1722.788275		0	FALSE	0	-777.777
-1	1	0	0.653	0.12	IPI:IPI00013452.8	172080	SPACER	SWISS-PROT:P07814|TREMBL:A0AVA9;Q05BP6;Q05DF8;Q3KQZ8;Q5DSM1;Q5H9S5;Q6PD57;Q86X73|ENSEMBL:ENSP00000355890|REFSEQ:NP_004437|H-INV:HIT000321887|VEGA:OTTHUMP00000035562 Tax_Id=9606 Gene_Symbol=EPRS glutamyl-prolyl tRNA synthetase	CKIQPHPR	350.5336	1048.579	3	20	-777.777	-777.777	-777.777	-777.777	0	0	747.5479	0	0	0	1048.5787	350.5342264	1048.580891	0	FALSE			-777.777	-777.777	-777.777	1	11.9	M:\Shao-En\MSDATA\kinaseinhib\k252a\solcomp\1000x\J6\MSQuantCompatible_kinaseinhib_k252a_solcomp_1000x_J6_combo_mascot_results.html	1Arg6 1Lys8	1	-777.777	-777.777	M:\Shao-En\MSDATA\kinaseinhib\k252a\solcomp\1000x\J6\m03182008_j6_6.raw		0	977.5228901		0	FALSE	0	-777.777
-1	1	0	0.653	0.12	IPI:IPI00013452.8	172080	SPACER	SWISS-PROT:P07814|TREMBL:A0AVA9;Q05BP6;Q05DF8;Q3KQZ8;Q5DSM1;Q5H9S5;Q6PD57;Q86X73|ENSEMBL:ENSP00000355890|REFSEQ:NP_004437|H-INV:HIT000321887|VEGA:OTTHUMP00000035562 Tax_Id=9606 Gene_Symbol=EPRS glutamyl-prolyl tRNA synthetase	DLPIKLNQWCNVVR	877.9722	1753.9298	2	48	-777.777	-777.777	-777.777	-777.777	2877.719975	6.125409572	2877.4663	2877.91963	2877.9976	56445.19975	1753.9297	877.9718706	1753.929216	1753.931525	FALSE			-777.777	-777.777	-777.777	1	37.2	M:\Shao-En\MSDATA\kinaseinhib\k252a\solcomp\1000x\J6\MSQuantCompatible_kinaseinhib_k252a_solcomp_1000x_J6_combo_mascot_results.html		1	-777.777	-777.777	M:\Shao-En\MSDATA\kinaseinhib\k252a\solcomp\1000x\J6\m03182008_j6_6.raw		11671031.47	1696.90827		877.9723104	TRUE	877.971981	-777.777
-1	1	0	0.653	0.12	IPI:IPI00013452.8	172080	SPACER	SWISS-PROT:P07814|TREMBL:A0AVA9;Q05BP6;Q05DF8;Q3KQZ8;Q5DSM1;Q5H9S5;Q6PD57;Q86X73|ENSEMBL:ENSP00000355890|REFSEQ:NP_004437|H-INV:HIT000321887|VEGA:OTTHUMP00000035562 Tax_Id=9606 Gene_Symbol=EPRS glutamyl-prolyl tRNA synthetase	DLPIKLNQWCNVVR	590.3289	1767.9649	3	40	-777.777	-777.777	-777.777	-777.777	2877.884493	6.125409572	2878.5047	2878.036099	2877.9976	100617.9208	1767.9641	590.3290919	1767.965487	1753.930988	FALSE			-777.777	-777.777	-777.777	1	27.6	M:\Shao-En\MSDATA\kinaseinhib\k252a\solcomp\1000x\J6\MSQuantCompatible_kinaseinhib_k252a_solcomp_1000x_J6_combo_mascot_results.html	1Arg6 1Lys8	1	-777.777	-777.777	M:\Shao-En\MSDATA\kinaseinhib\k252a\solcomp\1000x\J6\m03182008_j6_6.raw		38336401.05	1696.90827		590.3289153	TRUE	590.3291072	-777.777
-1	1	0	0.653	0.12	IPI:IPI00013452.8	172080	SPACER	SWISS-PROT:P07814|TREMBL:A0AVA9;Q05BP6;Q05DF8;Q3KQZ8;Q5DSM1;Q5H9S5;Q6PD57;Q86X73|ENSEMBL:ENSP00000355890|REFSEQ:NP_004437|H-INV:HIT000321887|VEGA:OTTHUMP00000035562 Tax_Id=9606 Gene_Symbol=EPRS glutamyl-prolyl tRNA synthetase	DLPIKLNQWCNVVR	585.6507	1753.9302	3	24	-777.777	-777.777	-777.777	-777.777	0	0	2876.663	0	0	0	1753.9297	585.6509003	1753.930913	0	FALSE			-777.777	-777.777	-777.777	1	15	M:\Shao-En\MSDATA\kinaseinhib\k252a\solcomp\1000x\J6\MSQuantCompatible_kinaseinhib_k252a_solcomp_1000x_J6_combo_mascot_results.html		1	-777.777	-777.777	M:\Shao-En\MSDATA\kinaseinhib\k252a\solcomp\1000x\J6\m03182008_j6_6.raw		0	1696.90827		0	FALSE	0	-777.777
-1	1	0	0.653	0.12	IPI:IPI00013452.8	172080	SPACER	SWISS-PROT:P07814|TREMBL:A0AVA9;Q05BP6;Q05DF8;Q3KQZ8;Q5DSM1;Q5H9S5;Q6PD57;Q86X73|ENSEMBL:ENSP00000355890|REFSEQ:NP_004437|H-INV:HIT000321887|VEGA:OTTHUMP00000035562 Tax_Id=9606 Gene_Symbol=EPRS glutamyl-prolyl tRNA synthetase	DQDLEPGAPSMGAK	716.3247	1430.6348	2	50	-777.777	-777.777	-777.777	-777.777	2089.316651	19.62802734	2090.1304	2090.594693	2092.3344	9318.216763	1430.6347	716.3246635	1430.634802	1430.633934	FALSE			-777.777	-777.777	-777.777	1	18.1	M:\Shao-En\MSDATA\kinaseinhib\k252a\solcomp\1000x\J6\MSQuantCompatible_kinaseinhib_k252a_solcomp_1000x_J6_combo_mascot_results.html	1Met(ox)	1	-777.777	-777.777	M:\Shao-En\MSDATA\kinaseinhib\k252a\solcomp\1000x\J6\m03182008_j6_6.raw		2623313.273	1414.639815		716.3234754	TRUE	716.3234389	-777.777
-1	1	0	0.653	0.12	IPI:IPI00013452.8	172080	SPACER	SWISS-PROT:P07814|TREMBL:A0AVA9;Q05BP6;Q05DF8;Q3KQZ8;Q5DSM1;Q5H9S5;Q6PD57;Q86X73|ENSEMBL:ENSP00000355890|REFSEQ:NP_004437|H-INV:HIT000321887|VEGA:OTTHUMP00000035562 Tax_Id=9606 Gene_Symbol=EPRS glutamyl-prolyl tRNA synthetase	EAPCVLIYIPDGHTK	574.2997	1719.8772	3	28	-777.777	-777.777	-777.777	-777.777	2719.842626	10.45221841	2719.2556	2720.401392	2721.4277	69842.55324	1719.8745	574.2999209	1719.877975	1711.861107	FALSE			-777.777	-777.777	-777.777	1	19	M:\Shao-En\MSDATA\kinaseinhib\k252a\solcomp\1000x\J6\MSQuantCompatible_kinaseinhib_k252a_solcomp_1000x_J6_combo_mascot_results.html	1Lys8	1	-777.777	-777.777	M:\Shao-En\MSDATA\kinaseinhib\k252a\solcomp\1000x\J6\m03182008_j6_6.raw		27505956.72	1654.83884		574.2995539	TRUE	574.2997748	-777.777
-1	1	0	0.653	0.12	IPI:IPI00013452.8	172080	SPACER	SWISS-PROT:P07814|TREMBL:A0AVA9;Q05BP6;Q05DF8;Q3KQZ8;Q5DSM1;Q5H9S5;Q6PD57;Q86X73|ENSEMBL:ENSP00000355890|REFSEQ:NP_004437|H-INV:HIT000321887|VEGA:OTTHUMP00000035562 Tax_Id=9606 Gene_Symbol=EPRS glutamyl-prolyl tRNA synthetase	EAPCVLIYIPDGHTK	571.6284	1711.8635	3	16	-777.777	-777.777	-777.777	-777.777	0	0	2718.4037	0	0	0	1711.8603	571.6286257	1711.864089	0	FALSE			-777.777	-777.777	-777.777	1	7.8	M:\Shao-En\MSDATA\kinaseinhib\k252a\solcomp\1000x\J6\MSQuantCompatible_kinaseinhib_k252a_solcomp_1000x_J6_combo_mascot_results.html		1	-777.777	-777.777	M:\Shao-En\MSDATA\kinaseinhib\k252a\solcomp\1000x\J6\m03182008_j6_6.raw		0	1654.83884		0	FALSE	0	-777.777
-1	1	0	0.653	0.12	IPI:IPI00013452.8	172080	SPACER	SWISS-PROT:P07814|TREMBL:A0AVA9;Q05BP6;Q05DF8;Q3KQZ8;Q5DSM1;Q5H9S5;Q6PD57;Q86X73|ENSEMBL:ENSP00000355890|REFSEQ:NP_004437|H-INV:HIT000321887|VEGA:OTTHUMP00000035562 Tax_Id=9606 Gene_Symbol=EPRS glutamyl-prolyl tRNA synthetase	EDVDAAVKQLLSLK	510.2913	1527.8521	3	27	-777.777	-777.777	-777.777	-777.777	3123.064022	8.570450652	3122.9592	3122.909757	3121.8552	7548.795287	1527.8508	510.2916369	1527.853123	1527.852603	FALSE			-777.777	-777.777	-777.777	1	13.8	M:\Shao-En\MSDATA\kinaseinhib\k252a\solcomp\1000x\J6\MSQuantCompatible_kinaseinhib_k252a_solcomp_1000x_J6_combo_mascot_results.html		1	-777.777	-777.777	M:\Shao-En\MSDATA\kinaseinhib\k252a\solcomp\1000x\J6\m03182008_j6_6.raw		3626717.703	1527.850785		510.2913223	TRUE	510.2916592	-777.777
-1	1	0	0.653	0.12	IPI:IPI00013452.8	172080	SPACER	SWISS-PROT:P07814|TREMBL:A0AVA9;Q05BP6;Q05DF8;Q3KQZ8;Q5DSM1;Q5H9S5;Q6PD57;Q86X73|ENSEMBL:ENSP00000355890|REFSEQ:NP_004437|H-INV:HIT000321887|VEGA:OTTHUMP00000035562 Tax_Id=9606 Gene_Symbol=EPRS glutamyl-prolyl tRNA synthetase	EKFAGGDYTTTIEAFISASGR	741.0322	2220.0748	3	36	-777.777	-777.777	-777.777	-777.777	3118.786361	15.29101308	3116.6974	3118.527459	3116.1721	18493.27487	2220.0698	741.0321188	2220.074568	2220.071787	FALSE			-777.777	-777.777	-777.777	1	25.1	M:\Shao-En\MSDATA\kinaseinhib\k252a\solcomp\1000x\J6\MSQuantCompatible_kinaseinhib_k252a_solcomp_1000x_J6_combo_mascot_results.html		1	-777.777	-777.777	M:\Shao-En\MSDATA\kinaseinhib\k252a\solcomp\1000x\J6\m03182008_j6_6.raw		4909199.648	2220.069835		741.0322007	TRUE	741.0321195	-777.777
-1	1	0	0.653	0.12	IPI:IPI00013452.8	172080	SPACER	SWISS-PROT:P07814|TREMBL:A0AVA9;Q05BP6;Q05DF8;Q3KQZ8;Q5DSM1;Q5H9S5;Q6PD57;Q86X73|ENSEMBL:ENSP00000355890|REFSEQ:NP_004437|H-INV:HIT000321887|VEGA:OTTHUMP00000035562 Tax_Id=9606 Gene_Symbol=EPRS glutamyl-prolyl tRNA synthetase	EKFAGGDYTTTIEAFISASGR	745.7083	2234.1031	3	31	-777.777	-777.777	-777.777	-777.777	0	0	3117.893	0	0	0	2234.1041	745.7082103	2234.102843	0	FALSE			-777.777	-777.777	-777.777	1	29.4	M:\Shao-En\MSDATA\kinaseinhib\k252a\solcomp\1000x\J6\MSQuantCompatible_kinaseinhib_k252a_solcomp_1000x_J6_combo_mascot_results.html	1Arg6 1Lys8	1	-777.777	-777.777	M:\Shao-En\MSDATA\kinaseinhib\k252a\solcomp\1000x\J6\m03182008_j6_6.raw		0	2220.069835		0	TRUE	0	-777.777
-1	1	0	0.653	0.12	IPI:IPI00013452.8	172080	SPACER	SWISS-PROT:P07814|TREMBL:A0AVA9;Q05BP6;Q05DF8;Q3KQZ8;Q5DSM1;Q5H9S5;Q6PD57;Q86X73|ENSEMBL:ENSP00000355890|REFSEQ:NP_004437|H-INV:HIT000321887|VEGA:OTTHUMP00000035562 Tax_Id=9606 Gene_Symbol=EPRS glutamyl-prolyl tRNA synthetase	FAGGDYTTTIEAFISASGR	982.4718	1962.929	2	107	-777.777	-777.777	-777.777	-777.777	3270.880725	10.98898548	3266.339	3270.895259	3269.5325	206167.6365	1962.9323	982.4712813	1962.928037	1962.931345	FALSE			-777.777	-777.777	-777.777	1	98.1	M:\Shao-En\MSDATA\kinaseinhib\k252a\solcomp\1000x\J6\MSQuantCompatible_kinaseinhib_k252a_solcomp_1000x_J6_combo_mascot_results.html		1	-777.777	-777.777	M:\Shao-En\MSDATA\kinaseinhib\k252a\solcomp\1000x\J6\m03182008_j6_6.raw		35573221.45	1962.932285		982.471898	TRUE	982.4713793	-777.777
-1	1	0	0.653	0.12	IPI:IPI00013452.8	172080	SPACER	SWISS-PROT:P07814|TREMBL:A0AVA9;Q05BP6;Q05DF8;Q3KQZ8;Q5DSM1;Q5H9S5;Q6PD57;Q86X73|ENSEMBL:ENSP00000355890|REFSEQ:NP_004437|H-INV:HIT000321887|VEGA:OTTHUMP00000035562 Tax_Id=9606 Gene_Symbol=EPRS glutamyl-prolyl tRNA synthetase	FAGGDYTTTIEAFISASGR	982.4738	1962.9331	2	102	-777.777	-777.777	-777.777	-777.777	3280.587268	13.26430351	3281.5764	3280.79578	3281.8824	9443.731133	1962.9323	982.4732812	1962.932037	1962.931957	FALSE			-777.777	-777.777	-777.777	1	85	M:\Shao-En\MSDATA\kinaseinhib\k252a\solcomp\1000x\J6\MSQuantCompatible_kinaseinhib_k252a_solcomp_1000x_J6_combo_mascot_results.html		1	-777.777	-777.777	M:\Shao-En\MSDATA\kinaseinhib\k252a\solcomp\1000x\J6\m03182008_j6_5.raw		1634474.202	1962.932285		982.4738431	TRUE	982.4733244	-777.777
-1	1	0	0.653	0.12	IPI:IPI00013452.8	172080	SPACER	SWISS-PROT:P07814|TREMBL:A0AVA9;Q05BP6;Q05DF8;Q3KQZ8;Q5DSM1;Q5H9S5;Q6PD57;Q86X73|ENSEMBL:ENSP00000355890|REFSEQ:NP_004437|H-INV:HIT000321887|VEGA:OTTHUMP00000035562 Tax_Id=9606 Gene_Symbol=EPRS glutamyl-prolyl tRNA synthetase	FAGGDYTTTIEAFISASGR	982.4758	1962.9371	2	101	-777.777	-777.777	-777.777	-777.777	0	0	3278.0635	0	0	0	1962.9323	982.4752812	1962.936037	0	FALSE			-777.777	-777.777	-777.777	1	93.2	M:\Shao-En\MSDATA\kinaseinhib\k252a\solcomp\1000x\J6\MSQuantCompatible_kinaseinhib_k252a_solcomp_1000x_J6_combo_mascot_results.html		1	-777.777	-777.777	M:\Shao-En\MSDATA\kinaseinhib\k252a\solcomp\1000x\J6\m03182008_j6_6.raw		0	1962.932285		0	TRUE	0	-777.777
-1	1	0	0.653	0.12	IPI:IPI00013452.8	172080	SPACER	SWISS-PROT:P07814|TREMBL:A0AVA9;Q05BP6;Q05DF8;Q3KQZ8;Q5DSM1;Q5H9S5;Q6PD57;Q86X73|ENSEMBL:ENSP00000355890|REFSEQ:NP_004437|H-INV:HIT000321887|VEGA:OTTHUMP00000035562 Tax_Id=9606 Gene_Symbol=EPRS glutamyl-prolyl tRNA synthetase	FAGGDYTTTIEAFISASGR	985.485	1968.9554	2	94	-777.777	-777.777	-777.777	-777.777	0	0	3268.0494	0	0	0	1968.9524	985.4844758	1968.954426	0	FALSE			-777.777	-777.777	-777.777	1	89.9	M:\Shao-En\MSDATA\kinaseinhib\k252a\solcomp\1000x\J6\MSQuantCompatible_kinaseinhib_k252a_solcomp_1000x_J6_combo_mascot_results.html	1Arg6	1	-777.777	-777.777	M:\Shao-En\MSDATA\kinaseinhib\k252a\solcomp\1000x\J6\m03182008_j6_6.raw		0	1962.932285		0	TRUE	0	-777.777
-1	1	0	0.653	0.12	IPI:IPI00013452.8	172080	SPACER	SWISS-PROT:P07814|TREMBL:A0AVA9;Q05BP6;Q05DF8;Q3KQZ8;Q5DSM1;Q5H9S5;Q6PD57;Q86X73|ENSEMBL:ENSP00000355890|REFSEQ:NP_004437|H-INV:HIT000321887|VEGA:OTTHUMP00000035562 Tax_Id=9606 Gene_Symbol=EPRS glutamyl-prolyl tRNA synthetase	FAGGDYTTTIEAFISASGR	982.4738	1962.933	2	86	-777.777	-777.777	-777.777	-777.777	3236.03533	7.829156886	3236.977	3235.835269	3236.0201	1402.7215	1962.9323	982.4732812	1962.932037	1962.931882	FALSE			-777.777	-777.777	-777.777	1	77.5	M:\Shao-En\MSDATA\kinaseinhib\k252a\solcomp\1000x\J6\MSQuantCompatible_kinaseinhib_k252a_solcomp_1000x_J6_combo_mascot_results.html		1	-777.777	-777.777	M:\Shao-En\MSDATA\kinaseinhib\k252a\solcomp\1000x\J6\m03182008_j6_1.raw		242021.9102	1962.932285		982.4737786	TRUE	982.4732598	-777.777
-1	1	0	0.653	0.12	IPI:IPI00013452.8	172080	SPACER	SWISS-PROT:P07814|TREMBL:A0AVA9;Q05BP6;Q05DF8;Q3KQZ8;Q5DSM1;Q5H9S5;Q6PD57;Q86X73|ENSEMBL:ENSP00000355890|REFSEQ:NP_004437|H-INV:HIT000321887|VEGA:OTTHUMP00000035562 Tax_Id=9606 Gene_Symbol=EPRS glutamyl-prolyl tRNA synthetase	FAGGDYTTTIEAFISASGR	982.4734	1962.9322	2	73	-777.777	-777.777	-777.777	-777.777	3222.98794	8.030080949	3224.1104	3221.28406	3222.7326	426.67324	1962.9323	982.4728812	1962.931237	1962.930604	FALSE			-777.777	-777.777	-777.777	1	67	M:\Shao-En\MSDATA\kinaseinhib\k252a\solcomp\1000x\J6\MSQuantCompatible_kinaseinhib_k252a_solcomp_1000x_J6_combo_mascot_results.html		1	-777.777	-777.777	M:\Shao-En\MSDATA\kinaseinhib\k252a\solcomp\1000x\J6\m03182008_j6_2.raw		74629.19745	1962.932285		982.4733677	TRUE	982.4728489	-777.777
-1	1	0	0.653	0.12	IPI:IPI00013452.8	172080	SPACER	SWISS-PROT:P07814|TREMBL:A0AVA9;Q05BP6;Q05DF8;Q3KQZ8;Q5DSM1;Q5H9S5;Q6PD57;Q86X73|ENSEMBL:ENSP00000355890|REFSEQ:NP_004437|H-INV:HIT000321887|VEGA:OTTHUMP00000035562 Tax_Id=9606 Gene_Symbol=EPRS glutamyl-prolyl tRNA synthetase	FAGGDYTTTIEAFISASGR	985.4824	1968.9502	2	72	-777.777	-777.777	-777.777	-777.777	0	0	3239.7933	0	0	0	1968.9524	985.4818758	1968.949226	0	FALSE			-777.777	-777.777	-777.777	1	63.8	M:\Shao-En\MSDATA\kinaseinhib\k252a\solcomp\1000x\J6\MSQuantCompatible_kinaseinhib_k252a_solcomp_1000x_J6_combo_mascot_results.html	1Arg6	1	-777.777	-777.777	M:\Shao-En\MSDATA\kinaseinhib\k252a\solcomp\1000x\J6\m03182008_j6_1.raw		0	1962.932285		0	TRUE	0	-777.777
-1	1	0	0.653	0.12	IPI:IPI00013452.8	172080	SPACER	SWISS-PROT:P07814|TREMBL:A0AVA9;Q05BP6;Q05DF8;Q3KQZ8;Q5DSM1;Q5H9S5;Q6PD57;Q86X73|ENSEMBL:ENSP00000355890|REFSEQ:NP_004437|H-INV:HIT000321887|VEGA:OTTHUMP00000035562 Tax_Id=9606 Gene_Symbol=EPRS glutamyl-prolyl tRNA synthetase	FAGGDYTTTIEAFISASGR	982.4699	1962.9252	2	20	-777.777	-777.777	-777.777	-777.777	0	0	3272.1911	0	0	0	1962.9323	982.4693813	1962.924237	0	FALSE			-777.777	-777.777	-777.777	1	19.2	M:\Shao-En\MSDATA\kinaseinhib\k252a\solcomp\1000x\J6\MSQuantCompatible_kinaseinhib_k252a_solcomp_1000x_J6_combo_mascot_results.html		1	-777.777	-777.777	M:\Shao-En\MSDATA\kinaseinhib\k252a\solcomp\1000x\J6\m03182008_j6_4.raw		0	1962.932285		0	FALSE	0	-777.777
-1	1	0	0.653	0.12	IPI:IPI00013452.8	172080	SPACER	SWISS-PROT:P07814|TREMBL:A0AVA9;Q05BP6;Q05DF8;Q3KQZ8;Q5DSM1;Q5H9S5;Q6PD57;Q86X73|ENSEMBL:ENSP00000355890|REFSEQ:NP_004437|H-INV:HIT000321887|VEGA:OTTHUMP00000035562 Tax_Id=9606 Gene_Symbol=EPRS glutamyl-prolyl tRNA synthetase	FAGGDYTTTIEAFISASGR	655.3191	1962.9355	3	46	-777.777	-777.777	-777.777	-777.777	3271.077311	13.28007835	3268.3341	3270.985357	3271.3964	27858.74386	1962.9323	655.3191741	1962.935734	1962.931929	FALSE			-777.777	-777.777	-777.777	1	37.8	M:\Shao-En\MSDATA\kinaseinhib\k252a\solcomp\1000x\J6\MSQuantCompatible_kinaseinhib_k252a_solcomp_1000x_J6_combo_mascot_results.html		1	-777.777	-777.777	M:\Shao-En\MSDATA\kinaseinhib\k252a\solcomp\1000x\J6\m03182008_j6_6.raw		8959064.313	1962.932285		655.3178249	TRUE	655.317899	-777.777
-1	1	0	0.653	0.12	IPI:IPI00013452.8	172080	SPACER	SWISS-PROT:P07814|TREMBL:A0AVA9;Q05BP6;Q05DF8;Q3KQZ8;Q5DSM1;Q5H9S5;Q6PD57;Q86X73|ENSEMBL:ENSP00000355890|REFSEQ:NP_004437|H-INV:HIT000321887|VEGA:OTTHUMP00000035562 Tax_Id=9606 Gene_Symbol=EPRS glutamyl-prolyl tRNA synthetase	GMTVEGLKQFIAAQGSSR	632.6603	1894.959	3	34	-777.777	-777.777	-777.777	-777.777	2652.831859	8.335717725	2650.5009	2652.786833	2651.93	59052.50843	1894.957	632.6604152	1894.959457	1894.958199	FALSE			-777.777	-777.777	-777.777	1	26.7	M:\Shao-En\MSDATA\kinaseinhib\k252a\solcomp\1000x\J6\MSQuantCompatible_kinaseinhib_k252a_solcomp_1000x_J6_combo_mascot_results.html	1Met(ox)	1	-777.777	-777.777	M:\Shao-En\MSDATA\kinaseinhib\k252a\solcomp\1000x\J6\m03182008_j6_6.raw		19750078.39	1878.962155		632.6600363	TRUE	632.6601515	-777.777
-1	1	0	0.653	0.12	IPI:IPI00013452.8	172080	SPACER	SWISS-PROT:P07814|TREMBL:A0AVA9;Q05BP6;Q05DF8;Q3KQZ8;Q5DSM1;Q5H9S5;Q6PD57;Q86X73|ENSEMBL:ENSP00000355890|REFSEQ:NP_004437|H-INV:HIT000321887|VEGA:OTTHUMP00000035562 Tax_Id=9606 Gene_Symbol=EPRS glutamyl-prolyl tRNA synthetase	GSQFGQSCCLR	650.2814	1298.5483	2	45	-777.777	-777.777	-777.777	-777.777	2205.593091	5.725058224	2204.6373	2205.983145	2205.1676	69393.35394	1298.5496	650.2814832	1298.548441	1298.548161	FALSE			-777.777	-777.777	-777.777	1	34	M:\Shao-En\MSDATA\kinaseinhib\k252a\solcomp\1000x\J6\MSQuantCompatible_kinaseinhib_k252a_solcomp_1000x_J6_combo_mascot_results.html		1	-777.777	-777.777	M:\Shao-En\MSDATA\kinaseinhib\k252a\solcomp\1000x\J6\m03182008_j6_6.raw		22207222.16	1184.506656		650.281259	TRUE	650.2813422	-777.777
-1	1	0	0.653	0.12	IPI:IPI00013452.8	172080	SPACER	SWISS-PROT:P07814|TREMBL:A0AVA9;Q05BP6;Q05DF8;Q3KQZ8;Q5DSM1;Q5H9S5;Q6PD57;Q86X73|ENSEMBL:ENSP00000355890|REFSEQ:NP_004437|H-INV:HIT000321887|VEGA:OTTHUMP00000035562 Tax_Id=9606 Gene_Symbol=EPRS glutamyl-prolyl tRNA synthetase	GVPIRLEVGPR	596.8612	1191.7078	2	22	-777.777	-777.777	-777.777	-777.777	0	0	2415.0339	0	0	0	1191.7087	596.86138	1191.708235	0	FALSE			-777.777	-777.777	-777.777	1	5.4	M:\Shao-En\MSDATA\kinaseinhib\k252a\solcomp\1000x\J6\MSQuantCompatible_kinaseinhib_k252a_solcomp_1000x_J6_combo_mascot_results.html		1	-777.777	-777.777	M:\Shao-En\MSDATA\kinaseinhib\k252a\solcomp\1000x\J6\m03182008_j6_6.raw		0	1191.708755		0	FALSE	0	-777.777
-1	1	0	0.653	0.12	IPI:IPI00013452.8	172080	SPACER	SWISS-PROT:P07814|TREMBL:A0AVA9;Q05BP6;Q05DF8;Q3KQZ8;Q5DSM1;Q5H9S5;Q6PD57;Q86X73|ENSEMBL:ENSP00000355890|REFSEQ:NP_004437|H-INV:HIT000321887|VEGA:OTTHUMP00000035562 Tax_Id=9606 Gene_Symbol=EPRS glutamyl-prolyl tRNA synthetase	HPKNPEVGLKPVWYSPK	494.7735	1975.0648	4	25	-777.777	-777.777	-777.777	-777.777	0	0	2342.6986	0	0	0	1975.0679	494.773865	1975.066409	0	FALSE			-777.777	-777.777	-777.777	1	17.8	M:\Shao-En\MSDATA\kinaseinhib\k252a\solcomp\1000x\J6\MSQuantCompatible_kinaseinhib_k252a_solcomp_1000x_J6_combo_mascot_results.html		1	-777.777	-777.777	M:\Shao-En\MSDATA\kinaseinhib\k252a\solcomp\1000x\J6\m03182008_j6_6.raw		0	1975.067925		0	FALSE	0	-777.777
-1	1	0	0.653	0.12	IPI:IPI00013452.8	172080	SPACER	SWISS-PROT:P07814|TREMBL:A0AVA9;Q05BP6;Q05DF8;Q3KQZ8;Q5DSM1;Q5H9S5;Q6PD57;Q86X73|ENSEMBL:ENSP00000355890|REFSEQ:NP_004437|H-INV:HIT000321887|VEGA:OTTHUMP00000035562 Tax_Id=9606 Gene_Symbol=EPRS glutamyl-prolyl tRNA synthetase	HPQPFLR	450.7604	899.5063	2	23	-777.777	-777.777	-777.777	-777.777	0	0	1244.8701	0	0	0	899.5073	450.7608448	899.5071641	0	FALSE			-777.777	-777.777	-777.777	1	6.1	M:\Shao-En\MSDATA\kinaseinhib\k252a\solcomp\1000x\J6\MSQuantCompatible_kinaseinhib_k252a_solcomp_1000x_J6_combo_mascot_results.html	1Arg6	1	-777.777	-777.777	M:\Shao-En\MSDATA\kinaseinhib\k252a\solcomp\1000x\J6\m03182008_j6_5.raw		0	893.4871547		0	FALSE	0	-777.777
-1	1	0	0.653	0.12	IPI:IPI00013452.8	172080	SPACER	SWISS-PROT:P07814|TREMBL:A0AVA9;Q05BP6;Q05DF8;Q3KQZ8;Q5DSM1;Q5H9S5;Q6PD57;Q86X73|ENSEMBL:ENSP00000355890|REFSEQ:NP_004437|H-INV:HIT000321887|VEGA:OTTHUMP00000035562 Tax_Id=9606 Gene_Symbol=EPRS glutamyl-prolyl tRNA synthetase	HPQPFLR	447.7501	893.4857	2	21	-777.777	-777.777	-777.777	-777.777	0	0	1278.9454	0	0	0	893.4872	447.7505502	893.4865751	0	FALSE			-777.777	-777.777	-777.777	1	3.5	M:\Shao-En\MSDATA\kinaseinhib\k252a\solcomp\1000x\J6\MSQuantCompatible_kinaseinhib_k252a_solcomp_1000x_J6_combo_mascot_results.html		1	-777.777	-777.777	M:\Shao-En\MSDATA\kinaseinhib\k252a\solcomp\1000x\J6\m03182008_j6_6.raw		0	893.4871547		0	FALSE	0	-777.777
-1	1	0	0.653	0.12	IPI:IPI00013452.8	172080	SPACER	SWISS-PROT:P07814|TREMBL:A0AVA9;Q05BP6;Q05DF8;Q3KQZ8;Q5DSM1;Q5H9S5;Q6PD57;Q86X73|ENSEMBL:ENSP00000355890|REFSEQ:NP_004437|H-INV:HIT000321887|VEGA:OTTHUMP00000035562 Tax_Id=9606 Gene_Symbol=EPRS glutamyl-prolyl tRNA synthetase	IISLDAK	380.2344	758.4542	2	29	-777.777	-777.777	-777.777	-777.777	2237.012276	9.90621705	2235.773	2237.013486	2236.9284	31675.49317	758.4538	380.2349726	758.4554198	758.4549296	FALSE			-777.777	-777.777	-777.777	1	7	M:\Shao-En\MSDATA\kinaseinhib\k252a\solcomp\1000x\J6\MSQuantCompatible_kinaseinhib_k252a_solcomp_1000x_J6_combo_mascot_results.html		1	-777.777	-777.777	M:\Shao-En\MSDATA\kinaseinhib\k252a\solcomp\1000x\J6\m03182008_j6_6.raw		24633553	758.4537847		380.2343879	TRUE	380.2349605	-777.777
-1	1	0	0.653	0.12	IPI:IPI00013452.8	172080	SPACER	SWISS-PROT:P07814|TREMBL:A0AVA9;Q05BP6;Q05DF8;Q3KQZ8;Q5DSM1;Q5H9S5;Q6PD57;Q86X73|ENSEMBL:ENSP00000355890|REFSEQ:NP_004437|H-INV:HIT000321887|VEGA:OTTHUMP00000035562 Tax_Id=9606 Gene_Symbol=EPRS glutamyl-prolyl tRNA synthetase	IISLDAK	384.2411	766.4676	2	19	-777.777	-777.777	-777.777	-777.777	0	0	2236.0007	0	0	0	766.468	384.2416653	766.4688052	0	FALSE			-777.777	-777.777	-777.777	1	0	M:\Shao-En\MSDATA\kinaseinhib\k252a\solcomp\1000x\J6\MSQuantCompatible_kinaseinhib_k252a_solcomp_1000x_J6_combo_mascot_results.html	1Lys8	1	-777.777	-777.777	M:\Shao-En\MSDATA\kinaseinhib\k252a\solcomp\1000x\J6\m03182008_j6_6.raw		0	758.4537847		0	FALSE	0	-777.777
-1	1	0	0.653	0.12	IPI:IPI00013452.8	172080	SPACER	SWISS-PROT:P07814|TREMBL:A0AVA9;Q05BP6;Q05DF8;Q3KQZ8;Q5DSM1;Q5H9S5;Q6PD57;Q86X73|ENSEMBL:ENSP00000355890|REFSEQ:NP_004437|H-INV:HIT000321887|VEGA:OTTHUMP00000035562 Tax_Id=9606 Gene_Symbol=EPRS glutamyl-prolyl tRNA synthetase	INEAVECLLSLK	694.8762	1387.7379	2	88	-777.777	-777.777	-777.777	-777.777	2989.611073	8.256738165	2989.044	2989.537142	2990.3266	194867.5668	1387.7381	694.8762024	1387.737879	1387.737098	FALSE			-777.777	-777.777	-777.777	1	68.7	M:\Shao-En\MSDATA\kinaseinhib\k252a\solcomp\1000x\J6\MSQuantCompatible_kinaseinhib_k252a_solcomp_1000x_J6_combo_mascot_results.html		1	-777.777	-777.777	M:\Shao-En\MSDATA\kinaseinhib\k252a\solcomp\1000x\J6\m03182008_j6_6.raw		56595375.63	1330.71661		694.87612	TRUE	694.8761224	-777.777
-1	1	0	0.653	0.12	IPI:IPI00013452.8	172080	SPACER	SWISS-PROT:P07814|TREMBL:A0AVA9;Q05BP6;Q05DF8;Q3KQZ8;Q5DSM1;Q5H9S5;Q6PD57;Q86X73|ENSEMBL:ENSP00000355890|REFSEQ:NP_004437|H-INV:HIT000321887|VEGA:OTTHUMP00000035562 Tax_Id=9606 Gene_Symbol=EPRS glutamyl-prolyl tRNA synthetase	INEAVECLLSLK	698.8833	1395.7521	2	53	-777.777	-777.777	-777.777	-777.777	0	0	2989.2977	0	0	0	1395.7523	698.8832951	1395.752065	0	FALSE			-777.777	-777.777	-777.777	1	41.9	M:\Shao-En\MSDATA\kinaseinhib\k252a\solcomp\1000x\J6\MSQuantCompatible_kinaseinhib_k252a_solcomp_1000x_J6_combo_mascot_results.html	1Lys8	1	-777.777	-777.777	M:\Shao-En\MSDATA\kinaseinhib\k252a\solcomp\1000x\J6\m03182008_j6_6.raw		0	1330.71661		0	TRUE	0	-777.777
-1	1	0	0.653	0.12	IPI:IPI00013452.8	172080	SPACER	SWISS-PROT:P07814|TREMBL:A0AVA9;Q05BP6;Q05DF8;Q3KQZ8;Q5DSM1;Q5H9S5;Q6PD57;Q86X73|ENSEMBL:ENSP00000355890|REFSEQ:NP_004437|H-INV:HIT000321887|VEGA:OTTHUMP00000035562 Tax_Id=9606 Gene_Symbol=EPRS glutamyl-prolyl tRNA synthetase	INEAVECLLSLKAQYK	627.0047	1877.9923	3	34	-777.777	-777.777	-777.777	-777.777	2883.190123	10.63656302	2882.5963	2882.637451	2881.827	28177.95055	1877.992	627.0048254	1877.992688	1877.992751	FALSE			-777.777	-777.777	-777.777	1	26.7	M:\Shao-En\MSDATA\kinaseinhib\k252a\solcomp\1000x\J6\MSQuantCompatible_kinaseinhib_k252a_solcomp_1000x_J6_combo_mascot_results.html		1	-777.777	-777.777	M:\Shao-En\MSDATA\kinaseinhib\k252a\solcomp\1000x\J6\m03182008_j6_6.raw		9543241.271	1820.97059		627.0047152	TRUE	627.0048406	-777.777
-1	1	0	0.653	0.12	IPI:IPI00013452.8	172080	SPACER	SWISS-PROT:P07814|TREMBL:A0AVA9;Q05BP6;Q05DF8;Q3KQZ8;Q5DSM1;Q5H9S5;Q6PD57;Q86X73|ENSEMBL:ENSP00000355890|REFSEQ:NP_004437|H-INV:HIT000321887|VEGA:OTTHUMP00000035562 Tax_Id=9606 Gene_Symbol=EPRS glutamyl-prolyl tRNA synthetase	IQPHPR	374.2167	746.4189	2	22	-777.777	-777.777	-777.777	-777.777	0	0	737.631	0	0	0	746.4187	374.2172835	746.4200416	0	FALSE			-777.777	-777.777	-777.777	1	3.1	M:\Shao-En\MSDATA\kinaseinhib\k252a\solcomp\1000x\J6\MSQuantCompatible_kinaseinhib_k252a_solcomp_1000x_J6_combo_mascot_results.html		1	-777.777	-777.777	M:\Shao-En\MSDATA\kinaseinhib\k252a\solcomp\1000x\J6\m03182008_j6_6.raw		0	746.4187447		0	FALSE	0	-777.777
-1	1	0	0.653	0.12	IPI:IPI00013452.8	172080	SPACER	SWISS-PROT:P07814|TREMBL:A0AVA9;Q05BP6;Q05DF8;Q3KQZ8;Q5DSM1;Q5H9S5;Q6PD57;Q86X73|ENSEMBL:ENSP00000355890|REFSEQ:NP_004437|H-INV:HIT000321887|VEGA:OTTHUMP00000035562 Tax_Id=9606 Gene_Symbol=EPRS glutamyl-prolyl tRNA synthetase	IVQIPFCGEIDCEDWIKK	1125.5496	2249.0847	2	58	-777.777	-777.777	-777.777	-777.777	2945.286854	6.296965834	2947.0055	2945.299946	2945.4001	14502.19979	2249.086	1125.548822	2249.083119	2249.084541	FALSE			-777.777	-777.777	-777.777	1	54.3	M:\Shao-En\MSDATA\kinaseinhib\k252a\solcomp\1000x\J6\MSQuantCompatible_kinaseinhib_k252a_solcomp_1000x_J6_combo_mascot_results.html		1	-777.777	-777.777	M:\Shao-En\MSDATA\kinaseinhib\k252a\solcomp\1000x\J6\m03182008_j6_6.raw		2058183.918	2135.043086		1125.549629	TRUE	1125.548851	-777.777
-1	1	0	0.653	0.12	IPI:IPI00013452.8	172080	SPACER	SWISS-PROT:P07814|TREMBL:A0AVA9;Q05BP6;Q05DF8;Q3KQZ8;Q5DSM1;Q5H9S5;Q6PD57;Q86X73|ENSEMBL:ENSP00000355890|REFSEQ:NP_004437|H-INV:HIT000321887|VEGA:OTTHUMP00000035562 Tax_Id=9606 Gene_Symbol=EPRS glutamyl-prolyl tRNA synthetase	IVQIPFCGEIDCEDWIKK	750.7031	2249.0873	3	11	-777.777	-777.777	-777.777	-777.777	0	0	2942.884	0	0	0	2249.086	750.7030012	2249.087216	0	FALSE			-777.777	-777.777	-777.777	1	2.1	M:\Shao-En\MSDATA\kinaseinhib\k252a\solcomp\1000x\J6\MSQuantCompatible_kinaseinhib_k252a_solcomp_1000x_J6_combo_mascot_results.html		1	-777.777	-777.777	M:\Shao-En\MSDATA\kinaseinhib\k252a\solcomp\1000x\J6\m03182008_j6_6.raw		0	2135.043086		0	FALSE	0	-777.777
-1	1	0	0.653	0.12	IPI:IPI00013452.8	172080	SPACER	SWISS-PROT:P07814|TREMBL:A0AVA9;Q05BP6;Q05DF8;Q3KQZ8;Q5DSM1;Q5H9S5;Q6PD57;Q86X73|ENSEMBL:ENSP00000355890|REFSEQ:NP_004437|H-INV:HIT000321887|VEGA:OTTHUMP00000035562 Tax_Id=9606 Gene_Symbol=EPRS glutamyl-prolyl tRNA synthetase	KEENLADWYSQVITK	920.4762	1838.9378	2	82	-777.777	-777.777	-777.777	-777.777	2880.275152	6.253424949	2880.985	2879.870735	2879.9003	31252.02794	1838.9385	920.4757936	1838.937062	1822.908925	FALSE			-777.777	-777.777	-777.777	1	74.8	M:\Shao-En\MSDATA\kinaseinhib\k252a\solcomp\1000x\J6\MSQuantCompatible_kinaseinhib_k252a_solcomp_1000x_J6_combo_mascot_results.html	2Lys8	1	-777.777	-777.777	M:\Shao-En\MSDATA\kinaseinhib\k252a\solcomp\1000x\J6\m03182008_j6_6.raw		6114634.188	1822.910105		920.4761892	TRUE	920.4757828	-777.777
-1	1	0	0.653	0.12	IPI:IPI00013452.8	172080	SPACER	SWISS-PROT:P07814|TREMBL:A0AVA9;Q05BP6;Q05DF8;Q3KQZ8;Q5DSM1;Q5H9S5;Q6PD57;Q86X73|ENSEMBL:ENSP00000355890|REFSEQ:NP_004437|H-INV:HIT000321887|VEGA:OTTHUMP00000035562 Tax_Id=9606 Gene_Symbol=EPRS glutamyl-prolyl tRNA synthetase	KEENLADWYSQVITK	912.4625	1822.9104	2	57	-777.777	-777.777	-777.777	-777.777	0	0	2880.7104	0	0	0	1822.9101	912.4621081	1822.909691	0	FALSE			-777.777	-777.777	-777.777	1	40.9	M:\Shao-En\MSDATA\kinaseinhib\k252a\solcomp\1000x\J6\MSQuantCompatible_kinaseinhib_k252a_solcomp_1000x_J6_combo_mascot_results.html		1	-777.777	-777.777	M:\Shao-En\MSDATA\kinaseinhib\k252a\solcomp\1000x\J6\m03182008_j6_6.raw		0	1822.910105		0	TRUE	0	-777.777
-1	1	0	0.653	0.12	IPI:IPI00013452.8	172080	SPACER	SWISS-PROT:P07814|TREMBL:A0AVA9;Q05BP6;Q05DF8;Q3KQZ8;Q5DSM1;Q5H9S5;Q6PD57;Q86X73|ENSEMBL:ENSP00000355890|REFSEQ:NP_004437|H-INV:HIT000321887|VEGA:OTTHUMP00000035562 Tax_Id=9606 Gene_Symbol=EPRS glutamyl-prolyl tRNA synthetase	KEENLADWYSQVITK	608.644	1822.9101	3	34	-777.777	-777.777	-777.777	-777.777	2879.668917	6.253424949	2879.0649	2879.780935	2879.9003	40082.97956	1822.9101	608.6441587	1822.910688	1822.909867	FALSE			-777.777	-777.777	-777.777	1	23	M:\Shao-En\MSDATA\kinaseinhib\k252a\solcomp\1000x\J6\MSQuantCompatible_kinaseinhib_k252a_solcomp_1000x_J6_combo_mascot_results.html		1	-777.777	-777.777	M:\Shao-En\MSDATA\kinaseinhib\k252a\solcomp\1000x\J6\m03182008_j6_6.raw		14465670.88	1822.910105		608.6437165	TRUE	608.6438752	-777.777
-1	1	0	0.653	0.12	IPI:IPI00013452.8	172080	SPACER	SWISS-PROT:P07814|TREMBL:A0AVA9;Q05BP6;Q05DF8;Q3KQZ8;Q5DSM1;Q5H9S5;Q6PD57;Q86X73|ENSEMBL:ENSP00000355890|REFSEQ:NP_004437|H-INV:HIT000321887|VEGA:OTTHUMP00000035562 Tax_Id=9606 Gene_Symbol=EPRS glutamyl-prolyl tRNA synthetase	KGDIIQLQR	535.8184	1069.6223	2	63	-777.777	-777.777	-777.777	-777.777	2207.745145	7.825720156	2207.3781	2208.478505	2208.6235	97769.23485	1069.6244	535.8186906	1069.622856	1069.622921	FALSE			-777.777	-777.777	-777.777	1	40.9	M:\Shao-En\MSDATA\kinaseinhib\k252a\solcomp\1000x\J6\MSQuantCompatible_kinaseinhib_k252a_solcomp_1000x_J6_combo_mascot_results.html		1	-777.777	-777.777	M:\Shao-En\MSDATA\kinaseinhib\k252a\solcomp\1000x\J6\m03182008_j6_6.raw		43518041.5	1069.624375		535.8182228	TRUE	535.8185134	-777.777
-1	1	0	0.653	0.12	IPI:IPI00013452.8	172080	SPACER	SWISS-PROT:P07814|TREMBL:A0AVA9;Q05BP6;Q05DF8;Q3KQZ8;Q5DSM1;Q5H9S5;Q6PD57;Q86X73|ENSEMBL:ENSP00000355890|REFSEQ:NP_004437|H-INV:HIT000321887|VEGA:OTTHUMP00000035562 Tax_Id=9606 Gene_Symbol=EPRS glutamyl-prolyl tRNA synthetase	KGDIIQLQR	542.8359	1083.6573	2	51	-777.777	-777.777	-777.777	-777.777	0	0	2207.6157	0	0	0	1083.6587	542.8361779	1083.65783	0	FALSE			-777.777	-777.777	-777.777	1	25	M:\Shao-En\MSDATA\kinaseinhib\k252a\solcomp\1000x\J6\MSQuantCompatible_kinaseinhib_k252a_solcomp_1000x_J6_combo_mascot_results.html	1Arg6 1Lys8	1	-777.777	-777.777	M:\Shao-En\MSDATA\kinaseinhib\k252a\solcomp\1000x\J6\m03182008_j6_6.raw		0	1069.624375		0	TRUE	0	-777.777
-1	1	0	0.653	0.12	IPI:IPI00013452.8	172080	SPACER	SWISS-PROT:P07814|TREMBL:A0AVA9;Q05BP6;Q05DF8;Q3KQZ8;Q5DSM1;Q5H9S5;Q6PD57;Q86X73|ENSEMBL:ENSP00000355890|REFSEQ:NP_004437|H-INV:HIT000321887|VEGA:OTTHUMP00000035562 Tax_Id=9606 Gene_Symbol=EPRS glutamyl-prolyl tRNA synthetase	KGDIIQLQR	357.549	1069.6253	3	42	-777.777	-777.777	-777.777	-777.777	2207.837163	7.825720156	2205.6665	2207.803874	2206.8707	68872.46069	1069.6244	357.5496137	1069.627053	1069.627039	FALSE			-777.777	-777.777	-777.777	1	16.3	M:\Shao-En\MSDATA\kinaseinhib\k252a\solcomp\1000x\J6\MSQuantCompatible_kinaseinhib_k252a_solcomp_1000x_J6_combo_mascot_results.html		1	-777.777	-777.777	M:\Shao-En\MSDATA\kinaseinhib\k252a\solcomp\1000x\J6\m03182008_j6_6.raw		56392093.5	1069.624375		357.5490379	TRUE	357.5496515	-777.777
-1	1	0	0.653	0.12	IPI:IPI00013452.8	172080	SPACER	SWISS-PROT:P07814|TREMBL:A0AVA9;Q05BP6;Q05DF8;Q3KQZ8;Q5DSM1;Q5H9S5;Q6PD57;Q86X73|ENSEMBL:ENSP00000355890|REFSEQ:NP_004437|H-INV:HIT000321887|VEGA:OTTHUMP00000035562 Tax_Id=9606 Gene_Symbol=EPRS glutamyl-prolyl tRNA synthetase	KGDIIQLQR	362.227	1083.6593	3	32	-777.777	-777.777	-777.777	-777.777	0	0	2206.1393	0	0	0	1083.6587	362.2276052	1083.661028	0	FALSE			-777.777	-777.777	-777.777	1	10.6	M:\Shao-En\MSDATA\kinaseinhib\k252a\solcomp\1000x\J6\MSQuantCompatible_kinaseinhib_k252a_solcomp_1000x_J6_combo_mascot_results.html	1Arg6 1Lys8	1	-777.777	-777.777	M:\Shao-En\MSDATA\kinaseinhib\k252a\solcomp\1000x\J6\m03182008_j6_6.raw		0	1069.624375		0	TRUE	0	-777.777
-1	1	0	0.653	0.12	IPI:IPI00013452.8	172080	SPACER	SWISS-PROT:P07814|TREMBL:A0AVA9;Q05BP6;Q05DF8;Q3KQZ8;Q5DSM1;Q5H9S5;Q6PD57;Q86X73|ENSEMBL:ENSP00000355890|REFSEQ:NP_004437|H-INV:HIT000321887|VEGA:OTTHUMP00000035562 Tax_Id=9606 Gene_Symbol=EPRS glutamyl-prolyl tRNA synthetase	KPYIWEYSR	621.3193	1240.6241	2	35	-777.777	-777.777	-777.777	-777.777	2445.838223	7.739412776	2446.3699	2446.640009	2445.3668	30677.1874	1240.624	621.3194357	1240.624346	1240.624256	FALSE			-777.777	-777.777	-777.777	1	22.7	M:\Shao-En\MSDATA\kinaseinhib\k252a\solcomp\1000x\J6\MSQuantCompatible_kinaseinhib_k252a_solcomp_1000x_J6_combo_mascot_results.html		1	-777.777	-777.777	M:\Shao-En\MSDATA\kinaseinhib\k252a\solcomp\1000x\J6\m03182008_j6_6.raw		10734643.83	1240.624045		621.3193149	TRUE	621.3194506	-777.777
-1	1	0	0.653	0.12	IPI:IPI00013452.8	172080	SPACER	SWISS-PROT:P07814|TREMBL:A0AVA9;Q05BP6;Q05DF8;Q3KQZ8;Q5DSM1;Q5H9S5;Q6PD57;Q86X73|ENSEMBL:ENSP00000355890|REFSEQ:NP_004437|H-INV:HIT000321887|VEGA:OTTHUMP00000035562 Tax_Id=9606 Gene_Symbol=EPRS glutamyl-prolyl tRNA synthetase	KVIDPVAPR	497.8057	993.5968	2	50	-777.777	-777.777	-777.777	-777.777	1175.31322	62.28624136	1176.9309	1176.54281	1182.5547	3460.925439	993.5971	497.8060595	993.5975936	993.5965211	FALSE			-777.777	-777.777	-777.777	1	30.1	M:\Shao-En\MSDATA\kinaseinhib\k252a\solcomp\1000x\J6\MSQuantCompatible_kinaseinhib_k252a_solcomp_1000x_J6_combo_mascot_results.html		1	-777.777	-777.777	M:\Shao-En\MSDATA\kinaseinhib\k252a\solcomp\1000x\J6\m03182008_j6_6.raw		1676636.974	993.5970847		497.8055771	TRUE	497.8059367	-777.777
-1	1	0	0.653	0.12	IPI:IPI00013452.8	172080	SPACER	SWISS-PROT:P07814|TREMBL:A0AVA9;Q05BP6;Q05DF8;Q3KQZ8;Q5DSM1;Q5H9S5;Q6PD57;Q86X73|ENSEMBL:ENSP00000355890|REFSEQ:NP_004437|H-INV:HIT000321887|VEGA:OTTHUMP00000035562 Tax_Id=9606 Gene_Symbol=EPRS glutamyl-prolyl tRNA synthetase	KVIDPVAPR	504.8223	1007.63	2	38	-777.777	-777.777	-777.777	-777.777	0	0	1155.1431	0	0	0	1007.6314	504.8226468	1007.630768	0	FALSE			-777.777	-777.777	-777.777	1	31.6	M:\Shao-En\MSDATA\kinaseinhib\k252a\solcomp\1000x\J6\MSQuantCompatible_kinaseinhib_k252a_solcomp_1000x_J6_combo_mascot_results.html	1Arg6 1Lys8	1	-777.777	-777.777	M:\Shao-En\MSDATA\kinaseinhib\k252a\solcomp\1000x\J6\m03182008_j6_6.raw		0	993.5970847		0	TRUE	0	-777.777
-1	1	0	0.653	0.12	IPI:IPI00013452.8	172080	SPACER	SWISS-PROT:P07814|TREMBL:A0AVA9;Q05BP6;Q05DF8;Q3KQZ8;Q5DSM1;Q5H9S5;Q6PD57;Q86X73|ENSEMBL:ENSP00000355890|REFSEQ:NP_004437|H-INV:HIT000321887|VEGA:OTTHUMP00000035562 Tax_Id=9606 Gene_Symbol=EPRS glutamyl-prolyl tRNA synthetase	KVIDPVAPR	497.8057	993.5968	2	35	-777.777	-777.777	-777.777	-777.777	0	0	1146.7246	0	0	0	993.5971	497.8060595	993.5975936	0	FALSE			-777.777	-777.777	-777.777	1	17	M:\Shao-En\MSDATA\kinaseinhib\k252a\solcomp\1000x\J6\MSQuantCompatible_kinaseinhib_k252a_solcomp_1000x_J6_combo_mascot_results.html		1	-777.777	-777.777	M:\Shao-En\MSDATA\kinaseinhib\k252a\solcomp\1000x\J6\m03182008_j6_6.raw		0	993.5970847		0	TRUE	0	-777.777
-1	1	0	0.653	0.12	IPI:IPI00013452.8	172080	SPACER	SWISS-PROT:P07814|TREMBL:A0AVA9;Q05BP6;Q05DF8;Q3KQZ8;Q5DSM1;Q5H9S5;Q6PD57;Q86X73|ENSEMBL:ENSP00000355890|REFSEQ:NP_004437|H-INV:HIT000321887|VEGA:OTTHUMP00000035562 Tax_Id=9606 Gene_Symbol=EPRS glutamyl-prolyl tRNA synthetase	KVIDPVAPR	504.8222	1007.6299	2	35	-777.777	-777.777	-777.777	-777.777	0	0	1169.0596	0	0	0	1007.6314	504.8225468	1007.630568	0	FALSE			-777.777	-777.777	-777.777	1	17.1	M:\Shao-En\MSDATA\kinaseinhib\k252a\solcomp\1000x\J6\MSQuantCompatible_kinaseinhib_k252a_solcomp_1000x_J6_combo_mascot_results.html	1Arg6 1Lys8	1	-777.777	-777.777	M:\Shao-En\MSDATA\kinaseinhib\k252a\solcomp\1000x\J6\m03182008_j6_6.raw		0	993.5970847		0	TRUE	0	-777.777
-1	1	0	0.653	0.12	IPI:IPI00013452.8	172080	SPACER	SWISS-PROT:P07814|TREMBL:A0AVA9;Q05BP6;Q05DF8;Q3KQZ8;Q5DSM1;Q5H9S5;Q6PD57;Q86X73|ENSEMBL:ENSP00000355890|REFSEQ:NP_004437|H-INV:HIT000321887|VEGA:OTTHUMP00000035562 Tax_Id=9606 Gene_Symbol=EPRS glutamyl-prolyl tRNA synthetase	KVIDPVAPR	497.8058	993.597	2	33	-777.777	-777.777	-777.777	-777.777	0	0	1208.9297	0	0	0	993.5971	497.8061595	993.5977936	0	FALSE			-777.777	-777.777	-777.777	1	16	M:\Shao-En\MSDATA\kinaseinhib\k252a\solcomp\1000x\J6\MSQuantCompatible_kinaseinhib_k252a_solcomp_1000x_J6_combo_mascot_results.html		1	-777.777	-777.777	M:\Shao-En\MSDATA\kinaseinhib\k252a\solcomp\1000x\J6\m03182008_j6_6.raw		0	993.5970847		0	TRUE	0	-777.777
-1	1	0	0.653	0.12	IPI:IPI00013452.8	172080	SPACER	SWISS-PROT:P07814|TREMBL:A0AVA9;Q05BP6;Q05DF8;Q3KQZ8;Q5DSM1;Q5H9S5;Q6PD57;Q86X73|ENSEMBL:ENSP00000355890|REFSEQ:NP_004437|H-INV:HIT000321887|VEGA:OTTHUMP00000035562 Tax_Id=9606 Gene_Symbol=EPRS glutamyl-prolyl tRNA synthetase	KVIDPVAPR	504.8222	1007.6298	2	28	-777.777	-777.777	-777.777	-777.777	0	0	1178.9932	0	0	0	1007.6314	504.8225468	1007.630568	0	FALSE			-777.777	-777.777	-777.777	1	10	M:\Shao-En\MSDATA\kinaseinhib\k252a\solcomp\1000x\J6\MSQuantCompatible_kinaseinhib_k252a_solcomp_1000x_J6_combo_mascot_results.html	1Arg6 1Lys8	1	-777.777	-777.777	M:\Shao-En\MSDATA\kinaseinhib\k252a\solcomp\1000x\J6\m03182008_j6_6.raw		0	993.5970847		0	TRUE	0	-777.777
-1	1	0	0.653	0.12	IPI:IPI00013452.8	172080	SPACER	SWISS-PROT:P07814|TREMBL:A0AVA9;Q05BP6;Q05DF8;Q3KQZ8;Q5DSM1;Q5H9S5;Q6PD57;Q86X73|ENSEMBL:ENSP00000355890|REFSEQ:NP_004437|H-INV:HIT000321887|VEGA:OTTHUMP00000035562 Tax_Id=9606 Gene_Symbol=EPRS glutamyl-prolyl tRNA synthetase	LLSVNIR	407.761	813.5074	2	34	-777.777	-777.777	-777.777	-777.777	2438.906874	7.936534776	2437.0352	2439.112859	2440.0127	233049.6267	813.5072	407.7615227	813.50852	813.5089261	FALSE			-777.777	-777.777	-777.777	1	0	M:\Shao-En\MSDATA\kinaseinhib\k252a\solcomp\1000x\J6\MSQuantCompatible_kinaseinhib_k252a_solcomp_1000x_J6_combo_mascot_results.html		1	-777.777	-777.777	M:\Shao-En\MSDATA\kinaseinhib\k252a\solcomp\1000x\J6\m03182008_j6_6.raw		156486568.5	813.5072247		407.7610976	TRUE	407.7616203	-777.777
-1	1	0	0.653	0.12	IPI:IPI00013452.8	172080	SPACER	SWISS-PROT:P07814|TREMBL:A0AVA9;Q05BP6;Q05DF8;Q3KQZ8;Q5DSM1;Q5H9S5;Q6PD57;Q86X73|ENSEMBL:ENSP00000355890|REFSEQ:NP_004437|H-INV:HIT000321887|VEGA:OTTHUMP00000035562 Tax_Id=9606 Gene_Symbol=EPRS glutamyl-prolyl tRNA synthetase	LNLNNTVLSK	562.3307	1122.6469	2	52	-777.777	-777.777	-777.777	-777.777	2455.520388	8.192642747	2457.0642	2456.001171	2456.0359	183629.0572	1122.6488	562.3309426	1122.64736	1114.633971	FALSE			-777.777	-777.777	-777.777	1	11.4	M:\Shao-En\MSDATA\kinaseinhib\k252a\solcomp\1000x\J6\MSQuantCompatible_kinaseinhib_k252a_solcomp_1000x_J6_combo_mascot_results.html	1Lys8	1	-777.777	-777.777	M:\Shao-En\MSDATA\kinaseinhib\k252a\solcomp\1000x\J6\m03182008_j6_6.raw		75412600.56	1114.634615		562.3307264	TRUE	562.330969	-777.777
-1	1	0	0.653	0.12	IPI:IPI00013452.8	172080	SPACER	SWISS-PROT:P07814|TREMBL:A0AVA9;Q05BP6;Q05DF8;Q3KQZ8;Q5DSM1;Q5H9S5;Q6PD57;Q86X73|ENSEMBL:ENSP00000355890|REFSEQ:NP_004437|H-INV:HIT000321887|VEGA:OTTHUMP00000035562 Tax_Id=9606 Gene_Symbol=EPRS glutamyl-prolyl tRNA synthetase	LNLNNTVLSK	558.3241	1114.6337	2	39	-777.777	-777.777	-777.777	-777.777	0	0	2454.7119	0	0	0	1114.6346	558.3243499	1114.634174	0	FALSE			-777.777	-777.777	-777.777	1	19.4	M:\Shao-En\MSDATA\kinaseinhib\k252a\solcomp\1000x\J6\MSQuantCompatible_kinaseinhib_k252a_solcomp_1000x_J6_combo_mascot_results.html		1	-777.777	-777.777	M:\Shao-En\MSDATA\kinaseinhib\k252a\solcomp\1000x\J6\m03182008_j6_6.raw		0	1114.634615		0	TRUE	0	-777.777
-1	1	0	0.653	0.12	IPI:IPI00013452.8	172080	SPACER	SWISS-PROT:P07814|TREMBL:A0AVA9;Q05BP6;Q05DF8;Q3KQZ8;Q5DSM1;Q5H9S5;Q6PD57;Q86X73|ENSEMBL:ENSP00000355890|REFSEQ:NP_004437|H-INV:HIT000321887|VEGA:OTTHUMP00000035562 Tax_Id=9606 Gene_Symbol=EPRS glutamyl-prolyl tRNA synthetase	LNLNNTVLSKR	636.3742	1270.7339	2	48	-777.777	-777.777	-777.777	-777.777	2350.073779	8.259526459	2351.573	2350.067912	2351.0698	96984.05432	1270.7357	636.3743084	1270.734091	1270.734912	FALSE			-777.777	-777.777	-777.777	1	27.6	M:\Shao-En\MSDATA\kinaseinhib\k252a\solcomp\1000x\J6\MSQuantCompatible_kinaseinhib_k252a_solcomp_1000x_J6_combo_mascot_results.html		1	-777.777	-777.777	M:\Shao-En\MSDATA\kinaseinhib\k252a\solcomp\1000x\J6\m03182008_j6_6.raw		32149229.03	1270.735725		636.3742441	TRUE	636.3743525	-777.777
-1	1	0	0.653	0.12	IPI:IPI00013452.8	172080	SPACER	SWISS-PROT:P07814|TREMBL:A0AVA9;Q05BP6;Q05DF8;Q3KQZ8;Q5DSM1;Q5H9S5;Q6PD57;Q86X73|ENSEMBL:ENSP00000355890|REFSEQ:NP_004437|H-INV:HIT000321887|VEGA:OTTHUMP00000035562 Tax_Id=9606 Gene_Symbol=EPRS glutamyl-prolyl tRNA synthetase	LNLNNTVLSKR	643.3914	1284.7683	2	45	-777.777	-777.777	-777.777	-777.777	0	0	2349.9776	0	0	0	1284.77	643.3914957	1284.768466	0	FALSE			-777.777	-777.777	-777.777	1	30.4	M:\Shao-En\MSDATA\kinaseinhib\k252a\solcomp\1000x\J6\MSQuantCompatible_kinaseinhib_k252a_solcomp_1000x_J6_combo_mascot_results.html	1Arg6 1Lys8	1	-777.777	-777.777	M:\Shao-En\MSDATA\kinaseinhib\k252a\solcomp\1000x\J6\m03182008_j6_6.raw		0	1270.735725		0	TRUE	0	-777.777
-1	1	0	0.653	0.12	IPI:IPI00013452.8	172080	SPACER	SWISS-PROT:P07814|TREMBL:A0AVA9;Q05BP6;Q05DF8;Q3KQZ8;Q5DSM1;Q5H9S5;Q6PD57;Q86X73|ENSEMBL:ENSP00000355890|REFSEQ:NP_004437|H-INV:HIT000321887|VEGA:OTTHUMP00000035562 Tax_Id=9606 Gene_Symbol=EPRS glutamyl-prolyl tRNA synthetase	LNLNNTVLSKR	429.2636	1284.7689	3	36	-777.777	-777.777	-777.777	-777.777	2349.811247	8.259526459	2348.0895	2350.026727	2349.2006	155603.0204	1284.77	429.2640837	1284.770463	1270.736243	FALSE			-777.777	-777.777	-777.777	1	21.2	M:\Shao-En\MSDATA\kinaseinhib\k252a\solcomp\1000x\J6\MSQuantCompatible_kinaseinhib_k252a_solcomp_1000x_J6_combo_mascot_results.html	1Arg6 1Lys8	1	-777.777	-777.777	M:\Shao-En\MSDATA\kinaseinhib\k252a\solcomp\1000x\J6\m03182008_j6_6.raw		98532845	1270.735725		429.2636352	TRUE	429.2641189	-777.777
-1	1	0	0.653	0.12	IPI:IPI00013452.8	172080	SPACER	SWISS-PROT:P07814|TREMBL:A0AVA9;Q05BP6;Q05DF8;Q3KQZ8;Q5DSM1;Q5H9S5;Q6PD57;Q86X73|ENSEMBL:ENSP00000355890|REFSEQ:NP_004437|H-INV:HIT000321887|VEGA:OTTHUMP00000035562 Tax_Id=9606 Gene_Symbol=EPRS glutamyl-prolyl tRNA synthetase	LNLNNTVLSKR	424.5859	1270.7359	3	20	-777.777	-777.777	-777.777	-777.777	0	0	2347.8377	0	0	0	1270.7357	424.5863922	1270.737389	0	FALSE			-777.777	-777.777	-777.777	1	1.5	M:\Shao-En\MSDATA\kinaseinhib\k252a\solcomp\1000x\J6\MSQuantCompatible_kinaseinhib_k252a_solcomp_1000x_J6_combo_mascot_results.html		1	-777.777	-777.777	M:\Shao-En\MSDATA\kinaseinhib\k252a\solcomp\1000x\J6\m03182008_j6_6.raw		0	1270.735725		0	FALSE	0	-777.777
-1	1	0	0.653	0.12	IPI:IPI00013452.8	172080	SPACER	SWISS-PROT:P07814|TREMBL:A0AVA9;Q05BP6;Q05DF8;Q3KQZ8;Q5DSM1;Q5H9S5;Q6PD57;Q86X73|ENSEMBL:ENSP00000355890|REFSEQ:NP_004437|H-INV:HIT000321887|VEGA:OTTHUMP00000035562 Tax_Id=9606 Gene_Symbol=EPRS glutamyl-prolyl tRNA synthetase	LSSCDSFTSTINELNHCLSLR	818.7177	2453.1311	3	46	-777.777	-777.777	-777.777	-777.777	3061.200795	8.316708265	3060.3376	3061.426938	3060.6181	31759.68435	2453.1315	818.717478	2453.130646	2453.134202	FALSE			-777.777	-777.777	-777.777	1	45.6	M:\Shao-En\MSDATA\kinaseinhib\k252a\solcomp\1000x\J6\MSQuantCompatible_kinaseinhib_k252a_solcomp_1000x_J6_combo_mascot_results.html		1	-777.777	-777.777	M:\Shao-En\MSDATA\kinaseinhib\k252a\solcomp\1000x\J6\m03182008_j6_6.raw		7204449.053	2339.088566		818.7177852	TRUE	818.7175632	-777.777
-1	1	0	0.653	0.12	IPI:IPI00013452.8	172080	SPACER	SWISS-PROT:P07814|TREMBL:A0AVA9;Q05BP6;Q05DF8;Q3KQZ8;Q5DSM1;Q5H9S5;Q6PD57;Q86X73|ENSEMBL:ENSP00000355890|REFSEQ:NP_004437|H-INV:HIT000321887|VEGA:OTTHUMP00000035562 Tax_Id=9606 Gene_Symbol=EPRS glutamyl-prolyl tRNA synthetase	MFEIVFEDPKIPGEK	604.3153	1809.924	3	11	-777.777	-777.777	-777.777	-777.777	0	0	2920.5597	0	0	0	1809.9193	604.3154665	1809.924611	0	FALSE			-777.777	-777.777	-777.777	1	1.1	M:\Shao-En\MSDATA\kinaseinhib\k252a\solcomp\1000x\J6\MSQuantCompatible_kinaseinhib_k252a_solcomp_1000x_J6_combo_mascot_results.html	1Met(ox) 2Lys8	1	-777.777	-777.777	M:\Shao-En\MSDATA\kinaseinhib\k252a\solcomp\1000x\J6\m03182008_j6_6.raw		0	1777.896015		0	FALSE	0	-777.777
-1	1	0	0.653	0.12	IPI:IPI00013452.8	172080	SPACER	SWISS-PROT:P07814|TREMBL:A0AVA9;Q05BP6;Q05DF8;Q3KQZ8;Q5DSM1;Q5H9S5;Q6PD57;Q86X73|ENSEMBL:ENSP00000355890|REFSEQ:NP_004437|H-INV:HIT000321887|VEGA:OTTHUMP00000035562 Tax_Id=9606 Gene_Symbol=EPRS glutamyl-prolyl tRNA synthetase	NPAKYYTLFGR	665.352	1328.6895	2	41	-777.777	-777.777	-777.777	-777.777	2540.377231	8.037445112	2540.7918	2540.455651	2539.5218	36117.0134	1328.6877	665.3520559	1328.689586	1328.688355	FALSE			-777.777	-777.777	-777.777	1	31.5	M:\Shao-En\MSDATA\kinaseinhib\k252a\solcomp\1000x\J6\MSQuantCompatible_kinaseinhib_k252a_solcomp_1000x_J6_combo_mascot_results.html		1	-777.777	-777.777	M:\Shao-En\MSDATA\kinaseinhib\k252a\solcomp\1000x\J6\m03182008_j6_6.raw		11218331.53	1328.687705		665.3520194	TRUE	665.3520754	-777.777
-1	1	0	0.653	0.12	IPI:IPI00013452.8	172080	SPACER	SWISS-PROT:P07814|TREMBL:A0AVA9;Q05BP6;Q05DF8;Q3KQZ8;Q5DSM1;Q5H9S5;Q6PD57;Q86X73|ENSEMBL:ENSP00000355890|REFSEQ:NP_004437|H-INV:HIT000321887|VEGA:OTTHUMP00000035562 Tax_Id=9606 Gene_Symbol=EPRS glutamyl-prolyl tRNA synthetase	NPAKYYTLFGR	443.9036	1328.6891	3	39	-777.777	-777.777	-777.777	-777.777	2540.339601	8.037445112	2540.0339	2540.39862	2539.5218	37814.37717	1328.6877	443.9040572	1328.690383	1328.689836	FALSE			-777.777	-777.777	-777.777	1	34.2	M:\Shao-En\MSDATA\kinaseinhib\k252a\solcomp\1000x\J6\MSQuantCompatible_kinaseinhib_k252a_solcomp_1000x_J6_combo_mascot_results.html		1	-777.777	-777.777	M:\Shao-En\MSDATA\kinaseinhib\k252a\solcomp\1000x\J6\m03182008_j6_6.raw		22306523.06	1328.687705		443.9036342	TRUE	443.9040914	-777.777
-1	1	0	0.653	0.12	IPI:IPI00013452.8	172080	SPACER	SWISS-PROT:P07814|TREMBL:A0AVA9;Q05BP6;Q05DF8;Q3KQZ8;Q5DSM1;Q5H9S5;Q6PD57;Q86X73|ENSEMBL:ENSP00000355890|REFSEQ:NP_004437|H-INV:HIT000321887|VEGA:OTTHUMP00000035562 Tax_Id=9606 Gene_Symbol=EPRS glutamyl-prolyl tRNA synthetase	NPAKYYTLFGR	448.5817	1342.7233	3	32	-777.777	-777.777	-777.777	-777.777	0	0	2540.2904	0	0	0	1342.722	448.5821487	1342.724658	0	FALSE			-777.777	-777.777	-777.777	1	16.9	M:\Shao-En\MSDATA\kinaseinhib\k252a\solcomp\1000x\J6\MSQuantCompatible_kinaseinhib_k252a_solcomp_1000x_J6_combo_mascot_results.html	1Arg6 1Lys8	1	-777.777	-777.777	M:\Shao-En\MSDATA\kinaseinhib\k252a\solcomp\1000x\J6\m03182008_j6_6.raw		0	1328.687705		0	TRUE	0	-777.777
-1	1	0	0.653	0.12	IPI:IPI00013452.8	172080	SPACER	SWISS-PROT:P07814|TREMBL:A0AVA9;Q05BP6;Q05DF8;Q3KQZ8;Q5DSM1;Q5H9S5;Q6PD57;Q86X73|ENSEMBL:ENSP00000355890|REFSEQ:NP_004437|H-INV:HIT000321887|VEGA:OTTHUMP00000035562 Tax_Id=9606 Gene_Symbol=EPRS glutamyl-prolyl tRNA synthetase	NPEVGLKPVWYSPK	807.4375	1612.8604	2	69	-777.777	-777.777	-777.777	-777.777	2558.458351	12.3255449	2555.5408	2558.627821	2557.6048	165685.7857	1612.8613	807.4372984	1612.860071	1612.859807	FALSE			-777.777	-777.777	-777.777	1	56	M:\Shao-En\MSDATA\kinaseinhib\k252a\solcomp\1000x\J6\MSQuantCompatible_kinaseinhib_k252a_solcomp_1000x_J6_combo_mascot_results.html		1	-777.777	-777.777	M:\Shao-En\MSDATA\kinaseinhib\k252a\solcomp\1000x\J6\m03182008_j6_6.raw		38306207.54	1612.861295		807.4373042	TRUE	807.4371026	-777.777
-1	1	0	0.653	0.12	IPI:IPI00013452.8	172080	SPACER	SWISS-PROT:P07814|TREMBL:A0AVA9;Q05BP6;Q05DF8;Q3KQZ8;Q5DSM1;Q5H9S5;Q6PD57;Q86X73|ENSEMBL:ENSP00000355890|REFSEQ:NP_004437|H-INV:HIT000321887|VEGA:OTTHUMP00000035562 Tax_Id=9606 Gene_Symbol=EPRS glutamyl-prolyl tRNA synthetase	NPEVGLKPVWYSPK	815.4519	1628.8893	2	61	-777.777	-777.777	-777.777	-777.777	0	0	2557.3466	0	0	0	1628.8897	815.4516839	1628.888842	0	FALSE			-777.777	-777.777	-777.777	1	47.3	M:\Shao-En\MSDATA\kinaseinhib\k252a\solcomp\1000x\J6\MSQuantCompatible_kinaseinhib_k252a_solcomp_1000x_J6_combo_mascot_results.html	2Lys8	1	-777.777	-777.777	M:\Shao-En\MSDATA\kinaseinhib\k252a\solcomp\1000x\J6\m03182008_j6_6.raw		0	1612.861295		0	TRUE	0	-777.777
-1	1	0	0.653	0.12	IPI:IPI00013452.8	172080	SPACER	SWISS-PROT:P07814|TREMBL:A0AVA9;Q05BP6;Q05DF8;Q3KQZ8;Q5DSM1;Q5H9S5;Q6PD57;Q86X73|ENSEMBL:ENSP00000355890|REFSEQ:NP_004437|H-INV:HIT000321887|VEGA:OTTHUMP00000035562 Tax_Id=9606 Gene_Symbol=EPRS glutamyl-prolyl tRNA synthetase	NPEVGLKPVWYSPK	543.9702	1628.8888	3	32	-777.777	-777.777	-777.777	-777.777	2558.326243	12.3255449	2563.8334	2558.444305	2557.6048	157475.4624	1628.8897	543.9704759	1628.88964	1612.860491	FALSE			-777.777	-777.777	-777.777	1	20.7	M:\Shao-En\MSDATA\kinaseinhib\k252a\solcomp\1000x\J6\MSQuantCompatible_kinaseinhib_k252a_solcomp_1000x_J6_combo_mascot_results.html	2Lys8	1	-777.777	-777.777	M:\Shao-En\MSDATA\kinaseinhib\k252a\solcomp\1000x\J6\m03182008_j6_6.raw		67991031.63	1612.861295		543.9699907	TRUE	543.9702665	-777.777
-1	1	0	0.653	0.12	IPI:IPI00013452.8	172080	SPACER	SWISS-PROT:P07814|TREMBL:A0AVA9;Q05BP6;Q05DF8;Q3KQZ8;Q5DSM1;Q5H9S5;Q6PD57;Q86X73|ENSEMBL:ENSP00000355890|REFSEQ:NP_004437|H-INV:HIT000321887|VEGA:OTTHUMP00000035562 Tax_Id=9606 Gene_Symbol=EPRS glutamyl-prolyl tRNA synthetase	NPEVGLKPVWYSPK	543.9701	1628.8885	3	31	-777.777	-777.777	-777.777	-777.777	0	0	2554.7524	0	0	0	1628.8897	543.9703759	1628.88934	0	FALSE			-777.777	-777.777	-777.777	1	25.3	M:\Shao-En\MSDATA\kinaseinhib\k252a\solcomp\1000x\J6\MSQuantCompatible_kinaseinhib_k252a_solcomp_1000x_J6_combo_mascot_results.html	2Lys8	1	-777.777	-777.777	M:\Shao-En\MSDATA\kinaseinhib\k252a\solcomp\1000x\J6\m03182008_j6_6.raw		0	1612.861295		0	TRUE	0	-777.777
-1	1	0	0.653	0.12	IPI:IPI00013452.8	172080	SPACER	SWISS-PROT:P07814|TREMBL:A0AVA9;Q05BP6;Q05DF8;Q3KQZ8;Q5DSM1;Q5H9S5;Q6PD57;Q86X73|ENSEMBL:ENSP00000355890|REFSEQ:NP_004437|H-INV:HIT000321887|VEGA:OTTHUMP00000035562 Tax_Id=9606 Gene_Symbol=EPRS glutamyl-prolyl tRNA synthetase	NPEVGLKPVWYSPK	538.6269	1612.859	3	25	-777.777	-777.777	-777.777	-777.777	0	0	2552.9706	0	0	0	1612.8613	538.6271856	1612.859769	0	FALSE			-777.777	-777.777	-777.777	1	16.9	M:\Shao-En\MSDATA\kinaseinhib\k252a\solcomp\1000x\J6\MSQuantCompatible_kinaseinhib_k252a_solcomp_1000x_J6_combo_mascot_results.html		1	-777.777	-777.777	M:\Shao-En\MSDATA\kinaseinhib\k252a\solcomp\1000x\J6\m03182008_j6_6.raw		0	1612.861295		0	FALSE	0	-777.777
-1	1	0	0.653	0.12	IPI:IPI00013452.8	172080	SPACER	SWISS-PROT:P07814|TREMBL:A0AVA9;Q05BP6;Q05DF8;Q3KQZ8;Q5DSM1;Q5H9S5;Q6PD57;Q86X73|ENSEMBL:ENSP00000355890|REFSEQ:NP_004437|H-INV:HIT000321887|VEGA:OTTHUMP00000035562 Tax_Id=9606 Gene_Symbol=EPRS glutamyl-prolyl tRNA synthetase	NSEPAGLETPEAK	671.8281	1341.6416	2	47	-777.777	-777.777	-777.777	-777.777	2176.044154	25.10074482	2170.8847	2175.104746	2174.7862	35997.40325	1341.6412	671.8281442	1341.641763	1341.640587	FALSE			-777.777	-777.777	-777.777	1	30.5	M:\Shao-En\MSDATA\kinaseinhib\k252a\solcomp\1000x\J6\MSQuantCompatible_kinaseinhib_k252a_solcomp_1000x_J6_combo_mascot_results.html		1	-777.777	-777.777	M:\Shao-En\MSDATA\kinaseinhib\k252a\solcomp\1000x\J6\m03182008_j6_6.raw		11014794.72	1341.641195		671.8281228	TRUE	671.828167	-777.777
-1	1	0	0.653	0.12	IPI:IPI00013452.8	172080	SPACER	SWISS-PROT:P07814|TREMBL:A0AVA9;Q05BP6;Q05DF8;Q3KQZ8;Q5DSM1;Q5H9S5;Q6PD57;Q86X73|ENSEMBL:ENSP00000355890|REFSEQ:NP_004437|H-INV:HIT000321887|VEGA:OTTHUMP00000035562 Tax_Id=9606 Gene_Symbol=EPRS glutamyl-prolyl tRNA synthetase	QFIAAQGSSR	532.7777	1063.5409	2	44	-777.777	-777.777	-777.777	-777.777	1133.925783	42.51513367	1117.443	1134.403848	1137.1756	6279.362603	1063.541	532.7779961	1063.541467	1063.539683	FALSE			-777.777	-777.777	-777.777	1	31.8	M:\Shao-En\MSDATA\kinaseinhib\k252a\solcomp\1000x\J6\MSQuantCompatible_kinaseinhib_k252a_solcomp_1000x_J6_combo_mascot_results.html		1	-777.777	-777.777	M:\Shao-En\MSDATA\kinaseinhib\k252a\solcomp\1000x\J6\m03182008_j6_6.raw		2754005.941	1063.541045		532.7768467	TRUE	532.7771429	-777.777
-1	1	0	0.653	0.12	IPI:IPI00013452.8	172080	SPACER	SWISS-PROT:P07814|TREMBL:A0AVA9;Q05BP6;Q05DF8;Q3KQZ8;Q5DSM1;Q5H9S5;Q6PD57;Q86X73|ENSEMBL:ENSP00000355890|REFSEQ:NP_004437|H-INV:HIT000321887|VEGA:OTTHUMP00000035562 Tax_Id=9606 Gene_Symbol=EPRS glutamyl-prolyl tRNA synthetase	QFIAAQGSSR	535.7875	1069.5605	2	30	-777.777	-777.777	-777.777	-777.777	0	0	1119.1501	0	0	0	1069.5611	535.7877907	1069.561056	0	FALSE			-777.777	-777.777	-777.777	1	14.8	M:\Shao-En\MSDATA\kinaseinhib\k252a\solcomp\1000x\J6\MSQuantCompatible_kinaseinhib_k252a_solcomp_1000x_J6_combo_mascot_results.html	1Arg6	1	-777.777	-777.777	M:\Shao-En\MSDATA\kinaseinhib\k252a\solcomp\1000x\J6\m03182008_j6_6.raw		0	1063.541045		0	TRUE	0	-777.777
-1	1	0	0.653	0.12	IPI:IPI00013452.8	172080	SPACER	SWISS-PROT:P07814|TREMBL:A0AVA9;Q05BP6;Q05DF8;Q3KQZ8;Q5DSM1;Q5H9S5;Q6PD57;Q86X73|ENSEMBL:ENSP00000355890|REFSEQ:NP_004437|H-INV:HIT000321887|VEGA:OTTHUMP00000035562 Tax_Id=9606 Gene_Symbol=EPRS glutamyl-prolyl tRNA synthetase	QFIAAQGSSR	535.7875	1069.5605	2	18	-777.777	-777.777	-777.777	-777.777	0	0	1150.2166	0	0	0	1069.5611	535.7877907	1069.561056	0	FALSE			-777.777	-777.777	-777.777	1	6.8	M:\Shao-En\MSDATA\kinaseinhib\k252a\solcomp\1000x\J6\MSQuantCompatible_kinaseinhib_k252a_solcomp_1000x_J6_combo_mascot_results.html	1Arg6	1	-777.777	-777.777	M:\Shao-En\MSDATA\kinaseinhib\k252a\solcomp\1000x\J6\m03182008_j6_6.raw		0	1063.541045		0	FALSE	0	-777.777
-1	1	0	0.653	0.12	IPI:IPI00013452.8	172080	SPACER	SWISS-PROT:P07814|TREMBL:A0AVA9;Q05BP6;Q05DF8;Q3KQZ8;Q5DSM1;Q5H9S5;Q6PD57;Q86X73|ENSEMBL:ENSP00000355890|REFSEQ:NP_004437|H-INV:HIT000321887|VEGA:OTTHUMP00000035562 Tax_Id=9606 Gene_Symbol=EPRS glutamyl-prolyl tRNA synthetase	RGFFICDQPYEPVSPYSCK	784.0266	2349.058	3	46	-777.777	-777.777	-777.777	-777.777	2738.428457	10.60279957	2739.0908	2738.95327	2738.3093	36697.11488	2349.0558	784.0264409	2349.057534	2349.055527	FALSE			-777.777	-777.777	-777.777	1	38.3	M:\Shao-En\MSDATA\kinaseinhib\k252a\solcomp\1000x\J6\MSQuantCompatible_kinaseinhib_k252a_solcomp_1000x_J6_combo_mascot_results.html		1	-777.777	-777.777	M:\Shao-En\MSDATA\kinaseinhib\k252a\solcomp\1000x\J6\m03182008_j6_6.raw		8942089.18	2235.012866		784.0266255	TRUE	784.0264663	-777.777
-1	1	0	0.653	0.12	IPI:IPI00013452.8	172080	SPACER	SWISS-PROT:P07814|TREMBL:A0AVA9;Q05BP6;Q05DF8;Q3KQZ8;Q5DSM1;Q5H9S5;Q6PD57;Q86X73|ENSEMBL:ENSP00000355890|REFSEQ:NP_004437|H-INV:HIT000321887|VEGA:OTTHUMP00000035562 Tax_Id=9606 Gene_Symbol=EPRS glutamyl-prolyl tRNA synthetase	RLLSVNIR	485.8112	969.6078	2	40	-777.777	-777.777	-777.777	-777.777	2313.268309	8.197605261	2311.209	2313.410871	2314.3238	86622.67425	969.6083	485.8115813	969.6086371	969.608071	FALSE			-777.777	-777.777	-777.777	1	22.5	M:\Shao-En\MSDATA\kinaseinhib\k252a\solcomp\1000x\J6\MSQuantCompatible_kinaseinhib_k252a_solcomp_1000x_J6_combo_mascot_results.html		1	-777.777	-777.777	M:\Shao-En\MSDATA\kinaseinhib\k252a\solcomp\1000x\J6\m03182008_j6_6.raw		44729341.75	969.6083347		485.8111841	TRUE	485.8115654	-777.777
-1	1	0	0.653	0.12	IPI:IPI00013452.8	172080	SPACER	SWISS-PROT:P07814|TREMBL:A0AVA9;Q05BP6;Q05DF8;Q3KQZ8;Q5DSM1;Q5H9S5;Q6PD57;Q86X73|ENSEMBL:ENSP00000355890|REFSEQ:NP_004437|H-INV:HIT000321887|VEGA:OTTHUMP00000035562 Tax_Id=9606 Gene_Symbol=EPRS glutamyl-prolyl tRNA synthetase	RLLSVNIR	491.8317	981.6489	2	33	-777.777	-777.777	-777.777	-777.777	0	0	2311.9494	0	0	0	981.6486	491.8320703	981.6496153	0	FALSE			-777.777	-777.777	-777.777	1	17.9	M:\Shao-En\MSDATA\kinaseinhib\k252a\solcomp\1000x\J6\MSQuantCompatible_kinaseinhib_k252a_solcomp_1000x_J6_combo_mascot_results.html	2Arg6	1	-777.777	-777.777	M:\Shao-En\MSDATA\kinaseinhib\k252a\solcomp\1000x\J6\m03182008_j6_6.raw		0	969.6083347		0	TRUE	0	-777.777
-1	1	0	0.653	0.12	IPI:IPI00013452.8	172080	SPACER	SWISS-PROT:P07814|TREMBL:A0AVA9;Q05BP6;Q05DF8;Q3KQZ8;Q5DSM1;Q5H9S5;Q6PD57;Q86X73|ENSEMBL:ENSP00000355890|REFSEQ:NP_004437|H-INV:HIT000321887|VEGA:OTTHUMP00000035562 Tax_Id=9606 Gene_Symbol=EPRS glutamyl-prolyl tRNA synthetase	SCQFVAVRR	374.8658	1121.5757	3	15	-777.777	-777.777	-777.777	-777.777	0	0	2048.8848	0	0	0	1121.5764	374.8663823	1121.577359	0	FALSE			-777.777	-777.777	-777.777	1	1.1	M:\Shao-En\MSDATA\kinaseinhib\k252a\solcomp\1000x\J6\MSQuantCompatible_kinaseinhib_k252a_solcomp_1000x_J6_combo_mascot_results.html		1	-777.777	-777.777	M:\Shao-En\MSDATA\kinaseinhib\k252a\solcomp\1000x\J6\m03182008_j6_6.raw		0	1064.55492		0	FALSE	0	-777.777
-1	1	0	0.653	0.12	IPI:IPI00013452.8	172080	SPACER	SWISS-PROT:P07814|TREMBL:A0AVA9;Q05BP6;Q05DF8;Q3KQZ8;Q5DSM1;Q5H9S5;Q6PD57;Q86X73|ENSEMBL:ENSP00000355890|REFSEQ:NP_004437|H-INV:HIT000321887|VEGA:OTTHUMP00000035562 Tax_Id=9606 Gene_Symbol=EPRS glutamyl-prolyl tRNA synthetase	SGKTELAEPIAIRPTSETVMYPAYAK	954.5066	2860.4979	3	31	-777.777	-777.777	-777.777	-777.777	2530.828554	10.47097556	2530.0955	2531.180224	2530.3723	78052.18072	2860.4958	954.5061319	2860.496608	2838.448535	FALSE			-777.777	-777.777	-777.777	1	27.7	M:\Shao-En\MSDATA\kinaseinhib\k252a\solcomp\1000x\J6\MSQuantCompatible_kinaseinhib_k252a_solcomp_1000x_J6_combo_mascot_results.html	1Arg6 1Met(ox) 2Lys8	1	-777.777	-777.777	M:\Shao-En\MSDATA\kinaseinhib\k252a\solcomp\1000x\J6\m03182008_j6_6.raw		14274543.06	2822.452385		954.5068162	TRUE	954.5063481	-777.777
-1	1	0	0.653	0.12	IPI:IPI00013452.8	172080	SPACER	SWISS-PROT:P07814|TREMBL:A0AVA9;Q05BP6;Q05DF8;Q3KQZ8;Q5DSM1;Q5H9S5;Q6PD57;Q86X73|ENSEMBL:ENSP00000355890|REFSEQ:NP_004437|H-INV:HIT000321887|VEGA:OTTHUMP00000035562 Tax_Id=9606 Gene_Symbol=EPRS glutamyl-prolyl tRNA synthetase	SGKTELAEPIAIRPTSETVMYPAYAK	947.1573	2838.4501	3	20	-777.777	-777.777	-777.777	-777.777	0	0	2529.5283	0	0	0	2838.4473	947.1568452	2838.448748	0	FALSE			-777.777	-777.777	-777.777	1	6.6	M:\Shao-En\MSDATA\kinaseinhib\k252a\solcomp\1000x\J6\MSQuantCompatible_kinaseinhib_k252a_solcomp_1000x_J6_combo_mascot_results.html	1Met(ox)	1	-777.777	-777.777	M:\Shao-En\MSDATA\kinaseinhib\k252a\solcomp\1000x\J6\m03182008_j6_6.raw		0	2822.452385		0	FALSE	0	-777.777
-1	1	0	0.653	0.12	IPI:IPI00013452.8	172080	SPACER	SWISS-PROT:P07814|TREMBL:A0AVA9;Q05BP6;Q05DF8;Q3KQZ8;Q5DSM1;Q5H9S5;Q6PD57;Q86X73|ENSEMBL:ENSP00000355890|REFSEQ:NP_004437|H-INV:HIT000321887|VEGA:OTTHUMP00000035562 Tax_Id=9606 Gene_Symbol=EPRS glutamyl-prolyl tRNA synthetase	SGKTELAEPIAIRPTSETVMYPAYAK	710.6186	2838.4454	4	50	-777.777	-777.777	-777.777	-777.777	2531.105643	8.337813039	2529.242	2531.20009	2530.3723	67128.93624	2838.4473	710.6185739	2838.445245	2838.446301	FALSE			-777.777	-777.777	-777.777	1	38.9	M:\Shao-En\MSDATA\kinaseinhib\k252a\solcomp\1000x\J6\MSQuantCompatible_kinaseinhib_k252a_solcomp_1000x_J6_combo_mascot_results.html	1Met(ox)	1	-777.777	-777.777	M:\Shao-En\MSDATA\kinaseinhib\k252a\solcomp\1000x\J6\m03182008_j6_6.raw		19063718.47	2822.452385		710.619815	TRUE	710.6197889	-777.777
-1	1	0	0.653	0.12	IPI:IPI00013452.8	172080	SPACER	SWISS-PROT:P07814|TREMBL:A0AVA9;Q05BP6;Q05DF8;Q3KQZ8;Q5DSM1;Q5H9S5;Q6PD57;Q86X73|ENSEMBL:ENSP00000355890|REFSEQ:NP_004437|H-INV:HIT000321887|VEGA:OTTHUMP00000035562 Tax_Id=9606 Gene_Symbol=EPRS glutamyl-prolyl tRNA synthetase	SGKTELAEPIAIRPTSETVMYPAYAK	716.1307	2860.4937	4	32	-777.777	-777.777	-777.777	-777.777	0	0	2529.8098	0	0	0	2860.4958	716.1306639	2860.493605	0	FALSE			-777.777	-777.777	-777.777	1	26.8	M:\Shao-En\MSDATA\kinaseinhib\k252a\solcomp\1000x\J6\MSQuantCompatible_kinaseinhib_k252a_solcomp_1000x_J6_combo_mascot_results.html	1Arg6 1Met(ox) 2Lys8	1	-777.777	-777.777	M:\Shao-En\MSDATA\kinaseinhib\k252a\solcomp\1000x\J6\m03182008_j6_6.raw		0	2822.452385		0	TRUE	0	-777.777
-1	1	0	0.653	0.12	IPI:IPI00013452.8	172080	SPACER	SWISS-PROT:P07814|TREMBL:A0AVA9;Q05BP6;Q05DF8;Q3KQZ8;Q5DSM1;Q5H9S5;Q6PD57;Q86X73|ENSEMBL:ENSP00000355890|REFSEQ:NP_004437|H-INV:HIT000321887|VEGA:OTTHUMP00000035562 Tax_Id=9606 Gene_Symbol=EPRS glutamyl-prolyl tRNA synthetase	SLCIPFKPLCELQPGAK	979.5166	1957.0187	2	50	-777.777	-777.777	-777.777	-777.777	2863.026685	13.21626808	2862.586	2863.189221	2862.8606	59077.37031	1957.0165	979.5160866	1957.017648	1957.017597	FALSE			-777.777	-777.777	-777.777	1	38.8	M:\Shao-En\MSDATA\kinaseinhib\k252a\solcomp\1000x\J6\MSQuantCompatible_kinaseinhib_k252a_solcomp_1000x_J6_combo_mascot_results.html		1	-777.777	-777.777	M:\Shao-En\MSDATA\kinaseinhib\k252a\solcomp\1000x\J6\m03182008_j6_6.raw		10245853.65	1842.973556		979.5165528	TRUE	979.5160395	-777.777
-1	1	0	0.653	0.12	IPI:IPI00013452.8	172080	SPACER	SWISS-PROT:P07814|TREMBL:A0AVA9;Q05BP6;Q05DF8;Q3KQZ8;Q5DSM1;Q5H9S5;Q6PD57;Q86X73|ENSEMBL:ENSP00000355890|REFSEQ:NP_004437|H-INV:HIT000321887|VEGA:OTTHUMP00000035562 Tax_Id=9606 Gene_Symbol=EPRS glutamyl-prolyl tRNA synthetase	SLCIPFKPLCELQPGAK	658.6889	1973.045	3	22	-777.777	-777.777	-777.777	-777.777	0	0	2864.2245	0	0	0	1973.0449	658.688968	1973.045116	0	FALSE			-777.777	-777.777	-777.777	1	19.1	M:\Shao-En\MSDATA\kinaseinhib\k252a\solcomp\1000x\J6\MSQuantCompatible_kinaseinhib_k252a_solcomp_1000x_J6_combo_mascot_results.html	2Lys8	1	-777.777	-777.777	M:\Shao-En\MSDATA\kinaseinhib\k252a\solcomp\1000x\J6\m03182008_j6_6.raw		0	1842.973556		0	FALSE	0	-777.777
-1	1	0	0.653	0.12	IPI:IPI00013452.8	172080	SPACER	SWISS-PROT:P07814|TREMBL:A0AVA9;Q05BP6;Q05DF8;Q3KQZ8;Q5DSM1;Q5H9S5;Q6PD57;Q86X73|ENSEMBL:ENSP00000355890|REFSEQ:NP_004437|H-INV:HIT000321887|VEGA:OTTHUMP00000035562 Tax_Id=9606 Gene_Symbol=EPRS glutamyl-prolyl tRNA synthetase	SLCIPFKPLCELQPGAK	653.3465	1957.0176	3	16	-777.777	-777.777	-777.777	-777.777	0	0	2867.2713	0	0	0	1957.0165	653.3465777	1957.017945	0	FALSE			-777.777	-777.777	-777.777	1	6.7	M:\Shao-En\MSDATA\kinaseinhib\k252a\solcomp\1000x\J6\MSQuantCompatible_kinaseinhib_k252a_solcomp_1000x_J6_combo_mascot_results.html		1	-777.777	-777.777	M:\Shao-En\MSDATA\kinaseinhib\k252a\solcomp\1000x\J6\m03182008_j6_6.raw		0	1842.973556		0	FALSE	0	-777.777
-1	1	0	0.653	0.12	IPI:IPI00013452.8	172080	SPACER	SWISS-PROT:P07814|TREMBL:A0AVA9;Q05BP6;Q05DF8;Q3KQZ8;Q5DSM1;Q5H9S5;Q6PD57;Q86X73|ENSEMBL:ENSP00000355890|REFSEQ:NP_004437|H-INV:HIT000321887|VEGA:OTTHUMP00000035562 Tax_Id=9606 Gene_Symbol=EPRS glutamyl-prolyl tRNA synthetase	SLIGVEYKPVSATGAEDKDK	703.0345	2106.0816	3	49	-777.777	-777.777	-777.777	-777.777	2352.140388	8.220595633	2352.3004	2352.733952	2352.8563	34429.89645	2106.0844	703.0344876	2106.081675	2106.081032	FALSE			-777.777	-777.777	-777.777	1	44.7	M:\Shao-En\MSDATA\kinaseinhib\k252a\solcomp\1000x\J6\MSQuantCompatible_kinaseinhib_k252a_solcomp_1000x_J6_combo_mascot_results.html		1	-777.777	-777.777	M:\Shao-En\MSDATA\kinaseinhib\k252a\solcomp\1000x\J6\m03182008_j6_6.raw		9855033.754	2106.084415		703.0342583	TRUE	703.0342459	-777.777
-1	1	0	0.653	0.12	IPI:IPI00013452.8	172080	SPACER	SWISS-PROT:P07814|TREMBL:A0AVA9;Q05BP6;Q05DF8;Q3KQZ8;Q5DSM1;Q5H9S5;Q6PD57;Q86X73|ENSEMBL:ENSP00000355890|REFSEQ:NP_004437|H-INV:HIT000321887|VEGA:OTTHUMP00000035562 Tax_Id=9606 Gene_Symbol=EPRS glutamyl-prolyl tRNA synthetase	SLYDEVAAQGEVVR	768.3893	1534.764	2	94	-777.777	-777.777	-777.777	-777.777	2682.021999	8.305214181	2679.8388	2682.043559	2683.0256	264369.93	1534.7627	768.3891692	1534.763813	1534.761286	FALSE			-777.777	-777.777	-777.777	1	69	M:\Shao-En\MSDATA\kinaseinhib\k252a\solcomp\1000x\J6\MSQuantCompatible_kinaseinhib_k252a_solcomp_1000x_J6_combo_mascot_results.html		1	-777.777	-777.777	M:\Shao-En\MSDATA\kinaseinhib\k252a\solcomp\1000x\J6\m03182008_j6_6.raw		66219539.13	1534.762705		768.3889992	TRUE	768.3888684	-777.777
-1	1	0	0.653	0.12	IPI:IPI00013452.8	172080	SPACER	SWISS-PROT:P07814|TREMBL:A0AVA9;Q05BP6;Q05DF8;Q3KQZ8;Q5DSM1;Q5H9S5;Q6PD57;Q86X73|ENSEMBL:ENSP00000355890|REFSEQ:NP_004437|H-INV:HIT000321887|VEGA:OTTHUMP00000035562 Tax_Id=9606 Gene_Symbol=EPRS glutamyl-prolyl tRNA synthetase	SLYDEVAAQGEVVR	771.3997	1540.7848	2	91	-777.777	-777.777	-777.777	-777.777	0	0	2680.0988	0	0	0	1540.7828	771.3995637	1540.784602	0	FALSE			-777.777	-777.777	-777.777	1	62.9	M:\Shao-En\MSDATA\kinaseinhib\k252a\solcomp\1000x\J6\MSQuantCompatible_kinaseinhib_k252a_solcomp_1000x_J6_combo_mascot_results.html	1Arg6	1	-777.777	-777.777	M:\Shao-En\MSDATA\kinaseinhib\k252a\solcomp\1000x\J6\m03182008_j6_6.raw		0	1534.762705		0	TRUE	0	-777.777
-1	1	0	0.653	0.12	IPI:IPI00013452.8	172080	SPACER	SWISS-PROT:P07814|TREMBL:A0AVA9;Q05BP6;Q05DF8;Q3KQZ8;Q5DSM1;Q5H9S5;Q6PD57;Q86X73|ENSEMBL:ENSP00000355890|REFSEQ:NP_004437|H-INV:HIT000321887|VEGA:OTTHUMP00000035562 Tax_Id=9606 Gene_Symbol=EPRS glutamyl-prolyl tRNA synthetase	SLYDEVAAQGEVVR	768.3893	1534.7641	2	77	-777.777	-777.777	-777.777	-777.777	2690.715337	7.665651071	2691.7807	2691.581748	2690.4452	1092.235627	1534.7627	768.3891692	1534.763813	1534.763233	FALSE			-777.777	-777.777	-777.777	1	52	M:\Shao-En\MSDATA\kinaseinhib\k252a\solcomp\1000x\J6\MSQuantCompatible_kinaseinhib_k252a_solcomp_1000x_J6_combo_mascot_results.html		1	-777.777	-777.777	M:\Shao-En\MSDATA\kinaseinhib\k252a\solcomp\1000x\J6\m03182008_j6_1.raw		272963.5442	1534.762705		768.3893437	TRUE	768.3892129	-777.777
-1	1	0	0.653	0.12	IPI:IPI00013452.8	172080	SPACER	SWISS-PROT:P07814|TREMBL:A0AVA9;Q05BP6;Q05DF8;Q3KQZ8;Q5DSM1;Q5H9S5;Q6PD57;Q86X73|ENSEMBL:ENSP00000355890|REFSEQ:NP_004437|H-INV:HIT000321887|VEGA:OTTHUMP00000035562 Tax_Id=9606 Gene_Symbol=EPRS glutamyl-prolyl tRNA synthetase	SLYDEVAAQGEVVRK	832.437	1662.8594	2	96	-777.777	-777.777	-777.777	-777.777	2545.273387	8.261873843	2543.64	2544.962783	2545.0391	147641.9099	1662.8576	832.4367531	1662.858981	1662.856303	FALSE			-777.777	-777.777	-777.777	1	81.2	M:\Shao-En\MSDATA\kinaseinhib\k252a\solcomp\1000x\J6\MSQuantCompatible_kinaseinhib_k252a_solcomp_1000x_J6_combo_mascot_results.html		1	-777.777	-777.777	M:\Shao-En\MSDATA\kinaseinhib\k252a\solcomp\1000x\J6\m03182008_j6_6.raw		32627307.9	1662.857665		832.4356357	TRUE	832.4353888	-777.777
-1	1	0	0.653	0.12	IPI:IPI00013452.8	172080	SPACER	SWISS-PROT:P07814|TREMBL:A0AVA9;Q05BP6;Q05DF8;Q3KQZ8;Q5DSM1;Q5H9S5;Q6PD57;Q86X73|ENSEMBL:ENSP00000355890|REFSEQ:NP_004437|H-INV:HIT000321887|VEGA:OTTHUMP00000035562 Tax_Id=9606 Gene_Symbol=EPRS glutamyl-prolyl tRNA synthetase	SLYDEVAAQGEVVRK	839.453	1676.8914	2	99	-777.777	-777.777	-777.777	-777.777	0	0	2544.4872	0	0	0	1676.892	839.4527404	1676.890955	0	FALSE			-777.777	-777.777	-777.777	1	90.5	M:\Shao-En\MSDATA\kinaseinhib\k252a\solcomp\1000x\J6\MSQuantCompatible_kinaseinhib_k252a_solcomp_1000x_J6_combo_mascot_results.html	1Arg6 1Lys8	1	-777.777	-777.777	M:\Shao-En\MSDATA\kinaseinhib\k252a\solcomp\1000x\J6\m03182008_j6_6.raw		0	1662.857665		0	TRUE	0	-777.777
-1	1	0	0.653	0.12	IPI:IPI00013452.8	172080	SPACER	SWISS-PROT:P07814|TREMBL:A0AVA9;Q05BP6;Q05DF8;Q3KQZ8;Q5DSM1;Q5H9S5;Q6PD57;Q86X73|ENSEMBL:ENSP00000355890|REFSEQ:NP_004437|H-INV:HIT000321887|VEGA:OTTHUMP00000035562 Tax_Id=9606 Gene_Symbol=EPRS glutamyl-prolyl tRNA synthetase	TELAEPIAIRPTSETVMYPAYAK	856.4402	2566.2988	3	19	-777.777	-777.777	-777.777	-777.777	0	0	2651.3571	0	0	0	2566.2988	856.4399096	2566.297941	0	FALSE			-777.777	-777.777	-777.777	1	15.1	M:\Shao-En\MSDATA\kinaseinhib\k252a\solcomp\1000x\J6\MSQuantCompatible_kinaseinhib_k252a_solcomp_1000x_J6_combo_mascot_results.html	1Met(ox)	1	-777.777	-777.777	M:\Shao-En\MSDATA\kinaseinhib\k252a\solcomp\1000x\J6\m03182008_j6_6.raw		0	2550.303935		0	FALSE	0	-777.777
-1	1	0	0.653	0.12	IPI:IPI00013452.8	172080	SPACER	SWISS-PROT:P07814|TREMBL:A0AVA9;Q05BP6;Q05DF8;Q3KQZ8;Q5DSM1;Q5H9S5;Q6PD57;Q86X73|ENSEMBL:ENSP00000355890|REFSEQ:NP_004437|H-INV:HIT000321887|VEGA:OTTHUMP00000035562 Tax_Id=9606 Gene_Symbol=EPRS glutamyl-prolyl tRNA synthetase	TGKEYIPGQPPLSQSSDSSPTR	778.0515	2331.1327	3	55	-777.777	-777.777	-777.777	-777.777	2321.340368	10.40556291	2318.8298	2321.381066	2321.7554	40362.31878	2331.1342	778.0513517	2331.132267	2331.133623	FALSE			-777.777	-777.777	-777.777	1	46.9	M:\Shao-En\MSDATA\kinaseinhib\k252a\solcomp\1000x\J6\MSQuantCompatible_kinaseinhib_k252a_solcomp_1000x_J6_combo_mascot_results.html		1	-777.777	-777.777	M:\Shao-En\MSDATA\kinaseinhib\k252a\solcomp\1000x\J6\m03182008_j6_6.raw		9939057.461	2331.134245		778.0521173	TRUE	778.051969	-777.777
-1	1	0	0.653	0.12	IPI:IPI00013452.8	172080	SPACER	SWISS-PROT:P07814|TREMBL:A0AVA9;Q05BP6;Q05DF8;Q3KQZ8;Q5DSM1;Q5H9S5;Q6PD57;Q86X73|ENSEMBL:ENSP00000355890|REFSEQ:NP_004437|H-INV:HIT000321887|VEGA:OTTHUMP00000035562 Tax_Id=9606 Gene_Symbol=EPRS glutamyl-prolyl tRNA synthetase	TGKEYIPGQPPLSQSSDSSPTR	782.7301	2345.1686	3	38	-777.777	-777.777	-777.777	-777.777	0	0	2321.1852	0	0	0	2345.1686	782.7299432	2345.168042	0	FALSE			-777.777	-777.777	-777.777	1	34.3	M:\Shao-En\MSDATA\kinaseinhib\k252a\solcomp\1000x\J6\MSQuantCompatible_kinaseinhib_k252a_solcomp_1000x_J6_combo_mascot_results.html	1Arg6 1Lys8	1	-777.777	-777.777	M:\Shao-En\MSDATA\kinaseinhib\k252a\solcomp\1000x\J6\m03182008_j6_6.raw		0	2331.134245		0	TRUE	0	-777.777
-1	1	0	0.653	0.12	IPI:IPI00013452.8	172080	SPACER	SWISS-PROT:P07814|TREMBL:A0AVA9;Q05BP6;Q05DF8;Q3KQZ8;Q5DSM1;Q5H9S5;Q6PD57;Q86X73|ENSEMBL:ENSP00000355890|REFSEQ:NP_004437|H-INV:HIT000321887|VEGA:OTTHUMP00000035562 Tax_Id=9606 Gene_Symbol=EPRS glutamyl-prolyl tRNA synthetase	TGNKYNVYPTYDFACPIVDSIEGVTHALR	1100.8734	3299.5985	3	102	-777.777	-777.777	-777.777	-777.777	3314.848778	21.78608648	3313.898	3311.586556	3318.1281	9786.646147	3299.592	1100.872667	3299.596212	3299.595643	FALSE			-777.777	-777.777	-777.777	1	96	M:\Shao-En\MSDATA\kinaseinhib\k252a\solcomp\1000x\J6\MSQuantCompatible_kinaseinhib_k252a_solcomp_1000x_J6_combo_mascot_results.html		1	-777.777	-777.777	M:\Shao-En\MSDATA\kinaseinhib\k252a\solcomp\1000x\J6\m03182008_j6_6.raw		1428296.625	3242.5706		1100.871424	TRUE	1100.870691	-777.777
-1	1	0	0.653	0.12	IPI:IPI00013452.8	172080	SPACER	SWISS-PROT:P07814|TREMBL:A0AVA9;Q05BP6;Q05DF8;Q3KQZ8;Q5DSM1;Q5H9S5;Q6PD57;Q86X73|ENSEMBL:ENSP00000355890|REFSEQ:NP_004437|H-INV:HIT000321887|VEGA:OTTHUMP00000035562 Tax_Id=9606 Gene_Symbol=EPRS glutamyl-prolyl tRNA synthetase	TGNKYNVYPTYDFACPIVDSIEGVTHALR	1105.5502	3313.6287	3	82	-777.777	-777.777	-777.777	-777.777	0	0	3319.2406	0	0	0	3313.6264	1105.549458	3313.626587	0	FALSE			-777.777	-777.777	-777.777	1	75.1	M:\Shao-En\MSDATA\kinaseinhib\k252a\solcomp\1000x\J6\MSQuantCompatible_kinaseinhib_k252a_solcomp_1000x_J6_combo_mascot_results.html	1Arg6 1Lys8	1	-777.777	-777.777	M:\Shao-En\MSDATA\kinaseinhib\k252a\solcomp\1000x\J6\m03182008_j6_6.raw		0	3242.5706		0	TRUE	0	-777.777
-1	1	0	0.653	0.12	IPI:IPI00013452.8	172080	SPACER	SWISS-PROT:P07814|TREMBL:A0AVA9;Q05BP6;Q05DF8;Q3KQZ8;Q5DSM1;Q5H9S5;Q6PD57;Q86X73|ENSEMBL:ENSP00000355890|REFSEQ:NP_004437|H-INV:HIT000321887|VEGA:OTTHUMP00000035562 Tax_Id=9606 Gene_Symbol=EPRS glutamyl-prolyl tRNA synthetase	TGNKYNVYPTYDFACPIVDSIEGVTHALR	825.9066	3299.5972	4	52	-777.777	-777.777	-777.777	-777.777	3315.087446	18.07253938	3316.7251	3314.764229	3314.1944	15610.09323	3299.592	825.906365	3299.596409	3299.589619	TRUE	Charge state is not the expected. Detected:	2. Expected: 4 Deci charge: 1.99	-777.777	-777.777	-777.777	1	44.2	M:\Shao-En\MSDATA\kinaseinhib\k252a\solcomp\1000x\J6\MSQuantCompatible_kinaseinhib_k252a_solcomp_1000x_J6_combo_mascot_results.html		1	-777.777	-777.777	M:\Shao-En\MSDATA\kinaseinhib\k252a\solcomp\1000x\J6\m03182008_j6_6.raw		3677538.938	3242.5706		825.9047093	TRUE	825.9044743	-777.777
-1	1	0	0.653	0.12	IPI:IPI00013452.8	172080	SPACER	SWISS-PROT:P07814|TREMBL:A0AVA9;Q05BP6;Q05DF8;Q3KQZ8;Q5DSM1;Q5H9S5;Q6PD57;Q86X73|ENSEMBL:ENSP00000355890|REFSEQ:NP_004437|H-INV:HIT000321887|VEGA:OTTHUMP00000035562 Tax_Id=9606 Gene_Symbol=EPRS glutamyl-prolyl tRNA synthetase	TGNKYNVYPTYDFACPIVDSIEGVTHALR	829.413	3313.623	4	42	-777.777	-777.777	-777.777	-777.777	0	0	3315.0315	0	0	0	3313.6264	829.4127586	3313.621984	0	FALSE			-777.777	-777.777	-777.777	1	35.2	M:\Shao-En\MSDATA\kinaseinhib\k252a\solcomp\1000x\J6\MSQuantCompatible_kinaseinhib_k252a_solcomp_1000x_J6_combo_mascot_results.html	1Arg6 1Lys8	1	-777.777	-777.777	M:\Shao-En\MSDATA\kinaseinhib\k252a\solcomp\1000x\J6\m03182008_j6_6.raw		0	3242.5706		0	TRUE	0	-777.777
-1	1	0	0.653	0.12	IPI:IPI00013452.8	172080	SPACER	SWISS-PROT:P07814|TREMBL:A0AVA9;Q05BP6;Q05DF8;Q3KQZ8;Q5DSM1;Q5H9S5;Q6PD57;Q86X73|ENSEMBL:ENSP00000355890|REFSEQ:NP_004437|H-INV:HIT000321887|VEGA:OTTHUMP00000035562 Tax_Id=9606 Gene_Symbol=EPRS glutamyl-prolyl tRNA synthetase	TGQEYKPGNPPAEIGQNISSNSSASILESK	1040.5211	3118.5414	3	84	-777.777	-777.777	-777.777	-777.777	2582.694417	12.11771375	2582.108	2582.315618	2583.1248	74383.56583	3118.5389	1040.520476	3118.53964	3102.513899	FALSE			-777.777	-777.777	-777.777	1	82.6	M:\Shao-En\MSDATA\kinaseinhib\k252a\solcomp\1000x\J6\MSQuantCompatible_kinaseinhib_k252a_solcomp_1000x_J6_combo_mascot_results.html	2Lys8	1	-777.777	-777.777	M:\Shao-En\MSDATA\kinaseinhib\k252a\solcomp\1000x\J6\m03182008_j6_6.raw		11854707.31	3102.510515		1040.523691	TRUE	1040.523067	-777.777
-1	1	0	0.653	0.12	IPI:IPI00013452.8	172080	SPACER	SWISS-PROT:P07814|TREMBL:A0AVA9;Q05BP6;Q05DF8;Q3KQZ8;Q5DSM1;Q5H9S5;Q6PD57;Q86X73|ENSEMBL:ENSP00000355890|REFSEQ:NP_004437|H-INV:HIT000321887|VEGA:OTTHUMP00000035562 Tax_Id=9606 Gene_Symbol=EPRS glutamyl-prolyl tRNA synthetase	THVADFAPEVAWVTR	849.9326	1697.8506	2	67	-777.777	-777.777	-777.777	-777.777	2835.628607	16.94017102	2838.8503	2836.344111	2838.3364	85556.91299	1697.8525	849.9323214	1697.850117	1697.852593	FALSE			-777.777	-777.777	-777.777	1	60.3	M:\Shao-En\MSDATA\kinaseinhib\k252a\solcomp\1000x\J6\MSQuantCompatible_kinaseinhib_k252a_solcomp_1000x_J6_combo_mascot_results.html		1	-777.777	-777.777	M:\Shao-En\MSDATA\kinaseinhib\k252a\solcomp\1000x\J6\m03182008_j6_6.raw		18377851.14	1697.852515		849.9325899	TRUE	849.9323113	-777.777
-1	1	0	0.653	0.12	IPI:IPI00013452.8	172080	SPACER	SWISS-PROT:P07814|TREMBL:A0AVA9;Q05BP6;Q05DF8;Q3KQZ8;Q5DSM1;Q5H9S5;Q6PD57;Q86X73|ENSEMBL:ENSP00000355890|REFSEQ:NP_004437|H-INV:HIT000321887|VEGA:OTTHUMP00000035562 Tax_Id=9606 Gene_Symbol=EPRS glutamyl-prolyl tRNA synthetase	THVADFAPEVAWVTR	852.9446	1703.8747	2	66	-777.777	-777.777	-777.777	-777.777	0	0	2835.1793	0	0	0	1703.8726	852.944316	1703.874107	0	FALSE			-777.777	-777.777	-777.777	1	57.3	M:\Shao-En\MSDATA\kinaseinhib\k252a\solcomp\1000x\J6\MSQuantCompatible_kinaseinhib_k252a_solcomp_1000x_J6_combo_mascot_results.html	1Arg6	1	-777.777	-777.777	M:\Shao-En\MSDATA\kinaseinhib\k252a\solcomp\1000x\J6\m03182008_j6_6.raw		0	1697.852515		0	TRUE	0	-777.777
-1	1	0	0.653	0.12	IPI:IPI00013452.8	172080	SPACER	SWISS-PROT:P07814|TREMBL:A0AVA9;Q05BP6;Q05DF8;Q3KQZ8;Q5DSM1;Q5H9S5;Q6PD57;Q86X73|ENSEMBL:ENSP00000355890|REFSEQ:NP_004437|H-INV:HIT000321887|VEGA:OTTHUMP00000035562 Tax_Id=9606 Gene_Symbol=EPRS glutamyl-prolyl tRNA synthetase	THVADFAPEVAWVTR	566.9586	1697.8541	3	24	-777.777	-777.777	-777.777	-777.777	0	0	2831.7084	0	0	0	1697.8525	566.9588342	1697.854715	0	FALSE			-777.777	-777.777	-777.777	1	14.3	M:\Shao-En\MSDATA\kinaseinhib\k252a\solcomp\1000x\J6\MSQuantCompatible_kinaseinhib_k252a_solcomp_1000x_J6_combo_mascot_results.html		1	-777.777	-777.777	M:\Shao-En\MSDATA\kinaseinhib\k252a\solcomp\1000x\J6\m03182008_j6_6.raw		0	1697.852515		0	FALSE	0	-777.777
-1	1	0	0.653	0.12	IPI:IPI00013452.8	172080	SPACER	SWISS-PROT:P07814|TREMBL:A0AVA9;Q05BP6;Q05DF8;Q3KQZ8;Q5DSM1;Q5H9S5;Q6PD57;Q86X73|ENSEMBL:ENSP00000355890|REFSEQ:NP_004437|H-INV:HIT000321887|VEGA:OTTHUMP00000035562 Tax_Id=9606 Gene_Symbol=EPRS glutamyl-prolyl tRNA synthetase	TTARDQDLEPGAPSMGAK	930.9395	1859.8645	2	14	-777.777	-777.777	-777.777	-777.777	0	0	1147.013	0	0	0	1859.8683	930.9390746	1859.863624	0	FALSE			-777.777	-777.777	-777.777	1	9.1	M:\Shao-En\MSDATA\kinaseinhib\k252a\solcomp\1000x\J6\MSQuantCompatible_kinaseinhib_k252a_solcomp_1000x_J6_combo_mascot_results.html	1Met(ox)	1	-777.777	-777.777	M:\Shao-En\MSDATA\kinaseinhib\k252a\solcomp\1000x\J6\m03182008_j6_6.raw		0	1843.873395		0	FALSE	0	-777.777
-1	1	0	0.653	0.12	IPI:IPI00013452.8	172080	SPACER	SWISS-PROT:P07814|TREMBL:A0AVA9;Q05BP6;Q05DF8;Q3KQZ8;Q5DSM1;Q5H9S5;Q6PD57;Q86X73|ENSEMBL:ENSP00000355890|REFSEQ:NP_004437|H-INV:HIT000321887|VEGA:OTTHUMP00000035562 Tax_Id=9606 Gene_Symbol=EPRS glutamyl-prolyl tRNA synthetase	TTARDQDLEPGAPSMGAK	620.9625	1859.8657	3	29	-777.777	-777.777	-777.777	-777.777	1153.967324	71.44383242	1151.9654	1155.159264	1151.404	3428.151969	1859.8683	620.9626363	1859.866121	1859.865586	FALSE			-777.777	-777.777	-777.777	1	13.6	M:\Shao-En\MSDATA\kinaseinhib\k252a\solcomp\1000x\J6\MSQuantCompatible_kinaseinhib_k252a_solcomp_1000x_J6_combo_mascot_results.html	1Met(ox)	1	-777.777	-777.777	M:\Shao-En\MSDATA\kinaseinhib\k252a\solcomp\1000x\J6\m03182008_j6_6.raw		1183192.164	1843.873395		620.9625051	TRUE	620.9626415	-777.777
-1	1	0	0.653	0.12	IPI:IPI00013452.8	172080	SPACER	SWISS-PROT:P07814|TREMBL:A0AVA9;Q05BP6;Q05DF8;Q3KQZ8;Q5DSM1;Q5H9S5;Q6PD57;Q86X73|ENSEMBL:ENSP00000355890|REFSEQ:NP_004437|H-INV:HIT000321887|VEGA:OTTHUMP00000035562 Tax_Id=9606 Gene_Symbol=EPRS glutamyl-prolyl tRNA synthetase	TTARDQDLEPGAPSMGAK	625.6401	1873.8985	3	24	-777.777	-777.777	-777.777	-777.777	0	0	1154.4924	0	0	0	1873.9026	625.6402279	1873.898896	0	FALSE			-777.777	-777.777	-777.777	1	12	M:\Shao-En\MSDATA\kinaseinhib\k252a\solcomp\1000x\J6\MSQuantCompatible_kinaseinhib_k252a_solcomp_1000x_J6_combo_mascot_results.html	1Arg6 1Met(ox) 1Lys8	1	-777.777	-777.777	M:\Shao-En\MSDATA\kinaseinhib\k252a\solcomp\1000x\J6\m03182008_j6_6.raw		0	1843.873395		0	FALSE	0	-777.777
-1	1	0	0.653	0.12	IPI:IPI00013452.8	172080	SPACER	SWISS-PROT:P07814|TREMBL:A0AVA9;Q05BP6;Q05DF8;Q3KQZ8;Q5DSM1;Q5H9S5;Q6PD57;Q86X73|ENSEMBL:ENSP00000355890|REFSEQ:NP_004437|H-INV:HIT000321887|VEGA:OTTHUMP00000035562 Tax_Id=9606 Gene_Symbol=EPRS glutamyl-prolyl tRNA synthetase	TTARDQDLEPGAPSMGAK	620.9625	1859.8658	3	23	-777.777	-777.777	-777.777	-777.777	0	0	1179.2617	0	0	0	1859.8683	620.9626363	1859.866121	0	FALSE			-777.777	-777.777	-777.777	1	8.5	M:\Shao-En\MSDATA\kinaseinhib\k252a\solcomp\1000x\J6\MSQuantCompatible_kinaseinhib_k252a_solcomp_1000x_J6_combo_mascot_results.html	1Met(ox)	1	-777.777	-777.777	M:\Shao-En\MSDATA\kinaseinhib\k252a\solcomp\1000x\J6\m03182008_j6_6.raw		0	1843.873395		0	FALSE	0	-777.777
-1	1	0	0.653	0.12	IPI:IPI00013452.8	172080	SPACER	SWISS-PROT:P07814|TREMBL:A0AVA9;Q05BP6;Q05DF8;Q3KQZ8;Q5DSM1;Q5H9S5;Q6PD57;Q86X73|ENSEMBL:ENSP00000355890|REFSEQ:NP_004437|H-INV:HIT000321887|VEGA:OTTHUMP00000035562 Tax_Id=9606 Gene_Symbol=EPRS glutamyl-prolyl tRNA synthetase	TTARDQDLEPGAPSMGAK	625.64	1873.8983	3	16	-777.777	-777.777	-777.777	-777.777	0	0	1183.9971	0	0	0	1873.9026	625.6401279	1873.898596	0	FALSE			-777.777	-777.777	-777.777	1	3.3	M:\Shao-En\MSDATA\kinaseinhib\k252a\solcomp\1000x\J6\MSQuantCompatible_kinaseinhib_k252a_solcomp_1000x_J6_combo_mascot_results.html	1Arg6 1Met(ox) 1Lys8	1	-777.777	-777.777	M:\Shao-En\MSDATA\kinaseinhib\k252a\solcomp\1000x\J6\m03182008_j6_6.raw		0	1843.873395		0	FALSE	0	-777.777
-1	1	0	0.653	0.12	IPI:IPI00013452.8	172080	SPACER	SWISS-PROT:P07814|TREMBL:A0AVA9;Q05BP6;Q05DF8;Q3KQZ8;Q5DSM1;Q5H9S5;Q6PD57;Q86X73|ENSEMBL:ENSP00000355890|REFSEQ:NP_004437|H-INV:HIT000321887|VEGA:OTTHUMP00000035562 Tax_Id=9606 Gene_Symbol=EPRS glutamyl-prolyl tRNA synthetase	VACVQVVIIPCGITNALSEEDKEALIAK	1019.5512	3055.6317	3	43	-777.777	-777.777	-777.777	-777.777	3107.882356	10.80689192	3105.9993	3107.634599	3104.9031	24345.31675	3055.6268	1019.550614	3055.630054	3039.598087	FALSE			-777.777	-777.777	-777.777	1	38.8	M:\Shao-En\MSDATA\kinaseinhib\k252a\solcomp\1000x\J6\MSQuantCompatible_kinaseinhib_k252a_solcomp_1000x_J6_combo_mascot_results.html	2Lys8	1	-777.777	-777.777	M:\Shao-En\MSDATA\kinaseinhib\k252a\solcomp\1000x\J6\m03182008_j6_6.raw		4011479.333	2925.555446		1019.551166	TRUE	1019.55058	-777.777
-1	1	0	0.653	0.12	IPI:IPI00013452.8	172080	SPACER	SWISS-PROT:P07814|TREMBL:A0AVA9;Q05BP6;Q05DF8;Q3KQZ8;Q5DSM1;Q5H9S5;Q6PD57;Q86X73|ENSEMBL:ENSP00000355890|REFSEQ:NP_004437|H-INV:HIT000321887|VEGA:OTTHUMP00000035562 Tax_Id=9606 Gene_Symbol=EPRS glutamyl-prolyl tRNA synthetase	VACVQVVIIPCGITNALSEEDKEALIAK	1014.2087	3039.6044	3	39	-777.777	-777.777	-777.777	-777.777	0	0	3105.4132	0	0	0	3039.5983	1014.208124	3039.602583	0	FALSE			-777.777	-777.777	-777.777	1	27.1	M:\Shao-En\MSDATA\kinaseinhib\k252a\solcomp\1000x\J6\MSQuantCompatible_kinaseinhib_k252a_solcomp_1000x_J6_combo_mascot_results.html		1	-777.777	-777.777	M:\Shao-En\MSDATA\kinaseinhib\k252a\solcomp\1000x\J6\m03182008_j6_6.raw		0	2925.555446		0	TRUE	0	-777.777
-1	1	0	0.653	0.12	IPI:IPI00013452.8	172080	SPACER	SWISS-PROT:P07814|TREMBL:A0AVA9;Q05BP6;Q05DF8;Q3KQZ8;Q5DSM1;Q5H9S5;Q6PD57;Q86X73|ENSEMBL:ENSP00000355890|REFSEQ:NP_004437|H-INV:HIT000321887|VEGA:OTTHUMP00000035562 Tax_Id=9606 Gene_Symbol=EPRS glutamyl-prolyl tRNA synthetase	VAVQGDVVR	471.7713	941.528	2	67	-777.777	-777.777	-777.777	-777.777	1359.36453	70.92654452	1348.7725	1359.829796	1352.4369	15690.21358	941.5294	471.7717067	941.528888	941.5289029	FALSE			-777.777	-777.777	-777.777	1	39.3	M:\Shao-En\MSDATA\kinaseinhib\k252a\solcomp\1000x\J6\MSQuantCompatible_kinaseinhib_k252a_solcomp_1000x_J6_combo_mascot_results.html		1	-777.777	-777.777	M:\Shao-En\MSDATA\kinaseinhib\k252a\solcomp\1000x\J6\m03182008_j6_6.raw		8463376.281	941.5294047		471.7713031	TRUE	471.7717098	-777.777
-1	1	0	0.653	0.12	IPI:IPI00013452.8	172080	SPACER	SWISS-PROT:P07814|TREMBL:A0AVA9;Q05BP6;Q05DF8;Q3KQZ8;Q5DSM1;Q5H9S5;Q6PD57;Q86X73|ENSEMBL:ENSP00000355890|REFSEQ:NP_004437|H-INV:HIT000321887|VEGA:OTTHUMP00000035562 Tax_Id=9606 Gene_Symbol=EPRS glutamyl-prolyl tRNA synthetase	VAVQGDVVR	474.7819	947.5492	2	67	-777.777	-777.777	-777.777	-777.777	0	0	1353.0154	0	0	0	947.5495	474.7823012	947.5500771	0	FALSE			-777.777	-777.777	-777.777	1	43.4	M:\Shao-En\MSDATA\kinaseinhib\k252a\solcomp\1000x\J6\MSQuantCompatible_kinaseinhib_k252a_solcomp_1000x_J6_combo_mascot_results.html	1Arg6	1	-777.777	-777.777	M:\Shao-En\MSDATA\kinaseinhib\k252a\solcomp\1000x\J6\m03182008_j6_6.raw		0	941.5294047		0	TRUE	0	-777.777
-1	1	0	0.653	0.12	IPI:IPI00013452.8	172080	SPACER	SWISS-PROT:P07814|TREMBL:A0AVA9;Q05BP6;Q05DF8;Q3KQZ8;Q5DSM1;Q5H9S5;Q6PD57;Q86X73|ENSEMBL:ENSP00000355890|REFSEQ:NP_004437|H-INV:HIT000321887|VEGA:OTTHUMP00000035562 Tax_Id=9606 Gene_Symbol=EPRS glutamyl-prolyl tRNA synthetase	VAVQGDVVR	474.7819	947.5493	2	67	-777.777	-777.777	-777.777	-777.777	0	0	1379.3643	0	0	0	947.5495	474.7823012	947.5500771	0	FALSE			-777.777	-777.777	-777.777	1	42.9	M:\Shao-En\MSDATA\kinaseinhib\k252a\solcomp\1000x\J6\MSQuantCompatible_kinaseinhib_k252a_solcomp_1000x_J6_combo_mascot_results.html	1Arg6	1	-777.777	-777.777	M:\Shao-En\MSDATA\kinaseinhib\k252a\solcomp\1000x\J6\m03182008_j6_6.raw		0	941.5294047		0	TRUE	0	-777.777
-1	1	0	0.653	0.12	IPI:IPI00013452.8	172080	SPACER	SWISS-PROT:P07814|TREMBL:A0AVA9;Q05BP6;Q05DF8;Q3KQZ8;Q5DSM1;Q5H9S5;Q6PD57;Q86X73|ENSEMBL:ENSP00000355890|REFSEQ:NP_004437|H-INV:HIT000321887|VEGA:OTTHUMP00000035562 Tax_Id=9606 Gene_Symbol=EPRS glutamyl-prolyl tRNA synthetase	VAVQGDVVR	471.7713	941.5281	2	60	-777.777	-777.777	-777.777	-777.777	0	0	1375.0456	0	0	0	941.5294	471.7717067	941.528888	0	FALSE			-777.777	-777.777	-777.777	1	32.2	M:\Shao-En\MSDATA\kinaseinhib\k252a\solcomp\1000x\J6\MSQuantCompatible_kinaseinhib_k252a_solcomp_1000x_J6_combo_mascot_results.html		1	-777.777	-777.777	M:\Shao-En\MSDATA\kinaseinhib\k252a\solcomp\1000x\J6\m03182008_j6_6.raw		0	941.5294047		0	TRUE	0	-777.777
-1	1	0	0.653	0.12	IPI:IPI00013452.8	172080	SPACER	SWISS-PROT:P07814|TREMBL:A0AVA9;Q05BP6;Q05DF8;Q3KQZ8;Q5DSM1;Q5H9S5;Q6PD57;Q86X73|ENSEMBL:ENSP00000355890|REFSEQ:NP_004437|H-INV:HIT000321887|VEGA:OTTHUMP00000035562 Tax_Id=9606 Gene_Symbol=EPRS glutamyl-prolyl tRNA synthetase	VAVQGDVVR	471.7713	941.528	2	46	-777.777	-777.777	-777.777	-777.777	0	0	1402.0064	0	0	0	941.5294	471.7717067	941.528888	0	FALSE			-777.777	-777.777	-777.777	1	18.7	M:\Shao-En\MSDATA\kinaseinhib\k252a\solcomp\1000x\J6\MSQuantCompatible_kinaseinhib_k252a_solcomp_1000x_J6_combo_mascot_results.html		1	-777.777	-777.777	M:\Shao-En\MSDATA\kinaseinhib\k252a\solcomp\1000x\J6\m03182008_j6_6.raw		0	941.5294047		0	TRUE	0	-777.777
-1	1	0	0.653	0.12	IPI:IPI00013452.8	172080	SPACER	SWISS-PROT:P07814|TREMBL:A0AVA9;Q05BP6;Q05DF8;Q3KQZ8;Q5DSM1;Q5H9S5;Q6PD57;Q86X73|ENSEMBL:ENSP00000355890|REFSEQ:NP_004437|H-INV:HIT000321887|VEGA:OTTHUMP00000035562 Tax_Id=9606 Gene_Symbol=EPRS glutamyl-prolyl tRNA synthetase	VAVQGDVVR	471.7714	941.5282	2	43	-777.777	-777.777	-777.777	-777.777	0	0	1319.0042	0	0	0	941.5294	471.7718067	941.529088	0	FALSE			-777.777	-777.777	-777.777	1	16	M:\Shao-En\MSDATA\kinaseinhib\k252a\solcomp\1000x\J6\MSQuantCompatible_kinaseinhib_k252a_solcomp_1000x_J6_combo_mascot_results.html		1	-777.777	-777.777	M:\Shao-En\MSDATA\kinaseinhib\k252a\solcomp\1000x\J6\m03182008_j6_6.raw		0	941.5294047		0	TRUE	0	-777.777
-1	1	0	0.653	0.12	IPI:IPI00013452.8	172080	SPACER	SWISS-PROT:P07814|TREMBL:A0AVA9;Q05BP6;Q05DF8;Q3KQZ8;Q5DSM1;Q5H9S5;Q6PD57;Q86X73|ENSEMBL:ENSP00000355890|REFSEQ:NP_004437|H-INV:HIT000321887|VEGA:OTTHUMP00000035562 Tax_Id=9606 Gene_Symbol=EPRS glutamyl-prolyl tRNA synthetase	VAVQGDVVR	474.7819	947.5492	2	37	-777.777	-777.777	-777.777	-777.777	0	0	1411.0869	0	0	0	947.5495	474.7823012	947.5500771	0	FALSE			-777.777	-777.777	-777.777	1	22.4	M:\Shao-En\MSDATA\kinaseinhib\k252a\solcomp\1000x\J6\MSQuantCompatible_kinaseinhib_k252a_solcomp_1000x_J6_combo_mascot_results.html	1Arg6	1	-777.777	-777.777	M:\Shao-En\MSDATA\kinaseinhib\k252a\solcomp\1000x\J6\m03182008_j6_6.raw		0	941.5294047		0	TRUE	0	-777.777
-1	1	0	0.653	0.12	IPI:IPI00013452.8	172080	SPACER	SWISS-PROT:P07814|TREMBL:A0AVA9;Q05BP6;Q05DF8;Q3KQZ8;Q5DSM1;Q5H9S5;Q6PD57;Q86X73|ENSEMBL:ENSP00000355890|REFSEQ:NP_004437|H-INV:HIT000321887|VEGA:OTTHUMP00000035562 Tax_Id=9606 Gene_Symbol=EPRS glutamyl-prolyl tRNA synthetase	VAVQGDVVR	474.7812	947.5479	2	30	-777.777	-777.777	-777.777	-777.777	0	0	1325.2059	0	0	0	947.5495	474.7816012	947.5486771	0	FALSE			-777.777	-777.777	-777.777	1	14.7	M:\Shao-En\MSDATA\kinaseinhib\k252a\solcomp\1000x\J6\MSQuantCompatible_kinaseinhib_k252a_solcomp_1000x_J6_combo_mascot_results.html	1Arg6	1	-777.777	-777.777	M:\Shao-En\MSDATA\kinaseinhib\k252a\solcomp\1000x\J6\m03182008_j6_6.raw		0	941.5294047		0	TRUE	0	-777.777
-1	1	0	0.653	0.12	IPI:IPI00013452.8	172080	SPACER	SWISS-PROT:P07814|TREMBL:A0AVA9;Q05BP6;Q05DF8;Q3KQZ8;Q5DSM1;Q5H9S5;Q6PD57;Q86X73|ENSEMBL:ENSP00000355890|REFSEQ:NP_004437|H-INV:HIT000321887|VEGA:OTTHUMP00000035562 Tax_Id=9606 Gene_Symbol=EPRS glutamyl-prolyl tRNA synthetase	VAVQGDVVR	471.7712	941.5279	2	27	-777.777	-777.777	-777.777	-777.777	0	0	1433.8847	0	0	0	941.5294	471.7716067	941.528688	0	FALSE			-777.777	-777.777	-777.777	1	0.9	M:\Shao-En\MSDATA\kinaseinhib\k252a\solcomp\1000x\J6\MSQuantCompatible_kinaseinhib_k252a_solcomp_1000x_J6_combo_mascot_results.html		1	-777.777	-777.777	M:\Shao-En\MSDATA\kinaseinhib\k252a\solcomp\1000x\J6\m03182008_j6_6.raw		0	941.5294047		0	TRUE	0	-777.777
-1	1	0	0.653	0.12	IPI:IPI00013452.8	172080	SPACER	SWISS-PROT:P07814|TREMBL:A0AVA9;Q05BP6;Q05DF8;Q3KQZ8;Q5DSM1;Q5H9S5;Q6PD57;Q86X73|ENSEMBL:ENSP00000355890|REFSEQ:NP_004437|H-INV:HIT000321887|VEGA:OTTHUMP00000035562 Tax_Id=9606 Gene_Symbol=EPRS glutamyl-prolyl tRNA synthetase	VAVQGDVVR	471.7714	941.5282	2	25	-777.777	-777.777	-777.777	-777.777	0	0	1496.6429	0	0	0	941.5294	471.7718067	941.529088	0	FALSE			-777.777	-777.777	-777.777	1	8.9	M:\Shao-En\MSDATA\kinaseinhib\k252a\solcomp\1000x\J6\MSQuantCompatible_kinaseinhib_k252a_solcomp_1000x_J6_combo_mascot_results.html		1	-777.777	-777.777	M:\Shao-En\MSDATA\kinaseinhib\k252a\solcomp\1000x\J6\m03182008_j6_6.raw		0	941.5294047		0	FALSE	0	-777.777
-1	1	0	0.653	0.12	IPI:IPI00013452.8	172080	SPACER	SWISS-PROT:P07814|TREMBL:A0AVA9;Q05BP6;Q05DF8;Q3KQZ8;Q5DSM1;Q5H9S5;Q6PD57;Q86X73|ENSEMBL:ENSP00000355890|REFSEQ:NP_004437|H-INV:HIT000321887|VEGA:OTTHUMP00000035562 Tax_Id=9606 Gene_Symbol=EPRS glutamyl-prolyl tRNA synthetase	VAVQGDVVR	471.7716	941.5286	2	17	-777.777	-777.777	-777.777	-777.777	0	0	1464.8885	0	0	0	941.5294	471.7720067	941.529488	0	FALSE			-777.777	-777.777	-777.777	1	7.6	M:\Shao-En\MSDATA\kinaseinhib\k252a\solcomp\1000x\J6\MSQuantCompatible_kinaseinhib_k252a_solcomp_1000x_J6_combo_mascot_results.html		1	-777.777	-777.777	M:\Shao-En\MSDATA\kinaseinhib\k252a\solcomp\1000x\J6\m03182008_j6_6.raw		0	941.5294047		0	FALSE	0	-777.777
-1	1	0	0.653	0.12	IPI:IPI00013452.8	172080	SPACER	SWISS-PROT:P07814|TREMBL:A0AVA9;Q05BP6;Q05DF8;Q3KQZ8;Q5DSM1;Q5H9S5;Q6PD57;Q86X73|ENSEMBL:ENSP00000355890|REFSEQ:NP_004437|H-INV:HIT000321887|VEGA:OTTHUMP00000035562 Tax_Id=9606 Gene_Symbol=EPRS glutamyl-prolyl tRNA synthetase	VAVQGDVVR	474.7819	947.5493	2	14	-777.777	-777.777	-777.777	-777.777	0	0	1434.9025	0	0	0	947.5495	474.7823012	947.5500771	0	FALSE			-777.777	-777.777	-777.777	1	7.1	M:\Shao-En\MSDATA\kinaseinhib\k252a\solcomp\1000x\J6\MSQuantCompatible_kinaseinhib_k252a_solcomp_1000x_J6_combo_mascot_results.html	1Arg6	1	-777.777	-777.777	M:\Shao-En\MSDATA\kinaseinhib\k252a\solcomp\1000x\J6\m03182008_j6_6.raw		0	941.5294047		0	FALSE	0	-777.777
-1	1	0	0.653	0.12	IPI:IPI00013452.8	172080	SPACER	SWISS-PROT:P07814|TREMBL:A0AVA9;Q05BP6;Q05DF8;Q3KQZ8;Q5DSM1;Q5H9S5;Q6PD57;Q86X73|ENSEMBL:ENSP00000355890|REFSEQ:NP_004437|H-INV:HIT000321887|VEGA:OTTHUMP00000035562 Tax_Id=9606 Gene_Symbol=EPRS glutamyl-prolyl tRNA synthetase	VAVQGDVVRELK	656.8819	1311.7493	2	44	-777.777	-777.777	-777.777	-777.777	2321.319659	6.158204933	2320.9344	2321.640283	2319.8444	25532.16022	1311.751	656.8819713	1311.749417	1311.751336	FALSE			-777.777	-777.777	-777.777	1	19.3	M:\Shao-En\MSDATA\kinaseinhib\k252a\solcomp\1000x\J6\MSQuantCompatible_kinaseinhib_k252a_solcomp_1000x_J6_combo_mascot_results.html		1	-777.777	-777.777	M:\Shao-En\MSDATA\kinaseinhib\k252a\solcomp\1000x\J6\m03182008_j6_6.raw		8166446.391	1311.751015		656.881939	TRUE	656.8820103	-777.777
-1	1	0	0.653	0.12	IPI:IPI00013452.8	172080	SPACER	SWISS-PROT:P07814|TREMBL:A0AVA9;Q05BP6;Q05DF8;Q3KQZ8;Q5DSM1;Q5H9S5;Q6PD57;Q86X73|ENSEMBL:ENSP00000355890|REFSEQ:NP_004437|H-INV:HIT000321887|VEGA:OTTHUMP00000035562 Tax_Id=9606 Gene_Symbol=EPRS glutamyl-prolyl tRNA synthetase	VIDPVAPR	436.7682	871.5218	2	25	-777.777	-777.777	-777.777	-777.777	0	0	2191.4839	0	0	0	871.5222	436.7686701	871.5228149	0	FALSE			-777.777	-777.777	-777.777	1	5.4	M:\Shao-En\MSDATA\kinaseinhib\k252a\solcomp\1000x\J6\MSQuantCompatible_kinaseinhib_k252a_solcomp_1000x_J6_combo_mascot_results.html	1Arg6	1	-777.777	-777.777	M:\Shao-En\MSDATA\kinaseinhib\k252a\solcomp\1000x\J6\m03182008_j6_6.raw		0	865.5021247		0	FALSE	0	-777.777
-1	1	0	0.653	0.12	IPI:IPI00013452.8	172080	SPACER	SWISS-PROT:P07814|TREMBL:A0AVA9;Q05BP6;Q05DF8;Q3KQZ8;Q5DSM1;Q5H9S5;Q6PD57;Q86X73|ENSEMBL:ENSP00000355890|REFSEQ:NP_004437|H-INV:HIT000321887|VEGA:OTTHUMP00000035562 Tax_Id=9606 Gene_Symbol=EPRS glutamyl-prolyl tRNA synthetase	VIDPVAPR	433.7578	865.5011	2	22	-777.777	-777.777	-777.777	-777.777	0	0	2189.7449	0	0	0	865.5021	433.7582756	865.5020258	0	FALSE			-777.777	-777.777	-777.777	1	0	M:\Shao-En\MSDATA\kinaseinhib\k252a\solcomp\1000x\J6\MSQuantCompatible_kinaseinhib_k252a_solcomp_1000x_J6_combo_mascot_results.html		1	-777.777	-777.777	M:\Shao-En\MSDATA\kinaseinhib\k252a\solcomp\1000x\J6\m03182008_j6_6.raw		0	865.5021247		0	FALSE	0	-777.777
-1	1	0	0.653	0.12	IPI:IPI00013452.8	172080	SPACER	SWISS-PROT:P07814|TREMBL:A0AVA9;Q05BP6;Q05DF8;Q3KQZ8;Q5DSM1;Q5H9S5;Q6PD57;Q86X73|ENSEMBL:ENSP00000355890|REFSEQ:NP_004437|H-INV:HIT000321887|VEGA:OTTHUMP00000035562 Tax_Id=9606 Gene_Symbol=EPRS glutamyl-prolyl tRNA synthetase	VLFDKVASQGEVVR	780.9505	1559.8865	2	88	-777.777	-777.777	-777.777	-777.777	2441.659848	5.922560279	2440.7822	2441.76135	2441.8344	499058.1837	1559.8857	780.9503464	1559.886167	1545.848478	FALSE			-777.777	-777.777	-777.777	1	77.1	M:\Shao-En\MSDATA\kinaseinhib\k252a\solcomp\1000x\J6\MSQuantCompatible_kinaseinhib_k252a_solcomp_1000x_J6_combo_mascot_results.html	1Arg6 1Lys8	1	-777.777	-777.777	M:\Shao-En\MSDATA\kinaseinhib\k252a\solcomp\1000x\J6\m03182008_j6_6.raw		123268006.9	1545.851455		780.9501228	TRUE	780.9499693	-777.777
-1	1	0	0.653	0.12	IPI:IPI00013452.8	172080	SPACER	SWISS-PROT:P07814|TREMBL:A0AVA9;Q05BP6;Q05DF8;Q3KQZ8;Q5DSM1;Q5H9S5;Q6PD57;Q86X73|ENSEMBL:ENSP00000355890|REFSEQ:NP_004437|H-INV:HIT000321887|VEGA:OTTHUMP00000035562 Tax_Id=9606 Gene_Symbol=EPRS glutamyl-prolyl tRNA synthetase	VLFDKVASQGEVVR	773.9322	1545.8499	2	77	-777.777	-777.777	-777.777	-777.777	0	0	2440.5267	0	0	0	1545.8514	773.9320591	1545.849593	0	FALSE			-777.777	-777.777	-777.777	1	66.1	M:\Shao-En\MSDATA\kinaseinhib\k252a\solcomp\1000x\J6\MSQuantCompatible_kinaseinhib_k252a_solcomp_1000x_J6_combo_mascot_results.html		1	-777.777	-777.777	M:\Shao-En\MSDATA\kinaseinhib\k252a\solcomp\1000x\J6\m03182008_j6_6.raw		0	1545.851455		0	TRUE	0	-777.777
-1	1	0	0.653	0.12	IPI:IPI00013452.8	172080	SPACER	SWISS-PROT:P07814|TREMBL:A0AVA9;Q05BP6;Q05DF8;Q3KQZ8;Q5DSM1;Q5H9S5;Q6PD57;Q86X73|ENSEMBL:ENSP00000355890|REFSEQ:NP_004437|H-INV:HIT000321887|VEGA:OTTHUMP00000035562 Tax_Id=9606 Gene_Symbol=EPRS glutamyl-prolyl tRNA synthetase	VLFDKVASQGEVVR	516.2908	1545.8506	3	28	-777.777	-777.777	-777.777	-777.777	2441.712295	5.922560279	2438.7019	2441.774023	2441.8344	355353.4226	1545.8514	516.291126	1545.85159	1545.851419	FALSE			-777.777	-777.777	-777.777	1	12.9	M:\Shao-En\MSDATA\kinaseinhib\k252a\solcomp\1000x\J6\MSQuantCompatible_kinaseinhib_k252a_solcomp_1000x_J6_combo_mascot_results.html		1	-777.777	-777.777	M:\Shao-En\MSDATA\kinaseinhib\k252a\solcomp\1000x\J6\m03182008_j6_6.raw		167398613	1545.851455		516.2908503	TRUE	516.2911763	-777.777
-1	1	0	0.653	0.12	IPI:IPI00013452.8	172080	SPACER	SWISS-PROT:P07814|TREMBL:A0AVA9;Q05BP6;Q05DF8;Q3KQZ8;Q5DSM1;Q5H9S5;Q6PD57;Q86X73|ENSEMBL:ENSP00000355890|REFSEQ:NP_004437|H-INV:HIT000321887|VEGA:OTTHUMP00000035562 Tax_Id=9606 Gene_Symbol=EPRS glutamyl-prolyl tRNA synthetase	VLFDKVASQGEVVR	520.9693	1559.8862	3	27	-777.777	-777.777	-777.777	-777.777	0	0	2439.4849	0	0	0	1559.8857	520.9696175	1559.887065	0	FALSE			-777.777	-777.777	-777.777	1	18.8	M:\Shao-En\MSDATA\kinaseinhib\k252a\solcomp\1000x\J6\MSQuantCompatible_kinaseinhib_k252a_solcomp_1000x_J6_combo_mascot_results.html	1Arg6 1Lys8	1	-777.777	-777.777	M:\Shao-En\MSDATA\kinaseinhib\k252a\solcomp\1000x\J6\m03182008_j6_6.raw		0	1545.851455		0	TRUE	0	-777.777
-1	1	0	0.653	0.12	IPI:IPI00013452.8	172080	SPACER	SWISS-PROT:P07814|TREMBL:A0AVA9;Q05BP6;Q05DF8;Q3KQZ8;Q5DSM1;Q5H9S5;Q6PD57;Q86X73|ENSEMBL:ENSP00000355890|REFSEQ:NP_004437|H-INV:HIT000321887|VEGA:OTTHUMP00000035562 Tax_Id=9606 Gene_Symbol=EPRS glutamyl-prolyl tRNA synthetase	VTVRFPPEASGYLHIGHAK	693.7084	2078.1033	3	16	-777.777	-777.777	-777.777	-777.777	0	0	2550.1908	0	0	0	2078.1061	693.7084045	2078.103425	0	FALSE			-777.777	-777.777	-777.777	1	15.6	M:\Shao-En\MSDATA\kinaseinhib\k252a\solcomp\1000x\J6\MSQuantCompatible_kinaseinhib_k252a_solcomp_1000x_J6_combo_mascot_results.html		1	-777.777	-777.777	M:\Shao-En\MSDATA\kinaseinhib\k252a\solcomp\1000x\J6\m03182008_j6_6.raw		0	2078.106095		0	FALSE	0	-777.777
-1	1	0	0.653	0.12	IPI:IPI00013452.8	172080	SPACER	SWISS-PROT:P07814|TREMBL:A0AVA9;Q05BP6;Q05DF8;Q3KQZ8;Q5DSM1;Q5H9S5;Q6PD57;Q86X73|ENSEMBL:ENSP00000355890|REFSEQ:NP_004437|H-INV:HIT000321887|VEGA:OTTHUMP00000035562 Tax_Id=9606 Gene_Symbol=EPRS glutamyl-prolyl tRNA synthetase	VTVRFPPEASGYLHIGHAK	520.534	2078.1069	4	20	-777.777	-777.777	-777.777	-777.777	0	0	2543.9113	0	0	0	2078.1061	520.5343183	2078.108223	0	FALSE			-777.777	-777.777	-777.777	1	11.1	M:\Shao-En\MSDATA\kinaseinhib\k252a\solcomp\1000x\J6\MSQuantCompatible_kinaseinhib_k252a_solcomp_1000x_J6_combo_mascot_results.html		1	-777.777	-777.777	M:\Shao-En\MSDATA\kinaseinhib\k252a\solcomp\1000x\J6\m03182008_j6_6.raw		0	2078.106095		0	FALSE	0	-777.777
-1	1	0	0.653	0.12	IPI:IPI00013452.8	172080	SPACER	SWISS-PROT:P07814|TREMBL:A0AVA9;Q05BP6;Q05DF8;Q3KQZ8;Q5DSM1;Q5H9S5;Q6PD57;Q86X73|ENSEMBL:ENSP00000355890|REFSEQ:NP_004437|H-INV:HIT000321887|VEGA:OTTHUMP00000035562 Tax_Id=9606 Gene_Symbol=EPRS glutamyl-prolyl tRNA synthetase	WEFKHPQPFLR	495.5977	1483.7713	3	18	-777.777	-777.777	-777.777	-777.777	0	0	2511.9165	0	0	0	1483.7724	495.5980635	1483.772402	0	FALSE			-777.777	-777.777	-777.777	1	7	M:\Shao-En\MSDATA\kinaseinhib\k252a\solcomp\1000x\J6\MSQuantCompatible_kinaseinhib_k252a_solcomp_1000x_J6_combo_mascot_results.html		1	-777.777	-777.777	M:\Shao-En\MSDATA\kinaseinhib\k252a\solcomp\1000x\J6\m03182008_j6_6.raw		0	1483.772425		0	FALSE	0	-777.777
-1	1	0	0.653	0.12	IPI:IPI00013452.8	172080	SPACER	SWISS-PROT:P07814|TREMBL:A0AVA9;Q05BP6;Q05DF8;Q3KQZ8;Q5DSM1;Q5H9S5;Q6PD57;Q86X73|ENSEMBL:ENSP00000355890|REFSEQ:NP_004437|H-INV:HIT000321887|VEGA:OTTHUMP00000035562 Tax_Id=9606 Gene_Symbol=EPRS glutamyl-prolyl tRNA synthetase	WEFKHPQPFLR	375.459	1497.807	4	12	-777.777	-777.777	-777.777	-777.777	0	0	2513.9643	0	0	0	1497.8067	375.4595812	1497.809274	0	FALSE			-777.777	-777.777	-777.777	1	0.2	M:\Shao-En\MSDATA\kinaseinhib\k252a\solcomp\1000x\J6\MSQuantCompatible_kinaseinhib_k252a_solcomp_1000x_J6_combo_mascot_results.html	1Arg6 1Lys8	1	-777.777	-777.777	M:\Shao-En\MSDATA\kinaseinhib\k252a\solcomp\1000x\J6\m03182008_j6_6.raw		0	1483.772425		0	FALSE	0	-777.777
-1	1	0	0.653	0.12	IPI:IPI00013452.8	172080	SPACER	SWISS-PROT:P07814|TREMBL:A0AVA9;Q05BP6;Q05DF8;Q3KQZ8;Q5DSM1;Q5H9S5;Q6PD57;Q86X73|ENSEMBL:ENSP00000355890|REFSEQ:NP_004437|H-INV:HIT000321887|VEGA:OTTHUMP00000035562 Tax_Id=9606 Gene_Symbol=EPRS glutamyl-prolyl tRNA synthetase	WVQSHR	406.7115	811.4085	2	32	-777.777	-777.777	-777.777	-777.777	767.2546128	3.6052	767.2568	767.5362004	766.7355	11222.24036	811.4089	406.7120246	811.4095238	811.409591	FALSE			-777.777	-777.777	-777.777	1	10.6	M:\Shao-En\MSDATA\kinaseinhib\k252a\solcomp\1000x\J6\MSQuantCompatible_kinaseinhib_k252a_solcomp_1000x_J6_combo_mascot_results.html		1	-777.777	-777.777	M:\Shao-En\MSDATA\kinaseinhib\k252a\solcomp\1000x\J6\m03182008_j6_6.raw		7565343.031	811.4089147		406.711537	TRUE	406.7120616	-777.777
-1	1	0	0.653	0.12	IPI:IPI00013452.8	172080	SPACER	SWISS-PROT:P07814|TREMBL:A0AVA9;Q05BP6;Q05DF8;Q3KQZ8;Q5DSM1;Q5H9S5;Q6PD57;Q86X73|ENSEMBL:ENSP00000355890|REFSEQ:NP_004437|H-INV:HIT000321887|VEGA:OTTHUMP00000035562 Tax_Id=9606 Gene_Symbol=EPRS glutamyl-prolyl tRNA synthetase	WVQSHR	409.7216	817.4287	2	29	-777.777	-777.777	-777.777	-777.777	0	0	767.4921	0	0	0	817.429	409.7221191	817.4297129	0	FALSE			-777.777	-777.777	-777.777	1	0	M:\Shao-En\MSDATA\kinaseinhib\k252a\solcomp\1000x\J6\MSQuantCompatible_kinaseinhib_k252a_solcomp_1000x_J6_combo_mascot_results.html	1Arg6	1	-777.777	-777.777	M:\Shao-En\MSDATA\kinaseinhib\k252a\solcomp\1000x\J6\m03182008_j6_6.raw		0	811.4089147		0	TRUE	0	-777.777
-1	1	0	0.653	0.12	IPI:IPI00013452.8	172080	SPACER	SWISS-PROT:P07814|TREMBL:A0AVA9;Q05BP6;Q05DF8;Q3KQZ8;Q5DSM1;Q5H9S5;Q6PD57;Q86X73|ENSEMBL:ENSP00000355890|REFSEQ:NP_004437|H-INV:HIT000321887|VEGA:OTTHUMP00000035562 Tax_Id=9606 Gene_Symbol=EPRS glutamyl-prolyl tRNA synthetase	YVALLK	353.729	705.4434	2	28	-777.777	-777.777	-777.777	-777.777	2339.630651	5.745044663	2338.6587	2339.897578	2339.8837	35322.65994	705.4425	353.7296206	705.4447158	705.4440854	FALSE			-777.777	-777.777	-777.777	1	5.1	M:\Shao-En\MSDATA\kinaseinhib\k252a\solcomp\1000x\J6\MSQuantCompatible_kinaseinhib_k252a_solcomp_1000x_J6_combo_mascot_results.html		1	-777.777	-777.777	M:\Shao-En\MSDATA\kinaseinhib\k252a\solcomp\1000x\J6\m03182008_j6_6.raw		30545377.75	705.4424947		353.7289994	TRUE	353.72962	-777.777
-1	1	0	0.653	0.12	IPI:IPI00013452.8	172080	SPACER	SWISS-PROT:P07814|TREMBL:A0AVA9;Q05BP6;Q05DF8;Q3KQZ8;Q5DSM1;Q5H9S5;Q6PD57;Q86X73|ENSEMBL:ENSP00000355890|REFSEQ:NP_004437|H-INV:HIT000321887|VEGA:OTTHUMP00000035562 Tax_Id=9606 Gene_Symbol=EPRS glutamyl-prolyl tRNA synthetase	YVALLK	357.7357	713.4568	2	22	-777.777	-777.777	-777.777	-777.777	0	0	2338.8841	0	0	0	713.4567	357.7363133	713.4581013	0	FALSE			-777.777	-777.777	-777.777	1	10.8	M:\Shao-En\MSDATA\kinaseinhib\k252a\solcomp\1000x\J6\MSQuantCompatible_kinaseinhib_k252a_solcomp_1000x_J6_combo_mascot_results.html	1Lys8	1	-777.777	-777.777	M:\Shao-En\MSDATA\kinaseinhib\k252a\solcomp\1000x\J6\m03182008_j6_6.raw		0	705.4424947		0	FALSE	0	-777.777
-1	1	0	0.653	0.12	IPI:IPI00013452.8	172080	SPACER	SWISS-PROT:P07814|TREMBL:A0AVA9;Q05BP6;Q05DF8;Q3KQZ8;Q5DSM1;Q5H9S5;Q6PD57;Q86X73|ENSEMBL:ENSP00000355890|REFSEQ:NP_004437|H-INV:HIT000321887|VEGA:OTTHUMP00000035562 Tax_Id=9606 Gene_Symbol=EPRS glutamyl-prolyl tRNA synthetase	YVALLKK	425.7899	849.5653	2	35	-777.777	-777.777	-777.777	-777.777	2067.173613	28.29511232	2070.0232	2068.499007	2065.7503	69691.39878	849.5658	425.79039	849.5662546	833.5372252	FALSE			-777.777	-777.777	-777.777	1	15.9	M:\Shao-En\MSDATA\kinaseinhib\k252a\solcomp\1000x\J6\MSQuantCompatible_kinaseinhib_k252a_solcomp_1000x_J6_combo_mascot_results.html	2Lys8	1	-777.777	-777.777	M:\Shao-En\MSDATA\kinaseinhib\k252a\solcomp\1000x\J6\m03182008_j6_6.raw		45093734.38	833.5374547		425.7898946	TRUE	425.7903846	-777.777
-1	1	0	0.653	0.12	IPI:IPI00013452.8	172080	SPACER	SWISS-PROT:P07814|TREMBL:A0AVA9;Q05BP6;Q05DF8;Q3KQZ8;Q5DSM1;Q5H9S5;Q6PD57;Q86X73|ENSEMBL:ENSP00000355890|REFSEQ:NP_004437|H-INV:HIT000321887|VEGA:OTTHUMP00000035562 Tax_Id=9606 Gene_Symbol=EPRS glutamyl-prolyl tRNA synthetase	YVALLKK	417.7756	833.5366	2	34	-777.777	-777.777	-777.777	-777.777	0	0	2075.6532	0	0	0	833.5374	417.7761045	833.5376837	0	FALSE			-777.777	-777.777	-777.777	1	19.1	M:\Shao-En\MSDATA\kinaseinhib\k252a\solcomp\1000x\J6\MSQuantCompatible_kinaseinhib_k252a_solcomp_1000x_J6_combo_mascot_results.html		1	-777.777	-777.777	M:\Shao-En\MSDATA\kinaseinhib\k252a\solcomp\1000x\J6\m03182008_j6_6.raw		0	833.5374547		0	TRUE	0	-777.777
-1	1	0	0.653	0.12	IPI:IPI00013452.8	172080	SPACER	SWISS-PROT:P07814|TREMBL:A0AVA9;Q05BP6;Q05DF8;Q3KQZ8;Q5DSM1;Q5H9S5;Q6PD57;Q86X73|ENSEMBL:ENSP00000355890|REFSEQ:NP_004437|H-INV:HIT000321887|VEGA:OTTHUMP00000035562 Tax_Id=9606 Gene_Symbol=EPRS glutamyl-prolyl tRNA synthetase	YVALLKK	417.7755	833.5365	2	27	-777.777	-777.777	-777.777	-777.777	0	0	2049.6623	0	0	0	833.5374	417.7760045	833.5374837	0	FALSE			-777.777	-777.777	-777.777	1	17.1	M:\Shao-En\MSDATA\kinaseinhib\k252a\solcomp\1000x\J6\MSQuantCompatible_kinaseinhib_k252a_solcomp_1000x_J6_combo_mascot_results.html		1	-777.777	-777.777	M:\Shao-En\MSDATA\kinaseinhib\k252a\solcomp\1000x\J6\m03182008_j6_6.raw		0	833.5374547		0	TRUE	0	-777.777
-1	1	0	0.653	0.12	IPI:IPI00013452.8	172080	SPACER	SWISS-PROT:P07814|TREMBL:A0AVA9;Q05BP6;Q05DF8;Q3KQZ8;Q5DSM1;Q5H9S5;Q6PD57;Q86X73|ENSEMBL:ENSP00000355890|REFSEQ:NP_004437|H-INV:HIT000321887|VEGA:OTTHUMP00000035562 Tax_Id=9606 Gene_Symbol=EPRS glutamyl-prolyl tRNA synthetase	YVALLKK	425.7899	849.5653	2	22	-777.777	-777.777	-777.777	-777.777	0	0	2049.4081	0	0	0	849.5658	425.79039	849.5662546	0	FALSE			-777.777	-777.777	-777.777	1	13.3	M:\Shao-En\MSDATA\kinaseinhib\k252a\solcomp\1000x\J6\MSQuantCompatible_kinaseinhib_k252a_solcomp_1000x_J6_combo_mascot_results.html	2Lys8	1	-777.777	-777.777	M:\Shao-En\MSDATA\kinaseinhib\k252a\solcomp\1000x\J6\m03182008_j6_6.raw		0	833.5374547		0	FALSE	0	-777.777
-1	1	0	0.653	0.12	IPI:IPI00013452.8	172080	SPACER	SWISS-PROT:P07814|TREMBL:A0AVA9;Q05BP6;Q05DF8;Q3KQZ8;Q5DSM1;Q5H9S5;Q6PD57;Q86X73|ENSEMBL:ENSP00000355890|REFSEQ:NP_004437|H-INV:HIT000321887|VEGA:OTTHUMP00000035562 Tax_Id=9606 Gene_Symbol=EPRS glutamyl-prolyl tRNA synthetase	YYTLFGR	463.2475	924.4805	2	39	-777.777	-777.777	-777.777	-777.777	2676.245682	7.990558241	2676.4999	2676.591003	2677.517	148758.6014	924.48	463.2479221	924.4813189	918.461406	FALSE			-777.777	-777.777	-777.777	1	20.3	M:\Shao-En\MSDATA\kinaseinhib\k252a\solcomp\1000x\J6\MSQuantCompatible_kinaseinhib_k252a_solcomp_1000x_J6_combo_mascot_results.html	1Arg6	1	-777.777	-777.777	M:\Shao-En\MSDATA\kinaseinhib\k252a\solcomp\1000x\J6\m03182008_j6_6.raw		83328338.75	918.4599447		463.2474432	TRUE	463.2478653	-777.777
-1	1	0	0.653	0.12	IPI:IPI00013452.8	172080	SPACER	SWISS-PROT:P07814|TREMBL:A0AVA9;Q05BP6;Q05DF8;Q3KQZ8;Q5DSM1;Q5H9S5;Q6PD57;Q86X73|ENSEMBL:ENSP00000355890|REFSEQ:NP_004437|H-INV:HIT000321887|VEGA:OTTHUMP00000035562 Tax_Id=9606 Gene_Symbol=EPRS glutamyl-prolyl tRNA synthetase	YYTLFGR	460.2373	918.46	2	38	-777.777	-777.777	-777.777	-777.777	0	0	2672.6301	0	0	0	918.4599	460.2377276	918.4609298	0	FALSE			-777.777	-777.777	-777.777	1	25.9	M:\Shao-En\MSDATA\kinaseinhib\k252a\solcomp\1000x\J6\MSQuantCompatible_kinaseinhib_k252a_solcomp_1000x_J6_combo_mascot_results.html		1	-777.777	-777.777	M:\Shao-En\MSDATA\kinaseinhib\k252a\solcomp\1000x\J6\m03182008_j6_6.raw		0	918.4599447		0	TRUE	0	-777.777
-1	1	0	0.653	0.12	IPI:IPI00013452.8	172080	SPACER	SWISS-PROT:P07814|TREMBL:A0AVA9;Q05BP6;Q05DF8;Q3KQZ8;Q5DSM1;Q5H9S5;Q6PD57;Q86X73|ENSEMBL:ENSP00000355890|REFSEQ:NP_004437|H-INV:HIT000321887|VEGA:OTTHUMP00000035562 Tax_Id=9606 Gene_Symbol=EPRS glutamyl-prolyl tRNA synthetase	YYTLFGR	460.2373	918.46	2	36	-777.777	-777.777	-777.777	-777.777	2698.353361	10.36472917	2696.4278	2697.71643	2699.7775	1344.213097	918.4599	460.2377276	918.4609298	918.4608188	FALSE			-777.777	-777.777	-777.777	1	16.7	M:\Shao-En\MSDATA\kinaseinhib\k252a\solcomp\1000x\J6\MSQuantCompatible_kinaseinhib_k252a_solcomp_1000x_J6_combo_mascot_results.html		1	-777.777	-777.777	M:\Shao-En\MSDATA\kinaseinhib\k252a\solcomp\1000x\J6\m03182008_j6_1.raw		751936.5605	918.4599447		460.2371564	TRUE	460.237584	-777.777
-1	1	0	0.653	0.12	IPI:IPI00013452.8	172080	SPACER	SWISS-PROT:P07814|TREMBL:A0AVA9;Q05BP6;Q05DF8;Q3KQZ8;Q5DSM1;Q5H9S5;Q6PD57;Q86X73|ENSEMBL:ENSP00000355890|REFSEQ:NP_004437|H-INV:HIT000321887|VEGA:OTTHUMP00000035562 Tax_Id=9606 Gene_Symbol=EPRS glutamyl-prolyl tRNA synthetase	YYTLFGR	463.2474	924.4802	2	31	-777.777	-777.777	-777.777	-777.777	0	0	2699.4588	0	0	0	924.48	463.2478221	924.4811189	0	FALSE			-777.777	-777.777	-777.777	1	11.2	M:\Shao-En\MSDATA\kinaseinhib\k252a\solcomp\1000x\J6\MSQuantCompatible_kinaseinhib_k252a_solcomp_1000x_J6_combo_mascot_results.html	1Arg6	1	-777.777	-777.777	M:\Shao-En\MSDATA\kinaseinhib\k252a\solcomp\1000x\J6\m03182008_j6_1.raw		0	918.4599447		0	TRUE	0	-777.777
-1	1	0	0.653	0.12	IPI:IPI00013452.8	172080	SPACER	SWISS-PROT:P07814|TREMBL:A0AVA9;Q05BP6;Q05DF8;Q3KQZ8;Q5DSM1;Q5H9S5;Q6PD57;Q86X73|ENSEMBL:ENSP00000355890|REFSEQ:NP_004437|H-INV:HIT000321887|VEGA:OTTHUMP00000035562 Tax_Id=9606 Gene_Symbol=EPRS glutamyl-prolyl tRNA synthetase	YYTLFGR	460.2373	918.4601	2	29	-777.777	-777.777	-777.777	-777.777	2659.575283	10.08882787	2663.0039	2660.052473	2659.9592	36954.04932	918.4599	460.2377276	918.4609298	918.461109	FALSE			-777.777	-777.777	-777.777	1	17.1	M:\Shao-En\MSDATA\kinaseinhib\k252a\solcomp\1000x\J6\MSQuantCompatible_kinaseinhib_k252a_solcomp_1000x_J6_combo_mascot_results.html		1	-777.777	-777.777	M:\Shao-En\MSDATA\kinaseinhib\k252a\solcomp\1000x\J6\m03182008_j6_5.raw		20692774.19	918.4599447		460.2372082	TRUE	460.2376358	-777.777
-1	1	0	0.653	0.12	IPI:IPI00013452.8	172080	SPACER	SWISS-PROT:P07814|TREMBL:A0AVA9;Q05BP6;Q05DF8;Q3KQZ8;Q5DSM1;Q5H9S5;Q6PD57;Q86X73|ENSEMBL:ENSP00000355890|REFSEQ:NP_004437|H-INV:HIT000321887|VEGA:OTTHUMP00000035562 Tax_Id=9606 Gene_Symbol=EPRS glutamyl-prolyl tRNA synthetase	YYTLFGR	463.2476	924.4806	2	25	-777.777	-777.777	-777.777	-777.777	0	0	2659.199	0	0	0	924.48	463.2480221	924.4815189	0	FALSE			-777.777	-777.777	-777.777	1	7.7	M:\Shao-En\MSDATA\kinaseinhib\k252a\solcomp\1000x\J6\MSQuantCompatible_kinaseinhib_k252a_solcomp_1000x_J6_combo_mascot_results.html	1Arg6	1	-777.777	-777.777	M:\Shao-En\MSDATA\kinaseinhib\k252a\solcomp\1000x\J6\m03182008_j6_5.raw		0	918.4599447		0	FALSE	0	-777.777
-1	1	0	1.029	0.22	IPI:IPI00026781.2	275850	SPACER	SWISS-PROT:P49327|TREMBL:Q6PJJ3|ENSEMBL:ENSP00000304592|REFSEQ:NP_004095|H-INV:HIT000260792|VEGA:OTTHUMP00000180803 Tax_Id=9606 Gene_Symbol=FASN Fatty acid synthase	AALQEELQLCK	651.8394	1301.6642	2	45	-777.777	-777.777	-777.777	-777.777	2532.800911	8.15605732	2533.57	2532.99884	2532.2899	40883.062	1301.6649	651.8394804	1301.664435	1301.664246	FALSE			-777.777	-777.777	-777.777	1	29.7	M:\Shao-En\MSDATA\kinaseinhib\k252a\solcomp\1000x\J6\MSQuantCompatible_kinaseinhib_k252a_solcomp_1000x_J6_combo_mascot_results.html		2	-777.777	-777.777	M:\Shao-En\MSDATA\kinaseinhib\k252a\solcomp\1000x\J6\m03182008_j6_6.raw		13288833.22	1244.64345		651.8393505	TRUE	651.8394309	-777.777
-1	1	0	1.029	0.22	IPI:IPI00026781.2	275850	SPACER	SWISS-PROT:P49327|TREMBL:Q6PJJ3|ENSEMBL:ENSP00000304592|REFSEQ:NP_004095|H-INV:HIT000260792|VEGA:OTTHUMP00000180803 Tax_Id=9606 Gene_Symbol=FASN Fatty acid synthase	AALQEELQLCK	655.8464	1309.6782	2	42	-777.777	-777.777	-777.777	-777.777	0	0	2531.188	0	0	0	1309.6791	655.8464731	1309.678421	0	FALSE			-777.777	-777.777	-777.777	1	24.6	M:\Shao-En\MSDATA\kinaseinhib\k252a\solcomp\1000x\J6\MSQuantCompatible_kinaseinhib_k252a_solcomp_1000x_J6_combo_mascot_results.html	1Lys8	2	-777.777	-777.777	M:\Shao-En\MSDATA\kinaseinhib\k252a\solcomp\1000x\J6\m03182008_j6_6.raw		0	1244.64345		0	TRUE	0	-777.777
-1	1	0	1.029	0.22	IPI:IPI00026781.2	275850	SPACER	SWISS-PROT:P49327|TREMBL:Q6PJJ3|ENSEMBL:ENSP00000304592|REFSEQ:NP_004095|H-INV:HIT000260792|VEGA:OTTHUMP00000180803 Tax_Id=9606 Gene_Symbol=FASN Fatty acid synthase	AAPLDSIHSLAAYYIDCIR	717.0298	2148.0676	3	40	-777.777	-777.777	-777.777	-777.777	3294.294812	11.06636767	3293.8332	3294.527699	3294.7502	10776.01754	2148.0673	717.0297623	2148.067499	2148.068179	FALSE			-777.777	-777.777	-777.777	1	34.1	M:\Shao-En\MSDATA\kinaseinhib\k252a\solcomp\1000x\J6\MSQuantCompatible_kinaseinhib_k252a_solcomp_1000x_J6_combo_mascot_results.html		2	-777.777	-777.777	M:\Shao-En\MSDATA\kinaseinhib\k252a\solcomp\1000x\J6\m03182008_j6_6.raw		2986780.986	2091.04587		717.0298749	TRUE	717.0298372	-777.777
-1	1	0	1.029	0.22	IPI:IPI00026781.2	275850	SPACER	SWISS-PROT:P49327|TREMBL:Q6PJJ3|ENSEMBL:ENSP00000304592|REFSEQ:NP_004095|H-INV:HIT000260792|VEGA:OTTHUMP00000180803 Tax_Id=9606 Gene_Symbol=FASN Fatty acid synthase	AGLYGLPR	426.7558	851.4971	2	56	-777.777	-777.777	-777.777	-777.777	2452.158214	10.19517707	2450.1007	2452.272845	2452.3696	33103.33799	851.496	426.7562883	851.4980511	845.476685	FALSE			-777.777	-777.777	-777.777	1	14.1	M:\Shao-En\MSDATA\kinaseinhib\k252a\solcomp\1000x\J6\MSQuantCompatible_kinaseinhib_k252a_solcomp_1000x_J6_combo_mascot_results.html	1Arg6	2	-777.777	-777.777	M:\Shao-En\MSDATA\kinaseinhib\k252a\solcomp\1000x\J6\m03182008_j6_6.raw		21089273.53	845.4759147		426.7558119	TRUE	426.7563002	-777.777
-1	1	0	1.029	0.22	IPI:IPI00026781.2	275850	SPACER	SWISS-PROT:P49327|TREMBL:Q6PJJ3|ENSEMBL:ENSP00000304592|REFSEQ:NP_004095|H-INV:HIT000260792|VEGA:OTTHUMP00000180803 Tax_Id=9606 Gene_Symbol=FASN Fatty acid synthase	AINCATSGVVGLVNCLR	902.4647	1802.9149	2	93	-777.777	-777.777	-777.777	-777.777	2937.029163	8.483709743	2936.9941	2937.062059	2937.8171	42607.75197	1802.9131	902.4643262	1802.914127	1802.912195	FALSE			-777.777	-777.777	-777.777	1	84.4	M:\Shao-En\MSDATA\kinaseinhib\k252a\solcomp\1000x\J6\MSQuantCompatible_kinaseinhib_k252a_solcomp_1000x_J6_combo_mascot_results.html		2	-777.777	-777.777	M:\Shao-En\MSDATA\kinaseinhib\k252a\solcomp\1000x\J6\m03182008_j6_6.raw		8473218.008	1688.870166		902.4646253	TRUE	902.4642515	-777.777
-1	1	0	1.029	0.22	IPI:IPI00026781.2	275850	SPACER	SWISS-PROT:P49327|TREMBL:Q6PJJ3|ENSEMBL:ENSP00000304592|REFSEQ:NP_004095|H-INV:HIT000260792|VEGA:OTTHUMP00000180803 Tax_Id=9606 Gene_Symbol=FASN Fatty acid synthase	AINCATSGVVGLVNCLR	603.9849	1808.9327	3	48	-777.777	-777.777	-777.777	-777.777	2936.819772	8.483709743	2938.3236	2937.0316	2935.9186	27754.90168	1808.9332	603.9850671	1808.933413	1802.915182	FALSE			-777.777	-777.777	-777.777	1	34.4	M:\Shao-En\MSDATA\kinaseinhib\k252a\solcomp\1000x\J6\MSQuantCompatible_kinaseinhib_k252a_solcomp_1000x_J6_combo_mascot_results.html	1Arg6	2	-777.777	-777.777	M:\Shao-En\MSDATA\kinaseinhib\k252a\solcomp\1000x\J6\m03182008_j6_6.raw		10074609.92	1688.870166		603.9847772	TRUE	603.9849443	-777.777
-1	1	0	1.029	0.22	IPI:IPI00026781.2	275850	SPACER	SWISS-PROT:P49327|TREMBL:Q6PJJ3|ENSEMBL:ENSP00000304592|REFSEQ:NP_004095|H-INV:HIT000260792|VEGA:OTTHUMP00000180803 Tax_Id=9606 Gene_Symbol=FASN Fatty acid synthase	AINCATSGVVGLVNCLRR	654.0123	1959.0151	3	12	-777.777	-777.777	-777.777	-777.777	0	0	2827.9549	0	0	0	1959.0142	654.0123765	1959.015341	0	FALSE			-777.777	-777.777	-777.777	1	5	M:\Shao-En\MSDATA\kinaseinhib\k252a\solcomp\1000x\J6\MSQuantCompatible_kinaseinhib_k252a_solcomp_1000x_J6_combo_mascot_results.html		2	-777.777	-777.777	M:\Shao-En\MSDATA\kinaseinhib\k252a\solcomp\1000x\J6\m03182008_j6_6.raw		0	1844.971276		0	FALSE	0	-777.777
-1	1	0	1.029	0.22	IPI:IPI00026781.2	275850	SPACER	SWISS-PROT:P49327|TREMBL:Q6PJJ3|ENSEMBL:ENSP00000304592|REFSEQ:NP_004095|H-INV:HIT000260792|VEGA:OTTHUMP00000180803 Tax_Id=9606 Gene_Symbol=FASN Fatty acid synthase	ALGLGVEQLPVVFEDVVLHQATILPK	929.2004	2784.5794	3	30	-777.777	-777.777	-777.777	-777.777	3574.917	0	3575.7254	3574.917	3574.917	1820.492975	2784.5788	929.1999778	2784.578145	2784.578221	FALSE			-777.777	-777.777	-777.777	1	27.2	M:\Shao-En\MSDATA\kinaseinhib\k252a\solcomp\1000x\J6\MSQuantCompatible_kinaseinhib_k252a_solcomp_1000x_J6_combo_mascot_results.html		2	-777.777	-777.777	M:\Shao-En\MSDATA\kinaseinhib\k252a\solcomp\1000x\J6\m03182008_j6_6.raw		341875.9575	2784.578875		929.2004254	TRUE	929.2000032	-777.777
-1	1	0	1.029	0.22	IPI:IPI00026781.2	275850	SPACER	SWISS-PROT:P49327|TREMBL:Q6PJJ3|ENSEMBL:ENSP00000304592|REFSEQ:NP_004095|H-INV:HIT000260792|VEGA:OTTHUMP00000180803 Tax_Id=9606 Gene_Symbol=FASN Fatty acid synthase	ALGLGVEQLPVVFEDVVLHQATILPK	931.8715	2792.5927	3	30	-777.777	-777.777	-777.777	-777.777	0	0	3573.4181	0	0	0	2792.593	931.8710729	2792.591431	0	FALSE			-777.777	-777.777	-777.777	1	30.1	M:\Shao-En\MSDATA\kinaseinhib\k252a\solcomp\1000x\J6\MSQuantCompatible_kinaseinhib_k252a_solcomp_1000x_J6_combo_mascot_results.html	1Lys8	2	-777.777	-777.777	M:\Shao-En\MSDATA\kinaseinhib\k252a\solcomp\1000x\J6\m03182008_j6_6.raw		0	2784.578875		0	TRUE	0	-777.777
-1	1	0	1.029	0.22	IPI:IPI00026781.2	275850	SPACER	SWISS-PROT:P49327|TREMBL:Q6PJJ3|ENSEMBL:ENSP00000304592|REFSEQ:NP_004095|H-INV:HIT000260792|VEGA:OTTHUMP00000180803 Tax_Id=9606 Gene_Symbol=FASN Fatty acid synthase	ALGLGVEQLPVVFEDVVLHQATILPK	929.2026	2784.5859	3	16	-777.777	-777.777	-777.777	-777.777	0	0	3573.7951	0	0	0	2784.5788	929.2021778	2784.584745	0	FALSE			-777.777	-777.777	-777.777	1	14.2	M:\Shao-En\MSDATA\kinaseinhib\k252a\solcomp\1000x\J6\MSQuantCompatible_kinaseinhib_k252a_solcomp_1000x_J6_combo_mascot_results.html		2	-777.777	-777.777	M:\Shao-En\MSDATA\kinaseinhib\k252a\solcomp\1000x\J6\m03182008_j6_6.raw		0	2784.578875		0	FALSE	0	-777.777
-1	1	0	1.029	0.22	IPI:IPI00026781.2	275850	SPACER	SWISS-PROT:P49327|TREMBL:Q6PJJ3|ENSEMBL:ENSP00000304592|REFSEQ:NP_004095|H-INV:HIT000260792|VEGA:OTTHUMP00000180803 Tax_Id=9606 Gene_Symbol=FASN Fatty acid synthase	AYLQAR	361.2035	720.3925	2	36	-777.777	-777.777	-777.777	-777.777	892.4547435	6.126838744	891.1944	892.5766834	892.525	4392.72348	720.3918	361.2041071	720.3936887	720.3936527	FALSE			-777.777	-777.777	-777.777	1	12	M:\Shao-En\MSDATA\kinaseinhib\k252a\solcomp\1000x\J6\MSQuantCompatible_kinaseinhib_k252a_solcomp_1000x_J6_combo_mascot_results.html		2	-777.777	-777.777	M:\Shao-En\MSDATA\kinaseinhib\k252a\solcomp\1000x\J6\m03182008_j6_6.raw		3678965.688	720.3918647		361.2034741	TRUE	361.2040811	-777.777
-1	1	0	1.029	0.22	IPI:IPI00026781.2	275850	SPACER	SWISS-PROT:P49327|TREMBL:Q6PJJ3|ENSEMBL:ENSP00000304592|REFSEQ:NP_004095|H-INV:HIT000260792|VEGA:OTTHUMP00000180803 Tax_Id=9606 Gene_Symbol=FASN Fatty acid synthase	CTVFHGAQVEDAFR	548.2625	1641.7657	3	21	-777.777	-777.777	-777.777	-777.777	0	0	2494.7059	0	0	0	1641.7664	548.2627681	1641.766516	0	FALSE			-777.777	-777.777	-777.777	1	10.5	M:\Shao-En\MSDATA\kinaseinhib\k252a\solcomp\1000x\J6\MSQuantCompatible_kinaseinhib_k252a_solcomp_1000x_J6_combo_mascot_results.html	1Arg6	2	-777.777	-777.777	M:\Shao-En\MSDATA\kinaseinhib\k252a\solcomp\1000x\J6\m03182008_j6_6.raw		0	1578.72488		0	FALSE	0	-777.777
-1	1	0	1.029	0.22	IPI:IPI00026781.2	275850	SPACER	SWISS-PROT:P49327|TREMBL:Q6PJJ3|ENSEMBL:ENSP00000304592|REFSEQ:NP_004095|H-INV:HIT000260792|VEGA:OTTHUMP00000180803 Tax_Id=9606 Gene_Symbol=FASN Fatty acid synthase	CVLLSNLSSTSHVPEVDPGSAELQK	892.4521	2674.3343	3	93	-777.777	-777.777	-777.777	-777.777	2724.323669	8.160660727	2723.7848	2724.290895	2725.1225	74364.86064	2674.3363	892.4517444	2674.333445	2666.319408	FALSE			-777.777	-777.777	-777.777	1	75.9	M:\Shao-En\MSDATA\kinaseinhib\k252a\solcomp\1000x\J6\MSQuantCompatible_kinaseinhib_k252a_solcomp_1000x_J6_combo_mascot_results.html	1Lys8	2	-777.777	-777.777	M:\Shao-En\MSDATA\kinaseinhib\k252a\solcomp\1000x\J6\m03182008_j6_6.raw		14916671.54	2609.30064		892.4536163	TRUE	892.4532607	-777.777
-1	1	0	1.029	0.22	IPI:IPI00026781.2	275850	SPACER	SWISS-PROT:P49327|TREMBL:Q6PJJ3|ENSEMBL:ENSP00000304592|REFSEQ:NP_004095|H-INV:HIT000260792|VEGA:OTTHUMP00000180803 Tax_Id=9606 Gene_Symbol=FASN Fatty acid synthase	CVLLSNLSSTSHVPEVDPGSAELQK	889.781	2666.3213	3	54	-777.777	-777.777	-777.777	-777.777	0	0	2724.3402	0	0	0	2666.3221	889.7806492	2666.32016	0	FALSE			-777.777	-777.777	-777.777	1	40	M:\Shao-En\MSDATA\kinaseinhib\k252a\solcomp\1000x\J6\MSQuantCompatible_kinaseinhib_k252a_solcomp_1000x_J6_combo_mascot_results.html		2	-777.777	-777.777	M:\Shao-En\MSDATA\kinaseinhib\k252a\solcomp\1000x\J6\m03182008_j6_6.raw		0	2609.30064		0	TRUE	0	-777.777
-1	1	0	1.029	0.22	IPI:IPI00026781.2	275850	SPACER	SWISS-PROT:P49327|TREMBL:Q6PJJ3|ENSEMBL:ENSP00000304592|REFSEQ:NP_004095|H-INV:HIT000260792|VEGA:OTTHUMP00000180803 Tax_Id=9606 Gene_Symbol=FASN Fatty acid synthase	DGAWGAFR	440.2096	878.4046	2	26	-777.777	-777.777	-777.777	-777.777	2574.913033	8.144766383	2575.6728	2574.945948	2574.1317	15903.50006	878.4035	440.2100639	878.4056024	878.4053784	FALSE			-777.777	-777.777	-777.777	1	14.8	M:\Shao-En\MSDATA\kinaseinhib\k252a\solcomp\1000x\J6\MSQuantCompatible_kinaseinhib_k252a_solcomp_1000x_J6_combo_mascot_results.html		2	-777.777	-777.777	M:\Shao-En\MSDATA\kinaseinhib\k252a\solcomp\1000x\J6\m03182008_j6_6.raw		9529415.5	878.4034747		440.2095806	TRUE	440.2100445	-777.777
-1	1	0	1.029	0.22	IPI:IPI00026781.2	275850	SPACER	SWISS-PROT:P49327|TREMBL:Q6PJJ3|ENSEMBL:ENSP00000304592|REFSEQ:NP_004095|H-INV:HIT000260792|VEGA:OTTHUMP00000180803 Tax_Id=9606 Gene_Symbol=FASN Fatty acid synthase	DNLEFFLAGIGR	676.3545	1350.6945	2	74	-777.777	-777.777	-777.777	-777.777	3244.96716	8.362439793	3243.2084	3244.86647	3244.0171	16008.21533	1350.6931	676.354536	1350.694547	1350.693783	FALSE			-777.777	-777.777	-777.777	1	46.1	M:\Shao-En\MSDATA\kinaseinhib\k252a\solcomp\1000x\J6\MSQuantCompatible_kinaseinhib_k252a_solcomp_1000x_J6_combo_mascot_results.html		2	-777.777	-777.777	M:\Shao-En\MSDATA\kinaseinhib\k252a\solcomp\1000x\J6\m03182008_j6_6.raw		4846890.686	1350.693165		676.3544651	TRUE	676.3545011	-777.777
-1	1	0	1.029	0.22	IPI:IPI00026781.2	275850	SPACER	SWISS-PROT:P49327|TREMBL:Q6PJJ3|ENSEMBL:ENSP00000304592|REFSEQ:NP_004095|H-INV:HIT000260792|VEGA:OTTHUMP00000180803 Tax_Id=9606 Gene_Symbol=FASN Fatty acid synthase	DNLEFFLAGIGR	679.3626	1356.7107	2	68	-777.777	-777.777	-777.777	-777.777	0	0	3243.4877	0	0	0	1356.7133	679.3626305	1356.710736	0	FALSE			-777.777	-777.777	-777.777	1	50.6	M:\Shao-En\MSDATA\kinaseinhib\k252a\solcomp\1000x\J6\MSQuantCompatible_kinaseinhib_k252a_solcomp_1000x_J6_combo_mascot_results.html	1Arg6	2	-777.777	-777.777	M:\Shao-En\MSDATA\kinaseinhib\k252a\solcomp\1000x\J6\m03182008_j6_6.raw		0	1350.693165		0	TRUE	0	-777.777
-1	1	0	1.029	0.22	IPI:IPI00026781.2	275850	SPACER	SWISS-PROT:P49327|TREMBL:Q6PJJ3|ENSEMBL:ENSP00000304592|REFSEQ:NP_004095|H-INV:HIT000260792|VEGA:OTTHUMP00000180803 Tax_Id=9606 Gene_Symbol=FASN Fatty acid synthase	DPSQQELPR	538.2796	1074.5446	2	25	-777.777	-777.777	-777.777	-777.777	0	0	2055.2449	0	0	0	1074.5401	538.2798862	1074.545247	0	FALSE			-777.777	-777.777	-777.777	1	1.8	M:\Shao-En\MSDATA\kinaseinhib\k252a\solcomp\1000x\J6\MSQuantCompatible_kinaseinhib_k252a_solcomp_1000x_J6_combo_mascot_results.html	1Arg6	2	-777.777	-777.777	M:\Shao-En\MSDATA\kinaseinhib\k252a\solcomp\1000x\J6\m03182008_j6_6.raw		0	1068.519975		0	FALSE	0	-777.777
-1	1	0	1.029	0.22	IPI:IPI00026781.2	275850	SPACER	SWISS-PROT:P49327|TREMBL:Q6PJJ3|ENSEMBL:ENSP00000304592|REFSEQ:NP_004095|H-INV:HIT000260792|VEGA:OTTHUMP00000180803 Tax_Id=9606 Gene_Symbol=FASN Fatty acid synthase	EACPELDYFVVFSSVSCGR	1111.5	2220.9855	2	109	-777.777	-777.777	-777.777	-777.777	3269.140612	11.08418932	3268.6311	3269.231563	3267.5188	19075.32047	2220.9819	1111.499247	2220.983969	2220.983132	FALSE			-777.777	-777.777	-777.777	1	104.6	M:\Shao-En\MSDATA\kinaseinhib\k252a\solcomp\1000x\J6\MSQuantCompatible_kinaseinhib_k252a_solcomp_1000x_J6_combo_mascot_results.html		2	-777.777	-777.777	M:\Shao-En\MSDATA\kinaseinhib\k252a\solcomp\1000x\J6\m03182008_j6_6.raw		2726895.752	2106.939026		1111.500036	TRUE	1111.499284	-777.777
-1	1	0	1.029	0.22	IPI:IPI00026781.2	275850	SPACER	SWISS-PROT:P49327|TREMBL:Q6PJJ3|ENSEMBL:ENSP00000304592|REFSEQ:NP_004095|H-INV:HIT000260792|VEGA:OTTHUMP00000180803 Tax_Id=9606 Gene_Symbol=FASN Fatty acid synthase	EDGLAQQQTQLNLR	807.4171	1612.8197	2	56	-777.777	-777.777	-777.777	-777.777	2431.148411	8.28192373	2432.4327	2431.032786	2431.0635	34291.53916	1612.8169	807.4168985	1612.819272	1612.817424	FALSE			-777.777	-777.777	-777.777	1	41.9	M:\Shao-En\MSDATA\kinaseinhib\k252a\solcomp\1000x\J6\MSQuantCompatible_kinaseinhib_k252a_solcomp_1000x_J6_combo_mascot_results.html		2	-777.777	-777.777	M:\Shao-En\MSDATA\kinaseinhib\k252a\solcomp\1000x\J6\m03182008_j6_6.raw		7970042.691	1612.816885		807.4171186	TRUE	807.416917	-777.777
-1	1	0	1.029	0.22	IPI:IPI00026781.2	275850	SPACER	SWISS-PROT:P49327|TREMBL:Q6PJJ3|ENSEMBL:ENSP00000304592|REFSEQ:NP_004095|H-INV:HIT000260792|VEGA:OTTHUMP00000180803 Tax_Id=9606 Gene_Symbol=FASN Fatty acid synthase	EGGFLLLHTLLR	687.9147	1373.8148	2	36	-777.777	-777.777	-777.777	-777.777	3065.516118	8.519997356	3066.0842	3065.584827	3066.3365	19657.65931	1373.8126	687.914715	1373.814905	1367.793961	FALSE			-777.777	-777.777	-777.777	1	27.7	M:\Shao-En\MSDATA\kinaseinhib\k252a\solcomp\1000x\J6\MSQuantCompatible_kinaseinhib_k252a_solcomp_1000x_J6_combo_mascot_results.html	1Arg6	2	-777.777	-777.777	M:\Shao-En\MSDATA\kinaseinhib\k252a\solcomp\1000x\J6\m03182008_j6_6.raw		5896185.891	1367.792485		687.9146993	TRUE	687.9147144	-777.777
-1	1	0	1.029	0.22	IPI:IPI00026781.2	275850	SPACER	SWISS-PROT:P49327|TREMBL:Q6PJJ3|ENSEMBL:ENSP00000304592|REFSEQ:NP_004095|H-INV:HIT000260792|VEGA:OTTHUMP00000180803 Tax_Id=9606 Gene_Symbol=FASN Fatty acid synthase	EGGFLLLHTLLR	684.9047	1367.7949	2	21	-777.777	-777.777	-777.777	-777.777	0	0	3067.6613	0	0	0	1367.7925	684.9047205	1367.794916	0	FALSE			-777.777	-777.777	-777.777	1	13.7	M:\Shao-En\MSDATA\kinaseinhib\k252a\solcomp\1000x\J6\MSQuantCompatible_kinaseinhib_k252a_solcomp_1000x_J6_combo_mascot_results.html		2	-777.777	-777.777	M:\Shao-En\MSDATA\kinaseinhib\k252a\solcomp\1000x\J6\m03182008_j6_6.raw		0	1367.792485		0	FALSE	0	-777.777
-1	1	0	1.029	0.22	IPI:IPI00026781.2	275850	SPACER	SWISS-PROT:P49327|TREMBL:Q6PJJ3|ENSEMBL:ENSP00000304592|REFSEQ:NP_004095|H-INV:HIT000260792|VEGA:OTTHUMP00000180803 Tax_Id=9606 Gene_Symbol=FASN Fatty acid synthase	FDASFFGVHPK	626.3113	1250.6081	2	48	-777.777	-777.777	-777.777	-777.777	2677.281706	10.09840278	2678.5494	2677.331332	2677.517	37575.85557	1250.6084	626.3114267	1250.608328	1250.608829	FALSE			-777.777	-777.777	-777.777	1	33.9	M:\Shao-En\MSDATA\kinaseinhib\k252a\solcomp\1000x\J6\MSQuantCompatible_kinaseinhib_k252a_solcomp_1000x_J6_combo_mascot_results.html		2	-777.777	-777.777	M:\Shao-En\MSDATA\kinaseinhib\k252a\solcomp\1000x\J6\m03182008_j6_6.raw		12819839.86	1250.608375		626.3113378	TRUE	626.3114644	-777.777
-1	1	0	1.029	0.22	IPI:IPI00026781.2	275850	SPACER	SWISS-PROT:P49327|TREMBL:Q6PJJ3|ENSEMBL:ENSP00000304592|REFSEQ:NP_004095|H-INV:HIT000260792|VEGA:OTTHUMP00000180803 Tax_Id=9606 Gene_Symbol=FASN Fatty acid synthase	FDASFFGVHPK	630.3188	1258.6231	2	48	-777.777	-777.777	-777.777	-777.777	0	0	2677.2777	0	0	0	1258.6226	630.3189194	1258.623313	0	FALSE			-777.777	-777.777	-777.777	1	33.8	M:\Shao-En\MSDATA\kinaseinhib\k252a\solcomp\1000x\J6\MSQuantCompatible_kinaseinhib_k252a_solcomp_1000x_J6_combo_mascot_results.html	1Lys8	2	-777.777	-777.777	M:\Shao-En\MSDATA\kinaseinhib\k252a\solcomp\1000x\J6\m03182008_j6_6.raw		0	1250.608375		0	TRUE	0	-777.777
-1	1	0	1.029	0.22	IPI:IPI00026781.2	275850	SPACER	SWISS-PROT:P49327|TREMBL:Q6PJJ3|ENSEMBL:ENSP00000304592|REFSEQ:NP_004095|H-INV:HIT000260792|VEGA:OTTHUMP00000180803 Tax_Id=9606 Gene_Symbol=FASN Fatty acid synthase	FDASFFGVHPK	417.877	1250.6093	3	55	-777.777	-777.777	-777.777	-777.777	2677.411577	10.09840278	2675.2769	2677.571914	2677.517	52810.19723	1250.6084	417.8775044	1250.610725	1250.610429	FALSE			-777.777	-777.777	-777.777	1	40	M:\Shao-En\MSDATA\kinaseinhib\k252a\solcomp\1000x\J6\MSQuantCompatible_kinaseinhib_k252a_solcomp_1000x_J6_combo_mascot_results.html		2	-777.777	-777.777	M:\Shao-En\MSDATA\kinaseinhib\k252a\solcomp\1000x\J6\m03182008_j6_6.raw		34147098.25	1250.608375		417.8770713	TRUE	417.8775756	-777.777
-1	1	0	1.029	0.22	IPI:IPI00026781.2	275850	SPACER	SWISS-PROT:P49327|TREMBL:Q6PJJ3|ENSEMBL:ENSP00000304592|REFSEQ:NP_004095|H-INV:HIT000260792|VEGA:OTTHUMP00000180803 Tax_Id=9606 Gene_Symbol=FASN Fatty acid synthase	FDASFFGVHPK	420.5479	1258.6218	3	26	-777.777	-777.777	-777.777	-777.777	2696.792101	10.35130637	2697.1144	2697.260061	2697.4541	355.1659797	1258.6226	420.5483995	1258.62341	1250.610837	FALSE			-777.777	-777.777	-777.777	1	13.1	M:\Shao-En\MSDATA\kinaseinhib\k252a\solcomp\1000x\J6\MSQuantCompatible_kinaseinhib_k252a_solcomp_1000x_J6_combo_mascot_results.html	1Lys8	2	-777.777	-777.777	M:\Shao-En\MSDATA\kinaseinhib\k252a\solcomp\1000x\J6\m03182008_j6_1.raw		228621.9492	1250.608375		420.5478193	TRUE	420.5483188	-777.777
-1	1	0	1.029	0.22	IPI:IPI00026781.2	275850	SPACER	SWISS-PROT:P49327|TREMBL:Q6PJJ3|ENSEMBL:ENSP00000304592|REFSEQ:NP_004095|H-INV:HIT000260792|VEGA:OTTHUMP00000180803 Tax_Id=9606 Gene_Symbol=FASN Fatty acid synthase	FLEIGK	357.7177	713.4208	2	26	-777.777	-777.777	-777.777	-777.777	2407.985276	7.839006259	2408.7136	2408.773514	2407.1835	39494.9606	713.4203	357.7183134	713.4221014	705.40808	FALSE			-777.777	-777.777	-777.777	1	0	M:\Shao-En\MSDATA\kinaseinhib\k252a\solcomp\1000x\J6\MSQuantCompatible_kinaseinhib_k252a_solcomp_1000x_J6_combo_mascot_results.html	1Lys8	2	-777.777	-777.777	M:\Shao-En\MSDATA\kinaseinhib\k252a\solcomp\1000x\J6\m03182008_j6_5.raw		34132065.75	705.4061047		357.7176967	TRUE	357.7183101	-777.777
-1	1	0	1.029	0.22	IPI:IPI00026781.2	275850	SPACER	SWISS-PROT:P49327|TREMBL:Q6PJJ3|ENSEMBL:ENSP00000304592|REFSEQ:NP_004095|H-INV:HIT000260792|VEGA:OTTHUMP00000180803 Tax_Id=9606 Gene_Symbol=FASN Fatty acid synthase	FPQLDSTSFANSR	735.3538	1468.693	2	73	-777.777	-777.777	-777.777	-777.777	2637.77899	7.921657975	2637.9195	2637.411125	2637.416	97243.51866	1468.6946	735.3537291	1468.692933	1468.694588	FALSE			-777.777	-777.777	-777.777	1	59.8	M:\Shao-En\MSDATA\kinaseinhib\k252a\solcomp\1000x\J6\MSQuantCompatible_kinaseinhib_k252a_solcomp_1000x_J6_combo_mascot_results.html		2	-777.777	-777.777	M:\Shao-En\MSDATA\kinaseinhib\k252a\solcomp\1000x\J6\m03182008_j6_6.raw		25965179.23	1468.694645		735.3537962	TRUE	735.3537253	-777.777
-1	1	0	1.029	0.22	IPI:IPI00026781.2	275850	SPACER	SWISS-PROT:P49327|TREMBL:Q6PJJ3|ENSEMBL:ENSP00000304592|REFSEQ:NP_004095|H-INV:HIT000260792|VEGA:OTTHUMP00000180803 Tax_Id=9606 Gene_Symbol=FASN Fatty acid synthase	FPQLDSTSFANSR	738.3647	1474.7149	2	64	-777.777	-777.777	-777.777	-777.777	0	0	2638.1767	0	0	0	1474.7148	738.3646236	1474.714722	0	FALSE			-777.777	-777.777	-777.777	1	38.8	M:\Shao-En\MSDATA\kinaseinhib\k252a\solcomp\1000x\J6\MSQuantCompatible_kinaseinhib_k252a_solcomp_1000x_J6_combo_mascot_results.html	1Arg6	2	-777.777	-777.777	M:\Shao-En\MSDATA\kinaseinhib\k252a\solcomp\1000x\J6\m03182008_j6_6.raw		0	1468.694645		0	TRUE	0	-777.777
-1	1	0	1.029	0.22	IPI:IPI00026781.2	275850	SPACER	SWISS-PROT:P49327|TREMBL:Q6PJJ3|ENSEMBL:ENSP00000304592|REFSEQ:NP_004095|H-INV:HIT000260792|VEGA:OTTHUMP00000180803 Tax_Id=9606 Gene_Symbol=FASN Fatty acid synthase	GTPLISPLIK	519.8324	1037.6503	2	37	-777.777	-777.777	-777.777	-777.777	2672.989411	12.37584706	2670.8042	2673.042354	2673.9611	103427.8198	1037.6485	519.8327196	1037.650914	1037.649396	FALSE			-777.777	-777.777	-777.777	1	21.8	M:\Shao-En\MSDATA\kinaseinhib\k252a\solcomp\1000x\J6\MSQuantCompatible_kinaseinhib_k252a_solcomp_1000x_J6_combo_mascot_results.html		2	-777.777	-777.777	M:\Shao-En\MSDATA\kinaseinhib\k252a\solcomp\1000x\J6\m03182008_j6_6.raw		46992053.75	1037.648455		519.8316206	TRUE	519.8319402	-777.777
-1	1	0	1.029	0.22	IPI:IPI00026781.2	275850	SPACER	SWISS-PROT:P49327|TREMBL:Q6PJJ3|ENSEMBL:ENSP00000304592|REFSEQ:NP_004095|H-INV:HIT000260792|VEGA:OTTHUMP00000180803 Tax_Id=9606 Gene_Symbol=FASN Fatty acid synthase	GTPLISPLIK	523.8389	1045.6632	2	32	-777.777	-777.777	-777.777	-777.777	0	0	2669.5455	0	0	0	1045.6627	523.8392123	1045.663899	0	FALSE			-777.777	-777.777	-777.777	1	25.7	M:\Shao-En\MSDATA\kinaseinhib\k252a\solcomp\1000x\J6\MSQuantCompatible_kinaseinhib_k252a_solcomp_1000x_J6_combo_mascot_results.html	1Lys8	2	-777.777	-777.777	M:\Shao-En\MSDATA\kinaseinhib\k252a\solcomp\1000x\J6\m03182008_j6_6.raw		0	1037.648455		0	TRUE	0	-777.777
-1	1	0	1.029	0.22	IPI:IPI00026781.2	275850	SPACER	SWISS-PROT:P49327|TREMBL:Q6PJJ3|ENSEMBL:ENSP00000304592|REFSEQ:NP_004095|H-INV:HIT000260792|VEGA:OTTHUMP00000180803 Tax_Id=9606 Gene_Symbol=FASN Fatty acid synthase	GYAVLGGER	461.2425	920.4705	2	48	-777.777	-777.777	-777.777	-777.777	2274.419384	5.538348472	2276.1161	2274.715773	2274.6149	19206.25601	920.4715	461.2429258	920.4713262	920.4721445	FALSE			-777.777	-777.777	-777.777	1	28.1	M:\Shao-En\MSDATA\kinaseinhib\k252a\solcomp\1000x\J6\MSQuantCompatible_kinaseinhib_k252a_solcomp_1000x_J6_combo_mascot_results.html		2	-777.777	-777.777	M:\Shao-En\MSDATA\kinaseinhib\k252a\solcomp\1000x\J6\m03182008_j6_6.raw		10667904.5	920.4715547		461.2425006	TRUE	461.2429263	-777.777
-1	1	0	1.029	0.22	IPI:IPI00026781.2	275850	SPACER	SWISS-PROT:P49327|TREMBL:Q6PJJ3|ENSEMBL:ENSP00000304592|REFSEQ:NP_004095|H-INV:HIT000260792|VEGA:OTTHUMP00000180803 Tax_Id=9606 Gene_Symbol=FASN Fatty acid synthase	HFLLEEDKPEEPTAHAFVSTLTR	671.0991	2680.3672	4	16	-777.777	-777.777	-777.777	-777.777	0	0	2697.2157	0	0	0	2680.3683	671.0991455	2680.367531	0	FALSE			-777.777	-777.777	-777.777	1	14.7	M:\Shao-En\MSDATA\kinaseinhib\k252a\solcomp\1000x\J6\MSQuantCompatible_kinaseinhib_k252a_solcomp_1000x_J6_combo_mascot_results.html	1Arg6 1Lys8	2	-777.777	-777.777	M:\Shao-En\MSDATA\kinaseinhib\k252a\solcomp\1000x\J6\m03182008_j6_6.raw		0	2666.333975		0	FALSE	0	-777.777
-1	1	0	1.029	0.22	IPI:IPI00026781.2	275850	SPACER	SWISS-PROT:P49327|TREMBL:Q6PJJ3|ENSEMBL:ENSP00000304592|REFSEQ:NP_004095|H-INV:HIT000260792|VEGA:OTTHUMP00000180803 Tax_Id=9606 Gene_Symbol=FASN Fatty acid synthase	HGLYLPTR	481.7789	961.5432	2	36	-777.777	-777.777	-777.777	-777.777	2227.693225	9.638656447	2225.3749	2226.836657	2226.5781	49663.46447	961.5441	481.7792886	961.5440517	955.5232293	FALSE			-777.777	-777.777	-777.777	1	27.7	M:\Shao-En\MSDATA\kinaseinhib\k252a\solcomp\1000x\J6\MSQuantCompatible_kinaseinhib_k252a_solcomp_1000x_J6_combo_mascot_results.html	1Arg6	2	-777.777	-777.777	M:\Shao-En\MSDATA\kinaseinhib\k252a\solcomp\1000x\J6\m03182008_j6_6.raw		26315155.5	955.5239347		481.7788579	TRUE	481.7792465	-777.777
-1	1	0	1.029	0.22	IPI:IPI00026781.2	275850	SPACER	SWISS-PROT:P49327|TREMBL:Q6PJJ3|ENSEMBL:ENSP00000304592|REFSEQ:NP_004095|H-INV:HIT000260792|VEGA:OTTHUMP00000180803 Tax_Id=9606 Gene_Symbol=FASN Fatty acid synthase	HGLYLPTR	478.7685	955.5225	2	32	-777.777	-777.777	-777.777	-777.777	0	0	2227.0792	0	0	0	955.5239	478.768894	955.5232626	0	FALSE			-777.777	-777.777	-777.777	1	15.8	M:\Shao-En\MSDATA\kinaseinhib\k252a\solcomp\1000x\J6\MSQuantCompatible_kinaseinhib_k252a_solcomp_1000x_J6_combo_mascot_results.html		2	-777.777	-777.777	M:\Shao-En\MSDATA\kinaseinhib\k252a\solcomp\1000x\J6\m03182008_j6_6.raw		0	955.5239347		0	TRUE	0	-777.777
-1	1	0	1.029	0.22	IPI:IPI00026781.2	275850	SPACER	SWISS-PROT:P49327|TREMBL:Q6PJJ3|ENSEMBL:ENSP00000304592|REFSEQ:NP_004095|H-INV:HIT000260792|VEGA:OTTHUMP00000180803 Tax_Id=9606 Gene_Symbol=FASN Fatty acid synthase	LFDHPESPTPNPTEPLFLAQAEVYKELR	810.4165	3237.6371	4	26	-777.777	-777.777	-777.777	-777.777	3136.67862	19.95019058	3134.1125	3133.780966	3135.5793	14269.1802	3237.6346	810.416293	3237.636121	3237.639657	TRUE	Charge state is not the expected. Detected:	2. Expected: 4 Deci charge: 1.99	-777.777	-777.777	-777.777	1	19.9	M:\Shao-En\MSDATA\kinaseinhib\k252a\solcomp\1000x\J6\MSQuantCompatible_kinaseinhib_k252a_solcomp_1000x_J6_combo_mascot_results.html		2	-777.777	-777.777	M:\Shao-En\MSDATA\kinaseinhib\k252a\solcomp\1000x\J6\m03182008_j6_6.raw		3315512.512	3237.634565		810.4168383	TRUE	810.4166313	-777.777
-1	1	0	1.029	0.22	IPI:IPI00026781.2	275850	SPACER	SWISS-PROT:P49327|TREMBL:Q6PJJ3|ENSEMBL:ENSP00000304592|REFSEQ:NP_004095|H-INV:HIT000260792|VEGA:OTTHUMP00000180803 Tax_Id=9606 Gene_Symbol=FASN Fatty acid synthase	LFDHPESPTPNPTEPLFLAQAEVYKELR	813.9233	3251.6642	4	19	-777.777	-777.777	-777.777	-777.777	0	0	3134.405	0	0	0	3251.6689	813.9230867	3251.663296	0	FALSE			-777.777	-777.777	-777.777	1	14.1	M:\Shao-En\MSDATA\kinaseinhib\k252a\solcomp\1000x\J6\MSQuantCompatible_kinaseinhib_k252a_solcomp_1000x_J6_combo_mascot_results.html	1Arg6 1Lys8	2	-777.777	-777.777	M:\Shao-En\MSDATA\kinaseinhib\k252a\solcomp\1000x\J6\m03182008_j6_6.raw		0	3237.634565		0	FALSE	0	-777.777
-1	1	0	1.029	0.22	IPI:IPI00026781.2	275850	SPACER	SWISS-PROT:P49327|TREMBL:Q6PJJ3|ENSEMBL:ENSP00000304592|REFSEQ:NP_004095|H-INV:HIT000260792|VEGA:OTTHUMP00000180803 Tax_Id=9606 Gene_Symbol=FASN Fatty acid synthase	LFDHPESPTPNPTEPLFLAQAEVYKELR	813.9255	3251.673	4	19	-777.777	-777.777	-777.777	-777.777	0	0	3137.2579	0	0	0	3251.6689	813.9252867	3251.672096	0	FALSE			-777.777	-777.777	-777.777	1	11	M:\Shao-En\MSDATA\kinaseinhib\k252a\solcomp\1000x\J6\MSQuantCompatible_kinaseinhib_k252a_solcomp_1000x_J6_combo_mascot_results.html	1Arg6 1Lys8	2	-777.777	-777.777	M:\Shao-En\MSDATA\kinaseinhib\k252a\solcomp\1000x\J6\m03182008_j6_6.raw		0	3237.634565		0	FALSE	0	-777.777
-1	1	0	1.029	0.22	IPI:IPI00026781.2	275850	SPACER	SWISS-PROT:P49327|TREMBL:Q6PJJ3|ENSEMBL:ENSP00000304592|REFSEQ:NP_004095|H-INV:HIT000260792|VEGA:OTTHUMP00000180803 Tax_Id=9606 Gene_Symbol=FASN Fatty acid synthase	LHLSGIDANPNALFPPVEFPAPR	824.7737	2471.2993	3	37	-777.777	-777.777	-777.777	-777.777	3057.98028	12.763493	3051.9359	3058.66782	3058.8399	135670.8657	2471.2961	824.773467	2471.298613	2471.296205	FALSE			-777.777	-777.777	-777.777	1	24.3	M:\Shao-En\MSDATA\kinaseinhib\k252a\solcomp\1000x\J6\MSQuantCompatible_kinaseinhib_k252a_solcomp_1000x_J6_combo_mascot_results.html		2	-777.777	-777.777	M:\Shao-En\MSDATA\kinaseinhib\k252a\solcomp\1000x\J6\m03182008_j6_6.raw		30514169.59	2471.296065		824.77323	TRUE	824.772997	-777.777
-1	1	0	1.029	0.22	IPI:IPI00026781.2	275850	SPACER	SWISS-PROT:P49327|TREMBL:Q6PJJ3|ENSEMBL:ENSP00000304592|REFSEQ:NP_004095|H-INV:HIT000260792|VEGA:OTTHUMP00000180803 Tax_Id=9606 Gene_Symbol=FASN Fatty acid synthase	LHLSGIDANPNALFPPVEFPAPR	824.7733	2471.298	3	31	-777.777	-777.777	-777.777	-777.777	0	0	3065.4924	0	0	0	2471.2961	824.773067	2471.297413	0	FALSE			-777.777	-777.777	-777.777	1	19.2	M:\Shao-En\MSDATA\kinaseinhib\k252a\solcomp\1000x\J6\MSQuantCompatible_kinaseinhib_k252a_solcomp_1000x_J6_combo_mascot_results.html		2	-777.777	-777.777	M:\Shao-En\MSDATA\kinaseinhib\k252a\solcomp\1000x\J6\m03182008_j6_6.raw		0	2471.296065		0	TRUE	0	-777.777
-1	1	0	1.029	0.22	IPI:IPI00026781.2	275850	SPACER	SWISS-PROT:P49327|TREMBL:Q6PJJ3|ENSEMBL:ENSP00000304592|REFSEQ:NP_004095|H-INV:HIT000260792|VEGA:OTTHUMP00000180803 Tax_Id=9606 Gene_Symbol=FASN Fatty acid synthase	LLEQGLR	417.7608	833.5071	2	25	-777.777	-777.777	-777.777	-777.777	0	0	2205.9097	0	0	0	833.5066	417.7613046	833.5080837	0	FALSE			-777.777	-777.777	-777.777	1	0	M:\Shao-En\MSDATA\kinaseinhib\k252a\solcomp\1000x\J6\MSQuantCompatible_kinaseinhib_k252a_solcomp_1000x_J6_combo_mascot_results.html	1Arg6	2	-777.777	-777.777	M:\Shao-En\MSDATA\kinaseinhib\k252a\solcomp\1000x\J6\m03182008_j6_6.raw		0	827.4864847		0	FALSE	0	-777.777
-1	1	0	1.029	0.22	IPI:IPI00026781.2	275850	SPACER	SWISS-PROT:P49327|TREMBL:Q6PJJ3|ENSEMBL:ENSP00000304592|REFSEQ:NP_004095|H-INV:HIT000260792|VEGA:OTTHUMP00000180803 Tax_Id=9606 Gene_Symbol=FASN Fatty acid synthase	LLSAACR	398.7258	795.437	2	25	-777.777	-777.777	-777.777	-777.777	0	0	909.1585	0	0	0	795.4368	398.7263391	795.4381527	0	FALSE			-777.777	-777.777	-777.777	1	7.8	M:\Shao-En\MSDATA\kinaseinhib\k252a\solcomp\1000x\J6\MSQuantCompatible_kinaseinhib_k252a_solcomp_1000x_J6_combo_mascot_results.html	1Arg6	2	-777.777	-777.777	M:\Shao-En\MSDATA\kinaseinhib\k252a\solcomp\1000x\J6\m03182008_j6_6.raw		0	732.3952301		0	FALSE	0	-777.777
-1	1	0	1.029	0.22	IPI:IPI00026781.2	275850	SPACER	SWISS-PROT:P49327|TREMBL:Q6PJJ3|ENSEMBL:ENSP00000304592|REFSEQ:NP_004095|H-INV:HIT000260792|VEGA:OTTHUMP00000180803 Tax_Id=9606 Gene_Symbol=FASN Fatty acid synthase	LNSVQSSERPLFLVHPIEGSTTVFHSLASR	830.9499	3319.7703	4	22	-777.777	-777.777	-777.777	-777.777	0	0	2846.8677	0	0	0	3319.7715	830.9496558	3319.769573	0	FALSE			-777.777	-777.777	-777.777	1	16.1	M:\Shao-En\MSDATA\kinaseinhib\k252a\solcomp\1000x\J6\MSQuantCompatible_kinaseinhib_k252a_solcomp_1000x_J6_combo_mascot_results.html	2Arg6	2	-777.777	-777.777	M:\Shao-En\MSDATA\kinaseinhib\k252a\solcomp\1000x\J6\m03182008_j6_6.raw		0	3307.731275		0	FALSE	0	-777.777
-1	1	0	1.029	0.22	IPI:IPI00026781.2	275850	SPACER	SWISS-PROT:P49327|TREMBL:Q6PJJ3|ENSEMBL:ENSP00000304592|REFSEQ:NP_004095|H-INV:HIT000260792|VEGA:OTTHUMP00000180803 Tax_Id=9606 Gene_Symbol=FASN Fatty acid synthase	LPEDPLLSGLLDSPALK	893.5079	1785.0012	2	109	-777.777	-777.777	-777.777	-777.777	3284.325434	13.06383535	3282.4923	3284.407213	3286.8346	41845.49583	1785.0015	893.5075425	1785.00056	1776.986114	FALSE			-777.777	-777.777	-777.777	1	90.9	M:\Shao-En\MSDATA\kinaseinhib\k252a\solcomp\1000x\J6\MSQuantCompatible_kinaseinhib_k252a_solcomp_1000x_J6_combo_mascot_results.html	1Lys8	2	-777.777	-777.777	M:\Shao-En\MSDATA\kinaseinhib\k252a\solcomp\1000x\J6\m03182008_j6_6.raw		8389624.575	1776.987265		893.5080831	TRUE	893.5077255	-777.777
-1	1	0	1.029	0.22	IPI:IPI00026781.2	275850	SPACER	SWISS-PROT:P49327|TREMBL:Q6PJJ3|ENSEMBL:ENSP00000304592|REFSEQ:NP_004095|H-INV:HIT000260792|VEGA:OTTHUMP00000180803 Tax_Id=9606 Gene_Symbol=FASN Fatty acid synthase	LPEDPLLSGLLDSPALK	889.5005	1776.9865	2	105	-777.777	-777.777	-777.777	-777.777	0	0	3284.0938	0	0	0	1776.9873	889.5001497	1776.985774	0	FALSE			-777.777	-777.777	-777.777	1	89.8	M:\Shao-En\MSDATA\kinaseinhib\k252a\solcomp\1000x\J6\MSQuantCompatible_kinaseinhib_k252a_solcomp_1000x_J6_combo_mascot_results.html		2	-777.777	-777.777	M:\Shao-En\MSDATA\kinaseinhib\k252a\solcomp\1000x\J6\m03182008_j6_6.raw		0	1776.987265		0	TRUE	0	-777.777
-1	1	0	1.029	0.22	IPI:IPI00026781.2	275850	SPACER	SWISS-PROT:P49327|TREMBL:Q6PJJ3|ENSEMBL:ENSP00000304592|REFSEQ:NP_004095|H-INV:HIT000260792|VEGA:OTTHUMP00000180803 Tax_Id=9606 Gene_Symbol=FASN Fatty acid synthase	LSIPTYGLQCTR	704.8658	1407.7171	2	51	-777.777	-777.777	-777.777	-777.777	2667.78714	12.48285927	2667.9769	2668.649656	2668.4762	74902.74658	1407.718	704.8657843	1407.717043	1407.717732	FALSE			-777.777	-777.777	-777.777	1	35.9	M:\Shao-En\MSDATA\kinaseinhib\k252a\solcomp\1000x\J6\MSQuantCompatible_kinaseinhib_k252a_solcomp_1000x_J6_combo_mascot_results.html		2	-777.777	-777.777	M:\Shao-En\MSDATA\kinaseinhib\k252a\solcomp\1000x\J6\m03182008_j6_6.raw		21288624.88	1350.69656		704.8657179	TRUE	704.8657022	-777.777
-1	1	0	1.029	0.22	IPI:IPI00026781.2	275850	SPACER	SWISS-PROT:P49327|TREMBL:Q6PJJ3|ENSEMBL:ENSP00000304592|REFSEQ:NP_004095|H-INV:HIT000260792|VEGA:OTTHUMP00000180803 Tax_Id=9606 Gene_Symbol=FASN Fatty acid synthase	LSIPTYGLQCTR	707.8765	1413.7385	2	51	-777.777	-777.777	-777.777	-777.777	0	0	2668.2288	0	0	0	1413.7381	707.8764789	1413.738432	0	FALSE			-777.777	-777.777	-777.777	1	26.6	M:\Shao-En\MSDATA\kinaseinhib\k252a\solcomp\1000x\J6\MSQuantCompatible_kinaseinhib_k252a_solcomp_1000x_J6_combo_mascot_results.html	1Arg6	2	-777.777	-777.777	M:\Shao-En\MSDATA\kinaseinhib\k252a\solcomp\1000x\J6\m03182008_j6_6.raw		0	1350.69656		0	TRUE	0	-777.777
-1	1	0	1.029	0.22	IPI:IPI00026781.2	275850	SPACER	SWISS-PROT:P49327|TREMBL:Q6PJJ3|ENSEMBL:ENSP00000304592|REFSEQ:NP_004095|H-INV:HIT000260792|VEGA:OTTHUMP00000180803 Tax_Id=9606 Gene_Symbol=FASN Fatty acid synthase	MKVVEVLAGHGHLYSR	457.2527	1824.9818	4	30	-777.777	-777.777	-777.777	-777.777	2247.29299	10.19187574	2245.1489	2247.120962	2247.7731	28585.25203	1824.9855	457.253133	1824.983481	1810.950926	FALSE			-777.777	-777.777	-777.777	1	7.1	M:\Shao-En\MSDATA\kinaseinhib\k252a\solcomp\1000x\J6\MSQuantCompatible_kinaseinhib_k252a_solcomp_1000x_J6_combo_mascot_results.html	1Arg6 1Met(ox) 1Lys8	2	-777.777	-777.777	M:\Shao-En\MSDATA\kinaseinhib\k252a\solcomp\1000x\J6\m03182008_j6_6.raw		16293120.25	1794.956275		457.25335	TRUE	457.253783	-777.777
-1	1	0	1.029	0.22	IPI:IPI00026781.2	275850	SPACER	SWISS-PROT:P49327|TREMBL:Q6PJJ3|ENSEMBL:ENSP00000304592|REFSEQ:NP_004095|H-INV:HIT000260792|VEGA:OTTHUMP00000180803 Tax_Id=9606 Gene_Symbol=FASN Fatty acid synthase	MKVVEVLAGHGHLYSR	453.7448	1810.9501	4	25	-777.777	-777.777	-777.777	-777.777	0	0	2246.7145	0	0	0	1810.9512	453.7452394	1810.951907	0	FALSE			-777.777	-777.777	-777.777	1	12.4	M:\Shao-En\MSDATA\kinaseinhib\k252a\solcomp\1000x\J6\MSQuantCompatible_kinaseinhib_k252a_solcomp_1000x_J6_combo_mascot_results.html	1Met(ox)	2	-777.777	-777.777	M:\Shao-En\MSDATA\kinaseinhib\k252a\solcomp\1000x\J6\m03182008_j6_6.raw		0	1794.956275		0	FALSE	0	-777.777
-1	1	0	1.029	0.22	IPI:IPI00026781.2	275850	SPACER	SWISS-PROT:P49327|TREMBL:Q6PJJ3|ENSEMBL:ENSP00000304592|REFSEQ:NP_004095|H-INV:HIT000260792|VEGA:OTTHUMP00000180803 Tax_Id=9606 Gene_Symbol=FASN Fatty acid synthase	MVVPGLDGAQIPRDPSQQELPR	811.0974	2430.2703	3	28	-777.777	-777.777	-777.777	-777.777	2596.092591	10.25081105	2598.6873	2597.23013	2597.4301	71635.24121	2430.2728	811.0971918	2430.269787	2418.231174	FALSE			-777.777	-777.777	-777.777	1	19.7	M:\Shao-En\MSDATA\kinaseinhib\k252a\solcomp\1000x\J6\MSQuantCompatible_kinaseinhib_k252a_solcomp_1000x_J6_combo_mascot_results.html	2Arg6 1Met(ox)	2	-777.777	-777.777	M:\Shao-En\MSDATA\kinaseinhib\k252a\solcomp\1000x\J6\m03182008_j6_6.raw		16608796.92	2402.237585		811.0973905	TRUE	811.0971823	-777.777
-1	1	0	1.029	0.22	IPI:IPI00026781.2	275850	SPACER	SWISS-PROT:P49327|TREMBL:Q6PJJ3|ENSEMBL:ENSP00000304592|REFSEQ:NP_004095|H-INV:HIT000260792|VEGA:OTTHUMP00000180803 Tax_Id=9606 Gene_Symbol=FASN Fatty acid synthase	QVQPEGPYR	537.2713	1072.5281	2	18	-777.777	-777.777	-777.777	-777.777	0	0	1206.4847	0	0	0	1072.5301	537.271588	1072.528651	0	FALSE			-777.777	-777.777	-777.777	1	1.8	M:\Shao-En\MSDATA\kinaseinhib\k252a\solcomp\1000x\J6\MSQuantCompatible_kinaseinhib_k252a_solcomp_1000x_J6_combo_mascot_results.html		2	-777.777	-777.777	M:\Shao-En\MSDATA\kinaseinhib\k252a\solcomp\1000x\J6\m03182008_j6_6.raw		0	1072.530145		0	FALSE	0	-777.777
-1	1	0	1.029	0.22	IPI:IPI00026781.2	275850	SPACER	SWISS-PROT:P49327|TREMBL:Q6PJJ3|ENSEMBL:ENSP00000304592|REFSEQ:NP_004095|H-INV:HIT000260792|VEGA:OTTHUMP00000180803 Tax_Id=9606 Gene_Symbol=FASN Fatty acid synthase	SDEAVKPFGLK	397.5521	1189.6345	3	17	-777.777	-777.777	-777.777	-777.777	0	0	2311.6993	0	0	0	1189.6342	397.5526412	1189.636135	0	FALSE			-777.777	-777.777	-777.777	1	6.5	M:\Shao-En\MSDATA\kinaseinhib\k252a\solcomp\1000x\J6\MSQuantCompatible_kinaseinhib_k252a_solcomp_1000x_J6_combo_mascot_results.html		2	-777.777	-777.777	M:\Shao-En\MSDATA\kinaseinhib\k252a\solcomp\1000x\J6\m03182008_j6_6.raw		0	1189.634255		0	FALSE	0	-777.777
-1	1	0	1.029	0.22	IPI:IPI00026781.2	275850	SPACER	SWISS-PROT:P49327|TREMBL:Q6PJJ3|ENSEMBL:ENSP00000304592|REFSEQ:NP_004095|H-INV:HIT000260792|VEGA:OTTHUMP00000180803 Tax_Id=9606 Gene_Symbol=FASN Fatty acid synthase	SEGVVAVLLTK	562.3453	1122.6761	2	67	-777.777	-777.777	-777.777	-777.777	2802.376119	7.939587607	2802.1007	2806.511594	2801.3052	41403.42519	1122.6739	562.3455426	1122.67656	1114.661189	FALSE			-777.777	-777.777	-777.777	1	54.5	M:\Shao-En\MSDATA\kinaseinhib\k252a\solcomp\1000x\J6\MSQuantCompatible_kinaseinhib_k252a_solcomp_1000x_J6_combo_mascot_results.html	1Lys8	2	-777.777	-777.777	M:\Shao-En\MSDATA\kinaseinhib\k252a\solcomp\1000x\J6\m03182008_j6_6.raw		16898105.38	1114.659745		562.3453143	TRUE	562.3455568	-777.777
-1	1	0	1.029	0.22	IPI:IPI00026781.2	275850	SPACER	SWISS-PROT:P49327|TREMBL:Q6PJJ3|ENSEMBL:ENSP00000304592|REFSEQ:NP_004095|H-INV:HIT000260792|VEGA:OTTHUMP00000180803 Tax_Id=9606 Gene_Symbol=FASN Fatty acid synthase	SEGVVAVLLTK	558.3369	1114.6592	2	61	-777.777	-777.777	-777.777	-777.777	0	0	2802.3438	0	0	0	1114.6597	558.3371498	1114.659774	0	FALSE			-777.777	-777.777	-777.777	1	50.7	M:\Shao-En\MSDATA\kinaseinhib\k252a\solcomp\1000x\J6\MSQuantCompatible_kinaseinhib_k252a_solcomp_1000x_J6_combo_mascot_results.html		2	-777.777	-777.777	M:\Shao-En\MSDATA\kinaseinhib\k252a\solcomp\1000x\J6\m03182008_j6_6.raw		0	1114.659745		0	TRUE	0	-777.777
-1	1	0	1.029	0.22	IPI:IPI00026781.2	275850	SPACER	SWISS-PROT:P49327|TREMBL:Q6PJJ3|ENSEMBL:ENSP00000304592|REFSEQ:NP_004095|H-INV:HIT000260792|VEGA:OTTHUMP00000180803 Tax_Id=9606 Gene_Symbol=FASN Fatty acid synthase	SEGVVAVLLTKK	630.3993	1258.7841	2	45	-777.777	-777.777	-777.777	-777.777	2592.503998	12.39927398	2590.9591	2592.408395	2593.8225	33664.72769	1258.7831	630.3994192	1258.784313	1242.755134	FALSE			-777.777	-777.777	-777.777	1	43.6	M:\Shao-En\MSDATA\kinaseinhib\k252a\solcomp\1000x\J6\MSQuantCompatible_kinaseinhib_k252a_solcomp_1000x_J6_combo_mascot_results.html	2Lys8	2	-777.777	-777.777	M:\Shao-En\MSDATA\kinaseinhib\k252a\solcomp\1000x\J6\m03182008_j6_6.raw		11692325.77	1242.754705		630.399391	TRUE	630.3995103	-777.777
-1	1	0	1.029	0.22	IPI:IPI00026781.2	275850	SPACER	SWISS-PROT:P49327|TREMBL:Q6PJJ3|ENSEMBL:ENSP00000304592|REFSEQ:NP_004095|H-INV:HIT000260792|VEGA:OTTHUMP00000180803 Tax_Id=9606 Gene_Symbol=FASN Fatty acid synthase	SEGVVAVLLTKK	622.3853	1242.7561	2	34	-777.777	-777.777	-777.777	-777.777	0	0	2591.4709	0	0	0	1242.7547	622.3854338	1242.756342	0	FALSE			-777.777	-777.777	-777.777	1	29.4	M:\Shao-En\MSDATA\kinaseinhib\k252a\solcomp\1000x\J6\MSQuantCompatible_kinaseinhib_k252a_solcomp_1000x_J6_combo_mascot_results.html		2	-777.777	-777.777	M:\Shao-En\MSDATA\kinaseinhib\k252a\solcomp\1000x\J6\m03182008_j6_6.raw		0	1242.754705		0	TRUE	0	-777.777
-1	1	0	1.029	0.22	IPI:IPI00026781.2	275850	SPACER	SWISS-PROT:P49327|TREMBL:Q6PJJ3|ENSEMBL:ENSP00000304592|REFSEQ:NP_004095|H-INV:HIT000260792|VEGA:OTTHUMP00000180803 Tax_Id=9606 Gene_Symbol=FASN Fatty acid synthase	SEGVVAVLLTKK	420.6016	1258.7831	3	25	-777.777	-777.777	-777.777	-777.777	0	0	2589.6613	0	0	0	1258.7831	420.6020994	1258.78451	0	FALSE			-777.777	-777.777	-777.777	1	21.8	M:\Shao-En\MSDATA\kinaseinhib\k252a\solcomp\1000x\J6\MSQuantCompatible_kinaseinhib_k252a_solcomp_1000x_J6_combo_mascot_results.html	2Lys8	2	-777.777	-777.777	M:\Shao-En\MSDATA\kinaseinhib\k252a\solcomp\1000x\J6\m03182008_j6_6.raw		0	1242.754705		0	FALSE	0	-777.777
-1	1	0	1.029	0.22	IPI:IPI00026781.2	275850	SPACER	SWISS-PROT:P49327|TREMBL:Q6PJJ3|ENSEMBL:ENSP00000304592|REFSEQ:NP_004095|H-INV:HIT000260792|VEGA:OTTHUMP00000180803 Tax_Id=9606 Gene_Symbol=FASN Fatty acid synthase	SEGVVAVLLTKK	415.259	1242.7551	3	22	-777.777	-777.777	-777.777	-777.777	0	0	2589.4068	0	0	0	1242.7547	415.2595091	1242.756739	0	FALSE			-777.777	-777.777	-777.777	1	13.6	M:\Shao-En\MSDATA\kinaseinhib\k252a\solcomp\1000x\J6\MSQuantCompatible_kinaseinhib_k252a_solcomp_1000x_J6_combo_mascot_results.html		2	-777.777	-777.777	M:\Shao-En\MSDATA\kinaseinhib\k252a\solcomp\1000x\J6\m03182008_j6_6.raw		0	1242.754705		0	FALSE	0	-777.777
-1	1	0	1.029	0.22	IPI:IPI00026781.2	275850	SPACER	SWISS-PROT:P49327|TREMBL:Q6PJJ3|ENSEMBL:ENSP00000304592|REFSEQ:NP_004095|H-INV:HIT000260792|VEGA:OTTHUMP00000180803 Tax_Id=9606 Gene_Symbol=FASN Fatty acid synthase	SFYGSTLFLCR	675.8298	1349.645	2	47	-777.777	-777.777	-777.777	-777.777	2907.534713	8.321857112	2908.4753	2908.008763	2907.9602	43739.27244	1349.6438	675.8298369	1349.645148	1349.644574	FALSE			-777.777	-777.777	-777.777	1	35.9	M:\Shao-En\MSDATA\kinaseinhib\k252a\solcomp\1000x\J6\MSQuantCompatible_kinaseinhib_k252a_solcomp_1000x_J6_combo_mascot_results.html		2	-777.777	-777.777	M:\Shao-En\MSDATA\kinaseinhib\k252a\solcomp\1000x\J6\m03182008_j6_6.raw		13423840.56	1292.62233		675.8297935	TRUE	675.8298305	-777.777
-1	1	0	1.029	0.22	IPI:IPI00026781.2	275850	SPACER	SWISS-PROT:P49327|TREMBL:Q6PJJ3|ENSEMBL:ENSP00000304592|REFSEQ:NP_004095|H-INV:HIT000260792|VEGA:OTTHUMP00000180803 Tax_Id=9606 Gene_Symbol=FASN Fatty acid synthase	SFYGSTLFLCR	678.8403	1355.666	2	44	-777.777	-777.777	-777.777	-777.777	0	0	2907.1569	0	0	0	1355.6639	678.8403315	1355.666138	0	FALSE			-777.777	-777.777	-777.777	1	27.4	M:\Shao-En\MSDATA\kinaseinhib\k252a\solcomp\1000x\J6\MSQuantCompatible_kinaseinhib_k252a_solcomp_1000x_J6_combo_mascot_results.html	1Arg6	2	-777.777	-777.777	M:\Shao-En\MSDATA\kinaseinhib\k252a\solcomp\1000x\J6\m03182008_j6_6.raw		0	1292.62233		0	TRUE	0	-777.777
-1	1	0	1.029	0.22	IPI:IPI00026781.2	275850	SPACER	SWISS-PROT:P49327|TREMBL:Q6PJJ3|ENSEMBL:ENSP00000304592|REFSEQ:NP_004095|H-INV:HIT000260792|VEGA:OTTHUMP00000180803 Tax_Id=9606 Gene_Symbol=FASN Fatty acid synthase	SLLVNPEGPTLMR	724.8976	1447.7806	2	66	-777.777	-777.777	-777.777	-777.777	2570.529038	10.46171042	2568.0044	2571.224034	2570.3219	150865.1134	1447.78	724.897548	1447.780571	1441.759484	FALSE			-777.777	-777.777	-777.777	1	52	M:\Shao-En\MSDATA\kinaseinhib\k252a\solcomp\1000x\J6\MSQuantCompatible_kinaseinhib_k252a_solcomp_1000x_J6_combo_mascot_results.html	1Arg6 1Met(ox)	2	-777.777	-777.777	M:\Shao-En\MSDATA\kinaseinhib\k252a\solcomp\1000x\J6\m03182008_j6_6.raw		41595088.91	1425.764965		724.8963064	TRUE	724.8962544	-777.777
-1	1	0	1.029	0.22	IPI:IPI00026781.2	275850	SPACER	SWISS-PROT:P49327|TREMBL:Q6PJJ3|ENSEMBL:ENSP00000304592|REFSEQ:NP_004095|H-INV:HIT000260792|VEGA:OTTHUMP00000180803 Tax_Id=9606 Gene_Symbol=FASN Fatty acid synthase	SLLVNPEGPTLMR	721.8862	1441.7578	2	52	-777.777	-777.777	-777.777	-777.777	0	0	2568.2599	0	0	0	1441.7599	721.8861535	1441.757782	0	FALSE			-777.777	-777.777	-777.777	1	37	M:\Shao-En\MSDATA\kinaseinhib\k252a\solcomp\1000x\J6\MSQuantCompatible_kinaseinhib_k252a_solcomp_1000x_J6_combo_mascot_results.html	1Met(ox)	2	-777.777	-777.777	M:\Shao-En\MSDATA\kinaseinhib\k252a\solcomp\1000x\J6\m03182008_j6_6.raw		0	1425.764965		0	TRUE	0	-777.777
-1	1	0	1.029	0.22	IPI:IPI00026781.2	275850	SPACER	SWISS-PROT:P49327|TREMBL:Q6PJJ3|ENSEMBL:ENSP00000304592|REFSEQ:NP_004095|H-INV:HIT000260792|VEGA:OTTHUMP00000180803 Tax_Id=9606 Gene_Symbol=FASN Fatty acid synthase	SLYQSAGVAPESFEYIEAHGTGTK	850.7466	2549.218	3	33	-777.777	-777.777	-777.777	-777.777	2753.686357	10.76742179	2751.981	2754.282294	2753.4224	71712.29686	2549.2165	850.74632	2549.217172	2541.201199	FALSE			-777.777	-777.777	-777.777	1	29.4	M:\Shao-En\MSDATA\kinaseinhib\k252a\solcomp\1000x\J6\MSQuantCompatible_kinaseinhib_k252a_solcomp_1000x_J6_combo_mascot_results.html	1Lys8	2	-777.777	-777.777	M:\Shao-En\MSDATA\kinaseinhib\k252a\solcomp\1000x\J6\m03182008_j6_6.raw		15546177.05	2541.202305		850.7465915	TRUE	850.7463115	-777.777
-1	1	0	1.029	0.22	IPI:IPI00026781.2	275850	SPACER	SWISS-PROT:P49327|TREMBL:Q6PJJ3|ENSEMBL:ENSP00000304592|REFSEQ:NP_004095|H-INV:HIT000260792|VEGA:OTTHUMP00000180803 Tax_Id=9606 Gene_Symbol=FASN Fatty acid synthase	TGGMAFHSYFMEAIAPPLLQELKK	682.6018	2726.3779	4	19	-777.777	-777.777	-777.777	-777.777	0	0	2967.1316	0	0	0	2726.3782	682.6018247	2726.378248	0	FALSE			-777.777	-777.777	-777.777	1	15.4	M:\Shao-En\MSDATA\kinaseinhib\k252a\solcomp\1000x\J6\MSQuantCompatible_kinaseinhib_k252a_solcomp_1000x_J6_combo_mascot_results.html	2Met(ox) 2Lys8	2	-777.777	-777.777	M:\Shao-En\MSDATA\kinaseinhib\k252a\solcomp\1000x\J6\m03182008_j6_6.raw		0	2678.360005		0	FALSE	0	-777.777
-1	1	0	1.029	0.22	IPI:IPI00026781.2	275850	SPACER	SWISS-PROT:P49327|TREMBL:Q6PJJ3|ENSEMBL:ENSP00000304592|REFSEQ:NP_004095|H-INV:HIT000260792|VEGA:OTTHUMP00000180803 Tax_Id=9606 Gene_Symbol=FASN Fatty acid synthase	TLLEGSGLESIISIIHSSLAEPR	808.1119	2421.3138	3	48	-777.777	-777.777	-777.777	-777.777	3586.101823	20.9212421	3581.1313	3581.596718	3584.2489	1268.054756	2421.3114	808.1116972	2421.313304	2421.312291	FALSE			-777.777	-777.777	-777.777	1	44.3	M:\Shao-En\MSDATA\kinaseinhib\k252a\solcomp\1000x\J6\MSQuantCompatible_kinaseinhib_k252a_solcomp_1000x_J6_combo_mascot_results.html		2	-777.777	-777.777	M:\Shao-En\MSDATA\kinaseinhib\k252a\solcomp\1000x\J6\m03182008_j6_6.raw		298975.7671	2421.311455		808.1115769	TRUE	808.1113741	-777.777
-1	1	0	1.029	0.22	IPI:IPI00026781.2	275850	SPACER	SWISS-PROT:P49327|TREMBL:Q6PJJ3|ENSEMBL:ENSP00000304592|REFSEQ:NP_004095|H-INV:HIT000260792|VEGA:OTTHUMP00000180803 Tax_Id=9606 Gene_Symbol=FASN Fatty acid synthase	TPEAVQKLLEQGLR	532.6483	1594.9231	3	31	-777.777	-777.777	-777.777	-777.777	2813.638712	6.025211968	2815.371	2813.116074	2814.0211	24119.20735	1594.9229	532.6485964	1594.924001	1580.890288	FALSE			-777.777	-777.777	-777.777	1	25.1	M:\Shao-En\MSDATA\kinaseinhib\k252a\solcomp\1000x\J6\MSQuantCompatible_kinaseinhib_k252a_solcomp_1000x_J6_combo_mascot_results.html	1Arg6 1Lys8	2	-777.777	-777.777	M:\Shao-En\MSDATA\kinaseinhib\k252a\solcomp\1000x\J6\m03182008_j6_6.raw		10706771.57	1580.888575		532.648303	TRUE	532.6485993	-777.777
-1	1	0	1.029	0.22	IPI:IPI00026781.2	275850	SPACER	SWISS-PROT:P49327|TREMBL:Q6PJJ3|ENSEMBL:ENSP00000304592|REFSEQ:NP_004095|H-INV:HIT000260792|VEGA:OTTHUMP00000180803 Tax_Id=9606 Gene_Symbol=FASN Fatty acid synthase	VFTTVGSAEKR	597.8266	1193.6386	2	27	-777.777	-777.777	-777.777	-777.777	1112.479502	34.74439999	1112.3721	1113.235811	1114.6579	637.2773124	1193.6404	597.8267783	1193.639031	1193.639031	FALSE			-777.777	-777.777	-777.777	1	15	M:\Shao-En\MSDATA\kinaseinhib\k252a\solcomp\1000x\J6\MSQuantCompatible_kinaseinhib_k252a_solcomp_1000x_J6_combo_mascot_results.html		2	-777.777	-777.777	M:\Shao-En\MSDATA\kinaseinhib\k252a\solcomp\1000x\J6\m03182008_j6_6.raw		232717.3835	1193.640415		597.8265402	TRUE	597.8267184	-777.777
-1	1	0	1.029	0.22	IPI:IPI00026781.2	275850	SPACER	SWISS-PROT:P49327|TREMBL:Q6PJJ3|ENSEMBL:ENSP00000304592|REFSEQ:NP_004095|H-INV:HIT000260792|VEGA:OTTHUMP00000180803 Tax_Id=9606 Gene_Symbol=FASN Fatty acid synthase	VGDPQELNGITR	649.8371	1297.6597	2	72	-777.777	-777.777	-777.777	-777.777	2342.994398	8.286868361	2343.2793	2343.537679	2343.52	42673.52524	1297.6626	649.837184	1297.659843	1297.661864	FALSE			-777.777	-777.777	-777.777	1	56.5	M:\Shao-En\MSDATA\kinaseinhib\k252a\solcomp\1000x\J6\MSQuantCompatible_kinaseinhib_k252a_solcomp_1000x_J6_combo_mascot_results.html		2	-777.777	-777.777	M:\Shao-En\MSDATA\kinaseinhib\k252a\solcomp\1000x\J6\m03182008_j6_6.raw		13930793.03	1297.662605		649.8381515	TRUE	649.8382355	-777.777
-1	1	0	1.029	0.22	IPI:IPI00026781.2	275850	SPACER	SWISS-PROT:P49327|TREMBL:Q6PJJ3|ENSEMBL:ENSP00000304592|REFSEQ:NP_004095|H-INV:HIT000260792|VEGA:OTTHUMP00000180803 Tax_Id=9606 Gene_Symbol=FASN Fatty acid synthase	VLEALLPLKGLEER	527.3192	1578.9356	3	29	-777.777	-777.777	-777.777	-777.777	2911.511558	10.62442126	2912.513	2911.759473	2911.7143	14327.95591	1578.9344	527.319506	1578.93673	1578.936367	FALSE			-777.777	-777.777	-777.777	1	22.9	M:\Shao-En\MSDATA\kinaseinhib\k252a\solcomp\1000x\J6\MSQuantCompatible_kinaseinhib_k252a_solcomp_1000x_J6_combo_mascot_results.html		2	-777.777	-777.777	M:\Shao-En\MSDATA\kinaseinhib\k252a\solcomp\1000x\J6\m03182008_j6_6.raw		6572202.188	1578.934445		527.3191554	TRUE	527.3194614	-777.777
-1	1	0	1.029	0.22	IPI:IPI00026781.2	275850	SPACER	SWISS-PROT:P49327|TREMBL:Q6PJJ3|ENSEMBL:ENSP00000304592|REFSEQ:NP_004095|H-INV:HIT000260792|VEGA:OTTHUMP00000180803 Tax_Id=9606 Gene_Symbol=FASN Fatty acid synthase	VLEALLPLKGLEER	531.998	1592.9722	3	26	-777.777	-777.777	-777.777	-777.777	0	0	2910.5956	0	0	0	1592.9688	531.9982976	1592.973105	0	FALSE			-777.777	-777.777	-777.777	1	15	M:\Shao-En\MSDATA\kinaseinhib\k252a\solcomp\1000x\J6\MSQuantCompatible_kinaseinhib_k252a_solcomp_1000x_J6_combo_mascot_results.html	1Arg6 1Lys8	2	-777.777	-777.777	M:\Shao-En\MSDATA\kinaseinhib\k252a\solcomp\1000x\J6\m03182008_j6_6.raw		0	1578.934445		0	TRUE	0	-777.777
-1	1	0	1.029	0.22	IPI:IPI00026781.2	275850	SPACER	SWISS-PROT:P49327|TREMBL:Q6PJJ3|ENSEMBL:ENSP00000304592|REFSEQ:NP_004095|H-INV:HIT000260792|VEGA:OTTHUMP00000180803 Tax_Id=9606 Gene_Symbol=FASN Fatty acid synthase	VLFPATGYLSIVWK	801.4618	1600.909	2	54	-777.777	-777.777	-777.777	-777.777	3335.433723	11.22566297	3339.2809	3335.570472	3336.4481	16240.18861	1600.9108	801.4616093	1600.908693	1592.890834	FALSE			-777.777	-777.777	-777.777	1	41.8	M:\Shao-En\MSDATA\kinaseinhib\k252a\solcomp\1000x\J6\MSQuantCompatible_kinaseinhib_k252a_solcomp_1000x_J6_combo_mascot_results.html	1Lys8	2	-777.777	-777.777	M:\Shao-En\MSDATA\kinaseinhib\k252a\solcomp\1000x\J6\m03182008_j6_6.raw		3949453.791	1592.896615		801.4617593	TRUE	801.4615686	-777.777
-1	1	0	1.029	0.22	IPI:IPI00026781.2	275850	SPACER	SWISS-PROT:P49327|TREMBL:Q6PJJ3|ENSEMBL:ENSP00000304592|REFSEQ:NP_004095|H-INV:HIT000260792|VEGA:OTTHUMP00000180803 Tax_Id=9606 Gene_Symbol=FASN Fatty acid synthase	VLQGDLVMNVYR	714.8837	1427.7528	2	53	-777.777	-777.777	-777.777	-777.777	2561.316426	14.57945415	2562.2142	2561.573286	2564.8736	36296.52571	1427.7538	714.8836662	1427.752807	1421.733373	FALSE			-777.777	-777.777	-777.777	1	41.7	M:\Shao-En\MSDATA\kinaseinhib\k252a\solcomp\1000x\J6\MSQuantCompatible_kinaseinhib_k252a_solcomp_1000x_J6_combo_mascot_results.html	1Arg6 1Met(ox)	2	-777.777	-777.777	M:\Shao-En\MSDATA\kinaseinhib\k252a\solcomp\1000x\J6\m03182008_j6_6.raw		10185965.92	1405.738755		714.8838749	TRUE	714.8838411	-777.777
-1	1	0	1.029	0.22	IPI:IPI00026781.2	275850	SPACER	SWISS-PROT:P49327|TREMBL:Q6PJJ3|ENSEMBL:ENSP00000304592|REFSEQ:NP_004095|H-INV:HIT000260792|VEGA:OTTHUMP00000180803 Tax_Id=9606 Gene_Symbol=FASN Fatty acid synthase	VMGLVPAK	415.7437	829.4729	2	16	-777.777	-777.777	-777.777	-777.777	0	0	1268.4762	0	0	0	829.4731	415.7442082	829.4738911	0	FALSE			-777.777	-777.777	-777.777	1	0	M:\Shao-En\MSDATA\kinaseinhib\k252a\solcomp\1000x\J6\MSQuantCompatible_kinaseinhib_k252a_solcomp_1000x_J6_combo_mascot_results.html	1Met(ox)	2	-777.777	-777.777	M:\Shao-En\MSDATA\kinaseinhib\k252a\solcomp\1000x\J6\m03182008_j6_6.raw		0	813.4782247		0	FALSE	0	-777.777
-1	1	0	1.029	0.22	IPI:IPI00026781.2	275850	SPACER	SWISS-PROT:P49327|TREMBL:Q6PJJ3|ENSEMBL:ENSP00000304592|REFSEQ:NP_004095|H-INV:HIT000260792|VEGA:OTTHUMP00000180803 Tax_Id=9606 Gene_Symbol=FASN Fatty acid synthase	VMGLVPAK	419.7506	837.4867	2	15	-777.777	-777.777	-777.777	-777.777	0	0	1262.3507	0	0	0	837.4873	419.751101	837.4876765	0	FALSE			-777.777	-777.777	-777.777	1	3.6	M:\Shao-En\MSDATA\kinaseinhib\k252a\solcomp\1000x\J6\MSQuantCompatible_kinaseinhib_k252a_solcomp_1000x_J6_combo_mascot_results.html	1Met(ox) 1Lys8	2	-777.777	-777.777	M:\Shao-En\MSDATA\kinaseinhib\k252a\solcomp\1000x\J6\m03182008_j6_6.raw		0	813.4782247		0	FALSE	0	-777.777
-1	1	0	1.029	0.22	IPI:IPI00026781.2	275850	SPACER	SWISS-PROT:P49327|TREMBL:Q6PJJ3|ENSEMBL:ENSP00000304592|REFSEQ:NP_004095|H-INV:HIT000260792|VEGA:OTTHUMP00000180803 Tax_Id=9606 Gene_Symbol=FASN Fatty acid synthase	VMGLVPAK	415.7439	829.4732	2	13	-777.777	-777.777	-777.777	-777.777	0	0	1237.6144	0	0	0	829.4731	415.7444082	829.4742911	0	FALSE			-777.777	-777.777	-777.777	1	0	M:\Shao-En\MSDATA\kinaseinhib\k252a\solcomp\1000x\J6\MSQuantCompatible_kinaseinhib_k252a_solcomp_1000x_J6_combo_mascot_results.html	1Met(ox)	2	-777.777	-777.777	M:\Shao-En\MSDATA\kinaseinhib\k252a\solcomp\1000x\J6\m03182008_j6_6.raw		0	813.4782247		0	FALSE	0	-777.777
-1	1	0	1.029	0.22	IPI:IPI00026781.2	275850	SPACER	SWISS-PROT:P49327|TREMBL:Q6PJJ3|ENSEMBL:ENSP00000304592|REFSEQ:NP_004095|H-INV:HIT000260792|VEGA:OTTHUMP00000180803 Tax_Id=9606 Gene_Symbol=FASN Fatty acid synthase	VTAIHIDPATHR	444.2452	1329.7136	3	44	-777.777	-777.777	-777.777	-777.777	2133.276868	8.10263464	2133.236	2133.523947	2132.7285	43796.40347	1329.7153	444.2456566	1329.715182	1329.715845	FALSE			-777.777	-777.777	-777.777	1	29.7	M:\Shao-En\MSDATA\kinaseinhib\k252a\solcomp\1000x\J6\MSQuantCompatible_kinaseinhib_k252a_solcomp_1000x_J6_combo_mascot_results.html		2	-777.777	-777.777	M:\Shao-En\MSDATA\kinaseinhib\k252a\solcomp\1000x\J6\m03182008_j6_6.raw		25812530.38	1329.715305		444.2451509	TRUE	444.2456075	-777.777
-1	1	0	1.029	0.22	IPI:IPI00026781.2	275850	SPACER	SWISS-PROT:P49327|TREMBL:Q6PJJ3|ENSEMBL:ENSP00000304592|REFSEQ:NP_004095|H-INV:HIT000260792|VEGA:OTTHUMP00000180803 Tax_Id=9606 Gene_Symbol=FASN Fatty acid synthase	VTVAGGVHISGLHTESAPR	630.0053	1886.9941	3	20	-777.777	-777.777	-777.777	-777.777	0	0	2321.4785	0	0	0	1886.9962	630.00542	1886.994472	0	FALSE			-777.777	-777.777	-777.777	1	17.1	M:\Shao-En\MSDATA\kinaseinhib\k252a\solcomp\1000x\J6\MSQuantCompatible_kinaseinhib_k252a_solcomp_1000x_J6_combo_mascot_results.html		2	-777.777	-777.777	M:\Shao-En\MSDATA\kinaseinhib\k252a\solcomp\1000x\J6\m03182008_j6_6.raw		0	1886.996215		0	FALSE	0	-777.777
-1	1	0	1.029	0.22	IPI:IPI00026781.2	275850	SPACER	SWISS-PROT:P49327|TREMBL:Q6PJJ3|ENSEMBL:ENSP00000304592|REFSEQ:NP_004095|H-INV:HIT000260792|VEGA:OTTHUMP00000180803 Tax_Id=9606 Gene_Symbol=FASN Fatty acid synthase	VVEVLAGHGHLYSR	512.9473	1535.82	3	17	-777.777	-777.777	-777.777	-777.777	0	0	2270.6991	0	0	0	1535.8208	512.9476321	1535.821108	0	FALSE			-777.777	-777.777	-777.777	1	6.4	M:\Shao-En\MSDATA\kinaseinhib\k252a\solcomp\1000x\J6\MSQuantCompatible_kinaseinhib_k252a_solcomp_1000x_J6_combo_mascot_results.html		2	-777.777	-777.777	M:\Shao-En\MSDATA\kinaseinhib\k252a\solcomp\1000x\J6\m03182008_j6_6.raw		0	1535.820825		0	FALSE	0	-777.777
-1	1	0	1.029	0.22	IPI:IPI00026781.2	275850	SPACER	SWISS-PROT:P49327|TREMBL:Q6PJJ3|ENSEMBL:ENSP00000304592|REFSEQ:NP_004095|H-INV:HIT000260792|VEGA:OTTHUMP00000180803 Tax_Id=9606 Gene_Symbol=FASN Fatty acid synthase	VVVQVLAEEPEAVLK	811.9709	1621.9272	2	86	-777.777	-777.777	-777.777	-777.777	2851.871449	8.089639075	2850.4862	2852.222322	2851.5188	173281.5374	1621.929	811.9706902	1621.926855	1621.929171	FALSE			-777.777	-777.777	-777.777	1	69.2	M:\Shao-En\MSDATA\kinaseinhib\k252a\solcomp\1000x\J6\MSQuantCompatible_kinaseinhib_k252a_solcomp_1000x_J6_combo_mascot_results.html		2	-777.777	-777.777	M:\Shao-En\MSDATA\kinaseinhib\k252a\solcomp\1000x\J6\m03182008_j6_6.raw		39731401.57	1621.929025		811.9710409	TRUE	811.9708311	-777.777
-1	1	0	1.029	0.22	IPI:IPI00026781.2	275850	SPACER	SWISS-PROT:P49327|TREMBL:Q6PJJ3|ENSEMBL:ENSP00000304592|REFSEQ:NP_004095|H-INV:HIT000260792|VEGA:OTTHUMP00000180803 Tax_Id=9606 Gene_Symbol=FASN Fatty acid synthase	VVVQVLAEEPEAVLK	815.9797	1629.9448	2	80	-777.777	-777.777	-777.777	-777.777	0	0	2850.2217	0	0	0	1629.9432	815.979483	1629.944441	0	FALSE			-777.777	-777.777	-777.777	1	65.1	M:\Shao-En\MSDATA\kinaseinhib\k252a\solcomp\1000x\J6\MSQuantCompatible_kinaseinhib_k252a_solcomp_1000x_J6_combo_mascot_results.html	1Lys8	2	-777.777	-777.777	M:\Shao-En\MSDATA\kinaseinhib\k252a\solcomp\1000x\J6\m03182008_j6_6.raw		0	1621.929025		0	TRUE	0	-777.777
-1	1	0	1.029	0.22	IPI:IPI00026781.2	275850	SPACER	SWISS-PROT:P49327|TREMBL:Q6PJJ3|ENSEMBL:ENSP00000304592|REFSEQ:NP_004095|H-INV:HIT000260792|VEGA:OTTHUMP00000180803 Tax_Id=9606 Gene_Symbol=FASN Fatty acid synthase	WLSTSIPEAQWHSSLAR	657.0024	1967.9854	3	20	-777.777	-777.777	-777.777	-777.777	0	0	2733.0876	0	0	0	1967.9853	657.002471	1967.985625	0	FALSE			-777.777	-777.777	-777.777	1	12	M:\Shao-En\MSDATA\kinaseinhib\k252a\solcomp\1000x\J6\MSQuantCompatible_kinaseinhib_k252a_solcomp_1000x_J6_combo_mascot_results.html		2	-777.777	-777.777	M:\Shao-En\MSDATA\kinaseinhib\k252a\solcomp\1000x\J6\m03182008_j6_6.raw		0	1967.985335		0	FALSE	0	-777.777
-1	1	0	1.029	0.22	IPI:IPI00026781.2	275850	SPACER	SWISS-PROT:P49327|TREMBL:Q6PJJ3|ENSEMBL:ENSP00000304592|REFSEQ:NP_004095|H-INV:HIT000260792|VEGA:OTTHUMP00000180803 Tax_Id=9606 Gene_Symbol=FASN Fatty acid synthase	YSGTLNLDR	519.7636	1037.5126	2	45	-777.777	-777.777	-777.777	-777.777	2306.315301	8.199208894	2306.0617	2306.991095	2307.1696	45637.94804	1037.5141	519.7639197	1037.513314	1037.514437	FALSE			-777.777	-777.777	-777.777	1	29.3	M:\Shao-En\MSDATA\kinaseinhib\k252a\solcomp\1000x\J6\MSQuantCompatible_kinaseinhib_k252a_solcomp_1000x_J6_combo_mascot_results.html		2	-777.777	-777.777	M:\Shao-En\MSDATA\kinaseinhib\k252a\solcomp\1000x\J6\m03182008_j6_6.raw		20661894.09	1037.514165		519.7636571	TRUE	519.7639768	-777.777
-1	1	0	1.029	0.22	IPI:IPI00026781.2	275850	SPACER	SWISS-PROT:P49327|TREMBL:Q6PJJ3|ENSEMBL:ENSP00000304592|REFSEQ:NP_004095|H-INV:HIT000260792|VEGA:OTTHUMP00000180803 Tax_Id=9606 Gene_Symbol=FASN Fatty acid synthase	YSGTLNLDR	522.7738	1043.5331	2	45	-777.777	-777.777	-777.777	-777.777	0	0	2304.5213	0	0	0	1043.5343	522.7741143	1043.533703	0	FALSE			-777.777	-777.777	-777.777	1	30.9	M:\Shao-En\MSDATA\kinaseinhib\k252a\solcomp\1000x\J6\MSQuantCompatible_kinaseinhib_k252a_solcomp_1000x_J6_combo_mascot_results.html	1Arg6	2	-777.777	-777.777	M:\Shao-En\MSDATA\kinaseinhib\k252a\solcomp\1000x\J6\m03182008_j6_6.raw		0	1037.514165		0	TRUE	0	-777.777
-1	1	0	1.233	0	IPI:IPI00847250.1	275721	SPACER	TREMBL:Q13587;Q4LE83|ENSEMBL:ENSP00000363777|VEGA:OTTHUMP00000041958 Tax_Id=9606 Gene_Symbol=FASN Fatty acid synthase	GLVQALQTK	483.2966	964.5786	2	56	-777.777	-777.777	-777.777	-777.777	2389.790943	7.702259153	2389.6105	2389.975905	2389.111	115475.7555	964.5797	483.2969858	964.5794462	956.5648735	FALSE			-777.777	-777.777	-777.777	1	34.7	M:\Shao-En\MSDATA\kinaseinhib\k252a\solcomp\1000x\J6\MSQuantCompatible_kinaseinhib_k252a_solcomp_1000x_J6_combo_mascot_results.html	1Lys8	3	-777.777	-777.777	M:\Shao-En\MSDATA\kinaseinhib\k252a\solcomp\1000x\J6\m03182008_j6_6.raw		60844549.25	956.5654647		483.2965742	TRUE	483.29696	-777.777
-1	1	0	1.233	0	IPI:IPI00847250.1	275721	SPACER	TREMBL:Q13587;Q4LE83|ENSEMBL:ENSP00000363777|VEGA:OTTHUMP00000041958 Tax_Id=9606 Gene_Symbol=FASN Fatty acid synthase	GLVQALQTK	479.2894	956.5642	2	54	-777.777	-777.777	-777.777	-777.777	0	0	2389.8427	0	0	0	956.5654	479.2897931	956.5650608	0	FALSE			-777.777	-777.777	-777.777	1	34.1	M:\Shao-En\MSDATA\kinaseinhib\k252a\solcomp\1000x\J6\MSQuantCompatible_kinaseinhib_k252a_solcomp_1000x_J6_combo_mascot_results.html		3	-777.777	-777.777	M:\Shao-En\MSDATA\kinaseinhib\k252a\solcomp\1000x\J6\m03182008_j6_6.raw		0	956.5654647		0	TRUE	0	-777.777
-1	1	0	1.099	0.21	IPI:IPI00604620.3	76625	SPACER	SWISS-PROT:P19338-1|ENSEMBL:ENSP00000318195|REFSEQ:NP_005372 Tax_Id=9606 Gene_Symbol=NCL Isoform 1 of Nucleolin	AAVTPGKK	394.2533	786.492	2	34	-777.777	-777.777	-777.777	-777.777	725.9042	0	726.7208	725.9042	725.9042	4887.136555	786.4934	394.2538472	786.4931689	770.4656183	FALSE			-777.777	-777.777	-777.777	1	15.8	M:\Shao-En\MSDATA\kinaseinhib\k252a\solcomp\1000x\J6\MSQuantCompatible_kinaseinhib_k252a_solcomp_1000x_J6_combo_mascot_results.html	2Lys8	4	-777.777	-777.777	M:\Shao-En\MSDATA\kinaseinhib\k252a\solcomp\1000x\J6\m03182008_j6_6.raw		3557156.398	770.4650147		394.2532635	TRUE	394.2538107	-777.777
-1	1	0	1.099	0.21	IPI:IPI00604620.3	76625	SPACER	SWISS-PROT:P19338-1|ENSEMBL:ENSP00000318195|REFSEQ:NP_005372 Tax_Id=9606 Gene_Symbol=NCL Isoform 1 of Nucleolin	AAVTPGKK	386.2394	770.4643	2	27	-777.777	-777.777	-777.777	-777.777	0	0	726.4588	0	0	0	770.465	386.2399617	770.465398	0	FALSE			-777.777	-777.777	-777.777	1	13.1	M:\Shao-En\MSDATA\kinaseinhib\k252a\solcomp\1000x\J6\MSQuantCompatible_kinaseinhib_k252a_solcomp_1000x_J6_combo_mascot_results.html		4	-777.777	-777.777	M:\Shao-En\MSDATA\kinaseinhib\k252a\solcomp\1000x\J6\m03182008_j6_6.raw		0	770.4650147		0	TRUE	0	-777.777
-1	1	0	1.099	0.21	IPI:IPI00604620.3	76625	SPACER	SWISS-PROT:P19338-1|ENSEMBL:ENSP00000318195|REFSEQ:NP_005372 Tax_Id=9606 Gene_Symbol=NCL Isoform 1 of Nucleolin	AIRLELQGPR	576.8458	1151.677	2	39	-777.777	-777.777	-777.777	-777.777	2371.227163	12.10703136	2372.0169	2371.409207	2372.2494	75191.25976	1151.6774	576.8460163	1151.677507	1151.676532	FALSE			-777.777	-777.777	-777.777	1	29	M:\Shao-En\MSDATA\kinaseinhib\k252a\solcomp\1000x\J6\MSQuantCompatible_kinaseinhib_k252a_solcomp_1000x_J6_combo_mascot_results.html		4	-777.777	-777.777	M:\Shao-En\MSDATA\kinaseinhib\k252a\solcomp\1000x\J6\m03182008_j6_5.raw		29348845.66	1151.677465		576.8457246	TRUE	576.8459409	-777.777
-1	1	0	1.099	0.21	IPI:IPI00604620.3	76625	SPACER	SWISS-PROT:P19338-1|ENSEMBL:ENSP00000318195|REFSEQ:NP_005372 Tax_Id=9606 Gene_Symbol=NCL Isoform 1 of Nucleolin	AIRLELQGPR	582.8652	1163.7158	2	39	-777.777	-777.777	-777.777	-777.777	2374.426263	13.97282455	2373.5427	2375.284185	2373.0351	350875.1218	1163.7177	582.8654054	1163.716285	1151.675742	FALSE			-777.777	-777.777	-777.777	1	31	M:\Shao-En\MSDATA\kinaseinhib\k252a\solcomp\1000x\J6\MSQuantCompatible_kinaseinhib_k252a_solcomp_1000x_J6_combo_mascot_results.html	2Arg6	4	-777.777	-777.777	M:\Shao-En\MSDATA\kinaseinhib\k252a\solcomp\1000x\J6\m03182008_j6_6.raw		136622440	1151.677465		582.8651577	TRUE	582.8653631	-777.777
-1	1	0	1.099	0.21	IPI:IPI00604620.3	76625	SPACER	SWISS-PROT:P19338-1|ENSEMBL:ENSP00000318195|REFSEQ:NP_005372 Tax_Id=9606 Gene_Symbol=NCL Isoform 1 of Nucleolin	AIRLELQGPR	576.8455	1151.6765	2	32	-777.777	-777.777	-777.777	-777.777	0	0	2371.879	0	0	0	1151.6774	576.8457163	1151.676907	0	FALSE			-777.777	-777.777	-777.777	1	20.9	M:\Shao-En\MSDATA\kinaseinhib\k252a\solcomp\1000x\J6\MSQuantCompatible_kinaseinhib_k252a_solcomp_1000x_J6_combo_mascot_results.html		4	-777.777	-777.777	M:\Shao-En\MSDATA\kinaseinhib\k252a\solcomp\1000x\J6\m03182008_j6_6.raw		0	1151.677465		0	TRUE	0	-777.777
-1	1	0	1.099	0.21	IPI:IPI00604620.3	76625	SPACER	SWISS-PROT:P19338-1|ENSEMBL:ENSP00000318195|REFSEQ:NP_005372 Tax_Id=9606 Gene_Symbol=NCL Isoform 1 of Nucleolin	AIRLELQGPR	384.8994	1151.6763	3	40	-777.777	-777.777	-777.777	-777.777	2374.637299	13.97282455	2376.9626	2374.792981	2374.733	514271.7298	1151.6774	384.8999641	1151.678104	1151.678872	FALSE			-777.777	-777.777	-777.777	1	18	M:\Shao-En\MSDATA\kinaseinhib\k252a\solcomp\1000x\J6\MSQuantCompatible_kinaseinhib_k252a_solcomp_1000x_J6_combo_mascot_results.html		4	-777.777	-777.777	M:\Shao-En\MSDATA\kinaseinhib\k252a\solcomp\1000x\J6\m03182008_j6_6.raw		392024402	1151.677465		384.8993695	TRUE	384.8999336	-777.777
-1	1	0	1.099	0.21	IPI:IPI00604620.3	76625	SPACER	SWISS-PROT:P19338-1|ENSEMBL:ENSP00000318195|REFSEQ:NP_005372 Tax_Id=9606 Gene_Symbol=NCL Isoform 1 of Nucleolin	AIRLELQGPR	384.8999	1151.6778	3	33	-777.777	-777.777	-777.777	-777.777	2371.26267	12.10703136	2369.4406	2371.80399	2370.486	168532.3702	1151.6774	384.9004641	1151.679604	1151.679511	FALSE			-777.777	-777.777	-777.777	1	15.2	M:\Shao-En\MSDATA\kinaseinhib\k252a\solcomp\1000x\J6\MSQuantCompatible_kinaseinhib_k252a_solcomp_1000x_J6_combo_mascot_results.html		4	-777.777	-777.777	M:\Shao-En\MSDATA\kinaseinhib\k252a\solcomp\1000x\J6\m03182008_j6_5.raw		128493644	1151.677465		384.8998858	TRUE	384.9004499	-777.777
-1	1	0	1.099	0.21	IPI:IPI00604620.3	76625	SPACER	SWISS-PROT:P19338-1|ENSEMBL:ENSP00000318195|REFSEQ:NP_005372 Tax_Id=9606 Gene_Symbol=NCL Isoform 1 of Nucleolin	AIRLELQGPR	388.9131	1163.7174	3	28	-777.777	-777.777	-777.777	-777.777	0	0	2370.0655	0	0	0	1163.7177	388.9136568	1163.719182	0	FALSE			-777.777	-777.777	-777.777	1	19.6	M:\Shao-En\MSDATA\kinaseinhib\k252a\solcomp\1000x\J6\MSQuantCompatible_kinaseinhib_k252a_solcomp_1000x_J6_combo_mascot_results.html	2Arg6	4	-777.777	-777.777	M:\Shao-En\MSDATA\kinaseinhib\k252a\solcomp\1000x\J6\m03182008_j6_6.raw		0	1151.677465		0	TRUE	0	-777.777
-1	1	0	1.099	0.21	IPI:IPI00604620.3	76625	SPACER	SWISS-PROT:P19338-1|ENSEMBL:ENSP00000318195|REFSEQ:NP_005372 Tax_Id=9606 Gene_Symbol=NCL Isoform 1 of Nucleolin	AIRLELQGPR	384.8994	1151.6764	3	23	-777.777	-777.777	-777.777	-777.777	0	0	2368.197	0	0	0	1151.6774	384.8999641	1151.678104	0	FALSE			-777.777	-777.777	-777.777	1	12.9	M:\Shao-En\MSDATA\kinaseinhib\k252a\solcomp\1000x\J6\MSQuantCompatible_kinaseinhib_k252a_solcomp_1000x_J6_combo_mascot_results.html		4	-777.777	-777.777	M:\Shao-En\MSDATA\kinaseinhib\k252a\solcomp\1000x\J6\m03182008_j6_6.raw		0	1151.677465		0	FALSE	0	-777.777
-1	1	0	1.099	0.21	IPI:IPI00604620.3	76625	SPACER	SWISS-PROT:P19338-1|ENSEMBL:ENSP00000318195|REFSEQ:NP_005372 Tax_Id=9606 Gene_Symbol=NCL Isoform 1 of Nucleolin	ALELTGLK	426.7678	851.5211	2	28	-777.777	-777.777	-777.777	-777.777	2484.088673	7.951411535	2483.2449	2484.249248	2485.2566	30868.82973	851.5207	426.7682883	851.5220511	843.50774	FALSE			-777.777	-777.777	-777.777	1	9.1	M:\Shao-En\MSDATA\kinaseinhib\k252a\solcomp\1000x\J6\MSQuantCompatible_kinaseinhib_k252a_solcomp_1000x_J6_combo_mascot_results.html	1Lys8	4	-777.777	-777.777	M:\Shao-En\MSDATA\kinaseinhib\k252a\solcomp\1000x\J6\m03182008_j6_6.raw		19569238.75	843.5065447		426.7678139	TRUE	426.7683022	-777.777
-1	1	0	1.099	0.21	IPI:IPI00604620.3	76625	SPACER	SWISS-PROT:P19338-1|ENSEMBL:ENSP00000318195|REFSEQ:NP_005372 Tax_Id=9606 Gene_Symbol=NCL Isoform 1 of Nucleolin	ALVATPGK	382.7414	763.4683	2	41	-777.777	-777.777	-777.777	-777.777	932.6147239	32.3433582	932.3695	932.5755161	931.8333	10441.30765	763.4683	382.741968	763.4694107	755.4554129	FALSE			-777.777	-777.777	-777.777	1	14	M:\Shao-En\MSDATA\kinaseinhib\k252a\solcomp\1000x\J6\MSQuantCompatible_kinaseinhib_k252a_solcomp_1000x_J6_combo_mascot_results.html	1Lys8	4	-777.777	-777.777	M:\Shao-En\MSDATA\kinaseinhib\k252a\solcomp\1000x\J6\m03182008_j6_6.raw		7817066.109	755.4541147		382.7414104	TRUE	382.7419784	-777.777
-1	1	0	1.099	0.21	IPI:IPI00604620.3	76625	SPACER	SWISS-PROT:P19338-1|ENSEMBL:ENSP00000318195|REFSEQ:NP_005372 Tax_Id=9606 Gene_Symbol=NCL Isoform 1 of Nucleolin	ALVATPGK	378.7346	755.4547	2	33	-777.777	-777.777	-777.777	-777.777	0	0	934.3652	0	0	0	755.4541	378.7351753	755.4558252	0	FALSE			-777.777	-777.777	-777.777	1	11.7	M:\Shao-En\MSDATA\kinaseinhib\k252a\solcomp\1000x\J6\MSQuantCompatible_kinaseinhib_k252a_solcomp_1000x_J6_combo_mascot_results.html		4	-777.777	-777.777	M:\Shao-En\MSDATA\kinaseinhib\k252a\solcomp\1000x\J6\m03182008_j6_6.raw		0	755.4541147		0	TRUE	0	-777.777
-1	1	0	1.099	0.21	IPI:IPI00604620.3	76625	SPACER	SWISS-PROT:P19338-1|ENSEMBL:ENSP00000318195|REFSEQ:NP_005372 Tax_Id=9606 Gene_Symbol=NCL Isoform 1 of Nucleolin	ALVATPGK	382.7415	763.4684	2	17	-777.777	-777.777	-777.777	-777.777	0	0	915.5242	0	0	0	763.4683	382.742068	763.4696107	0	FALSE			-777.777	-777.777	-777.777	1	3.7	M:\Shao-En\MSDATA\kinaseinhib\k252a\solcomp\1000x\J6\MSQuantCompatible_kinaseinhib_k252a_solcomp_1000x_J6_combo_mascot_results.html	1Lys8	4	-777.777	-777.777	M:\Shao-En\MSDATA\kinaseinhib\k252a\solcomp\1000x\J6\m03182008_j6_6.raw		0	755.4541147		0	FALSE	0	-777.777
-1	1	0	1.099	0.21	IPI:IPI00604620.3	76625	SPACER	SWISS-PROT:P19338-1|ENSEMBL:ENSP00000318195|REFSEQ:NP_005372 Tax_Id=9606 Gene_Symbol=NCL Isoform 1 of Nucleolin	ALVATPGKK	450.7959	899.5773	2	36	-777.777	-777.777	-777.777	-777.777	815.4787482	10.2506396	805.2359	815.8813811	816.5291	76263.61941	899.5775	450.7963447	899.578164	883.5497414	FALSE			-777.777	-777.777	-777.777	1	19.7	M:\Shao-En\MSDATA\kinaseinhib\k252a\solcomp\1000x\J6\MSQuantCompatible_kinaseinhib_k252a_solcomp_1000x_J6_combo_mascot_results.html	2Lys8	4	-777.777	-777.777	M:\Shao-En\MSDATA\kinaseinhib\k252a\solcomp\1000x\J6\m03182008_j6_6.raw		45338910.38	883.5490747		450.7957306	TRUE	450.7961753	-777.777
-1	1	0	1.099	0.21	IPI:IPI00604620.3	76625	SPACER	SWISS-PROT:P19338-1|ENSEMBL:ENSP00000318195|REFSEQ:NP_005372 Tax_Id=9606 Gene_Symbol=NCL Isoform 1 of Nucleolin	ALVATPGKK	442.782	883.5495	2	28	-777.777	-777.777	-777.777	-777.777	0	0	805.4913	0	0	0	883.5491	442.7824592	883.5503931	0	FALSE			-777.777	-777.777	-777.777	1	10.3	M:\Shao-En\MSDATA\kinaseinhib\k252a\solcomp\1000x\J6\MSQuantCompatible_kinaseinhib_k252a_solcomp_1000x_J6_combo_mascot_results.html		4	-777.777	-777.777	M:\Shao-En\MSDATA\kinaseinhib\k252a\solcomp\1000x\J6\m03182008_j6_6.raw		0	883.5490747		0	TRUE	0	-777.777
-1	1	0	1.099	0.21	IPI:IPI00604620.3	76625	SPACER	SWISS-PROT:P19338-1|ENSEMBL:ENSP00000318195|REFSEQ:NP_005372 Tax_Id=9606 Gene_Symbol=NCL Isoform 1 of Nucleolin	ATFIKVPQNQNGK	722.8984	1443.7822	2	63	-777.777	-777.777	-777.777	-777.777	2213.310656	7.985489507	2213.2811	2213.904407	2214.0312	29626.30479	1443.7834	722.8983516	1443.782178	1443.783124	FALSE			-777.777	-777.777	-777.777	1	47.3	M:\Shao-En\MSDATA\kinaseinhib\k252a\solcomp\1000x\J6\MSQuantCompatible_kinaseinhib_k252a_solcomp_1000x_J6_combo_mascot_results.html		4	-777.777	-777.777	M:\Shao-En\MSDATA\kinaseinhib\k252a\solcomp\1000x\J6\m03182008_j6_6.raw		8134048.359	1443.783395		722.8982957	TRUE	722.8982473	-777.777
-1	1	0	1.099	0.21	IPI:IPI00604620.3	76625	SPACER	SWISS-PROT:P19338-1|ENSEMBL:ENSP00000318195|REFSEQ:NP_005372 Tax_Id=9606 Gene_Symbol=NCL Isoform 1 of Nucleolin	ATFIKVPQNQNGK	730.9132	1459.8119	2	36	-777.777	-777.777	-777.777	-777.777	0	0	2213.0236	0	0	0	1459.8118	730.9131371	1459.811749	0	FALSE			-777.777	-777.777	-777.777	1	31.2	M:\Shao-En\MSDATA\kinaseinhib\k252a\solcomp\1000x\J6\MSQuantCompatible_kinaseinhib_k252a_solcomp_1000x_J6_combo_mascot_results.html	2Lys8	4	-777.777	-777.777	M:\Shao-En\MSDATA\kinaseinhib\k252a\solcomp\1000x\J6\m03182008_j6_6.raw		0	1443.783395		0	TRUE	0	-777.777
-1	1	0	1.099	0.21	IPI:IPI00604620.3	76625	SPACER	SWISS-PROT:P19338-1|ENSEMBL:ENSP00000318195|REFSEQ:NP_005372 Tax_Id=9606 Gene_Symbol=NCL Isoform 1 of Nucleolin	AVTTPGKK	409.2586	816.5026	2	53	-777.777	-777.777	-777.777	-777.777	730.1228	0	730.9489	730.1228	730.1228	4544.286472	816.504	409.25912	816.5037146	800.4760229	FALSE			-777.777	-777.777	-777.777	1	26.6	M:\Shao-En\MSDATA\kinaseinhib\k252a\solcomp\1000x\J6\MSQuantCompatible_kinaseinhib_k252a_solcomp_1000x_J6_combo_mascot_results.html	2Lys8	4	-777.777	-777.777	M:\Shao-En\MSDATA\kinaseinhib\k252a\solcomp\1000x\J6\m03182008_j6_6.raw		3125212.148	800.4755847		409.2585795	TRUE	409.2590995	-777.777
-1	1	0	1.099	0.21	IPI:IPI00604620.3	76625	SPACER	SWISS-PROT:P19338-1|ENSEMBL:ENSP00000318195|REFSEQ:NP_005372 Tax_Id=9606 Gene_Symbol=NCL Isoform 1 of Nucleolin	AVTTPGKK	401.2449	800.4752	2	25	-777.777	-777.777	-777.777	-777.777	0	0	731.1984	0	0	0	800.4756	401.2454345	800.4763436	0	FALSE			-777.777	-777.777	-777.777	1	1.4	M:\Shao-En\MSDATA\kinaseinhib\k252a\solcomp\1000x\J6\MSQuantCompatible_kinaseinhib_k252a_solcomp_1000x_J6_combo_mascot_results.html		4	-777.777	-777.777	M:\Shao-En\MSDATA\kinaseinhib\k252a\solcomp\1000x\J6\m03182008_j6_6.raw		0	800.4755847		0	FALSE	0	-777.777
-1	1	0	1.099	0.21	IPI:IPI00604620.3	76625	SPACER	SWISS-PROT:P19338-1|ENSEMBL:ENSP00000318195|REFSEQ:NP_005372 Tax_Id=9606 Gene_Symbol=NCL Isoform 1 of Nucleolin	EAMEDGEIDGNKVTLDWAKPK	796.0586	2385.1541	3	57	-777.777	-777.777	-777.777	-777.777	2504.514284	8.199874962	2505.0567	2503.638433	2505.3359	52723.83324	2385.1584	796.0584191	2385.153469	2361.116064	FALSE			-777.777	-777.777	-777.777	1	41.5	M:\Shao-En\MSDATA\kinaseinhib\k252a\solcomp\1000x\J6\MSQuantCompatible_kinaseinhib_k252a_solcomp_1000x_J6_combo_mascot_results.html	1Met(ox) 3Lys8	4	-777.777	-777.777	M:\Shao-En\MSDATA\kinaseinhib\k252a\solcomp\1000x\J6\m03182008_j6_6.raw		12709417.83	2345.120875		796.058543	TRUE	796.0583621	-777.777
-1	1	0	1.099	0.21	IPI:IPI00604620.3	76625	SPACER	SWISS-PROT:P19338-1|ENSEMBL:ENSP00000318195|REFSEQ:NP_005372 Tax_Id=9606 Gene_Symbol=NCL Isoform 1 of Nucleolin	EAMEDGEIDGNKVTLDWAKPK	788.0451	2361.1134	3	26	-777.777	-777.777	-777.777	-777.777	0	0	2506.8235	0	0	0	2361.1158	788.0449336	2361.113013	0	FALSE			-777.777	-777.777	-777.777	1	17.8	M:\Shao-En\MSDATA\kinaseinhib\k252a\solcomp\1000x\J6\MSQuantCompatible_kinaseinhib_k252a_solcomp_1000x_J6_combo_mascot_results.html	1Met(ox)	4	-777.777	-777.777	M:\Shao-En\MSDATA\kinaseinhib\k252a\solcomp\1000x\J6\m03182008_j6_6.raw		0	2345.120875		0	TRUE	0	-777.777
-1	1	0	1.099	0.21	IPI:IPI00604620.3	76625	SPACER	SWISS-PROT:P19338-1|ENSEMBL:ENSP00000318195|REFSEQ:NP_005372 Tax_Id=9606 Gene_Symbol=NCL Isoform 1 of Nucleolin	FGYVDFESAEDLEK	828.8791	1655.7436	2	91	-777.777	-777.777	-777.777	-777.777	2876.252151	6.159330259	2875.507	2876.352633	2876.3453	49500.74484	1655.7446	828.8788596	1655.743194	1647.730306	FALSE			-777.777	-777.777	-777.777	1	80.8	M:\Shao-En\MSDATA\kinaseinhib\k252a\solcomp\1000x\J6\MSQuantCompatible_kinaseinhib_k252a_solcomp_1000x_J6_combo_mascot_results.html	1Lys8	4	-777.777	-777.777	M:\Shao-En\MSDATA\kinaseinhib\k252a\solcomp\1000x\J6\m03182008_j6_5.raw		11154669.13	1647.730395		828.8788672	TRUE	828.8786268	-777.777
-1	1	0	1.099	0.21	IPI:IPI00604620.3	76625	SPACER	SWISS-PROT:P19338-1|ENSEMBL:ENSP00000318195|REFSEQ:NP_005372 Tax_Id=9606 Gene_Symbol=NCL Isoform 1 of Nucleolin	FGYVDFESAEDLEKALELTGLK	1245.6346	2489.2547	2	93	-777.777	-777.777	-777.777	-777.777	3403.416415	6.780673112	3405.0726	3402.742869	3403.2746	3519.255697	2489.2547	1245.633604	2489.252683	2473.234299	FALSE			-777.777	-777.777	-777.777	1	86.8	M:\Shao-En\MSDATA\kinaseinhib\k252a\solcomp\1000x\J6\MSQuantCompatible_kinaseinhib_k252a_solcomp_1000x_J6_combo_mascot_results.html	2Lys8	4	-777.777	-777.777	M:\Shao-En\MSDATA\kinaseinhib\k252a\solcomp\1000x\J6\m03182008_j6_6.raw		432587.7432	2473.226375		1245.634626	TRUE	1245.633631	-777.777
-1	1	0	1.099	0.21	IPI:IPI00604620.3	76625	SPACER	SWISS-PROT:P19338-1|ENSEMBL:ENSP00000318195|REFSEQ:NP_005372 Tax_Id=9606 Gene_Symbol=NCL Isoform 1 of Nucleolin	FGYVDFESAEDLEKALELTGLK	830.7579	2489.2518	3	70	-777.777	-777.777	-777.777	-777.777	3403.110448	6.780673112	3402.3758	3403.251645	3403.2746	17544.41349	2489.2547	830.7576562	2489.25118	2473.224968	FALSE			-777.777	-777.777	-777.777	1	61.9	M:\Shao-En\MSDATA\kinaseinhib\k252a\solcomp\1000x\J6\MSQuantCompatible_kinaseinhib_k252a_solcomp_1000x_J6_combo_mascot_results.html	2Lys8	4	-777.777	-777.777	M:\Shao-En\MSDATA\kinaseinhib\k252a\solcomp\1000x\J6\m03182008_j6_6.raw		3927382.305	2473.226375		830.7576352	TRUE	830.7573914	-777.777
-1	1	0	1.099	0.21	IPI:IPI00604620.3	76625	SPACER	SWISS-PROT:P19338-1|ENSEMBL:ENSP00000318195|REFSEQ:NP_005372 Tax_Id=9606 Gene_Symbol=NCL Isoform 1 of Nucleolin	FGYVDFESAEDLEKALELTGLK	825.416	2473.2263	3	69	-777.777	-777.777	-777.777	-777.777	0	0	3402.0786	0	0	0	2473.2263	825.4157659	2473.225509	0	FALSE			-777.777	-777.777	-777.777	1	58.3	M:\Shao-En\MSDATA\kinaseinhib\k252a\solcomp\1000x\J6\MSQuantCompatible_kinaseinhib_k252a_solcomp_1000x_J6_combo_mascot_results.html		4	-777.777	-777.777	M:\Shao-En\MSDATA\kinaseinhib\k252a\solcomp\1000x\J6\m03182008_j6_6.raw		0	2473.226375		0	TRUE	0	-777.777
-1	1	0	1.099	0.21	IPI:IPI00604620.3	76625	SPACER	SWISS-PROT:P19338-1|ENSEMBL:ENSP00000318195|REFSEQ:NP_005372 Tax_Id=9606 Gene_Symbol=NCL Isoform 1 of Nucleolin	FGYVDFESAEDLEKALELTGLK	825.4174	2473.2304	3	46	-777.777	-777.777	-777.777	-777.777	3412.123872	9.367138036	3410.0557	3412.297433	3413.0778	9998.321889	2473.2263	825.4171659	2473.229709	2473.225454	FALSE			-777.777	-777.777	-777.777	1	42.9	M:\Shao-En\MSDATA\kinaseinhib\k252a\solcomp\1000x\J6\MSQuantCompatible_kinaseinhib_k252a_solcomp_1000x_J6_combo_mascot_results.html		4	-777.777	-777.777	M:\Shao-En\MSDATA\kinaseinhib\k252a\solcomp\1000x\J6\m03182008_j6_5.raw		2276790.953	2473.226375		825.4159826	TRUE	825.4157485	-777.777
-1	1	0	1.099	0.21	IPI:IPI00604620.3	76625	SPACER	SWISS-PROT:P19338-1|ENSEMBL:ENSP00000318195|REFSEQ:NP_005372 Tax_Id=9606 Gene_Symbol=NCL Isoform 1 of Nucleolin	FGYVDFESAEDLEKALELTGLK	830.7592	2489.2558	3	13	-777.777	-777.777	-777.777	-777.777	0	0	3409.1817	0	0	0	2489.2547	830.7589562	2489.25508	0	FALSE			-777.777	-777.777	-777.777	1	7.7	M:\Shao-En\MSDATA\kinaseinhib\k252a\solcomp\1000x\J6\MSQuantCompatible_kinaseinhib_k252a_solcomp_1000x_J6_combo_mascot_results.html	2Lys8	4	-777.777	-777.777	M:\Shao-En\MSDATA\kinaseinhib\k252a\solcomp\1000x\J6\m03182008_j6_6.raw		0	2473.226375		0	FALSE	0	-777.777
-1	1	0	1.099	0.21	IPI:IPI00604620.3	76625	SPACER	SWISS-PROT:P19338-1|ENSEMBL:ENSP00000318195|REFSEQ:NP_005372 Tax_Id=9606 Gene_Symbol=NCL Isoform 1 of Nucleolin	GFGFVDFNSEEDAK	781.3444	1560.6742	2	90	-777.777	-777.777	-777.777	-777.777	2845.632874	10.85828464	2841.4982	2845.813864	2845.7962	402508.773	1560.6732	781.3442457	1560.673966	1560.672485	FALSE			-777.777	-777.777	-777.777	1	78.7	M:\Shao-En\MSDATA\kinaseinhib\k252a\solcomp\1000x\J6\MSQuantCompatible_kinaseinhib_k252a_solcomp_1000x_J6_combo_mascot_results.html		4	-777.777	-777.777	M:\Shao-En\MSDATA\kinaseinhib\k252a\solcomp\1000x\J6\m03182008_j6_6.raw		97661255.49	1560.673215		781.3429355	TRUE	781.3427813	-777.777
-1	1	0	1.099	0.21	IPI:IPI00604620.3	76625	SPACER	SWISS-PROT:P19338-1|ENSEMBL:ENSP00000318195|REFSEQ:NP_005372 Tax_Id=9606 Gene_Symbol=NCL Isoform 1 of Nucleolin	GFGFVDFNSEEDAK	781.3427	1560.6708	2	88	-777.777	-777.777	-777.777	-777.777	2847.02105	10.30300304	2847.0193	2847.088167	2846.0587	1891.324441	1560.6732	781.3425457	1560.670566	1560.671084	FALSE			-777.777	-777.777	-777.777	1	76.5	M:\Shao-En\MSDATA\kinaseinhib\k252a\solcomp\1000x\J6\MSQuantCompatible_kinaseinhib_k252a_solcomp_1000x_J6_combo_mascot_results.html		4	-777.777	-777.777	M:\Shao-En\MSDATA\kinaseinhib\k252a\solcomp\1000x\J6\m03182008_j6_1.raw		460128.165	1560.673215		781.3426892	TRUE	781.3425349	-777.777
-1	1	0	1.099	0.21	IPI:IPI00604620.3	76625	SPACER	SWISS-PROT:P19338-1|ENSEMBL:ENSP00000318195|REFSEQ:NP_005372 Tax_Id=9606 Gene_Symbol=NCL Isoform 1 of Nucleolin	GFGFVDFNSEEDAK	785.3517	1568.6888	2	83	-777.777	-777.777	-777.777	-777.777	2841.565179	10.24363549	2838.9058	2842.081254	2841.1467	289003.3606	1568.6874	785.3515385	1568.688552	1560.673965	FALSE			-777.777	-777.777	-777.777	1	72.1	M:\Shao-En\MSDATA\kinaseinhib\k252a\solcomp\1000x\J6\MSQuantCompatible_kinaseinhib_k252a_solcomp_1000x_J6_combo_mascot_results.html	1Lys8	4	-777.777	-777.777	M:\Shao-En\MSDATA\kinaseinhib\k252a\solcomp\1000x\J6\m03182008_j6_5.raw		70133849.3	1560.673215		785.3516192	TRUE	785.3514577	-777.777
-1	1	0	1.099	0.21	IPI:IPI00604620.3	76625	SPACER	SWISS-PROT:P19338-1|ENSEMBL:ENSP00000318195|REFSEQ:NP_005372 Tax_Id=9606 Gene_Symbol=NCL Isoform 1 of Nucleolin	GFGFVDFNSEEDAK	785.3515	1568.6885	2	82	-777.777	-777.777	-777.777	-777.777	0	0	2840.9967	0	0	0	1568.6874	785.3513385	1568.688152	0	FALSE			-777.777	-777.777	-777.777	1	71.1	M:\Shao-En\MSDATA\kinaseinhib\k252a\solcomp\1000x\J6\MSQuantCompatible_kinaseinhib_k252a_solcomp_1000x_J6_combo_mascot_results.html	1Lys8	4	-777.777	-777.777	M:\Shao-En\MSDATA\kinaseinhib\k252a\solcomp\1000x\J6\m03182008_j6_6.raw		0	1560.673215		0	TRUE	0	-777.777
-1	1	0	1.099	0.21	IPI:IPI00604620.3	76625	SPACER	SWISS-PROT:P19338-1|ENSEMBL:ENSP00000318195|REFSEQ:NP_005372 Tax_Id=9606 Gene_Symbol=NCL Isoform 1 of Nucleolin	GFGFVDFNSEEDAK	785.3511	1568.6876	2	74	-777.777	-777.777	-777.777	-777.777	0	0	2846.6638	0	0	0	1568.6874	785.3509385	1568.687352	0	FALSE			-777.777	-777.777	-777.777	1	63.6	M:\Shao-En\MSDATA\kinaseinhib\k252a\solcomp\1000x\J6\MSQuantCompatible_kinaseinhib_k252a_solcomp_1000x_J6_combo_mascot_results.html	1Lys8	4	-777.777	-777.777	M:\Shao-En\MSDATA\kinaseinhib\k252a\solcomp\1000x\J6\m03182008_j6_1.raw		0	1560.673215		0	TRUE	0	-777.777
-1	1	0	1.099	0.21	IPI:IPI00604620.3	76625	SPACER	SWISS-PROT:P19338-1|ENSEMBL:ENSP00000318195|REFSEQ:NP_005372 Tax_Id=9606 Gene_Symbol=NCL Isoform 1 of Nucleolin	GFGFVDFNSEEDAK	781.3445	1560.6745	2	64	-777.777	-777.777	-777.777	-777.777	0	0	2839.1645	0	0	0	1560.6732	781.3443457	1560.674166	0	FALSE			-777.777	-777.777	-777.777	1	52.1	M:\Shao-En\MSDATA\kinaseinhib\k252a\solcomp\1000x\J6\MSQuantCompatible_kinaseinhib_k252a_solcomp_1000x_J6_combo_mascot_results.html		4	-777.777	-777.777	M:\Shao-En\MSDATA\kinaseinhib\k252a\solcomp\1000x\J6\m03182008_j6_5.raw		0	1560.673215		0	TRUE	0	-777.777
-1	1	0	1.099	0.21	IPI:IPI00604620.3	76625	SPACER	SWISS-PROT:P19338-1|ENSEMBL:ENSP00000318195|REFSEQ:NP_005372 Tax_Id=9606 Gene_Symbol=NCL Isoform 1 of Nucleolin	GFGFVDFNSEEDAKAAK	924.4452	1846.8758	2	79	-777.777	-777.777	-777.777	-777.777	2677.452677	10.09840278	2676.7293	2677.647976	2677.517	127763.4853	1846.8708	924.4447864	1846.875047	1830.843178	FALSE			-777.777	-777.777	-777.777	1	71.4	M:\Shao-En\MSDATA\kinaseinhib\k252a\solcomp\1000x\J6\MSQuantCompatible_kinaseinhib_k252a_solcomp_1000x_J6_combo_mascot_results.html	2Lys8	4	-777.777	-777.777	M:\Shao-En\MSDATA\kinaseinhib\k252a\solcomp\1000x\J6\m03182008_j6_6.raw		24441796.98	1830.842395		924.4432275	TRUE	924.4428139	-777.777
-1	1	0	1.099	0.21	IPI:IPI00604620.3	76625	SPACER	SWISS-PROT:P19338-1|ENSEMBL:ENSP00000318195|REFSEQ:NP_005372 Tax_Id=9606 Gene_Symbol=NCL Isoform 1 of Nucleolin	GFGFVDFNSEEDAKAAK	916.4281	1830.8416	2	70	-777.777	-777.777	-777.777	-777.777	0	0	2677.0033	0	0	0	1830.8423	916.4277009	1830.840876	0	FALSE			-777.777	-777.777	-777.777	1	64.8	M:\Shao-En\MSDATA\kinaseinhib\k252a\solcomp\1000x\J6\MSQuantCompatible_kinaseinhib_k252a_solcomp_1000x_J6_combo_mascot_results.html		4	-777.777	-777.777	M:\Shao-En\MSDATA\kinaseinhib\k252a\solcomp\1000x\J6\m03182008_j6_6.raw		0	1830.842395		0	TRUE	0	-777.777
-1	1	0	1.099	0.21	IPI:IPI00604620.3	76625	SPACER	SWISS-PROT:P19338-1|ENSEMBL:ENSP00000318195|REFSEQ:NP_005372 Tax_Id=9606 Gene_Symbol=NCL Isoform 1 of Nucleolin	GFGFVDFNSEEDAKAAK	611.2876	1830.8411	3	29	-777.777	-777.777	-777.777	-777.777	2677.649197	10.09840278	2674.4703	2677.677093	2677.517	268616.0224	1830.8423	611.2877539	1830.841474	1830.843044	FALSE			-777.777	-777.777	-777.777	1	21.7	M:\Shao-En\MSDATA\kinaseinhib\k252a\solcomp\1000x\J6\MSQuantCompatible_kinaseinhib_k252a_solcomp_1000x_J6_combo_mascot_results.html		4	-777.777	-777.777	M:\Shao-En\MSDATA\kinaseinhib\k252a\solcomp\1000x\J6\m03182008_j6_6.raw		94505915.41	1830.842395		611.2877222	TRUE	611.2878761	-777.777
-1	1	0	1.099	0.21	IPI:IPI00604620.3	76625	SPACER	SWISS-PROT:P19338-1|ENSEMBL:ENSP00000318195|REFSEQ:NP_005372 Tax_Id=9606 Gene_Symbol=NCL Isoform 1 of Nucleolin	GFGFVDFNSEEDAKAAK	616.6303	1846.8691	3	29	-777.777	-777.777	-777.777	-777.777	0	0	2673.417	0	0	0	1846.8708	616.6304442	1846.869544	0	FALSE			-777.777	-777.777	-777.777	1	21.4	M:\Shao-En\MSDATA\kinaseinhib\k252a\solcomp\1000x\J6\MSQuantCompatible_kinaseinhib_k252a_solcomp_1000x_J6_combo_mascot_results.html	2Lys8	4	-777.777	-777.777	M:\Shao-En\MSDATA\kinaseinhib\k252a\solcomp\1000x\J6\m03182008_j6_6.raw		0	1830.842395		0	TRUE	0	-777.777
-1	1	0	1.099	0.21	IPI:IPI00604620.3	76625	SPACER	SWISS-PROT:P19338-1|ENSEMBL:ENSP00000318195|REFSEQ:NP_005372 Tax_Id=9606 Gene_Symbol=NCL Isoform 1 of Nucleolin	GFGFVDFNSEEDAKAAK	616.6302	1846.8689	3	19	-777.777	-777.777	-777.777	-777.777	0	0	2683.785	0	0	0	1846.8708	616.6303442	1846.869244	0	FALSE			-777.777	-777.777	-777.777	1	12.3	M:\Shao-En\MSDATA\kinaseinhib\k252a\solcomp\1000x\J6\MSQuantCompatible_kinaseinhib_k252a_solcomp_1000x_J6_combo_mascot_results.html	2Lys8	4	-777.777	-777.777	M:\Shao-En\MSDATA\kinaseinhib\k252a\solcomp\1000x\J6\m03182008_j6_6.raw		0	1830.842395		0	FALSE	0	-777.777
-1	1	0	1.099	0.21	IPI:IPI00604620.3	76625	SPACER	SWISS-PROT:P19338-1|ENSEMBL:ENSP00000318195|REFSEQ:NP_005372 Tax_Id=9606 Gene_Symbol=NCL Isoform 1 of Nucleolin	GIAYIEFK	474.7682	947.5219	2	53	-777.777	-777.777	-777.777	-777.777	2646.636331	8.085563335	2645.0888	2647.121069	2646.2738	39093.69668	947.5207	474.7686013	947.5226771	939.5078399	FALSE			-777.777	-777.777	-777.777	1	34.9	M:\Shao-En\MSDATA\kinaseinhib\k252a\solcomp\1000x\J6\MSQuantCompatible_kinaseinhib_k252a_solcomp_1000x_J6_combo_mascot_results.html	1Lys8	4	-777.777	-777.777	M:\Shao-En\MSDATA\kinaseinhib\k252a\solcomp\1000x\J6\m03182008_j6_6.raw		21121217.94	939.5065447		474.7682567	TRUE	474.7686579	-777.777
-1	1	0	1.099	0.21	IPI:IPI00604620.3	76625	SPACER	SWISS-PROT:P19338-1|ENSEMBL:ENSP00000318195|REFSEQ:NP_005372 Tax_Id=9606 Gene_Symbol=NCL Isoform 1 of Nucleolin	GIAYIEFK	474.7682	947.5218	2	45	-777.777	-777.777	-777.777	-777.777	2632.118895	8.073524729	2630.8999	2632.362631	2632.9647	69125.3975	947.5207	474.7686013	947.5226771	939.5078009	FALSE			-777.777	-777.777	-777.777	1	26.5	M:\Shao-En\MSDATA\kinaseinhib\k252a\solcomp\1000x\J6\MSQuantCompatible_kinaseinhib_k252a_solcomp_1000x_J6_combo_mascot_results.html	1Lys8	4	-777.777	-777.777	M:\Shao-En\MSDATA\kinaseinhib\k252a\solcomp\1000x\J6\m03182008_j6_5.raw		37379882.25	939.5065447		474.7682285	TRUE	474.7686297	-777.777
-1	1	0	1.099	0.21	IPI:IPI00604620.3	76625	SPACER	SWISS-PROT:P19338-1|ENSEMBL:ENSP00000318195|REFSEQ:NP_005372 Tax_Id=9606 Gene_Symbol=NCL Isoform 1 of Nucleolin	GIAYIEFK	470.7607	939.5068	2	43	-777.777	-777.777	-777.777	-777.777	0	0	2645.7881	0	0	0	939.5065	470.7611085	939.5076917	0	FALSE			-777.777	-777.777	-777.777	1	24.4	M:\Shao-En\MSDATA\kinaseinhib\k252a\solcomp\1000x\J6\MSQuantCompatible_kinaseinhib_k252a_solcomp_1000x_J6_combo_mascot_results.html		4	-777.777	-777.777	M:\Shao-En\MSDATA\kinaseinhib\k252a\solcomp\1000x\J6\m03182008_j6_6.raw		0	939.5065447		0	TRUE	0	-777.777
-1	1	0	1.099	0.21	IPI:IPI00604620.3	76625	SPACER	SWISS-PROT:P19338-1|ENSEMBL:ENSP00000318195|REFSEQ:NP_005372 Tax_Id=9606 Gene_Symbol=NCL Isoform 1 of Nucleolin	GIAYIEFK	470.7606	939.5067	2	40	-777.777	-777.777	-777.777	-777.777	0	0	2633.4769	0	0	0	939.5065	470.7610085	939.5074917	0	FALSE			-777.777	-777.777	-777.777	1	27.3	M:\Shao-En\MSDATA\kinaseinhib\k252a\solcomp\1000x\J6\MSQuantCompatible_kinaseinhib_k252a_solcomp_1000x_J6_combo_mascot_results.html		4	-777.777	-777.777	M:\Shao-En\MSDATA\kinaseinhib\k252a\solcomp\1000x\J6\m03182008_j6_5.raw		0	939.5065447		0	TRUE	0	-777.777
-1	1	0	1.099	0.21	IPI:IPI00604620.3	76625	SPACER	SWISS-PROT:P19338-1|ENSEMBL:ENSP00000318195|REFSEQ:NP_005372 Tax_Id=9606 Gene_Symbol=NCL Isoform 1 of Nucleolin	GIAYIEFK	474.7675	947.5205	2	22	-777.777	-777.777	-777.777	-777.777	0	0	2665.0588	0	0	0	947.5207	474.7679013	947.5212771	0	FALSE			-777.777	-777.777	-777.777	1	12.2	M:\Shao-En\MSDATA\kinaseinhib\k252a\solcomp\1000x\J6\MSQuantCompatible_kinaseinhib_k252a_solcomp_1000x_J6_combo_mascot_results.html	1Lys8	4	-777.777	-777.777	M:\Shao-En\MSDATA\kinaseinhib\k252a\solcomp\1000x\J6\m03182008_j6_1.raw		0	939.5065447		0	FALSE	0	-777.777
-1	1	0	1.099	0.21	IPI:IPI00604620.3	76625	SPACER	SWISS-PROT:P19338-1|ENSEMBL:ENSP00000318195|REFSEQ:NP_005372 Tax_Id=9606 Gene_Symbol=NCL Isoform 1 of Nucleolin	GLSEDTTEETLKESFDGSVR	1107.5351	2213.0557	2	130	-777.777	-777.777	-777.777	-777.777	2677.026256	8.200408717	2677.8069	2677.08266	2676.2505	102926.9626	2213.0522	1107.534355	2213.054184	2199.019327	FALSE			-777.777	-777.777	-777.777	1	125.2	M:\Shao-En\MSDATA\kinaseinhib\k252a\solcomp\1000x\J6\MSQuantCompatible_kinaseinhib_k252a_solcomp_1000x_J6_combo_mascot_results.html	1Arg6 1Lys8	4	-777.777	-777.777	M:\Shao-En\MSDATA\kinaseinhib\k252a\solcomp\1000x\J6\m03182008_j6_5.raw		14951929.96	2199.017865		1107.535104	TRUE	1107.534359	-777.777
-1	1	0	1.099	0.21	IPI:IPI00604620.3	76625	SPACER	SWISS-PROT:P19338-1|ENSEMBL:ENSP00000318195|REFSEQ:NP_005372 Tax_Id=9606 Gene_Symbol=NCL Isoform 1 of Nucleolin	GLSEDTTEETLKESFDGSVR	1100.5182	2199.0219	2	126	-777.777	-777.777	-777.777	-777.777	2689.832891	14.78246497	2685.9018	2690.04345	2688.4931	393604.0606	2199.0178	1100.517467	2199.020409	2199.018123	FALSE			-777.777	-777.777	-777.777	1	116.6	M:\Shao-En\MSDATA\kinaseinhib\k252a\solcomp\1000x\J6\MSQuantCompatible_kinaseinhib_k252a_solcomp_1000x_J6_combo_mascot_results.html		4	-777.777	-777.777	M:\Shao-En\MSDATA\kinaseinhib\k252a\solcomp\1000x\J6\m03182008_j6_6.raw		57222367.49	2199.017865		1100.517992	TRUE	1100.517259	-777.777
-1	1	0	1.099	0.21	IPI:IPI00604620.3	76625	SPACER	SWISS-PROT:P19338-1|ENSEMBL:ENSP00000318195|REFSEQ:NP_005372 Tax_Id=9606 Gene_Symbol=NCL Isoform 1 of Nucleolin	GLSEDTTEETLKESFDGSVR	1100.5179	2199.0212	2	113	-777.777	-777.777	-777.777	-777.777	0	0	2701.9438	0	0	0	2199.0178	1100.517167	2199.019809	0	FALSE			-777.777	-777.777	-777.777	1	102.4	M:\Shao-En\MSDATA\kinaseinhib\k252a\solcomp\1000x\J6\MSQuantCompatible_kinaseinhib_k252a_solcomp_1000x_J6_combo_mascot_results.html		4	-777.777	-777.777	M:\Shao-En\MSDATA\kinaseinhib\k252a\solcomp\1000x\J6\m03182008_j6_6.raw		0	2199.017865		0	TRUE	0	-777.777
-1	1	0	1.099	0.21	IPI:IPI00604620.3	76625	SPACER	SWISS-PROT:P19338-1|ENSEMBL:ENSP00000318195|REFSEQ:NP_005372 Tax_Id=9606 Gene_Symbol=NCL Isoform 1 of Nucleolin	GLSEDTTEETLKESFDGSVR	1100.5178	2199.021	2	105	-777.777	-777.777	-777.777	-777.777	0	0	2678.8325	0	0	0	2199.0178	1100.517067	2199.019609	0	FALSE			-777.777	-777.777	-777.777	1	100	M:\Shao-En\MSDATA\kinaseinhib\k252a\solcomp\1000x\J6\MSQuantCompatible_kinaseinhib_k252a_solcomp_1000x_J6_combo_mascot_results.html		4	-777.777	-777.777	M:\Shao-En\MSDATA\kinaseinhib\k252a\solcomp\1000x\J6\m03182008_j6_5.raw		0	2199.017865		0	TRUE	0	-777.777
-1	1	0	1.099	0.21	IPI:IPI00604620.3	76625	SPACER	SWISS-PROT:P19338-1|ENSEMBL:ENSP00000318195|REFSEQ:NP_005372 Tax_Id=9606 Gene_Symbol=NCL Isoform 1 of Nucleolin	GLSEDTTEETLKESFDGSVR	1107.5323	2213.05	2	87	-777.777	-777.777	-777.777	-777.777	0	0	2700.3745	0	0	0	2213.0522	1107.531555	2213.048584	0	FALSE			-777.777	-777.777	-777.777	1	79.4	M:\Shao-En\MSDATA\kinaseinhib\k252a\solcomp\1000x\J6\MSQuantCompatible_kinaseinhib_k252a_solcomp_1000x_J6_combo_mascot_results.html	1Arg6 1Lys8	4	-777.777	-777.777	M:\Shao-En\MSDATA\kinaseinhib\k252a\solcomp\1000x\J6\m03182008_j6_6.raw		0	2199.017865		0	TRUE	0	-777.777
-1	1	0	1.099	0.21	IPI:IPI00604620.3	76625	SPACER	SWISS-PROT:P19338-1|ENSEMBL:ENSP00000318195|REFSEQ:NP_005372 Tax_Id=9606 Gene_Symbol=NCL Isoform 1 of Nucleolin	GLSEDTTEETLKESFDGSVR	734.0136	2199.0189	3	65	-777.777	-777.777	-777.777	-777.777	2700.333939	7.623983133	2700.3791	2700.855189	2699.7775	4087.29665	2199.0178	734.0135315	2199.018806	2199.016435	FALSE			-777.777	-777.777	-777.777	1	61.1	M:\Shao-En\MSDATA\kinaseinhib\k252a\solcomp\1000x\J6\MSQuantCompatible_kinaseinhib_k252a_solcomp_1000x_J6_combo_mascot_results.html		4	-777.777	-777.777	M:\Shao-En\MSDATA\kinaseinhib\k252a\solcomp\1000x\J6\m03182008_j6_1.raw		1096743.537	2199.017865		734.0135698	TRUE	734.0135013	-777.777
-1	1	0	1.099	0.21	IPI:IPI00604620.3	76625	SPACER	SWISS-PROT:P19338-1|ENSEMBL:ENSP00000318195|REFSEQ:NP_005372 Tax_Id=9606 Gene_Symbol=NCL Isoform 1 of Nucleolin	GLSEDTTEETLKESFDGSVR	734.0137	2199.0192	3	61	-777.777	-777.777	-777.777	-777.777	2690.705967	19.02097145	2685.3795	2690.111022	2688.4931	604418.6253	2199.0178	734.0136315	2199.019106	2199.017457	FALSE			-777.777	-777.777	-777.777	1	61.2	M:\Shao-En\MSDATA\kinaseinhib\k252a\solcomp\1000x\J6\MSQuantCompatible_kinaseinhib_k252a_solcomp_1000x_J6_combo_mascot_results.html		4	-777.777	-777.777	M:\Shao-En\MSDATA\kinaseinhib\k252a\solcomp\1000x\J6\m03182008_j6_6.raw		161961997.9	2199.017865		734.0136859	TRUE	734.0136174	-777.777
-1	1	0	1.099	0.21	IPI:IPI00604620.3	76625	SPACER	SWISS-PROT:P19338-1|ENSEMBL:ENSP00000318195|REFSEQ:NP_005372 Tax_Id=9606 Gene_Symbol=NCL Isoform 1 of Nucleolin	GLSEDTTEETLKESFDGSVR	734.0138	2199.0197	3	54	-777.777	-777.777	-777.777	-777.777	0	0	2700.0915	0	0	0	2199.0178	734.0137315	2199.019406	0	FALSE			-777.777	-777.777	-777.777	1	50.5	M:\Shao-En\MSDATA\kinaseinhib\k252a\solcomp\1000x\J6\MSQuantCompatible_kinaseinhib_k252a_solcomp_1000x_J6_combo_mascot_results.html		4	-777.777	-777.777	M:\Shao-En\MSDATA\kinaseinhib\k252a\solcomp\1000x\J6\m03182008_j6_6.raw		0	2199.017865		0	TRUE	0	-777.777
-1	1	0	1.099	0.21	IPI:IPI00604620.3	76625	SPACER	SWISS-PROT:P19338-1|ENSEMBL:ENSP00000318195|REFSEQ:NP_005372 Tax_Id=9606 Gene_Symbol=NCL Isoform 1 of Nucleolin	GLSEDTTEETLKESFDGSVR	738.6912	2213.0517	3	51	-777.777	-777.777	-777.777	-777.777	0	0	2707.4621	0	0	0	2213.0522	738.691123	2213.051581	0	FALSE			-777.777	-777.777	-777.777	1	45.7	M:\Shao-En\MSDATA\kinaseinhib\k252a\solcomp\1000x\J6\MSQuantCompatible_kinaseinhib_k252a_solcomp_1000x_J6_combo_mascot_results.html	1Arg6 1Lys8	4	-777.777	-777.777	M:\Shao-En\MSDATA\kinaseinhib\k252a\solcomp\1000x\J6\m03182008_j6_6.raw		0	2199.017865		0	TRUE	0	-777.777
-1	1	0	1.099	0.21	IPI:IPI00604620.3	76625	SPACER	SWISS-PROT:P19338-1|ENSEMBL:ENSP00000318195|REFSEQ:NP_005372 Tax_Id=9606 Gene_Symbol=NCL Isoform 1 of Nucleolin	GLSEDTTEETLKESFDGSVR	734.0137	2199.0193	3	49	-777.777	-777.777	-777.777	-777.777	2677.24346	8.200408717	2676.7537	2677.172933	2676.2505	180946.5874	2199.0178	734.0136315	2199.019106	2199.017526	FALSE			-777.777	-777.777	-777.777	1	45.3	M:\Shao-En\MSDATA\kinaseinhib\k252a\solcomp\1000x\J6\MSQuantCompatible_kinaseinhib_k252a_solcomp_1000x_J6_combo_mascot_results.html		4	-777.777	-777.777	M:\Shao-En\MSDATA\kinaseinhib\k252a\solcomp\1000x\J6\m03182008_j6_5.raw		48516673.97	2199.017865		734.0136995	TRUE	734.013631	-777.777
-1	1	0	1.099	0.21	IPI:IPI00604620.3	76625	SPACER	SWISS-PROT:P19338-1|ENSEMBL:ENSP00000318195|REFSEQ:NP_005372 Tax_Id=9606 Gene_Symbol=NCL Isoform 1 of Nucleolin	GLSEDTTEETLKESFDGSVR	738.691	2213.0512	3	48	-777.777	-777.777	-777.777	-777.777	0	0	2694.6193	0	0	0	2213.0522	738.690923	2213.050981	0	FALSE			-777.777	-777.777	-777.777	1	43.8	M:\Shao-En\MSDATA\kinaseinhib\k252a\solcomp\1000x\J6\MSQuantCompatible_kinaseinhib_k252a_solcomp_1000x_J6_combo_mascot_results.html	1Arg6 1Lys8	4	-777.777	-777.777	M:\Shao-En\MSDATA\kinaseinhib\k252a\solcomp\1000x\J6\m03182008_j6_6.raw		0	2199.017865		0	TRUE	0	-777.777
-1	1	0	1.099	0.21	IPI:IPI00604620.3	76625	SPACER	SWISS-PROT:P19338-1|ENSEMBL:ENSP00000318195|REFSEQ:NP_005372 Tax_Id=9606 Gene_Symbol=NCL Isoform 1 of Nucleolin	GLSEDTTEETLKESFDGSVR	734.0139	2199.0199	3	34	-777.777	-777.777	-777.777	-777.777	0	0	2729.5975	0	0	0	2199.0178	734.0138315	2199.019706	0	FALSE			-777.777	-777.777	-777.777	1	33.9	M:\Shao-En\MSDATA\kinaseinhib\k252a\solcomp\1000x\J6\MSQuantCompatible_kinaseinhib_k252a_solcomp_1000x_J6_combo_mascot_results.html		4	-777.777	-777.777	M:\Shao-En\MSDATA\kinaseinhib\k252a\solcomp\1000x\J6\m03182008_j6_6.raw		0	2199.017865		0	TRUE	0	-777.777
-1	1	0	1.099	0.21	IPI:IPI00604620.3	76625	SPACER	SWISS-PROT:P19338-1|ENSEMBL:ENSP00000318195|REFSEQ:NP_005372 Tax_Id=9606 Gene_Symbol=NCL Isoform 1 of Nucleolin	GLSEDTTEETLKESFDGSVR	738.691	2213.0512	3	34	-777.777	-777.777	-777.777	-777.777	0	0	2699.0746	0	0	0	2213.0522	738.690923	2213.050981	0	FALSE			-777.777	-777.777	-777.777	1	24.8	M:\Shao-En\MSDATA\kinaseinhib\k252a\solcomp\1000x\J6\MSQuantCompatible_kinaseinhib_k252a_solcomp_1000x_J6_combo_mascot_results.html	1Arg6 1Lys8	4	-777.777	-777.777	M:\Shao-En\MSDATA\kinaseinhib\k252a\solcomp\1000x\J6\m03182008_j6_1.raw		0	2199.017865		0	TRUE	0	-777.777
-1	1	0	1.099	0.21	IPI:IPI00604620.3	76625	SPACER	SWISS-PROT:P19338-1|ENSEMBL:ENSP00000318195|REFSEQ:NP_005372 Tax_Id=9606 Gene_Symbol=NCL Isoform 1 of Nucleolin	GLSEDTTEETLKESFDGSVR	734.0137	2199.0191	3	27	-777.777	-777.777	-777.777	-777.777	0	0	2716.8787	0	0	0	2199.0178	734.0136315	2199.019106	0	FALSE			-777.777	-777.777	-777.777	1	24.6	M:\Shao-En\MSDATA\kinaseinhib\k252a\solcomp\1000x\J6\MSQuantCompatible_kinaseinhib_k252a_solcomp_1000x_J6_combo_mascot_results.html		4	-777.777	-777.777	M:\Shao-En\MSDATA\kinaseinhib\k252a\solcomp\1000x\J6\m03182008_j6_6.raw		0	2199.017865		0	TRUE	0	-777.777
-1	1	0	1.099	0.21	IPI:IPI00604620.3	76625	SPACER	SWISS-PROT:P19338-1|ENSEMBL:ENSP00000318195|REFSEQ:NP_005372 Tax_Id=9606 Gene_Symbol=NCL Isoform 1 of Nucleolin	GLSEDTTEETLKESFDGSVR	734.0141	2199.0204	3	24	-777.777	-777.777	-777.777	-777.777	0	0	2741.2498	0	0	0	2199.0178	734.0140315	2199.020306	0	FALSE			-777.777	-777.777	-777.777	1	24.2	M:\Shao-En\MSDATA\kinaseinhib\k252a\solcomp\1000x\J6\MSQuantCompatible_kinaseinhib_k252a_solcomp_1000x_J6_combo_mascot_results.html		4	-777.777	-777.777	M:\Shao-En\MSDATA\kinaseinhib\k252a\solcomp\1000x\J6\m03182008_j6_6.raw		0	2199.017865		0	FALSE	0	-777.777
-1	1	0	1.099	0.21	IPI:IPI00604620.3	76625	SPACER	SWISS-PROT:P19338-1|ENSEMBL:ENSP00000318195|REFSEQ:NP_005372 Tax_Id=9606 Gene_Symbol=NCL Isoform 1 of Nucleolin	IVTDRETGSSK	603.8277	1205.6409	2	83	-777.777	-777.777	-777.777	-777.777	757.1756405	3.5134	756.4275	756.930061	757.6697	53516.10586	1205.6438	603.8278674	1205.641209	1191.6075	FALSE			-777.777	-777.777	-777.777	1	67.7	M:\Shao-En\MSDATA\kinaseinhib\k252a\solcomp\1000x\J6\MSQuantCompatible_kinaseinhib_k252a_solcomp_1000x_J6_combo_mascot_results.html	1Arg6 1Lys8	4	-777.777	-777.777	M:\Shao-En\MSDATA\kinaseinhib\k252a\solcomp\1000x\J6\m03182008_j6_5.raw		19798049.52	1191.609515		603.8277158	TRUE	603.8278832	-777.777
-1	1	0	1.099	0.21	IPI:IPI00604620.3	76625	SPACER	SWISS-PROT:P19338-1|ENSEMBL:ENSP00000318195|REFSEQ:NP_005372 Tax_Id=9606 Gene_Symbol=NCL Isoform 1 of Nucleolin	IVTDRETGSSK	596.8113	1191.6081	2	72	-777.777	-777.777	-777.777	-777.777	0	0	756.6796	0	0	0	1191.6095	596.8114801	1191.608435	0	FALSE			-777.777	-777.777	-777.777	1	56.9	M:\Shao-En\MSDATA\kinaseinhib\k252a\solcomp\1000x\J6\MSQuantCompatible_kinaseinhib_k252a_solcomp_1000x_J6_combo_mascot_results.html		4	-777.777	-777.777	M:\Shao-En\MSDATA\kinaseinhib\k252a\solcomp\1000x\J6\m03182008_j6_5.raw		0	1191.609515		0	TRUE	0	-777.777
-1	1	0	1.099	0.21	IPI:IPI00604620.3	76625	SPACER	SWISS-PROT:P19338-1|ENSEMBL:ENSP00000318195|REFSEQ:NP_005372 Tax_Id=9606 Gene_Symbol=NCL Isoform 1 of Nucleolin	IVTDRETGSSK	596.8115	1191.6084	2	66	-777.777	-777.777	-777.777	-777.777	751.7619	0	752.2837	751.7619	751.7619	72776.79217	1191.6095	596.8116801	1191.608835	1191.608248	FALSE			-777.777	-777.777	-777.777	1	52.3	M:\Shao-En\MSDATA\kinaseinhib\k252a\solcomp\1000x\J6\MSQuantCompatible_kinaseinhib_k252a_solcomp_1000x_J6_combo_mascot_results.html		4	-777.777	-777.777	M:\Shao-En\MSDATA\kinaseinhib\k252a\solcomp\1000x\J6\m03182008_j6_6.raw		26965003.38	1191.609515		596.8114592	TRUE	596.8116393	-777.777
-1	1	0	1.099	0.21	IPI:IPI00604620.3	76625	SPACER	SWISS-PROT:P19338-1|ENSEMBL:ENSP00000318195|REFSEQ:NP_005372 Tax_Id=9606 Gene_Symbol=NCL Isoform 1 of Nucleolin	IVTDRETGSSK	603.8278	1205.641	2	64	-777.777	-777.777	-777.777	-777.777	0	0	752.5316	0	0	0	1205.6438	603.8279674	1205.641409	0	FALSE			-777.777	-777.777	-777.777	1	48.4	M:\Shao-En\MSDATA\kinaseinhib\k252a\solcomp\1000x\J6\MSQuantCompatible_kinaseinhib_k252a_solcomp_1000x_J6_combo_mascot_results.html	1Arg6 1Lys8	4	-777.777	-777.777	M:\Shao-En\MSDATA\kinaseinhib\k252a\solcomp\1000x\J6\m03182008_j6_6.raw		0	1191.609515		0	TRUE	0	-777.777
-1	1	0	1.099	0.21	IPI:IPI00604620.3	76625	SPACER	SWISS-PROT:P19338-1|ENSEMBL:ENSP00000318195|REFSEQ:NP_005372 Tax_Id=9606 Gene_Symbol=NCL Isoform 1 of Nucleolin	KFGYVDFESAEDLEK	896.9341	1791.8536	2	84	-777.777	-777.777	-777.777	-777.777	2721.674605	6.108227746	2722.9946	2722.289609	2721.4277	59512.71322	1791.8537	896.9337363	1791.852947	1775.825265	FALSE			-777.777	-777.777	-777.777	1	76	M:\Shao-En\MSDATA\kinaseinhib\k252a\solcomp\1000x\J6\MSQuantCompatible_kinaseinhib_k252a_solcomp_1000x_J6_combo_mascot_results.html	2Lys8	4	-777.777	-777.777	M:\Shao-En\MSDATA\kinaseinhib\k252a\solcomp\1000x\J6\m03182008_j6_6.raw		11949472.53	1775.825355		896.9340961	TRUE	896.9337323	-777.777
-1	1	0	1.099	0.21	IPI:IPI00604620.3	76625	SPACER	SWISS-PROT:P19338-1|ENSEMBL:ENSP00000318195|REFSEQ:NP_005372 Tax_Id=9606 Gene_Symbol=NCL Isoform 1 of Nucleolin	KFGYVDFESAEDLEK	896.934	1791.8534	2	69	-777.777	-777.777	-777.777	-777.777	2707.950181	8.315024817	2710.2518	2707.925983	2708.6621	62504.24196	1791.8537	896.9336363	1791.852747	1775.8261	FALSE			-777.777	-777.777	-777.777	1	64.1	M:\Shao-En\MSDATA\kinaseinhib\k252a\solcomp\1000x\J6\MSQuantCompatible_kinaseinhib_k252a_solcomp_1000x_J6_combo_mascot_results.html	2Lys8	4	-777.777	-777.777	M:\Shao-En\MSDATA\kinaseinhib\k252a\solcomp\1000x\J6\m03182008_j6_5.raw		12533152.06	1775.825355		896.9339925	TRUE	896.9336288	-777.777
-1	1	0	1.099	0.21	IPI:IPI00604620.3	76625	SPACER	SWISS-PROT:P19338-1|ENSEMBL:ENSP00000318195|REFSEQ:NP_005372 Tax_Id=9606 Gene_Symbol=NCL Isoform 1 of Nucleolin	KFGYVDFESAEDLEK	592.9495	1775.8268	3	28	-777.777	-777.777	-777.777	-777.777	2721.959454	8.333469536	2722.7136	2721.555569	2721.4277	43462.75598	1775.8253	592.9496871	1775.827273	1775.826832	FALSE			-777.777	-777.777	-777.777	1	19.5	M:\Shao-En\MSDATA\kinaseinhib\k252a\solcomp\1000x\J6\MSQuantCompatible_kinaseinhib_k252a_solcomp_1000x_J6_combo_mascot_results.html		4	-777.777	-777.777	M:\Shao-En\MSDATA\kinaseinhib\k252a\solcomp\1000x\J6\m03182008_j6_6.raw		16313217	1775.825355		592.9495451	TRUE	592.9497322	-777.777
-1	1	0	1.099	0.21	IPI:IPI00604620.3	76625	SPACER	SWISS-PROT:P19338-1|ENSEMBL:ENSP00000318195|REFSEQ:NP_005372 Tax_Id=9606 Gene_Symbol=NCL Isoform 1 of Nucleolin	KFGYVDFESAEDLEK	598.2929	1791.8568	3	26	-777.777	-777.777	-777.777	-777.777	2707.500718	8.315024817	2708.1288	2707.896777	2708.6621	52005.8168	1791.8537	598.2930774	1791.857444	1775.827342	FALSE			-777.777	-777.777	-777.777	1	24.8	M:\Shao-En\MSDATA\kinaseinhib\k252a\solcomp\1000x\J6\MSQuantCompatible_kinaseinhib_k252a_solcomp_1000x_J6_combo_mascot_results.html	2Lys8	4	-777.777	-777.777	M:\Shao-En\MSDATA\kinaseinhib\k252a\solcomp\1000x\J6\m03182008_j6_5.raw		19158328.56	1775.825355		598.2919269	TRUE	598.2921044	-777.777
-1	1	0	1.099	0.21	IPI:IPI00604620.3	76625	SPACER	SWISS-PROT:P19338-1|ENSEMBL:ENSP00000318195|REFSEQ:NP_005372 Tax_Id=9606 Gene_Symbol=NCL Isoform 1 of Nucleolin	KFGYVDFESAEDLEK	598.2912	1791.8516	3	25	-777.777	-777.777	-777.777	-777.777	0	0	2722.4341	0	0	0	1791.8537	598.2913774	1791.852344	0	FALSE			-777.777	-777.777	-777.777	1	17.8	M:\Shao-En\MSDATA\kinaseinhib\k252a\solcomp\1000x\J6\MSQuantCompatible_kinaseinhib_k252a_solcomp_1000x_J6_combo_mascot_results.html	2Lys8	4	-777.777	-777.777	M:\Shao-En\MSDATA\kinaseinhib\k252a\solcomp\1000x\J6\m03182008_j6_6.raw		0	1775.825355		0	FALSE	0	-777.777
-1	1	0	1.099	0.21	IPI:IPI00604620.3	76625	SPACER	SWISS-PROT:P19338-1|ENSEMBL:ENSP00000318195|REFSEQ:NP_005372 Tax_Id=9606 Gene_Symbol=NCL Isoform 1 of Nucleolin	KVAVATPAK	450.7958	899.5771	2	43	-777.777	-777.777	-777.777	-777.777	778.4650759	5.934417121	780.0169	778.0069786	779.4989	5974.700801	899.5775	450.7962447	899.577964	883.5497944	FALSE			-777.777	-777.777	-777.777	1	16.3	M:\Shao-En\MSDATA\kinaseinhib\k252a\solcomp\1000x\J6\MSQuantCompatible_kinaseinhib_k252a_solcomp_1000x_J6_combo_mascot_results.html	2Lys8	4	-777.777	-777.777	M:\Shao-En\MSDATA\kinaseinhib\k252a\solcomp\1000x\J6\m03182008_j6_6.raw		3542432.695	883.5490747		450.7958161	TRUE	450.7962609	-777.777
-1	1	0	1.099	0.21	IPI:IPI00604620.3	76625	SPACER	SWISS-PROT:P19338-1|ENSEMBL:ENSP00000318195|REFSEQ:NP_005372 Tax_Id=9606 Gene_Symbol=NCL Isoform 1 of Nucleolin	KVVVSPTK	437.2903	872.5661	2	27	-777.777	-777.777	-777.777	-777.777	770.1891352	6.037952159	770.9833	769.6555478	770.4703	4646.45931	872.5666	437.2907692	872.567013	856.5392973	FALSE			-777.777	-777.777	-777.777	1	6.5	M:\Shao-En\MSDATA\kinaseinhib\k252a\solcomp\1000x\J6\MSQuantCompatible_kinaseinhib_k252a_solcomp_1000x_J6_combo_mascot_results.html	2Lys8	4	-777.777	-777.777	M:\Shao-En\MSDATA\kinaseinhib\k252a\solcomp\1000x\J6\m03182008_j6_6.raw		2890509.828	856.5381847		437.2903445	TRUE	437.2908137	-777.777
-1	1	0	1.099	0.21	IPI:IPI00604620.3	76625	SPACER	SWISS-PROT:P19338-1|ENSEMBL:ENSP00000318195|REFSEQ:NP_005372 Tax_Id=9606 Gene_Symbol=NCL Isoform 1 of Nucleolin	LELQGPR	409.745	817.4754	2	25	-777.777	-777.777	-777.777	-777.777	0	0	2168.2761	0	0	0	817.4753	409.7455191	817.4765128	0	FALSE			-777.777	-777.777	-777.777	1	11.3	M:\Shao-En\MSDATA\kinaseinhib\k252a\solcomp\1000x\J6\MSQuantCompatible_kinaseinhib_k252a_solcomp_1000x_J6_combo_mascot_results.html	1Arg6	4	-777.777	-777.777	M:\Shao-En\MSDATA\kinaseinhib\k252a\solcomp\1000x\J6\m03182008_j6_6.raw		0	811.4551847		0	FALSE	0	-777.777
-1	1	0	1.099	0.21	IPI:IPI00604620.3	76625	SPACER	SWISS-PROT:P19338-1|ENSEMBL:ENSP00000318195|REFSEQ:NP_005372 Tax_Id=9606 Gene_Symbol=NCL Isoform 1 of Nucleolin	LELQGPR	409.7451	817.4756	2	20	-777.777	-777.777	-777.777	-777.777	0	0	2169.277	0	0	0	817.4753	409.7456191	817.4767128	0	FALSE			-777.777	-777.777	-777.777	1	9.9	M:\Shao-En\MSDATA\kinaseinhib\k252a\solcomp\1000x\J6\MSQuantCompatible_kinaseinhib_k252a_solcomp_1000x_J6_combo_mascot_results.html	1Arg6	4	-777.777	-777.777	M:\Shao-En\MSDATA\kinaseinhib\k252a\solcomp\1000x\J6\m03182008_j6_5.raw		0	811.4551847		0	FALSE	0	-777.777
-1	1	0	1.099	0.21	IPI:IPI00604620.3	76625	SPACER	SWISS-PROT:P19338-1|ENSEMBL:ENSP00000318195|REFSEQ:NP_005372 Tax_Id=9606 Gene_Symbol=NCL Isoform 1 of Nucleolin	LVSKDGK	381.7377	761.4609	2	20	-777.777	-777.777	-777.777	-777.777	0	0	725.8322	0	0	0	761.4618	381.7382699	761.4620143	0	FALSE			-777.777	-777.777	-777.777	1	9.7	M:\Shao-En\MSDATA\kinaseinhib\k252a\solcomp\1000x\J6\MSQuantCompatible_kinaseinhib_k252a_solcomp_1000x_J6_combo_mascot_results.html	2Lys8	4	-777.777	-777.777	M:\Shao-En\MSDATA\kinaseinhib\k252a\solcomp\1000x\J6\m03182008_j6_5.raw		0	745.4333847		0	FALSE	0	-777.777
-1	1	0	1.099	0.21	IPI:IPI00604620.3	76625	SPACER	SWISS-PROT:P19338-1|ENSEMBL:ENSP00000318195|REFSEQ:NP_005372 Tax_Id=9606 Gene_Symbol=NCL Isoform 1 of Nucleolin	NDLAVVDVR	500.7751	999.5356	2	69	-777.777	-777.777	-777.777	-777.777	2413.350992	7.911103764	2412.9497	2413.415813	2414.2197	225380.9137	999.5349	500.7754541	999.5363829	999.5342548	FALSE			-777.777	-777.777	-777.777	1	50.2	M:\Shao-En\MSDATA\kinaseinhib\k252a\solcomp\1000x\J6\MSQuantCompatible_kinaseinhib_k252a_solcomp_1000x_J6_combo_mascot_results.html		4	-777.777	-777.777	M:\Shao-En\MSDATA\kinaseinhib\k252a\solcomp\1000x\J6\m03182008_j6_5.raw		108416951.6	999.5348847		500.7735762	TRUE	500.7739303	-777.777
-1	1	0	1.099	0.21	IPI:IPI00604620.3	76625	SPACER	SWISS-PROT:P19338-1|ENSEMBL:ENSP00000318195|REFSEQ:NP_005372 Tax_Id=9606 Gene_Symbol=NCL Isoform 1 of Nucleolin	NDLAVVDVR	500.7751	999.5356	2	66	-777.777	-777.777	-777.777	-777.777	2410.138614	8.153316363	2407.6763	2410.626095	2408.8927	243462.415	999.5349	500.7754541	999.5363829	999.5350473	FALSE			-777.777	-777.777	-777.777	1	48.3	M:\Shao-En\MSDATA\kinaseinhib\k252a\solcomp\1000x\J6\MSQuantCompatible_kinaseinhib_k252a_solcomp_1000x_J6_combo_mascot_results.html		4	-777.777	-777.777	M:\Shao-En\MSDATA\kinaseinhib\k252a\solcomp\1000x\J6\m03182008_j6_6.raw		116991267.9	999.5348847		500.7744023	TRUE	500.7747564	-777.777
-1	1	0	1.099	0.21	IPI:IPI00604620.3	76625	SPACER	SWISS-PROT:P19338-1|ENSEMBL:ENSP00000318195|REFSEQ:NP_005372 Tax_Id=9606 Gene_Symbol=NCL Isoform 1 of Nucleolin	NDLAVVDVR	503.7843	1005.5541	2	63	-777.777	-777.777	-777.777	-777.777	0	0	2414.7296	0	0	0	1005.555	503.7846487	1005.554772	0	FALSE			-777.777	-777.777	-777.777	1	39.5	M:\Shao-En\MSDATA\kinaseinhib\k252a\solcomp\1000x\J6\MSQuantCompatible_kinaseinhib_k252a_solcomp_1000x_J6_combo_mascot_results.html	1Arg6	4	-777.777	-777.777	M:\Shao-En\MSDATA\kinaseinhib\k252a\solcomp\1000x\J6\m03182008_j6_5.raw		0	999.5348847		0	TRUE	0	-777.777
-1	1	0	1.099	0.21	IPI:IPI00604620.3	76625	SPACER	SWISS-PROT:P19338-1|ENSEMBL:ENSP00000318195|REFSEQ:NP_005372 Tax_Id=9606 Gene_Symbol=NCL Isoform 1 of Nucleolin	NDLAVVDVR	503.7846	1005.5546	2	43	-777.777	-777.777	-777.777	-777.777	0	0	2407.9097	0	0	0	1005.555	503.7849487	1005.555372	0	FALSE			-777.777	-777.777	-777.777	1	26.6	M:\Shao-En\MSDATA\kinaseinhib\k252a\solcomp\1000x\J6\MSQuantCompatible_kinaseinhib_k252a_solcomp_1000x_J6_combo_mascot_results.html	1Arg6	4	-777.777	-777.777	M:\Shao-En\MSDATA\kinaseinhib\k252a\solcomp\1000x\J6\m03182008_j6_6.raw		0	999.5348847		0	TRUE	0	-777.777
-1	1	0	1.099	0.21	IPI:IPI00604620.3	76625	SPACER	SWISS-PROT:P19338-1|ENSEMBL:ENSP00000318195|REFSEQ:NP_005372 Tax_Id=9606 Gene_Symbol=NCL Isoform 1 of Nucleolin	NSTWSGESK	498.2255	994.4364	2	16	-777.777	-777.777	-777.777	-777.777	0	0	831.084	0	0	0	994.4356	498.2258588	994.4371921	0	FALSE			-777.777	-777.777	-777.777	1	4.7	M:\Shao-En\MSDATA\kinaseinhib\k252a\solcomp\1000x\J6\MSQuantCompatible_kinaseinhib_k252a_solcomp_1000x_J6_combo_mascot_results.html		4	-777.777	-777.777	M:\Shao-En\MSDATA\kinaseinhib\k252a\solcomp\1000x\J6\m03182008_j6_6.raw		0	994.4355847		0	FALSE	0	-777.777
-1	1	0	1.099	0.21	IPI:IPI00604620.3	76625	SPACER	SWISS-PROT:P19338-1|ENSEMBL:ENSP00000318195|REFSEQ:NP_005372 Tax_Id=9606 Gene_Symbol=NCL Isoform 1 of Nucleolin	QKVEGTEPTTAFNLFVGNLNFNK	1292.6749	2583.3353	2	64	-777.777	-777.777	-777.777	-777.777	3117.739573	19.50189637	3115.3195	3116.734969	3116.1721	27545.59041	2583.3303	1292.673819	2583.333113	2567.300021	FALSE			-777.777	-777.777	-777.777	1	60.2	M:\Shao-En\MSDATA\kinaseinhib\k252a\solcomp\1000x\J6\MSQuantCompatible_kinaseinhib_k252a_solcomp_1000x_J6_combo_mascot_results.html	2Lys8	4	-777.777	-777.777	M:\Shao-En\MSDATA\kinaseinhib\k252a\solcomp\1000x\J6\m03182008_j6_6.raw		3198809.34	2567.301965		1292.673747	TRUE	1292.672666	-777.777
-1	1	0	1.099	0.21	IPI:IPI00604620.3	76625	SPACER	SWISS-PROT:P19338-1|ENSEMBL:ENSP00000318195|REFSEQ:NP_005372 Tax_Id=9606 Gene_Symbol=NCL Isoform 1 of Nucleolin	QKVEGTEPTTAFNLFVGNLNFNK	1284.6638	2567.3131	2	54	-777.777	-777.777	-777.777	-777.777	0	0	3115.6295	0	0	0	2567.3019	1284.662734	2567.310942	0	FALSE			-777.777	-777.777	-777.777	1	43.1	M:\Shao-En\MSDATA\kinaseinhib\k252a\solcomp\1000x\J6\MSQuantCompatible_kinaseinhib_k252a_solcomp_1000x_J6_combo_mascot_results.html		4	-777.777	-777.777	M:\Shao-En\MSDATA\kinaseinhib\k252a\solcomp\1000x\J6\m03182008_j6_6.raw		0	2567.301965		0	TRUE	0	-777.777
-1	1	0	1.099	0.21	IPI:IPI00604620.3	76625	SPACER	SWISS-PROT:P19338-1|ENSEMBL:ENSP00000318195|REFSEQ:NP_005372 Tax_Id=9606 Gene_Symbol=NCL Isoform 1 of Nucleolin	QKVEGTEPTTAFNLFVGNLNFNK	856.7745	2567.3016	3	59	-777.777	-777.777	-777.777	-777.777	3116.696248	19.50189637	3109.5503	3116.533231	3114.2808	352472.1788	2567.3019	856.774209	2567.300839	2567.301711	FALSE			-777.777	-777.777	-777.777	1	51	M:\Shao-En\MSDATA\kinaseinhib\k252a\solcomp\1000x\J6\MSQuantCompatible_kinaseinhib_k252a_solcomp_1000x_J6_combo_mascot_results.html		4	-777.777	-777.777	M:\Shao-En\MSDATA\kinaseinhib\k252a\solcomp\1000x\J6\m03182008_j6_6.raw		74675087.38	2567.301965		856.7744963	TRUE	856.7742053	-777.777
-1	1	0	1.099	0.21	IPI:IPI00604620.3	76625	SPACER	SWISS-PROT:P19338-1|ENSEMBL:ENSP00000318195|REFSEQ:NP_005372 Tax_Id=9606 Gene_Symbol=NCL Isoform 1 of Nucleolin	QKVEGTEPTTAFNLFVGNLNFNK	856.7747	2567.3022	3	57	-777.777	-777.777	-777.777	-777.777	3122.835613	15.23839884	3118.3266	3123.807389	3123.1668	69001.04255	2567.3019	856.774409	2567.301439	2567.300337	FALSE			-777.777	-777.777	-777.777	1	48.2	M:\Shao-En\MSDATA\kinaseinhib\k252a\solcomp\1000x\J6\MSQuantCompatible_kinaseinhib_k252a_solcomp_1000x_J6_combo_mascot_results.html		4	-777.777	-777.777	M:\Shao-En\MSDATA\kinaseinhib\k252a\solcomp\1000x\J6\m03182008_j6_5.raw		14667590.36	2567.301965		856.7743126	TRUE	856.7740216	-777.777
-1	1	0	1.099	0.21	IPI:IPI00604620.3	76625	SPACER	SWISS-PROT:P19338-1|ENSEMBL:ENSP00000318195|REFSEQ:NP_005372 Tax_Id=9606 Gene_Symbol=NCL Isoform 1 of Nucleolin	QKVEGTEPTTAFNLFVGNLNFNK	862.1189	2583.335	3	53	-777.777	-777.777	-777.777	-777.777	0	0	3118.6202	0	0	0	2583.3303	862.1185993	2583.33401	0	FALSE			-777.777	-777.777	-777.777	1	50	M:\Shao-En\MSDATA\kinaseinhib\k252a\solcomp\1000x\J6\MSQuantCompatible_kinaseinhib_k252a_solcomp_1000x_J6_combo_mascot_results.html	2Lys8	4	-777.777	-777.777	M:\Shao-En\MSDATA\kinaseinhib\k252a\solcomp\1000x\J6\m03182008_j6_5.raw		0	2567.301965		0	TRUE	0	-777.777
-1	1	0	1.099	0.21	IPI:IPI00604620.3	76625	SPACER	SWISS-PROT:P19338-1|ENSEMBL:ENSP00000318195|REFSEQ:NP_005372 Tax_Id=9606 Gene_Symbol=NCL Isoform 1 of Nucleolin	QKVEGTEPTTAFNLFVGNLNFNK	862.1187	2583.3344	3	50	-777.777	-777.777	-777.777	-777.777	0	0	3109.2629	0	0	0	2583.3303	862.1183993	2583.33341	0	FALSE			-777.777	-777.777	-777.777	1	45.8	M:\Shao-En\MSDATA\kinaseinhib\k252a\solcomp\1000x\J6\MSQuantCompatible_kinaseinhib_k252a_solcomp_1000x_J6_combo_mascot_results.html	2Lys8	4	-777.777	-777.777	M:\Shao-En\MSDATA\kinaseinhib\k252a\solcomp\1000x\J6\m03182008_j6_6.raw		0	2567.301965		0	TRUE	0	-777.777
-1	1	0	1.099	0.21	IPI:IPI00604620.3	76625	SPACER	SWISS-PROT:P19338-1|ENSEMBL:ENSP00000318195|REFSEQ:NP_005372 Tax_Id=9606 Gene_Symbol=NCL Isoform 1 of Nucleolin	QKVEGTEPTTAFNLFVGNLNFNK	862.1189	2583.3349	3	46	-777.777	-777.777	-777.777	-777.777	0	0	3136.3846	0	0	0	2583.3303	862.1185993	2583.33401	0	FALSE			-777.777	-777.777	-777.777	1	41	M:\Shao-En\MSDATA\kinaseinhib\k252a\solcomp\1000x\J6\MSQuantCompatible_kinaseinhib_k252a_solcomp_1000x_J6_combo_mascot_results.html	2Lys8	4	-777.777	-777.777	M:\Shao-En\MSDATA\kinaseinhib\k252a\solcomp\1000x\J6\m03182008_j6_6.raw		0	2567.301965		0	TRUE	0	-777.777
-1	1	0	1.099	0.21	IPI:IPI00604620.3	76625	SPACER	SWISS-PROT:P19338-1|ENSEMBL:ENSP00000318195|REFSEQ:NP_005372 Tax_Id=9606 Gene_Symbol=NCL Isoform 1 of Nucleolin	QKVEGTEPTTAFNLFVGNLNFNK	856.7746	2567.3018	3	41	-777.777	-777.777	-777.777	-777.777	0	0	3120.5774	0	0	0	2567.3019	856.774309	2567.301139	0	FALSE			-777.777	-777.777	-777.777	1	32.3	M:\Shao-En\MSDATA\kinaseinhib\k252a\solcomp\1000x\J6\MSQuantCompatible_kinaseinhib_k252a_solcomp_1000x_J6_combo_mascot_results.html		4	-777.777	-777.777	M:\Shao-En\MSDATA\kinaseinhib\k252a\solcomp\1000x\J6\m03182008_j6_6.raw		0	2567.301965		0	TRUE	0	-777.777
-1	1	0	1.099	0.21	IPI:IPI00604620.3	76625	SPACER	SWISS-PROT:P19338-1|ENSEMBL:ENSP00000318195|REFSEQ:NP_005372 Tax_Id=9606 Gene_Symbol=NCL Isoform 1 of Nucleolin	QKVEGTEPTTAFNLFVGNLNFNK	862.1187	2583.3343	3	41	-777.777	-777.777	-777.777	-777.777	0	0	3128.1988	0	0	0	2583.3303	862.1183993	2583.33341	0	FALSE			-777.777	-777.777	-777.777	1	33.5	M:\Shao-En\MSDATA\kinaseinhib\k252a\solcomp\1000x\J6\MSQuantCompatible_kinaseinhib_k252a_solcomp_1000x_J6_combo_mascot_results.html	2Lys8	4	-777.777	-777.777	M:\Shao-En\MSDATA\kinaseinhib\k252a\solcomp\1000x\J6\m03182008_j6_6.raw		0	2567.301965		0	TRUE	0	-777.777
-1	1	0	1.099	0.21	IPI:IPI00604620.3	76625	SPACER	SWISS-PROT:P19338-1|ENSEMBL:ENSP00000318195|REFSEQ:NP_005372 Tax_Id=9606 Gene_Symbol=NCL Isoform 1 of Nucleolin	QKVEGTEPTTAFNLFVGNLNFNK	856.7744	2567.3014	3	29	-777.777	-777.777	-777.777	-777.777	0	0	3132.4707	0	0	0	2567.3019	856.774109	2567.300539	0	FALSE			-777.777	-777.777	-777.777	1	15.3	M:\Shao-En\MSDATA\kinaseinhib\k252a\solcomp\1000x\J6\MSQuantCompatible_kinaseinhib_k252a_solcomp_1000x_J6_combo_mascot_results.html		4	-777.777	-777.777	M:\Shao-En\MSDATA\kinaseinhib\k252a\solcomp\1000x\J6\m03182008_j6_5.raw		0	2567.301965		0	TRUE	0	-777.777
-1	1	0	1.099	0.21	IPI:IPI00604620.3	76625	SPACER	SWISS-PROT:P19338-1|ENSEMBL:ENSP00000318195|REFSEQ:NP_005372 Tax_Id=9606 Gene_Symbol=NCL Isoform 1 of Nucleolin	QKVEGTEPTTAFNLFVGNLNFNK	856.7747	2567.3024	3	25	-777.777	-777.777	-777.777	-777.777	0	0	3136.677	0	0	0	2567.3019	856.774409	2567.301439	0	FALSE			-777.777	-777.777	-777.777	1	18.4	M:\Shao-En\MSDATA\kinaseinhib\k252a\solcomp\1000x\J6\MSQuantCompatible_kinaseinhib_k252a_solcomp_1000x_J6_combo_mascot_results.html		4	-777.777	-777.777	M:\Shao-En\MSDATA\kinaseinhib\k252a\solcomp\1000x\J6\m03182008_j6_6.raw		0	2567.301965		0	FALSE	0	-777.777
-1	1	0	1.099	0.21	IPI:IPI00604620.3	76625	SPACER	SWISS-PROT:P19338-1|ENSEMBL:ENSP00000318195|REFSEQ:NP_005372 Tax_Id=9606 Gene_Symbol=NCL Isoform 1 of Nucleolin	SAPELKTGISDVFAK	789.9389	1577.8632	2	86	-777.777	-777.777	-777.777	-777.777	2580.188714	8.083474308	2579.2536	2580.350346	2579.5082	84741.46684	1577.8635	789.9387301	1577.862935	1561.835695	FALSE			-777.777	-777.777	-777.777	1	75.6	M:\Shao-En\MSDATA\kinaseinhib\k252a\solcomp\1000x\J6\MSQuantCompatible_kinaseinhib_k252a_solcomp_1000x_J6_combo_mascot_results.html	2Lys8	4	-777.777	-777.777	M:\Shao-En\MSDATA\kinaseinhib\k252a\solcomp\1000x\J6\m03182008_j6_6.raw		20784753.14	1561.835135		789.9388865	TRUE	789.9387167	-777.777
-1	1	0	1.099	0.21	IPI:IPI00604620.3	76625	SPACER	SWISS-PROT:P19338-1|ENSEMBL:ENSP00000318195|REFSEQ:NP_005372 Tax_Id=9606 Gene_Symbol=NCL Isoform 1 of Nucleolin	SAPELKTGISDVFAK	781.9248	1561.835	2	61	-777.777	-777.777	-777.777	-777.777	0	0	2580.5269	0	0	0	1561.8351	781.9246447	1561.834764	0	FALSE			-777.777	-777.777	-777.777	1	54.1	M:\Shao-En\MSDATA\kinaseinhib\k252a\solcomp\1000x\J6\MSQuantCompatible_kinaseinhib_k252a_solcomp_1000x_J6_combo_mascot_results.html		4	-777.777	-777.777	M:\Shao-En\MSDATA\kinaseinhib\k252a\solcomp\1000x\J6\m03182008_j6_6.raw		0	1561.835135		0	TRUE	0	-777.777
-1	1	0	1.099	0.21	IPI:IPI00604620.3	76625	SPACER	SWISS-PROT:P19338-1|ENSEMBL:ENSP00000318195|REFSEQ:NP_005372 Tax_Id=9606 Gene_Symbol=NCL Isoform 1 of Nucleolin	SISLYYTGEK	584.8022	1167.5899	2	53	-777.777	-777.777	-777.777	-777.777	2478.005825	7.93450427	2476.9173	2478.061938	2477.4148	139580.7688	1167.5903	584.8024019	1167.590278	1159.575709	FALSE			-777.777	-777.777	-777.777	1	41.8	M:\Shao-En\MSDATA\kinaseinhib\k252a\solcomp\1000x\J6\MSQuantCompatible_kinaseinhib_k252a_solcomp_1000x_J6_combo_mascot_results.html	1Lys8	4	-777.777	-777.777	M:\Shao-En\MSDATA\kinaseinhib\k252a\solcomp\1000x\J6\m03182008_j6_5.raw		53844367.22	1159.576095		584.8023187	TRUE	584.8025205	-777.777
-1	1	0	1.099	0.21	IPI:IPI00604620.3	76625	SPACER	SWISS-PROT:P19338-1|ENSEMBL:ENSP00000318195|REFSEQ:NP_005372 Tax_Id=9606 Gene_Symbol=NCL Isoform 1 of Nucleolin	SISLYYTGEK	584.8024	1167.5902	2	47	-777.777	-777.777	-777.777	-777.777	2507.752092	7.376808143	2509.7287	2507.755257	2507.8327	1246.094171	1167.5903	584.8026019	1167.590678	1159.574976	FALSE			-777.777	-777.777	-777.777	1	32.3	M:\Shao-En\MSDATA\kinaseinhib\k252a\solcomp\1000x\J6\MSQuantCompatible_kinaseinhib_k252a_solcomp_1000x_J6_combo_mascot_results.html	1Lys8	4	-777.777	-777.777	M:\Shao-En\MSDATA\kinaseinhib\k252a\solcomp\1000x\J6\m03182008_j6_1.raw		474367.9468	1159.576095		584.8023521	TRUE	584.8025539	-777.777
-1	1	0	1.099	0.21	IPI:IPI00604620.3	76625	SPACER	SWISS-PROT:P19338-1|ENSEMBL:ENSP00000318195|REFSEQ:NP_005372 Tax_Id=9606 Gene_Symbol=NCL Isoform 1 of Nucleolin	SISLYYTGEK	584.8024	1167.5902	2	43	-777.777	-777.777	-777.777	-777.777	2482.154424	8.040747773	2482.1916	2482.362275	2481.6878	169303.2191	1167.5903	584.8026019	1167.590678	1159.575955	FALSE			-777.777	-777.777	-777.777	1	24.3	M:\Shao-En\MSDATA\kinaseinhib\k252a\solcomp\1000x\J6\MSQuantCompatible_kinaseinhib_k252a_solcomp_1000x_J6_combo_mascot_results.html	1Lys8	4	-777.777	-777.777	M:\Shao-En\MSDATA\kinaseinhib\k252a\solcomp\1000x\J6\m03182008_j6_6.raw		65456531	1159.576095		584.802384	TRUE	584.8025859	-777.777
-1	1	0	1.099	0.21	IPI:IPI00604620.3	76625	SPACER	SWISS-PROT:P19338-1|ENSEMBL:ENSP00000318195|REFSEQ:NP_005372 Tax_Id=9606 Gene_Symbol=NCL Isoform 1 of Nucleolin	SISLYYTGEK	580.7946	1159.5746	2	36	-777.777	-777.777	-777.777	-777.777	0	0	2508.7562	0	0	0	1159.5761	580.7948091	1159.575093	0	FALSE			-777.777	-777.777	-777.777	1	24.9	M:\Shao-En\MSDATA\kinaseinhib\k252a\solcomp\1000x\J6\MSQuantCompatible_kinaseinhib_k252a_solcomp_1000x_J6_combo_mascot_results.html		4	-777.777	-777.777	M:\Shao-En\MSDATA\kinaseinhib\k252a\solcomp\1000x\J6\m03182008_j6_1.raw		0	1159.576095		0	TRUE	0	-777.777
-1	1	0	1.099	0.21	IPI:IPI00604620.3	76625	SPACER	SWISS-PROT:P19338-1|ENSEMBL:ENSP00000318195|REFSEQ:NP_005372 Tax_Id=9606 Gene_Symbol=NCL Isoform 1 of Nucleolin	SISLYYTGEK	580.7947	1159.5749	2	36	-777.777	-777.777	-777.777	-777.777	0	0	2478.9566	0	0	0	1159.5761	580.7949091	1159.575293	0	FALSE			-777.777	-777.777	-777.777	1	26.2	M:\Shao-En\MSDATA\kinaseinhib\k252a\solcomp\1000x\J6\MSQuantCompatible_kinaseinhib_k252a_solcomp_1000x_J6_combo_mascot_results.html		4	-777.777	-777.777	M:\Shao-En\MSDATA\kinaseinhib\k252a\solcomp\1000x\J6\m03182008_j6_5.raw		0	1159.576095		0	TRUE	0	-777.777
-1	1	0	1.099	0.21	IPI:IPI00604620.3	76625	SPACER	SWISS-PROT:P19338-1|ENSEMBL:ENSP00000318195|REFSEQ:NP_005372 Tax_Id=9606 Gene_Symbol=NCL Isoform 1 of Nucleolin	SISLYYTGEK	580.7947	1159.5749	2	25	-777.777	-777.777	-777.777	-777.777	0	0	2479.0634	0	0	0	1159.5761	580.7949091	1159.575293	0	FALSE			-777.777	-777.777	-777.777	1	7.5	M:\Shao-En\MSDATA\kinaseinhib\k252a\solcomp\1000x\J6\MSQuantCompatible_kinaseinhib_k252a_solcomp_1000x_J6_combo_mascot_results.html		4	-777.777	-777.777	M:\Shao-En\MSDATA\kinaseinhib\k252a\solcomp\1000x\J6\m03182008_j6_6.raw		0	1159.576095		0	FALSE	0	-777.777
-1	1	0	1.099	0.21	IPI:IPI00604620.3	76625	SPACER	SWISS-PROT:P19338-1|ENSEMBL:ENSP00000318195|REFSEQ:NP_005372 Tax_Id=9606 Gene_Symbol=NCL Isoform 1 of Nucleolin	SISLYYTGEKGQNQDYR	1011.4818	2020.9491	2	78	-777.777	-777.777	-777.777	-777.777	2404.011629	8.163877086	2404.892	2404.256931	2403.5639	55907.75748	2020.949	1011.481229	2020.947932	2020.9498	FALSE			-777.777	-777.777	-777.777	1	68.1	M:\Shao-En\MSDATA\kinaseinhib\k252a\solcomp\1000x\J6\MSQuantCompatible_kinaseinhib_k252a_solcomp_1000x_J6_combo_mascot_results.html		4	-777.777	-777.777	M:\Shao-En\MSDATA\kinaseinhib\k252a\solcomp\1000x\J6\m03182008_j6_6.raw		9287093.391	2020.949025		1011.481813	TRUE	1011.481241	-777.777
-1	1	0	1.099	0.21	IPI:IPI00604620.3	76625	SPACER	SWISS-PROT:P19338-1|ENSEMBL:ENSP00000318195|REFSEQ:NP_005372 Tax_Id=9606 Gene_Symbol=NCL Isoform 1 of Nucleolin	SISLYYTGEKGQNQDYR	674.6566	2020.948	3	39	-777.777	-777.777	-777.777	-777.777	2403.962487	8.163877086	2404.0771	2403.647095	2403.5639	66456.71179	2020.949	674.656639	2020.948129	2020.948174	FALSE			-777.777	-777.777	-777.777	1	33.7	M:\Shao-En\MSDATA\kinaseinhib\k252a\solcomp\1000x\J6\MSQuantCompatible_kinaseinhib_k252a_solcomp_1000x_J6_combo_mascot_results.html		4	-777.777	-777.777	M:\Shao-En\MSDATA\kinaseinhib\k252a\solcomp\1000x\J6\m03182008_j6_6.raw		20246755.4	2020.949025		674.6566106	TRUE	674.6566497	-777.777
-1	1	0	1.099	0.21	IPI:IPI00604620.3	76625	SPACER	SWISS-PROT:P19338-1|ENSEMBL:ENSP00000318195|REFSEQ:NP_005372 Tax_Id=9606 Gene_Symbol=NCL Isoform 1 of Nucleolin	SISLYYTGEKGQNQDYR	679.3351	2034.9836	3	38	-777.777	-777.777	-777.777	-777.777	0	0	2404.3626	0	0	0	2034.9833	679.3351306	2034.983604	0	FALSE			-777.777	-777.777	-777.777	1	24.4	M:\Shao-En\MSDATA\kinaseinhib\k252a\solcomp\1000x\J6\MSQuantCompatible_kinaseinhib_k252a_solcomp_1000x_J6_combo_mascot_results.html	1Arg6 1Lys8	4	-777.777	-777.777	M:\Shao-En\MSDATA\kinaseinhib\k252a\solcomp\1000x\J6\m03182008_j6_6.raw		0	2020.949025		0	TRUE	0	-777.777
-1	1	0	1.099	0.21	IPI:IPI00604620.3	76625	SPACER	SWISS-PROT:P19338-1|ENSEMBL:ENSP00000318195|REFSEQ:NP_005372 Tax_Id=9606 Gene_Symbol=NCL Isoform 1 of Nucleolin	TGISDVFAK	469.2531	936.4917	2	58	-777.777	-777.777	-777.777	-777.777	2528.561534	7.91023917	2527.8	2528.973778	2529.016	313457.2146	936.4916	469.2535113	936.4924971	936.4923381	FALSE			-777.777	-777.777	-777.777	1	23.3	M:\Shao-En\MSDATA\kinaseinhib\k252a\solcomp\1000x\J6\MSQuantCompatible_kinaseinhib_k252a_solcomp_1000x_J6_combo_mascot_results.html		4	-777.777	-777.777	M:\Shao-En\MSDATA\kinaseinhib\k252a\solcomp\1000x\J6\m03182008_j6_5.raw		170533941	936.4916247		469.2531897	TRUE	469.2536009	-777.777
-1	1	0	1.099	0.21	IPI:IPI00604620.3	76625	SPACER	SWISS-PROT:P19338-1|ENSEMBL:ENSP00000318195|REFSEQ:NP_005372 Tax_Id=9606 Gene_Symbol=NCL Isoform 1 of Nucleolin	TGISDVFAK	469.2532	936.4919	2	52	-777.777	-777.777	-777.777	-777.777	2531.837788	10.41843731	2529.0126	2531.392729	2530.3723	224614.3473	936.4916	469.2536113	936.4926971	936.4928735	FALSE			-777.777	-777.777	-777.777	1	25	M:\Shao-En\MSDATA\kinaseinhib\k252a\solcomp\1000x\J6\MSQuantCompatible_kinaseinhib_k252a_solcomp_1000x_J6_combo_mascot_results.html		4	-777.777	-777.777	M:\Shao-En\MSDATA\kinaseinhib\k252a\solcomp\1000x\J6\m03182008_j6_6.raw		121975762	936.4916247		469.2532906	TRUE	469.2537019	-777.777
-1	1	0	1.099	0.21	IPI:IPI00604620.3	76625	SPACER	SWISS-PROT:P19338-1|ENSEMBL:ENSP00000318195|REFSEQ:NP_005372 Tax_Id=9606 Gene_Symbol=NCL Isoform 1 of Nucleolin	TGISDVFAK	473.2598	944.5051	2	48	-777.777	-777.777	-777.777	-777.777	0	0	2527.9925	0	0	0	944.5058	473.260204	944.5058826	0	FALSE			-777.777	-777.777	-777.777	1	16.2	M:\Shao-En\MSDATA\kinaseinhib\k252a\solcomp\1000x\J6\MSQuantCompatible_kinaseinhib_k252a_solcomp_1000x_J6_combo_mascot_results.html	1Lys8	4	-777.777	-777.777	M:\Shao-En\MSDATA\kinaseinhib\k252a\solcomp\1000x\J6\m03182008_j6_6.raw		0	936.4916247		0	TRUE	0	-777.777
-1	1	0	1.099	0.21	IPI:IPI00604620.3	76625	SPACER	SWISS-PROT:P19338-1|ENSEMBL:ENSP00000318195|REFSEQ:NP_005372 Tax_Id=9606 Gene_Symbol=NCL Isoform 1 of Nucleolin	TGISDVFAK	473.2597	944.5049	2	43	-777.777	-777.777	-777.777	-777.777	0	0	2525.9743	0	0	0	944.5058	473.260104	944.5056826	0	FALSE			-777.777	-777.777	-777.777	1	18.1	M:\Shao-En\MSDATA\kinaseinhib\k252a\solcomp\1000x\J6\MSQuantCompatible_kinaseinhib_k252a_solcomp_1000x_J6_combo_mascot_results.html	1Lys8	4	-777.777	-777.777	M:\Shao-En\MSDATA\kinaseinhib\k252a\solcomp\1000x\J6\m03182008_j6_5.raw		0	936.4916247		0	TRUE	0	-777.777
-1	1	0	1.099	0.21	IPI:IPI00604620.3	76625	SPACER	SWISS-PROT:P19338-1|ENSEMBL:ENSP00000318195|REFSEQ:NP_005372 Tax_Id=9606 Gene_Symbol=NCL Isoform 1 of Nucleolin	TGISDVFAK	469.2532	936.4919	2	42	-777.777	-777.777	-777.777	-777.777	2555.587699	10.02815986	2555.2683	2555.688297	2554.6955	1173.71336	936.4916	469.2536113	936.4926971	936.4925982	FALSE			-777.777	-777.777	-777.777	1	14.4	M:\Shao-En\MSDATA\kinaseinhib\k252a\solcomp\1000x\J6\MSQuantCompatible_kinaseinhib_k252a_solcomp_1000x_J6_combo_mascot_results.html		4	-777.777	-777.777	M:\Shao-En\MSDATA\kinaseinhib\k252a\solcomp\1000x\J6\m03182008_j6_1.raw		638571.9766	936.4916247		469.2532354	TRUE	469.2536467	-777.777
-1	1	0	1.099	0.21	IPI:IPI00604620.3	76625	SPACER	SWISS-PROT:P19338-1|ENSEMBL:ENSP00000318195|REFSEQ:NP_005372 Tax_Id=9606 Gene_Symbol=NCL Isoform 1 of Nucleolin	TGISDVFAKNDLAVVDVR	967.0345	1932.0545	2	104	-777.777	-777.777	-777.777	-777.777	2865.656323	8.610670852	2863.6552	2865.759812	2864.7953	506093.7658	1932.0502	967.0340092	1932.053493	1918.01531	FALSE			-777.777	-777.777	-777.777	1	94.1	M:\Shao-En\MSDATA\kinaseinhib\k252a\solcomp\1000x\J6\MSQuantCompatible_kinaseinhib_k252a_solcomp_1000x_J6_combo_mascot_results.html	1Arg6 1Lys8	4	-777.777	-777.777	M:\Shao-En\MSDATA\kinaseinhib\k252a\solcomp\1000x\J6\m03182008_j6_6.raw		90221940.55	1918.015945		967.032529	TRUE	967.0320382	-777.777
-1	1	0	1.099	0.21	IPI:IPI00604620.3	76625	SPACER	SWISS-PROT:P19338-1|ENSEMBL:ENSP00000318195|REFSEQ:NP_005372 Tax_Id=9606 Gene_Symbol=NCL Isoform 1 of Nucleolin	TGISDVFAKNDLAVVDVR	960.0174	1918.0202	2	94	-777.777	-777.777	-777.777	-777.777	0	0	2863.3789	0	0	0	1918.0159	960.0169219	1918.019318	0	FALSE			-777.777	-777.777	-777.777	1	74.8	M:\Shao-En\MSDATA\kinaseinhib\k252a\solcomp\1000x\J6\MSQuantCompatible_kinaseinhib_k252a_solcomp_1000x_J6_combo_mascot_results.html		4	-777.777	-777.777	M:\Shao-En\MSDATA\kinaseinhib\k252a\solcomp\1000x\J6\m03182008_j6_6.raw		0	1918.015945		0	TRUE	0	-777.777
-1	1	0	1.099	0.21	IPI:IPI00604620.3	76625	SPACER	SWISS-PROT:P19338-1|ENSEMBL:ENSP00000318195|REFSEQ:NP_005372 Tax_Id=9606 Gene_Symbol=NCL Isoform 1 of Nucleolin	TGISDVFAKNDLAVVDVR	967.0346	1932.0546	2	81	-777.777	-777.777	-777.777	-777.777	0	0	2871.6441	0	0	0	1932.0502	967.0341092	1932.053693	0	FALSE			-777.777	-777.777	-777.777	1	73.6	M:\Shao-En\MSDATA\kinaseinhib\k252a\solcomp\1000x\J6\MSQuantCompatible_kinaseinhib_k252a_solcomp_1000x_J6_combo_mascot_results.html	1Arg6 1Lys8	4	-777.777	-777.777	M:\Shao-En\MSDATA\kinaseinhib\k252a\solcomp\1000x\J6\m03182008_j6_6.raw		0	1918.015945		0	TRUE	0	-777.777
-1	1	0	1.099	0.21	IPI:IPI00604620.3	76625	SPACER	SWISS-PROT:P19338-1|ENSEMBL:ENSP00000318195|REFSEQ:NP_005372 Tax_Id=9606 Gene_Symbol=NCL Isoform 1 of Nucleolin	TGISDVFAKNDLAVVDVR	645.025	1932.0532	3	69	-777.777	-777.777	-777.777	-777.777	2866.145182	10.89834052	2865.3179	2866.426404	2864.7953	744664.4982	1932.0502	645.0250927	1932.05349	1918.017653	FALSE			-777.777	-777.777	-777.777	1	56.2	M:\Shao-En\MSDATA\kinaseinhib\k252a\solcomp\1000x\J6\MSQuantCompatible_kinaseinhib_k252a_solcomp_1000x_J6_combo_mascot_results.html	1Arg6 1Lys8	4	-777.777	-777.777	M:\Shao-En\MSDATA\kinaseinhib\k252a\solcomp\1000x\J6\m03182008_j6_6.raw		244961570.6	1918.015945		645.0250114	TRUE	645.0251041	-777.777
-1	1	0	1.099	0.21	IPI:IPI00604620.3	76625	SPACER	SWISS-PROT:P19338-1|ENSEMBL:ENSP00000318195|REFSEQ:NP_005372 Tax_Id=9606 Gene_Symbol=NCL Isoform 1 of Nucleolin	TGISDVFAKNDLAVVDVR	645.025	1932.053	3	60	-777.777	-777.777	-777.777	-777.777	0	0	2871.3623	0	0	0	1932.0502	645.0250927	1932.05349	0	FALSE			-777.777	-777.777	-777.777	1	50.7	M:\Shao-En\MSDATA\kinaseinhib\k252a\solcomp\1000x\J6\MSQuantCompatible_kinaseinhib_k252a_solcomp_1000x_J6_combo_mascot_results.html	1Arg6 1Lys8	4	-777.777	-777.777	M:\Shao-En\MSDATA\kinaseinhib\k252a\solcomp\1000x\J6\m03182008_j6_6.raw		0	1918.015945		0	TRUE	0	-777.777
-1	1	0	1.099	0.21	IPI:IPI00604620.3	76625	SPACER	SWISS-PROT:P19338-1|ENSEMBL:ENSP00000318195|REFSEQ:NP_005372 Tax_Id=9606 Gene_Symbol=NCL Isoform 1 of Nucleolin	TGISDVFAKNDLAVVDVR	640.3468	1918.0187	3	47	-777.777	-777.777	-777.777	-777.777	2865.122603	10.2471594	2866.1457	2865.261456	2865.1063	61847.02246	1918.0159	640.3469012	1918.018916	1918.01789	FALSE			-777.777	-777.777	-777.777	1	33.3	M:\Shao-En\MSDATA\kinaseinhib\k252a\solcomp\1000x\J6\MSQuantCompatible_kinaseinhib_k252a_solcomp_1000x_J6_combo_mascot_results.html		4	-777.777	-777.777	M:\Shao-En\MSDATA\kinaseinhib\k252a\solcomp\1000x\J6\m03182008_j6_5.raw		20296092.88	1918.015945		640.346847	TRUE	640.3469482	-777.777
-1	1	0	1.099	0.21	IPI:IPI00604620.3	76625	SPACER	SWISS-PROT:P19338-1|ENSEMBL:ENSP00000318195|REFSEQ:NP_005372 Tax_Id=9606 Gene_Symbol=NCL Isoform 1 of Nucleolin	TGISDVFAKNDLAVVDVR	640.347	1918.0192	3	43	-777.777	-777.777	-777.777	-777.777	0	0	2861.436	0	0	0	1918.0159	640.3471012	1918.019516	0	FALSE			-777.777	-777.777	-777.777	1	26	M:\Shao-En\MSDATA\kinaseinhib\k252a\solcomp\1000x\J6\MSQuantCompatible_kinaseinhib_k252a_solcomp_1000x_J6_combo_mascot_results.html		4	-777.777	-777.777	M:\Shao-En\MSDATA\kinaseinhib\k252a\solcomp\1000x\J6\m03182008_j6_6.raw		0	1918.015945		0	TRUE	0	-777.777
-1	1	0	1.099	0.21	IPI:IPI00604620.3	76625	SPACER	SWISS-PROT:P19338-1|ENSEMBL:ENSP00000318195|REFSEQ:NP_005372 Tax_Id=9606 Gene_Symbol=NCL Isoform 1 of Nucleolin	TGISDVFAKNDLAVVDVR	640.3467	1918.0182	3	41	-777.777	-777.777	-777.777	-777.777	0	0	2871.0784	0	0	0	1918.0159	640.3468012	1918.018616	0	FALSE			-777.777	-777.777	-777.777	1	29.7	M:\Shao-En\MSDATA\kinaseinhib\k252a\solcomp\1000x\J6\MSQuantCompatible_kinaseinhib_k252a_solcomp_1000x_J6_combo_mascot_results.html		4	-777.777	-777.777	M:\Shao-En\MSDATA\kinaseinhib\k252a\solcomp\1000x\J6\m03182008_j6_6.raw		0	1918.015945		0	TRUE	0	-777.777
-1	1	0	1.099	0.21	IPI:IPI00604620.3	76625	SPACER	SWISS-PROT:P19338-1|ENSEMBL:ENSP00000318195|REFSEQ:NP_005372 Tax_Id=9606 Gene_Symbol=NCL Isoform 1 of Nucleolin	TGISDVFAKNDLAVVDVR	645.0251	1932.0535	3	32	-777.777	-777.777	-777.777	-777.777	0	0	2869.8297	0	0	0	1932.0502	645.0251927	1932.05379	0	FALSE			-777.777	-777.777	-777.777	1	26.3	M:\Shao-En\MSDATA\kinaseinhib\k252a\solcomp\1000x\J6\MSQuantCompatible_kinaseinhib_k252a_solcomp_1000x_J6_combo_mascot_results.html	1Arg6 1Lys8	4	-777.777	-777.777	M:\Shao-En\MSDATA\kinaseinhib\k252a\solcomp\1000x\J6\m03182008_j6_5.raw		0	1918.015945		0	TRUE	0	-777.777
-1	1	0	1.099	0.21	IPI:IPI00604620.3	76625	SPACER	SWISS-PROT:P19338-1|ENSEMBL:ENSP00000318195|REFSEQ:NP_005372 Tax_Id=9606 Gene_Symbol=NCL Isoform 1 of Nucleolin	TLVLSNLSYSATEETLQEVFEK	1251.1408	2500.2669	2	135	-777.777	-777.777	-777.777	-777.777	3379.612759	13.87542553	3378.1299	3379.824205	3379.2303	29940.32959	2500.2584	1251.139794	2500.265063	2500.263014	FALSE			-777.777	-777.777	-777.777	1	130.4	M:\Shao-En\MSDATA\kinaseinhib\k252a\solcomp\1000x\J6\MSQuantCompatible_kinaseinhib_k252a_solcomp_1000x_J6_combo_mascot_results.html		4	-777.777	-777.777	M:\Shao-En\MSDATA\kinaseinhib\k252a\solcomp\1000x\J6\m03182008_j6_5.raw		3612326.082	2500.258435		1251.141075	TRUE	1251.140069	-777.777
-1	1	0	1.099	0.21	IPI:IPI00604620.3	76625	SPACER	SWISS-PROT:P19338-1|ENSEMBL:ENSP00000318195|REFSEQ:NP_005372 Tax_Id=9606 Gene_Symbol=NCL Isoform 1 of Nucleolin	TLVLSNLSYSATEETLQEVFEK	1251.1342	2500.2539	2	128	-777.777	-777.777	-777.777	-777.777	3369.46747	9.18218556	3365.3484	3369.387218	3368.3109	113120.5459	2500.2584	1251.133194	2500.251863	2500.257714	FALSE			-777.777	-777.777	-777.777	1	116.8	M:\Shao-En\MSDATA\kinaseinhib\k252a\solcomp\1000x\J6\MSQuantCompatible_kinaseinhib_k252a_solcomp_1000x_J6_combo_mascot_results.html		4	-777.777	-777.777	M:\Shao-En\MSDATA\kinaseinhib\k252a\solcomp\1000x\J6\m03182008_j6_6.raw		13563343.85	2500.258435		1251.134796	TRUE	1251.133791	-777.777
-1	1	0	1.099	0.21	IPI:IPI00604620.3	76625	SPACER	SWISS-PROT:P19338-1|ENSEMBL:ENSP00000318195|REFSEQ:NP_005372 Tax_Id=9606 Gene_Symbol=NCL Isoform 1 of Nucleolin	TLVLSNLSYSATEETLQEVFEK	1255.143	2508.2714	2	122	-777.777	-777.777	-777.777	-777.777	3318.574574	7.858662746	3320.2318	3318.35599	3318.2208	670.8423028	2508.2726	1255.141987	2508.269449	2500.260704	FALSE			-777.777	-777.777	-777.777	1	119.6	M:\Shao-En\MSDATA\kinaseinhib\k252a\solcomp\1000x\J6\MSQuantCompatible_kinaseinhib_k252a_solcomp_1000x_J6_combo_mascot_results.html	1Lys8	4	-777.777	-777.777	M:\Shao-En\MSDATA\kinaseinhib\k252a\solcomp\1000x\J6\m03182008_j6_2.raw		81793.72736	2500.258435		1255.142972	TRUE	1255.141959	-777.777
-1	1	0	1.099	0.21	IPI:IPI00604620.3	76625	SPACER	SWISS-PROT:P19338-1|ENSEMBL:ENSP00000318195|REFSEQ:NP_005372 Tax_Id=9606 Gene_Symbol=NCL Isoform 1 of Nucleolin	TLVLSNLSYSATEETLQEVFEK	1255.1434	2508.2722	2	120	-777.777	-777.777	-777.777	-777.777	0	0	3377.8365	0	0	0	2508.2726	1255.142387	2508.270249	0	FALSE			-777.777	-777.777	-777.777	1	106.3	M:\Shao-En\MSDATA\kinaseinhib\k252a\solcomp\1000x\J6\MSQuantCompatible_kinaseinhib_k252a_solcomp_1000x_J6_combo_mascot_results.html	1Lys8	4	-777.777	-777.777	M:\Shao-En\MSDATA\kinaseinhib\k252a\solcomp\1000x\J6\m03182008_j6_5.raw		0	2500.258435		0	TRUE	0	-777.777
-1	1	0	1.099	0.21	IPI:IPI00604620.3	76625	SPACER	SWISS-PROT:P19338-1|ENSEMBL:ENSP00000318195|REFSEQ:NP_005372 Tax_Id=9606 Gene_Symbol=NCL Isoform 1 of Nucleolin	TLVLSNLSYSATEETLQEVFEK	1255.143	2508.2714	2	113	-777.777	-777.777	-777.777	-777.777	0	0	3365.0311	0	0	0	2508.2726	1255.141987	2508.269449	0	FALSE			-777.777	-777.777	-777.777	1	99.6	M:\Shao-En\MSDATA\kinaseinhib\k252a\solcomp\1000x\J6\MSQuantCompatible_kinaseinhib_k252a_solcomp_1000x_J6_combo_mascot_results.html	1Lys8	4	-777.777	-777.777	M:\Shao-En\MSDATA\kinaseinhib\k252a\solcomp\1000x\J6\m03182008_j6_6.raw		0	2500.258435		0	TRUE	0	-777.777
-1	1	0	1.099	0.21	IPI:IPI00604620.3	76625	SPACER	SWISS-PROT:P19338-1|ENSEMBL:ENSP00000318195|REFSEQ:NP_005372 Tax_Id=9606 Gene_Symbol=NCL Isoform 1 of Nucleolin	TLVLSNLSYSATEETLQEVFEK	1255.1472	2508.2798	2	113	-777.777	-777.777	-777.777	-777.777	0	0	3379.1393	0	0	0	2508.2726	1255.146187	2508.277849	0	FALSE			-777.777	-777.777	-777.777	1	102.5	M:\Shao-En\MSDATA\kinaseinhib\k252a\solcomp\1000x\J6\MSQuantCompatible_kinaseinhib_k252a_solcomp_1000x_J6_combo_mascot_results.html	1Lys8	4	-777.777	-777.777	M:\Shao-En\MSDATA\kinaseinhib\k252a\solcomp\1000x\J6\m03182008_j6_6.raw		0	2500.258435		0	TRUE	0	-777.777
-1	1	0	1.099	0.21	IPI:IPI00604620.3	76625	SPACER	SWISS-PROT:P19338-1|ENSEMBL:ENSP00000318195|REFSEQ:NP_005372 Tax_Id=9606 Gene_Symbol=NCL Isoform 1 of Nucleolin	TLVLSNLSYSATEETLQEVFEK	1255.1437	2508.2729	2	109	-777.777	-777.777	-777.777	-777.777	3338.826535	8.013457608	3337.2732	3339.523636	3338.385	3423.212529	2508.2726	1255.142687	2508.270849	2500.25833	FALSE			-777.777	-777.777	-777.777	1	96.3	M:\Shao-En\MSDATA\kinaseinhib\k252a\solcomp\1000x\J6\MSQuantCompatible_kinaseinhib_k252a_solcomp_1000x_J6_combo_mascot_results.html	1Lys8	4	-777.777	-777.777	M:\Shao-En\MSDATA\kinaseinhib\k252a\solcomp\1000x\J6\m03182008_j6_1.raw		410297.1781	2500.258435		1255.146287	TRUE	1255.145274	-777.777
-1	1	0	1.099	0.21	IPI:IPI00604620.3	76625	SPACER	SWISS-PROT:P19338-1|ENSEMBL:ENSP00000318195|REFSEQ:NP_005372 Tax_Id=9606 Gene_Symbol=NCL Isoform 1 of Nucleolin	TLVLSNLSYSATEETLQEVFEK	1251.1373	2500.26	2	103	-777.777	-777.777	-777.777	-777.777	0	0	3337.6417	0	0	0	2500.2584	1251.136294	2500.258063	0	FALSE			-777.777	-777.777	-777.777	1	96.2	M:\Shao-En\MSDATA\kinaseinhib\k252a\solcomp\1000x\J6\MSQuantCompatible_kinaseinhib_k252a_solcomp_1000x_J6_combo_mascot_results.html		4	-777.777	-777.777	M:\Shao-En\MSDATA\kinaseinhib\k252a\solcomp\1000x\J6\m03182008_j6_1.raw		0	2500.258435		0	TRUE	0	-777.777
-1	1	0	1.099	0.21	IPI:IPI00604620.3	76625	SPACER	SWISS-PROT:P19338-1|ENSEMBL:ENSP00000318195|REFSEQ:NP_005372 Tax_Id=9606 Gene_Symbol=NCL Isoform 1 of Nucleolin	TLVLSNLSYSATEETLQEVFEK	1251.1376	2500.2606	2	97	-777.777	-777.777	-777.777	-777.777	0	0	3386.4702	0	0	0	2500.2584	1251.136594	2500.258663	0	FALSE			-777.777	-777.777	-777.777	1	91.4	M:\Shao-En\MSDATA\kinaseinhib\k252a\solcomp\1000x\J6\MSQuantCompatible_kinaseinhib_k252a_solcomp_1000x_J6_combo_mascot_results.html		4	-777.777	-777.777	M:\Shao-En\MSDATA\kinaseinhib\k252a\solcomp\1000x\J6\m03182008_j6_6.raw		0	2500.258435		0	TRUE	0	-777.777
-1	1	0	1.099	0.21	IPI:IPI00604620.3	76625	SPACER	SWISS-PROT:P19338-1|ENSEMBL:ENSP00000318195|REFSEQ:NP_005372 Tax_Id=9606 Gene_Symbol=NCL Isoform 1 of Nucleolin	TLVLSNLSYSATEETLQEVFEK	1255.1434	2508.2723	2	19	-777.777	-777.777	-777.777	-777.777	0	0	3371.1793	0	0	0	2508.2726	1255.142387	2508.270249	0	FALSE			-777.777	-777.777	-777.777	1	16.3	M:\Shao-En\MSDATA\kinaseinhib\k252a\solcomp\1000x\J6\MSQuantCompatible_kinaseinhib_k252a_solcomp_1000x_J6_combo_mascot_results.html	1Lys8	4	-777.777	-777.777	M:\Shao-En\MSDATA\kinaseinhib\k252a\solcomp\1000x\J6\m03182008_j6_4.raw		0	2500.258435		0	FALSE	0	-777.777
-1	1	0	1.099	0.21	IPI:IPI00604620.3	76625	SPACER	SWISS-PROT:P19338-1|ENSEMBL:ENSP00000318195|REFSEQ:NP_005372 Tax_Id=9606 Gene_Symbol=NCL Isoform 1 of Nucleolin	TLVLSNLSYSATEETLQEVFEK	834.4265	2500.2578	3	104	-777.777	-777.777	-777.777	-777.777	3378.310999	8.867048493	3376.1832	3378.345685	3377.3239	38651.56769	2500.2584	834.4262495	2500.25696	2500.255949	FALSE			-777.777	-777.777	-777.777	1	94.6	M:\Shao-En\MSDATA\kinaseinhib\k252a\solcomp\1000x\J6\MSQuantCompatible_kinaseinhib_k252a_solcomp_1000x_J6_combo_mascot_results.html		4	-777.777	-777.777	M:\Shao-En\MSDATA\kinaseinhib\k252a\solcomp\1000x\J6\m03182008_j6_5.raw		8577380.959	2500.258435		834.4249064	TRUE	834.4246559	-777.777
-1	1	0	1.099	0.21	IPI:IPI00604620.3	76625	SPACER	SWISS-PROT:P19338-1|ENSEMBL:ENSP00000318195|REFSEQ:NP_005372 Tax_Id=9606 Gene_Symbol=NCL Isoform 1 of Nucleolin	TLVLSNLSYSATEETLQEVFEK	834.4264	2500.2575	3	76	-777.777	-777.777	-777.777	-777.777	3369.873107	11.68213271	3366.8785	3369.447608	3368.3109	110286.796	2500.2584	834.4261495	2500.25666	2500.255658	FALSE			-777.777	-777.777	-777.777	1	59	M:\Shao-En\MSDATA\kinaseinhib\k252a\solcomp\1000x\J6\MSQuantCompatible_kinaseinhib_k252a_solcomp_1000x_J6_combo_mascot_results.html		4	-777.777	-777.777	M:\Shao-En\MSDATA\kinaseinhib\k252a\solcomp\1000x\J6\m03182008_j6_6.raw		24244266.14	2500.258435		834.424858	TRUE	834.4246075	-777.777
-1	1	0	1.099	0.21	IPI:IPI00604620.3	76625	SPACER	SWISS-PROT:P19338-1|ENSEMBL:ENSP00000318195|REFSEQ:NP_005372 Tax_Id=9606 Gene_Symbol=NCL Isoform 1 of Nucleolin	TLVLSNLSYSATEETLQEVFEK	837.0985	2508.2737	3	74	-777.777	-777.777	-777.777	-777.777	0	0	3375.8901	0	0	0	2508.2726	837.0982447	2508.272946	0	FALSE			-777.777	-777.777	-777.777	1	67.5	M:\Shao-En\MSDATA\kinaseinhib\k252a\solcomp\1000x\J6\MSQuantCompatible_kinaseinhib_k252a_solcomp_1000x_J6_combo_mascot_results.html	1Lys8	4	-777.777	-777.777	M:\Shao-En\MSDATA\kinaseinhib\k252a\solcomp\1000x\J6\m03182008_j6_5.raw		0	2500.258435		0	TRUE	0	-777.777
-1	1	0	1.099	0.21	IPI:IPI00604620.3	76625	SPACER	SWISS-PROT:P19338-1|ENSEMBL:ENSP00000318195|REFSEQ:NP_005372 Tax_Id=9606 Gene_Symbol=NCL Isoform 1 of Nucleolin	TLVLSNLSYSATEETLQEVFEK	834.4247	2500.2521	3	72	-777.777	-777.777	-777.777	-777.777	3338.711617	8.013457608	3336.8922	3338.506063	3338.385	5026.588278	2500.2584	834.4244495	2500.25156	2500.255307	FALSE			-777.777	-777.777	-777.777	1	56.6	M:\Shao-En\MSDATA\kinaseinhib\k252a\solcomp\1000x\J6\MSQuantCompatible_kinaseinhib_k252a_solcomp_1000x_J6_combo_mascot_results.html		4	-777.777	-777.777	M:\Shao-En\MSDATA\kinaseinhib\k252a\solcomp\1000x\J6\m03182008_j6_1.raw		1105759.58	2500.258435		834.4248003	TRUE	834.4245498	-777.777
-1	1	0	1.099	0.21	IPI:IPI00604620.3	76625	SPACER	SWISS-PROT:P19338-1|ENSEMBL:ENSP00000318195|REFSEQ:NP_005372 Tax_Id=9606 Gene_Symbol=NCL Isoform 1 of Nucleolin	TLVLSNLSYSATEETLQEVFEK	837.0985	2508.2736	3	59	-777.777	-777.777	-777.777	-777.777	0	0	3377.4098	0	0	0	2508.2726	837.0982447	2508.272946	0	FALSE			-777.777	-777.777	-777.777	1	53.8	M:\Shao-En\MSDATA\kinaseinhib\k252a\solcomp\1000x\J6\MSQuantCompatible_kinaseinhib_k252a_solcomp_1000x_J6_combo_mascot_results.html	1Lys8	4	-777.777	-777.777	M:\Shao-En\MSDATA\kinaseinhib\k252a\solcomp\1000x\J6\m03182008_j6_6.raw		0	2500.258435		0	TRUE	0	-777.777
-1	1	0	1.099	0.21	IPI:IPI00604620.3	76625	SPACER	SWISS-PROT:P19338-1|ENSEMBL:ENSP00000318195|REFSEQ:NP_005372 Tax_Id=9606 Gene_Symbol=NCL Isoform 1 of Nucleolin	TLVLSNLSYSATEETLQEVFEK	837.0987	2508.2743	3	56	-777.777	-777.777	-777.777	-777.777	3319.391167	10.65990619	3319.1806	3318.373401	3318.2208	824.5069739	2508.2726	837.0984447	2508.273546	2500.26113	FALSE			-777.777	-777.777	-777.777	1	49.1	M:\Shao-En\MSDATA\kinaseinhib\k252a\solcomp\1000x\J6\MSQuantCompatible_kinaseinhib_k252a_solcomp_1000x_J6_combo_mascot_results.html	1Lys8	4	-777.777	-777.777	M:\Shao-En\MSDATA\kinaseinhib\k252a\solcomp\1000x\J6\m03182008_j6_2.raw		182441.2158	2500.258435		837.0987117	TRUE	837.0984564	-777.777
-1	1	0	1.099	0.21	IPI:IPI00604620.3	76625	SPACER	SWISS-PROT:P19338-1|ENSEMBL:ENSP00000318195|REFSEQ:NP_005372 Tax_Id=9606 Gene_Symbol=NCL Isoform 1 of Nucleolin	TLVLSNLSYSATEETLQEVFEK	837.0924	2508.2554	3	42	-777.777	-777.777	-777.777	-777.777	0	0	3363.9039	0	0	0	2508.2726	837.0921447	2508.254646	0	FALSE			-777.777	-777.777	-777.777	1	38.3	M:\Shao-En\MSDATA\kinaseinhib\k252a\solcomp\1000x\J6\MSQuantCompatible_kinaseinhib_k252a_solcomp_1000x_J6_combo_mascot_results.html	1Lys8	4	-777.777	-777.777	M:\Shao-En\MSDATA\kinaseinhib\k252a\solcomp\1000x\J6\m03182008_j6_6.raw		0	2500.258435		0	TRUE	0	-777.777
-1	1	0	1.099	0.21	IPI:IPI00604620.3	76625	SPACER	SWISS-PROT:P19338-1|ENSEMBL:ENSP00000318195|REFSEQ:NP_005372 Tax_Id=9606 Gene_Symbol=NCL Isoform 1 of Nucleolin	TLVLSNLSYSATEETLQEVFEK	834.4279	2500.2619	3	37	-777.777	-777.777	-777.777	-777.777	0	0	3385.5918	0	0	0	2500.2584	834.4276495	2500.26116	0	FALSE			-777.777	-777.777	-777.777	1	30	M:\Shao-En\MSDATA\kinaseinhib\k252a\solcomp\1000x\J6\MSQuantCompatible_kinaseinhib_k252a_solcomp_1000x_J6_combo_mascot_results.html		4	-777.777	-777.777	M:\Shao-En\MSDATA\kinaseinhib\k252a\solcomp\1000x\J6\m03182008_j6_6.raw		0	2500.258435		0	TRUE	0	-777.777
-1	1	0	1.099	0.21	IPI:IPI00604620.3	76625	SPACER	SWISS-PROT:P19338-1|ENSEMBL:ENSP00000318195|REFSEQ:NP_005372 Tax_Id=9606 Gene_Symbol=NCL Isoform 1 of Nucleolin	TLVLSNLSYSATEETLQEVFEK	837.0984	2508.2733	3	37	-777.777	-777.777	-777.777	-777.777	0	0	3388.7759	0	0	0	2508.2726	837.0981447	2508.272646	0	FALSE			-777.777	-777.777	-777.777	1	30.4	M:\Shao-En\MSDATA\kinaseinhib\k252a\solcomp\1000x\J6\MSQuantCompatible_kinaseinhib_k252a_solcomp_1000x_J6_combo_mascot_results.html	1Lys8	4	-777.777	-777.777	M:\Shao-En\MSDATA\kinaseinhib\k252a\solcomp\1000x\J6\m03182008_j6_5.raw		0	2500.258435		0	TRUE	0	-777.777
-1	1	0	1.099	0.21	IPI:IPI00604620.3	76625	SPACER	SWISS-PROT:P19338-1|ENSEMBL:ENSP00000318195|REFSEQ:NP_005372 Tax_Id=9606 Gene_Symbol=NCL Isoform 1 of Nucleolin	TLVLSNLSYSATEETLQEVFEK	834.4249	2500.2527	3	36	-777.777	-777.777	-777.777	-777.777	0	0	3394.8353	0	0	0	2500.2584	834.4246495	2500.25216	0	FALSE			-777.777	-777.777	-777.777	1	27.9	M:\Shao-En\MSDATA\kinaseinhib\k252a\solcomp\1000x\J6\MSQuantCompatible_kinaseinhib_k252a_solcomp_1000x_J6_combo_mascot_results.html		4	-777.777	-777.777	M:\Shao-En\MSDATA\kinaseinhib\k252a\solcomp\1000x\J6\m03182008_j6_6.raw		0	2500.258435		0	TRUE	0	-777.777
-1	1	0	1.099	0.21	IPI:IPI00604620.3	76625	SPACER	SWISS-PROT:P19338-1|ENSEMBL:ENSP00000318195|REFSEQ:NP_005372 Tax_Id=9606 Gene_Symbol=NCL Isoform 1 of Nucleolin	TLVLSNLSYSATEETLQEVFEK	837.0983	2508.2732	3	33	-777.777	-777.777	-777.777	-777.777	0	0	3334.593	0	0	0	2508.2726	837.0980447	2508.272346	0	FALSE			-777.777	-777.777	-777.777	1	26.2	M:\Shao-En\MSDATA\kinaseinhib\k252a\solcomp\1000x\J6\MSQuantCompatible_kinaseinhib_k252a_solcomp_1000x_J6_combo_mascot_results.html	1Lys8	4	-777.777	-777.777	M:\Shao-En\MSDATA\kinaseinhib\k252a\solcomp\1000x\J6\m03182008_j6_1.raw		0	2500.258435		0	TRUE	0	-777.777
-1	1	0	1.099	0.21	IPI:IPI00604620.3	76625	SPACER	SWISS-PROT:P19338-1|ENSEMBL:ENSP00000318195|REFSEQ:NP_005372 Tax_Id=9606 Gene_Symbol=NCL Isoform 1 of Nucleolin	TLVLSNLSYSATEETLQEVFEK	834.4282	2500.2627	3	28	-777.777	-777.777	-777.777	-777.777	0	0	3317.4749	0	0	0	2500.2584	834.4279495	2500.26206	0	FALSE			-777.777	-777.777	-777.777	1	20.8	M:\Shao-En\MSDATA\kinaseinhib\k252a\solcomp\1000x\J6\MSQuantCompatible_kinaseinhib_k252a_solcomp_1000x_J6_combo_mascot_results.html		4	-777.777	-777.777	M:\Shao-En\MSDATA\kinaseinhib\k252a\solcomp\1000x\J6\m03182008_j6_2.raw		0	2500.258435		0	TRUE	0	-777.777
-1	1	0	1.099	0.21	IPI:IPI00604620.3	76625	SPACER	SWISS-PROT:P19338-1|ENSEMBL:ENSP00000318195|REFSEQ:NP_005372 Tax_Id=9606 Gene_Symbol=NCL Isoform 1 of Nucleolin	TLVLSNLSYSATEETLQEVFEK	837.0987	2508.2742	3	25	-777.777	-777.777	-777.777	-777.777	0	0	3347.1205	0	0	0	2508.2726	837.0984447	2508.273546	0	FALSE			-777.777	-777.777	-777.777	1	21.8	M:\Shao-En\MSDATA\kinaseinhib\k252a\solcomp\1000x\J6\MSQuantCompatible_kinaseinhib_k252a_solcomp_1000x_J6_combo_mascot_results.html	1Lys8	4	-777.777	-777.777	M:\Shao-En\MSDATA\kinaseinhib\k252a\solcomp\1000x\J6\m03182008_j6_3.raw		0	2500.258435		0	FALSE	0	-777.777
-1	1	0	1.099	0.21	IPI:IPI00604620.3	76625	SPACER	SWISS-PROT:P19338-1|ENSEMBL:ENSP00000318195|REFSEQ:NP_005372 Tax_Id=9606 Gene_Symbol=NCL Isoform 1 of Nucleolin	TLVLSNLSYSATEETLQEVFEK	834.428	2500.2621	3	21	-777.777	-777.777	-777.777	-777.777	0	0	3368.3376	0	0	0	2500.2584	834.4277495	2500.26146	0	FALSE			-777.777	-777.777	-777.777	1	13.2	M:\Shao-En\MSDATA\kinaseinhib\k252a\solcomp\1000x\J6\MSQuantCompatible_kinaseinhib_k252a_solcomp_1000x_J6_combo_mascot_results.html		4	-777.777	-777.777	M:\Shao-En\MSDATA\kinaseinhib\k252a\solcomp\1000x\J6\m03182008_j6_4.raw		0	2500.258435		0	FALSE	0	-777.777
-1	1	0	1.099	0.21	IPI:IPI00604620.3	76625	SPACER	SWISS-PROT:P19338-1|ENSEMBL:ENSP00000318195|REFSEQ:NP_005372 Tax_Id=9606 Gene_Symbol=NCL Isoform 1 of Nucleolin	TLVLSNLSYSATEETLQEVFEK	837.0969	2508.2689	3	15	-777.777	-777.777	-777.777	-777.777	0	0	3365.4764	0	0	0	2508.2726	837.0966447	2508.268146	0	FALSE			-777.777	-777.777	-777.777	1	12.6	M:\Shao-En\MSDATA\kinaseinhib\k252a\solcomp\1000x\J6\MSQuantCompatible_kinaseinhib_k252a_solcomp_1000x_J6_combo_mascot_results.html	1Lys8	4	-777.777	-777.777	M:\Shao-En\MSDATA\kinaseinhib\k252a\solcomp\1000x\J6\m03182008_j6_4.raw		0	2500.258435		0	FALSE	0	-777.777
-1	1	0	1.099	0.21	IPI:IPI00604620.3	76625	SPACER	SWISS-PROT:P19338-1|ENSEMBL:ENSP00000318195|REFSEQ:NP_005372 Tax_Id=9606 Gene_Symbol=NCL Isoform 1 of Nucleolin	TLVLSNLSYSATEETLQEVFEKATFIK	1026.5488	3076.6247	3	47	-777.777	-777.777	-777.777	-777.777	3508.729617	13.25216241	3507.6174	3509.042579	3507.0749	4919.113062	3076.619	1026.548201	3076.622816	3060.59193	FALSE			-777.777	-777.777	-777.777	1	36.6	M:\Shao-En\MSDATA\kinaseinhib\k252a\solcomp\1000x\J6\MSQuantCompatible_kinaseinhib_k252a_solcomp_1000x_J6_combo_mascot_results.html	2Lys8	4	-777.777	-777.777	M:\Shao-En\MSDATA\kinaseinhib\k252a\solcomp\1000x\J6\m03182008_j6_6.raw		801445.6946	3060.590655		1026.548836	TRUE	1026.548237	-777.777
-1	1	0	1.099	0.21	IPI:IPI00604620.3	76625	SPACER	SWISS-PROT:P19338-1|ENSEMBL:ENSP00000318195|REFSEQ:NP_005372 Tax_Id=9606 Gene_Symbol=NCL Isoform 1 of Nucleolin	TLVLSNLSYSATEETLQEVFEKATFIK	1021.2071	3060.5995	3	33	-777.777	-777.777	-777.777	-777.777	0	0	3505.2985	0	0	0	3060.5906	1021.206511	3060.597745	0	FALSE			-777.777	-777.777	-777.777	1	25.9	M:\Shao-En\MSDATA\kinaseinhib\k252a\solcomp\1000x\J6\MSQuantCompatible_kinaseinhib_k252a_solcomp_1000x_J6_combo_mascot_results.html		4	-777.777	-777.777	M:\Shao-En\MSDATA\kinaseinhib\k252a\solcomp\1000x\J6\m03182008_j6_6.raw		0	3060.590655		0	TRUE	0	-777.777
-1	1	0	1.099	0.21	IPI:IPI00604620.3	76625	SPACER	SWISS-PROT:P19338-1|ENSEMBL:ENSP00000318195|REFSEQ:NP_005372 Tax_Id=9606 Gene_Symbol=NCL Isoform 1 of Nucleolin	VAVATPAK	382.7415	763.4685	2	18	-777.777	-777.777	-777.777	-777.777	0	0	814.2309	0	0	0	763.4683	382.742068	763.4696107	0	FALSE			-777.777	-777.777	-777.777	1	6.5	M:\Shao-En\MSDATA\kinaseinhib\k252a\solcomp\1000x\J6\MSQuantCompatible_kinaseinhib_k252a_solcomp_1000x_J6_combo_mascot_results.html	1Lys8	4	-777.777	-777.777	M:\Shao-En\MSDATA\kinaseinhib\k252a\solcomp\1000x\J6\m03182008_j6_6.raw		0	755.4541147		0	FALSE	0	-777.777
-1	1	0	1.099	0.21	IPI:IPI00604620.3	76625	SPACER	SWISS-PROT:P19338-1|ENSEMBL:ENSP00000318195|REFSEQ:NP_005372 Tax_Id=9606 Gene_Symbol=NCL Isoform 1 of Nucleolin	VAVATPAKK	450.7957	899.5768	2	30	-777.777	-777.777	-777.777	-777.777	764.2789341	3.7348	759.9181	764.0297138	764.8185	39757.29172	899.5775	450.7961447	899.577764	883.5492837	FALSE			-777.777	-777.777	-777.777	1	15.9	M:\Shao-En\MSDATA\kinaseinhib\k252a\solcomp\1000x\J6\MSQuantCompatible_kinaseinhib_k252a_solcomp_1000x_J6_combo_mascot_results.html	2Lys8	4	-777.777	-777.777	M:\Shao-En\MSDATA\kinaseinhib\k252a\solcomp\1000x\J6\m03182008_j6_6.raw		23016360.28	883.5490747		450.7957357	TRUE	450.7961804	-777.777
-1	1	0	1.099	0.21	IPI:IPI00604620.3	76625	SPACER	SWISS-PROT:P19338-1|ENSEMBL:ENSP00000318195|REFSEQ:NP_005372 Tax_Id=9606 Gene_Symbol=NCL Isoform 1 of Nucleolin	VAVATPAKK	442.7819	883.5492	2	28	-777.777	-777.777	-777.777	-777.777	0	0	760.1758	0	0	0	883.5491	442.7823592	883.5501931	0	FALSE			-777.777	-777.777	-777.777	1	5.4	M:\Shao-En\MSDATA\kinaseinhib\k252a\solcomp\1000x\J6\MSQuantCompatible_kinaseinhib_k252a_solcomp_1000x_J6_combo_mascot_results.html		4	-777.777	-777.777	M:\Shao-En\MSDATA\kinaseinhib\k252a\solcomp\1000x\J6\m03182008_j6_6.raw		0	883.5490747		0	TRUE	0	-777.777
-1	1	0	1.099	0.21	IPI:IPI00604620.3	76625	SPACER	SWISS-PROT:P19338-1|ENSEMBL:ENSP00000318195|REFSEQ:NP_005372 Tax_Id=9606 Gene_Symbol=NCL Isoform 1 of Nucleolin	VEGTEPTTAFNLFVGNLNFNK	1156.5824	2311.1503	2	115	-777.777	-777.777	-777.777	-777.777	3285.087966	17.68090807	3298.2896	3285.393203	3283.0523	121405.4304	2311.1484	1156.581566	2311.148606	2311.148446	FALSE			-777.777	-777.777	-777.777	1	104.9	M:\Shao-En\MSDATA\kinaseinhib\k252a\solcomp\1000x\J6\MSQuantCompatible_kinaseinhib_k252a_solcomp_1000x_J6_combo_mascot_results.html		4	-777.777	-777.777	M:\Shao-En\MSDATA\kinaseinhib\k252a\solcomp\1000x\J6\m03182008_j6_6.raw		16380504.82	2311.148425		1156.582595	TRUE	1156.581761	-777.777
-1	1	0	1.099	0.21	IPI:IPI00604620.3	76625	SPACER	SWISS-PROT:P19338-1|ENSEMBL:ENSP00000318195|REFSEQ:NP_005372 Tax_Id=9606 Gene_Symbol=NCL Isoform 1 of Nucleolin	VEGTEPTTAFNLFVGNLNFNK	1160.5902	2319.1658	2	105	-777.777	-777.777	-777.777	-777.777	0	0	3293.2625	0	0	0	2319.1626	1160.589358	2319.164192	0	FALSE			-777.777	-777.777	-777.777	1	95	M:\Shao-En\MSDATA\kinaseinhib\k252a\solcomp\1000x\J6\MSQuantCompatible_kinaseinhib_k252a_solcomp_1000x_J6_combo_mascot_results.html	1Lys8	4	-777.777	-777.777	M:\Shao-En\MSDATA\kinaseinhib\k252a\solcomp\1000x\J6\m03182008_j6_6.raw		0	2311.148425		0	TRUE	0	-777.777
-1	1	0	1.099	0.21	IPI:IPI00604620.3	76625	SPACER	SWISS-PROT:P19338-1|ENSEMBL:ENSP00000318195|REFSEQ:NP_005372 Tax_Id=9606 Gene_Symbol=NCL Isoform 1 of Nucleolin	VEGTEPTTAFNLFVGNLNFNK	1160.5908	2319.1671	2	101	-777.777	-777.777	-777.777	-777.777	3293.673567	15.66200011	3291.1284	3293.454629	3291.7097	36126.58584	2319.1626	1160.589958	2319.165392	2311.149395	FALSE			-777.777	-777.777	-777.777	1	92	M:\Shao-En\MSDATA\kinaseinhib\k252a\solcomp\1000x\J6\MSQuantCompatible_kinaseinhib_k252a_solcomp_1000x_J6_combo_mascot_results.html	1Lys8	4	-777.777	-777.777	M:\Shao-En\MSDATA\kinaseinhib\k252a\solcomp\1000x\J6\m03182008_j6_5.raw		4888618.075	2311.148425		1160.590649	TRUE	1160.589808	-777.777
-1	1	0	1.099	0.21	IPI:IPI00604620.3	76625	SPACER	SWISS-PROT:P19338-1|ENSEMBL:ENSP00000318195|REFSEQ:NP_005372 Tax_Id=9606 Gene_Symbol=NCL Isoform 1 of Nucleolin	VEGTEPTTAFNLFVGNLNFNK	1156.5827	2311.1509	2	87	-777.777	-777.777	-777.777	-777.777	0	0	3290.8407	0	0	0	2311.1484	1156.581866	2311.149206	0	FALSE			-777.777	-777.777	-777.777	1	80.7	M:\Shao-En\MSDATA\kinaseinhib\k252a\solcomp\1000x\J6\MSQuantCompatible_kinaseinhib_k252a_solcomp_1000x_J6_combo_mascot_results.html		4	-777.777	-777.777	M:\Shao-En\MSDATA\kinaseinhib\k252a\solcomp\1000x\J6\m03182008_j6_5.raw		0	2311.148425		0	TRUE	0	-777.777
-1	1	0	1.099	0.21	IPI:IPI00604620.3	76625	SPACER	SWISS-PROT:P19338-1|ENSEMBL:ENSP00000318195|REFSEQ:NP_005372 Tax_Id=9606 Gene_Symbol=NCL Isoform 1 of Nucleolin	VEGTEPTTAFNLFVGNLNFNK	1156.5829	2311.1513	2	82	-777.777	-777.777	-777.777	-777.777	0	0	3279.7334	0	0	0	2311.1484	1156.582066	2311.149606	0	FALSE			-777.777	-777.777	-777.777	1	71	M:\Shao-En\MSDATA\kinaseinhib\k252a\solcomp\1000x\J6\MSQuantCompatible_kinaseinhib_k252a_solcomp_1000x_J6_combo_mascot_results.html		4	-777.777	-777.777	M:\Shao-En\MSDATA\kinaseinhib\k252a\solcomp\1000x\J6\m03182008_j6_6.raw		0	2311.148425		0	TRUE	0	-777.777
-1	1	0	1.099	0.21	IPI:IPI00604620.3	76625	SPACER	SWISS-PROT:P19338-1|ENSEMBL:ENSP00000318195|REFSEQ:NP_005372 Tax_Id=9606 Gene_Symbol=NCL Isoform 1 of Nucleolin	VEGTEPTTAFNLFVGNLNFNK	1160.5906	2319.1667	2	99	-777.777	-777.777	-777.777	-777.777	0	0	3278.6362	0	0	0	2319.1626	1160.589758	2319.164992	0	FALSE			-777.777	-777.777	-777.777	1	86.4	M:\Shao-En\MSDATA\kinaseinhib\k252a\solcomp\1000x\J6\MSQuantCompatible_kinaseinhib_k252a_solcomp_1000x_J6_combo_mascot_results.html	1Lys8	4	-777.777	-777.777	M:\Shao-En\MSDATA\kinaseinhib\k252a\solcomp\1000x\J6\m03182008_j6_6.raw		0	2311.148425		0	TRUE	0	-777.777
-1	1	0	1.099	0.21	IPI:IPI00604620.3	76625	SPACER	SWISS-PROT:P19338-1|ENSEMBL:ENSP00000318195|REFSEQ:NP_005372 Tax_Id=9606 Gene_Symbol=NCL Isoform 1 of Nucleolin	VEGTEPTTAFNLFVGNLNFNK	774.0621	2319.1645	3	77	-777.777	-777.777	-777.777	-777.777	3293.942558	17.9788356	3292.8472	3293.614223	3293.764	14597.4857	2319.1626	774.0619589	2319.164089	2311.148497	FALSE			-777.777	-777.777	-777.777	1	66.8	M:\Shao-En\MSDATA\kinaseinhib\k252a\solcomp\1000x\J6\MSQuantCompatible_kinaseinhib_k252a_solcomp_1000x_J6_combo_mascot_results.html	1Lys8	4	-777.777	-777.777	M:\Shao-En\MSDATA\kinaseinhib\k252a\solcomp\1000x\J6\m03182008_j6_5.raw		3637783.879	2311.148425		774.0618965	TRUE	774.0617554	-777.777
-1	1	0	1.099	0.21	IPI:IPI00604620.3	76625	SPACER	SWISS-PROT:P19338-1|ENSEMBL:ENSP00000318195|REFSEQ:NP_005372 Tax_Id=9606 Gene_Symbol=NCL Isoform 1 of Nucleolin	VEGTEPTTAFNLFVGNLNFNK	771.3914	2311.1524	3	74	-777.777	-777.777	-777.777	-777.777	0	0	3292.5446	0	0	0	2311.1484	771.3912638	2311.152003	0	FALSE			-777.777	-777.777	-777.777	1	65.8	M:\Shao-En\MSDATA\kinaseinhib\k252a\solcomp\1000x\J6\MSQuantCompatible_kinaseinhib_k252a_solcomp_1000x_J6_combo_mascot_results.html		4	-777.777	-777.777	M:\Shao-En\MSDATA\kinaseinhib\k252a\solcomp\1000x\J6\m03182008_j6_5.raw		0	2311.148425		0	TRUE	0	-777.777
-1	1	0	1.099	0.21	IPI:IPI00604620.3	76625	SPACER	SWISS-PROT:P19338-1|ENSEMBL:ENSP00000318195|REFSEQ:NP_005372 Tax_Id=9606 Gene_Symbol=NCL Isoform 1 of Nucleolin	VEGTEPTTAFNLFVGNLNFNK	771.3914	2311.1524	3	63	-777.777	-777.777	-777.777	-777.777	3285.63572	20.01256937	3280.2925	3285.387086	3284.9395	44158.21937	2311.1484	771.3912638	2311.152003	2311.147174	FALSE			-777.777	-777.777	-777.777	1	54.8	M:\Shao-En\MSDATA\kinaseinhib\k252a\solcomp\1000x\J6\MSQuantCompatible_kinaseinhib_k252a_solcomp_1000x_J6_combo_mascot_results.html		4	-777.777	-777.777	M:\Shao-En\MSDATA\kinaseinhib\k252a\solcomp\1000x\J6\m03182008_j6_6.raw		10931863.84	2311.148425		771.3886663	TRUE	771.38853	-777.777
-1	1	0	1.099	0.21	IPI:IPI00604620.3	76625	SPACER	SWISS-PROT:P19338-1|ENSEMBL:ENSP00000318195|REFSEQ:NP_005372 Tax_Id=9606 Gene_Symbol=NCL Isoform 1 of Nucleolin	VEGTEPTTAFNLFVGNLNFNK	774.0619	2319.1638	3	55	-777.777	-777.777	-777.777	-777.777	0	0	3278.9219	0	0	0	2319.1626	774.0617589	2319.163489	0	FALSE			-777.777	-777.777	-777.777	1	48.9	M:\Shao-En\MSDATA\kinaseinhib\k252a\solcomp\1000x\J6\MSQuantCompatible_kinaseinhib_k252a_solcomp_1000x_J6_combo_mascot_results.html	1Lys8	4	-777.777	-777.777	M:\Shao-En\MSDATA\kinaseinhib\k252a\solcomp\1000x\J6\m03182008_j6_6.raw		0	2311.148425		0	TRUE	0	-777.777
-1	1	0	1.099	0.21	IPI:IPI00604620.3	76625	SPACER	SWISS-PROT:P19338-1|ENSEMBL:ENSP00000318195|REFSEQ:NP_005372 Tax_Id=9606 Gene_Symbol=NCL Isoform 1 of Nucleolin	VEGTEPTTAFNLFVGNLNFNK	774.062	2319.164	3	42	-777.777	-777.777	-777.777	-777.777	0	0	3295.825	0	0	0	2319.1626	774.0618589	2319.163789	0	FALSE			-777.777	-777.777	-777.777	1	35.5	M:\Shao-En\MSDATA\kinaseinhib\k252a\solcomp\1000x\J6\MSQuantCompatible_kinaseinhib_k252a_solcomp_1000x_J6_combo_mascot_results.html	1Lys8	4	-777.777	-777.777	M:\Shao-En\MSDATA\kinaseinhib\k252a\solcomp\1000x\J6\m03182008_j6_6.raw		0	2311.148425		0	TRUE	0	-777.777
-1	1	0	1.099	0.21	IPI:IPI00604620.3	76625	SPACER	SWISS-PROT:P19338-1|ENSEMBL:ENSP00000318195|REFSEQ:NP_005372 Tax_Id=9606 Gene_Symbol=NCL Isoform 1 of Nucleolin	VFGNEIKLEKPK	713.4291	1424.8436	2	33	-777.777	-777.777	-777.777	-777.777	2283.525417	7.670207555	2285.6798	2283.620797	2282.7551	56125.28115	1424.8453	713.4290688	1424.843612	1400.802528	FALSE			-777.777	-777.777	-777.777	1	25.1	M:\Shao-En\MSDATA\kinaseinhib\k252a\solcomp\1000x\J6\MSQuantCompatible_kinaseinhib_k252a_solcomp_1000x_J6_combo_mascot_results.html	3Lys8	4	-777.777	-777.777	M:\Shao-En\MSDATA\kinaseinhib\k252a\solcomp\1000x\J6\m03182008_j6_5.raw		16245102.31	1400.802715		713.4301143	TRUE	713.4300831	-777.777
-1	1	0	1.099	0.21	IPI:IPI00604620.3	76625	SPACER	SWISS-PROT:P19338-1|ENSEMBL:ENSP00000318195|REFSEQ:NP_005372 Tax_Id=9606 Gene_Symbol=NCL Isoform 1 of Nucleolin	VFGNEIKLEKPK	467.9408	1400.8004	3	26	-777.777	-777.777	-777.777	-777.777	2283.163706	9.787092724	2280.002	2283.641405	2284.4531	182107.3809	1400.8027	467.9412136	1400.801853	1400.801781	FALSE			-777.777	-777.777	-777.777	1	18.7	M:\Shao-En\MSDATA\kinaseinhib\k252a\solcomp\1000x\J6\MSQuantCompatible_kinaseinhib_k252a_solcomp_1000x_J6_combo_mascot_results.html		4	-777.777	-777.777	M:\Shao-En\MSDATA\kinaseinhib\k252a\solcomp\1000x\J6\m03182008_j6_5.raw		99292351.5	1400.802715		467.9407214	TRUE	467.941135	-777.777
-1	1	0	1.099	0.21	IPI:IPI00604620.3	76625	SPACER	SWISS-PROT:P19338-1|ENSEMBL:ENSP00000318195|REFSEQ:NP_005372 Tax_Id=9606 Gene_Symbol=NCL Isoform 1 of Nucleolin	VFGNEIKLEKPK	475.955	1424.8432	3	12	-777.777	-777.777	-777.777	-777.777	0	0	2280.2605	0	0	0	1424.8453	475.9553991	1424.844409	0	FALSE			-777.777	-777.777	-777.777	1	5.7	M:\Shao-En\MSDATA\kinaseinhib\k252a\solcomp\1000x\J6\MSQuantCompatible_kinaseinhib_k252a_solcomp_1000x_J6_combo_mascot_results.html	3Lys8	4	-777.777	-777.777	M:\Shao-En\MSDATA\kinaseinhib\k252a\solcomp\1000x\J6\m03182008_j6_5.raw		0	1400.802715		0	FALSE	0	-777.777
-1	1	0	1.099	0.21	IPI:IPI00604620.3	76625	SPACER	SWISS-PROT:P19338-1|ENSEMBL:ENSP00000318195|REFSEQ:NP_005372 Tax_Id=9606 Gene_Symbol=NCL Isoform 1 of Nucleolin	VFGNEIKLEKPK	357.2185	1424.8449	4	16	-777.777	-777.777	-777.777	-777.777	0	0	2276.8564	0	0	0	1424.8453	357.2191143	1424.847406	0	FALSE			-777.777	-777.777	-777.777	1	12.7	M:\Shao-En\MSDATA\kinaseinhib\k252a\solcomp\1000x\J6\MSQuantCompatible_kinaseinhib_k252a_solcomp_1000x_J6_combo_mascot_results.html	3Lys8	4	-777.777	-777.777	M:\Shao-En\MSDATA\kinaseinhib\k252a\solcomp\1000x\J6\m03182008_j6_6.raw		0	1400.802715		0	FALSE	0	-777.777
-1	1	0	1.099	0.21	IPI:IPI00604620.3	76625	SPACER	SWISS-PROT:P19338-1|ENSEMBL:ENSP00000318195|REFSEQ:NP_005372 Tax_Id=9606 Gene_Symbol=NCL Isoform 1 of Nucleolin	VTQDELKEVFEDAAEIR	996.5003	1990.986	2	105	-777.777	-777.777	-777.777	-777.777	3045.390134	8.495116982	3042.453	3045.604517	3044.8127	292841.3671	1990.9847	996.4997558	1990.984986	1990.984272	FALSE			-777.777	-777.777	-777.777	1	90	M:\Shao-En\MSDATA\kinaseinhib\k252a\solcomp\1000x\J6\MSQuantCompatible_kinaseinhib_k252a_solcomp_1000x_J6_combo_mascot_results.html		4	-777.777	-777.777	M:\Shao-En\MSDATA\kinaseinhib\k252a\solcomp\1000x\J6\m03182008_j6_5.raw		49354521.78	1990.984705		996.4999478	TRUE	996.4994037	-777.777
-1	1	0	1.099	0.21	IPI:IPI00604620.3	76625	SPACER	SWISS-PROT:P19338-1|ENSEMBL:ENSP00000318195|REFSEQ:NP_005372 Tax_Id=9606 Gene_Symbol=NCL Isoform 1 of Nucleolin	VTQDELKEVFEDAAEIR	996.5001	1990.9856	2	104	-777.777	-777.777	-777.777	-777.777	3041.571222	10.83657742	3038.5381	3041.741868	3041.5129	443998.4128	1990.9847	996.4995558	1990.984586	1990.98421	FALSE			-777.777	-777.777	-777.777	1	91.4	M:\Shao-En\MSDATA\kinaseinhib\k252a\solcomp\1000x\J6\MSQuantCompatible_kinaseinhib_k252a_solcomp_1000x_J6_combo_mascot_results.html		4	-777.777	-777.777	M:\Shao-En\MSDATA\kinaseinhib\k252a\solcomp\1000x\J6\m03182008_j6_6.raw		74832147.72	1990.984705		996.4999195	TRUE	996.4993754	-777.777
-1	1	0	1.099	0.21	IPI:IPI00604620.3	76625	SPACER	SWISS-PROT:P19338-1|ENSEMBL:ENSP00000318195|REFSEQ:NP_005372 Tax_Id=9606 Gene_Symbol=NCL Isoform 1 of Nucleolin	VTQDELKEVFEDAAEIR	1003.5187	2005.0229	2	101	-777.777	-777.777	-777.777	-777.777	0	0	3042.1692	0	0	0	2005.019	1003.518143	2005.021761	0	FALSE			-777.777	-777.777	-777.777	1	77.1	M:\Shao-En\MSDATA\kinaseinhib\k252a\solcomp\1000x\J6\MSQuantCompatible_kinaseinhib_k252a_solcomp_1000x_J6_combo_mascot_results.html	1Arg6 1Lys8	4	-777.777	-777.777	M:\Shao-En\MSDATA\kinaseinhib\k252a\solcomp\1000x\J6\m03182008_j6_5.raw		0	1990.984705		0	TRUE	0	-777.777
-1	1	0	1.099	0.21	IPI:IPI00604620.3	76625	SPACER	SWISS-PROT:P19338-1|ENSEMBL:ENSP00000318195|REFSEQ:NP_005372 Tax_Id=9606 Gene_Symbol=NCL Isoform 1 of Nucleolin	VTQDELKEVFEDAAEIR	664.6692	1990.9856	3	43	-777.777	-777.777	-777.777	-777.777	3045.362586	8.495116982	3041.5944	3045.613057	3044.8127	362613.9034	1990.9847	664.6692571	1990.985983	1990.985052	FALSE			-777.777	-777.777	-777.777	1	34	M:\Shao-En\MSDATA\kinaseinhib\k252a\solcomp\1000x\J6\MSQuantCompatible_kinaseinhib_k252a_solcomp_1000x_J6_combo_mascot_results.html		4	-777.777	-777.777	M:\Shao-En\MSDATA\kinaseinhib\k252a\solcomp\1000x\J6\m03182008_j6_5.raw		112627776.5	1990.984705		664.6688806	TRUE	664.6689377	-777.777
-1	1	0	1.099	0.21	IPI:IPI00604620.3	76625	SPACER	SWISS-PROT:P19338-1|ENSEMBL:ENSP00000318195|REFSEQ:NP_005372 Tax_Id=9606 Gene_Symbol=NCL Isoform 1 of Nucleolin	VTQDELKEVFEDAAEIR	669.3481	2005.0226	3	43	-777.777	-777.777	-777.777	-777.777	0	0	3041.8825	0	0	0	2005.019	669.3481487	2005.022658	0	FALSE			-777.777	-777.777	-777.777	1	33.2	M:\Shao-En\MSDATA\kinaseinhib\k252a\solcomp\1000x\J6\MSQuantCompatible_kinaseinhib_k252a_solcomp_1000x_J6_combo_mascot_results.html	1Arg6 1Lys8	4	-777.777	-777.777	M:\Shao-En\MSDATA\kinaseinhib\k252a\solcomp\1000x\J6\m03182008_j6_5.raw		0	1990.984705		0	TRUE	0	-777.777
-1	1	0	1.099	0.21	IPI:IPI00604620.3	76625	SPACER	SWISS-PROT:P19338-1|ENSEMBL:ENSP00000318195|REFSEQ:NP_005372 Tax_Id=9606 Gene_Symbol=NCL Isoform 1 of Nucleolin	VTQDELKEVFEDAAEIR	664.6689	1990.9849	3	42	-777.777	-777.777	-777.777	-777.777	3042.012574	13.07166304	3047.7985	3041.74431	3041.5129	460910.508	1990.9847	664.6689571	1990.985083	1990.986196	FALSE			-777.777	-777.777	-777.777	1	28.1	M:\Shao-En\MSDATA\kinaseinhib\k252a\solcomp\1000x\J6\MSQuantCompatible_kinaseinhib_k252a_solcomp_1000x_J6_combo_mascot_results.html		4	-777.777	-777.777	M:\Shao-En\MSDATA\kinaseinhib\k252a\solcomp\1000x\J6\m03182008_j6_6.raw		143030933.6	1990.984705		664.6690296	TRUE	664.6690867	-777.777
-1	1	0	1.099	0.21	IPI:IPI00604620.3	76625	SPACER	SWISS-PROT:P19338-1|ENSEMBL:ENSP00000318195|REFSEQ:NP_005372 Tax_Id=9606 Gene_Symbol=NCL Isoform 1 of Nucleolin	VTQDELKEVFEDAAEIR	669.3468	2005.0186	3	42	-777.777	-777.777	-777.777	-777.777	3045.680841	7.916621395	3044.7298	3045.819397	3046.157	1589.280484	2005.019	669.3468487	2005.018758	1990.983414	FALSE			-777.777	-777.777	-777.777	1	31.9	M:\Shao-En\MSDATA\kinaseinhib\k252a\solcomp\1000x\J6\MSQuantCompatible_kinaseinhib_k252a_solcomp_1000x_J6_combo_mascot_results.html	1Arg6 1Lys8	4	-777.777	-777.777	M:\Shao-En\MSDATA\kinaseinhib\k252a\solcomp\1000x\J6\m03182008_j6_1.raw		493647.7363	1990.984705		669.3456591	TRUE	669.3457078	-777.777
-1	1	0	1.099	0.21	IPI:IPI00604620.3	76625	SPACER	SWISS-PROT:P19338-1|ENSEMBL:ENSP00000318195|REFSEQ:NP_005372 Tax_Id=9606 Gene_Symbol=NCL Isoform 1 of Nucleolin	VTQDELKEVFEDAAEIR	669.3468	2005.0186	3	38	-777.777	-777.777	-777.777	-777.777	0	0	3037.1774	0	0	0	2005.019	669.3468487	2005.018758	0	FALSE			-777.777	-777.777	-777.777	1	25.6	M:\Shao-En\MSDATA\kinaseinhib\k252a\solcomp\1000x\J6\MSQuantCompatible_kinaseinhib_k252a_solcomp_1000x_J6_combo_mascot_results.html	1Arg6 1Lys8	4	-777.777	-777.777	M:\Shao-En\MSDATA\kinaseinhib\k252a\solcomp\1000x\J6\m03182008_j6_6.raw		0	1990.984705		0	TRUE	0	-777.777
-1	1	0	1.099	0.21	IPI:IPI00604620.3	76625	SPACER	SWISS-PROT:P19338-1|ENSEMBL:ENSP00000318195|REFSEQ:NP_005372 Tax_Id=9606 Gene_Symbol=NCL Isoform 1 of Nucleolin	VTQDELKEVFEDAAEIR	664.6689	1990.9848	3	36	-777.777	-777.777	-777.777	-777.777	0	0	3038.2532	0	0	0	1990.9847	664.6689571	1990.985083	0	FALSE			-777.777	-777.777	-777.777	1	21.3	M:\Shao-En\MSDATA\kinaseinhib\k252a\solcomp\1000x\J6\MSQuantCompatible_kinaseinhib_k252a_solcomp_1000x_J6_combo_mascot_results.html		4	-777.777	-777.777	M:\Shao-En\MSDATA\kinaseinhib\k252a\solcomp\1000x\J6\m03182008_j6_6.raw		0	1990.984705		0	TRUE	0	-777.777
-1	1	0	1.099	0.21	IPI:IPI00604620.3	76625	SPACER	SWISS-PROT:P19338-1|ENSEMBL:ENSP00000318195|REFSEQ:NP_005372 Tax_Id=9606 Gene_Symbol=NCL Isoform 1 of Nucleolin	VTQDELKEVFEDAAEIR	664.6687	1990.9842	3	33	-777.777	-777.777	-777.777	-777.777	3058.976142	7.734215679	3060.1363	3059.105322	3059.1579	1369.576302	1990.9847	664.6687571	1990.984483	1990.983711	FALSE			-777.777	-777.777	-777.777	1	20.1	M:\Shao-En\MSDATA\kinaseinhib\k252a\solcomp\1000x\J6\MSQuantCompatible_kinaseinhib_k252a_solcomp_1000x_J6_combo_mascot_results.html		4	-777.777	-777.777	M:\Shao-En\MSDATA\kinaseinhib\k252a\solcomp\1000x\J6\m03182008_j6_4.raw		425183.3161	1990.984705		664.6686725	TRUE	664.6687297	-777.777
-1	1	0	1.099	0.21	IPI:IPI00604620.3	76625	SPACER	SWISS-PROT:P19338-1|ENSEMBL:ENSP00000318195|REFSEQ:NP_005372 Tax_Id=9606 Gene_Symbol=NCL Isoform 1 of Nucleolin	VTQDELKEVFEDAAEIR	664.6686	1990.9841	3	33	-777.777	-777.777	-777.777	-777.777	0	0	3044.3442	0	0	0	1990.9847	664.6686571	1990.984183	0	FALSE			-777.777	-777.777	-777.777	1	21.1	M:\Shao-En\MSDATA\kinaseinhib\k252a\solcomp\1000x\J6\MSQuantCompatible_kinaseinhib_k252a_solcomp_1000x_J6_combo_mascot_results.html		4	-777.777	-777.777	M:\Shao-En\MSDATA\kinaseinhib\k252a\solcomp\1000x\J6\m03182008_j6_1.raw		0	1990.984705		0	TRUE	0	-777.777
-1	1	0	0.969	0.19	IPI:IPI00220834.8	83222	SPACER	SWISS-PROT:P13010|TREMBL:Q0Z7V0;Q53HH7;Q53T09;Q53TC2|ENSEMBL:ENSP00000329528|REFSEQ:NP_066964|H-INV:HIT000195394|VEGA:OTTHUMP00000164061 Tax_Id=9606 Gene_Symbol=XRCC5 ATP-dependent DNA helicase 2 subunit 2	ALQEKVEIK	537.329	1072.6435	2	62	-777.777	-777.777	-777.777	-777.777	1705.120432	22.35873319	1703.019	1707.432157	1713.9384	571.1221768	1072.6463	537.3292879	1072.64405	1056.615809	FALSE			-777.777	-777.777	-777.777	1	29.7	M:\Shao-En\MSDATA\kinaseinhib\k252a\solcomp\1000x\J6\MSQuantCompatible_kinaseinhib_k252a_solcomp_1000x_J6_combo_mascot_results.html	2Lys8	5	-777.777	-777.777	M:\Shao-En\MSDATA\kinaseinhib\k252a\solcomp\1000x\J6\m03182008_j6_5.raw		253061.4045	1056.617885		537.3283268	TRUE	537.3286147	-777.777
-1	1	0	0.969	0.19	IPI:IPI00220834.8	83222	SPACER	SWISS-PROT:P13010|TREMBL:Q0Z7V0;Q53HH7;Q53T09;Q53TC2|ENSEMBL:ENSP00000329528|REFSEQ:NP_066964|H-INV:HIT000195394|VEGA:OTTHUMP00000164061 Tax_Id=9606 Gene_Symbol=XRCC5 ATP-dependent DNA helicase 2 subunit 2	ALQEKVEIK	529.3149	1056.6152	2	60	-777.777	-777.777	-777.777	-777.777	0	0	1553.3399	0	0	0	1056.6179	529.3152024	1056.615879	0	FALSE			-777.777	-777.777	-777.777	1	36	M:\Shao-En\MSDATA\kinaseinhib\k252a\solcomp\1000x\J6\MSQuantCompatible_kinaseinhib_k252a_solcomp_1000x_J6_combo_mascot_results.html		5	-777.777	-777.777	M:\Shao-En\MSDATA\kinaseinhib\k252a\solcomp\1000x\J6\m03182008_j6_5.raw		0	1056.617885		0	TRUE	0	-777.777
-1	1	0	0.969	0.19	IPI:IPI00220834.8	83222	SPACER	SWISS-PROT:P13010|TREMBL:Q0Z7V0;Q53HH7;Q53T09;Q53TC2|ENSEMBL:ENSP00000329528|REFSEQ:NP_066964|H-INV:HIT000195394|VEGA:OTTHUMP00000164061 Tax_Id=9606 Gene_Symbol=XRCC5 ATP-dependent DNA helicase 2 subunit 2	ALQEKVEIK	529.315	1056.6154	2	60	-777.777	-777.777	-777.777	-777.777	0	0	1647.3548	0	0	0	1056.6179	529.3153024	1056.616079	0	FALSE			-777.777	-777.777	-777.777	1	34.4	M:\Shao-En\MSDATA\kinaseinhib\k252a\solcomp\1000x\J6\MSQuantCompatible_kinaseinhib_k252a_solcomp_1000x_J6_combo_mascot_results.html		5	-777.777	-777.777	M:\Shao-En\MSDATA\kinaseinhib\k252a\solcomp\1000x\J6\m03182008_j6_5.raw		0	1056.617885		0	TRUE	0	-777.777
-1	1	0	0.969	0.19	IPI:IPI00220834.8	83222	SPACER	SWISS-PROT:P13010|TREMBL:Q0Z7V0;Q53HH7;Q53T09;Q53TC2|ENSEMBL:ENSP00000329528|REFSEQ:NP_066964|H-INV:HIT000195394|VEGA:OTTHUMP00000164061 Tax_Id=9606 Gene_Symbol=XRCC5 ATP-dependent DNA helicase 2 subunit 2	ALQEKVEIK	537.3282	1072.6418	2	54	-777.777	-777.777	-777.777	-777.777	0	0	1460.5212	0	0	0	1072.6463	537.3284879	1072.64245	0	FALSE			-777.777	-777.777	-777.777	1	25.9	M:\Shao-En\MSDATA\kinaseinhib\k252a\solcomp\1000x\J6\MSQuantCompatible_kinaseinhib_k252a_solcomp_1000x_J6_combo_mascot_results.html	2Lys8	5	-777.777	-777.777	M:\Shao-En\MSDATA\kinaseinhib\k252a\solcomp\1000x\J6\m03182008_j6_5.raw		0	1056.617885		0	TRUE	0	-777.777
-1	1	0	0.969	0.19	IPI:IPI00220834.8	83222	SPACER	SWISS-PROT:P13010|TREMBL:Q0Z7V0;Q53HH7;Q53T09;Q53TC2|ENSEMBL:ENSP00000329528|REFSEQ:NP_066964|H-INV:HIT000195394|VEGA:OTTHUMP00000164061 Tax_Id=9606 Gene_Symbol=XRCC5 ATP-dependent DNA helicase 2 subunit 2	ALQEKVEIK	529.3149	1056.6152	2	53	-777.777	-777.777	-777.777	-777.777	0	0	1770.0894	0	0	0	1056.6179	529.3152024	1056.615879	0	FALSE			-777.777	-777.777	-777.777	1	32.1	M:\Shao-En\MSDATA\kinaseinhib\k252a\solcomp\1000x\J6\MSQuantCompatible_kinaseinhib_k252a_solcomp_1000x_J6_combo_mascot_results.html		5	-777.777	-777.777	M:\Shao-En\MSDATA\kinaseinhib\k252a\solcomp\1000x\J6\m03182008_j6_5.raw		0	1056.617885		0	TRUE	0	-777.777
-1	1	0	0.969	0.19	IPI:IPI00220834.8	83222	SPACER	SWISS-PROT:P13010|TREMBL:Q0Z7V0;Q53HH7;Q53T09;Q53TC2|ENSEMBL:ENSP00000329528|REFSEQ:NP_066964|H-INV:HIT000195394|VEGA:OTTHUMP00000164061 Tax_Id=9606 Gene_Symbol=XRCC5 ATP-dependent DNA helicase 2 subunit 2	ALQEKVEIK	537.3282	1072.6419	2	52	-777.777	-777.777	-777.777	-777.777	0	0	1659.1011	0	0	0	1072.6463	537.3284879	1072.64245	0	FALSE			-777.777	-777.777	-777.777	1	31.3	M:\Shao-En\MSDATA\kinaseinhib\k252a\solcomp\1000x\J6\MSQuantCompatible_kinaseinhib_k252a_solcomp_1000x_J6_combo_mascot_results.html	2Lys8	5	-777.777	-777.777	M:\Shao-En\MSDATA\kinaseinhib\k252a\solcomp\1000x\J6\m03182008_j6_5.raw		0	1056.617885		0	TRUE	0	-777.777
-1	1	0	0.969	0.19	IPI:IPI00220834.8	83222	SPACER	SWISS-PROT:P13010|TREMBL:Q0Z7V0;Q53HH7;Q53T09;Q53TC2|ENSEMBL:ENSP00000329528|REFSEQ:NP_066964|H-INV:HIT000195394|VEGA:OTTHUMP00000164061 Tax_Id=9606 Gene_Symbol=XRCC5 ATP-dependent DNA helicase 2 subunit 2	ALQEKVEIK	537.3298	1072.6451	2	52	-777.777	-777.777	-777.777	-777.777	0	0	1399.6971	0	0	0	1072.6463	537.3300879	1072.64565	0	FALSE			-777.777	-777.777	-777.777	1	27.5	M:\Shao-En\MSDATA\kinaseinhib\k252a\solcomp\1000x\J6\MSQuantCompatible_kinaseinhib_k252a_solcomp_1000x_J6_combo_mascot_results.html	2Lys8	5	-777.777	-777.777	M:\Shao-En\MSDATA\kinaseinhib\k252a\solcomp\1000x\J6\m03182008_j6_5.raw		0	1056.617885		0	TRUE	0	-777.777
-1	1	0	0.969	0.19	IPI:IPI00220834.8	83222	SPACER	SWISS-PROT:P13010|TREMBL:Q0Z7V0;Q53HH7;Q53T09;Q53TC2|ENSEMBL:ENSP00000329528|REFSEQ:NP_066964|H-INV:HIT000195394|VEGA:OTTHUMP00000164061 Tax_Id=9606 Gene_Symbol=XRCC5 ATP-dependent DNA helicase 2 subunit 2	ALQEKVEIK	529.3149	1056.6152	2	48	-777.777	-777.777	-777.777	-777.777	0	0	1455.0786	0	0	0	1056.6179	529.3152024	1056.615879	0	FALSE			-777.777	-777.777	-777.777	1	21.4	M:\Shao-En\MSDATA\kinaseinhib\k252a\solcomp\1000x\J6\MSQuantCompatible_kinaseinhib_k252a_solcomp_1000x_J6_combo_mascot_results.html		5	-777.777	-777.777	M:\Shao-En\MSDATA\kinaseinhib\k252a\solcomp\1000x\J6\m03182008_j6_5.raw		0	1056.617885		0	TRUE	0	-777.777
-1	1	0	0.969	0.19	IPI:IPI00220834.8	83222	SPACER	SWISS-PROT:P13010|TREMBL:Q0Z7V0;Q53HH7;Q53T09;Q53TC2|ENSEMBL:ENSP00000329528|REFSEQ:NP_066964|H-INV:HIT000195394|VEGA:OTTHUMP00000164061 Tax_Id=9606 Gene_Symbol=XRCC5 ATP-dependent DNA helicase 2 subunit 2	ALQEKVEIK	529.3149	1056.6153	2	48	-777.777	-777.777	-777.777	-777.777	0	0	1423.2545	0	0	0	1056.6179	529.3152024	1056.615879	0	FALSE			-777.777	-777.777	-777.777	1	26	M:\Shao-En\MSDATA\kinaseinhib\k252a\solcomp\1000x\J6\MSQuantCompatible_kinaseinhib_k252a_solcomp_1000x_J6_combo_mascot_results.html		5	-777.777	-777.777	M:\Shao-En\MSDATA\kinaseinhib\k252a\solcomp\1000x\J6\m03182008_j6_5.raw		0	1056.617885		0	TRUE	0	-777.777
-1	1	0	0.969	0.19	IPI:IPI00220834.8	83222	SPACER	SWISS-PROT:P13010|TREMBL:Q0Z7V0;Q53HH7;Q53T09;Q53TC2|ENSEMBL:ENSP00000329528|REFSEQ:NP_066964|H-INV:HIT000195394|VEGA:OTTHUMP00000164061 Tax_Id=9606 Gene_Symbol=XRCC5 ATP-dependent DNA helicase 2 subunit 2	ALQEKVEIK	537.3282	1072.6419	2	48	-777.777	-777.777	-777.777	-777.777	0	0	1491.6041	0	0	0	1072.6463	537.3284879	1072.64245	0	FALSE			-777.777	-777.777	-777.777	1	21.9	M:\Shao-En\MSDATA\kinaseinhib\k252a\solcomp\1000x\J6\MSQuantCompatible_kinaseinhib_k252a_solcomp_1000x_J6_combo_mascot_results.html	2Lys8	5	-777.777	-777.777	M:\Shao-En\MSDATA\kinaseinhib\k252a\solcomp\1000x\J6\m03182008_j6_5.raw		0	1056.617885		0	TRUE	0	-777.777
-1	1	0	0.969	0.19	IPI:IPI00220834.8	83222	SPACER	SWISS-PROT:P13010|TREMBL:Q0Z7V0;Q53HH7;Q53T09;Q53TC2|ENSEMBL:ENSP00000329528|REFSEQ:NP_066964|H-INV:HIT000195394|VEGA:OTTHUMP00000164061 Tax_Id=9606 Gene_Symbol=XRCC5 ATP-dependent DNA helicase 2 subunit 2	ALQEKVEIK	537.3299	1072.6452	2	48	-777.777	-777.777	-777.777	-777.777	0	0	1393.8471	0	0	0	1072.6463	537.3301879	1072.64585	0	FALSE			-777.777	-777.777	-777.777	1	26.6	M:\Shao-En\MSDATA\kinaseinhib\k252a\solcomp\1000x\J6\MSQuantCompatible_kinaseinhib_k252a_solcomp_1000x_J6_combo_mascot_results.html	2Lys8	5	-777.777	-777.777	M:\Shao-En\MSDATA\kinaseinhib\k252a\solcomp\1000x\J6\m03182008_j6_5.raw		0	1056.617885		0	TRUE	0	-777.777
-1	1	0	0.969	0.19	IPI:IPI00220834.8	83222	SPACER	SWISS-PROT:P13010|TREMBL:Q0Z7V0;Q53HH7;Q53T09;Q53TC2|ENSEMBL:ENSP00000329528|REFSEQ:NP_066964|H-INV:HIT000195394|VEGA:OTTHUMP00000164061 Tax_Id=9606 Gene_Symbol=XRCC5 ATP-dependent DNA helicase 2 subunit 2	ALQEKVEIK	537.3283	1072.642	2	46	-777.777	-777.777	-777.777	-777.777	0	0	1650.0545	0	0	0	1072.6463	537.3285879	1072.64265	0	FALSE			-777.777	-777.777	-777.777	1	21.7	M:\Shao-En\MSDATA\kinaseinhib\k252a\solcomp\1000x\J6\MSQuantCompatible_kinaseinhib_k252a_solcomp_1000x_J6_combo_mascot_results.html	2Lys8	5	-777.777	-777.777	M:\Shao-En\MSDATA\kinaseinhib\k252a\solcomp\1000x\J6\m03182008_j6_5.raw		0	1056.617885		0	TRUE	0	-777.777
-1	1	0	0.969	0.19	IPI:IPI00220834.8	83222	SPACER	SWISS-PROT:P13010|TREMBL:Q0Z7V0;Q53HH7;Q53T09;Q53TC2|ENSEMBL:ENSP00000329528|REFSEQ:NP_066964|H-INV:HIT000195394|VEGA:OTTHUMP00000164061 Tax_Id=9606 Gene_Symbol=XRCC5 ATP-dependent DNA helicase 2 subunit 2	ALQEKVEIK	529.3149	1056.6152	2	45	-777.777	-777.777	-777.777	-777.777	0	0	1741.3951	0	0	0	1056.6179	529.3152024	1056.615879	0	FALSE			-777.777	-777.777	-777.777	1	17	M:\Shao-En\MSDATA\kinaseinhib\k252a\solcomp\1000x\J6\MSQuantCompatible_kinaseinhib_k252a_solcomp_1000x_J6_combo_mascot_results.html		5	-777.777	-777.777	M:\Shao-En\MSDATA\kinaseinhib\k252a\solcomp\1000x\J6\m03182008_j6_5.raw		0	1056.617885		0	TRUE	0	-777.777
-1	1	0	0.969	0.19	IPI:IPI00220834.8	83222	SPACER	SWISS-PROT:P13010|TREMBL:Q0Z7V0;Q53HH7;Q53T09;Q53TC2|ENSEMBL:ENSP00000329528|REFSEQ:NP_066964|H-INV:HIT000195394|VEGA:OTTHUMP00000164061 Tax_Id=9606 Gene_Symbol=XRCC5 ATP-dependent DNA helicase 2 subunit 2	ALQEKVEIK	537.3298	1072.6451	2	45	-777.777	-777.777	-777.777	-777.777	0	0	1846.8927	0	0	0	1072.6463	537.3300879	1072.64565	0	FALSE			-777.777	-777.777	-777.777	1	26.5	M:\Shao-En\MSDATA\kinaseinhib\k252a\solcomp\1000x\J6\MSQuantCompatible_kinaseinhib_k252a_solcomp_1000x_J6_combo_mascot_results.html	2Lys8	5	-777.777	-777.777	M:\Shao-En\MSDATA\kinaseinhib\k252a\solcomp\1000x\J6\m03182008_j6_5.raw		0	1056.617885		0	TRUE	0	-777.777
-1	1	0	0.969	0.19	IPI:IPI00220834.8	83222	SPACER	SWISS-PROT:P13010|TREMBL:Q0Z7V0;Q53HH7;Q53T09;Q53TC2|ENSEMBL:ENSP00000329528|REFSEQ:NP_066964|H-INV:HIT000195394|VEGA:OTTHUMP00000164061 Tax_Id=9606 Gene_Symbol=XRCC5 ATP-dependent DNA helicase 2 subunit 2	ALQEKVEIK	537.3283	1072.6421	2	44	-777.777	-777.777	-777.777	-777.777	0	0	1522.555	0	0	0	1072.6463	537.3285879	1072.64265	0	FALSE			-777.777	-777.777	-777.777	1	17.4	M:\Shao-En\MSDATA\kinaseinhib\k252a\solcomp\1000x\J6\MSQuantCompatible_kinaseinhib_k252a_solcomp_1000x_J6_combo_mascot_results.html	2Lys8	5	-777.777	-777.777	M:\Shao-En\MSDATA\kinaseinhib\k252a\solcomp\1000x\J6\m03182008_j6_5.raw		0	1056.617885		0	TRUE	0	-777.777
-1	1	0	0.969	0.19	IPI:IPI00220834.8	83222	SPACER	SWISS-PROT:P13010|TREMBL:Q0Z7V0;Q53HH7;Q53T09;Q53TC2|ENSEMBL:ENSP00000329528|REFSEQ:NP_066964|H-INV:HIT000195394|VEGA:OTTHUMP00000164061 Tax_Id=9606 Gene_Symbol=XRCC5 ATP-dependent DNA helicase 2 subunit 2	ALQEKVEIK	537.329	1072.6434	2	44	-777.777	-777.777	-777.777	-777.777	0	0	1429.8706	0	0	0	1072.6463	537.3292879	1072.64405	0	FALSE			-777.777	-777.777	-777.777	1	18.5	M:\Shao-En\MSDATA\kinaseinhib\k252a\solcomp\1000x\J6\MSQuantCompatible_kinaseinhib_k252a_solcomp_1000x_J6_combo_mascot_results.html	2Lys8	5	-777.777	-777.777	M:\Shao-En\MSDATA\kinaseinhib\k252a\solcomp\1000x\J6\m03182008_j6_5.raw		0	1056.617885		0	TRUE	0	-777.777
-1	1	0	0.969	0.19	IPI:IPI00220834.8	83222	SPACER	SWISS-PROT:P13010|TREMBL:Q0Z7V0;Q53HH7;Q53T09;Q53TC2|ENSEMBL:ENSP00000329528|REFSEQ:NP_066964|H-INV:HIT000195394|VEGA:OTTHUMP00000164061 Tax_Id=9606 Gene_Symbol=XRCC5 ATP-dependent DNA helicase 2 subunit 2	ALQEKVEIK	537.3298	1072.6451	2	44	-777.777	-777.777	-777.777	-777.777	0	0	1998.6763	0	0	0	1072.6463	537.3300879	1072.64565	0	FALSE			-777.777	-777.777	-777.777	1	23.6	M:\Shao-En\MSDATA\kinaseinhib\k252a\solcomp\1000x\J6\MSQuantCompatible_kinaseinhib_k252a_solcomp_1000x_J6_combo_mascot_results.html	2Lys8	5	-777.777	-777.777	M:\Shao-En\MSDATA\kinaseinhib\k252a\solcomp\1000x\J6\m03182008_j6_5.raw		0	1056.617885		0	TRUE	0	-777.777
-1	1	0	0.969	0.19	IPI:IPI00220834.8	83222	SPACER	SWISS-PROT:P13010|TREMBL:Q0Z7V0;Q53HH7;Q53T09;Q53TC2|ENSEMBL:ENSP00000329528|REFSEQ:NP_066964|H-INV:HIT000195394|VEGA:OTTHUMP00000164061 Tax_Id=9606 Gene_Symbol=XRCC5 ATP-dependent DNA helicase 2 subunit 2	ALQEKVEIK	529.3149	1056.6152	2	43	-777.777	-777.777	-777.777	-777.777	0	0	1486.3183	0	0	0	1056.6179	529.3152024	1056.615879	0	FALSE			-777.777	-777.777	-777.777	1	22.6	M:\Shao-En\MSDATA\kinaseinhib\k252a\solcomp\1000x\J6\MSQuantCompatible_kinaseinhib_k252a_solcomp_1000x_J6_combo_mascot_results.html		5	-777.777	-777.777	M:\Shao-En\MSDATA\kinaseinhib\k252a\solcomp\1000x\J6\m03182008_j6_5.raw		0	1056.617885		0	TRUE	0	-777.777
-1	1	0	0.969	0.19	IPI:IPI00220834.8	83222	SPACER	SWISS-PROT:P13010|TREMBL:Q0Z7V0;Q53HH7;Q53T09;Q53TC2|ENSEMBL:ENSP00000329528|REFSEQ:NP_066964|H-INV:HIT000195394|VEGA:OTTHUMP00000164061 Tax_Id=9606 Gene_Symbol=XRCC5 ATP-dependent DNA helicase 2 subunit 2	ALQEKVEIK	529.3151	1056.6157	2	43	-777.777	-777.777	-777.777	-777.777	0	0	1899.6986	0	0	0	1056.6179	529.3154024	1056.616279	0	FALSE			-777.777	-777.777	-777.777	1	20.9	M:\Shao-En\MSDATA\kinaseinhib\k252a\solcomp\1000x\J6\MSQuantCompatible_kinaseinhib_k252a_solcomp_1000x_J6_combo_mascot_results.html		5	-777.777	-777.777	M:\Shao-En\MSDATA\kinaseinhib\k252a\solcomp\1000x\J6\m03182008_j6_5.raw		0	1056.617885		0	TRUE	0	-777.777
-1	1	0	0.969	0.19	IPI:IPI00220834.8	83222	SPACER	SWISS-PROT:P13010|TREMBL:Q0Z7V0;Q53HH7;Q53T09;Q53TC2|ENSEMBL:ENSP00000329528|REFSEQ:NP_066964|H-INV:HIT000195394|VEGA:OTTHUMP00000164061 Tax_Id=9606 Gene_Symbol=XRCC5 ATP-dependent DNA helicase 2 subunit 2	ALQEKVEIK	529.3149	1056.6153	2	42	-777.777	-777.777	-777.777	-777.777	0	0	1522.2228	0	0	0	1056.6179	529.3152024	1056.615879	0	FALSE			-777.777	-777.777	-777.777	1	17.3	M:\Shao-En\MSDATA\kinaseinhib\k252a\solcomp\1000x\J6\MSQuantCompatible_kinaseinhib_k252a_solcomp_1000x_J6_combo_mascot_results.html		5	-777.777	-777.777	M:\Shao-En\MSDATA\kinaseinhib\k252a\solcomp\1000x\J6\m03182008_j6_5.raw		0	1056.617885		0	TRUE	0	-777.777
-1	1	0	0.969	0.19	IPI:IPI00220834.8	83222	SPACER	SWISS-PROT:P13010|TREMBL:Q0Z7V0;Q53HH7;Q53T09;Q53TC2|ENSEMBL:ENSP00000329528|REFSEQ:NP_066964|H-INV:HIT000195394|VEGA:OTTHUMP00000164061 Tax_Id=9606 Gene_Symbol=XRCC5 ATP-dependent DNA helicase 2 subunit 2	ALQEKVEIK	529.315	1056.6154	2	42	-777.777	-777.777	-777.777	-777.777	0	0	1583.2195	0	0	0	1056.6179	529.3153024	1056.616079	0	FALSE			-777.777	-777.777	-777.777	1	15.8	M:\Shao-En\MSDATA\kinaseinhib\k252a\solcomp\1000x\J6\MSQuantCompatible_kinaseinhib_k252a_solcomp_1000x_J6_combo_mascot_results.html		5	-777.777	-777.777	M:\Shao-En\MSDATA\kinaseinhib\k252a\solcomp\1000x\J6\m03182008_j6_5.raw		0	1056.617885		0	TRUE	0	-777.777
-1	1	0	0.969	0.19	IPI:IPI00220834.8	83222	SPACER	SWISS-PROT:P13010|TREMBL:Q0Z7V0;Q53HH7;Q53T09;Q53TC2|ENSEMBL:ENSP00000329528|REFSEQ:NP_066964|H-INV:HIT000195394|VEGA:OTTHUMP00000164061 Tax_Id=9606 Gene_Symbol=XRCC5 ATP-dependent DNA helicase 2 subunit 2	ALQEKVEIK	529.3152	1056.6158	2	42	-777.777	-777.777	-777.777	-777.777	0	0	1831.9096	0	0	0	1056.6179	529.3155024	1056.616479	0	FALSE			-777.777	-777.777	-777.777	1	16.3	M:\Shao-En\MSDATA\kinaseinhib\k252a\solcomp\1000x\J6\MSQuantCompatible_kinaseinhib_k252a_solcomp_1000x_J6_combo_mascot_results.html		5	-777.777	-777.777	M:\Shao-En\MSDATA\kinaseinhib\k252a\solcomp\1000x\J6\m03182008_j6_5.raw		0	1056.617885		0	TRUE	0	-777.777
-1	1	0	0.969	0.19	IPI:IPI00220834.8	83222	SPACER	SWISS-PROT:P13010|TREMBL:Q0Z7V0;Q53HH7;Q53T09;Q53TC2|ENSEMBL:ENSP00000329528|REFSEQ:NP_066964|H-INV:HIT000195394|VEGA:OTTHUMP00000164061 Tax_Id=9606 Gene_Symbol=XRCC5 ATP-dependent DNA helicase 2 subunit 2	ALQEKVEIK	537.3282	1072.6418	2	42	-777.777	-777.777	-777.777	-777.777	0	0	1553.6721	0	0	0	1072.6463	537.3284879	1072.64245	0	FALSE			-777.777	-777.777	-777.777	1	17.5	M:\Shao-En\MSDATA\kinaseinhib\k252a\solcomp\1000x\J6\MSQuantCompatible_kinaseinhib_k252a_solcomp_1000x_J6_combo_mascot_results.html	2Lys8	5	-777.777	-777.777	M:\Shao-En\MSDATA\kinaseinhib\k252a\solcomp\1000x\J6\m03182008_j6_5.raw		0	1056.617885		0	TRUE	0	-777.777
-1	1	0	0.969	0.19	IPI:IPI00220834.8	83222	SPACER	SWISS-PROT:P13010|TREMBL:Q0Z7V0;Q53HH7;Q53T09;Q53TC2|ENSEMBL:ENSP00000329528|REFSEQ:NP_066964|H-INV:HIT000195394|VEGA:OTTHUMP00000164061 Tax_Id=9606 Gene_Symbol=XRCC5 ATP-dependent DNA helicase 2 subunit 2	ALQEKVEIK	537.329	1072.6434	2	41	-777.777	-777.777	-777.777	-777.777	0	0	1619.0818	0	0	0	1072.6463	537.3292879	1072.64405	0	FALSE			-777.777	-777.777	-777.777	1	16.4	M:\Shao-En\MSDATA\kinaseinhib\k252a\solcomp\1000x\J6\MSQuantCompatible_kinaseinhib_k252a_solcomp_1000x_J6_combo_mascot_results.html	2Lys8	5	-777.777	-777.777	M:\Shao-En\MSDATA\kinaseinhib\k252a\solcomp\1000x\J6\m03182008_j6_5.raw		0	1056.617885		0	TRUE	0	-777.777
-1	1	0	0.969	0.19	IPI:IPI00220834.8	83222	SPACER	SWISS-PROT:P13010|TREMBL:Q0Z7V0;Q53HH7;Q53T09;Q53TC2|ENSEMBL:ENSP00000329528|REFSEQ:NP_066964|H-INV:HIT000195394|VEGA:OTTHUMP00000164061 Tax_Id=9606 Gene_Symbol=XRCC5 ATP-dependent DNA helicase 2 subunit 2	ALQEKVEIK	529.3148	1056.6151	2	40	-777.777	-777.777	-777.777	-777.777	0	0	1614.743	0	0	0	1056.6179	529.3151024	1056.615679	0	FALSE			-777.777	-777.777	-777.777	1	19	M:\Shao-En\MSDATA\kinaseinhib\k252a\solcomp\1000x\J6\MSQuantCompatible_kinaseinhib_k252a_solcomp_1000x_J6_combo_mascot_results.html		5	-777.777	-777.777	M:\Shao-En\MSDATA\kinaseinhib\k252a\solcomp\1000x\J6\m03182008_j6_5.raw		0	1056.617885		0	TRUE	0	-777.777
-1	1	0	0.969	0.19	IPI:IPI00220834.8	83222	SPACER	SWISS-PROT:P13010|TREMBL:Q0Z7V0;Q53HH7;Q53T09;Q53TC2|ENSEMBL:ENSP00000329528|REFSEQ:NP_066964|H-INV:HIT000195394|VEGA:OTTHUMP00000164061 Tax_Id=9606 Gene_Symbol=XRCC5 ATP-dependent DNA helicase 2 subunit 2	ALQEKVEIK	529.3148	1056.6151	2	40	-777.777	-777.777	-777.777	-777.777	0	0	1679.0308	0	0	0	1056.6179	529.3151024	1056.615679	0	FALSE			-777.777	-777.777	-777.777	1	18.7	M:\Shao-En\MSDATA\kinaseinhib\k252a\solcomp\1000x\J6\MSQuantCompatible_kinaseinhib_k252a_solcomp_1000x_J6_combo_mascot_results.html		5	-777.777	-777.777	M:\Shao-En\MSDATA\kinaseinhib\k252a\solcomp\1000x\J6\m03182008_j6_5.raw		0	1056.617885		0	TRUE	0	-777.777
-1	1	0	0.969	0.19	IPI:IPI00220834.8	83222	SPACER	SWISS-PROT:P13010|TREMBL:Q0Z7V0;Q53HH7;Q53T09;Q53TC2|ENSEMBL:ENSP00000329528|REFSEQ:NP_066964|H-INV:HIT000195394|VEGA:OTTHUMP00000164061 Tax_Id=9606 Gene_Symbol=XRCC5 ATP-dependent DNA helicase 2 subunit 2	ALQEKVEIK	537.3283	1072.642	2	39	-777.777	-777.777	-777.777	-777.777	0	0	1766.3188	0	0	0	1072.6463	537.3285879	1072.64265	0	FALSE			-777.777	-777.777	-777.777	1	22	M:\Shao-En\MSDATA\kinaseinhib\k252a\solcomp\1000x\J6\MSQuantCompatible_kinaseinhib_k252a_solcomp_1000x_J6_combo_mascot_results.html	2Lys8	5	-777.777	-777.777	M:\Shao-En\MSDATA\kinaseinhib\k252a\solcomp\1000x\J6\m03182008_j6_5.raw		0	1056.617885		0	TRUE	0	-777.777
-1	1	0	0.969	0.19	IPI:IPI00220834.8	83222	SPACER	SWISS-PROT:P13010|TREMBL:Q0Z7V0;Q53HH7;Q53T09;Q53TC2|ENSEMBL:ENSP00000329528|REFSEQ:NP_066964|H-INV:HIT000195394|VEGA:OTTHUMP00000164061 Tax_Id=9606 Gene_Symbol=XRCC5 ATP-dependent DNA helicase 2 subunit 2	ALQEKVEIK	537.329	1072.6434	2	39	-777.777	-777.777	-777.777	-777.777	0	0	1741.7271	0	0	0	1072.6463	537.3292879	1072.64405	0	FALSE			-777.777	-777.777	-777.777	1	18.2	M:\Shao-En\MSDATA\kinaseinhib\k252a\solcomp\1000x\J6\MSQuantCompatible_kinaseinhib_k252a_solcomp_1000x_J6_combo_mascot_results.html	2Lys8	5	-777.777	-777.777	M:\Shao-En\MSDATA\kinaseinhib\k252a\solcomp\1000x\J6\m03182008_j6_5.raw		0	1056.617885		0	TRUE	0	-777.777
-1	1	0	0.969	0.19	IPI:IPI00220834.8	83222	SPACER	SWISS-PROT:P13010|TREMBL:Q0Z7V0;Q53HH7;Q53T09;Q53TC2|ENSEMBL:ENSP00000329528|REFSEQ:NP_066964|H-INV:HIT000195394|VEGA:OTTHUMP00000164061 Tax_Id=9606 Gene_Symbol=XRCC5 ATP-dependent DNA helicase 2 subunit 2	ALQEKVEIK	529.3148	1056.6151	2	38	-777.777	-777.777	-777.777	-777.777	0	0	1710.661	0	0	0	1056.6179	529.3151024	1056.615679	0	FALSE			-777.777	-777.777	-777.777	1	11.3	M:\Shao-En\MSDATA\kinaseinhib\k252a\solcomp\1000x\J6\MSQuantCompatible_kinaseinhib_k252a_solcomp_1000x_J6_combo_mascot_results.html		5	-777.777	-777.777	M:\Shao-En\MSDATA\kinaseinhib\k252a\solcomp\1000x\J6\m03182008_j6_5.raw		0	1056.617885		0	TRUE	0	-777.777
-1	1	0	0.969	0.19	IPI:IPI00220834.8	83222	SPACER	SWISS-PROT:P13010|TREMBL:Q0Z7V0;Q53HH7;Q53T09;Q53TC2|ENSEMBL:ENSP00000329528|REFSEQ:NP_066964|H-INV:HIT000195394|VEGA:OTTHUMP00000164061 Tax_Id=9606 Gene_Symbol=XRCC5 ATP-dependent DNA helicase 2 subunit 2	ALQEKVEIK	529.3149	1056.6152	2	38	-777.777	-777.777	-777.777	-777.777	0	0	1800.6122	0	0	0	1056.6179	529.3152024	1056.615879	0	FALSE			-777.777	-777.777	-777.777	1	17.5	M:\Shao-En\MSDATA\kinaseinhib\k252a\solcomp\1000x\J6\MSQuantCompatible_kinaseinhib_k252a_solcomp_1000x_J6_combo_mascot_results.html		5	-777.777	-777.777	M:\Shao-En\MSDATA\kinaseinhib\k252a\solcomp\1000x\J6\m03182008_j6_5.raw		0	1056.617885		0	TRUE	0	-777.777
-1	1	0	0.969	0.19	IPI:IPI00220834.8	83222	SPACER	SWISS-PROT:P13010|TREMBL:Q0Z7V0;Q53HH7;Q53T09;Q53TC2|ENSEMBL:ENSP00000329528|REFSEQ:NP_066964|H-INV:HIT000195394|VEGA:OTTHUMP00000164061 Tax_Id=9606 Gene_Symbol=XRCC5 ATP-dependent DNA helicase 2 subunit 2	ALQEKVEIK	529.3151	1056.6157	2	38	-777.777	-777.777	-777.777	-777.777	0	0	1930.7163	0	0	0	1056.6179	529.3154024	1056.616279	0	FALSE			-777.777	-777.777	-777.777	1	16.5	M:\Shao-En\MSDATA\kinaseinhib\k252a\solcomp\1000x\J6\MSQuantCompatible_kinaseinhib_k252a_solcomp_1000x_J6_combo_mascot_results.html		5	-777.777	-777.777	M:\Shao-En\MSDATA\kinaseinhib\k252a\solcomp\1000x\J6\m03182008_j6_5.raw		0	1056.617885		0	TRUE	0	-777.777
-1	1	0	0.969	0.19	IPI:IPI00220834.8	83222	SPACER	SWISS-PROT:P13010|TREMBL:Q0Z7V0;Q53HH7;Q53T09;Q53TC2|ENSEMBL:ENSP00000329528|REFSEQ:NP_066964|H-INV:HIT000195394|VEGA:OTTHUMP00000164061 Tax_Id=9606 Gene_Symbol=XRCC5 ATP-dependent DNA helicase 2 subunit 2	ALQEKVEIK	537.3282	1072.6419	2	38	-777.777	-777.777	-777.777	-777.777	0	0	1585.5475	0	0	0	1072.6463	537.3284879	1072.64245	0	FALSE			-777.777	-777.777	-777.777	1	21.5	M:\Shao-En\MSDATA\kinaseinhib\k252a\solcomp\1000x\J6\MSQuantCompatible_kinaseinhib_k252a_solcomp_1000x_J6_combo_mascot_results.html	2Lys8	5	-777.777	-777.777	M:\Shao-En\MSDATA\kinaseinhib\k252a\solcomp\1000x\J6\m03182008_j6_5.raw		0	1056.617885		0	TRUE	0	-777.777
-1	1	0	0.969	0.19	IPI:IPI00220834.8	83222	SPACER	SWISS-PROT:P13010|TREMBL:Q0Z7V0;Q53HH7;Q53T09;Q53TC2|ENSEMBL:ENSP00000329528|REFSEQ:NP_066964|H-INV:HIT000195394|VEGA:OTTHUMP00000164061 Tax_Id=9606 Gene_Symbol=XRCC5 ATP-dependent DNA helicase 2 subunit 2	ALQEKVEIK	529.315	1056.6154	2	36	-777.777	-777.777	-777.777	-777.777	0	0	1992.1317	0	0	0	1056.6179	529.3153024	1056.616079	0	FALSE			-777.777	-777.777	-777.777	1	9.6	M:\Shao-En\MSDATA\kinaseinhib\k252a\solcomp\1000x\J6\MSQuantCompatible_kinaseinhib_k252a_solcomp_1000x_J6_combo_mascot_results.html		5	-777.777	-777.777	M:\Shao-En\MSDATA\kinaseinhib\k252a\solcomp\1000x\J6\m03182008_j6_5.raw		0	1056.617885		0	TRUE	0	-777.777
-1	1	0	0.969	0.19	IPI:IPI00220834.8	83222	SPACER	SWISS-PROT:P13010|TREMBL:Q0Z7V0;Q53HH7;Q53T09;Q53TC2|ENSEMBL:ENSP00000329528|REFSEQ:NP_066964|H-INV:HIT000195394|VEGA:OTTHUMP00000164061 Tax_Id=9606 Gene_Symbol=XRCC5 ATP-dependent DNA helicase 2 subunit 2	ALQEKVEIK	529.3151	1056.6156	2	35	-777.777	-777.777	-777.777	-777.777	0	0	1862.6027	0	0	0	1056.6179	529.3154024	1056.616279	0	FALSE			-777.777	-777.777	-777.777	1	16.4	M:\Shao-En\MSDATA\kinaseinhib\k252a\solcomp\1000x\J6\MSQuantCompatible_kinaseinhib_k252a_solcomp_1000x_J6_combo_mascot_results.html		5	-777.777	-777.777	M:\Shao-En\MSDATA\kinaseinhib\k252a\solcomp\1000x\J6\m03182008_j6_5.raw		0	1056.617885		0	TRUE	0	-777.777
-1	1	0	0.969	0.19	IPI:IPI00220834.8	83222	SPACER	SWISS-PROT:P13010|TREMBL:Q0Z7V0;Q53HH7;Q53T09;Q53TC2|ENSEMBL:ENSP00000329528|REFSEQ:NP_066964|H-INV:HIT000195394|VEGA:OTTHUMP00000164061 Tax_Id=9606 Gene_Symbol=XRCC5 ATP-dependent DNA helicase 2 subunit 2	ALQEKVEIK	529.315	1056.6155	2	30	-777.777	-777.777	-777.777	-777.777	0	0	1961.3749	0	0	0	1056.6179	529.3153024	1056.616079	0	FALSE			-777.777	-777.777	-777.777	1	13.7	M:\Shao-En\MSDATA\kinaseinhib\k252a\solcomp\1000x\J6\MSQuantCompatible_kinaseinhib_k252a_solcomp_1000x_J6_combo_mascot_results.html		5	-777.777	-777.777	M:\Shao-En\MSDATA\kinaseinhib\k252a\solcomp\1000x\J6\m03182008_j6_5.raw		0	1056.617885		0	TRUE	0	-777.777
-1	1	0	0.969	0.19	IPI:IPI00220834.8	83222	SPACER	SWISS-PROT:P13010|TREMBL:Q0Z7V0;Q53HH7;Q53T09;Q53TC2|ENSEMBL:ENSP00000329528|REFSEQ:NP_066964|H-INV:HIT000195394|VEGA:OTTHUMP00000164061 Tax_Id=9606 Gene_Symbol=XRCC5 ATP-dependent DNA helicase 2 subunit 2	ALQEKVEIK	537.33	1072.6454	2	28	-777.777	-777.777	-777.777	-777.777	0	0	2010.12	0	0	0	1072.6463	537.3302879	1072.64605	0	FALSE			-777.777	-777.777	-777.777	1	6	M:\Shao-En\MSDATA\kinaseinhib\k252a\solcomp\1000x\J6\MSQuantCompatible_kinaseinhib_k252a_solcomp_1000x_J6_combo_mascot_results.html	2Lys8	5	-777.777	-777.777	M:\Shao-En\MSDATA\kinaseinhib\k252a\solcomp\1000x\J6\m03182008_j6_5.raw		0	1056.617885		0	TRUE	0	-777.777
-1	1	0	0.969	0.19	IPI:IPI00220834.8	83222	SPACER	SWISS-PROT:P13010|TREMBL:Q0Z7V0;Q53HH7;Q53T09;Q53TC2|ENSEMBL:ENSP00000329528|REFSEQ:NP_066964|H-INV:HIT000195394|VEGA:OTTHUMP00000164061 Tax_Id=9606 Gene_Symbol=XRCC5 ATP-dependent DNA helicase 2 subunit 2	ALQEKVEIK	537.33	1072.6454	2	25	-777.777	-777.777	-777.777	-777.777	0	0	2016.9508	0	0	0	1072.6463	537.3302879	1072.64605	0	FALSE			-777.777	-777.777	-777.777	1	10.2	M:\Shao-En\MSDATA\kinaseinhib\k252a\solcomp\1000x\J6\MSQuantCompatible_kinaseinhib_k252a_solcomp_1000x_J6_combo_mascot_results.html	2Lys8	5	-777.777	-777.777	M:\Shao-En\MSDATA\kinaseinhib\k252a\solcomp\1000x\J6\m03182008_j6_5.raw		0	1056.617885		0	FALSE	0	-777.777
-1	1	0	0.969	0.19	IPI:IPI00220834.8	83222	SPACER	SWISS-PROT:P13010|TREMBL:Q0Z7V0;Q53HH7;Q53T09;Q53TC2|ENSEMBL:ENSP00000329528|REFSEQ:NP_066964|H-INV:HIT000195394|VEGA:OTTHUMP00000164061 Tax_Id=9606 Gene_Symbol=XRCC5 ATP-dependent DNA helicase 2 subunit 2	ALQEKVEIK	529.3153	1056.616	2	20	-777.777	-777.777	-777.777	-777.777	0	0	1392.4397	0	0	0	1056.6179	529.3156024	1056.616679	0	FALSE			-777.777	-777.777	-777.777	1	7.9	M:\Shao-En\MSDATA\kinaseinhib\k252a\solcomp\1000x\J6\MSQuantCompatible_kinaseinhib_k252a_solcomp_1000x_J6_combo_mascot_results.html		5	-777.777	-777.777	M:\Shao-En\MSDATA\kinaseinhib\k252a\solcomp\1000x\J6\m03182008_j6_5.raw		0	1056.617885		0	FALSE	0	-777.777
-1	1	0	0.969	0.19	IPI:IPI00220834.8	83222	SPACER	SWISS-PROT:P13010|TREMBL:Q0Z7V0;Q53HH7;Q53T09;Q53TC2|ENSEMBL:ENSP00000329528|REFSEQ:NP_066964|H-INV:HIT000195394|VEGA:OTTHUMP00000164061 Tax_Id=9606 Gene_Symbol=XRCC5 ATP-dependent DNA helicase 2 subunit 2	ALQEKVEIK	537.3299	1072.6453	2	14	-777.777	-777.777	-777.777	-777.777	0	0	2063.6553	0	0	0	1072.6463	537.3301879	1072.64585	0	FALSE			-777.777	-777.777	-777.777	1	2.3	M:\Shao-En\MSDATA\kinaseinhib\k252a\solcomp\1000x\J6\MSQuantCompatible_kinaseinhib_k252a_solcomp_1000x_J6_combo_mascot_results.html	2Lys8	5	-777.777	-777.777	M:\Shao-En\MSDATA\kinaseinhib\k252a\solcomp\1000x\J6\m03182008_j6_6.raw		0	1056.617885		0	FALSE	0	-777.777
-1	1	0	0.969	0.19	IPI:IPI00220834.8	83222	SPACER	SWISS-PROT:P13010|TREMBL:Q0Z7V0;Q53HH7;Q53T09;Q53TC2|ENSEMBL:ENSP00000329528|REFSEQ:NP_066964|H-INV:HIT000195394|VEGA:OTTHUMP00000164061 Tax_Id=9606 Gene_Symbol=XRCC5 ATP-dependent DNA helicase 2 subunit 2	ALQEKVEIK	353.2131	1056.6176	3	22	-777.777	-777.777	-777.777	-777.777	0	0	1425.4398	0	0	0	1056.6179	353.2137215	1056.619377	0	FALSE			-777.777	-777.777	-777.777	1	6.2	M:\Shao-En\MSDATA\kinaseinhib\k252a\solcomp\1000x\J6\MSQuantCompatible_kinaseinhib_k252a_solcomp_1000x_J6_combo_mascot_results.html		5	-777.777	-777.777	M:\Shao-En\MSDATA\kinaseinhib\k252a\solcomp\1000x\J6\m03182008_j6_5.raw		0	1056.617885		0	FALSE	0	-777.777
-1	1	0	0.969	0.19	IPI:IPI00220834.8	83222	SPACER	SWISS-PROT:P13010|TREMBL:Q0Z7V0;Q53HH7;Q53T09;Q53TC2|ENSEMBL:ENSP00000329528|REFSEQ:NP_066964|H-INV:HIT000195394|VEGA:OTTHUMP00000164061 Tax_Id=9606 Gene_Symbol=XRCC5 ATP-dependent DNA helicase 2 subunit 2	ALQEKVEIK	353.2131	1056.6174	3	17	-777.777	-777.777	-777.777	-777.777	0	0	1456.8467	0	0	0	1056.6179	353.2137215	1056.619377	0	FALSE			-777.777	-777.777	-777.777	1	3.5	M:\Shao-En\MSDATA\kinaseinhib\k252a\solcomp\1000x\J6\MSQuantCompatible_kinaseinhib_k252a_solcomp_1000x_J6_combo_mascot_results.html		5	-777.777	-777.777	M:\Shao-En\MSDATA\kinaseinhib\k252a\solcomp\1000x\J6\m03182008_j6_5.raw		0	1056.617885		0	FALSE	0	-777.777
-1	1	0	0.969	0.19	IPI:IPI00220834.8	83222	SPACER	SWISS-PROT:P13010|TREMBL:Q0Z7V0;Q53HH7;Q53T09;Q53TC2|ENSEMBL:ENSP00000329528|REFSEQ:NP_066964|H-INV:HIT000195394|VEGA:OTTHUMP00000164061 Tax_Id=9606 Gene_Symbol=XRCC5 ATP-dependent DNA helicase 2 subunit 2	ALQEKVEIK	353.2131	1056.6176	3	17	-777.777	-777.777	-777.777	-777.777	0	0	1775.209	0	0	0	1056.6179	353.2137215	1056.619377	0	FALSE			-777.777	-777.777	-777.777	1	4.9	M:\Shao-En\MSDATA\kinaseinhib\k252a\solcomp\1000x\J6\MSQuantCompatible_kinaseinhib_k252a_solcomp_1000x_J6_combo_mascot_results.html		5	-777.777	-777.777	M:\Shao-En\MSDATA\kinaseinhib\k252a\solcomp\1000x\J6\m03182008_j6_5.raw		0	1056.617885		0	FALSE	0	-777.777
-1	1	0	0.969	0.19	IPI:IPI00220834.8	83222	SPACER	SWISS-PROT:P13010|TREMBL:Q0Z7V0;Q53HH7;Q53T09;Q53TC2|ENSEMBL:ENSP00000329528|REFSEQ:NP_066964|H-INV:HIT000195394|VEGA:OTTHUMP00000164061 Tax_Id=9606 Gene_Symbol=XRCC5 ATP-dependent DNA helicase 2 subunit 2	ALQEKVEIK	353.213	1056.6173	3	16	-777.777	-777.777	-777.777	-777.777	0	0	1996.0769	0	0	0	1056.6179	353.2136215	1056.619077	0	FALSE			-777.777	-777.777	-777.777	1	6.9	M:\Shao-En\MSDATA\kinaseinhib\k252a\solcomp\1000x\J6\MSQuantCompatible_kinaseinhib_k252a_solcomp_1000x_J6_combo_mascot_results.html		5	-777.777	-777.777	M:\Shao-En\MSDATA\kinaseinhib\k252a\solcomp\1000x\J6\m03182008_j6_5.raw		0	1056.617885		0	FALSE	0	-777.777
-1	1	0	0.969	0.19	IPI:IPI00220834.8	83222	SPACER	SWISS-PROT:P13010|TREMBL:Q0Z7V0;Q53HH7;Q53T09;Q53TC2|ENSEMBL:ENSP00000329528|REFSEQ:NP_066964|H-INV:HIT000195394|VEGA:OTTHUMP00000164061 Tax_Id=9606 Gene_Symbol=XRCC5 ATP-dependent DNA helicase 2 subunit 2	ANPQVGVAFPHIK	689.3847	1376.7549	2	71	-777.777	-777.777	-777.777	-777.777	2468.938408	24.31253541	2469.3818	2470.286581	2470.3709	200465.4316	1376.7564	689.3847124	1376.754899	1376.755003	FALSE			-777.777	-777.777	-777.777	1	60.2	M:\Shao-En\MSDATA\kinaseinhib\k252a\solcomp\1000x\J6\MSQuantCompatible_kinaseinhib_k252a_solcomp_1000x_J6_combo_mascot_results.html		5	-777.777	-777.777	M:\Shao-En\MSDATA\kinaseinhib\k252a\solcomp\1000x\J6\m03182008_j6_5.raw		59461943.25	1376.756435		689.3857586	TRUE	689.385771	-777.777
-1	1	0	0.969	0.19	IPI:IPI00220834.8	83222	SPACER	SWISS-PROT:P13010|TREMBL:Q0Z7V0;Q53HH7;Q53T09;Q53TC2|ENSEMBL:ENSP00000329528|REFSEQ:NP_066964|H-INV:HIT000195394|VEGA:OTTHUMP00000164061 Tax_Id=9606 Gene_Symbol=XRCC5 ATP-dependent DNA helicase 2 subunit 2	ANPQVGVAFPHIK	693.3911	1384.7677	2	62	-777.777	-777.777	-777.777	-777.777	0	0	2469.13	0	0	0	1384.7706	693.3911051	1384.767685	0	FALSE			-777.777	-777.777	-777.777	1	46.4	M:\Shao-En\MSDATA\kinaseinhib\k252a\solcomp\1000x\J6\MSQuantCompatible_kinaseinhib_k252a_solcomp_1000x_J6_combo_mascot_results.html	1Lys8	5	-777.777	-777.777	M:\Shao-En\MSDATA\kinaseinhib\k252a\solcomp\1000x\J6\m03182008_j6_5.raw		0	1376.756435		0	TRUE	0	-777.777
-1	1	0	0.969	0.19	IPI:IPI00220834.8	83222	SPACER	SWISS-PROT:P13010|TREMBL:Q0Z7V0;Q53HH7;Q53T09;Q53TC2|ENSEMBL:ENSP00000329528|REFSEQ:NP_066964|H-INV:HIT000195394|VEGA:OTTHUMP00000164061 Tax_Id=9606 Gene_Symbol=XRCC5 ATP-dependent DNA helicase 2 subunit 2	ANPQVGVAFPHIK	462.5966	1384.7679	3	18	-777.777	-777.777	-777.777	-777.777	0	0	2478.45	0	0	0	1384.7706	462.5970233	1384.769282	0	FALSE			-777.777	-777.777	-777.777	1	6.1	M:\Shao-En\MSDATA\kinaseinhib\k252a\solcomp\1000x\J6\MSQuantCompatible_kinaseinhib_k252a_solcomp_1000x_J6_combo_mascot_results.html	1Lys8	5	-777.777	-777.777	M:\Shao-En\MSDATA\kinaseinhib\k252a\solcomp\1000x\J6\m03182008_j6_5.raw		0	1376.756435		0	FALSE	0	-777.777
-1	1	0	0.969	0.19	IPI:IPI00220834.8	83222	SPACER	SWISS-PROT:P13010|TREMBL:Q0Z7V0;Q53HH7;Q53T09;Q53TC2|ENSEMBL:ENSP00000329528|REFSEQ:NP_066964|H-INV:HIT000195394|VEGA:OTTHUMP00000164061 Tax_Id=9606 Gene_Symbol=XRCC5 ATP-dependent DNA helicase 2 subunit 2	ANPQVGVAFPHIK	459.9259	1376.7558	3	16	-777.777	-777.777	-777.777	-777.777	0	0	2457.1885	0	0	0	1376.7564	459.9263282	1376.757196	0	FALSE			-777.777	-777.777	-777.777	1	6.1	M:\Shao-En\MSDATA\kinaseinhib\k252a\solcomp\1000x\J6\MSQuantCompatible_kinaseinhib_k252a_solcomp_1000x_J6_combo_mascot_results.html		5	-777.777	-777.777	M:\Shao-En\MSDATA\kinaseinhib\k252a\solcomp\1000x\J6\m03182008_j6_5.raw		0	1376.756435		0	FALSE	0	-777.777
-1	1	0	0.969	0.19	IPI:IPI00220834.8	83222	SPACER	SWISS-PROT:P13010|TREMBL:Q0Z7V0;Q53HH7;Q53T09;Q53TC2|ENSEMBL:ENSP00000329528|REFSEQ:NP_066964|H-INV:HIT000195394|VEGA:OTTHUMP00000164061 Tax_Id=9606 Gene_Symbol=XRCC5 ATP-dependent DNA helicase 2 subunit 2	ASFEEASNQLINHIEQFLDTNETPYFMK	1114.1907	3339.5504	3	38	-777.777	-777.777	-777.777	-777.777	3613.513391	9.74054637	3609.7748	3612.15364	3613.1875	2516.071261	3339.5485	1114.189943	3339.54804	3331.518447	FALSE			-777.777	-777.777	-777.777	1	26.3	M:\Shao-En\MSDATA\kinaseinhib\k252a\solcomp\1000x\J6\MSQuantCompatible_kinaseinhib_k252a_solcomp_1000x_J6_combo_mascot_results.html	1Met(ox) 1Lys8	5	-777.777	-777.777	M:\Shao-En\MSDATA\kinaseinhib\k252a\solcomp\1000x\J6\m03182008_j6_5.raw		360666.7351	3315.539375		1114.190956	TRUE	1114.190199	-777.777
-1	1	0	0.969	0.19	IPI:IPI00220834.8	83222	SPACER	SWISS-PROT:P13010|TREMBL:Q0Z7V0;Q53HH7;Q53T09;Q53TC2|ENSEMBL:ENSP00000329528|REFSEQ:NP_066964|H-INV:HIT000195394|VEGA:OTTHUMP00000164061 Tax_Id=9606 Gene_Symbol=XRCC5 ATP-dependent DNA helicase 2 subunit 2	CFSVLGFCK	559.2622	1116.5098	2	51	-777.777	-777.777	-777.777	-777.777	2782.115805	7.833821281	2780.3585	2782.159552	2782.9132	161870.4474	1116.5096	559.2624482	1116.510371	1116.51006	FALSE			-777.777	-777.777	-777.777	1	39.6	M:\Shao-En\MSDATA\kinaseinhib\k252a\solcomp\1000x\J6\MSQuantCompatible_kinaseinhib_k252a_solcomp_1000x_J6_combo_mascot_results.html		5	-777.777	-777.777	M:\Shao-En\MSDATA\kinaseinhib\k252a\solcomp\1000x\J6\m03182008_j6_5.raw		67642679.25	1002.466676		559.2621385	TRUE	559.2623867	-777.777
-1	1	0	0.969	0.19	IPI:IPI00220834.8	83222	SPACER	SWISS-PROT:P13010|TREMBL:Q0Z7V0;Q53HH7;Q53T09;Q53TC2|ENSEMBL:ENSP00000329528|REFSEQ:NP_066964|H-INV:HIT000195394|VEGA:OTTHUMP00000164061 Tax_Id=9606 Gene_Symbol=XRCC5 ATP-dependent DNA helicase 2 subunit 2	CFSVLGFCK	563.2689	1124.5233	2	41	-777.777	-777.777	-777.777	-777.777	0	0	2780.1199	0	0	0	1124.5238	563.2691409	1124.523756	0	FALSE			-777.777	-777.777	-777.777	1	29.4	M:\Shao-En\MSDATA\kinaseinhib\k252a\solcomp\1000x\J6\MSQuantCompatible_kinaseinhib_k252a_solcomp_1000x_J6_combo_mascot_results.html	1Lys8	5	-777.777	-777.777	M:\Shao-En\MSDATA\kinaseinhib\k252a\solcomp\1000x\J6\m03182008_j6_5.raw		0	1002.466676		0	TRUE	0	-777.777
-1	1	0	0.969	0.19	IPI:IPI00220834.8	83222	SPACER	SWISS-PROT:P13010|TREMBL:Q0Z7V0;Q53HH7;Q53T09;Q53TC2|ENSEMBL:ENSP00000329528|REFSEQ:NP_066964|H-INV:HIT000195394|VEGA:OTTHUMP00000164061 Tax_Id=9606 Gene_Symbol=XRCC5 ATP-dependent DNA helicase 2 subunit 2	CFSVLGFCK	563.27	1124.5255	2	32	-777.777	-777.777	-777.777	-777.777	2791.345575	8.179882719	2791.6396	2791.377129	2792.1278	14243.97561	1124.5238	563.2702409	1124.525956	1116.511203	FALSE			-777.777	-777.777	-777.777	1	20.4	M:\Shao-En\MSDATA\kinaseinhib\k252a\solcomp\1000x\J6\MSQuantCompatible_kinaseinhib_k252a_solcomp_1000x_J6_combo_mascot_results.html	1Lys8	5	-777.777	-777.777	M:\Shao-En\MSDATA\kinaseinhib\k252a\solcomp\1000x\J6\m03182008_j6_6.raw		5862524	1002.466676		563.2698806	TRUE	563.2701215	-777.777
-1	1	0	0.969	0.19	IPI:IPI00220834.8	83222	SPACER	SWISS-PROT:P13010|TREMBL:Q0Z7V0;Q53HH7;Q53T09;Q53TC2|ENSEMBL:ENSP00000329528|REFSEQ:NP_066964|H-INV:HIT000195394|VEGA:OTTHUMP00000164061 Tax_Id=9606 Gene_Symbol=XRCC5 ATP-dependent DNA helicase 2 subunit 2	DDEAAAVALSSLIHALDDLDMVAIVR	913.8018	2738.3836	3	32	-777.777	-777.777	-777.777	-777.777	3881.203218	5.316692071	3882.6474	3862.42251	3882.0303	501.2584306	2738.3796	913.8014057	2738.382429	2738.380844	TRUE	Charge state is not the expected. Detected:	2. Expected: 3 Deci charge: 1.51	-777.777	-777.777	-777.777	1	22.4	M:\Shao-En\MSDATA\kinaseinhib\k252a\solcomp\1000x\J6\MSQuantCompatible_kinaseinhib_k252a_solcomp_1000x_J6_combo_mascot_results.html	1Met(ox)	5	-777.777	-777.777	M:\Shao-En\MSDATA\kinaseinhib\k252a\solcomp\1000x\J6\m03182008_j6_6.raw		101344.4183	2722.384675		913.8018047	TRUE	913.8014104	-777.777
-1	1	0	0.969	0.19	IPI:IPI00220834.8	83222	SPACER	SWISS-PROT:P13010|TREMBL:Q0Z7V0;Q53HH7;Q53T09;Q53TC2|ENSEMBL:ENSP00000329528|REFSEQ:NP_066964|H-INV:HIT000195394|VEGA:OTTHUMP00000164061 Tax_Id=9606 Gene_Symbol=XRCC5 ATP-dependent DNA helicase 2 subunit 2	DDEAAAVALSSLIHALDDLDMVAIVR	913.8024	2738.3852	3	20	-777.777	-777.777	-777.777	-777.777	0	0	3873.5362	0	0	0	2738.3796	913.8020057	2738.384229	0	FALSE			-777.777	-777.777	-777.777	1	9.9	M:\Shao-En\MSDATA\kinaseinhib\k252a\solcomp\1000x\J6\MSQuantCompatible_kinaseinhib_k252a_solcomp_1000x_J6_combo_mascot_results.html	1Met(ox)	5	-777.777	-777.777	M:\Shao-En\MSDATA\kinaseinhib\k252a\solcomp\1000x\J6\m03182008_j6_5.raw		0	2722.384675		0	FALSE	0	-777.777
-1	1	0	0.969	0.19	IPI:IPI00220834.8	83222	SPACER	SWISS-PROT:P13010|TREMBL:Q0Z7V0;Q53HH7;Q53T09;Q53TC2|ENSEMBL:ENSP00000329528|REFSEQ:NP_066964|H-INV:HIT000195394|VEGA:OTTHUMP00000164061 Tax_Id=9606 Gene_Symbol=XRCC5 ATP-dependent DNA helicase 2 subunit 2	DDEAAAVALSSLIHALDDLDMVAIVR	913.8016	2738.3831	3	12	-777.777	-777.777	-777.777	-777.777	0	0	3894.0589	0	0	0	2738.3796	913.8012057	2738.381829	0	FALSE			-777.777	-777.777	-777.777	1	2.8	M:\Shao-En\MSDATA\kinaseinhib\k252a\solcomp\1000x\J6\MSQuantCompatible_kinaseinhib_k252a_solcomp_1000x_J6_combo_mascot_results.html	1Met(ox)	5	-777.777	-777.777	M:\Shao-En\MSDATA\kinaseinhib\k252a\solcomp\1000x\J6\m03182008_j6_5.raw		0	2722.384675		0	FALSE	0	-777.777
-1	1	0	0.969	0.19	IPI:IPI00220834.8	83222	SPACER	SWISS-PROT:P13010|TREMBL:Q0Z7V0;Q53HH7;Q53T09;Q53TC2|ENSEMBL:ENSP00000329528|REFSEQ:NP_066964|H-INV:HIT000195394|VEGA:OTTHUMP00000164061 Tax_Id=9606 Gene_Symbol=XRCC5 ATP-dependent DNA helicase 2 subunit 2	DDEAAAVALSSLIHALDDLDMVAIVR	685.6001	2738.3713	4	47	-777.777	-777.777	-777.777	-777.777	3883.876265	10.12641707	3882.61	3883.820406	3884.6826	311.2470617	2738.3796	685.6001192	2738.371426	2738.382224	TRUE	Charge state is not the expected. Detected:	2. Expected: 4 Deci charge: 2.00	-777.777	-777.777	-777.777	1	28.6	M:\Shao-En\MSDATA\kinaseinhib\k252a\solcomp\1000x\J6\MSQuantCompatible_kinaseinhib_k252a_solcomp_1000x_J6_combo_mascot_results.html	1Met(ox)	5	-777.777	-777.777	M:\Shao-En\MSDATA\kinaseinhib\k252a\solcomp\1000x\J6\m03182008_j6_5.raw		92942.5918	2722.384675		685.6029463	TRUE	685.6029655	-777.777
-1	1	0	0.969	0.19	IPI:IPI00220834.8	83222	SPACER	SWISS-PROT:P13010|TREMBL:Q0Z7V0;Q53HH7;Q53T09;Q53TC2|ENSEMBL:ENSP00000329528|REFSEQ:NP_066964|H-INV:HIT000195394|VEGA:OTTHUMP00000164061 Tax_Id=9606 Gene_Symbol=XRCC5 ATP-dependent DNA helicase 2 subunit 2	DKPSGDTAAVFEEGGDVDDLLDMI	1267.0688	2532.123	2	113	-777.777	-777.777	-777.777	-777.777	3319.405541	9.013392875	3319.9018	3320.110057	3320.2278	8131.043372	2532.1304	1267.067766	2532.121006	2524.112273	FALSE			-777.777	-777.777	-777.777	1	103.5	M:\Shao-En\MSDATA\kinaseinhib\k252a\solcomp\1000x\J6\MSQuantCompatible_kinaseinhib_k252a_solcomp_1000x_J6_combo_mascot_results.html	1Met(ox) 1Lys8	5	-777.777	-777.777	M:\Shao-En\MSDATA\kinaseinhib\k252a\solcomp\1000x\J6\m03182008_j6_6.raw		963532.9902	2508.121315		1267.075826	TRUE	1267.074791	-777.777
-1	1	0	0.969	0.19	IPI:IPI00220834.8	83222	SPACER	SWISS-PROT:P13010|TREMBL:Q0Z7V0;Q53HH7;Q53T09;Q53TC2|ENSEMBL:ENSP00000329528|REFSEQ:NP_066964|H-INV:HIT000195394|VEGA:OTTHUMP00000164061 Tax_Id=9606 Gene_Symbol=XRCC5 ATP-dependent DNA helicase 2 subunit 2	DKPSGDTAAVFEEGGDVDDLLDMI	1267.076	2532.1374	2	112	-777.777	-777.777	-777.777	-777.777	3329.087166	6.405510149	3328.158	3329.289961	3329.2676	38896.66927	2532.1304	1267.074966	2532.135406	2524.119311	FALSE			-777.777	-777.777	-777.777	1	111.9	M:\Shao-En\MSDATA\kinaseinhib\k252a\solcomp\1000x\J6\MSQuantCompatible_kinaseinhib_k252a_solcomp_1000x_J6_combo_mascot_results.html	1Met(ox) 1Lys8	5	-777.777	-777.777	M:\Shao-En\MSDATA\kinaseinhib\k252a\solcomp\1000x\J6\m03182008_j6_5.raw		4609926.236	2508.121315		1267.075776	TRUE	1267.074741	-777.777
-1	1	0	0.969	0.19	IPI:IPI00220834.8	83222	SPACER	SWISS-PROT:P13010|TREMBL:Q0Z7V0;Q53HH7;Q53T09;Q53TC2|ENSEMBL:ENSP00000329528|REFSEQ:NP_066964|H-INV:HIT000195394|VEGA:OTTHUMP00000164061 Tax_Id=9606 Gene_Symbol=XRCC5 ATP-dependent DNA helicase 2 subunit 2	DKPSGDTAAVFEEGGDVDDLLDMI	1263.065	2524.1154	2	104	-777.777	-777.777	-777.777	-777.777	0	0	3302.9658	0	0	0	2524.1162	1263.063973	2524.11342	0	FALSE			-777.777	-777.777	-777.777	1	98.7	M:\Shao-En\MSDATA\kinaseinhib\k252a\solcomp\1000x\J6\MSQuantCompatible_kinaseinhib_k252a_solcomp_1000x_J6_combo_mascot_results.html	1Met(ox)	5	-777.777	-777.777	M:\Shao-En\MSDATA\kinaseinhib\k252a\solcomp\1000x\J6\m03182008_j6_5.raw		0	2508.121315		0	TRUE	0	-777.777
-1	1	0	0.969	0.19	IPI:IPI00220834.8	83222	SPACER	SWISS-PROT:P13010|TREMBL:Q0Z7V0;Q53HH7;Q53T09;Q53TC2|ENSEMBL:ENSP00000329528|REFSEQ:NP_066964|H-INV:HIT000195394|VEGA:OTTHUMP00000164061 Tax_Id=9606 Gene_Symbol=XRCC5 ATP-dependent DNA helicase 2 subunit 2	DKPSGDTAAVFEEGGDVDDLLDMI	1263.0682	2524.1219	2	96	-777.777	-777.777	-777.777	-777.777	0	0	3328.4397	0	0	0	2524.1162	1263.067173	2524.11982	0	FALSE			-777.777	-777.777	-777.777	1	94.2	M:\Shao-En\MSDATA\kinaseinhib\k252a\solcomp\1000x\J6\MSQuantCompatible_kinaseinhib_k252a_solcomp_1000x_J6_combo_mascot_results.html	1Met(ox)	5	-777.777	-777.777	M:\Shao-En\MSDATA\kinaseinhib\k252a\solcomp\1000x\J6\m03182008_j6_5.raw		0	2508.121315		0	TRUE	0	-777.777
-1	1	0	0.969	0.19	IPI:IPI00220834.8	83222	SPACER	SWISS-PROT:P13010|TREMBL:Q0Z7V0;Q53HH7;Q53T09;Q53TC2|ENSEMBL:ENSP00000329528|REFSEQ:NP_066964|H-INV:HIT000195394|VEGA:OTTHUMP00000164061 Tax_Id=9606 Gene_Symbol=XRCC5 ATP-dependent DNA helicase 2 subunit 2	DKPSGDTAAVFEEGGDVDDLLDMI	1267.0755	2532.1365	2	93	-777.777	-777.777	-777.777	-777.777	0	0	3304.3718	0	0	0	2532.1304	1267.074466	2532.134406	0	FALSE			-777.777	-777.777	-777.777	1	93.3	M:\Shao-En\MSDATA\kinaseinhib\k252a\solcomp\1000x\J6\MSQuantCompatible_kinaseinhib_k252a_solcomp_1000x_J6_combo_mascot_results.html	1Met(ox) 1Lys8	5	-777.777	-777.777	M:\Shao-En\MSDATA\kinaseinhib\k252a\solcomp\1000x\J6\m03182008_j6_5.raw		0	2508.121315		0	TRUE	0	-777.777
-1	1	0	0.969	0.19	IPI:IPI00220834.8	83222	SPACER	SWISS-PROT:P13010|TREMBL:Q0Z7V0;Q53HH7;Q53T09;Q53TC2|ENSEMBL:ENSP00000329528|REFSEQ:NP_066964|H-INV:HIT000195394|VEGA:OTTHUMP00000164061 Tax_Id=9606 Gene_Symbol=XRCC5 ATP-dependent DNA helicase 2 subunit 2	DKPSGDTAAVFEEGGDVDDLLDMI	1263.0633	2524.1121	2	91	-777.777	-777.777	-777.777	-777.777	0	0	3319.5798	0	0	0	2524.1162	1263.062273	2524.11002	0	FALSE			-777.777	-777.777	-777.777	1	87.7	M:\Shao-En\MSDATA\kinaseinhib\k252a\solcomp\1000x\J6\MSQuantCompatible_kinaseinhib_k252a_solcomp_1000x_J6_combo_mascot_results.html	1Met(ox)	5	-777.777	-777.777	M:\Shao-En\MSDATA\kinaseinhib\k252a\solcomp\1000x\J6\m03182008_j6_6.raw		0	2508.121315		0	TRUE	0	-777.777
-1	1	0	0.969	0.19	IPI:IPI00220834.8	83222	SPACER	SWISS-PROT:P13010|TREMBL:Q0Z7V0;Q53HH7;Q53T09;Q53TC2|ENSEMBL:ENSP00000329528|REFSEQ:NP_066964|H-INV:HIT000195394|VEGA:OTTHUMP00000164061 Tax_Id=9606 Gene_Symbol=XRCC5 ATP-dependent DNA helicase 2 subunit 2	DKPSGDTAAVFEEGGDVDDLLDMI	842.3803	2524.119	3	43	-777.777	-777.777	-777.777	-777.777	3303.203448	6.418480289	3305.2157	3303.472918	3303.5466	19193.87341	2524.1162	842.3800351	2524.118317	2524.116252	FALSE			-777.777	-777.777	-777.777	1	34.5	M:\Shao-En\MSDATA\kinaseinhib\k252a\solcomp\1000x\J6\MSQuantCompatible_kinaseinhib_k252a_solcomp_1000x_J6_combo_mascot_results.html	1Met(ox)	5	-777.777	-777.777	M:\Shao-En\MSDATA\kinaseinhib\k252a\solcomp\1000x\J6\m03182008_j6_5.raw		4190866.688	2508.121315		842.3802775	TRUE	842.3800126	-777.777
-1	1	0	0.969	0.19	IPI:IPI00220834.8	83222	SPACER	SWISS-PROT:P13010|TREMBL:Q0Z7V0;Q53HH7;Q53T09;Q53TC2|ENSEMBL:ENSP00000329528|REFSEQ:NP_066964|H-INV:HIT000195394|VEGA:OTTHUMP00000164061 Tax_Id=9606 Gene_Symbol=XRCC5 ATP-dependent DNA helicase 2 subunit 2	DKPSGDTAAVFEEGGDVDDLLDMI	842.3805	2524.1197	3	39	-777.777	-777.777	-777.777	-777.777	0	0	3330.336	0	0	0	2524.1162	842.3802351	2524.118917	0	FALSE			-777.777	-777.777	-777.777	1	37.4	M:\Shao-En\MSDATA\kinaseinhib\k252a\solcomp\1000x\J6\MSQuantCompatible_kinaseinhib_k252a_solcomp_1000x_J6_combo_mascot_results.html	1Met(ox)	5	-777.777	-777.777	M:\Shao-En\MSDATA\kinaseinhib\k252a\solcomp\1000x\J6\m03182008_j6_5.raw		0	2508.121315		0	TRUE	0	-777.777
-1	1	0	0.969	0.19	IPI:IPI00220834.8	83222	SPACER	SWISS-PROT:P13010|TREMBL:Q0Z7V0;Q53HH7;Q53T09;Q53TC2|ENSEMBL:ENSP00000329528|REFSEQ:NP_066964|H-INV:HIT000195394|VEGA:OTTHUMP00000164061 Tax_Id=9606 Gene_Symbol=XRCC5 ATP-dependent DNA helicase 2 subunit 2	DKPSGDTAAVFEEGGDVDDLLDMI	845.0517	2532.1331	3	27	-777.777	-777.777	-777.777	-777.777	0	0	3330.962	0	0	0	2532.1304	845.0514303	2532.132503	0	FALSE			-777.777	-777.777	-777.777	1	25.2	M:\Shao-En\MSDATA\kinaseinhib\k252a\solcomp\1000x\J6\MSQuantCompatible_kinaseinhib_k252a_solcomp_1000x_J6_combo_mascot_results.html	1Met(ox) 1Lys8	5	-777.777	-777.777	M:\Shao-En\MSDATA\kinaseinhib\k252a\solcomp\1000x\J6\m03182008_j6_5.raw		0	2508.121315		0	TRUE	0	-777.777
-1	1	0	0.969	0.19	IPI:IPI00220834.8	83222	SPACER	SWISS-PROT:P13010|TREMBL:Q0Z7V0;Q53HH7;Q53T09;Q53TC2|ENSEMBL:ENSP00000329528|REFSEQ:NP_066964|H-INV:HIT000195394|VEGA:OTTHUMP00000164061 Tax_Id=9606 Gene_Symbol=XRCC5 ATP-dependent DNA helicase 2 subunit 2	EDGSGDRGDGPFR	688.8155	1375.6165	2	14	-777.777	-777.777	-777.777	-777.777	0	0	963.6976	0	0	0	1375.6155	688.8155134	1375.616501	0	FALSE			-777.777	-777.777	-777.777	1	0.6	M:\Shao-En\MSDATA\kinaseinhib\k252a\solcomp\1000x\J6\MSQuantCompatible_kinaseinhib_k252a_solcomp_1000x_J6_combo_mascot_results.html	2Arg6	5	-777.777	-777.777	M:\Shao-En\MSDATA\kinaseinhib\k252a\solcomp\1000x\J6\m03182008_j6_5.raw		0	1363.575235		0	FALSE	0	-777.777
-1	1	0	0.969	0.19	IPI:IPI00220834.8	83222	SPACER	SWISS-PROT:P13010|TREMBL:Q0Z7V0;Q53HH7;Q53T09;Q53TC2|ENSEMBL:ENSP00000329528|REFSEQ:NP_066964|H-INV:HIT000195394|VEGA:OTTHUMP00000164061 Tax_Id=9606 Gene_Symbol=XRCC5 ATP-dependent DNA helicase 2 subunit 2	EDGSGDRGDGPFR	682.7939	1363.5732	2	12	-777.777	-777.777	-777.777	-777.777	0	0	975.2043	0	0	0	1363.5752	682.7939243	1363.573323	0	FALSE			-777.777	-777.777	-777.777	1	6	M:\Shao-En\MSDATA\kinaseinhib\k252a\solcomp\1000x\J6\MSQuantCompatible_kinaseinhib_k252a_solcomp_1000x_J6_combo_mascot_results.html		5	-777.777	-777.777	M:\Shao-En\MSDATA\kinaseinhib\k252a\solcomp\1000x\J6\m03182008_j6_5.raw		0	1363.575235		0	FALSE	0	-777.777
-1	1	0	0.969	0.19	IPI:IPI00220834.8	83222	SPACER	SWISS-PROT:P13010|TREMBL:Q0Z7V0;Q53HH7;Q53T09;Q53TC2|ENSEMBL:ENSP00000329528|REFSEQ:NP_066964|H-INV:HIT000195394|VEGA:OTTHUMP00000164061 Tax_Id=9606 Gene_Symbol=XRCC5 ATP-dependent DNA helicase 2 subunit 2	EPLPPIQQHIWNMLNPPAEVTTK	893.135	2676.3832	3	16	-777.777	-777.777	-777.777	-777.777	0	0	2879.4978	0	0	0	2676.3825	893.1346431	2676.382141	0	FALSE			-777.777	-777.777	-777.777	1	6.6	M:\Shao-En\MSDATA\kinaseinhib\k252a\solcomp\1000x\J6\MSQuantCompatible_kinaseinhib_k252a_solcomp_1000x_J6_combo_mascot_results.html	1Met(ox) 1Lys8	5	-777.777	-777.777	M:\Shao-En\MSDATA\kinaseinhib\k252a\solcomp\1000x\J6\m03182008_j6_5.raw		0	2652.373355		0	FALSE	0	-777.777
-1	1	0	0.969	0.19	IPI:IPI00220834.8	83222	SPACER	SWISS-PROT:P13010|TREMBL:Q0Z7V0;Q53HH7;Q53T09;Q53TC2|ENSEMBL:ENSP00000329528|REFSEQ:NP_066964|H-INV:HIT000195394|VEGA:OTTHUMP00000164061 Tax_Id=9606 Gene_Symbol=XRCC5 ATP-dependent DNA helicase 2 subunit 2	EPLPPIQQHIWNMLNPPAEVTTK	890.4634	2668.3685	3	14	-777.777	-777.777	-777.777	-777.777	0	0	2877.9581	0	0	0	2668.3683	890.463048	2668.367356	0	FALSE			-777.777	-777.777	-777.777	1	10.8	M:\Shao-En\MSDATA\kinaseinhib\k252a\solcomp\1000x\J6\MSQuantCompatible_kinaseinhib_k252a_solcomp_1000x_J6_combo_mascot_results.html	1Met(ox)	5	-777.777	-777.777	M:\Shao-En\MSDATA\kinaseinhib\k252a\solcomp\1000x\J6\m03182008_j6_5.raw		0	2652.373355		0	FALSE	0	-777.777
-1	1	0	0.969	0.19	IPI:IPI00220834.8	83222	SPACER	SWISS-PROT:P13010|TREMBL:Q0Z7V0;Q53HH7;Q53T09;Q53TC2|ENSEMBL:ENSP00000329528|REFSEQ:NP_066964|H-INV:HIT000195394|VEGA:OTTHUMP00000164061 Tax_Id=9606 Gene_Symbol=XRCC5 ATP-dependent DNA helicase 2 subunit 2	EPLPPIQQHIWNMLNPPAEVTTK	890.4617	2668.3634	3	13	-777.777	-777.777	-777.777	-777.777	0	0	2889.9682	0	0	0	2668.3683	890.461348	2668.362256	0	FALSE			-777.777	-777.777	-777.777	1	4.7	M:\Shao-En\MSDATA\kinaseinhib\k252a\solcomp\1000x\J6\MSQuantCompatible_kinaseinhib_k252a_solcomp_1000x_J6_combo_mascot_results.html	1Met(ox)	5	-777.777	-777.777	M:\Shao-En\MSDATA\kinaseinhib\k252a\solcomp\1000x\J6\m03182008_j6_5.raw		0	2652.373355		0	FALSE	0	-777.777
-1	1	0	0.969	0.19	IPI:IPI00220834.8	83222	SPACER	SWISS-PROT:P13010|TREMBL:Q0Z7V0;Q53HH7;Q53T09;Q53TC2|ENSEMBL:ENSP00000329528|REFSEQ:NP_066964|H-INV:HIT000195394|VEGA:OTTHUMP00000164061 Tax_Id=9606 Gene_Symbol=XRCC5 ATP-dependent DNA helicase 2 subunit 2	ETVYCLNDDDETEVLKEDIIQGFR	972.466	2914.3762	3	65	-777.777	-777.777	-777.777	-777.777	3117.375015	10.73849234	3115.0389	3118.133159	3117.5191	122483.2084	2914.3728	972.4654994	2914.37471	2900.338468	FALSE			-777.777	-777.777	-777.777	1	63.5	M:\Shao-En\MSDATA\kinaseinhib\k252a\solcomp\1000x\J6\MSQuantCompatible_kinaseinhib_k252a_solcomp_1000x_J6_combo_mascot_results.html	1Arg6 1Lys8	5	-777.777	-777.777	M:\Shao-En\MSDATA\kinaseinhib\k252a\solcomp\1000x\J6\m03182008_j6_5.raw		21591479.48	2843.31707		972.4658684	TRUE	972.4653678	-777.777
-1	1	0	0.969	0.19	IPI:IPI00220834.8	83222	SPACER	SWISS-PROT:P13010|TREMBL:Q0Z7V0;Q53HH7;Q53T09;Q53TC2|ENSEMBL:ENSP00000329528|REFSEQ:NP_066964|H-INV:HIT000195394|VEGA:OTTHUMP00000164061 Tax_Id=9606 Gene_Symbol=XRCC5 ATP-dependent DNA helicase 2 subunit 2	ETVYCLNDDDETEVLKEDIIQGFR	967.7862	2900.3369	3	57	-777.777	-777.777	-777.777	-777.777	0	0	3114.7545	0	0	0	2900.3385	967.7857079	2900.335335	0	FALSE			-777.777	-777.777	-777.777	1	46.2	M:\Shao-En\MSDATA\kinaseinhib\k252a\solcomp\1000x\J6\MSQuantCompatible_kinaseinhib_k252a_solcomp_1000x_J6_combo_mascot_results.html		5	-777.777	-777.777	M:\Shao-En\MSDATA\kinaseinhib\k252a\solcomp\1000x\J6\m03182008_j6_5.raw		0	2843.31707		0	TRUE	0	-777.777
-1	1	0	0.969	0.19	IPI:IPI00220834.8	83222	SPACER	SWISS-PROT:P13010|TREMBL:Q0Z7V0;Q53HH7;Q53T09;Q53TC2|ENSEMBL:ENSP00000329528|REFSEQ:NP_066964|H-INV:HIT000195394|VEGA:OTTHUMP00000164061 Tax_Id=9606 Gene_Symbol=XRCC5 ATP-dependent DNA helicase 2 subunit 2	FFMGNQVLK	550.2843	1098.5541	2	31	-777.777	-777.777	-777.777	-777.777	2436.997872	11.83952947	2432.4198	2437.523437	2433.3889	380319.9784	1098.5532	550.2845644	1098.554603	1098.552591	FALSE			-777.777	-777.777	-777.777	1	13.4	M:\Shao-En\MSDATA\kinaseinhib\k252a\solcomp\1000x\J6\MSQuantCompatible_kinaseinhib_k252a_solcomp_1000x_J6_combo_mascot_results.html	1Met(ox)	5	-777.777	-777.777	M:\Shao-En\MSDATA\kinaseinhib\k252a\solcomp\1000x\J6\m03182008_j6_5.raw		158704413.3	1082.558275		550.2826747	TRUE	550.2829392	-777.777
-1	1	0	0.969	0.19	IPI:IPI00220834.8	83222	SPACER	SWISS-PROT:P13010|TREMBL:Q0Z7V0;Q53HH7;Q53T09;Q53TC2|ENSEMBL:ENSP00000329528|REFSEQ:NP_066964|H-INV:HIT000195394|VEGA:OTTHUMP00000164061 Tax_Id=9606 Gene_Symbol=XRCC5 ATP-dependent DNA helicase 2 subunit 2	FFMGNQVLK	554.291	1106.5675	2	22	-777.777	-777.777	-777.777	-777.777	0	0	2432.1823	0	0	0	1106.5674	554.2912572	1106.567989	0	FALSE			-777.777	-777.777	-777.777	1	7.2	M:\Shao-En\MSDATA\kinaseinhib\k252a\solcomp\1000x\J6\MSQuantCompatible_kinaseinhib_k252a_solcomp_1000x_J6_combo_mascot_results.html	1Met(ox) 1Lys8	5	-777.777	-777.777	M:\Shao-En\MSDATA\kinaseinhib\k252a\solcomp\1000x\J6\m03182008_j6_5.raw		0	1082.558275		0	FALSE	0	-777.777
-1	1	0	0.969	0.19	IPI:IPI00220834.8	83222	SPACER	SWISS-PROT:P13010|TREMBL:Q0Z7V0;Q53HH7;Q53T09;Q53TC2|ENSEMBL:ENSP00000329528|REFSEQ:NP_066964|H-INV:HIT000195394|VEGA:OTTHUMP00000164061 Tax_Id=9606 Gene_Symbol=XRCC5 ATP-dependent DNA helicase 2 subunit 2	FNNFLK	395.7209	789.4273	2	32	-777.777	-777.777	-777.777	-777.777	2399.846775	10.02261903	2396.0658	2400.045495	2400.1172	309711.3458	789.4264	395.7214445	789.4283636	781.4125067	FALSE			-777.777	-777.777	-777.777	1	0	M:\Shao-En\MSDATA\kinaseinhib\k252a\solcomp\1000x\J6\MSQuantCompatible_kinaseinhib_k252a_solcomp_1000x_J6_combo_mascot_results.html	1Lys8	5	-777.777	-777.777	M:\Shao-En\MSDATA\kinaseinhib\k252a\solcomp\1000x\J6\m03182008_j6_5.raw		220645944	781.4122647		395.7198257	TRUE	395.7203702	-777.777
-1	1	0	0.969	0.19	IPI:IPI00220834.8	83222	SPACER	SWISS-PROT:P13010|TREMBL:Q0Z7V0;Q53HH7;Q53T09;Q53TC2|ENSEMBL:ENSP00000329528|REFSEQ:NP_066964|H-INV:HIT000195394|VEGA:OTTHUMP00000164061 Tax_Id=9606 Gene_Symbol=XRCC5 ATP-dependent DNA helicase 2 subunit 2	FSEEQR	398.1849	794.3553	2	33	-777.777	-777.777	-777.777	-777.777	793.3052578	3.488	793.4885	793.3198921	792.4921	6249.229241	794.3559	398.18544	794.3563547	794.3565561	FALSE			-777.777	-777.777	-777.777	1	10.6	M:\Shao-En\MSDATA\kinaseinhib\k252a\solcomp\1000x\J6\MSQuantCompatible_kinaseinhib_k252a_solcomp_1000x_J6_combo_mascot_results.html		5	-777.777	-777.777	M:\Shao-En\MSDATA\kinaseinhib\k252a\solcomp\1000x\J6\m03182008_j6_5.raw		4332221.719	794.3558747		398.1849321	TRUE	398.1854721	-777.777
-1	1	0	0.969	0.19	IPI:IPI00220834.8	83222	SPACER	SWISS-PROT:P13010|TREMBL:Q0Z7V0;Q53HH7;Q53T09;Q53TC2|ENSEMBL:ENSP00000329528|REFSEQ:NP_066964|H-INV:HIT000195394|VEGA:OTTHUMP00000164061 Tax_Id=9606 Gene_Symbol=XRCC5 ATP-dependent DNA helicase 2 subunit 2	FSEEQR	401.1949	800.3753	2	20	-777.777	-777.777	-777.777	-777.777	0	0	793.7285	0	0	0	800.376	401.1954346	800.3763438	0	FALSE			-777.777	-777.777	-777.777	1	2.3	M:\Shao-En\MSDATA\kinaseinhib\k252a\solcomp\1000x\J6\MSQuantCompatible_kinaseinhib_k252a_solcomp_1000x_J6_combo_mascot_results.html	1Arg6	5	-777.777	-777.777	M:\Shao-En\MSDATA\kinaseinhib\k252a\solcomp\1000x\J6\m03182008_j6_5.raw		0	794.3558747		0	FALSE	0	-777.777
-1	1	0	0.969	0.19	IPI:IPI00220834.8	83222	SPACER	SWISS-PROT:P13010|TREMBL:Q0Z7V0;Q53HH7;Q53T09;Q53TC2|ENSEMBL:ENSP00000329528|REFSEQ:NP_066964|H-INV:HIT000195394|VEGA:OTTHUMP00000164061 Tax_Id=9606 Gene_Symbol=XRCC5 ATP-dependent DNA helicase 2 subunit 2	FSEEQRFNNFLK	520.2588	1557.7544	3	12	-777.777	-777.777	-777.777	-777.777	0	0	2560.4441	0	0	0	1557.7575	520.2591188	1557.755568	0	FALSE			-777.777	-777.777	-777.777	1	7.2	M:\Shao-En\MSDATA\kinaseinhib\k252a\solcomp\1000x\J6\MSQuantCompatible_kinaseinhib_k252a_solcomp_1000x_J6_combo_mascot_results.html		5	-777.777	-777.777	M:\Shao-En\MSDATA\kinaseinhib\k252a\solcomp\1000x\J6\m03182008_j6_5.raw		0	1557.757575		0	FALSE	0	-777.777
-1	1	0	0.969	0.19	IPI:IPI00220834.8	83222	SPACER	SWISS-PROT:P13010|TREMBL:Q0Z7V0;Q53HH7;Q53T09;Q53TC2|ENSEMBL:ENSP00000329528|REFSEQ:NP_066964|H-INV:HIT000195394|VEGA:OTTHUMP00000164061 Tax_Id=9606 Gene_Symbol=XRCC5 ATP-dependent DNA helicase 2 subunit 2	GITEQQKEGLEIVK	794.4482	1586.8818	2	82	-777.777	-777.777	-777.777	-777.777	2327.829007	9.909616319	2328.9125	2328.67514	2328.1438	547039.7759	1586.885	794.448022	1586.881519	1570.85384	FALSE			-777.777	-777.777	-777.777	1	66.8	M:\Shao-En\MSDATA\kinaseinhib\k252a\solcomp\1000x\J6\MSQuantCompatible_kinaseinhib_k252a_solcomp_1000x_J6_combo_mascot_results.html	2Lys8	5	-777.777	-777.777	M:\Shao-En\MSDATA\kinaseinhib\k252a\solcomp\1000x\J6\m03182008_j6_5.raw		131822751.7	1570.856605		794.4481843	TRUE	794.4480062	-777.777
-1	1	0	0.969	0.19	IPI:IPI00220834.8	83222	SPACER	SWISS-PROT:P13010|TREMBL:Q0Z7V0;Q53HH7;Q53T09;Q53TC2|ENSEMBL:ENSP00000329528|REFSEQ:NP_066964|H-INV:HIT000195394|VEGA:OTTHUMP00000164061 Tax_Id=9606 Gene_Symbol=XRCC5 ATP-dependent DNA helicase 2 subunit 2	GITEQQKEGLEIVK	786.4341	1570.8536	2	71	-777.777	-777.777	-777.777	-777.777	0	0	2325.6277	0	0	0	1570.8566	786.4339365	1570.853348	0	FALSE			-777.777	-777.777	-777.777	1	51.6	M:\Shao-En\MSDATA\kinaseinhib\k252a\solcomp\1000x\J6\MSQuantCompatible_kinaseinhib_k252a_solcomp_1000x_J6_combo_mascot_results.html		5	-777.777	-777.777	M:\Shao-En\MSDATA\kinaseinhib\k252a\solcomp\1000x\J6\m03182008_j6_5.raw		0	1570.856605		0	TRUE	0	-777.777
-1	1	0	0.969	0.19	IPI:IPI00220834.8	83222	SPACER	SWISS-PROT:P13010|TREMBL:Q0Z7V0;Q53HH7;Q53T09;Q53TC2|ENSEMBL:ENSP00000329528|REFSEQ:NP_066964|H-INV:HIT000195394|VEGA:OTTHUMP00000164061 Tax_Id=9606 Gene_Symbol=XRCC5 ATP-dependent DNA helicase 2 subunit 2	GITEQQKEGLEIVK	529.9686	1586.8841	3	39	-777.777	-777.777	-777.777	-777.777	2327.823684	9.909616319	2328.6494	2327.453278	2328.1438	372113.5893	1586.885	529.9689012	1586.884916	1570.855556	FALSE			-777.777	-777.777	-777.777	1	32	M:\Shao-En\MSDATA\kinaseinhib\k252a\solcomp\1000x\J6\MSQuantCompatible_kinaseinhib_k252a_solcomp_1000x_J6_combo_mascot_results.html	2Lys8	5	-777.777	-777.777	M:\Shao-En\MSDATA\kinaseinhib\k252a\solcomp\1000x\J6\m03182008_j6_5.raw		171137263.5	1570.856605		529.9686403	TRUE	529.9689416	-777.777
-1	1	0	0.969	0.19	IPI:IPI00220834.8	83222	SPACER	SWISS-PROT:P13010|TREMBL:Q0Z7V0;Q53HH7;Q53T09;Q53TC2|ENSEMBL:ENSP00000329528|REFSEQ:NP_066964|H-INV:HIT000195394|VEGA:OTTHUMP00000164061 Tax_Id=9606 Gene_Symbol=XRCC5 ATP-dependent DNA helicase 2 subunit 2	GITEQQKEGLEIVK	524.6255	1570.8548	3	24	-777.777	-777.777	-777.777	-777.777	0	0	2325.3631	0	0	0	1570.8566	524.6258109	1570.855645	0	FALSE			-777.777	-777.777	-777.777	1	13.3	M:\Shao-En\MSDATA\kinaseinhib\k252a\solcomp\1000x\J6\MSQuantCompatible_kinaseinhib_k252a_solcomp_1000x_J6_combo_mascot_results.html		5	-777.777	-777.777	M:\Shao-En\MSDATA\kinaseinhib\k252a\solcomp\1000x\J6\m03182008_j6_5.raw		0	1570.856605		0	FALSE	0	-777.777
-1	1	0	0.969	0.19	IPI:IPI00220834.8	83222	SPACER	SWISS-PROT:P13010|TREMBL:Q0Z7V0;Q53HH7;Q53T09;Q53TC2|ENSEMBL:ENSP00000329528|REFSEQ:NP_066964|H-INV:HIT000195394|VEGA:OTTHUMP00000164061 Tax_Id=9606 Gene_Symbol=XRCC5 ATP-dependent DNA helicase 2 subunit 2	HIEIFTDLSSR	659.3434	1316.6723	2	75	-777.777	-777.777	-777.777	-777.777	2574.956956	7.972331655	2573.0456	2574.997573	2575.8424	440429.0468	1316.6724	659.3434668	1316.672408	1316.670987	FALSE			-777.777	-777.777	-777.777	1	57.7	M:\Shao-En\MSDATA\kinaseinhib\k252a\solcomp\1000x\J6\MSQuantCompatible_kinaseinhib_k252a_solcomp_1000x_J6_combo_mascot_results.html		5	-777.777	-777.777	M:\Shao-En\MSDATA\kinaseinhib\k252a\solcomp\1000x\J6\m03182008_j6_5.raw		140169062.8	1316.672445		659.343232	TRUE	659.3432988	-777.777
-1	1	0	0.969	0.19	IPI:IPI00220834.8	83222	SPACER	SWISS-PROT:P13010|TREMBL:Q0Z7V0;Q53HH7;Q53T09;Q53TC2|ENSEMBL:ENSP00000329528|REFSEQ:NP_066964|H-INV:HIT000195394|VEGA:OTTHUMP00000164061 Tax_Id=9606 Gene_Symbol=XRCC5 ATP-dependent DNA helicase 2 subunit 2	HIEIFTDLSSR	662.3536	1322.6927	2	54	-777.777	-777.777	-777.777	-777.777	0	0	2573.5325	0	0	0	1322.6926	662.3536613	1322.692797	0	FALSE			-777.777	-777.777	-777.777	1	44	M:\Shao-En\MSDATA\kinaseinhib\k252a\solcomp\1000x\J6\MSQuantCompatible_kinaseinhib_k252a_solcomp_1000x_J6_combo_mascot_results.html	1Arg6	5	-777.777	-777.777	M:\Shao-En\MSDATA\kinaseinhib\k252a\solcomp\1000x\J6\m03182008_j6_5.raw		0	1316.672445		0	TRUE	0	-777.777
-1	1	0	0.969	0.19	IPI:IPI00220834.8	83222	SPACER	SWISS-PROT:P13010|TREMBL:Q0Z7V0;Q53HH7;Q53T09;Q53TC2|ENSEMBL:ENSP00000329528|REFSEQ:NP_066964|H-INV:HIT000195394|VEGA:OTTHUMP00000164061 Tax_Id=9606 Gene_Symbol=XRCC5 ATP-dependent DNA helicase 2 subunit 2	HLMLPDFDLLEDIESK	969.9848	1937.9551	2	104	-777.777	-777.777	-777.777	-777.777	3221.787788	10.94869408	3219.5586	3222.468433	3221.7845	71731.53279	1937.9536	969.9843039	1937.954082	1929.938985	FALSE			-777.777	-777.777	-777.777	1	95.4	M:\Shao-En\MSDATA\kinaseinhib\k252a\solcomp\1000x\J6\MSQuantCompatible_kinaseinhib_k252a_solcomp_1000x_J6_combo_mascot_results.html	1Met(ox) 1Lys8	5	-777.777	-777.777	M:\Shao-En\MSDATA\kinaseinhib\k252a\solcomp\1000x\J6\m03182008_j6_5.raw		12664077.72	1913.944425		969.9844623	TRUE	969.9839662	-777.777
-1	1	0	0.969	0.19	IPI:IPI00220834.8	83222	SPACER	SWISS-PROT:P13010|TREMBL:Q0Z7V0;Q53HH7;Q53T09;Q53TC2|ENSEMBL:ENSP00000329528|REFSEQ:NP_066964|H-INV:HIT000195394|VEGA:OTTHUMP00000164061 Tax_Id=9606 Gene_Symbol=XRCC5 ATP-dependent DNA helicase 2 subunit 2	HLMLPDFDLLEDIESK	965.9786	1929.9426	2	74	-777.777	-777.777	-777.777	-777.777	0	0	3220.3607	0	0	0	1929.9394	965.9781111	1929.941697	0	FALSE			-777.777	-777.777	-777.777	1	65.3	M:\Shao-En\MSDATA\kinaseinhib\k252a\solcomp\1000x\J6\MSQuantCompatible_kinaseinhib_k252a_solcomp_1000x_J6_combo_mascot_results.html	1Met(ox)	5	-777.777	-777.777	M:\Shao-En\MSDATA\kinaseinhib\k252a\solcomp\1000x\J6\m03182008_j6_5.raw		0	1913.944425		0	TRUE	0	-777.777
-1	1	0	0.969	0.19	IPI:IPI00220834.8	83222	SPACER	SWISS-PROT:P13010|TREMBL:Q0Z7V0;Q53HH7;Q53T09;Q53TC2|ENSEMBL:ENSP00000329528|REFSEQ:NP_066964|H-INV:HIT000195394|VEGA:OTTHUMP00000164061 Tax_Id=9606 Gene_Symbol=XRCC5 ATP-dependent DNA helicase 2 subunit 2	HLMLPDFDLLEDIESK	646.9922	1937.9547	3	60	-777.777	-777.777	-777.777	-777.777	3221.715338	10.94869408	3218.6976	3221.75046	3221.7845	64916.41267	1937.9536	646.9922892	1937.955079	1929.939666	FALSE			-777.777	-777.777	-777.777	1	41.6	M:\Shao-En\MSDATA\kinaseinhib\k252a\solcomp\1000x\J6\MSQuantCompatible_kinaseinhib_k252a_solcomp_1000x_J6_combo_mascot_results.html	1Met(ox) 1Lys8	5	-777.777	-777.777	M:\Shao-En\MSDATA\kinaseinhib\k252a\solcomp\1000x\J6\m03182008_j6_5.raw		21097647.54	1913.944425		646.9919112	TRUE	646.9920004	-777.777
-1	1	0	0.969	0.19	IPI:IPI00220834.8	83222	SPACER	SWISS-PROT:P13010|TREMBL:Q0Z7V0;Q53HH7;Q53T09;Q53TC2|ENSEMBL:ENSP00000329528|REFSEQ:NP_066964|H-INV:HIT000195394|VEGA:OTTHUMP00000164061 Tax_Id=9606 Gene_Symbol=XRCC5 ATP-dependent DNA helicase 2 subunit 2	HLMLPDFDLLEDIESK	644.3207	1929.9403	3	44	-777.777	-777.777	-777.777	-777.777	0	0	3218.4074	0	0	0	1929.9394	644.320794	1929.940594	0	FALSE			-777.777	-777.777	-777.777	1	33.3	M:\Shao-En\MSDATA\kinaseinhib\k252a\solcomp\1000x\J6\MSQuantCompatible_kinaseinhib_k252a_solcomp_1000x_J6_combo_mascot_results.html	1Met(ox)	5	-777.777	-777.777	M:\Shao-En\MSDATA\kinaseinhib\k252a\solcomp\1000x\J6\m03182008_j6_5.raw		0	1913.944425		0	TRUE	0	-777.777
-1	1	0	0.969	0.19	IPI:IPI00220834.8	83222	SPACER	SWISS-PROT:P13010|TREMBL:Q0Z7V0;Q53HH7;Q53T09;Q53TC2|ENSEMBL:ENSP00000329528|REFSEQ:NP_066964|H-INV:HIT000195394|VEGA:OTTHUMP00000164061 Tax_Id=9606 Gene_Symbol=XRCC5 ATP-dependent DNA helicase 2 subunit 2	HLMLPDFDLLEDIESK	646.9919	1937.9539	3	38	-777.777	-777.777	-777.777	-777.777	3212.965224	8.703147518	3215.948	3213.30348	3214.2269	6900.468526	1937.9536	646.9919892	1937.954179	1929.939499	FALSE			-777.777	-777.777	-777.777	1	22.7	M:\Shao-En\MSDATA\kinaseinhib\k252a\solcomp\1000x\J6\MSQuantCompatible_kinaseinhib_k252a_solcomp_1000x_J6_combo_mascot_results.html	1Met(ox) 1Lys8	5	-777.777	-777.777	M:\Shao-En\MSDATA\kinaseinhib\k252a\solcomp\1000x\J6\m03182008_j6_6.raw		2236754.064	1913.944425		646.9918972	TRUE	646.9919864	-777.777
-1	1	0	0.969	0.19	IPI:IPI00220834.8	83222	SPACER	SWISS-PROT:P13010|TREMBL:Q0Z7V0;Q53HH7;Q53T09;Q53TC2|ENSEMBL:ENSP00000329528|REFSEQ:NP_066964|H-INV:HIT000195394|VEGA:OTTHUMP00000164061 Tax_Id=9606 Gene_Symbol=XRCC5 ATP-dependent DNA helicase 2 subunit 2	HLMLPDFDLLEDIESK	644.3204	1929.9393	3	30	-777.777	-777.777	-777.777	-777.777	0	0	3215.3469	0	0	0	1929.9394	644.320494	1929.939694	0	FALSE			-777.777	-777.777	-777.777	1	17.7	M:\Shao-En\MSDATA\kinaseinhib\k252a\solcomp\1000x\J6\MSQuantCompatible_kinaseinhib_k252a_solcomp_1000x_J6_combo_mascot_results.html	1Met(ox)	5	-777.777	-777.777	M:\Shao-En\MSDATA\kinaseinhib\k252a\solcomp\1000x\J6\m03182008_j6_6.raw		0	1913.944425		0	TRUE	0	-777.777
-1	1	0	0.969	0.19	IPI:IPI00220834.8	83222	SPACER	SWISS-PROT:P13010|TREMBL:Q0Z7V0;Q53HH7;Q53T09;Q53TC2|ENSEMBL:ENSP00000329528|REFSEQ:NP_066964|H-INV:HIT000195394|VEGA:OTTHUMP00000164061 Tax_Id=9606 Gene_Symbol=XRCC5 ATP-dependent DNA helicase 2 subunit 2	HSIHWPCR	549.7706	1097.5267	2	40	-777.777	-777.777	-777.777	-777.777	1380.692597	89.09270541	1378.134	1379.98924	1399.1386	924.3752306	1097.5284	549.7708654	1097.527205	1091.5071	FALSE			-777.777	-777.777	-777.777	1	29.3	M:\Shao-En\MSDATA\kinaseinhib\k252a\solcomp\1000x\J6\MSQuantCompatible_kinaseinhib_k252a_solcomp_1000x_J6_combo_mascot_results.html	1Arg6	5	-777.777	-777.777	M:\Shao-En\MSDATA\kinaseinhib\k252a\solcomp\1000x\J6\m03182008_j6_5.raw		394187.373	1034.48684		549.7708746	TRUE	549.77114	-777.777
-1	1	0	0.969	0.19	IPI:IPI00220834.8	83222	SPACER	SWISS-PROT:P13010|TREMBL:Q0Z7V0;Q53HH7;Q53T09;Q53TC2|ENSEMBL:ENSP00000329528|REFSEQ:NP_066964|H-INV:HIT000195394|VEGA:OTTHUMP00000164061 Tax_Id=9606 Gene_Symbol=XRCC5 ATP-dependent DNA helicase 2 subunit 2	HSIHWPCR	546.7607	1091.5069	2	37	-777.777	-777.777	-777.777	-777.777	0	0	1453.9881	0	0	0	1091.5083	546.7609708	1091.507416	0	FALSE			-777.777	-777.777	-777.777	1	24.4	M:\Shao-En\MSDATA\kinaseinhib\k252a\solcomp\1000x\J6\MSQuantCompatible_kinaseinhib_k252a_solcomp_1000x_J6_combo_mascot_results.html		5	-777.777	-777.777	M:\Shao-En\MSDATA\kinaseinhib\k252a\solcomp\1000x\J6\m03182008_j6_5.raw		0	1034.48684		0	TRUE	0	-777.777
-1	1	0	0.969	0.19	IPI:IPI00220834.8	83222	SPACER	SWISS-PROT:P13010|TREMBL:Q0Z7V0;Q53HH7;Q53T09;Q53TC2|ENSEMBL:ENSP00000329528|REFSEQ:NP_066964|H-INV:HIT000195394|VEGA:OTTHUMP00000164061 Tax_Id=9606 Gene_Symbol=XRCC5 ATP-dependent DNA helicase 2 subunit 2	HSIHWPCR	546.7609	1091.5073	2	37	-777.777	-777.777	-777.777	-777.777	0	0	1843.809	0	0	0	1091.5083	546.7611708	1091.507816	0	FALSE			-777.777	-777.777	-777.777	1	24.8	M:\Shao-En\MSDATA\kinaseinhib\k252a\solcomp\1000x\J6\MSQuantCompatible_kinaseinhib_k252a_solcomp_1000x_J6_combo_mascot_results.html		5	-777.777	-777.777	M:\Shao-En\MSDATA\kinaseinhib\k252a\solcomp\1000x\J6\m03182008_j6_5.raw		0	1034.48684		0	TRUE	0	-777.777
-1	1	0	0.969	0.19	IPI:IPI00220834.8	83222	SPACER	SWISS-PROT:P13010|TREMBL:Q0Z7V0;Q53HH7;Q53T09;Q53TC2|ENSEMBL:ENSP00000329528|REFSEQ:NP_066964|H-INV:HIT000195394|VEGA:OTTHUMP00000164061 Tax_Id=9606 Gene_Symbol=XRCC5 ATP-dependent DNA helicase 2 subunit 2	HSIHWPCR	549.7696	1097.5246	2	36	-777.777	-777.777	-777.777	-777.777	0	0	1469.0858	0	0	0	1097.5284	549.7698654	1097.525205	0	FALSE			-777.777	-777.777	-777.777	1	24	M:\Shao-En\MSDATA\kinaseinhib\k252a\solcomp\1000x\J6\MSQuantCompatible_kinaseinhib_k252a_solcomp_1000x_J6_combo_mascot_results.html	1Arg6	5	-777.777	-777.777	M:\Shao-En\MSDATA\kinaseinhib\k252a\solcomp\1000x\J6\m03182008_j6_5.raw		0	1034.48684		0	TRUE	0	-777.777
-1	1	0	0.969	0.19	IPI:IPI00220834.8	83222	SPACER	SWISS-PROT:P13010|TREMBL:Q0Z7V0;Q53HH7;Q53T09;Q53TC2|ENSEMBL:ENSP00000329528|REFSEQ:NP_066964|H-INV:HIT000195394|VEGA:OTTHUMP00000164061 Tax_Id=9606 Gene_Symbol=XRCC5 ATP-dependent DNA helicase 2 subunit 2	HSIHWPCR	546.7607	1091.5069	2	34	-777.777	-777.777	-777.777	-777.777	0	0	1432.7607	0	0	0	1091.5083	546.7609708	1091.507416	0	FALSE			-777.777	-777.777	-777.777	1	21.2	M:\Shao-En\MSDATA\kinaseinhib\k252a\solcomp\1000x\J6\MSQuantCompatible_kinaseinhib_k252a_solcomp_1000x_J6_combo_mascot_results.html		5	-777.777	-777.777	M:\Shao-En\MSDATA\kinaseinhib\k252a\solcomp\1000x\J6\m03182008_j6_5.raw		0	1034.48684		0	TRUE	0	-777.777
-1	1	0	0.969	0.19	IPI:IPI00220834.8	83222	SPACER	SWISS-PROT:P13010|TREMBL:Q0Z7V0;Q53HH7;Q53T09;Q53TC2|ENSEMBL:ENSP00000329528|REFSEQ:NP_066964|H-INV:HIT000195394|VEGA:OTTHUMP00000164061 Tax_Id=9606 Gene_Symbol=XRCC5 ATP-dependent DNA helicase 2 subunit 2	HSIHWPCR	546.7607	1091.5069	2	26	-777.777	-777.777	-777.777	-777.777	0	0	1365.9085	0	0	0	1091.5083	546.7609708	1091.507416	0	FALSE			-777.777	-777.777	-777.777	1	14.5	M:\Shao-En\MSDATA\kinaseinhib\k252a\solcomp\1000x\J6\MSQuantCompatible_kinaseinhib_k252a_solcomp_1000x_J6_combo_mascot_results.html		5	-777.777	-777.777	M:\Shao-En\MSDATA\kinaseinhib\k252a\solcomp\1000x\J6\m03182008_j6_5.raw		0	1034.48684		0	TRUE	0	-777.777
-1	1	0	0.969	0.19	IPI:IPI00220834.8	83222	SPACER	SWISS-PROT:P13010|TREMBL:Q0Z7V0;Q53HH7;Q53T09;Q53TC2|ENSEMBL:ENSP00000329528|REFSEQ:NP_066964|H-INV:HIT000195394|VEGA:OTTHUMP00000164061 Tax_Id=9606 Gene_Symbol=XRCC5 ATP-dependent DNA helicase 2 subunit 2	HSIHWPCR	546.76	1091.5054	2	25	-777.777	-777.777	-777.777	-777.777	0	0	1408.5105	0	0	0	1091.5083	546.7602708	1091.506016	0	FALSE			-777.777	-777.777	-777.777	1	13.9	M:\Shao-En\MSDATA\kinaseinhib\k252a\solcomp\1000x\J6\MSQuantCompatible_kinaseinhib_k252a_solcomp_1000x_J6_combo_mascot_results.html		5	-777.777	-777.777	M:\Shao-En\MSDATA\kinaseinhib\k252a\solcomp\1000x\J6\m03182008_j6_5.raw		0	1034.48684		0	FALSE	0	-777.777
-1	1	0	0.969	0.19	IPI:IPI00220834.8	83222	SPACER	SWISS-PROT:P13010|TREMBL:Q0Z7V0;Q53HH7;Q53T09;Q53TC2|ENSEMBL:ENSP00000329528|REFSEQ:NP_066964|H-INV:HIT000195394|VEGA:OTTHUMP00000164061 Tax_Id=9606 Gene_Symbol=XRCC5 ATP-dependent DNA helicase 2 subunit 2	HSIHWPCR	546.7606	1091.5066	2	23	-777.777	-777.777	-777.777	-777.777	0	0	1505.3065	0	0	0	1091.5083	546.7608708	1091.507216	0	FALSE			-777.777	-777.777	-777.777	1	17	M:\Shao-En\MSDATA\kinaseinhib\k252a\solcomp\1000x\J6\MSQuantCompatible_kinaseinhib_k252a_solcomp_1000x_J6_combo_mascot_results.html		5	-777.777	-777.777	M:\Shao-En\MSDATA\kinaseinhib\k252a\solcomp\1000x\J6\m03182008_j6_5.raw		0	1034.48684		0	FALSE	0	-777.777
-1	1	0	0.969	0.19	IPI:IPI00220834.8	83222	SPACER	SWISS-PROT:P13010|TREMBL:Q0Z7V0;Q53HH7;Q53T09;Q53TC2|ENSEMBL:ENSP00000329528|REFSEQ:NP_066964|H-INV:HIT000195394|VEGA:OTTHUMP00000164061 Tax_Id=9606 Gene_Symbol=XRCC5 ATP-dependent DNA helicase 2 subunit 2	HSIHWPCR	546.7606	1091.5067	2	22	-777.777	-777.777	-777.777	-777.777	0	0	1775.5455	0	0	0	1091.5083	546.7608708	1091.507216	0	FALSE			-777.777	-777.777	-777.777	1	10.5	M:\Shao-En\MSDATA\kinaseinhib\k252a\solcomp\1000x\J6\MSQuantCompatible_kinaseinhib_k252a_solcomp_1000x_J6_combo_mascot_results.html		5	-777.777	-777.777	M:\Shao-En\MSDATA\kinaseinhib\k252a\solcomp\1000x\J6\m03182008_j6_5.raw		0	1034.48684		0	FALSE	0	-777.777
-1	1	0	0.969	0.19	IPI:IPI00220834.8	83222	SPACER	SWISS-PROT:P13010|TREMBL:Q0Z7V0;Q53HH7;Q53T09;Q53TC2|ENSEMBL:ENSP00000329528|REFSEQ:NP_066964|H-INV:HIT000195394|VEGA:OTTHUMP00000164061 Tax_Id=9606 Gene_Symbol=XRCC5 ATP-dependent DNA helicase 2 subunit 2	HSIHWPCR	546.7608	1091.5071	2	22	-777.777	-777.777	-777.777	-777.777	0	0	1523.2242	0	0	0	1091.5083	546.7610708	1091.507616	0	FALSE			-777.777	-777.777	-777.777	1	6.7	M:\Shao-En\MSDATA\kinaseinhib\k252a\solcomp\1000x\J6\MSQuantCompatible_kinaseinhib_k252a_solcomp_1000x_J6_combo_mascot_results.html		5	-777.777	-777.777	M:\Shao-En\MSDATA\kinaseinhib\k252a\solcomp\1000x\J6\m03182008_j6_5.raw		0	1034.48684		0	FALSE	0	-777.777
-1	1	0	0.969	0.19	IPI:IPI00220834.8	83222	SPACER	SWISS-PROT:P13010|TREMBL:Q0Z7V0;Q53HH7;Q53T09;Q53TC2|ENSEMBL:ENSP00000329528|REFSEQ:NP_066964|H-INV:HIT000195394|VEGA:OTTHUMP00000164061 Tax_Id=9606 Gene_Symbol=XRCC5 ATP-dependent DNA helicase 2 subunit 2	HSIHWPCR	546.7598	1091.5051	2	21	-777.777	-777.777	-777.777	-777.777	0	0	1577.2465	0	0	0	1091.5083	546.7600708	1091.505616	0	FALSE			-777.777	-777.777	-777.777	1	5.2	M:\Shao-En\MSDATA\kinaseinhib\k252a\solcomp\1000x\J6\MSQuantCompatible_kinaseinhib_k252a_solcomp_1000x_J6_combo_mascot_results.html		5	-777.777	-777.777	M:\Shao-En\MSDATA\kinaseinhib\k252a\solcomp\1000x\J6\m03182008_j6_5.raw		0	1034.48684		0	FALSE	0	-777.777
-1	1	0	0.969	0.19	IPI:IPI00220834.8	83222	SPACER	SWISS-PROT:P13010|TREMBL:Q0Z7V0;Q53HH7;Q53T09;Q53TC2|ENSEMBL:ENSP00000329528|REFSEQ:NP_066964|H-INV:HIT000195394|VEGA:OTTHUMP00000164061 Tax_Id=9606 Gene_Symbol=XRCC5 ATP-dependent DNA helicase 2 subunit 2	HSIHWPCR	546.7608	1091.507	2	20	-777.777	-777.777	-777.777	-777.777	0	0	1498.657	0	0	0	1091.5083	546.7610708	1091.507616	0	FALSE			-777.777	-777.777	-777.777	1	8.6	M:\Shao-En\MSDATA\kinaseinhib\k252a\solcomp\1000x\J6\MSQuantCompatible_kinaseinhib_k252a_solcomp_1000x_J6_combo_mascot_results.html		5	-777.777	-777.777	M:\Shao-En\MSDATA\kinaseinhib\k252a\solcomp\1000x\J6\m03182008_j6_5.raw		0	1034.48684		0	FALSE	0	-777.777
-1	1	0	0.969	0.19	IPI:IPI00220834.8	83222	SPACER	SWISS-PROT:P13010|TREMBL:Q0Z7V0;Q53HH7;Q53T09;Q53TC2|ENSEMBL:ENSP00000329528|REFSEQ:NP_066964|H-INV:HIT000195394|VEGA:OTTHUMP00000164061 Tax_Id=9606 Gene_Symbol=XRCC5 ATP-dependent DNA helicase 2 subunit 2	HSIHWPCR	549.7707	1097.5268	2	20	-777.777	-777.777	-777.777	-777.777	0	0	1414.8583	0	0	0	1097.5284	549.7709654	1097.527405	0	FALSE			-777.777	-777.777	-777.777	1	14.5	M:\Shao-En\MSDATA\kinaseinhib\k252a\solcomp\1000x\J6\MSQuantCompatible_kinaseinhib_k252a_solcomp_1000x_J6_combo_mascot_results.html	1Arg6	5	-777.777	-777.777	M:\Shao-En\MSDATA\kinaseinhib\k252a\solcomp\1000x\J6\m03182008_j6_5.raw		0	1034.48684		0	FALSE	0	-777.777
-1	1	0	0.969	0.19	IPI:IPI00220834.8	83222	SPACER	SWISS-PROT:P13010|TREMBL:Q0Z7V0;Q53HH7;Q53T09;Q53TC2|ENSEMBL:ENSP00000329528|REFSEQ:NP_066964|H-INV:HIT000195394|VEGA:OTTHUMP00000164061 Tax_Id=9606 Gene_Symbol=XRCC5 ATP-dependent DNA helicase 2 subunit 2	HSIHWPCR	549.7716	1097.5286	2	16	-777.777	-777.777	-777.777	-777.777	0	0	1440.1103	0	0	0	1097.5284	549.7718654	1097.529205	0	FALSE			-777.777	-777.777	-777.777	1	9.2	M:\Shao-En\MSDATA\kinaseinhib\k252a\solcomp\1000x\J6\MSQuantCompatible_kinaseinhib_k252a_solcomp_1000x_J6_combo_mascot_results.html	1Arg6	5	-777.777	-777.777	M:\Shao-En\MSDATA\kinaseinhib\k252a\solcomp\1000x\J6\m03182008_j6_5.raw		0	1034.48684		0	FALSE	0	-777.777
-1	1	0	0.969	0.19	IPI:IPI00220834.8	83222	SPACER	SWISS-PROT:P13010|TREMBL:Q0Z7V0;Q53HH7;Q53T09;Q53TC2|ENSEMBL:ENSP00000329528|REFSEQ:NP_066964|H-INV:HIT000195394|VEGA:OTTHUMP00000164061 Tax_Id=9606 Gene_Symbol=XRCC5 ATP-dependent DNA helicase 2 subunit 2	HSIHWPCR	546.7608	1091.5071	2	15	-777.777	-777.777	-777.777	-777.777	0	0	1975.7328	0	0	0	1091.5083	546.7610708	1091.507616	0	FALSE			-777.777	-777.777	-777.777	1	2.8	M:\Shao-En\MSDATA\kinaseinhib\k252a\solcomp\1000x\J6\MSQuantCompatible_kinaseinhib_k252a_solcomp_1000x_J6_combo_mascot_results.html		5	-777.777	-777.777	M:\Shao-En\MSDATA\kinaseinhib\k252a\solcomp\1000x\J6\m03182008_j6_5.raw		0	1034.48684		0	FALSE	0	-777.777
-1	1	0	0.969	0.19	IPI:IPI00220834.8	83222	SPACER	SWISS-PROT:P13010|TREMBL:Q0Z7V0;Q53HH7;Q53T09;Q53TC2|ENSEMBL:ENSP00000329528|REFSEQ:NP_066964|H-INV:HIT000195394|VEGA:OTTHUMP00000164061 Tax_Id=9606 Gene_Symbol=XRCC5 ATP-dependent DNA helicase 2 subunit 2	HSIHWPCR	546.7605	1091.5064	2	14	-777.777	-777.777	-777.777	-777.777	0	0	1484.3677	0	0	0	1091.5083	546.7607708	1091.507016	0	FALSE			-777.777	-777.777	-777.777	1	5.1	M:\Shao-En\MSDATA\kinaseinhib\k252a\solcomp\1000x\J6\MSQuantCompatible_kinaseinhib_k252a_solcomp_1000x_J6_combo_mascot_results.html		5	-777.777	-777.777	M:\Shao-En\MSDATA\kinaseinhib\k252a\solcomp\1000x\J6\m03182008_j6_5.raw		0	1034.48684		0	FALSE	0	-777.777
-1	1	0	0.969	0.19	IPI:IPI00220834.8	83222	SPACER	SWISS-PROT:P13010|TREMBL:Q0Z7V0;Q53HH7;Q53T09;Q53TC2|ENSEMBL:ENSP00000329528|REFSEQ:NP_066964|H-INV:HIT000195394|VEGA:OTTHUMP00000164061 Tax_Id=9606 Gene_Symbol=XRCC5 ATP-dependent DNA helicase 2 subunit 2	HSIHWPCR	546.7599	1091.5052	2	13	-777.777	-777.777	-777.777	-777.777	0	0	1594.8911	0	0	0	1091.5083	546.7601708	1091.505816	0	FALSE			-777.777	-777.777	-777.777	1	4.6	M:\Shao-En\MSDATA\kinaseinhib\k252a\solcomp\1000x\J6\MSQuantCompatible_kinaseinhib_k252a_solcomp_1000x_J6_combo_mascot_results.html		5	-777.777	-777.777	M:\Shao-En\MSDATA\kinaseinhib\k252a\solcomp\1000x\J6\m03182008_j6_5.raw		0	1034.48684		0	FALSE	0	-777.777
-1	1	0	0.969	0.19	IPI:IPI00220834.8	83222	SPACER	SWISS-PROT:P13010|TREMBL:Q0Z7V0;Q53HH7;Q53T09;Q53TC2|ENSEMBL:ENSP00000329528|REFSEQ:NP_066964|H-INV:HIT000195394|VEGA:OTTHUMP00000164061 Tax_Id=9606 Gene_Symbol=XRCC5 ATP-dependent DNA helicase 2 subunit 2	HSIHWPCR	364.843	1091.5071	3	24	-777.777	-777.777	-777.777	-777.777	0	0	1979.5115	0	0	0	1091.5083	364.8436005	1091.509013	0	FALSE			-777.777	-777.777	-777.777	1	11.2	M:\Shao-En\MSDATA\kinaseinhib\k252a\solcomp\1000x\J6\MSQuantCompatible_kinaseinhib_k252a_solcomp_1000x_J6_combo_mascot_results.html		5	-777.777	-777.777	M:\Shao-En\MSDATA\kinaseinhib\k252a\solcomp\1000x\J6\m03182008_j6_5.raw		0	1034.48684		0	FALSE	0	-777.777
-1	1	0	0.969	0.19	IPI:IPI00220834.8	83222	SPACER	SWISS-PROT:P13010|TREMBL:Q0Z7V0;Q53HH7;Q53T09;Q53TC2|ENSEMBL:ENSP00000329528|REFSEQ:NP_066964|H-INV:HIT000195394|VEGA:OTTHUMP00000164061 Tax_Id=9606 Gene_Symbol=XRCC5 ATP-dependent DNA helicase 2 subunit 2	HSIHWPCR	364.8431	1091.5073	3	23	-777.777	-777.777	-777.777	-777.777	0	0	2042.1543	0	0	0	1091.5083	364.8437005	1091.509313	0	FALSE			-777.777	-777.777	-777.777	1	10.4	M:\Shao-En\MSDATA\kinaseinhib\k252a\solcomp\1000x\J6\MSQuantCompatible_kinaseinhib_k252a_solcomp_1000x_J6_combo_mascot_results.html		5	-777.777	-777.777	M:\Shao-En\MSDATA\kinaseinhib\k252a\solcomp\1000x\J6\m03182008_j6_5.raw		0	1034.48684		0	FALSE	0	-777.777
-1	1	0	0.969	0.19	IPI:IPI00220834.8	83222	SPACER	SWISS-PROT:P13010|TREMBL:Q0Z7V0;Q53HH7;Q53T09;Q53TC2|ENSEMBL:ENSP00000329528|REFSEQ:NP_066964|H-INV:HIT000195394|VEGA:OTTHUMP00000164061 Tax_Id=9606 Gene_Symbol=XRCC5 ATP-dependent DNA helicase 2 subunit 2	HSIHWPCR	364.8431	1091.5076	3	21	-777.777	-777.777	-777.777	-777.777	0	0	2072.5187	0	0	0	1091.5083	364.8437005	1091.509313	0	FALSE			-777.777	-777.777	-777.777	1	7.2	M:\Shao-En\MSDATA\kinaseinhib\k252a\solcomp\1000x\J6\MSQuantCompatible_kinaseinhib_k252a_solcomp_1000x_J6_combo_mascot_results.html		5	-777.777	-777.777	M:\Shao-En\MSDATA\kinaseinhib\k252a\solcomp\1000x\J6\m03182008_j6_5.raw		0	1034.48684		0	FALSE	0	-777.777
-1	1	0	0.969	0.19	IPI:IPI00220834.8	83222	SPACER	SWISS-PROT:P13010|TREMBL:Q0Z7V0;Q53HH7;Q53T09;Q53TC2|ENSEMBL:ENSP00000329528|REFSEQ:NP_066964|H-INV:HIT000195394|VEGA:OTTHUMP00000164061 Tax_Id=9606 Gene_Symbol=XRCC5 ATP-dependent DNA helicase 2 subunit 2	HSIHWPCR	364.8431	1091.5076	3	20	-777.777	-777.777	-777.777	-777.777	0	0	2011.378	0	0	0	1091.5083	364.8437005	1091.509313	0	FALSE			-777.777	-777.777	-777.777	1	9.5	M:\Shao-En\MSDATA\kinaseinhib\k252a\solcomp\1000x\J6\MSQuantCompatible_kinaseinhib_k252a_solcomp_1000x_J6_combo_mascot_results.html		5	-777.777	-777.777	M:\Shao-En\MSDATA\kinaseinhib\k252a\solcomp\1000x\J6\m03182008_j6_5.raw		0	1034.48684		0	FALSE	0	-777.777
-1	1	0	0.969	0.19	IPI:IPI00220834.8	83222	SPACER	SWISS-PROT:P13010|TREMBL:Q0Z7V0;Q53HH7;Q53T09;Q53TC2|ENSEMBL:ENSP00000329528|REFSEQ:NP_066964|H-INV:HIT000195394|VEGA:OTTHUMP00000164061 Tax_Id=9606 Gene_Symbol=XRCC5 ATP-dependent DNA helicase 2 subunit 2	HSIHWPCR	366.8497	1097.5273	3	19	-777.777	-777.777	-777.777	-777.777	0	0	2065.1487	0	0	0	1097.5284	366.8502968	1097.529102	0	FALSE			-777.777	-777.777	-777.777	1	7	M:\Shao-En\MSDATA\kinaseinhib\k252a\solcomp\1000x\J6\MSQuantCompatible_kinaseinhib_k252a_solcomp_1000x_J6_combo_mascot_results.html	1Arg6	5	-777.777	-777.777	M:\Shao-En\MSDATA\kinaseinhib\k252a\solcomp\1000x\J6\m03182008_j6_5.raw		0	1034.48684		0	FALSE	0	-777.777
-1	1	0	0.969	0.19	IPI:IPI00220834.8	83222	SPACER	SWISS-PROT:P13010|TREMBL:Q0Z7V0;Q53HH7;Q53T09;Q53TC2|ENSEMBL:ENSP00000329528|REFSEQ:NP_066964|H-INV:HIT000195394|VEGA:OTTHUMP00000164061 Tax_Id=9606 Gene_Symbol=XRCC5 ATP-dependent DNA helicase 2 subunit 2	HSIHWPCR	366.8497	1097.5274	3	19	-777.777	-777.777	-777.777	-777.777	0	0	1972.6456	0	0	0	1097.5284	366.8502968	1097.529102	0	FALSE			-777.777	-777.777	-777.777	1	1.1	M:\Shao-En\MSDATA\kinaseinhib\k252a\solcomp\1000x\J6\MSQuantCompatible_kinaseinhib_k252a_solcomp_1000x_J6_combo_mascot_results.html	1Arg6	5	-777.777	-777.777	M:\Shao-En\MSDATA\kinaseinhib\k252a\solcomp\1000x\J6\m03182008_j6_5.raw		0	1034.48684		0	FALSE	0	-777.777
-1	1	0	0.969	0.19	IPI:IPI00220834.8	83222	SPACER	SWISS-PROT:P13010|TREMBL:Q0Z7V0;Q53HH7;Q53T09;Q53TC2|ENSEMBL:ENSP00000329528|REFSEQ:NP_066964|H-INV:HIT000195394|VEGA:OTTHUMP00000164061 Tax_Id=9606 Gene_Symbol=XRCC5 ATP-dependent DNA helicase 2 subunit 2	HSIHWPCR	364.8432	1091.5077	3	16	-777.777	-777.777	-777.777	-777.777	0	0	1385.5755	0	0	0	1091.5083	364.8438005	1091.509613	0	FALSE			-777.777	-777.777	-777.777	1	2.7	M:\Shao-En\MSDATA\kinaseinhib\k252a\solcomp\1000x\J6\MSQuantCompatible_kinaseinhib_k252a_solcomp_1000x_J6_combo_mascot_results.html		5	-777.777	-777.777	M:\Shao-En\MSDATA\kinaseinhib\k252a\solcomp\1000x\J6\m03182008_j6_5.raw		0	1034.48684		0	FALSE	0	-777.777
-1	1	0	0.969	0.19	IPI:IPI00220834.8	83222	SPACER	SWISS-PROT:P13010|TREMBL:Q0Z7V0;Q53HH7;Q53T09;Q53TC2|ENSEMBL:ENSP00000329528|REFSEQ:NP_066964|H-INV:HIT000195394|VEGA:OTTHUMP00000164061 Tax_Id=9606 Gene_Symbol=XRCC5 ATP-dependent DNA helicase 2 subunit 2	HSIHWPCR	366.8497	1097.5271	3	14	-777.777	-777.777	-777.777	-777.777	0	0	1306.4112	0	0	0	1097.5284	366.8502968	1097.529102	0	FALSE			-777.777	-777.777	-777.777	1	0.9	M:\Shao-En\MSDATA\kinaseinhib\k252a\solcomp\1000x\J6\MSQuantCompatible_kinaseinhib_k252a_solcomp_1000x_J6_combo_mascot_results.html	1Arg6	5	-777.777	-777.777	M:\Shao-En\MSDATA\kinaseinhib\k252a\solcomp\1000x\J6\m03182008_j6_5.raw		0	1034.48684		0	FALSE	0	-777.777
-1	1	0	0.969	0.19	IPI:IPI00220834.8	83222	SPACER	SWISS-PROT:P13010|TREMBL:Q0Z7V0;Q53HH7;Q53T09;Q53TC2|ENSEMBL:ENSP00000329528|REFSEQ:NP_066964|H-INV:HIT000195394|VEGA:OTTHUMP00000164061 Tax_Id=9606 Gene_Symbol=XRCC5 ATP-dependent DNA helicase 2 subunit 2	HSIHWPCR	364.843	1091.5073	3	11	-777.777	-777.777	-777.777	-777.777	0	0	1327.6454	0	0	0	1091.5083	364.8436005	1091.509013	0	FALSE			-777.777	-777.777	-777.777	1	5.3	M:\Shao-En\MSDATA\kinaseinhib\k252a\solcomp\1000x\J6\MSQuantCompatible_kinaseinhib_k252a_solcomp_1000x_J6_combo_mascot_results.html		5	-777.777	-777.777	M:\Shao-En\MSDATA\kinaseinhib\k252a\solcomp\1000x\J6\m03182008_j6_5.raw		0	1034.48684		0	FALSE	0	-777.777
-1	1	0	0.969	0.19	IPI:IPI00220834.8	83222	SPACER	SWISS-PROT:P13010|TREMBL:Q0Z7V0;Q53HH7;Q53T09;Q53TC2|ENSEMBL:ENSP00000329528|REFSEQ:NP_066964|H-INV:HIT000195394|VEGA:OTTHUMP00000164061 Tax_Id=9606 Gene_Symbol=XRCC5 ATP-dependent DNA helicase 2 subunit 2	IKTLFPLIEAK	636.9014	1271.7883	2	48	-777.777	-777.777	-777.777	-777.777	2783.010795	14.68572565	2780.3804	2783.03645	2783.0015	26110.43823	1271.7853	636.9015075	1271.78849	1271.787063	FALSE			-777.777	-777.777	-777.777	1	33.9	M:\Shao-En\MSDATA\kinaseinhib\k252a\solcomp\1000x\J6\MSQuantCompatible_kinaseinhib_k252a_solcomp_1000x_J6_combo_mascot_results.html		5	-777.777	-777.777	M:\Shao-En\MSDATA\kinaseinhib\k252a\solcomp\1000x\J6\m03182008_j6_6.raw		8792285.945	1271.785275		636.9015265	TRUE	636.9016339	-777.777
-1	1	0	0.969	0.19	IPI:IPI00220834.8	83222	SPACER	SWISS-PROT:P13010|TREMBL:Q0Z7V0;Q53HH7;Q53T09;Q53TC2|ENSEMBL:ENSP00000329528|REFSEQ:NP_066964|H-INV:HIT000195394|VEGA:OTTHUMP00000164061 Tax_Id=9606 Gene_Symbol=XRCC5 ATP-dependent DNA helicase 2 subunit 2	IKTLFPLIEAK	636.8993	1271.784	2	43	-777.777	-777.777	-777.777	-777.777	2763.463053	16.52499722	2767.0368	2763.322011	2766.514	127630.2529	1271.7853	636.8994075	1271.78429	1271.785238	FALSE			-777.777	-777.777	-777.777	1	23.8	M:\Shao-En\MSDATA\kinaseinhib\k252a\solcomp\1000x\J6\MSQuantCompatible_kinaseinhib_k252a_solcomp_1000x_J6_combo_mascot_results.html		5	-777.777	-777.777	M:\Shao-En\MSDATA\kinaseinhib\k252a\solcomp\1000x\J6\m03182008_j6_5.raw		42777943.69	1271.785275		636.8992842	TRUE	636.8993916	-777.777
-1	1	0	0.969	0.19	IPI:IPI00220834.8	83222	SPACER	SWISS-PROT:P13010|TREMBL:Q0Z7V0;Q53HH7;Q53T09;Q53TC2|ENSEMBL:ENSP00000329528|REFSEQ:NP_066964|H-INV:HIT000195394|VEGA:OTTHUMP00000164061 Tax_Id=9606 Gene_Symbol=XRCC5 ATP-dependent DNA helicase 2 subunit 2	IKTLFPLIEAK	644.914	1287.8134	2	38	-777.777	-777.777	-777.777	-777.777	0	0	2759.86	0	0	0	1287.8137	644.9140929	1287.81366	0	FALSE			-777.777	-777.777	-777.777	1	25.6	M:\Shao-En\MSDATA\kinaseinhib\k252a\solcomp\1000x\J6\MSQuantCompatible_kinaseinhib_k252a_solcomp_1000x_J6_combo_mascot_results.html	2Lys8	5	-777.777	-777.777	M:\Shao-En\MSDATA\kinaseinhib\k252a\solcomp\1000x\J6\m03182008_j6_5.raw		0	1271.785275		0	TRUE	0	-777.777
-1	1	0	0.969	0.19	IPI:IPI00220834.8	83222	SPACER	SWISS-PROT:P13010|TREMBL:Q0Z7V0;Q53HH7;Q53T09;Q53TC2|ENSEMBL:ENSP00000329528|REFSEQ:NP_066964|H-INV:HIT000195394|VEGA:OTTHUMP00000164061 Tax_Id=9606 Gene_Symbol=XRCC5 ATP-dependent DNA helicase 2 subunit 2	IKTLFPLIEAK	636.8993	1271.784	2	27	-777.777	-777.777	-777.777	-777.777	0	0	2760.1069	0	0	0	1271.7853	636.8994075	1271.78429	0	FALSE			-777.777	-777.777	-777.777	1	17.3	M:\Shao-En\MSDATA\kinaseinhib\k252a\solcomp\1000x\J6\MSQuantCompatible_kinaseinhib_k252a_solcomp_1000x_J6_combo_mascot_results.html		5	-777.777	-777.777	M:\Shao-En\MSDATA\kinaseinhib\k252a\solcomp\1000x\J6\m03182008_j6_5.raw		0	1271.785275		0	TRUE	0	-777.777
-1	1	0	0.969	0.19	IPI:IPI00220834.8	83222	SPACER	SWISS-PROT:P13010|TREMBL:Q0Z7V0;Q53HH7;Q53T09;Q53TC2|ENSEMBL:ENSP00000329528|REFSEQ:NP_066964|H-INV:HIT000195394|VEGA:OTTHUMP00000164061 Tax_Id=9606 Gene_Symbol=XRCC5 ATP-dependent DNA helicase 2 subunit 2	IKTLFPLIEAK	644.9144	1287.8143	2	17	-777.777	-777.777	-777.777	-777.777	0	0	2782.5086	0	0	0	1287.8137	644.9144929	1287.81446	0	FALSE			-777.777	-777.777	-777.777	1	12.7	M:\Shao-En\MSDATA\kinaseinhib\k252a\solcomp\1000x\J6\MSQuantCompatible_kinaseinhib_k252a_solcomp_1000x_J6_combo_mascot_results.html	2Lys8	5	-777.777	-777.777	M:\Shao-En\MSDATA\kinaseinhib\k252a\solcomp\1000x\J6\m03182008_j6_6.raw		0	1271.785275		0	FALSE	0	-777.777
-1	1	0	0.969	0.19	IPI:IPI00220834.8	83222	SPACER	SWISS-PROT:P13010|TREMBL:Q0Z7V0;Q53HH7;Q53T09;Q53TC2|ENSEMBL:ENSP00000329528|REFSEQ:NP_066964|H-INV:HIT000195394|VEGA:OTTHUMP00000164061 Tax_Id=9606 Gene_Symbol=XRCC5 ATP-dependent DNA helicase 2 subunit 2	IKTLFPLIEAK	430.2785	1287.8135	3	36	-777.777	-777.777	-777.777	-777.777	2763.162877	18.62721018	2756.7973	2763.796528	2766.514	116703.4878	1287.8137	430.2789819	1287.815158	1271.786947	FALSE			-777.777	-777.777	-777.777	1	26.6	M:\Shao-En\MSDATA\kinaseinhib\k252a\solcomp\1000x\J6\MSQuantCompatible_kinaseinhib_k252a_solcomp_1000x_J6_combo_mascot_results.html	2Lys8	5	-777.777	-777.777	M:\Shao-En\MSDATA\kinaseinhib\k252a\solcomp\1000x\J6\m03182008_j6_5.raw		74024651.63	1271.785275		430.2785115	TRUE	430.2789934	-777.777
-1	1	0	0.969	0.19	IPI:IPI00220834.8	83222	SPACER	SWISS-PROT:P13010|TREMBL:Q0Z7V0;Q53HH7;Q53T09;Q53TC2|ENSEMBL:ENSP00000329528|REFSEQ:NP_066964|H-INV:HIT000195394|VEGA:OTTHUMP00000164061 Tax_Id=9606 Gene_Symbol=XRCC5 ATP-dependent DNA helicase 2 subunit 2	IKTLFPLIEAK	424.9353	1271.7841	3	32	-777.777	-777.777	-777.777	-777.777	0	0	2758.0606	0	0	0	1271.7853	424.9357916	1271.785587	0	FALSE			-777.777	-777.777	-777.777	1	11	M:\Shao-En\MSDATA\kinaseinhib\k252a\solcomp\1000x\J6\MSQuantCompatible_kinaseinhib_k252a_solcomp_1000x_J6_combo_mascot_results.html		5	-777.777	-777.777	M:\Shao-En\MSDATA\kinaseinhib\k252a\solcomp\1000x\J6\m03182008_j6_5.raw		0	1271.785275		0	TRUE	0	-777.777
-1	1	0	0.969	0.19	IPI:IPI00220834.8	83222	SPACER	SWISS-PROT:P13010|TREMBL:Q0Z7V0;Q53HH7;Q53T09;Q53TC2|ENSEMBL:ENSP00000329528|REFSEQ:NP_066964|H-INV:HIT000195394|VEGA:OTTHUMP00000164061 Tax_Id=9606 Gene_Symbol=XRCC5 ATP-dependent DNA helicase 2 subunit 2	IKTLFPLIEAK	430.2785	1287.8138	3	31	-777.777	-777.777	-777.777	-777.777	2782.687861	14.68572565	2779.8399	2782.694275	2781.1604	28294.4251	1287.8137	430.2789819	1287.815158	1271.788779	FALSE			-777.777	-777.777	-777.777	1	18.9	M:\Shao-En\MSDATA\kinaseinhib\k252a\solcomp\1000x\J6\MSQuantCompatible_kinaseinhib_k252a_solcomp_1000x_J6_combo_mascot_results.html	2Lys8	5	-777.777	-777.777	M:\Shao-En\MSDATA\kinaseinhib\k252a\solcomp\1000x\J6\m03182008_j6_6.raw		17836109.97	1271.785275		430.2786666	TRUE	430.2791485	-777.777
-1	1	0	0.969	0.19	IPI:IPI00220834.8	83222	SPACER	SWISS-PROT:P13010|TREMBL:Q0Z7V0;Q53HH7;Q53T09;Q53TC2|ENSEMBL:ENSP00000329528|REFSEQ:NP_066964|H-INV:HIT000195394|VEGA:OTTHUMP00000164061 Tax_Id=9606 Gene_Symbol=XRCC5 ATP-dependent DNA helicase 2 subunit 2	IKTLFPLIEAK	424.9364	1271.7874	3	27	-777.777	-777.777	-777.777	-777.777	0	0	2778.5325	0	0	0	1271.7853	424.9368916	1271.788887	0	FALSE			-777.777	-777.777	-777.777	1	22.3	M:\Shao-En\MSDATA\kinaseinhib\k252a\solcomp\1000x\J6\MSQuantCompatible_kinaseinhib_k252a_solcomp_1000x_J6_combo_mascot_results.html		5	-777.777	-777.777	M:\Shao-En\MSDATA\kinaseinhib\k252a\solcomp\1000x\J6\m03182008_j6_6.raw		0	1271.785275		0	TRUE	0	-777.777
-1	1	0	0.969	0.19	IPI:IPI00220834.8	83222	SPACER	SWISS-PROT:P13010|TREMBL:Q0Z7V0;Q53HH7;Q53T09;Q53TC2|ENSEMBL:ENSP00000329528|REFSEQ:NP_066964|H-INV:HIT000195394|VEGA:OTTHUMP00000164061 Tax_Id=9606 Gene_Symbol=XRCC5 ATP-dependent DNA helicase 2 subunit 2	IQPGSQQADFLDALIVSMDVIQHETIGK	1026.5268	3076.5586	3	29	-777.777	-777.777	-777.777	-777.777	3391.041497	16.65791605	3389.7449	3391.487035	3388.9347	4221.848347	3076.563	1026.526201	3076.556816	3068.550524	FALSE			-777.777	-777.777	-777.777	1	25.2	M:\Shao-En\MSDATA\kinaseinhib\k252a\solcomp\1000x\J6\MSQuantCompatible_kinaseinhib_k252a_solcomp_1000x_J6_combo_mascot_results.html	1Met(ox) 1Lys8	5	-777.777	-777.777	M:\Shao-En\MSDATA\kinaseinhib\k252a\solcomp\1000x\J6\m03182008_j6_6.raw		689060.3154	3052.553885		1026.52682	TRUE	1026.526221	-777.777
-1	1	0	0.969	0.19	IPI:IPI00220834.8	83222	SPACER	SWISS-PROT:P13010|TREMBL:Q0Z7V0;Q53HH7;Q53T09;Q53TC2|ENSEMBL:ENSP00000329528|REFSEQ:NP_066964|H-INV:HIT000195394|VEGA:OTTHUMP00000164061 Tax_Id=9606 Gene_Symbol=XRCC5 ATP-dependent DNA helicase 2 subunit 2	IQPGSQQADFLDALIVSMDVIQHETIGK	1026.5267	3076.5583	3	15	-777.777	-777.777	-777.777	-777.777	0	0	3393.0322	0	0	0	3076.563	1026.526101	3076.556516	0	FALSE			-777.777	-777.777	-777.777	1	12.7	M:\Shao-En\MSDATA\kinaseinhib\k252a\solcomp\1000x\J6\MSQuantCompatible_kinaseinhib_k252a_solcomp_1000x_J6_combo_mascot_results.html	1Met(ox) 1Lys8	5	-777.777	-777.777	M:\Shao-En\MSDATA\kinaseinhib\k252a\solcomp\1000x\J6\m03182008_j6_5.raw		0	3052.553885		0	FALSE	0	-777.777
-1	1	0	0.969	0.19	IPI:IPI00220834.8	83222	SPACER	SWISS-PROT:P13010|TREMBL:Q0Z7V0;Q53HH7;Q53T09;Q53TC2|ENSEMBL:ENSP00000329528|REFSEQ:NP_066964|H-INV:HIT000195394|VEGA:OTTHUMP00000164061 Tax_Id=9606 Gene_Symbol=XRCC5 ATP-dependent DNA helicase 2 subunit 2	IQPGSQQADFLDALIVSMDVIQHETIGK	1023.857	3068.5493	3	11	-777.777	-777.777	-777.777	-777.777	0	0	3393.6215	0	0	0	3068.5488	1023.856406	3068.547431	0	FALSE			-777.777	-777.777	-777.777	1	6.8	M:\Shao-En\MSDATA\kinaseinhib\k252a\solcomp\1000x\J6\MSQuantCompatible_kinaseinhib_k252a_solcomp_1000x_J6_combo_mascot_results.html	1Met(ox)	5	-777.777	-777.777	M:\Shao-En\MSDATA\kinaseinhib\k252a\solcomp\1000x\J6\m03182008_j6_5.raw		0	3052.553885		0	FALSE	0	-777.777
-1	1	0	0.969	0.19	IPI:IPI00220834.8	83222	SPACER	SWISS-PROT:P13010|TREMBL:Q0Z7V0;Q53HH7;Q53T09;Q53TC2|ENSEMBL:ENSP00000329528|REFSEQ:NP_066964|H-INV:HIT000195394|VEGA:OTTHUMP00000164061 Tax_Id=9606 Gene_Symbol=XRCC5 ATP-dependent DNA helicase 2 subunit 2	IQPGSQQADFLDALIVSMDVIQHETIGK	768.1444	3068.5483	4	92	-777.777	-777.777	-777.777	-777.777	3400.078041	12.01044499	3400.7721	3400.302985	3400.2311	8643.914513	3068.5488	768.1442696	3068.548028	3068.548685	FALSE			-777.777	-777.777	-777.777	1	79.1	M:\Shao-En\MSDATA\kinaseinhib\k252a\solcomp\1000x\J6\MSQuantCompatible_kinaseinhib_k252a_solcomp_1000x_J6_combo_mascot_results.html	1Met(ox)	5	-777.777	-777.777	M:\Shao-En\MSDATA\kinaseinhib\k252a\solcomp\1000x\J6\m03182008_j6_5.raw		2191836.825	3052.553885		768.1443575	TRUE	768.1442271	-777.777
-1	1	0	0.969	0.19	IPI:IPI00220834.8	83222	SPACER	SWISS-PROT:P13010|TREMBL:Q0Z7V0;Q53HH7;Q53T09;Q53TC2|ENSEMBL:ENSP00000329528|REFSEQ:NP_066964|H-INV:HIT000195394|VEGA:OTTHUMP00000164061 Tax_Id=9606 Gene_Symbol=XRCC5 ATP-dependent DNA helicase 2 subunit 2	IQPGSQQADFLDALIVSMDVIQHETIGK	770.1474	3076.5604	4	90	-777.777	-777.777	-777.777	-777.777	0	0	3398.7348	0	0	0	3076.563	770.147266	3076.560013	0	FALSE			-777.777	-777.777	-777.777	1	73.3	M:\Shao-En\MSDATA\kinaseinhib\k252a\solcomp\1000x\J6\MSQuantCompatible_kinaseinhib_k252a_solcomp_1000x_J6_combo_mascot_results.html	1Met(ox) 1Lys8	5	-777.777	-777.777	M:\Shao-En\MSDATA\kinaseinhib\k252a\solcomp\1000x\J6\m03182008_j6_5.raw		0	3052.553885		0	TRUE	0	-777.777
-1	1	0	0.969	0.19	IPI:IPI00220834.8	83222	SPACER	SWISS-PROT:P13010|TREMBL:Q0Z7V0;Q53HH7;Q53T09;Q53TC2|ENSEMBL:ENSP00000329528|REFSEQ:NP_066964|H-INV:HIT000195394|VEGA:OTTHUMP00000164061 Tax_Id=9606 Gene_Symbol=XRCC5 ATP-dependent DNA helicase 2 subunit 2	IQPGSQQADFLDALIVSMDVIQHETIGKK	804.1734	3212.6644	4	53	-777.777	-777.777	-777.777	-777.777	3264.161927	11.2125532	3261.2988	3264.402569	3264.189	33615.87947	3212.6722	804.1732043	3212.663767	3196.642465	FALSE			-777.777	-777.777	-777.777	1	41.5	M:\Shao-En\MSDATA\kinaseinhib\k252a\solcomp\1000x\J6\MSQuantCompatible_kinaseinhib_k252a_solcomp_1000x_J6_combo_mascot_results.html	1Met(ox) 2Lys8	5	-777.777	-777.777	M:\Shao-En\MSDATA\kinaseinhib\k252a\solcomp\1000x\J6\m03182008_j6_5.raw		7883942.469	3180.648845		804.1761924	TRUE	804.1759968	-777.777
-1	1	0	0.969	0.19	IPI:IPI00220834.8	83222	SPACER	SWISS-PROT:P13010|TREMBL:Q0Z7V0;Q53HH7;Q53T09;Q53TC2|ENSEMBL:ENSP00000329528|REFSEQ:NP_066964|H-INV:HIT000195394|VEGA:OTTHUMP00000164061 Tax_Id=9606 Gene_Symbol=XRCC5 ATP-dependent DNA helicase 2 subunit 2	IQPGSQQADFLDALIVSMDVIQHETIGKK	804.1763	3212.6761	4	37	-777.777	-777.777	-777.777	-777.777	0	0	3268.6717	0	0	0	3212.6722	804.1761043	3212.675367	0	FALSE			-777.777	-777.777	-777.777	1	26.5	M:\Shao-En\MSDATA\kinaseinhib\k252a\solcomp\1000x\J6\MSQuantCompatible_kinaseinhib_k252a_solcomp_1000x_J6_combo_mascot_results.html	1Met(ox) 2Lys8	5	-777.777	-777.777	M:\Shao-En\MSDATA\kinaseinhib\k252a\solcomp\1000x\J6\m03182008_j6_5.raw		0	3180.648845		0	TRUE	0	-777.777
-1	1	0	0.969	0.19	IPI:IPI00220834.8	83222	SPACER	SWISS-PROT:P13010|TREMBL:Q0Z7V0;Q53HH7;Q53T09;Q53TC2|ENSEMBL:ENSP00000329528|REFSEQ:NP_066964|H-INV:HIT000195394|VEGA:OTTHUMP00000164061 Tax_Id=9606 Gene_Symbol=XRCC5 ATP-dependent DNA helicase 2 subunit 2	IQPGSQQADFLDALIVSMDVIQHETIGKK	800.168	3196.6427	4	13	-777.777	-777.777	-777.777	-777.777	0	0	3261.8732	0	0	0	3196.6438	800.1678116	3196.642196	0	FALSE			-777.777	-777.777	-777.777	1	2.4	M:\Shao-En\MSDATA\kinaseinhib\k252a\solcomp\1000x\J6\MSQuantCompatible_kinaseinhib_k252a_solcomp_1000x_J6_combo_mascot_results.html	1Met(ox)	5	-777.777	-777.777	M:\Shao-En\MSDATA\kinaseinhib\k252a\solcomp\1000x\J6\m03182008_j6_5.raw		0	3180.648845		0	FALSE	0	-777.777
-1	1	0	0.969	0.19	IPI:IPI00220834.8	83222	SPACER	SWISS-PROT:P13010|TREMBL:Q0Z7V0;Q53HH7;Q53T09;Q53TC2|ENSEMBL:ENSP00000329528|REFSEQ:NP_066964|H-INV:HIT000195394|VEGA:OTTHUMP00000164061 Tax_Id=9606 Gene_Symbol=XRCC5 ATP-dependent DNA helicase 2 subunit 2	KASFEEASNQLINHIEQFLDTNETPYFMK	865.9141	3459.6273	4	14	-777.777	-777.777	-777.777	-777.777	0	0	3467.0819	0	0	0	3459.6292	865.9137925	3459.626119	0	FALSE			-777.777	-777.777	-777.777	1	6.4	M:\Shao-En\MSDATA\kinaseinhib\k252a\solcomp\1000x\J6\MSQuantCompatible_kinaseinhib_k252a_solcomp_1000x_J6_combo_mascot_results.html	1Met(ox)	5	-777.777	-777.777	M:\Shao-En\MSDATA\kinaseinhib\k252a\solcomp\1000x\J6\m03182008_j6_5.raw		0	3443.634335		0	FALSE	0	-777.777
-1	1	0	0.969	0.19	IPI:IPI00220834.8	83222	SPACER	SWISS-PROT:P13010|TREMBL:Q0Z7V0;Q53HH7;Q53T09;Q53TC2|ENSEMBL:ENSP00000329528|REFSEQ:NP_066964|H-INV:HIT000195394|VEGA:OTTHUMP00000164061 Tax_Id=9606 Gene_Symbol=XRCC5 ATP-dependent DNA helicase 2 subunit 2	KFLAPK	360.2427	718.4708	2	35	-777.777	-777.777	-777.777	-777.777	859.2501205	8.236664121	857.4088	858.9097764	858.6667	7907.754804	718.4712	360.2433088	718.4720922	702.4443474	FALSE			-777.777	-777.777	-777.777	1	10.1	M:\Shao-En\MSDATA\kinaseinhib\k252a\solcomp\1000x\J6\MSQuantCompatible_kinaseinhib_k252a_solcomp_1000x_J6_combo_mascot_results.html	2Lys8	5	-777.777	-777.777	M:\Shao-En\MSDATA\kinaseinhib\k252a\solcomp\1000x\J6\m03182008_j6_5.raw		6881980.469	702.4428247		360.2426777	TRUE	360.2432865	-777.777
-1	1	0	0.969	0.19	IPI:IPI00220834.8	83222	SPACER	SWISS-PROT:P13010|TREMBL:Q0Z7V0;Q53HH7;Q53T09;Q53TC2|ENSEMBL:ENSP00000329528|REFSEQ:NP_066964|H-INV:HIT000195394|VEGA:OTTHUMP00000164061 Tax_Id=9606 Gene_Symbol=XRCC5 ATP-dependent DNA helicase 2 subunit 2	KFLAPK	352.2285	702.4425	2	33	-777.777	-777.777	-777.777	-777.777	0	0	857.646	0	0	0	702.4428	352.2291233	702.4437213	0	FALSE			-777.777	-777.777	-777.777	1	0	M:\Shao-En\MSDATA\kinaseinhib\k252a\solcomp\1000x\J6\MSQuantCompatible_kinaseinhib_k252a_solcomp_1000x_J6_combo_mascot_results.html		5	-777.777	-777.777	M:\Shao-En\MSDATA\kinaseinhib\k252a\solcomp\1000x\J6\m03182008_j6_5.raw		0	702.4428247		0	TRUE	0	-777.777
-1	1	0	0.969	0.19	IPI:IPI00220834.8	83222	SPACER	SWISS-PROT:P13010|TREMBL:Q0Z7V0;Q53HH7;Q53T09;Q53TC2|ENSEMBL:ENSP00000329528|REFSEQ:NP_066964|H-INV:HIT000195394|VEGA:OTTHUMP00000164061 Tax_Id=9606 Gene_Symbol=XRCC5 ATP-dependent DNA helicase 2 subunit 2	KLCVFK	397.7332	793.4519	2	30	-777.777	-777.777	-777.777	-777.777	1352.966766	39.12308647	1347.3722	1354.376859	1358.7227	15105.18851	793.452	397.7337409	793.4529563	793.4523907	FALSE			-777.777	-777.777	-777.777	1	0	M:\Shao-En\MSDATA\kinaseinhib\k252a\solcomp\1000x\J6\MSQuantCompatible_kinaseinhib_k252a_solcomp_1000x_J6_combo_mascot_results.html		5	-777.777	-777.777	M:\Shao-En\MSDATA\kinaseinhib\k252a\solcomp\1000x\J6\m03182008_j6_5.raw		10954873.13	736.4305501		397.7332432	TRUE	397.7337841	-777.777
-1	1	0	0.969	0.19	IPI:IPI00220834.8	83222	SPACER	SWISS-PROT:P13010|TREMBL:Q0Z7V0;Q53HH7;Q53T09;Q53TC2|ENSEMBL:ENSP00000329528|REFSEQ:NP_066964|H-INV:HIT000195394|VEGA:OTTHUMP00000164061 Tax_Id=9606 Gene_Symbol=XRCC5 ATP-dependent DNA helicase 2 subunit 2	KLCVFK	405.7465	809.4785	2	26	-777.777	-777.777	-777.777	-777.777	0	0	1337.597	0	0	0	809.4804	405.7470263	809.4795273	0	FALSE			-777.777	-777.777	-777.777	1	10.4	M:\Shao-En\MSDATA\kinaseinhib\k252a\solcomp\1000x\J6\MSQuantCompatible_kinaseinhib_k252a_solcomp_1000x_J6_combo_mascot_results.html	2Lys8	5	-777.777	-777.777	M:\Shao-En\MSDATA\kinaseinhib\k252a\solcomp\1000x\J6\m03182008_j6_5.raw		0	736.4305501		0	TRUE	0	-777.777
-1	1	0	0.969	0.19	IPI:IPI00220834.8	83222	SPACER	SWISS-PROT:P13010|TREMBL:Q0Z7V0;Q53HH7;Q53T09;Q53TC2|ENSEMBL:ENSP00000329528|REFSEQ:NP_066964|H-INV:HIT000195394|VEGA:OTTHUMP00000164061 Tax_Id=9606 Gene_Symbol=XRCC5 ATP-dependent DNA helicase 2 subunit 2	KVITMFVQR	576.3425	1150.6705	2	62	-777.777	-777.777	-777.777	-777.777	2183.97443	5.795737211	2182.7774	2184.606665	2183.7358	127105.2087	1150.6719	576.3427172	1150.670909	1136.636318	FALSE			-777.777	-777.777	-777.777	1	43.5	M:\Shao-En\MSDATA\kinaseinhib\k252a\solcomp\1000x\J6\MSQuantCompatible_kinaseinhib_k252a_solcomp_1000x_J6_combo_mascot_results.html	1Arg6 1Met(ox) 1Lys8	5	-777.777	-777.777	M:\Shao-En\MSDATA\kinaseinhib\k252a\solcomp\1000x\J6\m03182008_j6_5.raw		50781258.72	1120.642675		576.3416154	TRUE	576.3418326	-777.777
-1	1	0	0.969	0.19	IPI:IPI00220834.8	83222	SPACER	SWISS-PROT:P13010|TREMBL:Q0Z7V0;Q53HH7;Q53T09;Q53TC2|ENSEMBL:ENSP00000329528|REFSEQ:NP_066964|H-INV:HIT000195394|VEGA:OTTHUMP00000164061 Tax_Id=9606 Gene_Symbol=XRCC5 ATP-dependent DNA helicase 2 subunit 2	KVITMFVQR	569.3251	1136.6357	2	42	-777.777	-777.777	-777.777	-777.777	0	0	2183.2607	0	0	0	1136.6376	569.3253299	1136.636134	0	FALSE			-777.777	-777.777	-777.777	1	30.1	M:\Shao-En\MSDATA\kinaseinhib\k252a\solcomp\1000x\J6\MSQuantCompatible_kinaseinhib_k252a_solcomp_1000x_J6_combo_mascot_results.html	1Met(ox)	5	-777.777	-777.777	M:\Shao-En\MSDATA\kinaseinhib\k252a\solcomp\1000x\J6\m03182008_j6_5.raw		0	1120.642675		0	TRUE	0	-777.777
-1	1	0	0.969	0.19	IPI:IPI00220834.8	83222	SPACER	SWISS-PROT:P13010|TREMBL:Q0Z7V0;Q53HH7;Q53T09;Q53TC2|ENSEMBL:ENSP00000329528|REFSEQ:NP_066964|H-INV:HIT000195394|VEGA:OTTHUMP00000164061 Tax_Id=9606 Gene_Symbol=XRCC5 ATP-dependent DNA helicase 2 subunit 2	KVITMFVQR	379.8862	1136.6366	3	33	-777.777	-777.777	-777.777	-777.777	2184.029295	5.795737211	2183.0188	2183.957485	2183.7358	77458.44979	1136.6376	379.8867732	1136.638532	1136.639761	FALSE			-777.777	-777.777	-777.777	1	21	M:\Shao-En\MSDATA\kinaseinhib\k252a\solcomp\1000x\J6\MSQuantCompatible_kinaseinhib_k252a_solcomp_1000x_J6_combo_mascot_results.html	1Met(ox)	5	-777.777	-777.777	M:\Shao-En\MSDATA\kinaseinhib\k252a\solcomp\1000x\J6\m03182008_j6_5.raw		60184399	1120.642675		379.8862344	TRUE	379.8868076	-777.777
-1	1	0	0.969	0.19	IPI:IPI00220834.8	83222	SPACER	SWISS-PROT:P13010|TREMBL:Q0Z7V0;Q53HH7;Q53T09;Q53TC2|ENSEMBL:ENSP00000329528|REFSEQ:NP_066964|H-INV:HIT000195394|VEGA:OTTHUMP00000164061 Tax_Id=9606 Gene_Symbol=XRCC5 ATP-dependent DNA helicase 2 subunit 2	KVITMFVQR	384.5642	1150.6709	3	31	-777.777	-777.777	-777.777	-777.777	0	0	2183.5007	0	0	0	1150.6719	384.5647647	1150.672506	0	FALSE			-777.777	-777.777	-777.777	1	12.8	M:\Shao-En\MSDATA\kinaseinhib\k252a\solcomp\1000x\J6\MSQuantCompatible_kinaseinhib_k252a_solcomp_1000x_J6_combo_mascot_results.html	1Arg6 1Met(ox) 1Lys8	5	-777.777	-777.777	M:\Shao-En\MSDATA\kinaseinhib\k252a\solcomp\1000x\J6\m03182008_j6_5.raw		0	1120.642675		0	TRUE	0	-777.777
-1	1	0	0.969	0.19	IPI:IPI00220834.8	83222	SPACER	SWISS-PROT:P13010|TREMBL:Q0Z7V0;Q53HH7;Q53T09;Q53TC2|ENSEMBL:ENSP00000329528|REFSEQ:NP_066964|H-INV:HIT000195394|VEGA:OTTHUMP00000164061 Tax_Id=9606 Gene_Symbol=XRCC5 ATP-dependent DNA helicase 2 subunit 2	KYAPTEAQLNAVDALIDSMSLAK	1241.1484	2480.2822	2	90	-777.777	-777.777	-777.777	-777.777	2960.500968	17.38946405	2957.6875	2960.726832	2960.36	71020.19117	2480.2803	1241.147412	2480.2803	2464.252645	FALSE			-777.777	-777.777	-777.777	1	85.3	M:\Shao-En\MSDATA\kinaseinhib\k252a\solcomp\1000x\J6\MSQuantCompatible_kinaseinhib_k252a_solcomp_1000x_J6_combo_mascot_results.html	1Met(ox) 2Lys8	5	-777.777	-777.777	M:\Shao-En\MSDATA\kinaseinhib\k252a\solcomp\1000x\J6\m03182008_j6_5.raw		8709412.576	2448.256985		1241.148307	TRUE	1241.147319	-777.777
-1	1	0	0.969	0.19	IPI:IPI00220834.8	83222	SPACER	SWISS-PROT:P13010|TREMBL:Q0Z7V0;Q53HH7;Q53T09;Q53TC2|ENSEMBL:ENSP00000329528|REFSEQ:NP_066964|H-INV:HIT000195394|VEGA:OTTHUMP00000164061 Tax_Id=9606 Gene_Symbol=XRCC5 ATP-dependent DNA helicase 2 subunit 2	KYAPTEAQLNAVDALIDSMSLAK	827.7664	2480.2773	3	73	-777.777	-777.777	-777.777	-777.777	2960.457894	17.38946405	2960.8784	2960.646647	2960.36	228488.6106	2480.2803	827.7661616	2480.276697	2464.249607	FALSE			-777.777	-777.777	-777.777	1	68.6	M:\Shao-En\MSDATA\kinaseinhib\k252a\solcomp\1000x\J6\MSQuantCompatible_kinaseinhib_k252a_solcomp_1000x_J6_combo_mascot_results.html	1Met(ox) 2Lys8	5	-777.777	-777.777	M:\Shao-En\MSDATA\kinaseinhib\k252a\solcomp\1000x\J6\m03182008_j6_5.raw		51547027.16	2448.256985		827.7663768	TRUE	827.7661384	-777.777
-1	1	0	0.969	0.19	IPI:IPI00220834.8	83222	SPACER	SWISS-PROT:P13010|TREMBL:Q0Z7V0;Q53HH7;Q53T09;Q53TC2|ENSEMBL:ENSP00000329528|REFSEQ:NP_066964|H-INV:HIT000195394|VEGA:OTTHUMP00000164061 Tax_Id=9606 Gene_Symbol=XRCC5 ATP-dependent DNA helicase 2 subunit 2	KYAPTEAQLNAVDALIDSMSLAK	822.4247	2464.2523	3	63	-777.777	-777.777	-777.777	-777.777	0	0	2966.6214	0	0	0	2464.2519	822.4244713	2464.251626	0	FALSE			-777.777	-777.777	-777.777	1	61.1	M:\Shao-En\MSDATA\kinaseinhib\k252a\solcomp\1000x\J6\MSQuantCompatible_kinaseinhib_k252a_solcomp_1000x_J6_combo_mascot_results.html	1Met(ox)	5	-777.777	-777.777	M:\Shao-En\MSDATA\kinaseinhib\k252a\solcomp\1000x\J6\m03182008_j6_5.raw		0	2448.256985		0	TRUE	0	-777.777
-1	1	0	0.969	0.19	IPI:IPI00220834.8	83222	SPACER	SWISS-PROT:P13010|TREMBL:Q0Z7V0;Q53HH7;Q53T09;Q53TC2|ENSEMBL:ENSP00000329528|REFSEQ:NP_066964|H-INV:HIT000195394|VEGA:OTTHUMP00000164061 Tax_Id=9606 Gene_Symbol=XRCC5 ATP-dependent DNA helicase 2 subunit 2	KYAPTEAQLNAVDALIDSMSLAK	822.4268	2464.2587	3	57	-777.777	-777.777	-777.777	-777.777	2960.725802	12.66481151	2958.933	2961.210257	2960.3345	22585.10266	2464.2519	822.4265713	2464.257926	2464.253015	FALSE			-777.777	-777.777	-777.777	1	48.4	M:\Shao-En\MSDATA\kinaseinhib\k252a\solcomp\1000x\J6\MSQuantCompatible_kinaseinhib_k252a_solcomp_1000x_J6_combo_mascot_results.html	1Met(ox)	5	-777.777	-777.777	M:\Shao-En\MSDATA\kinaseinhib\k252a\solcomp\1000x\J6\m03182008_j6_6.raw		5175555.332	2448.256985		822.4250673	TRUE	822.4248385	-777.777
-1	1	0	0.969	0.19	IPI:IPI00220834.8	83222	SPACER	SWISS-PROT:P13010|TREMBL:Q0Z7V0;Q53HH7;Q53T09;Q53TC2|ENSEMBL:ENSP00000329528|REFSEQ:NP_066964|H-INV:HIT000195394|VEGA:OTTHUMP00000164061 Tax_Id=9606 Gene_Symbol=XRCC5 ATP-dependent DNA helicase 2 subunit 2	KYAPTEAQLNAVDALIDSMSLAK	822.4246	2464.2519	3	57	-777.777	-777.777	-777.777	-777.777	0	0	2955.7532	0	0	0	2464.2519	822.4243713	2464.251326	0	FALSE			-777.777	-777.777	-777.777	1	49.7	M:\Shao-En\MSDATA\kinaseinhib\k252a\solcomp\1000x\J6\MSQuantCompatible_kinaseinhib_k252a_solcomp_1000x_J6_combo_mascot_results.html	1Met(ox)	5	-777.777	-777.777	M:\Shao-En\MSDATA\kinaseinhib\k252a\solcomp\1000x\J6\m03182008_j6_5.raw		0	2448.256985		0	TRUE	0	-777.777
-1	1	0	0.969	0.19	IPI:IPI00220834.8	83222	SPACER	SWISS-PROT:P13010|TREMBL:Q0Z7V0;Q53HH7;Q53T09;Q53TC2|ENSEMBL:ENSP00000329528|REFSEQ:NP_066964|H-INV:HIT000195394|VEGA:OTTHUMP00000164061 Tax_Id=9606 Gene_Symbol=XRCC5 ATP-dependent DNA helicase 2 subunit 2	KYAPTEAQLNAVDALIDSMSLAK	827.7683	2480.283	3	49	-777.777	-777.777	-777.777	-777.777	0	0	2959.4922	0	0	0	2480.2803	827.7680616	2480.282397	0	FALSE			-777.777	-777.777	-777.777	1	39.6	M:\Shao-En\MSDATA\kinaseinhib\k252a\solcomp\1000x\J6\MSQuantCompatible_kinaseinhib_k252a_solcomp_1000x_J6_combo_mascot_results.html	1Met(ox) 2Lys8	5	-777.777	-777.777	M:\Shao-En\MSDATA\kinaseinhib\k252a\solcomp\1000x\J6\m03182008_j6_6.raw		0	2448.256985		0	TRUE	0	-777.777
-1	1	0	0.969	0.19	IPI:IPI00220834.8	83222	SPACER	SWISS-PROT:P13010|TREMBL:Q0Z7V0;Q53HH7;Q53T09;Q53TC2|ENSEMBL:ENSP00000329528|REFSEQ:NP_066964|H-INV:HIT000195394|VEGA:OTTHUMP00000164061 Tax_Id=9606 Gene_Symbol=XRCC5 ATP-dependent DNA helicase 2 subunit 2	KYAPTEAQLNAVDALIDSMSLAK	827.7682	2480.2829	3	31	-777.777	-777.777	-777.777	-777.777	0	0	2972.5938	0	0	0	2480.2803	827.7679616	2480.282097	0	FALSE			-777.777	-777.777	-777.777	1	29.4	M:\Shao-En\MSDATA\kinaseinhib\k252a\solcomp\1000x\J6\MSQuantCompatible_kinaseinhib_k252a_solcomp_1000x_J6_combo_mascot_results.html	1Met(ox) 2Lys8	5	-777.777	-777.777	M:\Shao-En\MSDATA\kinaseinhib\k252a\solcomp\1000x\J6\m03182008_j6_5.raw		0	2448.256985		0	TRUE	0	-777.777
-1	1	0	0.969	0.19	IPI:IPI00220834.8	83222	SPACER	SWISS-PROT:P13010|TREMBL:Q0Z7V0;Q53HH7;Q53T09;Q53TC2|ENSEMBL:ENSP00000329528|REFSEQ:NP_066964|H-INV:HIT000195394|VEGA:OTTHUMP00000164061 Tax_Id=9606 Gene_Symbol=XRCC5 ATP-dependent DNA helicase 2 subunit 2	LFQCLLHR	543.7973	1085.58	2	45	-777.777	-777.777	-777.777	-777.777	2497.864896	9.714440098	2496.5748	2497.785664	2497.0392	417491.5559	1085.5804	543.7975762	1085.580627	1085.579994	FALSE			-777.777	-777.777	-777.777	1	23.9	M:\Shao-En\MSDATA\kinaseinhib\k252a\solcomp\1000x\J6\MSQuantCompatible_kinaseinhib_k252a_solcomp_1000x_J6_combo_mascot_results.html		5	-777.777	-777.777	M:\Shao-En\MSDATA\kinaseinhib\k252a\solcomp\1000x\J6\m03182008_j6_5.raw		181844820	1028.55894		543.7972986	TRUE	543.7975748	-777.777
-1	1	0	0.969	0.19	IPI:IPI00220834.8	83222	SPACER	SWISS-PROT:P13010|TREMBL:Q0Z7V0;Q53HH7;Q53T09;Q53TC2|ENSEMBL:ENSP00000329528|REFSEQ:NP_066964|H-INV:HIT000195394|VEGA:OTTHUMP00000164061 Tax_Id=9606 Gene_Symbol=XRCC5 ATP-dependent DNA helicase 2 subunit 2	LFQCLLHR	546.8068	1091.599	2	43	-777.777	-777.777	-777.777	-777.777	0	0	2496.8095	0	0	0	1091.6005	546.8070707	1091.599616	0	FALSE			-777.777	-777.777	-777.777	1	17.6	M:\Shao-En\MSDATA\kinaseinhib\k252a\solcomp\1000x\J6\MSQuantCompatible_kinaseinhib_k252a_solcomp_1000x_J6_combo_mascot_results.html	1Arg6	5	-777.777	-777.777	M:\Shao-En\MSDATA\kinaseinhib\k252a\solcomp\1000x\J6\m03182008_j6_5.raw		0	1028.55894		0	TRUE	0	-777.777
[truncated: 13,755 more rows]
[truncated: 52 more columns]
