# Supplementary material for: Empirical Bayes Analysis of Quantitative Proteomics Experiments
Source: PLoS One. 2009 Oct 14;4(10):e7454. doi: 10.1371/journal.pone.0007454 (PMC2759080; doi:10.1371/journal.pone.0007454)
Supplement: Data Set S1 — MSQuant output files for small-molecule target identification experiments analyzed in this study. (38.94 MB ZIP) [file pone.0007454.s009.zip › Margolin_et_al_MSB_dataset/k252a/2pt5x/k252a_2pt5x_rep1.txt]

Calibration constants,
A:	0.999997168
B:	0.001197091
Mode:	Arg13C6 and Lys13C615N2
Dishes:	2
Reserved - N	1/1	StDev	2/1	StDev	Accession number	Mass [Da]	Reserved	Description	Sequence	MCR (Mass charge ratio) [Th]	Measured mass [Da]	Charge	Score	*** Intensity wild	*** XIC wild [Da*secs]	*** Ratio (of intensity sums)	*** StDev	LC centroid [secs]	LC peak width [secs]	LC, MS/MS event [secs]	LC peak detection centroid [secs]	LC max time [secs]	LC max intensity [sumCounts]	Mascot calculated mass [Da]	Calibrated measured MCR [Th]	Calibrated measured mass [Da]	Neutral MS centroid for LC max [Da]	Bad peak	Bad peak text	Reserved	*** High ratio	*** High StDev	*** Ratios correlation	Peptide rank	Peptide delta score	Result file	Modifications	Mascot protein hit number	*** Isotope intensity	*** Higher isotope intensity	Raw file path	Naked seq	Max wild for checked	Peptide mass, no mods [Da]	Sequence with mods	Uncalibrated MS centroid MCR [Th]	Verified	Calibrated MS centroid mass [Da]	*** Isotope XIC [Da*secs]
-1	1	0	0.73	0.13	IPI:IPI00013452.8	172080	SPACER	SWISS-PROT:P07814|TREMBL:A0AVA9;Q05BP6;Q05DF8;Q3KQZ8;Q5DSM1;Q5H9S5;Q6PD57;Q86X73|ENSEMBL:ENSP00000355890|REFSEQ:NP_004437|H-INV:HIT000321887|VEGA:OTTHUMP00000035562 Tax_Id=9606 Gene_Symbol=EPRS glutamyl-prolyl tRNA synthetase	AALLNQHYQVNFK	777.4205	1552.8264	2	73	-777.777	-777.777	-777.777	-777.777	2470.07487	9.999066323	2469.501	2469.783864	2470.2246	346406.2884	1552.8241	777.4194957	1552.824466	1544.806547	FALSE			-777.777	-777.777	-777.777	1	59.5	M:\Shao-En\MSDATA\kinaseinhib\k252a\solcomp\1000x\J5\MSQuantCompatible_kinaseinhib_k252a_solcomp_1000x_J5_combo_mascot_results.html	1Lys8	1	-777.777	-777.777	M:\Shao-En\MSDATA\kinaseinhib\k252a\solcomp\1000x\J5\m03182008_j5_6a.raw		85619119.69	1544.809945		777.4177383	TRUE	777.416734	-777.777
-1	1	0	0.73	0.13	IPI:IPI00013452.8	172080	SPACER	SWISS-PROT:P07814|TREMBL:A0AVA9;Q05BP6;Q05DF8;Q3KQZ8;Q5DSM1;Q5H9S5;Q6PD57;Q86X73|ENSEMBL:ENSP00000355890|REFSEQ:NP_004437|H-INV:HIT000321887|VEGA:OTTHUMP00000035562 Tax_Id=9606 Gene_Symbol=EPRS glutamyl-prolyl tRNA synthetase	AALLNQHYQVNFK	773.4117	1544.8088	2	72	-777.777	-777.777	-777.777	-777.777	0	0	2469.0014	0	0	0	1544.8099	773.410707	1544.806889	0	FALSE			-777.777	-777.777	-777.777	1	50.2	M:\Shao-En\MSDATA\kinaseinhib\k252a\solcomp\1000x\J5\MSQuantCompatible_kinaseinhib_k252a_solcomp_1000x_J5_combo_mascot_results.html		1	-777.777	-777.777	M:\Shao-En\MSDATA\kinaseinhib\k252a\solcomp\1000x\J5\m03182008_j5_6a.raw		0	1544.809945		0	TRUE	0	-777.777
-1	1	0	0.73	0.13	IPI:IPI00013452.8	172080	SPACER	SWISS-PROT:P07814|TREMBL:A0AVA9;Q05BP6;Q05DF8;Q3KQZ8;Q5DSM1;Q5H9S5;Q6PD57;Q86X73|ENSEMBL:ENSP00000355890|REFSEQ:NP_004437|H-INV:HIT000321887|VEGA:OTTHUMP00000035562 Tax_Id=9606 Gene_Symbol=EPRS glutamyl-prolyl tRNA synthetase	AALLNQHYQVNFK	515.9434	1544.8084	3	28	-777.777	-777.777	-777.777	-777.777	2470.135963	9.999066323	2467.2385	2470.263465	2470.2246	575968.2861	1544.8099	515.9431361	1544.80762	1544.808615	FALSE			-777.777	-777.777	-777.777	1	21.5	M:\Shao-En\MSDATA\kinaseinhib\k252a\solcomp\1000x\J5\MSQuantCompatible_kinaseinhib_k252a_solcomp_1000x_J5_combo_mascot_results.html		1	-777.777	-777.777	M:\Shao-En\MSDATA\kinaseinhib\k252a\solcomp\1000x\J5\m03182008_j5_6a.raw		272177833.5	1544.809945		515.9433865	TRUE	515.9431226	-777.777
-1	1	0	0.73	0.13	IPI:IPI00013452.8	172080	SPACER	SWISS-PROT:P07814|TREMBL:A0AVA9;Q05BP6;Q05DF8;Q3KQZ8;Q5DSM1;Q5H9S5;Q6PD57;Q86X73|ENSEMBL:ENSP00000355890|REFSEQ:NP_004437|H-INV:HIT000321887|VEGA:OTTHUMP00000035562 Tax_Id=9606 Gene_Symbol=EPRS glutamyl-prolyl tRNA synthetase	AIQGGTSHHLGQNFSK	841.4235	1680.8325	2	77	-777.777	-777.777	-777.777	-777.777	2081.767802	3.691400001	2082.7689	2082.023662	2081.1925	22879.06686	1680.8332	841.4223144	1680.830103	1680.830754	FALSE			-777.777	-777.777	-777.777	1	65.5	M:\Shao-En\MSDATA\kinaseinhib\k252a\solcomp\1000x\J5\MSQuantCompatible_kinaseinhib_k252a_solcomp_1000x_J5_combo_mascot_results.html		1	-777.777	-777.777	M:\Shao-En\MSDATA\kinaseinhib\k252a\solcomp\1000x\J5\m03182008_j5_6a.raw		4991670.867	1680.833195		841.4235369	TRUE	841.4223513	-777.777
-1	1	0	0.73	0.13	IPI:IPI00013452.8	172080	SPACER	SWISS-PROT:P07814|TREMBL:A0AVA9;Q05BP6;Q05DF8;Q3KQZ8;Q5DSM1;Q5H9S5;Q6PD57;Q86X73|ENSEMBL:ENSP00000355890|REFSEQ:NP_004437|H-INV:HIT000321887|VEGA:OTTHUMP00000035562 Tax_Id=9606 Gene_Symbol=EPRS glutamyl-prolyl tRNA synthetase	AIQGGTSHHLGQNFSK	845.4324	1688.8503	2	18	-777.777	-777.777	-777.777	-777.777	0	0	2084.5878	0	0	0	1688.8474	845.4312031	1688.847881	0	FALSE			-777.777	-777.777	-777.777	1	12.8	M:\Shao-En\MSDATA\kinaseinhib\k252a\solcomp\1000x\J5\MSQuantCompatible_kinaseinhib_k252a_solcomp_1000x_J5_combo_mascot_results.html	1Lys8	1	-777.777	-777.777	M:\Shao-En\MSDATA\kinaseinhib\k252a\solcomp\1000x\J5\m03182008_j5_6a.raw		0	1680.833195		0	FALSE	0	-777.777
-1	1	0	0.73	0.13	IPI:IPI00013452.8	172080	SPACER	SWISS-PROT:P07814|TREMBL:A0AVA9;Q05BP6;Q05DF8;Q3KQZ8;Q5DSM1;Q5H9S5;Q6PD57;Q86X73|ENSEMBL:ENSP00000355890|REFSEQ:NP_004437|H-INV:HIT000321887|VEGA:OTTHUMP00000035562 Tax_Id=9606 Gene_Symbol=EPRS glutamyl-prolyl tRNA synthetase	AIQGGTSHHLGQNFSK	561.2841	1680.8306	3	38	-777.777	-777.777	-777.777	-777.777	2082.062946	3.691400001	2081.6983	2082.105008	2081.1925	111371.2491	1680.8332	561.2837077	1680.829335	1680.83017	FALSE			-777.777	-777.777	-777.777	1	29.3	M:\Shao-En\MSDATA\kinaseinhib\k252a\solcomp\1000x\J5\MSQuantCompatible_kinaseinhib_k252a_solcomp_1000x_J5_combo_mascot_results.html		1	-777.777	-777.777	M:\Shao-En\MSDATA\kinaseinhib\k252a\solcomp\1000x\J5\m03182008_j5_6a.raw		46368230	1680.833195		561.284128	TRUE	561.2837357	-777.777
-1	1	0	0.73	0.13	IPI:IPI00013452.8	172080	SPACER	SWISS-PROT:P07814|TREMBL:A0AVA9;Q05BP6;Q05DF8;Q3KQZ8;Q5DSM1;Q5H9S5;Q6PD57;Q86X73|ENSEMBL:ENSP00000355890|REFSEQ:NP_004437|H-INV:HIT000321887|VEGA:OTTHUMP00000035562 Tax_Id=9606 Gene_Symbol=EPRS glutamyl-prolyl tRNA synthetase	AIQGGTSHHLGQNFSK	563.9563	1688.8472	3	17	-777.777	-777.777	-777.777	-777.777	0	0	926.495	0	0	0	1688.8474	563.9559001	1688.845912	0	FALSE			-777.777	-777.777	-777.777	1	14	M:\Shao-En\MSDATA\kinaseinhib\k252a\solcomp\1000x\J5\MSQuantCompatible_kinaseinhib_k252a_solcomp_1000x_J5_combo_mascot_results.html	1Lys8	1	-777.777	-777.777	M:\Shao-En\MSDATA\kinaseinhib\k252a\solcomp\1000x\J5\m03182008_j5_5.raw		0	1680.833195		0	FALSE	0	-777.777
-1	1	0	0.73	0.13	IPI:IPI00013452.8	172080	SPACER	SWISS-PROT:P07814|TREMBL:A0AVA9;Q05BP6;Q05DF8;Q3KQZ8;Q5DSM1;Q5H9S5;Q6PD57;Q86X73|ENSEMBL:ENSP00000355890|REFSEQ:NP_004437|H-INV:HIT000321887|VEGA:OTTHUMP00000035562 Tax_Id=9606 Gene_Symbol=EPRS glutamyl-prolyl tRNA synthetase	AKINEAVECLLSLK	794.4434	1586.8723	2	84	-777.777	-777.777	-777.777	-777.777	2903.534255	8.300237811	2904.0556	2903.512916	2902.7968	113912.9062	1586.8701	794.4423475	1586.87017	1586.86914	FALSE			-777.777	-777.777	-777.777	1	71	M:\Shao-En\MSDATA\kinaseinhib\k252a\solcomp\1000x\J5\MSQuantCompatible_kinaseinhib_k252a_solcomp_1000x_J5_combo_mascot_results.html		1	-777.777	-777.777	M:\Shao-En\MSDATA\kinaseinhib\k252a\solcomp\1000x\J5\m03182008_j5_6a.raw		27075025.19	1529.84868		794.4434248	TRUE	794.4423722	-777.777
-1	1	0	0.73	0.13	IPI:IPI00013452.8	172080	SPACER	SWISS-PROT:P07814|TREMBL:A0AVA9;Q05BP6;Q05DF8;Q3KQZ8;Q5DSM1;Q5H9S5;Q6PD57;Q86X73|ENSEMBL:ENSP00000355890|REFSEQ:NP_004437|H-INV:HIT000321887|VEGA:OTTHUMP00000035562 Tax_Id=9606 Gene_Symbol=EPRS glutamyl-prolyl tRNA synthetase	AKINEAVECLLSLK	802.4566	1602.8987	2	80	-777.777	-777.777	-777.777	-777.777	0	0	2904.3162	0	0	0	1602.8985	802.4555248	1602.896524	0	FALSE			-777.777	-777.777	-777.777	1	67.6	M:\Shao-En\MSDATA\kinaseinhib\k252a\solcomp\1000x\J5\MSQuantCompatible_kinaseinhib_k252a_solcomp_1000x_J5_combo_mascot_results.html	2Lys8	1	-777.777	-777.777	M:\Shao-En\MSDATA\kinaseinhib\k252a\solcomp\1000x\J5\m03182008_j5_6a.raw		0	1529.84868		0	TRUE	0	-777.777
-1	1	0	0.73	0.13	IPI:IPI00013452.8	172080	SPACER	SWISS-PROT:P07814|TREMBL:A0AVA9;Q05BP6;Q05DF8;Q3KQZ8;Q5DSM1;Q5H9S5;Q6PD57;Q86X73|ENSEMBL:ENSP00000355890|REFSEQ:NP_004437|H-INV:HIT000321887|VEGA:OTTHUMP00000035562 Tax_Id=9606 Gene_Symbol=EPRS glutamyl-prolyl tRNA synthetase	AKINEAVECLLSLK	529.9645	1586.8716	3	27	-777.777	-777.777	-777.777	-777.777	2903.493113	8.300237811	2905.085	2903.58074	2902.7968	44440.76138	1586.8701	529.9641964	1586.870801	1586.871852	FALSE			-777.777	-777.777	-777.777	1	13.3	M:\Shao-En\MSDATA\kinaseinhib\k252a\solcomp\1000x\J5\MSQuantCompatible_kinaseinhib_k252a_solcomp_1000x_J5_combo_mascot_results.html		1	-777.777	-777.777	M:\Shao-En\MSDATA\kinaseinhib\k252a\solcomp\1000x\J5\m03182008_j5_6a.raw		20183744.38	1529.84868		529.964523	TRUE	529.9642194	-777.777
-1	1	0	0.73	0.13	IPI:IPI00013452.8	172080	SPACER	SWISS-PROT:P07814|TREMBL:A0AVA9;Q05BP6;Q05DF8;Q3KQZ8;Q5DSM1;Q5H9S5;Q6PD57;Q86X73|ENSEMBL:ENSP00000355890|REFSEQ:NP_004437|H-INV:HIT000321887|VEGA:OTTHUMP00000035562 Tax_Id=9606 Gene_Symbol=EPRS glutamyl-prolyl tRNA synthetase	APKDQVDIAVQELLQLK	962.558	1923.1015	2	122	-777.777	-777.777	-777.777	-777.777	3126.59741	12.64564719	3128.8841	3126.343329	3126.2568	101346.3041	1923.1011	962.5564714	1923.098417	1907.070724	FALSE			-777.777	-777.777	-777.777	1	110.6	M:\Shao-En\MSDATA\kinaseinhib\k252a\solcomp\1000x\J5\MSQuantCompatible_kinaseinhib_k252a_solcomp_1000x_J5_combo_mascot_results.html	2Lys8	1	-777.777	-777.777	M:\Shao-En\MSDATA\kinaseinhib\k252a\solcomp\1000x\J5\m03182008_j5_6a.raw		18295287.88	1907.072735		962.5580033	TRUE	962.5564747	-777.777
-1	1	0	0.73	0.13	IPI:IPI00013452.8	172080	SPACER	SWISS-PROT:P07814|TREMBL:A0AVA9;Q05BP6;Q05DF8;Q3KQZ8;Q5DSM1;Q5H9S5;Q6PD57;Q86X73|ENSEMBL:ENSP00000355890|REFSEQ:NP_004437|H-INV:HIT000321887|VEGA:OTTHUMP00000035562 Tax_Id=9606 Gene_Symbol=EPRS glutamyl-prolyl tRNA synthetase	APKDQVDIAVQELLQLK	954.5452	1907.0759	2	102	-777.777	-777.777	-777.777	-777.777	0	0	3125.7343	0	0	0	1907.0727	954.5436941	1907.072863	0	FALSE			-777.777	-777.777	-777.777	1	91.9	M:\Shao-En\MSDATA\kinaseinhib\k252a\solcomp\1000x\J5\MSQuantCompatible_kinaseinhib_k252a_solcomp_1000x_J5_combo_mascot_results.html		1	-777.777	-777.777	M:\Shao-En\MSDATA\kinaseinhib\k252a\solcomp\1000x\J5\m03182008_j5_6a.raw		0	1907.072735		0	TRUE	0	-777.777
-1	1	0	0.73	0.13	IPI:IPI00013452.8	172080	SPACER	SWISS-PROT:P07814|TREMBL:A0AVA9;Q05BP6;Q05DF8;Q3KQZ8;Q5DSM1;Q5H9S5;Q6PD57;Q86X73|ENSEMBL:ENSP00000355890|REFSEQ:NP_004437|H-INV:HIT000321887|VEGA:OTTHUMP00000035562 Tax_Id=9606 Gene_Symbol=EPRS glutamyl-prolyl tRNA synthetase	APKDQVDIAVQELLQLK	636.6984	1907.0734	3	24	-777.777	-777.777	-777.777	-777.777	0	0	3124.888	0	0	0	1907.0727	636.6977941	1907.071594	0	FALSE			-777.777	-777.777	-777.777	1	15.5	M:\Shao-En\MSDATA\kinaseinhib\k252a\solcomp\1000x\J5\MSQuantCompatible_kinaseinhib_k252a_solcomp_1000x_J5_combo_mascot_results.html		1	-777.777	-777.777	M:\Shao-En\MSDATA\kinaseinhib\k252a\solcomp\1000x\J5\m03182008_j5_6a.raw		0	1907.072735		0	FALSE	0	-777.777
-1	1	0	0.73	0.13	IPI:IPI00013452.8	172080	SPACER	SWISS-PROT:P07814|TREMBL:A0AVA9;Q05BP6;Q05DF8;Q3KQZ8;Q5DSM1;Q5H9S5;Q6PD57;Q86X73|ENSEMBL:ENSP00000355890|REFSEQ:NP_004437|H-INV:HIT000321887|VEGA:OTTHUMP00000035562 Tax_Id=9606 Gene_Symbol=EPRS glutamyl-prolyl tRNA synthetase	APKDQVDIAVQELLQLK	642.0405	1923.0997	3	19	-777.777	-777.777	-777.777	-777.777	0	0	3125.1692	0	0	0	1923.1011	642.039879	1923.097849	0	FALSE			-777.777	-777.777	-777.777	1	10.8	M:\Shao-En\MSDATA\kinaseinhib\k252a\solcomp\1000x\J5\MSQuantCompatible_kinaseinhib_k252a_solcomp_1000x_J5_combo_mascot_results.html	2Lys8	1	-777.777	-777.777	M:\Shao-En\MSDATA\kinaseinhib\k252a\solcomp\1000x\J5\m03182008_j5_6a.raw		0	1907.072735		0	FALSE	0	-777.777
-1	1	0	0.73	0.13	IPI:IPI00013452.8	172080	SPACER	SWISS-PROT:P07814|TREMBL:A0AVA9;Q05BP6;Q05DF8;Q3KQZ8;Q5DSM1;Q5H9S5;Q6PD57;Q86X73|ENSEMBL:ENSP00000355890|REFSEQ:NP_004437|H-INV:HIT000321887|VEGA:OTTHUMP00000035562 Tax_Id=9606 Gene_Symbol=EPRS glutamyl-prolyl tRNA synthetase	APKEDVDAAVK	579.8201	1157.6257	2	43	-777.777	-777.777	-777.777	-777.777	1141.74178	41.02001845	1155.7743	1143.019579	1136.5679	769.066468	1157.6263	579.8196552	1157.624785	1141.595962	FALSE			-777.777	-777.777	-777.777	1	25	M:\Shao-En\MSDATA\kinaseinhib\k252a\solcomp\1000x\J5\MSQuantCompatible_kinaseinhib_k252a_solcomp_1000x_J5_combo_mascot_results.html	2Lys8	1	-777.777	-777.777	M:\Shao-En\MSDATA\kinaseinhib\k252a\solcomp\1000x\J5\m03182008_j5_6a.raw		303646.7144	1141.597865		579.8201172	TRUE	579.8196724	-777.777
-1	1	0	0.73	0.13	IPI:IPI00013452.8	172080	SPACER	SWISS-PROT:P07814|TREMBL:A0AVA9;Q05BP6;Q05DF8;Q3KQZ8;Q5DSM1;Q5H9S5;Q6PD57;Q86X73|ENSEMBL:ENSP00000355890|REFSEQ:NP_004437|H-INV:HIT000321887|VEGA:OTTHUMP00000035562 Tax_Id=9606 Gene_Symbol=EPRS glutamyl-prolyl tRNA synthetase	APKEDVDAAVK	571.8057	1141.5968	2	30	-777.777	-777.777	-777.777	-777.777	0	0	1142.0485	0	0	0	1141.5979	571.8052779	1141.59603	0	FALSE			-777.777	-777.777	-777.777	1	21.3	M:\Shao-En\MSDATA\kinaseinhib\k252a\solcomp\1000x\J5\MSQuantCompatible_kinaseinhib_k252a_solcomp_1000x_J5_combo_mascot_results.html		1	-777.777	-777.777	M:\Shao-En\MSDATA\kinaseinhib\k252a\solcomp\1000x\J5\m03182008_j5_6a.raw		0	1141.597865		0	TRUE	0	-777.777
-1	1	0	0.73	0.13	IPI:IPI00013452.8	172080	SPACER	SWISS-PROT:P07814|TREMBL:A0AVA9;Q05BP6;Q05DF8;Q3KQZ8;Q5DSM1;Q5H9S5;Q6PD57;Q86X73|ENSEMBL:ENSP00000355890|REFSEQ:NP_004437|H-INV:HIT000321887|VEGA:OTTHUMP00000035562 Tax_Id=9606 Gene_Symbol=EPRS glutamyl-prolyl tRNA synthetase	APKEDVDAAVK	579.8202	1157.6258	2	18	-777.777	-777.777	-777.777	-777.777	0	0	1128.668	0	0	0	1157.6263	579.8197552	1157.624985	0	FALSE			-777.777	-777.777	-777.777	1	0.4	M:\Shao-En\MSDATA\kinaseinhib\k252a\solcomp\1000x\J5\MSQuantCompatible_kinaseinhib_k252a_solcomp_1000x_J5_combo_mascot_results.html	2Lys8	1	-777.777	-777.777	M:\Shao-En\MSDATA\kinaseinhib\k252a\solcomp\1000x\J5\m03182008_j5_6a.raw		0	1141.597865		0	FALSE	0	-777.777
-1	1	0	0.73	0.13	IPI:IPI00013452.8	172080	SPACER	SWISS-PROT:P07814|TREMBL:A0AVA9;Q05BP6;Q05DF8;Q3KQZ8;Q5DSM1;Q5H9S5;Q6PD57;Q86X73|ENSEMBL:ENSP00000355890|REFSEQ:NP_004437|H-INV:HIT000321887|VEGA:OTTHUMP00000035562 Tax_Id=9606 Gene_Symbol=EPRS glutamyl-prolyl tRNA synthetase	APVHVKR	403.7527	805.4909	2	28	-777.777	-777.777	-777.777	-777.777	756.9431	0	758.416	756.9431	756.9431	2498.578841	805.4922	403.7527538	805.4909822	805.4909922	FALSE			-777.777	-777.777	-777.777	1	13.8	M:\Shao-En\MSDATA\kinaseinhib\k252a\solcomp\1000x\J5\MSQuantCompatible_kinaseinhib_k252a_solcomp_1000x_J5_combo_mascot_results.html		1	-777.777	-777.777	M:\Shao-En\MSDATA\kinaseinhib\k252a\solcomp\1000x\J5\m03182008_j5_6a.raw		1700567.543	805.4922347		403.7527455	TRUE	403.7527993	-777.777
-1	1	0	0.73	0.13	IPI:IPI00013452.8	172080	SPACER	SWISS-PROT:P07814|TREMBL:A0AVA9;Q05BP6;Q05DF8;Q3KQZ8;Q5DSM1;Q5H9S5;Q6PD57;Q86X73|ENSEMBL:ENSP00000355890|REFSEQ:NP_004437|H-INV:HIT000321887|VEGA:OTTHUMP00000035562 Tax_Id=9606 Gene_Symbol=EPRS glutamyl-prolyl tRNA synthetase	AYVDDTPAEQMKAER	580.6015	1738.7828	3	15	-777.777	-777.777	-777.777	-777.777	0	0	2107.6974	0	0	0	1738.7832	580.601053	1738.781371	0	FALSE			-777.777	-777.777	-777.777	1	8.6	M:\Shao-En\MSDATA\kinaseinhib\k252a\solcomp\1000x\J5\MSQuantCompatible_kinaseinhib_k252a_solcomp_1000x_J5_combo_mascot_results.html	1Met(ox)	1	-777.777	-777.777	M:\Shao-En\MSDATA\kinaseinhib\k252a\solcomp\1000x\J5\m03182008_j5_6a.raw		0	1722.788275		0	FALSE	0	-777.777
-1	1	0	0.73	0.13	IPI:IPI00013452.8	172080	SPACER	SWISS-PROT:P07814|TREMBL:A0AVA9;Q05BP6;Q05DF8;Q3KQZ8;Q5DSM1;Q5H9S5;Q6PD57;Q86X73|ENSEMBL:ENSP00000355890|REFSEQ:NP_004437|H-INV:HIT000321887|VEGA:OTTHUMP00000035562 Tax_Id=9606 Gene_Symbol=EPRS glutamyl-prolyl tRNA synthetase	DLPIKLNQWCNVVR	585.6507	1753.9302	3	24	-777.777	-777.777	-777.777	-777.777	0	0	2830.669	0	0	0	1753.9297	585.6502387	1753.928928	0	FALSE			-777.777	-777.777	-777.777	1	10.4	M:\Shao-En\MSDATA\kinaseinhib\k252a\solcomp\1000x\J5\MSQuantCompatible_kinaseinhib_k252a_solcomp_1000x_J5_combo_mascot_results.html		1	-777.777	-777.777	M:\Shao-En\MSDATA\kinaseinhib\k252a\solcomp\1000x\J5\m03182008_j5_6a.raw		0	1696.90827		0	FALSE	0	-777.777
-1	1	0	0.73	0.13	IPI:IPI00013452.8	172080	SPACER	SWISS-PROT:P07814|TREMBL:A0AVA9;Q05BP6;Q05DF8;Q3KQZ8;Q5DSM1;Q5H9S5;Q6PD57;Q86X73|ENSEMBL:ENSP00000355890|REFSEQ:NP_004437|H-INV:HIT000321887|VEGA:OTTHUMP00000035562 Tax_Id=9606 Gene_Symbol=EPRS glutamyl-prolyl tRNA synthetase	DQDLEPGAPSMGAK	716.3248	1430.6351	2	36	-777.777	-777.777	-777.777	-777.777	2145.963754	5.90088283	2147.3189	2146.046372	2146.0035	25093.98393	1430.6347	716.3239687	1430.633412	1430.63346	FALSE			-777.777	-777.777	-777.777	1	21.1	M:\Shao-En\MSDATA\kinaseinhib\k252a\solcomp\1000x\J5\MSQuantCompatible_kinaseinhib_k252a_solcomp_1000x_J5_combo_mascot_results.html	1Met(ox)	1	-777.777	-777.777	M:\Shao-En\MSDATA\kinaseinhib\k252a\solcomp\1000x\J5\m03182008_j5_6a.raw		7042799.805	1414.639815		716.3248045	TRUE	716.3239731	-777.777
-1	1	0	0.73	0.13	IPI:IPI00013452.8	172080	SPACER	SWISS-PROT:P07814|TREMBL:A0AVA9;Q05BP6;Q05DF8;Q3KQZ8;Q5DSM1;Q5H9S5;Q6PD57;Q86X73|ENSEMBL:ENSP00000355890|REFSEQ:NP_004437|H-INV:HIT000321887|VEGA:OTTHUMP00000035562 Tax_Id=9606 Gene_Symbol=EPRS glutamyl-prolyl tRNA synthetase	EAPCVLIYIPDGHTK	574.2998	1719.8775	3	37	-777.777	-777.777	-777.777	-777.777	2677.230003	10.45005095	2675.2151	2676.871495	2677.5173	201675.5957	1719.8745	574.2993708	1719.876324	1711.860369	FALSE			-777.777	-777.777	-777.777	1	24.8	M:\Shao-En\MSDATA\kinaseinhib\k252a\solcomp\1000x\J5\MSQuantCompatible_kinaseinhib_k252a_solcomp_1000x_J5_combo_mascot_results.html	1Lys8	1	-777.777	-777.777	M:\Shao-En\MSDATA\kinaseinhib\k252a\solcomp\1000x\J5\m03182008_j5_6a.raw		79675894.25	1654.83884		574.2997981	TRUE	574.299369	-777.777
-1	1	0	0.73	0.13	IPI:IPI00013452.8	172080	SPACER	SWISS-PROT:P07814|TREMBL:A0AVA9;Q05BP6;Q05DF8;Q3KQZ8;Q5DSM1;Q5H9S5;Q6PD57;Q86X73|ENSEMBL:ENSP00000355890|REFSEQ:NP_004437|H-INV:HIT000321887|VEGA:OTTHUMP00000035562 Tax_Id=9606 Gene_Symbol=EPRS glutamyl-prolyl tRNA synthetase	EAPCVLIYIPDGHTK	571.6285	1711.8636	3	18	-777.777	-777.777	-777.777	-777.777	0	0	2674.4107	0	0	0	1711.8603	571.6280784	1711.862447	0	FALSE			-777.777	-777.777	-777.777	1	3.7	M:\Shao-En\MSDATA\kinaseinhib\k252a\solcomp\1000x\J5\MSQuantCompatible_kinaseinhib_k252a_solcomp_1000x_J5_combo_mascot_results.html		1	-777.777	-777.777	M:\Shao-En\MSDATA\kinaseinhib\k252a\solcomp\1000x\J5\m03182008_j5_6a.raw		0	1654.83884		0	FALSE	0	-777.777
-1	1	0	0.73	0.13	IPI:IPI00013452.8	172080	SPACER	SWISS-PROT:P07814|TREMBL:A0AVA9;Q05BP6;Q05DF8;Q3KQZ8;Q5DSM1;Q5H9S5;Q6PD57;Q86X73|ENSEMBL:ENSP00000355890|REFSEQ:NP_004437|H-INV:HIT000321887|VEGA:OTTHUMP00000035562 Tax_Id=9606 Gene_Symbol=EPRS glutamyl-prolyl tRNA synthetase	EDVDAAVKQLLSLK	510.2914	1527.8524	3	32	-777.777	-777.777	-777.777	-777.777	3065.473409	8.566373085	3064.9324	3065.341849	3064.3999	16095.16925	1527.8508	510.2911521	1527.851668	1527.851565	FALSE			-777.777	-777.777	-777.777	1	26	M:\Shao-En\MSDATA\kinaseinhib\k252a\solcomp\1000x\J5\MSQuantCompatible_kinaseinhib_k252a_solcomp_1000x_J5_combo_mascot_results.html		1	-777.777	-777.777	M:\Shao-En\MSDATA\kinaseinhib\k252a\solcomp\1000x\J5\m03182008_j5_6a.raw		7711955.906	1527.850785		510.2913966	TRUE	510.2911486	-777.777
-1	1	0	0.73	0.13	IPI:IPI00013452.8	172080	SPACER	SWISS-PROT:P07814|TREMBL:A0AVA9;Q05BP6;Q05DF8;Q3KQZ8;Q5DSM1;Q5H9S5;Q6PD57;Q86X73|ENSEMBL:ENSP00000355890|REFSEQ:NP_004437|H-INV:HIT000321887|VEGA:OTTHUMP00000035562 Tax_Id=9606 Gene_Symbol=EPRS glutamyl-prolyl tRNA synthetase	EDVDAAVKQLLSLK	515.6336	1543.879	3	28	-777.777	-777.777	-777.777	-777.777	0	0	3067.7022	0	0	0	1543.8792	515.633337	1543.878223	0	FALSE			-777.777	-777.777	-777.777	1	15.8	M:\Shao-En\MSDATA\kinaseinhib\k252a\solcomp\1000x\J5\MSQuantCompatible_kinaseinhib_k252a_solcomp_1000x_J5_combo_mascot_results.html	2Lys8	1	-777.777	-777.777	M:\Shao-En\MSDATA\kinaseinhib\k252a\solcomp\1000x\J5\m03182008_j5_6a.raw		0	1527.850785		0	TRUE	0	-777.777
-1	1	0	0.73	0.13	IPI:IPI00013452.8	172080	SPACER	SWISS-PROT:P07814|TREMBL:A0AVA9;Q05BP6;Q05DF8;Q3KQZ8;Q5DSM1;Q5H9S5;Q6PD57;Q86X73|ENSEMBL:ENSP00000355890|REFSEQ:NP_004437|H-INV:HIT000321887|VEGA:OTTHUMP00000035562 Tax_Id=9606 Gene_Symbol=EPRS glutamyl-prolyl tRNA synthetase	EKFAGGDYTTTIEAFISASGR	741.0322	2220.0747	3	24	-777.777	-777.777	-777.777	-777.777	0	0	3063.8191	0	0	0	2220.0698	741.0312987	2220.072108	0	FALSE			-777.777	-777.777	-777.777	1	19.9	M:\Shao-En\MSDATA\kinaseinhib\k252a\solcomp\1000x\J5\MSQuantCompatible_kinaseinhib_k252a_solcomp_1000x_J5_combo_mascot_results.html		1	-777.777	-777.777	M:\Shao-En\MSDATA\kinaseinhib\k252a\solcomp\1000x\J5\m03182008_j5_6a.raw		0	2220.069835		0	FALSE	0	-777.777
-1	1	0	0.73	0.13	IPI:IPI00013452.8	172080	SPACER	SWISS-PROT:P07814|TREMBL:A0AVA9;Q05BP6;Q05DF8;Q3KQZ8;Q5DSM1;Q5H9S5;Q6PD57;Q86X73|ENSEMBL:ENSP00000355890|REFSEQ:NP_004437|H-INV:HIT000321887|VEGA:OTTHUMP00000035562 Tax_Id=9606 Gene_Symbol=EPRS glutamyl-prolyl tRNA synthetase	ERPTPSLNNNCTTSEDSLVLYNR	894.0935	2679.2585	3	52	-777.777	-777.777	-777.777	-777.777	2491.084465	7.904598768	2491.0095	2490.993547	2491.8631	117839.5563	2679.2558	894.0921653	2679.254708	2679.253618	FALSE			-777.777	-777.777	-777.777	1	46.9	M:\Shao-En\MSDATA\kinaseinhib\k252a\solcomp\1000x\J5\MSQuantCompatible_kinaseinhib_k252a_solcomp_1000x_J5_combo_mascot_results.html		1	-777.777	-777.777	M:\Shao-En\MSDATA\kinaseinhib\k252a\solcomp\1000x\J5\m03182008_j5_6a.raw		23640529.66	2622.23438		894.0935075	TRUE	894.0921727	-777.777
-1	1	0	0.73	0.13	IPI:IPI00013452.8	172080	SPACER	SWISS-PROT:P07814|TREMBL:A0AVA9;Q05BP6;Q05DF8;Q3KQZ8;Q5DSM1;Q5H9S5;Q6PD57;Q86X73|ENSEMBL:ENSP00000355890|REFSEQ:NP_004437|H-INV:HIT000321887|VEGA:OTTHUMP00000035562 Tax_Id=9606 Gene_Symbol=EPRS glutamyl-prolyl tRNA synthetase	EVIPVNVPEAQEEMKEVAK	724.3799	2170.1177	3	30	-777.777	-777.777	-777.777	-777.777	2448.259654	12.16493754	2448.2684	2447.545628	2447.2138	125518.4118	2170.1162	724.3790459	2170.115349	2154.087531	FALSE			-777.777	-777.777	-777.777	1	23.9	M:\Shao-En\MSDATA\kinaseinhib\k252a\solcomp\1000x\J5\MSQuantCompatible_kinaseinhib_k252a_solcomp_1000x_J5_combo_mascot_results.html	1Met(ox) 2Lys8	1	-777.777	-777.777	M:\Shao-En\MSDATA\kinaseinhib\k252a\solcomp\1000x\J5\m03182008_j5_6a.raw		34785399.14	2138.092875		724.3798529	TRUE	724.3789988	-777.777
-1	1	0	0.73	0.13	IPI:IPI00013452.8	172080	SPACER	SWISS-PROT:P07814|TREMBL:A0AVA9;Q05BP6;Q05DF8;Q3KQZ8;Q5DSM1;Q5H9S5;Q6PD57;Q86X73|ENSEMBL:ENSP00000355890|REFSEQ:NP_004437|H-INV:HIT000321887|VEGA:OTTHUMP00000035562 Tax_Id=9606 Gene_Symbol=EPRS glutamyl-prolyl tRNA synthetase	FAGGDYTTTIEAFISASGR	982.474	1962.9335	2	109	-777.777	-777.777	-777.777	-777.777	3201.467182	10.56125275	3197.3711	3201.009901	3201.9271	317656.9526	1962.9323	982.472415	1962.930305	1962.930857	FALSE			-777.777	-777.777	-777.777	1	91.8	M:\Shao-En\MSDATA\kinaseinhib\k252a\solcomp\1000x\J5\MSQuantCompatible_kinaseinhib_k252a_solcomp_1000x_J5_combo_mascot_results.html		1	-777.777	-777.777	M:\Shao-En\MSDATA\kinaseinhib\k252a\solcomp\1000x\J5\m03182008_j5_6a.raw		54705404.52	1962.932285		982.4758362	TRUE	982.4742512	-777.777
-1	1	0	0.73	0.13	IPI:IPI00013452.8	172080	SPACER	SWISS-PROT:P07814|TREMBL:A0AVA9;Q05BP6;Q05DF8;Q3KQZ8;Q5DSM1;Q5H9S5;Q6PD57;Q86X73|ENSEMBL:ENSP00000355890|REFSEQ:NP_004437|H-INV:HIT000321887|VEGA:OTTHUMP00000035562 Tax_Id=9606 Gene_Symbol=EPRS glutamyl-prolyl tRNA synthetase	FAGGDYTTTIEAFISASGR	985.4852	1968.9559	2	104	-777.777	-777.777	-777.777	-777.777	0	0	3198.6687	0	0	0	1968.9524	985.4836065	1968.952688	0	FALSE			-777.777	-777.777	-777.777	1	95.9	M:\Shao-En\MSDATA\kinaseinhib\k252a\solcomp\1000x\J5\MSQuantCompatible_kinaseinhib_k252a_solcomp_1000x_J5_combo_mascot_results.html	1Arg6	1	-777.777	-777.777	M:\Shao-En\MSDATA\kinaseinhib\k252a\solcomp\1000x\J5\m03182008_j5_6a.raw		0	1962.932285		0	TRUE	0	-777.777
-1	1	0	0.73	0.13	IPI:IPI00013452.8	172080	SPACER	SWISS-PROT:P07814|TREMBL:A0AVA9;Q05BP6;Q05DF8;Q3KQZ8;Q5DSM1;Q5H9S5;Q6PD57;Q86X73|ENSEMBL:ENSP00000355890|REFSEQ:NP_004437|H-INV:HIT000321887|VEGA:OTTHUMP00000035562 Tax_Id=9606 Gene_Symbol=EPRS glutamyl-prolyl tRNA synthetase	FAGGDYTTTIEAFISASGR	655.3193	1962.936	3	56	-777.777	-777.777	-777.777	-777.777	3201.195089	10.56125275	3199.2338	3200.975007	3200.0435	37577.20202	1962.9323	655.3186414	1962.934136	1962.932864	FALSE			-777.777	-777.777	-777.777	1	38.5	M:\Shao-En\MSDATA\kinaseinhib\k252a\solcomp\1000x\J5\MSQuantCompatible_kinaseinhib_k252a_solcomp_1000x_J5_combo_mascot_results.html		1	-777.777	-777.777	M:\Shao-En\MSDATA\kinaseinhib\k252a\solcomp\1000x\J5\m03182008_j5_6a.raw		11922861.15	1962.932285		655.3191987	TRUE	655.3185401	-777.777
-1	1	0	0.73	0.13	IPI:IPI00013452.8	172080	SPACER	SWISS-PROT:P07814|TREMBL:A0AVA9;Q05BP6;Q05DF8;Q3KQZ8;Q5DSM1;Q5H9S5;Q6PD57;Q86X73|ENSEMBL:ENSP00000355890|REFSEQ:NP_004437|H-INV:HIT000321887|VEGA:OTTHUMP00000035562 Tax_Id=9606 Gene_Symbol=EPRS glutamyl-prolyl tRNA synthetase	FPPEASGYLHIGHAK	406.7124	1622.8204	4	17	-777.777	-777.777	-777.777	-777.777	0	0	2380.9712	0	0	0	1622.8205	406.7124454	1622.820731	0	FALSE			-777.777	-777.777	-777.777	1	4.7	M:\Shao-En\MSDATA\kinaseinhib\k252a\solcomp\1000x\J5\MSQuantCompatible_kinaseinhib_k252a_solcomp_1000x_J5_combo_mascot_results.html		1	-777.777	-777.777	M:\Shao-En\MSDATA\kinaseinhib\k252a\solcomp\1000x\J5\m03182008_j5_6a.raw		0	1622.820485		0	FALSE	0	-777.777
-1	1	0	0.73	0.13	IPI:IPI00013452.8	172080	SPACER	SWISS-PROT:P07814|TREMBL:A0AVA9;Q05BP6;Q05DF8;Q3KQZ8;Q5DSM1;Q5H9S5;Q6PD57;Q86X73|ENSEMBL:ENSP00000355890|REFSEQ:NP_004437|H-INV:HIT000321887|VEGA:OTTHUMP00000035562 Tax_Id=9606 Gene_Symbol=EPRS glutamyl-prolyl tRNA synthetase	FVELPGAEMGK	601.3042	1200.5938	2	30	-777.777	-777.777	-777.777	-777.777	2371.29507	9.941041992	2371.1746	2371.455357	2371.4073	154397.784	1200.594	601.3036944	1200.592863	1192.578998	FALSE			-777.777	-777.777	-777.777	1	14.3	M:\Shao-En\MSDATA\kinaseinhib\k252a\solcomp\1000x\J5\MSQuantCompatible_kinaseinhib_k252a_solcomp_1000x_J5_combo_mascot_results.html	1Met(ox) 1Lys8	1	-777.777	-777.777	M:\Shao-En\MSDATA\kinaseinhib\k252a\solcomp\1000x\J5\m03182008_j5_6a.raw		57011571.63	1176.584865		601.3042446	TRUE	601.3037389	-777.777
-1	1	0	0.73	0.13	IPI:IPI00013452.8	172080	SPACER	SWISS-PROT:P07814|TREMBL:A0AVA9;Q05BP6;Q05DF8;Q3KQZ8;Q5DSM1;Q5H9S5;Q6PD57;Q86X73|ENSEMBL:ENSP00000355890|REFSEQ:NP_004437|H-INV:HIT000321887|VEGA:OTTHUMP00000035562 Tax_Id=9606 Gene_Symbol=EPRS glutamyl-prolyl tRNA synthetase	FVELPGAEMGK	597.2967	1192.5788	2	28	-777.777	-777.777	-777.777	-777.777	0	0	2369.1796	0	0	0	1192.5798	597.2962057	1192.577886	0	FALSE			-777.777	-777.777	-777.777	1	21	M:\Shao-En\MSDATA\kinaseinhib\k252a\solcomp\1000x\J5\MSQuantCompatible_kinaseinhib_k252a_solcomp_1000x_J5_combo_mascot_results.html	1Met(ox)	1	-777.777	-777.777	M:\Shao-En\MSDATA\kinaseinhib\k252a\solcomp\1000x\J5\m03182008_j5_6a.raw		0	1176.584865		0	TRUE	0	-777.777
-1	1	0	0.73	0.13	IPI:IPI00013452.8	172080	SPACER	SWISS-PROT:P07814|TREMBL:A0AVA9;Q05BP6;Q05DF8;Q3KQZ8;Q5DSM1;Q5H9S5;Q6PD57;Q86X73|ENSEMBL:ENSP00000355890|REFSEQ:NP_004437|H-INV:HIT000321887|VEGA:OTTHUMP00000035562 Tax_Id=9606 Gene_Symbol=EPRS glutamyl-prolyl tRNA synthetase	FVELPGAEMGK	597.2969	1192.5792	2	23	-777.777	-777.777	-777.777	-777.777	0	0	2400.2111	0	0	0	1192.5798	597.2964057	1192.578286	0	FALSE			-777.777	-777.777	-777.777	1	15.4	M:\Shao-En\MSDATA\kinaseinhib\k252a\solcomp\1000x\J5\MSQuantCompatible_kinaseinhib_k252a_solcomp_1000x_J5_combo_mascot_results.html	1Met(ox)	1	-777.777	-777.777	M:\Shao-En\MSDATA\kinaseinhib\k252a\solcomp\1000x\J5\m03182008_j5_6a.raw		0	1176.584865		0	FALSE	0	-777.777
-1	1	0	0.73	0.13	IPI:IPI00013452.8	172080	SPACER	SWISS-PROT:P07814|TREMBL:A0AVA9;Q05BP6;Q05DF8;Q3KQZ8;Q5DSM1;Q5H9S5;Q6PD57;Q86X73|ENSEMBL:ENSP00000355890|REFSEQ:NP_004437|H-INV:HIT000321887|VEGA:OTTHUMP00000035562 Tax_Id=9606 Gene_Symbol=EPRS glutamyl-prolyl tRNA synthetase	GFFICDQPYEPVSPYSCK	1101.4923	2200.9701	2	80	-777.777	-777.777	-777.777	-777.777	2847.692971	10.56495693	2849.336	2847.12034	2847.6792	82273.7549	2200.9689	1101.490378	2200.966231	2192.954397	FALSE			-777.777	-777.777	-777.777	1	80.1	M:\Shao-En\MSDATA\kinaseinhib\k252a\solcomp\1000x\J5\MSQuantCompatible_kinaseinhib_k252a_solcomp_1000x_J5_combo_mascot_results.html	1Lys8	1	-777.777	-777.777	M:\Shao-En\MSDATA\kinaseinhib\k252a\solcomp\1000x\J5\m03182008_j5_6a.raw		12016757.55	2078.911756		1101.492343	TRUE	1101.49042	-777.777
-1	1	0	0.73	0.13	IPI:IPI00013452.8	172080	SPACER	SWISS-PROT:P07814|TREMBL:A0AVA9;Q05BP6;Q05DF8;Q3KQZ8;Q5DSM1;Q5H9S5;Q6PD57;Q86X73|ENSEMBL:ENSP00000355890|REFSEQ:NP_004437|H-INV:HIT000321887|VEGA:OTTHUMP00000035562 Tax_Id=9606 Gene_Symbol=EPRS glutamyl-prolyl tRNA synthetase	GFFICDQPYEPVSPYSCK	1097.4895	2192.9645	2	78	-777.777	-777.777	-777.777	-777.777	0	0	2847.1677	0	0	0	2192.9547	1097.487589	2192.960653	0	FALSE			-777.777	-777.777	-777.777	1	75.2	M:\Shao-En\MSDATA\kinaseinhib\k252a\solcomp\1000x\J5\MSQuantCompatible_kinaseinhib_k252a_solcomp_1000x_J5_combo_mascot_results.html		1	-777.777	-777.777	M:\Shao-En\MSDATA\kinaseinhib\k252a\solcomp\1000x\J5\m03182008_j5_6a.raw		0	2078.911756		0	TRUE	0	-777.777
-1	1	0	0.73	0.13	IPI:IPI00013452.8	172080	SPACER	SWISS-PROT:P07814|TREMBL:A0AVA9;Q05BP6;Q05DF8;Q3KQZ8;Q5DSM1;Q5H9S5;Q6PD57;Q86X73|ENSEMBL:ENSP00000355890|REFSEQ:NP_004437|H-INV:HIT000321887|VEGA:OTTHUMP00000035562 Tax_Id=9606 Gene_Symbol=EPRS glutamyl-prolyl tRNA synthetase	GMTVEGLKQFIAAQGSSR	632.6603	1894.9592	3	41	-777.777	-777.777	-777.777	-777.777	2616.675405	5.931697416	2615.3973	2616.401698	2616.4641	79517.88597	1894.957	632.6597056	1894.957329	1894.957095	FALSE			-777.777	-777.777	-777.777	1	31.9	M:\Shao-En\MSDATA\kinaseinhib\k252a\solcomp\1000x\J5\MSQuantCompatible_kinaseinhib_k252a_solcomp_1000x_J5_combo_mascot_results.html	1Met(ox)	1	-777.777	-777.777	M:\Shao-En\MSDATA\kinaseinhib\k252a\solcomp\1000x\J5\m03182008_j5_6a.raw		26593583.46	1878.962155		632.6601998	TRUE	632.6596054	-777.777
-1	1	0	0.73	0.13	IPI:IPI00013452.8	172080	SPACER	SWISS-PROT:P07814|TREMBL:A0AVA9;Q05BP6;Q05DF8;Q3KQZ8;Q5DSM1;Q5H9S5;Q6PD57;Q86X73|ENSEMBL:ENSP00000355890|REFSEQ:NP_004437|H-INV:HIT000321887|VEGA:OTTHUMP00000035562 Tax_Id=9606 Gene_Symbol=EPRS glutamyl-prolyl tRNA synthetase	GVPIRLEVGPR	596.8614	1191.7082	2	20	-777.777	-777.777	-777.777	-777.777	0	0	2375.9667	0	0	0	1191.7087	596.8609069	1191.707288	0	FALSE			-777.777	-777.777	-777.777	1	6.3	M:\Shao-En\MSDATA\kinaseinhib\k252a\solcomp\1000x\J5\MSQuantCompatible_kinaseinhib_k252a_solcomp_1000x_J5_combo_mascot_results.html		1	-777.777	-777.777	M:\Shao-En\MSDATA\kinaseinhib\k252a\solcomp\1000x\J5\m03182008_j5_6a.raw		0	1191.708755		0	FALSE	0	-777.777
-1	1	0	0.73	0.13	IPI:IPI00013452.8	172080	SPACER	SWISS-PROT:P07814|TREMBL:A0AVA9;Q05BP6;Q05DF8;Q3KQZ8;Q5DSM1;Q5H9S5;Q6PD57;Q86X73|ENSEMBL:ENSP00000355890|REFSEQ:NP_004437|H-INV:HIT000321887|VEGA:OTTHUMP00000035562 Tax_Id=9606 Gene_Symbol=EPRS glutamyl-prolyl tRNA synthetase	GVPIRLEVGPR	602.8812	1203.7479	2	19	-777.777	-777.777	-777.777	-777.777	0	0	2378.4048	0	0	0	1203.749	602.8806899	1203.746854	0	FALSE			-777.777	-777.777	-777.777	1	9.1	M:\Shao-En\MSDATA\kinaseinhib\k252a\solcomp\1000x\J5\MSQuantCompatible_kinaseinhib_k252a_solcomp_1000x_J5_combo_mascot_results.html	2Arg6	1	-777.777	-777.777	M:\Shao-En\MSDATA\kinaseinhib\k252a\solcomp\1000x\J5\m03182008_j5_6a.raw		0	1191.708755		0	FALSE	0	-777.777
-1	1	0	0.73	0.13	IPI:IPI00013452.8	172080	SPACER	SWISS-PROT:P07814|TREMBL:A0AVA9;Q05BP6;Q05DF8;Q3KQZ8;Q5DSM1;Q5H9S5;Q6PD57;Q86X73|ENSEMBL:ENSP00000355890|REFSEQ:NP_004437|H-INV:HIT000321887|VEGA:OTTHUMP00000035562 Tax_Id=9606 Gene_Symbol=EPRS glutamyl-prolyl tRNA synthetase	HPQPFLR	447.7505	893.4864	2	19	-777.777	-777.777	-777.777	-777.777	0	0	2105.1454	0	0	0	893.4872	447.7504292	893.486333	0	FALSE			-777.777	-777.777	-777.777	1	0	M:\Shao-En\MSDATA\kinaseinhib\k252a\solcomp\1000x\J5\MSQuantCompatible_kinaseinhib_k252a_solcomp_1000x_J5_combo_mascot_results.html		1	-777.777	-777.777	M:\Shao-En\MSDATA\kinaseinhib\k252a\solcomp\1000x\J5\m03182008_j5_6a.raw		0	893.4871547		0	FALSE	0	-777.777
-1	1	0	0.73	0.13	IPI:IPI00013452.8	172080	SPACER	SWISS-PROT:P07814|TREMBL:A0AVA9;Q05BP6;Q05DF8;Q3KQZ8;Q5DSM1;Q5H9S5;Q6PD57;Q86X73|ENSEMBL:ENSP00000355890|REFSEQ:NP_004437|H-INV:HIT000321887|VEGA:OTTHUMP00000035562 Tax_Id=9606 Gene_Symbol=EPRS glutamyl-prolyl tRNA synthetase	IISLDAK	380.2345	758.4545	2	29	-777.777	-777.777	-777.777	-777.777	2247.053759	8.197911154	2246.7692	2247.117694	2246.2585	39934.25825	758.4538	380.2346204	758.4547153	758.4547393	FALSE			-777.777	-777.777	-777.777	1	12.1	M:\Shao-En\MSDATA\kinaseinhib\k252a\solcomp\1000x\J5\MSQuantCompatible_kinaseinhib_k252a_solcomp_1000x_J5_combo_mascot_results.html		1	-777.777	-777.777	M:\Shao-En\MSDATA\kinaseinhib\k252a\solcomp\1000x\J5\m03182008_j5_6a.raw		29700902.63	758.4537847		380.2345139	TRUE	380.2346342	-777.777
-1	1	0	0.73	0.13	IPI:IPI00013452.8	172080	SPACER	SWISS-PROT:P07814|TREMBL:A0AVA9;Q05BP6;Q05DF8;Q3KQZ8;Q5DSM1;Q5H9S5;Q6PD57;Q86X73|ENSEMBL:ENSP00000355890|REFSEQ:NP_004437|H-INV:HIT000321887|VEGA:OTTHUMP00000035562 Tax_Id=9606 Gene_Symbol=EPRS glutamyl-prolyl tRNA synthetase	INEAVECLLSLK	694.8765	1387.7384	2	77	-777.777	-777.777	-777.777	-777.777	2934.175886	10.08711704	2932.9597	2934.706846	2933.9586	227566.9793	1387.7381	694.8757294	1387.736933	1387.737098	FALSE			-777.777	-777.777	-777.777	1	56.6	M:\Shao-En\MSDATA\kinaseinhib\k252a\solcomp\1000x\J5\MSQuantCompatible_kinaseinhib_k252a_solcomp_1000x_J5_combo_mascot_results.html		1	-777.777	-777.777	M:\Shao-En\MSDATA\kinaseinhib\k252a\solcomp\1000x\J5\m03182008_j5_6a.raw		66076179.58	1330.71661		694.8764501	TRUE	694.8756795	-777.777
-1	1	0	0.73	0.13	IPI:IPI00013452.8	172080	SPACER	SWISS-PROT:P07814|TREMBL:A0AVA9;Q05BP6;Q05DF8;Q3KQZ8;Q5DSM1;Q5H9S5;Q6PD57;Q86X73|ENSEMBL:ENSP00000355890|REFSEQ:NP_004437|H-INV:HIT000321887|VEGA:OTTHUMP00000035562 Tax_Id=9606 Gene_Symbol=EPRS glutamyl-prolyl tRNA synthetase	INEAVECLLSLK	698.8836	1395.7527	2	64	-777.777	-777.777	-777.777	-777.777	0	0	2933.209	0	0	0	1395.7523	698.8828181	1395.751111	0	FALSE			-777.777	-777.777	-777.777	1	46.1	M:\Shao-En\MSDATA\kinaseinhib\k252a\solcomp\1000x\J5\MSQuantCompatible_kinaseinhib_k252a_solcomp_1000x_J5_combo_mascot_results.html	1Lys8	1	-777.777	-777.777	M:\Shao-En\MSDATA\kinaseinhib\k252a\solcomp\1000x\J5\m03182008_j5_6a.raw		0	1330.71661		0	TRUE	0	-777.777
-1	1	0	0.73	0.13	IPI:IPI00013452.8	172080	SPACER	SWISS-PROT:P07814|TREMBL:A0AVA9;Q05BP6;Q05DF8;Q3KQZ8;Q5DSM1;Q5H9S5;Q6PD57;Q86X73|ENSEMBL:ENSP00000355890|REFSEQ:NP_004437|H-INV:HIT000321887|VEGA:OTTHUMP00000035562 Tax_Id=9606 Gene_Symbol=EPRS glutamyl-prolyl tRNA synthetase	INEAVECLLSLK	698.8832	1395.7519	2	16	-777.777	-777.777	-777.777	-777.777	0	0	2940.5715	0	0	0	1395.7523	698.8824181	1395.750311	0	FALSE			-777.777	-777.777	-777.777	1	8	M:\Shao-En\MSDATA\kinaseinhib\k252a\solcomp\1000x\J5\MSQuantCompatible_kinaseinhib_k252a_solcomp_1000x_J5_combo_mascot_results.html	1Lys8	1	-777.777	-777.777	M:\Shao-En\MSDATA\kinaseinhib\k252a\solcomp\1000x\J5\m03182008_j5_6a.raw		0	1330.71661		0	FALSE	0	-777.777
-1	1	0	0.73	0.13	IPI:IPI00013452.8	172080	SPACER	SWISS-PROT:P07814|TREMBL:A0AVA9;Q05BP6;Q05DF8;Q3KQZ8;Q5DSM1;Q5H9S5;Q6PD57;Q86X73|ENSEMBL:ENSP00000355890|REFSEQ:NP_004437|H-INV:HIT000321887|VEGA:OTTHUMP00000035562 Tax_Id=9606 Gene_Symbol=EPRS glutamyl-prolyl tRNA synthetase	IQPHPR	374.2166	746.4187	2	22	-777.777	-777.777	-777.777	-777.777	0	0	757.5262	0	0	0	746.4187	374.2167374	746.4189494	0	FALSE			-777.777	-777.777	-777.777	1	4.6	M:\Shao-En\MSDATA\kinaseinhib\k252a\solcomp\1000x\J5\MSQuantCompatible_kinaseinhib_k252a_solcomp_1000x_J5_combo_mascot_results.html		1	-777.777	-777.777	M:\Shao-En\MSDATA\kinaseinhib\k252a\solcomp\1000x\J5\m03182008_j5_6a.raw		0	746.4187447		0	FALSE	0	-777.777
-1	1	0	0.73	0.13	IPI:IPI00013452.8	172080	SPACER	SWISS-PROT:P07814|TREMBL:A0AVA9;Q05BP6;Q05DF8;Q3KQZ8;Q5DSM1;Q5H9S5;Q6PD57;Q86X73|ENSEMBL:ENSP00000355890|REFSEQ:NP_004437|H-INV:HIT000321887|VEGA:OTTHUMP00000035562 Tax_Id=9606 Gene_Symbol=EPRS glutamyl-prolyl tRNA synthetase	KAPVHVK	389.7505	777.4864	2	25	-777.777	-777.777	-777.777	-777.777	0	0	746.304	0	0	0	777.4861	389.7505934	777.4866615	0	FALSE			-777.777	-777.777	-777.777	1	7.3	M:\Shao-En\MSDATA\kinaseinhib\k252a\solcomp\1000x\J5\MSQuantCompatible_kinaseinhib_k252a_solcomp_1000x_J5_combo_mascot_results.html		1	-777.777	-777.777	M:\Shao-En\MSDATA\kinaseinhib\k252a\solcomp\1000x\J5\m03182008_j5_6a.raw		0	777.4860847		0	FALSE	0	-777.777
-1	1	0	0.73	0.13	IPI:IPI00013452.8	172080	SPACER	SWISS-PROT:P07814|TREMBL:A0AVA9;Q05BP6;Q05DF8;Q3KQZ8;Q5DSM1;Q5H9S5;Q6PD57;Q86X73|ENSEMBL:ENSP00000355890|REFSEQ:NP_004437|H-INV:HIT000321887|VEGA:OTTHUMP00000035562 Tax_Id=9606 Gene_Symbol=EPRS glutamyl-prolyl tRNA synthetase	KEENLADWYSQVITK	912.4626	1822.9106	2	93	-777.777	-777.777	-777.777	-777.777	2821.740268	6.139404245	2821.134	2821.812365	2821.9449	205735.5601	1822.9101	912.4612133	1822.907901	1822.908146	FALSE			-777.777	-777.777	-777.777	1	68.7	M:\Shao-En\MSDATA\kinaseinhib\k252a\solcomp\1000x\J5\MSQuantCompatible_kinaseinhib_k252a_solcomp_1000x_J5_combo_mascot_results.html		1	-777.777	-777.777	M:\Shao-En\MSDATA\kinaseinhib\k252a\solcomp\1000x\J5\m03182008_j5_6a.raw		39635509.23	1822.910105		912.4627133	TRUE	912.4613266	-777.777
-1	1	0	0.73	0.13	IPI:IPI00013452.8	172080	SPACER	SWISS-PROT:P07814|TREMBL:A0AVA9;Q05BP6;Q05DF8;Q3KQZ8;Q5DSM1;Q5H9S5;Q6PD57;Q86X73|ENSEMBL:ENSP00000355890|REFSEQ:NP_004437|H-INV:HIT000321887|VEGA:OTTHUMP00000035562 Tax_Id=9606 Gene_Symbol=EPRS glutamyl-prolyl tRNA synthetase	KEENLADWYSQVITK	920.4768	1838.939	2	93	-777.777	-777.777	-777.777	-777.777	0	0	2822.466	0	0	0	1838.9385	920.4753906	1838.936256	0	FALSE			-777.777	-777.777	-777.777	1	81.4	M:\Shao-En\MSDATA\kinaseinhib\k252a\solcomp\1000x\J5\MSQuantCompatible_kinaseinhib_k252a_solcomp_1000x_J5_combo_mascot_results.html	2Lys8	1	-777.777	-777.777	M:\Shao-En\MSDATA\kinaseinhib\k252a\solcomp\1000x\J5\m03182008_j5_6a.raw		0	1822.910105		0	TRUE	0	-777.777
-1	1	0	0.73	0.13	IPI:IPI00013452.8	172080	SPACER	SWISS-PROT:P07814|TREMBL:A0AVA9;Q05BP6;Q05DF8;Q3KQZ8;Q5DSM1;Q5H9S5;Q6PD57;Q86X73|ENSEMBL:ENSP00000355890|REFSEQ:NP_004437|H-INV:HIT000321887|VEGA:OTTHUMP00000035562 Tax_Id=9606 Gene_Symbol=EPRS glutamyl-prolyl tRNA synthetase	KEENLADWYSQVITK	608.6439	1822.91	3	40	-777.777	-777.777	-777.777	-777.777	2821.489675	8.418669142	2820.8552	2821.80735	2820.0684	149294.0721	1822.9101	608.6433736	1822.908333	1822.9096	FALSE			-777.777	-777.777	-777.777	1	29.1	M:\Shao-En\MSDATA\kinaseinhib\k252a\solcomp\1000x\J5\MSQuantCompatible_kinaseinhib_k252a_solcomp_1000x_J5_combo_mascot_results.html		1	-777.777	-777.777	M:\Shao-En\MSDATA\kinaseinhib\k252a\solcomp\1000x\J5\m03182008_j5_6a.raw		53687425.88	1822.910105		608.6439275	TRUE	608.6434011	-777.777
-1	1	0	0.73	0.13	IPI:IPI00013452.8	172080	SPACER	SWISS-PROT:P07814|TREMBL:A0AVA9;Q05BP6;Q05DF8;Q3KQZ8;Q5DSM1;Q5H9S5;Q6PD57;Q86X73|ENSEMBL:ENSP00000355890|REFSEQ:NP_004437|H-INV:HIT000321887|VEGA:OTTHUMP00000035562 Tax_Id=9606 Gene_Symbol=EPRS glutamyl-prolyl tRNA synthetase	KEENLADWYSQVITK	613.9863	1838.9371	3	34	-777.777	-777.777	-777.777	-777.777	0	0	2824.9115	0	0	0	1838.9385	613.9857585	1838.935487	0	FALSE			-777.777	-777.777	-777.777	1	20.7	M:\Shao-En\MSDATA\kinaseinhib\k252a\solcomp\1000x\J5\MSQuantCompatible_kinaseinhib_k252a_solcomp_1000x_J5_combo_mascot_results.html	2Lys8	1	-777.777	-777.777	M:\Shao-En\MSDATA\kinaseinhib\k252a\solcomp\1000x\J5\m03182008_j5_6a.raw		0	1822.910105		0	TRUE	0	-777.777
-1	1	0	0.73	0.13	IPI:IPI00013452.8	172080	SPACER	SWISS-PROT:P07814|TREMBL:A0AVA9;Q05BP6;Q05DF8;Q3KQZ8;Q5DSM1;Q5H9S5;Q6PD57;Q86X73|ENSEMBL:ENSP00000355890|REFSEQ:NP_004437|H-INV:HIT000321887|VEGA:OTTHUMP00000035562 Tax_Id=9606 Gene_Symbol=EPRS glutamyl-prolyl tRNA synthetase	KGDIIQLQR	535.8193	1069.6241	2	48	-777.777	-777.777	-777.777	-777.777	2206.988872	7.918029746	2206.1656	2207.276043	2206.3951	47699.16267	1069.6244	535.8189798	1069.623434	1069.622853	FALSE			-777.777	-777.777	-777.777	1	34.6	M:\Shao-En\MSDATA\kinaseinhib\k252a\solcomp\1000x\J5\MSQuantCompatible_kinaseinhib_k252a_solcomp_1000x_J5_combo_mascot_results.html		1	-777.777	-777.777	M:\Shao-En\MSDATA\kinaseinhib\k252a\solcomp\1000x\J5\m03182008_j5_6a.raw		20700305.97	1069.624375		535.8184366	TRUE	535.8181164	-777.777
-1	1	0	0.73	0.13	IPI:IPI00013452.8	172080	SPACER	SWISS-PROT:P07814|TREMBL:A0AVA9;Q05BP6;Q05DF8;Q3KQZ8;Q5DSM1;Q5H9S5;Q6PD57;Q86X73|ENSEMBL:ENSP00000355890|REFSEQ:NP_004437|H-INV:HIT000321887|VEGA:OTTHUMP00000035562 Tax_Id=9606 Gene_Symbol=EPRS glutamyl-prolyl tRNA synthetase	KGDIIQLQR	542.8361	1083.6576	2	27	-777.777	-777.777	-777.777	-777.777	0	0	2209.7053	0	0	0	1083.6587	542.8357599	1083.656994	0	FALSE			-777.777	-777.777	-777.777	1	18.7	M:\Shao-En\MSDATA\kinaseinhib\k252a\solcomp\1000x\J5\MSQuantCompatible_kinaseinhib_k252a_solcomp_1000x_J5_combo_mascot_results.html	1Arg6 1Lys8	1	-777.777	-777.777	M:\Shao-En\MSDATA\kinaseinhib\k252a\solcomp\1000x\J5\m03182008_j5_6a.raw		0	1069.624375		0	TRUE	0	-777.777
-1	1	0	0.73	0.13	IPI:IPI00013452.8	172080	SPACER	SWISS-PROT:P07814|TREMBL:A0AVA9;Q05BP6;Q05DF8;Q3KQZ8;Q5DSM1;Q5H9S5;Q6PD57;Q86X73|ENSEMBL:ENSP00000355890|REFSEQ:NP_004437|H-INV:HIT000321887|VEGA:OTTHUMP00000035562 Tax_Id=9606 Gene_Symbol=EPRS glutamyl-prolyl tRNA synthetase	KGDIIQLQR	362.2269	1083.6589	3	26	-777.777	-777.777	-777.777	-777.777	2206.375138	5.835062079	2209.4604	2206.534623	2206.3951	39415.92056	1083.6587	362.2270714	1083.659426	1069.625954	FALSE			-777.777	-777.777	-777.777	1	10.8	M:\Shao-En\MSDATA\kinaseinhib\k252a\solcomp\1000x\J5\MSQuantCompatible_kinaseinhib_k252a_solcomp_1000x_J5_combo_mascot_results.html	1Arg6 1Lys8	1	-777.777	-777.777	M:\Shao-En\MSDATA\kinaseinhib\k252a\solcomp\1000x\J5\m03182008_j5_6a.raw		32223314.75	1069.624375		362.2269356	TRUE	362.227107	-777.777
-1	1	0	0.73	0.13	IPI:IPI00013452.8	172080	SPACER	SWISS-PROT:P07814|TREMBL:A0AVA9;Q05BP6;Q05DF8;Q3KQZ8;Q5DSM1;Q5H9S5;Q6PD57;Q86X73|ENSEMBL:ENSP00000355890|REFSEQ:NP_004437|H-INV:HIT000321887|VEGA:OTTHUMP00000035562 Tax_Id=9606 Gene_Symbol=EPRS glutamyl-prolyl tRNA synthetase	KPYIWEYSR	628.3391	1254.6637	2	46	-777.777	-777.777	-777.777	-777.777	2409.513046	20.22201225	2403.3183	2408.537712	2405.8941	112903.2647	1254.6584	628.3385178	1254.66251	1240.622853	FALSE			-777.777	-777.777	-777.777	1	25.6	M:\Shao-En\MSDATA\kinaseinhib\k252a\solcomp\1000x\J5\MSQuantCompatible_kinaseinhib_k252a_solcomp_1000x_J5_combo_mascot_results.html	1Arg6 1Lys8	1	-777.777	-777.777	M:\Shao-En\MSDATA\kinaseinhib\k252a\solcomp\1000x\J5\m03182008_j5_6a.raw		38775684.15	1240.624045		628.3358647	TRUE	628.3352825	-777.777
-1	1	0	0.73	0.13	IPI:IPI00013452.8	172080	SPACER	SWISS-PROT:P07814|TREMBL:A0AVA9;Q05BP6;Q05DF8;Q3KQZ8;Q5DSM1;Q5H9S5;Q6PD57;Q86X73|ENSEMBL:ENSP00000355890|REFSEQ:NP_004437|H-INV:HIT000321887|VEGA:OTTHUMP00000035562 Tax_Id=9606 Gene_Symbol=EPRS glutamyl-prolyl tRNA synthetase	KPYIWEYSR	621.3193	1240.624	2	36	-777.777	-777.777	-777.777	-777.777	0	0	2402.8266	0	0	0	1240.624	621.3187377	1240.62295	0	FALSE			-777.777	-777.777	-777.777	1	22.7	M:\Shao-En\MSDATA\kinaseinhib\k252a\solcomp\1000x\J5\MSQuantCompatible_kinaseinhib_k252a_solcomp_1000x_J5_combo_mascot_results.html		1	-777.777	-777.777	M:\Shao-En\MSDATA\kinaseinhib\k252a\solcomp\1000x\J5\m03182008_j5_6a.raw		0	1240.624045		0	TRUE	0	-777.777
-1	1	0	0.73	0.13	IPI:IPI00013452.8	172080	SPACER	SWISS-PROT:P07814|TREMBL:A0AVA9;Q05BP6;Q05DF8;Q3KQZ8;Q5DSM1;Q5H9S5;Q6PD57;Q86X73|ENSEMBL:ENSP00000355890|REFSEQ:NP_004437|H-INV:HIT000321887|VEGA:OTTHUMP00000035562 Tax_Id=9606 Gene_Symbol=EPRS glutamyl-prolyl tRNA synthetase	KPYIWEYSR	414.5489	1240.6248	3	18	-777.777	-777.777	-777.777	-777.777	0	0	2403.0709	0	0	0	1240.624	414.5489232	1240.624982	0	FALSE			-777.777	-777.777	-777.777	1	5.4	M:\Shao-En\MSDATA\kinaseinhib\k252a\solcomp\1000x\J5\MSQuantCompatible_kinaseinhib_k252a_solcomp_1000x_J5_combo_mascot_results.html		1	-777.777	-777.777	M:\Shao-En\MSDATA\kinaseinhib\k252a\solcomp\1000x\J5\m03182008_j5_6a.raw		0	1240.624045		0	FALSE	0	-777.777
-1	1	0	0.73	0.13	IPI:IPI00013452.8	172080	SPACER	SWISS-PROT:P07814|TREMBL:A0AVA9;Q05BP6;Q05DF8;Q3KQZ8;Q5DSM1;Q5H9S5;Q6PD57;Q86X73|ENSEMBL:ENSP00000355890|REFSEQ:NP_004437|H-INV:HIT000321887|VEGA:OTTHUMP00000035562 Tax_Id=9606 Gene_Symbol=EPRS glutamyl-prolyl tRNA synthetase	LGVENCYFPMFVSQSALEK	1122.0362	2242.0578	2	85	-777.777	-777.777	-777.777	-777.777	2948.589614	12.69952313	2950.3826	2948.991317	2948.7907	41307.69224	2242.0529	1122.03422	2242.053914	2234.039238	FALSE			-777.777	-777.777	-777.777	1	75.8	M:\Shao-En\MSDATA\kinaseinhib\k252a\solcomp\1000x\J5\MSQuantCompatible_kinaseinhib_k252a_solcomp_1000x_J5_combo_mascot_results.html	1Met(ox) 1Lys8	1	-777.777	-777.777	M:\Shao-En\MSDATA\kinaseinhib\k252a\solcomp\1000x\J5\m03182008_j5_6a.raw		5863197.941	2161.02237		1122.036163	TRUE	1122.034183	-777.777
-1	1	0	0.73	0.13	IPI:IPI00013452.8	172080	SPACER	SWISS-PROT:P07814|TREMBL:A0AVA9;Q05BP6;Q05DF8;Q3KQZ8;Q5DSM1;Q5H9S5;Q6PD57;Q86X73|ENSEMBL:ENSP00000355890|REFSEQ:NP_004437|H-INV:HIT000321887|VEGA:OTTHUMP00000035562 Tax_Id=9606 Gene_Symbol=EPRS glutamyl-prolyl tRNA synthetase	LGVENCYFPMFVSQSALEK	1118.029	2234.0434	2	82	-777.777	-777.777	-777.777	-777.777	0	0	2949.8364	0	0	0	2234.0387	1118.027031	2234.039537	0	FALSE			-777.777	-777.777	-777.777	1	74.7	M:\Shao-En\MSDATA\kinaseinhib\k252a\solcomp\1000x\J5\MSQuantCompatible_kinaseinhib_k252a_solcomp_1000x_J5_combo_mascot_results.html	1Met(ox)	1	-777.777	-777.777	M:\Shao-En\MSDATA\kinaseinhib\k252a\solcomp\1000x\J5\m03182008_j5_6a.raw		0	2161.02237		0	TRUE	0	-777.777
-1	1	0	0.73	0.13	IPI:IPI00013452.8	172080	SPACER	SWISS-PROT:P07814|TREMBL:A0AVA9;Q05BP6;Q05DF8;Q3KQZ8;Q5DSM1;Q5H9S5;Q6PD57;Q86X73|ENSEMBL:ENSP00000355890|REFSEQ:NP_004437|H-INV:HIT000321887|VEGA:OTTHUMP00000035562 Tax_Id=9606 Gene_Symbol=EPRS glutamyl-prolyl tRNA synthetase	LLSVNIR	407.761	813.5075	2	34	-777.777	-777.777	-777.777	-777.777	2411.159862	5.60343136	2411.7023	2411.174443	2411.1968	154472.1838	813.5072	407.7610424	813.5075595	813.5075915	FALSE			-777.777	-777.777	-777.777	1	0	M:\Shao-En\MSDATA\kinaseinhib\k252a\solcomp\1000x\J5\MSQuantCompatible_kinaseinhib_k252a_solcomp_1000x_J5_combo_mascot_results.html		1	-777.777	-777.777	M:\Shao-En\MSDATA\kinaseinhib\k252a\solcomp\1000x\J5\m03182008_j5_6a.raw		103588463.5	813.5072247		407.7610175	TRUE	407.76106	-777.777
-1	1	0	0.73	0.13	IPI:IPI00013452.8	172080	SPACER	SWISS-PROT:P07814|TREMBL:A0AVA9;Q05BP6;Q05DF8;Q3KQZ8;Q5DSM1;Q5H9S5;Q6PD57;Q86X73|ENSEMBL:ENSP00000355890|REFSEQ:NP_004437|H-INV:HIT000321887|VEGA:OTTHUMP00000035562 Tax_Id=9606 Gene_Symbol=EPRS glutamyl-prolyl tRNA synthetase	LNLNNTVLSK	562.3308	1122.6471	2	58	-777.777	-777.777	-777.777	-777.777	2413.836896	7.735337082	2412.4411	2413.918013	2414.6314	306231.1745	1122.6488	562.3304047	1122.646284	1114.632679	FALSE			-777.777	-777.777	-777.777	1	20.1	M:\Shao-En\MSDATA\kinaseinhib\k252a\solcomp\1000x\J5\MSQuantCompatible_kinaseinhib_k252a_solcomp_1000x_J5_combo_mascot_results.html	1Lys8	1	-777.777	-777.777	M:\Shao-En\MSDATA\kinaseinhib\k252a\solcomp\1000x\J5\m03182008_j5_6a.raw		125727052.4	1114.634615		562.3307258	TRUE	562.3303306	-777.777
-1	1	0	0.73	0.13	IPI:IPI00013452.8	172080	SPACER	SWISS-PROT:P07814|TREMBL:A0AVA9;Q05BP6;Q05DF8;Q3KQZ8;Q5DSM1;Q5H9S5;Q6PD57;Q86X73|ENSEMBL:ENSP00000355890|REFSEQ:NP_004437|H-INV:HIT000321887|VEGA:OTTHUMP00000035562 Tax_Id=9606 Gene_Symbol=EPRS glutamyl-prolyl tRNA synthetase	LNLNNTVLSK	558.3242	1114.6338	2	55	-777.777	-777.777	-777.777	-777.777	0	0	2429.9983	0	0	0	1114.6346	558.3238161	1114.633107	0	FALSE			-777.777	-777.777	-777.777	1	36.3	M:\Shao-En\MSDATA\kinaseinhib\k252a\solcomp\1000x\J5\MSQuantCompatible_kinaseinhib_k252a_solcomp_1000x_J5_combo_mascot_results.html		1	-777.777	-777.777	M:\Shao-En\MSDATA\kinaseinhib\k252a\solcomp\1000x\J5\m03182008_j5_6a.raw		0	1114.634615		0	TRUE	0	-777.777
-1	1	0	0.73	0.13	IPI:IPI00013452.8	172080	SPACER	SWISS-PROT:P07814|TREMBL:A0AVA9;Q05BP6;Q05DF8;Q3KQZ8;Q5DSM1;Q5H9S5;Q6PD57;Q86X73|ENSEMBL:ENSP00000355890|REFSEQ:NP_004437|H-INV:HIT000321887|VEGA:OTTHUMP00000035562 Tax_Id=9606 Gene_Symbol=EPRS glutamyl-prolyl tRNA synthetase	LNLNNTVLSK	558.3241	1114.6336	2	38	-777.777	-777.777	-777.777	-777.777	0	0	2411.9258	0	0	0	1114.6346	558.3237161	1114.632907	0	FALSE			-777.777	-777.777	-777.777	1	4.4	M:\Shao-En\MSDATA\kinaseinhib\k252a\solcomp\1000x\J5\MSQuantCompatible_kinaseinhib_k252a_solcomp_1000x_J5_combo_mascot_results.html		1	-777.777	-777.777	M:\Shao-En\MSDATA\kinaseinhib\k252a\solcomp\1000x\J5\m03182008_j5_6a.raw		0	1114.634615		0	TRUE	0	-777.777
-1	1	0	0.73	0.13	IPI:IPI00013452.8	172080	SPACER	SWISS-PROT:P07814|TREMBL:A0AVA9;Q05BP6;Q05DF8;Q3KQZ8;Q5DSM1;Q5H9S5;Q6PD57;Q86X73|ENSEMBL:ENSP00000355890|REFSEQ:NP_004437|H-INV:HIT000321887|VEGA:OTTHUMP00000035562 Tax_Id=9606 Gene_Symbol=EPRS glutamyl-prolyl tRNA synthetase	LNLNNTVLSK	562.3325	1122.6505	2	34	-777.777	-777.777	-777.777	-777.777	0	0	2431.4638	0	0	0	1122.6488	562.3321047	1122.649684	0	FALSE			-777.777	-777.777	-777.777	1	7.7	M:\Shao-En\MSDATA\kinaseinhib\k252a\solcomp\1000x\J5\MSQuantCompatible_kinaseinhib_k252a_solcomp_1000x_J5_combo_mascot_results.html	1Lys8	1	-777.777	-777.777	M:\Shao-En\MSDATA\kinaseinhib\k252a\solcomp\1000x\J5\m03182008_j5_6a.raw		0	1114.634615		0	TRUE	0	-777.777
-1	1	0	0.73	0.13	IPI:IPI00013452.8	172080	SPACER	SWISS-PROT:P07814|TREMBL:A0AVA9;Q05BP6;Q05DF8;Q3KQZ8;Q5DSM1;Q5H9S5;Q6PD57;Q86X73|ENSEMBL:ENSP00000355890|REFSEQ:NP_004437|H-INV:HIT000321887|VEGA:OTTHUMP00000035562 Tax_Id=9606 Gene_Symbol=EPRS glutamyl-prolyl tRNA synthetase	LNLNNTVLSKR	643.3919	1284.7692	2	71	-777.777	-777.777	-777.777	-777.777	2307.096229	7.978604522	2307.5419	2307.277456	2306.5475	92861.66278	1284.77	643.3912752	1284.768025	1270.734729	FALSE			-777.777	-777.777	-777.777	1	57.9	M:\Shao-En\MSDATA\kinaseinhib\k252a\solcomp\1000x\J5\MSQuantCompatible_kinaseinhib_k252a_solcomp_1000x_J5_combo_mascot_results.html	1Arg6 1Lys8	1	-777.777	-777.777	M:\Shao-En\MSDATA\kinaseinhib\k252a\solcomp\1000x\J5\m03182008_j5_6a.raw		30884134.86	1270.735725		643.3918634	TRUE	643.3912386	-777.777
-1	1	0	0.73	0.13	IPI:IPI00013452.8	172080	SPACER	SWISS-PROT:P07814|TREMBL:A0AVA9;Q05BP6;Q05DF8;Q3KQZ8;Q5DSM1;Q5H9S5;Q6PD57;Q86X73|ENSEMBL:ENSP00000355890|REFSEQ:NP_004437|H-INV:HIT000321887|VEGA:OTTHUMP00000035562 Tax_Id=9606 Gene_Symbol=EPRS glutamyl-prolyl tRNA synthetase	LNLNNTVLSKR	636.3745	1270.7344	2	62	-777.777	-777.777	-777.777	-777.777	0	0	2307.0519	0	0	0	1270.7357	636.3738951	1270.733265	0	FALSE			-777.777	-777.777	-777.777	1	40.8	M:\Shao-En\MSDATA\kinaseinhib\k252a\solcomp\1000x\J5\MSQuantCompatible_kinaseinhib_k252a_solcomp_1000x_J5_combo_mascot_results.html		1	-777.777	-777.777	M:\Shao-En\MSDATA\kinaseinhib\k252a\solcomp\1000x\J5\m03182008_j5_6a.raw		0	1270.735725		0	TRUE	0	-777.777
-1	1	0	0.73	0.13	IPI:IPI00013452.8	172080	SPACER	SWISS-PROT:P07814|TREMBL:A0AVA9;Q05BP6;Q05DF8;Q3KQZ8;Q5DSM1;Q5H9S5;Q6PD57;Q86X73|ENSEMBL:ENSP00000355890|REFSEQ:NP_004437|H-INV:HIT000321887|VEGA:OTTHUMP00000035562 Tax_Id=9606 Gene_Symbol=EPRS glutamyl-prolyl tRNA synthetase	LNLNNTVLSKR	424.586	1270.7363	3	30	-777.777	-777.777	-777.777	-777.777	2307.177543	7.978604522	2305.2009	2307.325808	2306.5475	132899.2891	1270.7357	424.5859948	1270.736196	1270.736865	FALSE			-777.777	-777.777	-777.777	1	8.3	M:\Shao-En\MSDATA\kinaseinhib\k252a\solcomp\1000x\J5\MSQuantCompatible_kinaseinhib_k252a_solcomp_1000x_J5_combo_mascot_results.html		1	-777.777	-777.777	M:\Shao-En\MSDATA\kinaseinhib\k252a\solcomp\1000x\J5\m03182008_j5_6a.raw		84014280.75	1270.735725		424.5861373	TRUE	424.5861321	-777.777
-1	1	0	0.73	0.13	IPI:IPI00013452.8	172080	SPACER	SWISS-PROT:P07814|TREMBL:A0AVA9;Q05BP6;Q05DF8;Q3KQZ8;Q5DSM1;Q5H9S5;Q6PD57;Q86X73|ENSEMBL:ENSP00000355890|REFSEQ:NP_004437|H-INV:HIT000321887|VEGA:OTTHUMP00000035562 Tax_Id=9606 Gene_Symbol=EPRS glutamyl-prolyl tRNA synthetase	LNLNNTVLSKR	424.5859	1270.736	3	23	-777.777	-777.777	-777.777	-777.777	0	0	2323.4762	0	0	0	1270.7357	424.5858948	1270.735896	0	FALSE			-777.777	-777.777	-777.777	1	4.7	M:\Shao-En\MSDATA\kinaseinhib\k252a\solcomp\1000x\J5\MSQuantCompatible_kinaseinhib_k252a_solcomp_1000x_J5_combo_mascot_results.html		1	-777.777	-777.777	M:\Shao-En\MSDATA\kinaseinhib\k252a\solcomp\1000x\J5\m03182008_j5_6a.raw		0	1270.735725		0	FALSE	0	-777.777
-1	1	0	0.73	0.13	IPI:IPI00013452.8	172080	SPACER	SWISS-PROT:P07814|TREMBL:A0AVA9;Q05BP6;Q05DF8;Q3KQZ8;Q5DSM1;Q5H9S5;Q6PD57;Q86X73|ENSEMBL:ENSP00000355890|REFSEQ:NP_004437|H-INV:HIT000321887|VEGA:OTTHUMP00000035562 Tax_Id=9606 Gene_Symbol=EPRS glutamyl-prolyl tRNA synthetase	LNLNNTVLSKR	429.2638	1284.7695	3	21	-777.777	-777.777	-777.777	-777.777	0	0	2305.4528	0	0	0	1284.77	429.2637815	1284.769557	0	FALSE			-777.777	-777.777	-777.777	1	6.6	M:\Shao-En\MSDATA\kinaseinhib\k252a\solcomp\1000x\J5\MSQuantCompatible_kinaseinhib_k252a_solcomp_1000x_J5_combo_mascot_results.html	1Arg6 1Lys8	1	-777.777	-777.777	M:\Shao-En\MSDATA\kinaseinhib\k252a\solcomp\1000x\J5\m03182008_j5_6a.raw		0	1270.735725		0	FALSE	0	-777.777
-1	1	0	0.73	0.13	IPI:IPI00013452.8	172080	SPACER	SWISS-PROT:P07814|TREMBL:A0AVA9;Q05BP6;Q05DF8;Q3KQZ8;Q5DSM1;Q5H9S5;Q6PD57;Q86X73|ENSEMBL:ENSP00000355890|REFSEQ:NP_004437|H-INV:HIT000321887|VEGA:OTTHUMP00000035562 Tax_Id=9606 Gene_Symbol=EPRS glutamyl-prolyl tRNA synthetase	LSSCDSFTSTINELNHCLSLR	818.7192	2453.1358	3	31	-777.777	-777.777	-777.777	-777.777	3010.766193	8.264604567	3009.8538	3011.043494	3012.071	83030.27563	2453.1315	818.7180787	2453.132448	2453.132118	FALSE			-777.777	-777.777	-777.777	1	29	M:\Shao-En\MSDATA\kinaseinhib\k252a\solcomp\1000x\J5\MSQuantCompatible_kinaseinhib_k252a_solcomp_1000x_J5_combo_mascot_results.html		1	-777.777	-777.777	M:\Shao-En\MSDATA\kinaseinhib\k252a\solcomp\1000x\J5\m03182008_j5_6a.raw		18899833.5	2339.088566		818.7178765	TRUE	818.7167552	-777.777
-1	1	0	0.73	0.13	IPI:IPI00013452.8	172080	SPACER	SWISS-PROT:P07814|TREMBL:A0AVA9;Q05BP6;Q05DF8;Q3KQZ8;Q5DSM1;Q5H9S5;Q6PD57;Q86X73|ENSEMBL:ENSP00000355890|REFSEQ:NP_004437|H-INV:HIT000321887|VEGA:OTTHUMP00000035562 Tax_Id=9606 Gene_Symbol=EPRS glutamyl-prolyl tRNA synthetase	LTVAENEAETKLQAILEDIQVTLFTR	982.5291	2944.5654	3	38	-777.777	-777.777	-777.777	-777.777	3672.338231	15.37188792	3674.5212	3671.606067	3672.9508	1293.113065	2944.5756	982.5275148	2944.560756	2944.567731	FALSE			-777.777	-777.777	-777.777	1	34.1	M:\Shao-En\MSDATA\kinaseinhib\k252a\solcomp\1000x\J5\MSQuantCompatible_kinaseinhib_k252a_solcomp_1000x_J5_combo_mascot_results.html		1	-777.777	-777.777	M:\Shao-En\MSDATA\kinaseinhib\k252a\solcomp\1000x\J5\m03182008_j5_6a.raw		226742.7976	2944.575665		982.5301603	TRUE	982.5285752	-777.777
-1	1	0	0.73	0.13	IPI:IPI00013452.8	172080	SPACER	SWISS-PROT:P07814|TREMBL:A0AVA9;Q05BP6;Q05DF8;Q3KQZ8;Q5DSM1;Q5H9S5;Q6PD57;Q86X73|ENSEMBL:ENSP00000355890|REFSEQ:NP_004437|H-INV:HIT000321887|VEGA:OTTHUMP00000035562 Tax_Id=9606 Gene_Symbol=EPRS glutamyl-prolyl tRNA synthetase	LTVAENEAETKLQAILEDIQVTLFTR	982.5323	2944.5752	3	30	-777.777	-777.777	-777.777	-777.777	0	0	3671.8936	0	0	0	2944.5756	982.5307148	2944.570356	0	FALSE			-777.777	-777.777	-777.777	1	22.4	M:\Shao-En\MSDATA\kinaseinhib\k252a\solcomp\1000x\J5\MSQuantCompatible_kinaseinhib_k252a_solcomp_1000x_J5_combo_mascot_results.html		1	-777.777	-777.777	M:\Shao-En\MSDATA\kinaseinhib\k252a\solcomp\1000x\J5\m03182008_j5_6a.raw		0	2944.575665		0	TRUE	0	-777.777
-1	1	0	0.73	0.13	IPI:IPI00013452.8	172080	SPACER	SWISS-PROT:P07814|TREMBL:A0AVA9;Q05BP6;Q05DF8;Q3KQZ8;Q5DSM1;Q5H9S5;Q6PD57;Q86X73|ENSEMBL:ENSP00000355890|REFSEQ:NP_004437|H-INV:HIT000321887|VEGA:OTTHUMP00000035562 Tax_Id=9606 Gene_Symbol=EPRS glutamyl-prolyl tRNA synthetase	MFEIVFEDPK	639.8121	1277.6096	2	51	-777.777	-777.777	-777.777	-777.777	2759.878948	12.45163947	2759.6011	2759.432805	2760.8702	88884.04414	1277.6093	639.8114853	1277.608445	1269.59501	FALSE			-777.777	-777.777	-777.777	1	19.6	M:\Shao-En\MSDATA\kinaseinhib\k252a\solcomp\1000x\J5\MSQuantCompatible_kinaseinhib_k252a_solcomp_1000x_J5_combo_mascot_results.html	1Met(ox) 1Lys8	1	-777.777	-777.777	M:\Shao-En\MSDATA\kinaseinhib\k252a\solcomp\1000x\J5\m03182008_j5_6a.raw		29869557.81	1253.600185		639.8120857	TRUE	639.8114711	-777.777
-1	1	0	0.73	0.13	IPI:IPI00013452.8	172080	SPACER	SWISS-PROT:P07814|TREMBL:A0AVA9;Q05BP6;Q05DF8;Q3KQZ8;Q5DSM1;Q5H9S5;Q6PD57;Q86X73|ENSEMBL:ENSP00000355890|REFSEQ:NP_004437|H-INV:HIT000321887|VEGA:OTTHUMP00000035562 Tax_Id=9606 Gene_Symbol=EPRS glutamyl-prolyl tRNA synthetase	MFEIVFEDPK	635.8045	1269.5945	2	50	-777.777	-777.777	-777.777	-777.777	0	0	2758.0327	0	0	0	1269.5951	635.8038967	1269.593268	0	FALSE			-777.777	-777.777	-777.777	1	37.9	M:\Shao-En\MSDATA\kinaseinhib\k252a\solcomp\1000x\J5\MSQuantCompatible_kinaseinhib_k252a_solcomp_1000x_J5_combo_mascot_results.html	1Met(ox)	1	-777.777	-777.777	M:\Shao-En\MSDATA\kinaseinhib\k252a\solcomp\1000x\J5\m03182008_j5_6a.raw		0	1253.600185		0	TRUE	0	-777.777
-1	1	0	0.73	0.13	IPI:IPI00013452.8	172080	SPACER	SWISS-PROT:P07814|TREMBL:A0AVA9;Q05BP6;Q05DF8;Q3KQZ8;Q5DSM1;Q5H9S5;Q6PD57;Q86X73|ENSEMBL:ENSP00000355890|REFSEQ:NP_004437|H-INV:HIT000321887|VEGA:OTTHUMP00000035562 Tax_Id=9606 Gene_Symbol=EPRS glutamyl-prolyl tRNA synthetase	MFEIVFEDPKIPGEK	604.3154	1809.9244	3	31	-777.777	-777.777	-777.777	-777.777	2820.172646	6.150354929	2866.9273	2820.959849	2820.0684	56846.09767	1809.9193	604.3148858	1809.922869	1793.941808	TRUE	Higher peak to the left (C13?). Possible charge state:	3	-777.777	-777.777	-777.777	1	20.6	M:\Shao-En\MSDATA\kinaseinhib\k252a\solcomp\1000x\J5\MSQuantCompatible_kinaseinhib_k252a_solcomp_1000x_J5_combo_mascot_results.html	1Met(ox) 2Lys8	1	-777.777	-777.777	M:\Shao-En\MSDATA\kinaseinhib\k252a\solcomp\1000x\J5\m03182008_j5_6a.raw		21032313.75	1777.896015		604.3310281	TRUE	604.3305139	-777.777
-1	1	0	0.73	0.13	IPI:IPI00013452.8	172080	SPACER	SWISS-PROT:P07814|TREMBL:A0AVA9;Q05BP6;Q05DF8;Q3KQZ8;Q5DSM1;Q5H9S5;Q6PD57;Q86X73|ENSEMBL:ENSP00000355890|REFSEQ:NP_004437|H-INV:HIT000321887|VEGA:OTTHUMP00000035562 Tax_Id=9606 Gene_Symbol=EPRS glutamyl-prolyl tRNA synthetase	MFEIVFEDPKIPGEK	598.9714	1793.8924	3	21	-777.777	-777.777	-777.777	-777.777	0	0	2784.4353	0	0	0	1793.8909	598.970901	1793.890915	0	FALSE			-777.777	-777.777	-777.777	1	11.5	M:\Shao-En\MSDATA\kinaseinhib\k252a\solcomp\1000x\J5\MSQuantCompatible_kinaseinhib_k252a_solcomp_1000x_J5_combo_mascot_results.html	1Met(ox)	1	-777.777	-777.777	M:\Shao-En\MSDATA\kinaseinhib\k252a\solcomp\1000x\J5\m03182008_j5_6a.raw		0	1777.896015		0	FALSE	0	-777.777
-1	1	0	0.73	0.13	IPI:IPI00013452.8	172080	SPACER	SWISS-PROT:P07814|TREMBL:A0AVA9;Q05BP6;Q05DF8;Q3KQZ8;Q5DSM1;Q5H9S5;Q6PD57;Q86X73|ENSEMBL:ENSP00000355890|REFSEQ:NP_004437|H-INV:HIT000321887|VEGA:OTTHUMP00000035562 Tax_Id=9606 Gene_Symbol=EPRS glutamyl-prolyl tRNA synthetase	NETSAPFK	451.2282	900.4419	2	17	-777.777	-777.777	-777.777	-777.777	0	0	1797.2514	0	0	0	900.4432	451.2281193	900.4417133	0	FALSE			-777.777	-777.777	-777.777	1	1.1	M:\Shao-En\MSDATA\kinaseinhib\k252a\solcomp\1000x\J5\MSQuantCompatible_kinaseinhib_k252a_solcomp_1000x_J5_combo_mascot_results.html	1Lys8	1	-777.777	-777.777	M:\Shao-En\MSDATA\kinaseinhib\k252a\solcomp\1000x\J5\m03182008_j5_6a.raw		0	892.4290347		0	FALSE	0	-777.777
-1	1	0	0.73	0.13	IPI:IPI00013452.8	172080	SPACER	SWISS-PROT:P07814|TREMBL:A0AVA9;Q05BP6;Q05DF8;Q3KQZ8;Q5DSM1;Q5H9S5;Q6PD57;Q86X73|ENSEMBL:ENSP00000355890|REFSEQ:NP_004437|H-INV:HIT000321887|VEGA:OTTHUMP00000035562 Tax_Id=9606 Gene_Symbol=EPRS glutamyl-prolyl tRNA synthetase	NPEVGLKPVWYSPK	807.4387	1612.8629	2	72	-777.777	-777.777	-777.777	-777.777	2528.210289	12.20308805	2525.8184	2528.600597	2530.1385	250297.4459	1612.8613	807.4376107	1612.860696	1612.859021	FALSE			-777.777	-777.777	-777.777	1	56.4	M:\Shao-En\MSDATA\kinaseinhib\k252a\solcomp\1000x\J5\MSQuantCompatible_kinaseinhib_k252a_solcomp_1000x_J5_combo_mascot_results.html		1	-777.777	-777.777	M:\Shao-En\MSDATA\kinaseinhib\k252a\solcomp\1000x\J5\m03182008_j5_6a.raw		58108061.36	1612.861295		807.4388124	TRUE	807.437723	-777.777
-1	1	0	0.73	0.13	IPI:IPI00013452.8	172080	SPACER	SWISS-PROT:P07814|TREMBL:A0AVA9;Q05BP6;Q05DF8;Q3KQZ8;Q5DSM1;Q5H9S5;Q6PD57;Q86X73|ENSEMBL:ENSP00000355890|REFSEQ:NP_004437|H-INV:HIT000321887|VEGA:OTTHUMP00000035562 Tax_Id=9606 Gene_Symbol=EPRS glutamyl-prolyl tRNA synthetase	NPEVGLKPVWYSPK	815.4523	1628.89	2	67	-777.777	-777.777	-777.777	-777.777	0	0	2527.3715	0	0	0	1628.8897	815.451188	1628.887851	0	FALSE			-777.777	-777.777	-777.777	1	52.8	M:\Shao-En\MSDATA\kinaseinhib\k252a\solcomp\1000x\J5\MSQuantCompatible_kinaseinhib_k252a_solcomp_1000x_J5_combo_mascot_results.html	2Lys8	1	-777.777	-777.777	M:\Shao-En\MSDATA\kinaseinhib\k252a\solcomp\1000x\J5\m03182008_j5_6a.raw		0	1612.861295		0	TRUE	0	-777.777
-1	1	0	0.73	0.13	IPI:IPI00013452.8	172080	SPACER	SWISS-PROT:P07814|TREMBL:A0AVA9;Q05BP6;Q05DF8;Q3KQZ8;Q5DSM1;Q5H9S5;Q6PD57;Q86X73|ENSEMBL:ENSP00000355890|REFSEQ:NP_004437|H-INV:HIT000321887|VEGA:OTTHUMP00000035562 Tax_Id=9606 Gene_Symbol=EPRS glutamyl-prolyl tRNA synthetase	NPEVGLKPVWYSPK	543.9704	1628.8893	3	42	-777.777	-777.777	-777.777	-777.777	2528.681235	12.18854136	2524.5455	2528.5311	2528.3379	278016.7968	1628.8897	543.9700567	1628.888382	1612.860765	FALSE			-777.777	-777.777	-777.777	1	36.1	M:\Shao-En\MSDATA\kinaseinhib\k252a\solcomp\1000x\J5\MSQuantCompatible_kinaseinhib_k252a_solcomp_1000x_J5_combo_mascot_results.html	2Lys8	1	-777.777	-777.777	M:\Shao-En\MSDATA\kinaseinhib\k252a\solcomp\1000x\J5\m03182008_j5_6a.raw		120020024.8	1612.861295		543.9701872	TRUE	543.9698439	-777.777
-1	1	0	0.73	0.13	IPI:IPI00013452.8	172080	SPACER	SWISS-PROT:P07814|TREMBL:A0AVA9;Q05BP6;Q05DF8;Q3KQZ8;Q5DSM1;Q5H9S5;Q6PD57;Q86X73|ENSEMBL:ENSP00000355890|REFSEQ:NP_004437|H-INV:HIT000321887|VEGA:OTTHUMP00000035562 Tax_Id=9606 Gene_Symbol=EPRS glutamyl-prolyl tRNA synthetase	NPEVGLKPVWYSPK	538.6279	1612.8618	3	29	-777.777	-777.777	-777.777	-777.777	0	0	2524.0227	0	0	0	1612.8613	538.6275718	1612.860927	0	FALSE			-777.777	-777.777	-777.777	1	16.2	M:\Shao-En\MSDATA\kinaseinhib\k252a\solcomp\1000x\J5\MSQuantCompatible_kinaseinhib_k252a_solcomp_1000x_J5_combo_mascot_results.html		1	-777.777	-777.777	M:\Shao-En\MSDATA\kinaseinhib\k252a\solcomp\1000x\J5\m03182008_j5_6a.raw		0	1612.861295		0	TRUE	0	-777.777
-1	1	0	0.73	0.13	IPI:IPI00013452.8	172080	SPACER	SWISS-PROT:P07814|TREMBL:A0AVA9;Q05BP6;Q05DF8;Q3KQZ8;Q5DSM1;Q5H9S5;Q6PD57;Q86X73|ENSEMBL:ENSP00000355890|REFSEQ:NP_004437|H-INV:HIT000321887|VEGA:OTTHUMP00000035562 Tax_Id=9606 Gene_Symbol=EPRS glutamyl-prolyl tRNA synthetase	NQGGGLSSSGAGEGQGPK	798.3794	1594.7442	2	97	-777.777	-777.777	-777.777	-777.777	1304.300574	62.64768037	1325.5721	1304.939075	1306.5149	1251.126179	1594.7426	798.3783363	1594.742147	1586.726266	FALSE			-777.777	-777.777	-777.777	1	86.7	M:\Shao-En\MSDATA\kinaseinhib\k252a\solcomp\1000x\J5\MSQuantCompatible_kinaseinhib_k252a_solcomp_1000x_J5_combo_mascot_results.html	1Lys8	1	-777.777	-777.777	M:\Shao-En\MSDATA\kinaseinhib\k252a\solcomp\1000x\J5\m03182008_j5_6a.raw		301968.167	1586.728445		798.3778309	TRUE	798.3767672	-777.777
-1	1	0	0.73	0.13	IPI:IPI00013452.8	172080	SPACER	SWISS-PROT:P07814|TREMBL:A0AVA9;Q05BP6;Q05DF8;Q3KQZ8;Q5DSM1;Q5H9S5;Q6PD57;Q86X73|ENSEMBL:ENSP00000355890|REFSEQ:NP_004437|H-INV:HIT000321887|VEGA:OTTHUMP00000035562 Tax_Id=9606 Gene_Symbol=EPRS glutamyl-prolyl tRNA synthetase	NQGGGLSSSGAGEGQGPK	794.3714	1586.7283	2	94	-777.777	-777.777	-777.777	-777.777	0	0	1305.4721	0	0	0	1586.7284	794.3703477	1586.72617	0	FALSE			-777.777	-777.777	-777.777	1	72.1	M:\Shao-En\MSDATA\kinaseinhib\k252a\solcomp\1000x\J5\MSQuantCompatible_kinaseinhib_k252a_solcomp_1000x_J5_combo_mascot_results.html		1	-777.777	-777.777	M:\Shao-En\MSDATA\kinaseinhib\k252a\solcomp\1000x\J5\m03182008_j5_6a.raw		0	1586.728445		0	TRUE	0	-777.777
-1	1	0	0.73	0.13	IPI:IPI00013452.8	172080	SPACER	SWISS-PROT:P07814|TREMBL:A0AVA9;Q05BP6;Q05DF8;Q3KQZ8;Q5DSM1;Q5H9S5;Q6PD57;Q86X73|ENSEMBL:ENSP00000355890|REFSEQ:NP_004437|H-INV:HIT000321887|VEGA:OTTHUMP00000035562 Tax_Id=9606 Gene_Symbol=EPRS glutamyl-prolyl tRNA synthetase	NQGGGLSSSGAGEGQGPK	794.3698	1586.7251	2	82	-777.777	-777.777	-777.777	-777.777	0	0	1275.819	0	0	0	1586.7284	794.3687477	1586.72297	0	FALSE			-777.777	-777.777	-777.777	1	59.9	M:\Shao-En\MSDATA\kinaseinhib\k252a\solcomp\1000x\J5\MSQuantCompatible_kinaseinhib_k252a_solcomp_1000x_J5_combo_mascot_results.html		1	-777.777	-777.777	M:\Shao-En\MSDATA\kinaseinhib\k252a\solcomp\1000x\J5\m03182008_j5_6a.raw		0	1586.728445		0	TRUE	0	-777.777
-1	1	0	0.73	0.13	IPI:IPI00013452.8	172080	SPACER	SWISS-PROT:P07814|TREMBL:A0AVA9;Q05BP6;Q05DF8;Q3KQZ8;Q5DSM1;Q5H9S5;Q6PD57;Q86X73|ENSEMBL:ENSP00000355890|REFSEQ:NP_004437|H-INV:HIT000321887|VEGA:OTTHUMP00000035562 Tax_Id=9606 Gene_Symbol=EPRS glutamyl-prolyl tRNA synthetase	NQGGGLSSSGAGEGQGPK	798.3793	1594.744	2	69	-777.777	-777.777	-777.777	-777.777	0	0	1314.8364	0	0	0	1594.7426	798.3782363	1594.741947	0	FALSE			-777.777	-777.777	-777.777	1	63.5	M:\Shao-En\MSDATA\kinaseinhib\k252a\solcomp\1000x\J5\MSQuantCompatible_kinaseinhib_k252a_solcomp_1000x_J5_combo_mascot_results.html	1Lys8	1	-777.777	-777.777	M:\Shao-En\MSDATA\kinaseinhib\k252a\solcomp\1000x\J5\m03182008_j5_6a.raw		0	1586.728445		0	TRUE	0	-777.777
-1	1	0	0.73	0.13	IPI:IPI00013452.8	172080	SPACER	SWISS-PROT:P07814|TREMBL:A0AVA9;Q05BP6;Q05DF8;Q3KQZ8;Q5DSM1;Q5H9S5;Q6PD57;Q86X73|ENSEMBL:ENSP00000355890|REFSEQ:NP_004437|H-INV:HIT000321887|VEGA:OTTHUMP00000035562 Tax_Id=9606 Gene_Symbol=EPRS glutamyl-prolyl tRNA synthetase	NQGGGLSSSGAGEGQGPK	798.378	1594.7414	2	63	-777.777	-777.777	-777.777	-777.777	0	0	1282.5199	0	0	0	1594.7426	798.3769363	1594.739347	0	FALSE			-777.777	-777.777	-777.777	1	57.1	M:\Shao-En\MSDATA\kinaseinhib\k252a\solcomp\1000x\J5\MSQuantCompatible_kinaseinhib_k252a_solcomp_1000x_J5_combo_mascot_results.html	1Lys8	1	-777.777	-777.777	M:\Shao-En\MSDATA\kinaseinhib\k252a\solcomp\1000x\J5\m03182008_j5_6a.raw		0	1586.728445		0	TRUE	0	-777.777
-1	1	0	0.73	0.13	IPI:IPI00013452.8	172080	SPACER	SWISS-PROT:P07814|TREMBL:A0AVA9;Q05BP6;Q05DF8;Q3KQZ8;Q5DSM1;Q5H9S5;Q6PD57;Q86X73|ENSEMBL:ENSP00000355890|REFSEQ:NP_004437|H-INV:HIT000321887|VEGA:OTTHUMP00000035562 Tax_Id=9606 Gene_Symbol=EPRS glutamyl-prolyl tRNA synthetase	NQGGGLSSSGAGEGQGPK	794.3676	1586.7206	2	37	-777.777	-777.777	-777.777	-777.777	0	0	1339.6217	0	0	0	1586.7284	794.3665477	1586.71857	0	FALSE			-777.777	-777.777	-777.777	1	29	M:\Shao-En\MSDATA\kinaseinhib\k252a\solcomp\1000x\J5\MSQuantCompatible_kinaseinhib_k252a_solcomp_1000x_J5_combo_mascot_results.html		1	-777.777	-777.777	M:\Shao-En\MSDATA\kinaseinhib\k252a\solcomp\1000x\J5\m03182008_j5_6a.raw		0	1586.728445		0	TRUE	0	-777.777
-1	1	0	0.73	0.13	IPI:IPI00013452.8	172080	SPACER	SWISS-PROT:P07814|TREMBL:A0AVA9;Q05BP6;Q05DF8;Q3KQZ8;Q5DSM1;Q5H9S5;Q6PD57;Q86X73|ENSEMBL:ENSP00000355890|REFSEQ:NP_004437|H-INV:HIT000321887|VEGA:OTTHUMP00000035562 Tax_Id=9606 Gene_Symbol=EPRS glutamyl-prolyl tRNA synthetase	NSEPAGLETPEAK	675.8338	1349.6531	2	26	-777.777	-777.777	-777.777	-777.777	2184.782121	22.07433849	2183.3985	2183.840859	2180.2286	12239.23744	1349.6554	675.8330833	1349.651641	1341.641035	FALSE			-777.777	-777.777	-777.777	1	21.5	M:\Shao-En\MSDATA\kinaseinhib\k252a\solcomp\1000x\J5\MSQuantCompatible_kinaseinhib_k252a_solcomp_1000x_J5_combo_mascot_results.html	1Lys8	1	-777.777	-777.777	M:\Shao-En\MSDATA\kinaseinhib\k252a\solcomp\1000x\J5\m03182008_j5_6a.raw		3774108.424	1341.641195		675.8362826	TRUE	675.8355659	-777.777
-1	1	0	0.73	0.13	IPI:IPI00013452.8	172080	SPACER	SWISS-PROT:P07814|TREMBL:A0AVA9;Q05BP6;Q05DF8;Q3KQZ8;Q5DSM1;Q5H9S5;Q6PD57;Q86X73|ENSEMBL:ENSP00000355890|REFSEQ:NP_004437|H-INV:HIT000321887|VEGA:OTTHUMP00000035562 Tax_Id=9606 Gene_Symbol=EPRS glutamyl-prolyl tRNA synthetase	NSEPAGLETPEAK	671.8285	1341.6424	2	22	-777.777	-777.777	-777.777	-777.777	0	0	2181.6699	0	0	0	1341.6412	671.8277947	1341.641064	0	FALSE			-777.777	-777.777	-777.777	1	13.3	M:\Shao-En\MSDATA\kinaseinhib\k252a\solcomp\1000x\J5\MSQuantCompatible_kinaseinhib_k252a_solcomp_1000x_J5_combo_mascot_results.html		1	-777.777	-777.777	M:\Shao-En\MSDATA\kinaseinhib\k252a\solcomp\1000x\J5\m03182008_j5_6a.raw		0	1341.641195		0	FALSE	0	-777.777
-1	1	0	0.73	0.13	IPI:IPI00013452.8	172080	SPACER	SWISS-PROT:P07814|TREMBL:A0AVA9;Q05BP6;Q05DF8;Q3KQZ8;Q5DSM1;Q5H9S5;Q6PD57;Q86X73|ENSEMBL:ENSP00000355890|REFSEQ:NP_004437|H-INV:HIT000321887|VEGA:OTTHUMP00000035562 Tax_Id=9606 Gene_Symbol=EPRS glutamyl-prolyl tRNA synthetase	QFAYQNSWGLTTR	789.3955	1576.7765	2	71	-777.777	-777.777	-777.777	-777.777	2679.678764	6.144535085	2680.7558	2679.478098	2679.4271	240933.2953	1576.7729	789.3944617	1576.774398	1570.751587	FALSE			-777.777	-777.777	-777.777	1	56.3	M:\Shao-En\MSDATA\kinaseinhib\k252a\solcomp\1000x\J5\MSQuantCompatible_kinaseinhib_k252a_solcomp_1000x_J5_combo_mascot_results.html	1Arg6	1	-777.777	-777.777	M:\Shao-En\MSDATA\kinaseinhib\k252a\solcomp\1000x\J5\m03182008_j5_6a.raw		58077283.75	1570.752835		789.3955069	TRUE	789.3944687	-777.777
-1	1	0	0.73	0.13	IPI:IPI00013452.8	172080	SPACER	SWISS-PROT:P07814|TREMBL:A0AVA9;Q05BP6;Q05DF8;Q3KQZ8;Q5DSM1;Q5H9S5;Q6PD57;Q86X73|ENSEMBL:ENSP00000355890|REFSEQ:NP_004437|H-INV:HIT000321887|VEGA:OTTHUMP00000035562 Tax_Id=9606 Gene_Symbol=EPRS glutamyl-prolyl tRNA synthetase	QFAYQNSWGLTTR	786.384	1570.7534	2	63	-777.777	-777.777	-777.777	-777.777	0	0	2680.4913	0	0	0	1570.7528	786.3829703	1570.751415	0	FALSE			-777.777	-777.777	-777.777	1	51.6	M:\Shao-En\MSDATA\kinaseinhib\k252a\solcomp\1000x\J5\MSQuantCompatible_kinaseinhib_k252a_solcomp_1000x_J5_combo_mascot_results.html		1	-777.777	-777.777	M:\Shao-En\MSDATA\kinaseinhib\k252a\solcomp\1000x\J5\m03182008_j5_6a.raw		0	1570.752835		0	TRUE	0	-777.777
-1	1	0	0.73	0.13	IPI:IPI00013452.8	172080	SPACER	SWISS-PROT:P07814|TREMBL:A0AVA9;Q05BP6;Q05DF8;Q3KQZ8;Q5DSM1;Q5H9S5;Q6PD57;Q86X73|ENSEMBL:ENSP00000355890|REFSEQ:NP_004437|H-INV:HIT000321887|VEGA:OTTHUMP00000035562 Tax_Id=9606 Gene_Symbol=EPRS glutamyl-prolyl tRNA synthetase	QFIAAQGSSR	532.7779	1063.5412	2	50	-777.777	-777.777	-777.777	-777.777	2108.287045	5.923363093	2107.2075	2108.301649	2108.2053	51388.81866	1063.541	532.7775884	1063.540651	1063.539214	FALSE			-777.777	-777.777	-777.777	1	27.5	M:\Shao-En\MSDATA\kinaseinhib\k252a\solcomp\1000x\J5\MSQuantCompatible_kinaseinhib_k252a_solcomp_1000x_J5_combo_mascot_results.html		1	-777.777	-777.777	M:\Shao-En\MSDATA\kinaseinhib\k252a\solcomp\1000x\J5\m03182008_j5_6a.raw		22528702.5	1063.541045		532.7777324	TRUE	532.7774208	-777.777
-1	1	0	0.73	0.13	IPI:IPI00013452.8	172080	SPACER	SWISS-PROT:P07814|TREMBL:A0AVA9;Q05BP6;Q05DF8;Q3KQZ8;Q5DSM1;Q5H9S5;Q6PD57;Q86X73|ENSEMBL:ENSP00000355890|REFSEQ:NP_004437|H-INV:HIT000321887|VEGA:OTTHUMP00000035562 Tax_Id=9606 Gene_Symbol=EPRS glutamyl-prolyl tRNA synthetase	QFIAAQGSSR	535.7877	1069.5608	2	35	-777.777	-777.777	-777.777	-777.777	0	0	2107.9739	0	0	0	1069.5611	535.7873799	1069.560234	0	FALSE			-777.777	-777.777	-777.777	1	11.7	M:\Shao-En\MSDATA\kinaseinhib\k252a\solcomp\1000x\J5\MSQuantCompatible_kinaseinhib_k252a_solcomp_1000x_J5_combo_mascot_results.html	1Arg6	1	-777.777	-777.777	M:\Shao-En\MSDATA\kinaseinhib\k252a\solcomp\1000x\J5\m03182008_j5_6a.raw		0	1063.541045		0	TRUE	0	-777.777
-1	1	0	0.73	0.13	IPI:IPI00013452.8	172080	SPACER	SWISS-PROT:P07814|TREMBL:A0AVA9;Q05BP6;Q05DF8;Q3KQZ8;Q5DSM1;Q5H9S5;Q6PD57;Q86X73|ENSEMBL:ENSP00000355890|REFSEQ:NP_004437|H-INV:HIT000321887|VEGA:OTTHUMP00000035562 Tax_Id=9606 Gene_Symbol=EPRS glutamyl-prolyl tRNA synthetase	RLLSVNIR	485.8113	969.608	2	46	-777.777	-777.777	-777.777	-777.777	2218.878277	10.11151089	2217.5485	2218.909995	2218.9081	77303.30926	969.6083	485.8111214	969.6077174	969.607191	FALSE			-777.777	-777.777	-777.777	1	23.4	M:\Shao-En\MSDATA\kinaseinhib\k252a\solcomp\1000x\J5\MSQuantCompatible_kinaseinhib_k252a_solcomp_1000x_J5_combo_mascot_results.html		1	-777.777	-777.777	M:\Shao-En\MSDATA\kinaseinhib\k252a\solcomp\1000x\J5\m03182008_j5_6a.raw		39821398.25	969.6083347		485.8112188	TRUE	485.8110402	-777.777
-1	1	0	0.73	0.13	IPI:IPI00013452.8	172080	SPACER	SWISS-PROT:P07814|TREMBL:A0AVA9;Q05BP6;Q05DF8;Q3KQZ8;Q5DSM1;Q5H9S5;Q6PD57;Q86X73|ENSEMBL:ENSP00000355890|REFSEQ:NP_004437|H-INV:HIT000321887|VEGA:OTTHUMP00000035562 Tax_Id=9606 Gene_Symbol=EPRS glutamyl-prolyl tRNA synthetase	RLLSVNIR	491.8318	981.649	2	28	-777.777	-777.777	-777.777	-777.777	0	0	2220.1969	0	0	0	981.6486	491.8316044	981.6486833	0	FALSE			-777.777	-777.777	-777.777	1	17.7	M:\Shao-En\MSDATA\kinaseinhib\k252a\solcomp\1000x\J5\MSQuantCompatible_kinaseinhib_k252a_solcomp_1000x_J5_combo_mascot_results.html	2Arg6	1	-777.777	-777.777	M:\Shao-En\MSDATA\kinaseinhib\k252a\solcomp\1000x\J5\m03182008_j5_6a.raw		0	969.6083347		0	TRUE	0	-777.777
-1	1	0	0.73	0.13	IPI:IPI00013452.8	172080	SPACER	SWISS-PROT:P07814|TREMBL:A0AVA9;Q05BP6;Q05DF8;Q3KQZ8;Q5DSM1;Q5H9S5;Q6PD57;Q86X73|ENSEMBL:ENSP00000355890|REFSEQ:NP_004437|H-INV:HIT000321887|VEGA:OTTHUMP00000035562 Tax_Id=9606 Gene_Symbol=EPRS glutamyl-prolyl tRNA synthetase	RLLSVNIR	485.8114	969.6083	2	24	-777.777	-777.777	-777.777	-777.777	0	0	2289.2929	0	0	0	969.6083	485.8112214	969.6079174	0	FALSE			-777.777	-777.777	-777.777	1	3.1	M:\Shao-En\MSDATA\kinaseinhib\k252a\solcomp\1000x\J5\MSQuantCompatible_kinaseinhib_k252a_solcomp_1000x_J5_combo_mascot_results.html		1	-777.777	-777.777	M:\Shao-En\MSDATA\kinaseinhib\k252a\solcomp\1000x\J5\m03182008_j5_6a.raw		0	969.6083347		0	FALSE	0	-777.777
-1	1	0	0.73	0.13	IPI:IPI00013452.8	172080	SPACER	SWISS-PROT:P07814|TREMBL:A0AVA9;Q05BP6;Q05DF8;Q3KQZ8;Q5DSM1;Q5H9S5;Q6PD57;Q86X73|ENSEMBL:ENSP00000355890|REFSEQ:NP_004437|H-INV:HIT000321887|VEGA:OTTHUMP00000035562 Tax_Id=9606 Gene_Symbol=EPRS glutamyl-prolyl tRNA synthetase	SGKTELAEPIAIRPTSETVMYPAYAK	954.5069	2860.4988	3	40	-777.777	-777.777	-777.777	-777.777	2508.64576	10.44193988	2511.5443	2509.304545	2510.2774	99302.85531	2860.4958	954.5053942	2860.494394	2838.447522	FALSE			-777.777	-777.777	-777.777	1	38.8	M:\Shao-En\MSDATA\kinaseinhib\k252a\solcomp\1000x\J5\MSQuantCompatible_kinaseinhib_k252a_solcomp_1000x_J5_combo_mascot_results.html	1Arg6 1Met(ox) 2Lys8	1	-777.777	-777.777	M:\Shao-En\MSDATA\kinaseinhib\k252a\solcomp\1000x\J5\m03182008_j5_6a.raw		18159758.22	2822.452385		954.506881	TRUE	954.5053752	-777.777
-1	1	0	0.73	0.13	IPI:IPI00013452.8	172080	SPACER	SWISS-PROT:P07814|TREMBL:A0AVA9;Q05BP6;Q05DF8;Q3KQZ8;Q5DSM1;Q5H9S5;Q6PD57;Q86X73|ENSEMBL:ENSP00000355890|REFSEQ:NP_004437|H-INV:HIT000321887|VEGA:OTTHUMP00000035562 Tax_Id=9606 Gene_Symbol=EPRS glutamyl-prolyl tRNA synthetase	SGKTELAEPIAIRPTSETVMYPAYAK	947.157	2838.4493	3	31	-777.777	-777.777	-777.777	-777.777	0	0	2507.2842	0	0	0	2838.4473	947.155515	2838.444757	0	FALSE			-777.777	-777.777	-777.777	1	31.5	M:\Shao-En\MSDATA\kinaseinhib\k252a\solcomp\1000x\J5\MSQuantCompatible_kinaseinhib_k252a_solcomp_1000x_J5_combo_mascot_results.html	1Met(ox)	1	-777.777	-777.777	M:\Shao-En\MSDATA\kinaseinhib\k252a\solcomp\1000x\J5\m03182008_j5_6a.raw		0	2822.452385		0	TRUE	0	-777.777
-1	1	0	0.73	0.13	IPI:IPI00013452.8	172080	SPACER	SWISS-PROT:P07814|TREMBL:A0AVA9;Q05BP6;Q05DF8;Q3KQZ8;Q5DSM1;Q5H9S5;Q6PD57;Q86X73|ENSEMBL:ENSP00000355890|REFSEQ:NP_004437|H-INV:HIT000321887|VEGA:OTTHUMP00000035562 Tax_Id=9606 Gene_Symbol=EPRS glutamyl-prolyl tRNA synthetase	SGKTELAEPIAIRPTSETVMYPAYAK	716.1306	2860.4934	4	38	-777.777	-777.777	-777.777	-777.777	2508.615606	10.44193988	2507.5645	2509.241311	2508.3934	136323.4975	2860.4958	716.1297692	2860.490026	2838.445322	FALSE			-777.777	-777.777	-777.777	1	37.7	M:\Shao-En\MSDATA\kinaseinhib\k252a\solcomp\1000x\J5\MSQuantCompatible_kinaseinhib_k252a_solcomp_1000x_J5_combo_mascot_results.html	1Arg6 1Met(ox) 2Lys8	1	-777.777	-777.777	M:\Shao-En\MSDATA\kinaseinhib\k252a\solcomp\1000x\J5\m03182008_j5_6a.raw		38424976.06	2822.452385		716.1310662	TRUE	716.1302355	-777.777
-1	1	0	0.73	0.13	IPI:IPI00013452.8	172080	SPACER	SWISS-PROT:P07814|TREMBL:A0AVA9;Q05BP6;Q05DF8;Q3KQZ8;Q5DSM1;Q5H9S5;Q6PD57;Q86X73|ENSEMBL:ENSP00000355890|REFSEQ:NP_004437|H-INV:HIT000321887|VEGA:OTTHUMP00000035562 Tax_Id=9606 Gene_Symbol=EPRS glutamyl-prolyl tRNA synthetase	SGKTELAEPIAIRPTSETVMYPAYAK	710.62	2838.451	4	26	-777.777	-777.777	-777.777	-777.777	0	0	2508.9077	0	0	0	2838.4473	710.6191848	2838.447688	0	FALSE			-777.777	-777.777	-777.777	1	20.2	M:\Shao-En\MSDATA\kinaseinhib\k252a\solcomp\1000x\J5\MSQuantCompatible_kinaseinhib_k252a_solcomp_1000x_J5_combo_mascot_results.html	1Met(ox)	1	-777.777	-777.777	M:\Shao-En\MSDATA\kinaseinhib\k252a\solcomp\1000x\J5\m03182008_j5_6a.raw		0	2822.452385		0	TRUE	0	-777.777
-1	1	0	0.73	0.13	IPI:IPI00013452.8	172080	SPACER	SWISS-PROT:P07814|TREMBL:A0AVA9;Q05BP6;Q05DF8;Q3KQZ8;Q5DSM1;Q5H9S5;Q6PD57;Q86X73|ENSEMBL:ENSP00000355890|REFSEQ:NP_004437|H-INV:HIT000321887|VEGA:OTTHUMP00000035562 Tax_Id=9606 Gene_Symbol=EPRS glutamyl-prolyl tRNA synthetase	SGKTELAEPIAIRPTSETVMYPAYAK	716.1315	2860.4968	4	22	-777.777	-777.777	-777.777	-777.777	0	0	2511.0252	0	0	0	2860.4958	716.1306692	2860.493626	0	FALSE			-777.777	-777.777	-777.777	1	18.2	M:\Shao-En\MSDATA\kinaseinhib\k252a\solcomp\1000x\J5\MSQuantCompatible_kinaseinhib_k252a_solcomp_1000x_J5_combo_mascot_results.html	1Arg6 1Met(ox) 2Lys8	1	-777.777	-777.777	M:\Shao-En\MSDATA\kinaseinhib\k252a\solcomp\1000x\J5\m03182008_j5_6a.raw		0	2822.452385		0	FALSE	0	-777.777
-1	1	0	0.73	0.13	IPI:IPI00013452.8	172080	SPACER	SWISS-PROT:P07814|TREMBL:A0AVA9;Q05BP6;Q05DF8;Q3KQZ8;Q5DSM1;Q5H9S5;Q6PD57;Q86X73|ENSEMBL:ENSP00000355890|REFSEQ:NP_004437|H-INV:HIT000321887|VEGA:OTTHUMP00000035562 Tax_Id=9606 Gene_Symbol=EPRS glutamyl-prolyl tRNA synthetase	SLCIPFKPLCELQPGAK	979.5166	1957.0186	2	47	-777.777	-777.777	-777.777	-777.777	2808.927323	12.79074218	2806.6966	2808.53078	2809.1213	111296.4081	1957.0165	979.5150234	1957.015521	1957.017673	FALSE			-777.777	-777.777	-777.777	1	40.1	M:\Shao-En\MSDATA\kinaseinhib\k252a\solcomp\1000x\J5\MSQuantCompatible_kinaseinhib_k252a_solcomp_1000x_J5_combo_mascot_results.html		1	-777.777	-777.777	M:\Shao-En\MSDATA\kinaseinhib\k252a\solcomp\1000x\J5\m03182008_j5_6a.raw		19273843.45	1842.973556		979.5169214	TRUE	979.5153448	-777.777
-1	1	0	0.73	0.13	IPI:IPI00013452.8	172080	SPACER	SWISS-PROT:P07814|TREMBL:A0AVA9;Q05BP6;Q05DF8;Q3KQZ8;Q5DSM1;Q5H9S5;Q6PD57;Q86X73|ENSEMBL:ENSP00000355890|REFSEQ:NP_004437|H-INV:HIT000321887|VEGA:OTTHUMP00000035562 Tax_Id=9606 Gene_Symbol=EPRS glutamyl-prolyl tRNA synthetase	SLCIPFKPLCELQPGAK	987.5293	1973.044	2	31	-777.777	-777.777	-777.777	-777.777	0	0	2808.5602	0	0	0	1973.0449	987.5277007	1973.040876	0	FALSE			-777.777	-777.777	-777.777	1	21	M:\Shao-En\MSDATA\kinaseinhib\k252a\solcomp\1000x\J5\MSQuantCompatible_kinaseinhib_k252a_solcomp_1000x_J5_combo_mascot_results.html	2Lys8	1	-777.777	-777.777	M:\Shao-En\MSDATA\kinaseinhib\k252a\solcomp\1000x\J5\m03182008_j5_6a.raw		0	1842.973556		0	TRUE	0	-777.777
-1	1	0	0.73	0.13	IPI:IPI00013452.8	172080	SPACER	SWISS-PROT:P07814|TREMBL:A0AVA9;Q05BP6;Q05DF8;Q3KQZ8;Q5DSM1;Q5H9S5;Q6PD57;Q86X73|ENSEMBL:ENSP00000355890|REFSEQ:NP_004437|H-INV:HIT000321887|VEGA:OTTHUMP00000035562 Tax_Id=9606 Gene_Symbol=EPRS glutamyl-prolyl tRNA synthetase	SLCIPFKPLCELQPGAK	653.3467	1957.0184	3	22	-777.777	-777.777	-777.777	-777.777	0	0	2803.2256	0	0	0	1957.0165	653.346047	1957.016353	0	FALSE			-777.777	-777.777	-777.777	1	9.1	M:\Shao-En\MSDATA\kinaseinhib\k252a\solcomp\1000x\J5\MSQuantCompatible_kinaseinhib_k252a_solcomp_1000x_J5_combo_mascot_results.html		1	-777.777	-777.777	M:\Shao-En\MSDATA\kinaseinhib\k252a\solcomp\1000x\J5\m03182008_j5_6a.raw		0	1842.973556		0	FALSE	0	-777.777
-1	1	0	0.73	0.13	IPI:IPI00013452.8	172080	SPACER	SWISS-PROT:P07814|TREMBL:A0AVA9;Q05BP6;Q05DF8;Q3KQZ8;Q5DSM1;Q5H9S5;Q6PD57;Q86X73|ENSEMBL:ENSP00000355890|REFSEQ:NP_004437|H-INV:HIT000321887|VEGA:OTTHUMP00000035562 Tax_Id=9606 Gene_Symbol=EPRS glutamyl-prolyl tRNA synthetase	SLCIPFKPLCELQPGAK	658.6889	1973.0448	3	14	-777.777	-777.777	-777.777	-777.777	0	0	2811.7538	0	0	0	1973.0449	658.6882319	1973.042908	0	FALSE			-777.777	-777.777	-777.777	1	2.2	M:\Shao-En\MSDATA\kinaseinhib\k252a\solcomp\1000x\J5\MSQuantCompatible_kinaseinhib_k252a_solcomp_1000x_J5_combo_mascot_results.html	2Lys8	1	-777.777	-777.777	M:\Shao-En\MSDATA\kinaseinhib\k252a\solcomp\1000x\J5\m03182008_j5_6a.raw		0	1842.973556		0	FALSE	0	-777.777
-1	1	0	0.73	0.13	IPI:IPI00013452.8	172080	SPACER	SWISS-PROT:P07814|TREMBL:A0AVA9;Q05BP6;Q05DF8;Q3KQZ8;Q5DSM1;Q5H9S5;Q6PD57;Q86X73|ENSEMBL:ENSP00000355890|REFSEQ:NP_004437|H-INV:HIT000321887|VEGA:OTTHUMP00000035562 Tax_Id=9606 Gene_Symbol=EPRS glutamyl-prolyl tRNA synthetase	SLIGVEYKPVSATGAEDKDK	703.0348	2106.0826	3	75	-777.777	-777.777	-777.777	-777.777	2325.269797	8.29633864	2325.5466	2325.700251	2326.6715	65107.67484	2106.0844	703.0340063	2106.080231	2106.079457	FALSE			-777.777	-777.777	-777.777	1	62.9	M:\Shao-En\MSDATA\kinaseinhib\k252a\solcomp\1000x\J5\MSQuantCompatible_kinaseinhib_k252a_solcomp_1000x_J5_combo_mascot_results.html		1	-777.777	-777.777	M:\Shao-En\MSDATA\kinaseinhib\k252a\solcomp\1000x\J5\m03182008_j5_6a.raw		18643082.06	2106.084415		703.0343279	TRUE	703.0335342	-777.777
-1	1	0	0.73	0.13	IPI:IPI00013452.8	172080	SPACER	SWISS-PROT:P07814|TREMBL:A0AVA9;Q05BP6;Q05DF8;Q3KQZ8;Q5DSM1;Q5H9S5;Q6PD57;Q86X73|ENSEMBL:ENSP00000355890|REFSEQ:NP_004437|H-INV:HIT000321887|VEGA:OTTHUMP00000035562 Tax_Id=9606 Gene_Symbol=EPRS glutamyl-prolyl tRNA synthetase	SLIGVEYKPVSATGAEDKDK	711.0501	2130.1284	3	46	-777.777	-777.777	-777.777	-777.777	0	0	2326.1137	0	0	0	2130.127	711.0492836	2130.126063	0	FALSE			-777.777	-777.777	-777.777	1	39.9	M:\Shao-En\MSDATA\kinaseinhib\k252a\solcomp\1000x\J5\MSQuantCompatible_kinaseinhib_k252a_solcomp_1000x_J5_combo_mascot_results.html	3Lys8	1	-777.777	-777.777	M:\Shao-En\MSDATA\kinaseinhib\k252a\solcomp\1000x\J5\m03182008_j5_6a.raw		0	2106.084415		0	TRUE	0	-777.777
-1	1	0	0.73	0.13	IPI:IPI00013452.8	172080	SPACER	SWISS-PROT:P07814|TREMBL:A0AVA9;Q05BP6;Q05DF8;Q3KQZ8;Q5DSM1;Q5H9S5;Q6PD57;Q86X73|ENSEMBL:ENSP00000355890|REFSEQ:NP_004437|H-INV:HIT000321887|VEGA:OTTHUMP00000035562 Tax_Id=9606 Gene_Symbol=EPRS glutamyl-prolyl tRNA synthetase	SLIGVEYKPVSATGAEDKDK	527.5277	2106.0817	4	14	-777.777	-777.777	-777.777	-777.777	0	0	2325.252	0	0	0	2106.0844	527.5274033	2106.080562	0	FALSE			-777.777	-777.777	-777.777	1	5.7	M:\Shao-En\MSDATA\kinaseinhib\k252a\solcomp\1000x\J5\MSQuantCompatible_kinaseinhib_k252a_solcomp_1000x_J5_combo_mascot_results.html		1	-777.777	-777.777	M:\Shao-En\MSDATA\kinaseinhib\k252a\solcomp\1000x\J5\m03182008_j5_6a.raw		0	2106.084415		0	FALSE	0	-777.777
-1	1	0	0.73	0.13	IPI:IPI00013452.8	172080	SPACER	SWISS-PROT:P07814|TREMBL:A0AVA9;Q05BP6;Q05DF8;Q3KQZ8;Q5DSM1;Q5H9S5;Q6PD57;Q86X73|ENSEMBL:ENSP00000355890|REFSEQ:NP_004437|H-INV:HIT000321887|VEGA:OTTHUMP00000035562 Tax_Id=9606 Gene_Symbol=EPRS glutamyl-prolyl tRNA synthetase	SLYDEVAAQGEVVR	768.3894	1534.7643	2	95	-777.777	-777.777	-777.777	-777.777	2662.211539	7.95666025	2658.9016	2662.21222	2661.4766	670905.4552	1534.7627	768.3884212	1534.762317	1534.760976	FALSE			-777.777	-777.777	-777.777	1	63.9	M:\Shao-En\MSDATA\kinaseinhib\k252a\solcomp\1000x\J5\MSQuantCompatible_kinaseinhib_k252a_solcomp_1000x_J5_combo_mascot_results.html		1	-777.777	-777.777	M:\Shao-En\MSDATA\kinaseinhib\k252a\solcomp\1000x\J5\m03182008_j5_6a.raw		167600315	1534.762705		768.3892488	TRUE	768.38827	-777.777
-1	1	0	0.73	0.13	IPI:IPI00013452.8	172080	SPACER	SWISS-PROT:P07814|TREMBL:A0AVA9;Q05BP6;Q05DF8;Q3KQZ8;Q5DSM1;Q5H9S5;Q6PD57;Q86X73|ENSEMBL:ENSP00000355890|REFSEQ:NP_004437|H-INV:HIT000321887|VEGA:OTTHUMP00000035562 Tax_Id=9606 Gene_Symbol=EPRS glutamyl-prolyl tRNA synthetase	SLYDEVAAQGEVVR	771.3998	1540.785	2	82	-777.777	-777.777	-777.777	-777.777	0	0	2660.4228	0	0	0	1540.7828	771.3988127	1540.7831	0	FALSE			-777.777	-777.777	-777.777	1	52	M:\Shao-En\MSDATA\kinaseinhib\k252a\solcomp\1000x\J5\MSQuantCompatible_kinaseinhib_k252a_solcomp_1000x_J5_combo_mascot_results.html	1Arg6	1	-777.777	-777.777	M:\Shao-En\MSDATA\kinaseinhib\k252a\solcomp\1000x\J5\m03182008_j5_6a.raw		0	1534.762705		0	TRUE	0	-777.777
-1	1	0	0.73	0.13	IPI:IPI00013452.8	172080	SPACER	SWISS-PROT:P07814|TREMBL:A0AVA9;Q05BP6;Q05DF8;Q3KQZ8;Q5DSM1;Q5H9S5;Q6PD57;Q86X73|ENSEMBL:ENSP00000355890|REFSEQ:NP_004437|H-INV:HIT000321887|VEGA:OTTHUMP00000035562 Tax_Id=9606 Gene_Symbol=EPRS glutamyl-prolyl tRNA synthetase	SLYDEVAAQGEVVRK	832.4371	1662.8597	2	96	-777.777	-777.777	-777.777	-777.777	2529.108005	8.014713732	2528.8493	2529.244701	2528.3379	283992.957	1662.8576	832.4359399	1662.857354	1662.855083	FALSE			-777.777	-777.777	-777.777	1	80.8	M:\Shao-En\MSDATA\kinaseinhib\k252a\solcomp\1000x\J5\MSQuantCompatible_kinaseinhib_k252a_solcomp_1000x_J5_combo_mascot_results.html		1	-777.777	-777.777	M:\Shao-En\MSDATA\kinaseinhib\k252a\solcomp\1000x\J5\m03182008_j5_6a.raw		62766678.56	1662.857665		832.4371129	TRUE	832.4359527	-777.777
-1	1	0	0.73	0.13	IPI:IPI00013452.8	172080	SPACER	SWISS-PROT:P07814|TREMBL:A0AVA9;Q05BP6;Q05DF8;Q3KQZ8;Q5DSM1;Q5H9S5;Q6PD57;Q86X73|ENSEMBL:ENSP00000355890|REFSEQ:NP_004437|H-INV:HIT000321887|VEGA:OTTHUMP00000035562 Tax_Id=9606 Gene_Symbol=EPRS glutamyl-prolyl tRNA synthetase	SLYDEVAAQGEVVRK	839.4551	1676.8956	2	89	-777.777	-777.777	-777.777	-777.777	0	0	2529.1129	0	0	0	1676.892	839.45392	1676.893315	0	FALSE			-777.777	-777.777	-777.777	1	83.4	M:\Shao-En\MSDATA\kinaseinhib\k252a\solcomp\1000x\J5\MSQuantCompatible_kinaseinhib_k252a_solcomp_1000x_J5_combo_mascot_results.html	1Arg6 1Lys8	1	-777.777	-777.777	M:\Shao-En\MSDATA\kinaseinhib\k252a\solcomp\1000x\J5\m03182008_j5_6a.raw		0	1662.857665		0	TRUE	0	-777.777
-1	1	0	0.73	0.13	IPI:IPI00013452.8	172080	SPACER	SWISS-PROT:P07814|TREMBL:A0AVA9;Q05BP6;Q05DF8;Q3KQZ8;Q5DSM1;Q5H9S5;Q6PD57;Q86X73|ENSEMBL:ENSP00000355890|REFSEQ:NP_004437|H-INV:HIT000321887|VEGA:OTTHUMP00000035562 Tax_Id=9606 Gene_Symbol=EPRS glutamyl-prolyl tRNA synthetase	SLYDEVAAQGEVVRK	555.2933	1662.8581	3	40	-777.777	-777.777	-777.777	-777.777	2529.121314	8.014713732	2527.1024	2529.287405	2528.3379	322671.7923	1662.8576	555.2929247	1662.856986	1662.856916	FALSE			-777.777	-777.777	-777.777	1	26.5	M:\Shao-En\MSDATA\kinaseinhib\k252a\solcomp\1000x\J5\MSQuantCompatible_kinaseinhib_k252a_solcomp_1000x_J5_combo_mascot_results.html		1	-777.777	-777.777	M:\Shao-En\MSDATA\kinaseinhib\k252a\solcomp\1000x\J5\m03182008_j5_6a.raw		136172989.5	1662.857665		555.2933124	TRUE	555.2929371	-777.777
-1	1	0	0.73	0.13	IPI:IPI00013452.8	172080	SPACER	SWISS-PROT:P07814|TREMBL:A0AVA9;Q05BP6;Q05DF8;Q3KQZ8;Q5DSM1;Q5H9S5;Q6PD57;Q86X73|ENSEMBL:ENSP00000355890|REFSEQ:NP_004437|H-INV:HIT000321887|VEGA:OTTHUMP00000035562 Tax_Id=9606 Gene_Symbol=EPRS glutamyl-prolyl tRNA synthetase	TELAEPIAIRPTSETVMYPAYAK	856.4403	2566.2992	3	45	-777.777	-777.777	-777.777	-777.777	2617.496703	8.081315822	2616.9693	2617.540933	2618.2737	131174.1168	2566.2988	856.4390719	2566.295428	2566.297792	FALSE			-777.777	-777.777	-777.777	1	38.2	M:\Shao-En\MSDATA\kinaseinhib\k252a\solcomp\1000x\J5\MSQuantCompatible_kinaseinhib_k252a_solcomp_1000x_J5_combo_mascot_results.html	1Met(ox)	1	-777.777	-777.777	M:\Shao-En\MSDATA\kinaseinhib\k252a\solcomp\1000x\J5\m03182008_j5_6a.raw		27976019.75	2550.303935		856.4420869	TRUE	856.4408588	-777.777
-1	1	0	0.73	0.13	IPI:IPI00013452.8	172080	SPACER	SWISS-PROT:P07814|TREMBL:A0AVA9;Q05BP6;Q05DF8;Q3KQZ8;Q5DSM1;Q5H9S5;Q6PD57;Q86X73|ENSEMBL:ENSP00000355890|REFSEQ:NP_004437|H-INV:HIT000321887|VEGA:OTTHUMP00000035562 Tax_Id=9606 Gene_Symbol=EPRS glutamyl-prolyl tRNA synthetase	TELAEPIAIRPTSETVMYPAYAK	861.1208	2580.3407	3	25	-777.777	-777.777	-777.777	-777.777	0	0	2617.5111	0	0	0	2580.3332	861.1195586	2580.336888	0	FALSE			-777.777	-777.777	-777.777	1	22.3	M:\Shao-En\MSDATA\kinaseinhib\k252a\solcomp\1000x\J5\MSQuantCompatible_kinaseinhib_k252a_solcomp_1000x_J5_combo_mascot_results.html	1Arg6 1Met(ox) 1Lys8	1	-777.777	-777.777	M:\Shao-En\MSDATA\kinaseinhib\k252a\solcomp\1000x\J5\m03182008_j5_6a.raw		0	2550.303935		0	FALSE	0	-777.777
-1	1	0	0.73	0.13	IPI:IPI00013452.8	172080	SPACER	SWISS-PROT:P07814|TREMBL:A0AVA9;Q05BP6;Q05DF8;Q3KQZ8;Q5DSM1;Q5H9S5;Q6PD57;Q86X73|ENSEMBL:ENSP00000355890|REFSEQ:NP_004437|H-INV:HIT000321887|VEGA:OTTHUMP00000035562 Tax_Id=9606 Gene_Symbol=EPRS glutamyl-prolyl tRNA synthetase	TGKEYIPGQPPLSQSSDSSPTR	778.0521	2331.1343	3	50	-777.777	-777.777	-777.777	-777.777	2301.984899	8.330677645	2300.7658	2302.045699	2301.0449	51733.38247	2331.1342	778.0510939	2331.131494	2331.135463	FALSE			-777.777	-777.777	-777.777	1	43.9	M:\Shao-En\MSDATA\kinaseinhib\k252a\solcomp\1000x\J5\MSQuantCompatible_kinaseinhib_k252a_solcomp_1000x_J5_combo_mascot_results.html		1	-777.777	-777.777	M:\Shao-En\MSDATA\kinaseinhib\k252a\solcomp\1000x\J5\m03182008_j5_6a.raw		12772096.18	2331.134245		778.0526626	TRUE	778.0516564	-777.777
-1	1	0	0.73	0.13	IPI:IPI00013452.8	172080	SPACER	SWISS-PROT:P07814|TREMBL:A0AVA9;Q05BP6;Q05DF8;Q3KQZ8;Q5DSM1;Q5H9S5;Q6PD57;Q86X73|ENSEMBL:ENSP00000355890|REFSEQ:NP_004437|H-INV:HIT000321887|VEGA:OTTHUMP00000035562 Tax_Id=9606 Gene_Symbol=EPRS glutamyl-prolyl tRNA synthetase	TGNKYNVYPTYDFACPIVDSIEGVTHALR	825.9024	3299.5807	4	29	-777.777	-777.777	-777.777	-777.777	3224.218762	24.19212986	3216.0117	3225.641155	3224.6076	39461.56902	3299.592	825.9012584	3299.575983	3299.592836	FALSE			-777.777	-777.777	-777.777	1	26.6	M:\Shao-En\MSDATA\kinaseinhib\k252a\solcomp\1000x\J5\MSQuantCompatible_kinaseinhib_k252a_solcomp_1000x_J5_combo_mascot_results.html		1	-777.777	-777.777	M:\Shao-En\MSDATA\kinaseinhib\k252a\solcomp\1000x\J5\m03182008_j5_6a.raw		8899411.273	3242.5706		825.9066203	TRUE	825.9054787	-777.777
-1	1	0	0.73	0.13	IPI:IPI00013452.8	172080	SPACER	SWISS-PROT:P07814|TREMBL:A0AVA9;Q05BP6;Q05DF8;Q3KQZ8;Q5DSM1;Q5H9S5;Q6PD57;Q86X73|ENSEMBL:ENSP00000355890|REFSEQ:NP_004437|H-INV:HIT000321887|VEGA:OTTHUMP00000035562 Tax_Id=9606 Gene_Symbol=EPRS glutamyl-prolyl tRNA synthetase	TGNKYNVYPTYDFACPIVDSIEGVTHALR	829.4153	3313.6321	4	28	-777.777	-777.777	-777.777	-777.777	0	0	3229.0534	0	0	0	3313.6264	829.4141484	3313.627543	0	FALSE			-777.777	-777.777	-777.777	1	26.4	M:\Shao-En\MSDATA\kinaseinhib\k252a\solcomp\1000x\J5\MSQuantCompatible_kinaseinhib_k252a_solcomp_1000x_J5_combo_mascot_results.html	1Arg6 1Lys8	1	-777.777	-777.777	M:\Shao-En\MSDATA\kinaseinhib\k252a\solcomp\1000x\J5\m03182008_j5_6a.raw		0	3242.5706		0	TRUE	0	-777.777
-1	1	0	0.73	0.13	IPI:IPI00013452.8	172080	SPACER	SWISS-PROT:P07814|TREMBL:A0AVA9;Q05BP6;Q05DF8;Q3KQZ8;Q5DSM1;Q5H9S5;Q6PD57;Q86X73|ENSEMBL:ENSP00000355890|REFSEQ:NP_004437|H-INV:HIT000321887|VEGA:OTTHUMP00000035562 Tax_Id=9606 Gene_Symbol=EPRS glutamyl-prolyl tRNA synthetase	TGQEYKPGNPPAEIGQNISSNSSASILESK	1035.1776	3102.5111	3	77	-777.777	-777.777	-777.777	-777.777	2558.170196	8.170439355	2555.9405	2558.883627	2558.8425	258331.0919	3102.5105	1035.175866	3102.505809	3102.511791	FALSE			-777.777	-777.777	-777.777	1	68.6	M:\Shao-En\MSDATA\kinaseinhib\k252a\solcomp\1000x\J5\MSQuantCompatible_kinaseinhib_k252a_solcomp_1000x_J5_combo_mascot_results.html		1	-777.777	-777.777	M:\Shao-En\MSDATA\kinaseinhib\k252a\solcomp\1000x\J5\m03182008_j5_6a.raw		41390007.53	3102.510515		1035.178004	TRUE	1035.17627	-777.777
-1	1	0	0.73	0.13	IPI:IPI00013452.8	172080	SPACER	SWISS-PROT:P07814|TREMBL:A0AVA9;Q05BP6;Q05DF8;Q3KQZ8;Q5DSM1;Q5H9S5;Q6PD57;Q86X73|ENSEMBL:ENSP00000355890|REFSEQ:NP_004437|H-INV:HIT000321887|VEGA:OTTHUMP00000035562 Tax_Id=9606 Gene_Symbol=EPRS glutamyl-prolyl tRNA synthetase	THVADFAPEVAWVTR	849.9323	1697.8501	2	94	-777.777	-777.777	-777.777	-777.777	2775.041779	12.75698795	2770.9287	2775.586133	2775.7615	228281.2737	1697.8525	849.9310903	1697.847655	1697.851815	FALSE			-777.777	-777.777	-777.777	1	78.2	M:\Shao-En\MSDATA\kinaseinhib\k252a\solcomp\1000x\J5\MSQuantCompatible_kinaseinhib_k252a_solcomp_1000x_J5_combo_mascot_results.html		1	-777.777	-777.777	M:\Shao-En\MSDATA\kinaseinhib\k252a\solcomp\1000x\J5\m03182008_j5_6a.raw		48855267.68	1697.852515		849.9356981	TRUE	849.9344884	-777.777
-1	1	0	0.73	0.13	IPI:IPI00013452.8	172080	SPACER	SWISS-PROT:P07814|TREMBL:A0AVA9;Q05BP6;Q05DF8;Q3KQZ8;Q5DSM1;Q5H9S5;Q6PD57;Q86X73|ENSEMBL:ENSP00000355890|REFSEQ:NP_004437|H-INV:HIT000321887|VEGA:OTTHUMP00000035562 Tax_Id=9606 Gene_Symbol=EPRS glutamyl-prolyl tRNA synthetase	THVADFAPEVAWVTR	852.9446	1703.8746	2	77	-777.777	-777.777	-777.777	-777.777	0	0	2772.7892	0	0	0	1703.8726	852.9433818	1703.872238	0	FALSE			-777.777	-777.777	-777.777	1	70.3	M:\Shao-En\MSDATA\kinaseinhib\k252a\solcomp\1000x\J5\MSQuantCompatible_kinaseinhib_k252a_solcomp_1000x_J5_combo_mascot_results.html	1Arg6	1	-777.777	-777.777	M:\Shao-En\MSDATA\kinaseinhib\k252a\solcomp\1000x\J5\m03182008_j5_6a.raw		0	1697.852515		0	TRUE	0	-777.777
-1	1	0	0.73	0.13	IPI:IPI00013452.8	172080	SPACER	SWISS-PROT:P07814|TREMBL:A0AVA9;Q05BP6;Q05DF8;Q3KQZ8;Q5DSM1;Q5H9S5;Q6PD57;Q86X73|ENSEMBL:ENSP00000355890|REFSEQ:NP_004437|H-INV:HIT000321887|VEGA:OTTHUMP00000035562 Tax_Id=9606 Gene_Symbol=EPRS glutamyl-prolyl tRNA synthetase	THVADFAPEVAWVTR	566.9587	1697.8541	3	23	-777.777	-777.777	-777.777	-777.777	0	0	2769.5657	0	0	0	1697.8525	566.9582916	1697.853087	0	FALSE			-777.777	-777.777	-777.777	1	12.8	M:\Shao-En\MSDATA\kinaseinhib\k252a\solcomp\1000x\J5\MSQuantCompatible_kinaseinhib_k252a_solcomp_1000x_J5_combo_mascot_results.html		1	-777.777	-777.777	M:\Shao-En\MSDATA\kinaseinhib\k252a\solcomp\1000x\J5\m03182008_j5_6a.raw		0	1697.852515		0	FALSE	0	-777.777
-1	1	0	0.73	0.13	IPI:IPI00013452.8	172080	SPACER	SWISS-PROT:P07814|TREMBL:A0AVA9;Q05BP6;Q05DF8;Q3KQZ8;Q5DSM1;Q5H9S5;Q6PD57;Q86X73|ENSEMBL:ENSP00000355890|REFSEQ:NP_004437|H-INV:HIT000321887|VEGA:OTTHUMP00000035562 Tax_Id=9606 Gene_Symbol=EPRS glutamyl-prolyl tRNA synthetase	THVADFAPEVAWVTR	425.4725	1697.861	4	11	-777.777	-777.777	-777.777	-777.777	0	0	2055.1168	0	0	0	1697.8525	425.4724923	1697.860918	0	FALSE			-777.777	-777.777	-777.777	1	1.6	M:\Shao-En\MSDATA\kinaseinhib\k252a\solcomp\1000x\J5\MSQuantCompatible_kinaseinhib_k252a_solcomp_1000x_J5_combo_mascot_results.html		1	-777.777	-777.777	M:\Shao-En\MSDATA\kinaseinhib\k252a\solcomp\1000x\J5\m03182008_j5_1.raw		0	1697.852515		0	FALSE	0	-777.777
-1	1	0	0.73	0.13	IPI:IPI00013452.8	172080	SPACER	SWISS-PROT:P07814|TREMBL:A0AVA9;Q05BP6;Q05DF8;Q3KQZ8;Q5DSM1;Q5H9S5;Q6PD57;Q86X73|ENSEMBL:ENSP00000355890|REFSEQ:NP_004437|H-INV:HIT000321887|VEGA:OTTHUMP00000035562 Tax_Id=9606 Gene_Symbol=EPRS glutamyl-prolyl tRNA synthetase	TTARDQDLEPGAPSMGAK	620.9629	1859.867	3	30	-777.777	-777.777	-777.777	-777.777	2094.589615	5.814219833	2095.4863	2094.835218	2093.9573	14093.77248	1859.8683	620.9623387	1859.865228	1859.86683	FALSE			-777.777	-777.777	-777.777	1	18.2	M:\Shao-En\MSDATA\kinaseinhib\k252a\solcomp\1000x\J5\MSQuantCompatible_kinaseinhib_k252a_solcomp_1000x_J5_combo_mascot_results.html	1Met(ox)	1	-777.777	-777.777	M:\Shao-En\MSDATA\kinaseinhib\k252a\solcomp\1000x\J5\m03182008_j5_6a.raw		4849701.318	1843.873395		620.962949	TRUE	620.9623877	-777.777
-1	1	0	0.73	0.13	IPI:IPI00013452.8	172080	SPACER	SWISS-PROT:P07814|TREMBL:A0AVA9;Q05BP6;Q05DF8;Q3KQZ8;Q5DSM1;Q5H9S5;Q6PD57;Q86X73|ENSEMBL:ENSP00000355890|REFSEQ:NP_004437|H-INV:HIT000321887|VEGA:OTTHUMP00000035562 Tax_Id=9606 Gene_Symbol=EPRS glutamyl-prolyl tRNA synthetase	VACVQVVIIPCGITNALSEEDKEALIAK	1014.2068	3039.5987	3	36	-777.777	-777.777	-777.777	-777.777	3046.180723	8.210539726	3047.3473	3045.899921	3045.7926	38638.16409	3039.5983	1014.205125	3039.593587	3039.594804	FALSE			-777.777	-777.777	-777.777	1	27.6	M:\Shao-En\MSDATA\kinaseinhib\k252a\solcomp\1000x\J5\MSQuantCompatible_kinaseinhib_k252a_solcomp_1000x_J5_combo_mascot_results.html		1	-777.777	-777.777	M:\Shao-En\MSDATA\kinaseinhib\k252a\solcomp\1000x\J5\m03182008_j5_6a.raw		6381261.373	2925.555446		1014.206833	TRUE	1014.205158	-777.777
-1	1	0	0.73	0.13	IPI:IPI00013452.8	172080	SPACER	SWISS-PROT:P07814|TREMBL:A0AVA9;Q05BP6;Q05DF8;Q3KQZ8;Q5DSM1;Q5H9S5;Q6PD57;Q86X73|ENSEMBL:ENSP00000355890|REFSEQ:NP_004437|H-INV:HIT000321887|VEGA:OTTHUMP00000035562 Tax_Id=9606 Gene_Symbol=EPRS glutamyl-prolyl tRNA synthetase	VASQGEVVR	475.7708	949.5271	2	57	-777.777	-777.777	-777.777	-777.777	897.8482195	6.935417902	897.3298	897.8119577	897.9425	3068.026323	949.5288	475.7706498	949.5267743	943.5070057	FALSE			-777.777	-777.777	-777.777	1	36.9	M:\Shao-En\MSDATA\kinaseinhib\k252a\solcomp\1000x\J5\MSQuantCompatible_kinaseinhib_k252a_solcomp_1000x_J5_combo_mascot_results.html	1Arg6	1	-777.777	-777.777	M:\Shao-En\MSDATA\kinaseinhib\k252a\solcomp\1000x\J5\m03182008_j5_6a.raw		1652637.564	943.5086747		475.7708619	TRUE	475.7707118	-777.777
-1	1	0	0.73	0.13	IPI:IPI00013452.8	172080	SPACER	SWISS-PROT:P07814|TREMBL:A0AVA9;Q05BP6;Q05DF8;Q3KQZ8;Q5DSM1;Q5H9S5;Q6PD57;Q86X73|ENSEMBL:ENSP00000355890|REFSEQ:NP_004437|H-INV:HIT000321887|VEGA:OTTHUMP00000035562 Tax_Id=9606 Gene_Symbol=EPRS glutamyl-prolyl tRNA synthetase	VASQGEVVR	472.7604	943.5062	2	49	-777.777	-777.777	-777.777	-777.777	0	0	896.3628	0	0	0	943.5086	472.7602584	943.5059913	0	FALSE			-777.777	-777.777	-777.777	1	24.8	M:\Shao-En\MSDATA\kinaseinhib\k252a\solcomp\1000x\J5\MSQuantCompatible_kinaseinhib_k252a_solcomp_1000x_J5_combo_mascot_results.html		1	-777.777	-777.777	M:\Shao-En\MSDATA\kinaseinhib\k252a\solcomp\1000x\J5\m03182008_j5_6a.raw		0	943.5086747		0	TRUE	0	-777.777
-1	1	0	0.73	0.13	IPI:IPI00013452.8	172080	SPACER	SWISS-PROT:P07814|TREMBL:A0AVA9;Q05BP6;Q05DF8;Q3KQZ8;Q5DSM1;Q5H9S5;Q6PD57;Q86X73|ENSEMBL:ENSP00000355890|REFSEQ:NP_004437|H-INV:HIT000321887|VEGA:OTTHUMP00000035562 Tax_Id=9606 Gene_Symbol=EPRS glutamyl-prolyl tRNA synthetase	VASQGEVVRK	536.8081	1071.6017	2	58	-777.777	-777.777	-777.777	-777.777	805.4210515	4.3234	806.5056	805.9387	805.9387	3101.072892	1071.6036	536.807777	1071.601029	1071.601025	FALSE			-777.777	-777.777	-777.777	1	29.6	M:\Shao-En\MSDATA\kinaseinhib\k252a\solcomp\1000x\J5\MSQuantCompatible_kinaseinhib_k252a_solcomp_1000x_J5_combo_mascot_results.html		1	-777.777	-777.777	M:\Shao-En\MSDATA\kinaseinhib\k252a\solcomp\1000x\J5\m03182008_j5_6a.raw		1375302.004	1071.603635		536.8081447	TRUE	536.8078217	-777.777
-1	1	0	0.73	0.13	IPI:IPI00013452.8	172080	SPACER	SWISS-PROT:P07814|TREMBL:A0AVA9;Q05BP6;Q05DF8;Q3KQZ8;Q5DSM1;Q5H9S5;Q6PD57;Q86X73|ENSEMBL:ENSP00000355890|REFSEQ:NP_004437|H-INV:HIT000321887|VEGA:OTTHUMP00000035562 Tax_Id=9606 Gene_Symbol=EPRS glutamyl-prolyl tRNA synthetase	VASQGEVVRK	358.2084	1071.6033	3	29	-777.777	-777.777	-777.777	-777.777	805.9387	0	807.1605	805.9387	805.9387	918.942094	1071.6036	358.2085827	1071.60396	1071.603957	FALSE			-777.777	-777.777	-777.777	1	19.2	M:\Shao-En\MSDATA\kinaseinhib\k252a\solcomp\1000x\J5\MSQuantCompatible_kinaseinhib_k252a_solcomp_1000x_J5_combo_mascot_results.html		1	-777.777	-777.777	M:\Shao-En\MSDATA\kinaseinhib\k252a\solcomp\1000x\J5\m03182008_j5_6a.raw		780621.7148	1071.603635		358.2083897	TRUE	358.2085725	-777.777
-1	1	0	0.73	0.13	IPI:IPI00013452.8	172080	SPACER	SWISS-PROT:P07814|TREMBL:A0AVA9;Q05BP6;Q05DF8;Q3KQZ8;Q5DSM1;Q5H9S5;Q6PD57;Q86X73|ENSEMBL:ENSP00000355890|REFSEQ:NP_004437|H-INV:HIT000321887|VEGA:OTTHUMP00000035562 Tax_Id=9606 Gene_Symbol=EPRS glutamyl-prolyl tRNA synthetase	VAVQGDVVR	471.7715	941.5284	2	67	-777.777	-777.777	-777.777	-777.777	2129.171691	5.520024506	2128.3368	2129.430857	2129.489	136192.8362	941.5294	471.7713612	941.5281969	941.5290369	FALSE			-777.777	-777.777	-777.777	1	42.1	M:\Shao-En\MSDATA\kinaseinhib\k252a\solcomp\1000x\J5\MSQuantCompatible_kinaseinhib_k252a_solcomp_1000x_J5_combo_mascot_results.html		1	-777.777	-777.777	M:\Shao-En\MSDATA\kinaseinhib\k252a\solcomp\1000x\J5\m03182008_j5_6a.raw		73664988.5	941.5294047		471.771525	TRUE	471.7713862	-777.777
-1	1	0	0.73	0.13	IPI:IPI00013452.8	172080	SPACER	SWISS-PROT:P07814|TREMBL:A0AVA9;Q05BP6;Q05DF8;Q3KQZ8;Q5DSM1;Q5H9S5;Q6PD57;Q86X73|ENSEMBL:ENSP00000355890|REFSEQ:NP_004437|H-INV:HIT000321887|VEGA:OTTHUMP00000035562 Tax_Id=9606 Gene_Symbol=EPRS glutamyl-prolyl tRNA synthetase	VAVQGDVVR	474.782	947.5495	2	54	-777.777	-777.777	-777.777	-777.777	0	0	2128.5675	0	0	0	947.5495	474.7818526	947.5491799	0	FALSE			-777.777	-777.777	-777.777	1	37.2	M:\Shao-En\MSDATA\kinaseinhib\k252a\solcomp\1000x\J5\MSQuantCompatible_kinaseinhib_k252a_solcomp_1000x_J5_combo_mascot_results.html	1Arg6	1	-777.777	-777.777	M:\Shao-En\MSDATA\kinaseinhib\k252a\solcomp\1000x\J5\m03182008_j5_6a.raw		0	941.5294047		0	TRUE	0	-777.777
-1	1	0	0.73	0.13	IPI:IPI00013452.8	172080	SPACER	SWISS-PROT:P07814|TREMBL:A0AVA9;Q05BP6;Q05DF8;Q3KQZ8;Q5DSM1;Q5H9S5;Q6PD57;Q86X73|ENSEMBL:ENSP00000355890|REFSEQ:NP_004437|H-INV:HIT000321887|VEGA:OTTHUMP00000035562 Tax_Id=9606 Gene_Symbol=EPRS glutamyl-prolyl tRNA synthetase	VLFDKVASQGEVVR	773.9323	1545.8501	2	74	-777.777	-777.777	-777.777	-777.777	2414.769492	5.654919297	2413.4422	2414.710272	2414.6314	536823.1135	1545.8514	773.9313055	1545.848086	1545.847238	FALSE			-777.777	-777.777	-777.777	1	62.1	M:\Shao-En\MSDATA\kinaseinhib\k252a\solcomp\1000x\J5\MSQuantCompatible_kinaseinhib_k252a_solcomp_1000x_J5_combo_mascot_results.html		1	-777.777	-777.777	M:\Shao-En\MSDATA\kinaseinhib\k252a\solcomp\1000x\J5\m03182008_j5_6a.raw		132535354	1545.851455		773.9318752	TRUE	773.9308807	-777.777
-1	1	0	0.73	0.13	IPI:IPI00013452.8	172080	SPACER	SWISS-PROT:P07814|TREMBL:A0AVA9;Q05BP6;Q05DF8;Q3KQZ8;Q5DSM1;Q5H9S5;Q6PD57;Q86X73|ENSEMBL:ENSP00000355890|REFSEQ:NP_004437|H-INV:HIT000321887|VEGA:OTTHUMP00000035562 Tax_Id=9606 Gene_Symbol=EPRS glutamyl-prolyl tRNA synthetase	VLFDKVASQGEVVR	780.9505	1559.8864	2	59	-777.777	-777.777	-777.777	-777.777	0	0	2413.9256	0	0	0	1559.8857	780.9494857	1559.884446	0	FALSE			-777.777	-777.777	-777.777	1	44.4	M:\Shao-En\MSDATA\kinaseinhib\k252a\solcomp\1000x\J5\MSQuantCompatible_kinaseinhib_k252a_solcomp_1000x_J5_combo_mascot_results.html	1Arg6 1Lys8	1	-777.777	-777.777	M:\Shao-En\MSDATA\kinaseinhib\k252a\solcomp\1000x\J5\m03182008_j5_6a.raw		0	1545.851455		0	TRUE	0	-777.777
-1	1	0	0.73	0.13	IPI:IPI00013452.8	172080	SPACER	SWISS-PROT:P07814|TREMBL:A0AVA9;Q05BP6;Q05DF8;Q3KQZ8;Q5DSM1;Q5H9S5;Q6PD57;Q86X73|ENSEMBL:ENSP00000355890|REFSEQ:NP_004437|H-INV:HIT000321887|VEGA:OTTHUMP00000035562 Tax_Id=9606 Gene_Symbol=EPRS glutamyl-prolyl tRNA synthetase	VLFDKVASQGEVVR	516.2908	1545.8505	3	48	-777.777	-777.777	-777.777	-777.777	2414.866767	9.902863747	2412.6781	2414.732713	2414.6314	411177.2227	1545.8514	516.2905351	1545.849817	1545.849751	FALSE			-777.777	-777.777	-777.777	1	41	M:\Shao-En\MSDATA\kinaseinhib\k252a\solcomp\1000x\J5\MSQuantCompatible_kinaseinhib_k252a_solcomp_1000x_J5_combo_mascot_results.html		1	-777.777	-777.777	M:\Shao-En\MSDATA\kinaseinhib\k252a\solcomp\1000x\J5\m03182008_j5_6a.raw		193788209	1545.851455		516.2908664	TRUE	516.2906015	-777.777
-1	1	0	0.73	0.13	IPI:IPI00013452.8	172080	SPACER	SWISS-PROT:P07814|TREMBL:A0AVA9;Q05BP6;Q05DF8;Q3KQZ8;Q5DSM1;Q5H9S5;Q6PD57;Q86X73|ENSEMBL:ENSP00000355890|REFSEQ:NP_004437|H-INV:HIT000321887|VEGA:OTTHUMP00000035562 Tax_Id=9606 Gene_Symbol=EPRS glutamyl-prolyl tRNA synthetase	VLFDKVASQGEVVR	520.9694	1559.8863	3	36	-777.777	-777.777	-777.777	-777.777	0	0	2415.1427	0	0	0	1559.8857	520.9691219	1559.885577	0	FALSE			-777.777	-777.777	-777.777	1	20.5	M:\Shao-En\MSDATA\kinaseinhib\k252a\solcomp\1000x\J5\MSQuantCompatible_kinaseinhib_k252a_solcomp_1000x_J5_combo_mascot_results.html	1Arg6 1Lys8	1	-777.777	-777.777	M:\Shao-En\MSDATA\kinaseinhib\k252a\solcomp\1000x\J5\m03182008_j5_6a.raw		0	1545.851455		0	TRUE	0	-777.777
-1	1	0	0.73	0.13	IPI:IPI00013452.8	172080	SPACER	SWISS-PROT:P07814|TREMBL:A0AVA9;Q05BP6;Q05DF8;Q3KQZ8;Q5DSM1;Q5H9S5;Q6PD57;Q86X73|ENSEMBL:ENSP00000355890|REFSEQ:NP_004437|H-INV:HIT000321887|VEGA:OTTHUMP00000035562 Tax_Id=9606 Gene_Symbol=EPRS glutamyl-prolyl tRNA synthetase	VTVRFPPEASGYLHIGHAK	524.0426	2092.1413	4	10	-777.777	-777.777	-777.777	-777.777	0	0	2516.5478	0	0	0	2092.1404	524.0423132	2092.140202	0	FALSE			-777.777	-777.777	-777.777	1	3.4	M:\Shao-En\MSDATA\kinaseinhib\k252a\solcomp\1000x\J5\MSQuantCompatible_kinaseinhib_k252a_solcomp_1000x_J5_combo_mascot_results.html	1Arg6 1Lys8	1	-777.777	-777.777	M:\Shao-En\MSDATA\kinaseinhib\k252a\solcomp\1000x\J5\m03182008_j5_6a.raw		0	2078.106095		0	FALSE	0	-777.777
-1	1	0	0.73	0.13	IPI:IPI00013452.8	172080	SPACER	SWISS-PROT:P07814|TREMBL:A0AVA9;Q05BP6;Q05DF8;Q3KQZ8;Q5DSM1;Q5H9S5;Q6PD57;Q86X73|ENSEMBL:ENSP00000355890|REFSEQ:NP_004437|H-INV:HIT000321887|VEGA:OTTHUMP00000035562 Tax_Id=9606 Gene_Symbol=EPRS glutamyl-prolyl tRNA synthetase	WEFKHPQPFLR	495.5978	1483.7714	3	18	-777.777	-777.777	-777.777	-777.777	0	0	2479.8117	0	0	0	1483.7724	495.5975937	1483.770993	0	FALSE			-777.777	-777.777	-777.777	1	8.1	M:\Shao-En\MSDATA\kinaseinhib\k252a\solcomp\1000x\J5\MSQuantCompatible_kinaseinhib_k252a_solcomp_1000x_J5_combo_mascot_results.html		1	-777.777	-777.777	M:\Shao-En\MSDATA\kinaseinhib\k252a\solcomp\1000x\J5\m03182008_j5_6a.raw		0	1483.772425		0	FALSE	0	-777.777
-1	1	0	0.73	0.13	IPI:IPI00013452.8	172080	SPACER	SWISS-PROT:P07814|TREMBL:A0AVA9;Q05BP6;Q05DF8;Q3KQZ8;Q5DSM1;Q5H9S5;Q6PD57;Q86X73|ENSEMBL:ENSP00000355890|REFSEQ:NP_004437|H-INV:HIT000321887|VEGA:OTTHUMP00000035562 Tax_Id=9606 Gene_Symbol=EPRS glutamyl-prolyl tRNA synthetase	WEFKHPQPFLR	500.2763	1497.8071	3	18	-777.777	-777.777	-777.777	-777.777	0	0	2480.3365	0	0	0	1497.8067	500.2760805	1497.806453	0	FALSE			-777.777	-777.777	-777.777	1	10	M:\Shao-En\MSDATA\kinaseinhib\k252a\solcomp\1000x\J5\MSQuantCompatible_kinaseinhib_k252a_solcomp_1000x_J5_combo_mascot_results.html	1Arg6 1Lys8	1	-777.777	-777.777	M:\Shao-En\MSDATA\kinaseinhib\k252a\solcomp\1000x\J5\m03182008_j5_6a.raw		0	1483.772425		0	FALSE	0	-777.777
-1	1	0	0.73	0.13	IPI:IPI00013452.8	172080	SPACER	SWISS-PROT:P07814|TREMBL:A0AVA9;Q05BP6;Q05DF8;Q3KQZ8;Q5DSM1;Q5H9S5;Q6PD57;Q86X73|ENSEMBL:ENSP00000355890|REFSEQ:NP_004437|H-INV:HIT000321887|VEGA:OTTHUMP00000035562 Tax_Id=9606 Gene_Symbol=EPRS glutamyl-prolyl tRNA synthetase	WEFKHPQPFLR	371.9504	1483.7725	4	17	-777.777	-777.777	-777.777	-777.777	0	0	2480.8925	0	0	0	1483.7724	371.9505438	1483.773125	0	FALSE			-777.777	-777.777	-777.777	1	3.2	M:\Shao-En\MSDATA\kinaseinhib\k252a\solcomp\1000x\J5\MSQuantCompatible_kinaseinhib_k252a_solcomp_1000x_J5_combo_mascot_results.html		1	-777.777	-777.777	M:\Shao-En\MSDATA\kinaseinhib\k252a\solcomp\1000x\J5\m03182008_j5_6a.raw		0	1483.772425		0	FALSE	0	-777.777
-1	1	0	0.73	0.13	IPI:IPI00013452.8	172080	SPACER	SWISS-PROT:P07814|TREMBL:A0AVA9;Q05BP6;Q05DF8;Q3KQZ8;Q5DSM1;Q5H9S5;Q6PD57;Q86X73|ENSEMBL:ENSP00000355890|REFSEQ:NP_004437|H-INV:HIT000321887|VEGA:OTTHUMP00000035562 Tax_Id=9606 Gene_Symbol=EPRS glutamyl-prolyl tRNA synthetase	WFGFLEAQQAFQSVGTK	972.4892	1942.9639	2	122	-777.777	-777.777	-777.777	-777.777	3169.772924	12.8522773	3167.6777	3169.721142	3169.8347	58181.00516	1942.9577	972.4876433	1942.960761	1942.956897	FALSE			-777.777	-777.777	-777.777	1	108.9	M:\Shao-En\MSDATA\kinaseinhib\k252a\solcomp\1000x\J5\MSQuantCompatible_kinaseinhib_k252a_solcomp_1000x_J5_combo_mascot_results.html		1	-777.777	-777.777	M:\Shao-En\MSDATA\kinaseinhib\k252a\solcomp\1000x\J5\m03182008_j5_6a.raw		10228558.77	1942.957715		972.4885315	TRUE	972.4869748	-777.777
-1	1	0	0.73	0.13	IPI:IPI00013452.8	172080	SPACER	SWISS-PROT:P07814|TREMBL:A0AVA9;Q05BP6;Q05DF8;Q3KQZ8;Q5DSM1;Q5H9S5;Q6PD57;Q86X73|ENSEMBL:ENSP00000355890|REFSEQ:NP_004437|H-INV:HIT000321887|VEGA:OTTHUMP00000035562 Tax_Id=9606 Gene_Symbol=EPRS glutamyl-prolyl tRNA synthetase	WFGFLEAQQAFQSVGTK	976.4946	1950.9746	2	105	-777.777	-777.777	-777.777	-777.777	0	0	3168.4818	0	0	0	1950.9719	976.4930319	1950.971538	0	FALSE			-777.777	-777.777	-777.777	1	94.1	M:\Shao-En\MSDATA\kinaseinhib\k252a\solcomp\1000x\J5\MSQuantCompatible_kinaseinhib_k252a_solcomp_1000x_J5_combo_mascot_results.html	1Lys8	1	-777.777	-777.777	M:\Shao-En\MSDATA\kinaseinhib\k252a\solcomp\1000x\J5\m03182008_j5_6a.raw		0	1942.957715		0	TRUE	0	-777.777
-1	1	0	0.73	0.13	IPI:IPI00013452.8	172080	SPACER	SWISS-PROT:P07814|TREMBL:A0AVA9;Q05BP6;Q05DF8;Q3KQZ8;Q5DSM1;Q5H9S5;Q6PD57;Q86X73|ENSEMBL:ENSP00000355890|REFSEQ:NP_004437|H-INV:HIT000321887|VEGA:OTTHUMP00000035562 Tax_Id=9606 Gene_Symbol=EPRS glutamyl-prolyl tRNA synthetase	YNVYPTYDFACPIVDSIEGVTHALR	967.4678	2899.3815	3	43	-777.777	-777.777	-777.777	-777.777	3380.034567	16.25662212	3380.2054	3380.372463	3383.6681	13383.61057	2899.385	967.4662575	2899.376984	2899.383648	FALSE			-777.777	-777.777	-777.777	1	39.9	M:\Shao-En\MSDATA\kinaseinhib\k252a\solcomp\1000x\J5\MSQuantCompatible_kinaseinhib_k252a_solcomp_1000x_J5_combo_mascot_results.html		1	-777.777	-777.777	M:\Shao-En\MSDATA\kinaseinhib\k252a\solcomp\1000x\J5\m03182008_j5_6a.raw		2359071.508	2842.36357		967.4700162	TRUE	967.4684737	-777.777
-1	1	0	0.73	0.13	IPI:IPI00013452.8	172080	SPACER	SWISS-PROT:P07814|TREMBL:A0AVA9;Q05BP6;Q05DF8;Q3KQZ8;Q5DSM1;Q5H9S5;Q6PD57;Q86X73|ENSEMBL:ENSP00000355890|REFSEQ:NP_004437|H-INV:HIT000321887|VEGA:OTTHUMP00000035562 Tax_Id=9606 Gene_Symbol=EPRS glutamyl-prolyl tRNA synthetase	YVALLKK	417.7757	833.5369	2	24	-777.777	-777.777	-777.777	-777.777	0	0	2129.0266	0	0	0	833.5374	417.7757141	833.5369027	0	FALSE			-777.777	-777.777	-777.777	1	11.1	M:\Shao-En\MSDATA\kinaseinhib\k252a\solcomp\1000x\J5\MSQuantCompatible_kinaseinhib_k252a_solcomp_1000x_J5_combo_mascot_results.html		1	-777.777	-777.777	M:\Shao-En\MSDATA\kinaseinhib\k252a\solcomp\1000x\J5\m03182008_j5_6a.raw		0	833.5374547		0	FALSE	0	-777.777
-1	1	0	0.73	0.13	IPI:IPI00013452.8	172080	SPACER	SWISS-PROT:P07814|TREMBL:A0AVA9;Q05BP6;Q05DF8;Q3KQZ8;Q5DSM1;Q5H9S5;Q6PD57;Q86X73|ENSEMBL:ENSP00000355890|REFSEQ:NP_004437|H-INV:HIT000321887|VEGA:OTTHUMP00000035562 Tax_Id=9606 Gene_Symbol=EPRS glutamyl-prolyl tRNA synthetase	YYTLFGR	460.2374	918.4603	2	43	-777.777	-777.777	-777.777	-777.777	2634.417398	12.12722174	2631.2865	2634.271262	2634.2153	343924.0952	918.4599	460.2372938	918.4600623	918.4608903	FALSE			-777.777	-777.777	-777.777	1	29.6	M:\Shao-En\MSDATA\kinaseinhib\k252a\solcomp\1000x\J5\MSQuantCompatible_kinaseinhib_k252a_solcomp_1000x_J5_combo_mascot_results.html		1	-777.777	-777.777	M:\Shao-En\MSDATA\kinaseinhib\k252a\solcomp\1000x\J5\m03182008_j5_6a.raw		193179841.5	918.4599447		460.2373606	TRUE	460.2372544	-777.777
-1	1	0	0.73	0.13	IPI:IPI00013452.8	172080	SPACER	SWISS-PROT:P07814|TREMBL:A0AVA9;Q05BP6;Q05DF8;Q3KQZ8;Q5DSM1;Q5H9S5;Q6PD57;Q86X73|ENSEMBL:ENSP00000355890|REFSEQ:NP_004437|H-INV:HIT000321887|VEGA:OTTHUMP00000035562 Tax_Id=9606 Gene_Symbol=EPRS glutamyl-prolyl tRNA synthetase	YYTLFGR	460.2373	918.4601	2	41	-777.777	-777.777	-777.777	-777.777	0	0	2640.1852	0	0	0	918.4599	460.2371938	918.4598623	0	FALSE			-777.777	-777.777	-777.777	1	23.5	M:\Shao-En\MSDATA\kinaseinhib\k252a\solcomp\1000x\J5\MSQuantCompatible_kinaseinhib_k252a_solcomp_1000x_J5_combo_mascot_results.html		1	-777.777	-777.777	M:\Shao-En\MSDATA\kinaseinhib\k252a\solcomp\1000x\J5\m03182008_j5_6a.raw		0	918.4599447		0	TRUE	0	-777.777
-1	1	0	0.73	0.13	IPI:IPI00013452.8	172080	SPACER	SWISS-PROT:P07814|TREMBL:A0AVA9;Q05BP6;Q05DF8;Q3KQZ8;Q5DSM1;Q5H9S5;Q6PD57;Q86X73|ENSEMBL:ENSP00000355890|REFSEQ:NP_004437|H-INV:HIT000321887|VEGA:OTTHUMP00000035562 Tax_Id=9606 Gene_Symbol=EPRS glutamyl-prolyl tRNA synthetase	YYTLFGR	463.2474	924.4803	2	36	-777.777	-777.777	-777.777	-777.777	0	0	2633.0507	0	0	0	924.48	463.2472853	924.4800452	0	FALSE			-777.777	-777.777	-777.777	1	20.9	M:\Shao-En\MSDATA\kinaseinhib\k252a\solcomp\1000x\J5\MSQuantCompatible_kinaseinhib_k252a_solcomp_1000x_J5_combo_mascot_results.html	1Arg6	1	-777.777	-777.777	M:\Shao-En\MSDATA\kinaseinhib\k252a\solcomp\1000x\J5\m03182008_j5_6a.raw		0	918.4599447		0	TRUE	0	-777.777
-1	1	0	1.154	0.22	IPI:IPI00026781.2	275850	SPACER	SWISS-PROT:P49327|TREMBL:Q6PJJ3|ENSEMBL:ENSP00000304592|REFSEQ:NP_004095|H-INV:HIT000260792|VEGA:OTTHUMP00000180803 Tax_Id=9606 Gene_Symbol=FASN Fatty acid synthase	AAEQYTPK	458.2364	914.4583	2	30	-777.777	-777.777	-777.777	-777.777	904.883462	17.39971478	908.4076	905.1489525	908.7323	213.4579092	914.4589	458.2362995	914.4580736	906.442396	FALSE			-777.777	-777.777	-777.777	1	5	M:\Shao-En\MSDATA\kinaseinhib\k252a\solcomp\1000x\J5\MSQuantCompatible_kinaseinhib_k252a_solcomp_1000x_J5_combo_mascot_results.html	1Lys8	2	-777.777	-777.777	M:\Shao-En\MSDATA\kinaseinhib\k252a\solcomp\1000x\J5\m03182008_j5_6a.raw		124522.4873	906.4446847		458.2365411	TRUE	458.2364406	-777.777
-1	1	0	1.154	0.22	IPI:IPI00026781.2	275850	SPACER	SWISS-PROT:P49327|TREMBL:Q6PJJ3|ENSEMBL:ENSP00000304592|REFSEQ:NP_004095|H-INV:HIT000260792|VEGA:OTTHUMP00000180803 Tax_Id=9606 Gene_Symbol=FASN Fatty acid synthase	AALQEELQLCK	655.8474	1309.6803	2	36	-777.777	-777.777	-777.777	-777.777	2508.608	10.44193988	2509.7534	2508.987839	2508.3934	56600.07315	1309.6791	655.8467399	1309.678954	1301.6649	FALSE			-777.777	-777.777	-777.777	1	22.2	M:\Shao-En\MSDATA\kinaseinhib\k252a\solcomp\1000x\J5\MSQuantCompatible_kinaseinhib_k252a_solcomp_1000x_J5_combo_mascot_results.html	1Lys8	2	-777.777	-777.777	M:\Shao-En\MSDATA\kinaseinhib\k252a\solcomp\1000x\J5\m03182008_j5_6a.raw		18118329.44	1244.64345		655.8474051	TRUE	655.846745	-777.777
-1	1	0	1.154	0.22	IPI:IPI00026781.2	275850	SPACER	SWISS-PROT:P49327|TREMBL:Q6PJJ3|ENSEMBL:ENSP00000304592|REFSEQ:NP_004095|H-INV:HIT000260792|VEGA:OTTHUMP00000180803 Tax_Id=9606 Gene_Symbol=FASN Fatty acid synthase	AGLYGLPR	423.7458	845.477	2	40	-777.777	-777.777	-777.777	-777.777	2395.195703	10.34937067	2396.106	2395.176317	2395.0897	58807.30312	845.4759	423.7457972	845.4770689	845.4761419	FALSE			-777.777	-777.777	-777.777	1	11.4	M:\Shao-En\MSDATA\kinaseinhib\k252a\solcomp\1000x\J5\MSQuantCompatible_kinaseinhib_k252a_solcomp_1000x_J5_combo_mascot_results.html		2	-777.777	-777.777	M:\Shao-En\MSDATA\kinaseinhib\k252a\solcomp\1000x\J5\m03182008_j5_6a.raw		38628559.75	845.4759147		423.7457837	TRUE	423.7457809	-777.777
-1	1	0	1.154	0.22	IPI:IPI00026781.2	275850	SPACER	SWISS-PROT:P49327|TREMBL:Q6PJJ3|ENSEMBL:ENSP00000304592|REFSEQ:NP_004095|H-INV:HIT000260792|VEGA:OTTHUMP00000180803 Tax_Id=9606 Gene_Symbol=FASN Fatty acid synthase	ALGLGVEQLPVVFEDVVLHQATILPK	929.201	2784.5811	3	25	-777.777	-777.777	-777.777	-777.777	0	0	3488.9148	0	0	0	2784.5788	929.1995659	2784.576909	0	FALSE			-777.777	-777.777	-777.777	1	24.6	M:\Shao-En\MSDATA\kinaseinhib\k252a\solcomp\1000x\J5\MSQuantCompatible_kinaseinhib_k252a_solcomp_1000x_J5_combo_mascot_results.html		2	-777.777	-777.777	M:\Shao-En\MSDATA\kinaseinhib\k252a\solcomp\1000x\J5\m03182008_j5_6a.raw		0	2784.578875		0	FALSE	0	-777.777
-1	1	0	1.154	0.22	IPI:IPI00026781.2	275850	SPACER	SWISS-PROT:P49327|TREMBL:Q6PJJ3|ENSEMBL:ENSP00000304592|REFSEQ:NP_004095|H-INV:HIT000260792|VEGA:OTTHUMP00000180803 Tax_Id=9606 Gene_Symbol=FASN Fatty acid synthase	ALGLGVEQLPVVFEDVVLHQATILPK	931.8711	2792.5915	3	24	-777.777	-777.777	-777.777	-777.777	0	0	3488.2955	0	0	0	2792.593	931.8696583	2792.587187	0	FALSE			-777.777	-777.777	-777.777	1	22.9	M:\Shao-En\MSDATA\kinaseinhib\k252a\solcomp\1000x\J5\MSQuantCompatible_kinaseinhib_k252a_solcomp_1000x_J5_combo_mascot_results.html	1Lys8	2	-777.777	-777.777	M:\Shao-En\MSDATA\kinaseinhib\k252a\solcomp\1000x\J5\m03182008_j5_6a.raw		0	2784.578875		0	FALSE	0	-777.777
-1	1	0	1.154	0.22	IPI:IPI00026781.2	275850	SPACER	SWISS-PROT:P49327|TREMBL:Q6PJJ3|ENSEMBL:ENSP00000304592|REFSEQ:NP_004095|H-INV:HIT000260792|VEGA:OTTHUMP00000180803 Tax_Id=9606 Gene_Symbol=FASN Fatty acid synthase	ALGLGVEQLPVVFEDVVLHQATILPK	931.8733	2792.5981	3	18	-777.777	-777.777	-777.777	-777.777	0	0	3518.4362	0	0	0	2792.593	931.8718583	2792.593787	0	FALSE			-777.777	-777.777	-777.777	1	18.2	M:\Shao-En\MSDATA\kinaseinhib\k252a\solcomp\1000x\J5\MSQuantCompatible_kinaseinhib_k252a_solcomp_1000x_J5_combo_mascot_results.html	1Lys8	2	-777.777	-777.777	M:\Shao-En\MSDATA\kinaseinhib\k252a\solcomp\1000x\J5\m03182008_j5_6a.raw		0	2784.578875		0	FALSE	0	-777.777
-1	1	0	1.154	0.22	IPI:IPI00026781.2	275850	SPACER	SWISS-PROT:P49327|TREMBL:Q6PJJ3|ENSEMBL:ENSP00000304592|REFSEQ:NP_004095|H-INV:HIT000260792|VEGA:OTTHUMP00000180803 Tax_Id=9606 Gene_Symbol=FASN Fatty acid synthase	AYLQAR	361.203	720.3915	2	31	-777.777	-777.777	-777.777	-777.777	1212.426038	40.85262196	1223.8582	1213.621729	1209.9332	1249.587476	720.3918	361.2031743	720.3918231	720.3920729	FALSE			-777.777	-777.777	-777.777	1	9.6	M:\Shao-En\MSDATA\kinaseinhib\k252a\solcomp\1000x\J5\MSQuantCompatible_kinaseinhib_k252a_solcomp_1000x_J5_combo_mascot_results.html		2	-777.777	-777.777	M:\Shao-En\MSDATA\kinaseinhib\k252a\solcomp\1000x\J5\m03182008_j5_6a.raw		1049042.563	720.3918647		361.2029303	TRUE	361.2031046	-777.777
-1	1	0	1.154	0.22	IPI:IPI00026781.2	275850	SPACER	SWISS-PROT:P49327|TREMBL:Q6PJJ3|ENSEMBL:ENSP00000304592|REFSEQ:NP_004095|H-INV:HIT000260792|VEGA:OTTHUMP00000180803 Tax_Id=9606 Gene_Symbol=FASN Fatty acid synthase	CTVFHGAQVEDAFR	546.2565	1635.7476	3	39	-777.777	-777.777	-777.777	-777.777	2465.867936	8.002737905	2465.3949	2466.518663	2464.8911	62416.67151	1635.7463	546.2561502	1635.746663	1635.746476	FALSE			-777.777	-777.777	-777.777	1	28.7	M:\Shao-En\MSDATA\kinaseinhib\k252a\solcomp\1000x\J5\MSQuantCompatible_kinaseinhib_k252a_solcomp_1000x_J5_combo_mascot_results.html		2	-777.777	-777.777	M:\Shao-En\MSDATA\kinaseinhib\k252a\solcomp\1000x\J5\m03182008_j5_6a.raw		27074306	1578.72488		546.2564696	TRUE	546.2561199	-777.777
-1	1	0	1.154	0.22	IPI:IPI00026781.2	275850	SPACER	SWISS-PROT:P49327|TREMBL:Q6PJJ3|ENSEMBL:ENSP00000304592|REFSEQ:NP_004095|H-INV:HIT000260792|VEGA:OTTHUMP00000180803 Tax_Id=9606 Gene_Symbol=FASN Fatty acid synthase	CVLLSNLSSTSHVPEVDPGSAELQK	892.454	2674.3401	3	78	-777.777	-777.777	-777.777	-777.777	2687.847142	8.199903102	2688.0399	2688.619679	2688.5524	98450.6105	2674.3363	892.4526699	2674.336222	2666.319957	FALSE			-777.777	-777.777	-777.777	1	72.2	M:\Shao-En\MSDATA\kinaseinhib\k252a\solcomp\1000x\J5\MSQuantCompatible_kinaseinhib_k252a_solcomp_1000x_J5_combo_mascot_results.html	1Lys8	2	-777.777	-777.777	M:\Shao-En\MSDATA\kinaseinhib\k252a\solcomp\1000x\J5\m03182008_j5_6a.raw		19714056.34	2609.30064		892.4542877	TRUE	892.4529576	-777.777
-1	1	0	1.154	0.22	IPI:IPI00026781.2	275850	SPACER	SWISS-PROT:P49327|TREMBL:Q6PJJ3|ENSEMBL:ENSP00000304592|REFSEQ:NP_004095|H-INV:HIT000260792|VEGA:OTTHUMP00000180803 Tax_Id=9606 Gene_Symbol=FASN Fatty acid synthase	CVLLSNLSSTSHVPEVDPGSAELQK	889.7813	2666.3221	3	60	-777.777	-777.777	-777.777	-777.777	0	0	2687.7568	0	0	0	2666.3221	889.7799775	2666.318144	0	FALSE			-777.777	-777.777	-777.777	1	45	M:\Shao-En\MSDATA\kinaseinhib\k252a\solcomp\1000x\J5\MSQuantCompatible_kinaseinhib_k252a_solcomp_1000x_J5_combo_mascot_results.html		2	-777.777	-777.777	M:\Shao-En\MSDATA\kinaseinhib\k252a\solcomp\1000x\J5\m03182008_j5_6a.raw		0	2609.30064		0	TRUE	0	-777.777
-1	1	0	1.154	0.22	IPI:IPI00026781.2	275850	SPACER	SWISS-PROT:P49327|TREMBL:Q6PJJ3|ENSEMBL:ENSP00000304592|REFSEQ:NP_004095|H-INV:HIT000260792|VEGA:OTTHUMP00000180803 Tax_Id=9606 Gene_Symbol=FASN Fatty acid synthase	DLVEAVAHILGIR	706.423	1410.8314	2	100	-777.777	-777.777	-777.777	-777.777	3544.316567	6.69460825	3544.9413	3544.397162	3544.3987	11541.55374	1410.829	706.4221967	1410.829868	1404.808447	FALSE			-777.777	-777.777	-777.777	1	77.8	M:\Shao-En\MSDATA\kinaseinhib\k252a\solcomp\1000x\J5\MSQuantCompatible_kinaseinhib_k252a_solcomp_1000x_J5_combo_mascot_results.html	1Arg6	2	-777.777	-777.777	M:\Shao-En\MSDATA\kinaseinhib\k252a\solcomp\1000x\J5\m03182008_j5_6a.raw		3340304.379	1404.808855		706.4229531	TRUE	706.4221498	-777.777
-1	1	0	1.154	0.22	IPI:IPI00026781.2	275850	SPACER	SWISS-PROT:P49327|TREMBL:Q6PJJ3|ENSEMBL:ENSP00000304592|REFSEQ:NP_004095|H-INV:HIT000260792|VEGA:OTTHUMP00000180803 Tax_Id=9606 Gene_Symbol=FASN Fatty acid synthase	DLVEAVAHILGIR	703.4114	1404.8082	2	74	-777.777	-777.777	-777.777	-777.777	0	0	3542.9174	0	0	0	1404.8088	703.4106052	1404.806685	0	FALSE			-777.777	-777.777	-777.777	1	60.5	M:\Shao-En\MSDATA\kinaseinhib\k252a\solcomp\1000x\J5\MSQuantCompatible_kinaseinhib_k252a_solcomp_1000x_J5_combo_mascot_results.html		2	-777.777	-777.777	M:\Shao-En\MSDATA\kinaseinhib\k252a\solcomp\1000x\J5\m03182008_j5_6a.raw		0	1404.808855		0	TRUE	0	-777.777
-1	1	0	1.154	0.22	IPI:IPI00026781.2	275850	SPACER	SWISS-PROT:P49327|TREMBL:Q6PJJ3|ENSEMBL:ENSP00000304592|REFSEQ:NP_004095|H-INV:HIT000260792|VEGA:OTTHUMP00000180803 Tax_Id=9606 Gene_Symbol=FASN Fatty acid synthase	DLVEAVAHILGIR	471.2838	1410.8295	3	41	-777.777	-777.777	-777.777	-777.777	3543.845347	9.093521264	3543.4887	3544.185941	3542.3835	2994.054301	1410.829	471.2836625	1410.8292	1404.809824	FALSE			-777.777	-777.777	-777.777	1	36.3	M:\Shao-En\MSDATA\kinaseinhib\k252a\solcomp\1000x\J5\MSQuantCompatible_kinaseinhib_k252a_solcomp_1000x_J5_combo_mascot_results.html	1Arg6	2	-777.777	-777.777	M:\Shao-En\MSDATA\kinaseinhib\k252a\solcomp\1000x\J5\m03182008_j5_6a.raw		1589935.402	1404.808855		471.2837727	TRUE	471.2836352	-777.777
-1	1	0	1.154	0.22	IPI:IPI00026781.2	275850	SPACER	SWISS-PROT:P49327|TREMBL:Q6PJJ3|ENSEMBL:ENSP00000304592|REFSEQ:NP_004095|H-INV:HIT000260792|VEGA:OTTHUMP00000180803 Tax_Id=9606 Gene_Symbol=FASN Fatty acid synthase	DNLEFFLAGIGR	676.3547	1350.6948	2	71	-777.777	-777.777	-777.777	-777.777	3180.089416	8.207714915	3179.9964	3180.209908	3181.0324	58006.31095	1350.6931	676.3539818	1350.693438	1350.693151	FALSE			-777.777	-777.777	-777.777	1	47.2	M:\Shao-En\MSDATA\kinaseinhib\k252a\solcomp\1000x\J5\MSQuantCompatible_kinaseinhib_k252a_solcomp_1000x_J5_combo_mascot_results.html		2	-777.777	-777.777	M:\Shao-En\MSDATA\kinaseinhib\k252a\solcomp\1000x\J5\m03182008_j5_6a.raw		17520646.41	1350.693165		676.3546264	TRUE	676.3539082	-777.777
-1	1	0	1.154	0.22	IPI:IPI00026781.2	275850	SPACER	SWISS-PROT:P49327|TREMBL:Q6PJJ3|ENSEMBL:ENSP00000304592|REFSEQ:NP_004095|H-INV:HIT000260792|VEGA:OTTHUMP00000180803 Tax_Id=9606 Gene_Symbol=FASN Fatty acid synthase	DTVTISGPQAPVFEFVEQLRK	792.4329	2374.277	3	27	-777.777	-777.777	-777.777	-777.777	3183.673635	19.4525	3174.1064	3183.877667	3186.7293	86254.72008	2374.2719	792.4318531	2374.273771	2360.23673	FALSE			-777.777	-777.777	-777.777	1	10.7	M:\Shao-En\MSDATA\kinaseinhib\k252a\solcomp\1000x\J5\MSQuantCompatible_kinaseinhib_k252a_solcomp_1000x_J5_combo_mascot_results.html	1Arg6 1Lys8	2	-777.777	-777.777	M:\Shao-En\MSDATA\kinaseinhib\k252a\solcomp\1000x\J5\m03182008_j5_6a.raw		20708415.19	2360.237565		792.4305459	TRUE	792.4294991	-777.777
-1	1	0	1.154	0.22	IPI:IPI00026781.2	275850	SPACER	SWISS-PROT:P49327|TREMBL:Q6PJJ3|ENSEMBL:ENSP00000304592|REFSEQ:NP_004095|H-INV:HIT000260792|VEGA:OTTHUMP00000180803 Tax_Id=9606 Gene_Symbol=FASN Fatty acid synthase	DTVTISGPQAPVFEFVEQLRK	792.4321	2374.2743	3	24	-777.777	-777.777	-777.777	-777.777	0	0	3191.1292	0	0	0	2374.2719	792.4310531	2374.271371	0	FALSE			-777.777	-777.777	-777.777	1	11.1	M:\Shao-En\MSDATA\kinaseinhib\k252a\solcomp\1000x\J5\MSQuantCompatible_kinaseinhib_k252a_solcomp_1000x_J5_combo_mascot_results.html	1Arg6 1Lys8	2	-777.777	-777.777	M:\Shao-En\MSDATA\kinaseinhib\k252a\solcomp\1000x\J5\m03182008_j5_6a.raw		0	2360.237565		0	FALSE	0	-777.777
-1	1	0	1.154	0.22	IPI:IPI00026781.2	275850	SPACER	SWISS-PROT:P49327|TREMBL:Q6PJJ3|ENSEMBL:ENSP00000304592|REFSEQ:NP_004095|H-INV:HIT000260792|VEGA:OTTHUMP00000180803 Tax_Id=9606 Gene_Symbol=FASN Fatty acid synthase	DTVTISGPQAPVFEFVEQLRK	787.7541	2360.2404	3	12	-777.777	-777.777	-777.777	-777.777	0	0	3176.305	0	0	0	2360.2375	787.7530664	2360.237411	0	FALSE			-777.777	-777.777	-777.777	1	3.5	M:\Shao-En\MSDATA\kinaseinhib\k252a\solcomp\1000x\J5\MSQuantCompatible_kinaseinhib_k252a_solcomp_1000x_J5_combo_mascot_results.html		2	-777.777	-777.777	M:\Shao-En\MSDATA\kinaseinhib\k252a\solcomp\1000x\J5\m03182008_j5_6a.raw		0	2360.237565		0	FALSE	0	-777.777
-1	1	0	1.154	0.22	IPI:IPI00026781.2	275850	SPACER	SWISS-PROT:P49327|TREMBL:Q6PJJ3|ENSEMBL:ENSP00000304592|REFSEQ:NP_004095|H-INV:HIT000260792|VEGA:OTTHUMP00000180803 Tax_Id=9606 Gene_Symbol=FASN Fatty acid synthase	EGGFLLLHTLLR	687.9147	1373.8149	2	52	-777.777	-777.777	-777.777	-777.777	2999.024897	10.52674566	2997.998	2999.072696	2999.0337	53384.36711	1373.8126	687.9139491	1373.813373	1367.793437	FALSE			-777.777	-777.777	-777.777	1	34.9	M:\Shao-En\MSDATA\kinaseinhib\k252a\solcomp\1000x\J5\MSQuantCompatible_kinaseinhib_k252a_solcomp_1000x_J5_combo_mascot_results.html	1Arg6	2	-777.777	-777.777	M:\Shao-En\MSDATA\kinaseinhib\k252a\solcomp\1000x\J5\m03182008_j5_6a.raw		15828543.8	1367.792485		687.914912	TRUE	687.9141611	-777.777
-1	1	0	1.154	0.22	IPI:IPI00026781.2	275850	SPACER	SWISS-PROT:P49327|TREMBL:Q6PJJ3|ENSEMBL:ENSP00000304592|REFSEQ:NP_004095|H-INV:HIT000260792|VEGA:OTTHUMP00000180803 Tax_Id=9606 Gene_Symbol=FASN Fatty acid synthase	EGGFLLLHTLLR	684.9048	1367.795	2	33	-777.777	-777.777	-777.777	-777.777	0	0	2998.2505	0	0	0	1367.7925	684.9040576	1367.79359	0	FALSE			-777.777	-777.777	-777.777	1	16.4	M:\Shao-En\MSDATA\kinaseinhib\k252a\solcomp\1000x\J5\MSQuantCompatible_kinaseinhib_k252a_solcomp_1000x_J5_combo_mascot_results.html		2	-777.777	-777.777	M:\Shao-En\MSDATA\kinaseinhib\k252a\solcomp\1000x\J5\m03182008_j5_6a.raw		0	1367.792485		0	TRUE	0	-777.777
-1	1	0	1.154	0.22	IPI:IPI00026781.2	275850	SPACER	SWISS-PROT:P49327|TREMBL:Q6PJJ3|ENSEMBL:ENSP00000304592|REFSEQ:NP_004095|H-INV:HIT000260792|VEGA:OTTHUMP00000180803 Tax_Id=9606 Gene_Symbol=FASN Fatty acid synthase	EGGFLLLHTLLR	456.9385	1367.7938	3	27	-777.777	-777.777	-777.777	-777.777	2998.699854	10.52674566	2995.8958	2998.376079	2999.0337	56895.21053	1367.7925	456.9384032	1367.793421	1367.794658	FALSE			-777.777	-777.777	-777.777	1	11.2	M:\Shao-En\MSDATA\kinaseinhib\k252a\solcomp\1000x\J5\MSQuantCompatible_kinaseinhib_k252a_solcomp_1000x_J5_combo_mascot_results.html		2	-777.777	-777.777	M:\Shao-En\MSDATA\kinaseinhib\k252a\solcomp\1000x\J5\m03182008_j5_6a.raw		32222042.13	1367.792485		456.9387047	TRUE	456.9386079	-777.777
-1	1	0	1.154	0.22	IPI:IPI00026781.2	275850	SPACER	SWISS-PROT:P49327|TREMBL:Q6PJJ3|ENSEMBL:ENSP00000304592|REFSEQ:NP_004095|H-INV:HIT000260792|VEGA:OTTHUMP00000180803 Tax_Id=9606 Gene_Symbol=FASN Fatty acid synthase	FCFTPHTEEGCLSER	625.9413	1874.8019	3	18	-777.777	-777.777	-777.777	-777.777	0	0	2434.0222	0	0	0	1874.8023	625.9407246	1874.800386	0	FALSE			-777.777	-777.777	-777.777	1	16.6	M:\Shao-En\MSDATA\kinaseinhib\k252a\solcomp\1000x\J5\MSQuantCompatible_kinaseinhib_k252a_solcomp_1000x_J5_combo_mascot_results.html	1Arg6	2	-777.777	-777.777	M:\Shao-En\MSDATA\kinaseinhib\k252a\solcomp\1000x\J5\m03182008_j5_6a.raw		0	1754.739216		0	FALSE	0	-777.777
-1	1	0	1.154	0.22	IPI:IPI00026781.2	275850	SPACER	SWISS-PROT:P49327|TREMBL:Q6PJJ3|ENSEMBL:ENSP00000304592|REFSEQ:NP_004095|H-INV:HIT000260792|VEGA:OTTHUMP00000180803 Tax_Id=9606 Gene_Symbol=FASN Fatty acid synthase	FDASFFGVHPK	630.3188	1258.6231	2	60	-777.777	-777.777	-777.777	-777.777	2640.595207	8.195551545	2639.1502	2640.595978	2639.6654	132737.7738	1258.6226	630.3182122	1258.621899	1250.607307	FALSE			-777.777	-777.777	-777.777	1	41.5	M:\Shao-En\MSDATA\kinaseinhib\k252a\solcomp\1000x\J5\MSQuantCompatible_kinaseinhib_k252a_solcomp_1000x_J5_combo_mascot_results.html	1Lys8	2	-777.777	-777.777	M:\Shao-En\MSDATA\kinaseinhib\k252a\solcomp\1000x\J5\m03182008_j5_6a.raw		45128089.86	1250.608375		630.3186972	TRUE	630.3181094	-777.777
-1	1	0	1.154	0.22	IPI:IPI00026781.2	275850	SPACER	SWISS-PROT:P49327|TREMBL:Q6PJJ3|ENSEMBL:ENSP00000304592|REFSEQ:NP_004095|H-INV:HIT000260792|VEGA:OTTHUMP00000180803 Tax_Id=9606 Gene_Symbol=FASN Fatty acid synthase	FDASFFGVHPK	626.3114	1250.6082	2	53	-777.777	-777.777	-777.777	-777.777	0	0	2640.4164	0	0	0	1250.6084	626.3108236	1250.607122	0	FALSE			-777.777	-777.777	-777.777	1	35.8	M:\Shao-En\MSDATA\kinaseinhib\k252a\solcomp\1000x\J5\MSQuantCompatible_kinaseinhib_k252a_solcomp_1000x_J5_combo_mascot_results.html		2	-777.777	-777.777	M:\Shao-En\MSDATA\kinaseinhib\k252a\solcomp\1000x\J5\m03182008_j5_6a.raw		0	1250.608375		0	TRUE	0	-777.777
-1	1	0	1.154	0.22	IPI:IPI00026781.2	275850	SPACER	SWISS-PROT:P49327|TREMBL:Q6PJJ3|ENSEMBL:ENSP00000304592|REFSEQ:NP_004095|H-INV:HIT000260792|VEGA:OTTHUMP00000180803 Tax_Id=9606 Gene_Symbol=FASN Fatty acid synthase	FDASFFGVHPK	420.5492	1258.6257	3	46	-777.777	-777.777	-777.777	-777.777	2640.453298	8.195551545	2637.6011	2640.473114	2639.6654	232110.088	1258.6226	420.5492062	1258.625831	1250.609563	FALSE			-777.777	-777.777	-777.777	1	39.3	M:\Shao-En\MSDATA\kinaseinhib\k252a\solcomp\1000x\J5\MSQuantCompatible_kinaseinhib_k252a_solcomp_1000x_J5_combo_mascot_results.html	1Lys8	2	-777.777	-777.777	M:\Shao-En\MSDATA\kinaseinhib\k252a\solcomp\1000x\J5\m03182008_j5_6a.raw		150066535	1250.608375		420.547959	TRUE	420.5479652	-777.777
-1	1	0	1.154	0.22	IPI:IPI00026781.2	275850	SPACER	SWISS-PROT:P49327|TREMBL:Q6PJJ3|ENSEMBL:ENSP00000304592|REFSEQ:NP_004095|H-INV:HIT000260792|VEGA:OTTHUMP00000180803 Tax_Id=9606 Gene_Symbol=FASN Fatty acid synthase	FDASFFGVHPK	417.8772	1250.6096	3	35	-777.777	-777.777	-777.777	-777.777	0	0	2638.3594	0	0	0	1250.6084	417.8772138	1250.609853	0	FALSE			-777.777	-777.777	-777.777	1	19.8	M:\Shao-En\MSDATA\kinaseinhib\k252a\solcomp\1000x\J5\MSQuantCompatible_kinaseinhib_k252a_solcomp_1000x_J5_combo_mascot_results.html		2	-777.777	-777.777	M:\Shao-En\MSDATA\kinaseinhib\k252a\solcomp\1000x\J5\m03182008_j5_6a.raw		0	1250.608375		0	TRUE	0	-777.777
-1	1	0	1.154	0.22	IPI:IPI00026781.2	275850	SPACER	SWISS-PROT:P49327|TREMBL:Q6PJJ3|ENSEMBL:ENSP00000304592|REFSEQ:NP_004095|H-INV:HIT000260792|VEGA:OTTHUMP00000180803 Tax_Id=9606 Gene_Symbol=FASN Fatty acid synthase	FPQLDSTSFANSR	735.3539	1468.6933	2	79	-777.777	-777.777	-777.777	-777.777	2612.358045	8.051265424	2611.532	2612.776846	2612.7411	341891.9776	1468.6946	735.3530148	1468.691504	1468.693399	FALSE			-777.777	-777.777	-777.777	1	62.2	M:\Shao-En\MSDATA\kinaseinhib\k252a\solcomp\1000x\J5\MSQuantCompatible_kinaseinhib_k252a_solcomp_1000x_J5_combo_mascot_results.html		2	-777.777	-777.777	M:\Shao-En\MSDATA\kinaseinhib\k252a\solcomp\1000x\J5\m03182008_j5_6a.raw		91484902.81	1468.694645		735.3538566	TRUE	735.3529713	-777.777
-1	1	0	1.154	0.22	IPI:IPI00026781.2	275850	SPACER	SWISS-PROT:P49327|TREMBL:Q6PJJ3|ENSEMBL:ENSP00000304592|REFSEQ:NP_004095|H-INV:HIT000260792|VEGA:OTTHUMP00000180803 Tax_Id=9606 Gene_Symbol=FASN Fatty acid synthase	FPQLDSTSFANSR	738.365	1474.7154	2	74	-777.777	-777.777	-777.777	-777.777	0	0	2609.7319	0	0	0	1474.7148	738.3641063	1474.713687	0	FALSE			-777.777	-777.777	-777.777	1	55.7	M:\Shao-En\MSDATA\kinaseinhib\k252a\solcomp\1000x\J5\MSQuantCompatible_kinaseinhib_k252a_solcomp_1000x_J5_combo_mascot_results.html	1Arg6	2	-777.777	-777.777	M:\Shao-En\MSDATA\kinaseinhib\k252a\solcomp\1000x\J5\m03182008_j5_6a.raw		0	1468.694645		0	TRUE	0	-777.777
-1	1	0	1.154	0.22	IPI:IPI00026781.2	275850	SPACER	SWISS-PROT:P49327|TREMBL:Q6PJJ3|ENSEMBL:ENSP00000304592|REFSEQ:NP_004095|H-INV:HIT000260792|VEGA:OTTHUMP00000180803 Tax_Id=9606 Gene_Symbol=FASN Fatty acid synthase	GILADEDSSRPVWLK	562.6333	1684.8779	3	22	-777.777	-777.777	-777.777	-777.777	0	0	2636.4998	0	0	0	1684.8784	562.6329039	1684.876924	0	FALSE			-777.777	-777.777	-777.777	1	12.1	M:\Shao-En\MSDATA\kinaseinhib\k252a\solcomp\1000x\J5\MSQuantCompatible_kinaseinhib_k252a_solcomp_1000x_J5_combo_mascot_results.html		2	-777.777	-777.777	M:\Shao-En\MSDATA\kinaseinhib\k252a\solcomp\1000x\J5\m03182008_j5_6a.raw		0	1684.878395		0	FALSE	0	-777.777
-1	1	0	1.154	0.22	IPI:IPI00026781.2	275850	SPACER	SWISS-PROT:P49327|TREMBL:Q6PJJ3|ENSEMBL:ENSP00000304592|REFSEQ:NP_004095|H-INV:HIT000260792|VEGA:OTTHUMP00000180803 Tax_Id=9606 Gene_Symbol=FASN Fatty acid synthase	GILADEDSSRPVWLK	567.3121	1698.9143	3	21	-777.777	-777.777	-777.777	-777.777	0	0	2634.9689	0	0	0	1698.9127	567.3116906	1698.913284	0	FALSE			-777.777	-777.777	-777.777	1	12.2	M:\Shao-En\MSDATA\kinaseinhib\k252a\solcomp\1000x\J5\MSQuantCompatible_kinaseinhib_k252a_solcomp_1000x_J5_combo_mascot_results.html	1Arg6 1Lys8	2	-777.777	-777.777	M:\Shao-En\MSDATA\kinaseinhib\k252a\solcomp\1000x\J5\m03182008_j5_6a.raw		0	1684.878395		0	FALSE	0	-777.777
-1	1	0	1.154	0.22	IPI:IPI00026781.2	275850	SPACER	SWISS-PROT:P49327|TREMBL:Q6PJJ3|ENSEMBL:ENSP00000304592|REFSEQ:NP_004095|H-INV:HIT000260792|VEGA:OTTHUMP00000180803 Tax_Id=9606 Gene_Symbol=FASN Fatty acid synthase	GTPLISPLIK	523.839	1045.6635	2	31	-777.777	-777.777	-777.777	-777.777	2629.529314	12.13237526	2624.4265	2629.187492	2628.9732	212241.6232	1045.6627	523.8387137	1045.662902	1037.64898	FALSE			-777.777	-777.777	-777.777	1	26	M:\Shao-En\MSDATA\kinaseinhib\k252a\solcomp\1000x\J5\MSQuantCompatible_kinaseinhib_k252a_solcomp_1000x_J5_combo_mascot_results.html	1Lys8	2	-777.777	-777.777	M:\Shao-En\MSDATA\kinaseinhib\k252a\solcomp\1000x\J5\m03182008_j5_6a.raw		96582231	1037.648455		523.8388919	TRUE	523.8386056	-777.777
-1	1	0	1.154	0.22	IPI:IPI00026781.2	275850	SPACER	SWISS-PROT:P49327|TREMBL:Q6PJJ3|ENSEMBL:ENSP00000304592|REFSEQ:NP_004095|H-INV:HIT000260792|VEGA:OTTHUMP00000180803 Tax_Id=9606 Gene_Symbol=FASN Fatty acid synthase	GTPLISPLIK	519.8324	1037.6503	2	24	-777.777	-777.777	-777.777	-777.777	0	0	2625.8813	0	0	0	1037.6485	519.8321251	1037.649725	0	FALSE			-777.777	-777.777	-777.777	1	18.2	M:\Shao-En\MSDATA\kinaseinhib\k252a\solcomp\1000x\J5\MSQuantCompatible_kinaseinhib_k252a_solcomp_1000x_J5_combo_mascot_results.html		2	-777.777	-777.777	M:\Shao-En\MSDATA\kinaseinhib\k252a\solcomp\1000x\J5\m03182008_j5_6a.raw		0	1037.648455		0	FALSE	0	-777.777
-1	1	0	1.154	0.22	IPI:IPI00026781.2	275850	SPACER	SWISS-PROT:P49327|TREMBL:Q6PJJ3|ENSEMBL:ENSP00000304592|REFSEQ:NP_004095|H-INV:HIT000260792|VEGA:OTTHUMP00000180803 Tax_Id=9606 Gene_Symbol=FASN Fatty acid synthase	HFLLEEDKPEEPTAHAFVSTLTR	889.7858	2666.3355	3	32	-777.777	-777.777	-777.777	-777.777	2639.167522	10.37360116	2641.1818	2639.03331	2639.6654	61070.52733	2666.334	889.7844775	2666.331644	2666.328852	FALSE			-777.777	-777.777	-777.777	1	29.3	M:\Shao-En\MSDATA\kinaseinhib\k252a\solcomp\1000x\J5\MSQuantCompatible_kinaseinhib_k252a_solcomp_1000x_J5_combo_mascot_results.html		2	-777.777	-777.777	M:\Shao-En\MSDATA\kinaseinhib\k252a\solcomp\1000x\J5\m03182008_j5_6a.raw		12200939.91	2666.333975		889.7857743	TRUE	889.7844518	-777.777
-1	1	0	1.154	0.22	IPI:IPI00026781.2	275850	SPACER	SWISS-PROT:P49327|TREMBL:Q6PJJ3|ENSEMBL:ENSP00000304592|REFSEQ:NP_004095|H-INV:HIT000260792|VEGA:OTTHUMP00000180803 Tax_Id=9606 Gene_Symbol=FASN Fatty acid synthase	HFLLEEDKPEEPTAHAFVSTLTR	667.5919	2666.3386	4	33	-777.777	-777.777	-777.777	-777.777	2639.353261	10.37360116	2637.3104	2639.56819	2639.6654	78890.31363	2666.334	667.5912067	2666.335776	2666.331753	FALSE			-777.777	-777.777	-777.777	1	28.9	M:\Shao-En\MSDATA\kinaseinhib\k252a\solcomp\1000x\J5\MSQuantCompatible_kinaseinhib_k252a_solcomp_1000x_J5_combo_mascot_results.html		2	-777.777	-777.777	M:\Shao-En\MSDATA\kinaseinhib\k252a\solcomp\1000x\J5\m03182008_j5_6a.raw		24735734.94	2666.333975		667.5915181	TRUE	667.5908247	-777.777
-1	1	0	1.154	0.22	IPI:IPI00026781.2	275850	SPACER	SWISS-PROT:P49327|TREMBL:Q6PJJ3|ENSEMBL:ENSP00000304592|REFSEQ:NP_004095|H-INV:HIT000260792|VEGA:OTTHUMP00000180803 Tax_Id=9606 Gene_Symbol=FASN Fatty acid synthase	HFLLEEDKPEEPTAHAFVSTLTR	671.0991	2680.3674	4	27	-777.777	-777.777	-777.777	-777.777	0	0	2637.0247	0	0	0	2680.3683	671.0983967	2680.364536	0	FALSE			-777.777	-777.777	-777.777	1	13.8	M:\Shao-En\MSDATA\kinaseinhib\k252a\solcomp\1000x\J5\MSQuantCompatible_kinaseinhib_k252a_solcomp_1000x_J5_combo_mascot_results.html	1Arg6 1Lys8	2	-777.777	-777.777	M:\Shao-En\MSDATA\kinaseinhib\k252a\solcomp\1000x\J5\m03182008_j5_6a.raw		0	2666.333975		0	TRUE	0	-777.777
-1	1	0	1.154	0.22	IPI:IPI00026781.2	275850	SPACER	SWISS-PROT:P49327|TREMBL:Q6PJJ3|ENSEMBL:ENSP00000304592|REFSEQ:NP_004095|H-INV:HIT000260792|VEGA:OTTHUMP00000180803 Tax_Id=9606 Gene_Symbol=FASN Fatty acid synthase	HFLLEEDKPEEPTAHAFVSTLTR	671.0991	2680.3675	4	18	-777.777	-777.777	-777.777	-777.777	0	0	2644.4194	0	0	0	2680.3683	671.0983967	2680.364536	0	FALSE			-777.777	-777.777	-777.777	1	14.4	M:\Shao-En\MSDATA\kinaseinhib\k252a\solcomp\1000x\J5\MSQuantCompatible_kinaseinhib_k252a_solcomp_1000x_J5_combo_mascot_results.html	1Arg6 1Lys8	2	-777.777	-777.777	M:\Shao-En\MSDATA\kinaseinhib\k252a\solcomp\1000x\J5\m03182008_j5_6a.raw		0	2666.333975		0	FALSE	0	-777.777
-1	1	0	1.154	0.22	IPI:IPI00026781.2	275850	SPACER	SWISS-PROT:P49327|TREMBL:Q6PJJ3|ENSEMBL:ENSP00000304592|REFSEQ:NP_004095|H-INV:HIT000260792|VEGA:OTTHUMP00000180803 Tax_Id=9606 Gene_Symbol=FASN Fatty acid synthase	HGLYLPTR	481.779	961.5435	2	27	-777.777	-777.777	-777.777	-777.777	2219.999078	8.002783201	2222.2021	2220.623345	2220.6491	26453.77219	961.5441	481.7788328	961.5431403	955.5236742	FALSE			-777.777	-777.777	-777.777	1	17.8	M:\Shao-En\MSDATA\kinaseinhib\k252a\solcomp\1000x\J5\MSQuantCompatible_kinaseinhib_k252a_solcomp_1000x_J5_combo_mascot_results.html	1Arg6	2	-777.777	-777.777	M:\Shao-En\MSDATA\kinaseinhib\k252a\solcomp\1000x\J5\m03182008_j5_6a.raw		13924630.95	955.5239347		481.7790251	TRUE	481.7788579	-777.777
-1	1	0	1.154	0.22	IPI:IPI00026781.2	275850	SPACER	SWISS-PROT:P49327|TREMBL:Q6PJJ3|ENSEMBL:ENSP00000304592|REFSEQ:NP_004095|H-INV:HIT000260792|VEGA:OTTHUMP00000180803 Tax_Id=9606 Gene_Symbol=FASN Fatty acid synthase	HSQDLAFLSMLNDIAAVPATAMPFR	916.7895	2747.3466	3	49	-777.777	-777.777	-777.777	-777.777	3095.457445	10.42709301	3092.7871	3095.686287	3094.8855	55614.43741	2747.3411	916.788101	2747.342515	2747.341482	TRUE	Charge state is not the expected. Detected:	2. Expected: 3 Deci charge: 1.51	-777.777	-777.777	-777.777	1	41.1	M:\Shao-En\MSDATA\kinaseinhib\k252a\solcomp\1000x\J5\MSQuantCompatible_kinaseinhib_k252a_solcomp_1000x_J5_combo_mascot_results.html	2Met(ox)	2	-777.777	-777.777	M:\Shao-En\MSDATA\kinaseinhib\k252a\solcomp\1000x\J5\m03182008_j5_6a.raw		10637081.52	2715.351235		916.7892005	TRUE	916.7878015	-777.777
-1	1	0	1.154	0.22	IPI:IPI00026781.2	275850	SPACER	SWISS-PROT:P49327|TREMBL:Q6PJJ3|ENSEMBL:ENSP00000304592|REFSEQ:NP_004095|H-INV:HIT000260792|VEGA:OTTHUMP00000180803 Tax_Id=9606 Gene_Symbol=FASN Fatty acid synthase	IPGLLSPHPLLQLSYTATDR	731.4069	2191.1989	3	65	-777.777	-777.777	-777.777	-777.777	2906.875131	10.47990986	2905.9046	2907.338982	2906.4713	67567.77065	2191.2001	731.406026	2191.19629	2191.19944	FALSE			-777.777	-777.777	-777.777	1	54.6	M:\Shao-En\MSDATA\kinaseinhib\k252a\solcomp\1000x\J5\MSQuantCompatible_kinaseinhib_k252a_solcomp_1000x_J5_combo_mascot_results.html		2	-777.777	-777.777	M:\Shao-En\MSDATA\kinaseinhib\k252a\solcomp\1000x\J5\m03182008_j5_6a.raw		18297646.5	2191.200065		731.408049	TRUE	731.4071749	-777.777
-1	1	0	1.154	0.22	IPI:IPI00026781.2	275850	SPACER	SWISS-PROT:P49327|TREMBL:Q6PJJ3|ENSEMBL:ENSP00000304592|REFSEQ:NP_004095|H-INV:HIT000260792|VEGA:OTTHUMP00000180803 Tax_Id=9606 Gene_Symbol=FASN Fatty acid synthase	LFDHPESPTPNPTEPLFLAQAEVYK	947.4768	2839.4086	3	54	-777.777	-777.777	-777.777	-777.777	2939.595664	10.60929848	2938.3853	2940.326999	2939.4782	43566.2257	2839.4068	947.4753141	2839.404154	2839.40116	FALSE			-777.777	-777.777	-777.777	1	50.1	M:\Shao-En\MSDATA\kinaseinhib\k252a\solcomp\1000x\J5\MSQuantCompatible_kinaseinhib_k252a_solcomp_1000x_J5_combo_mascot_results.html		2	-777.777	-777.777	M:\Shao-En\MSDATA\kinaseinhib\k252a\solcomp\1000x\J5\m03182008_j5_6a.raw		7953670.201	2839.406805		947.4763612	TRUE	947.4748754	-777.777
-1	1	0	1.154	0.22	IPI:IPI00026781.2	275850	SPACER	SWISS-PROT:P49327|TREMBL:Q6PJJ3|ENSEMBL:ENSP00000304592|REFSEQ:NP_004095|H-INV:HIT000260792|VEGA:OTTHUMP00000180803 Tax_Id=9606 Gene_Symbol=FASN Fatty acid synthase	LFDHPESPTPNPTEPLFLAQAEVYK	950.1485	2847.4238	3	48	-777.777	-777.777	-777.777	-777.777	0	0	2937.0637	0	0	0	2847.421	950.1470065	2847.419232	0	FALSE			-777.777	-777.777	-777.777	1	38.4	M:\Shao-En\MSDATA\kinaseinhib\k252a\solcomp\1000x\J5\MSQuantCompatible_kinaseinhib_k252a_solcomp_1000x_J5_combo_mascot_results.html	1Lys8	2	-777.777	-777.777	M:\Shao-En\MSDATA\kinaseinhib\k252a\solcomp\1000x\J5\m03182008_j5_6a.raw		0	2839.406805		0	TRUE	0	-777.777
-1	1	0	1.154	0.22	IPI:IPI00026781.2	275850	SPACER	SWISS-PROT:P49327|TREMBL:Q6PJJ3|ENSEMBL:ENSP00000304592|REFSEQ:NP_004095|H-INV:HIT000260792|VEGA:OTTHUMP00000180803 Tax_Id=9606 Gene_Symbol=FASN Fatty acid synthase	LFDHPESPTPNPTEPLFLAQAEVYKELR	810.4163	3237.636	4	22	-777.777	-777.777	-777.777	-777.777	0	0	3069.9233	0	0	0	3237.6346	810.4152022	3237.631758	0	FALSE			-777.777	-777.777	-777.777	1	16.5	M:\Shao-En\MSDATA\kinaseinhib\k252a\solcomp\1000x\J5\MSQuantCompatible_kinaseinhib_k252a_solcomp_1000x_J5_combo_mascot_results.html		2	-777.777	-777.777	M:\Shao-En\MSDATA\kinaseinhib\k252a\solcomp\1000x\J5\m03182008_j5_6a.raw		0	3237.634565		0	FALSE	0	-777.777
-1	1	0	1.154	0.22	IPI:IPI00026781.2	275850	SPACER	SWISS-PROT:P49327|TREMBL:Q6PJJ3|ENSEMBL:ENSP00000304592|REFSEQ:NP_004095|H-INV:HIT000260792|VEGA:OTTHUMP00000180803 Tax_Id=9606 Gene_Symbol=FASN Fatty acid synthase	LFDHPESPTPNPTEPLFLAQAEVYKELR	813.9263	3251.6762	4	15	-777.777	-777.777	-777.777	-777.777	0	0	3073.1681	0	0	0	3251.6689	813.9251923	3251.671718	0	FALSE			-777.777	-777.777	-777.777	1	3.8	M:\Shao-En\MSDATA\kinaseinhib\k252a\solcomp\1000x\J5\MSQuantCompatible_kinaseinhib_k252a_solcomp_1000x_J5_combo_mascot_results.html	1Arg6 1Lys8	2	-777.777	-777.777	M:\Shao-En\MSDATA\kinaseinhib\k252a\solcomp\1000x\J5\m03182008_j5_6a.raw		0	3237.634565		0	FALSE	0	-777.777
-1	1	0	1.154	0.22	IPI:IPI00026781.2	275850	SPACER	SWISS-PROT:P49327|TREMBL:Q6PJJ3|ENSEMBL:ENSP00000304592|REFSEQ:NP_004095|H-INV:HIT000260792|VEGA:OTTHUMP00000180803 Tax_Id=9606 Gene_Symbol=FASN Fatty acid synthase	LHLSGIDANPNALFPPVEFPAPR	1236.6547	2471.2949	2	66	-777.777	-777.777	-777.777	-777.777	3005.611291	8.168432331	3006.2029	3003.282911	3004.6643	22481.23637	2471.2961	1236.652395	2471.290265	2471.288556	FALSE			-777.777	-777.777	-777.777	1	58	M:\Shao-En\MSDATA\kinaseinhib\k252a\solcomp\1000x\J5\MSQuantCompatible_kinaseinhib_k252a_solcomp_1000x_J5_combo_mascot_results.html		2	-777.777	-777.777	M:\Shao-En\MSDATA\kinaseinhib\k252a\solcomp\1000x\J5\m03182008_j5_6a.raw		2823997.531	2471.296065		1236.654709	TRUE	1236.652404	-777.777
-1	1	0	1.154	0.22	IPI:IPI00026781.2	275850	SPACER	SWISS-PROT:P49327|TREMBL:Q6PJJ3|ENSEMBL:ENSP00000304592|REFSEQ:NP_004095|H-INV:HIT000260792|VEGA:OTTHUMP00000180803 Tax_Id=9606 Gene_Symbol=FASN Fatty acid synthase	LHLSGIDANPNALFPPVEFPAPR	824.7735	2471.2987	3	48	-777.777	-777.777	-777.777	-777.777	3006.450285	10.33758285	3010.6508	3006.398842	3006.4826	303171.9518	2471.2961	824.7723616	2471.295297	2471.294958	FALSE			-777.777	-777.777	-777.777	1	34.8	M:\Shao-En\MSDATA\kinaseinhib\k252a\solcomp\1000x\J5\MSQuantCompatible_kinaseinhib_k252a_solcomp_1000x_J5_combo_mascot_results.html		2	-777.777	-777.777	M:\Shao-En\MSDATA\kinaseinhib\k252a\solcomp\1000x\J5\m03182008_j5_6a.raw		68102219.06	2471.296065		824.7734066	TRUE	824.7722681	-777.777
-1	1	0	1.154	0.22	IPI:IPI00026781.2	275850	SPACER	SWISS-PROT:P49327|TREMBL:Q6PJJ3|ENSEMBL:ENSP00000304592|REFSEQ:NP_004095|H-INV:HIT000260792|VEGA:OTTHUMP00000180803 Tax_Id=9606 Gene_Symbol=FASN Fatty acid synthase	LHLSGIDANPNALFPPVEFPAPR	824.7736	2471.2991	3	43	-777.777	-777.777	-777.777	-777.777	0	0	3001.4552	0	0	0	2471.2961	824.7724616	2471.295597	0	FALSE			-777.777	-777.777	-777.777	1	34.1	M:\Shao-En\MSDATA\kinaseinhib\k252a\solcomp\1000x\J5\MSQuantCompatible_kinaseinhib_k252a_solcomp_1000x_J5_combo_mascot_results.html		2	-777.777	-777.777	M:\Shao-En\MSDATA\kinaseinhib\k252a\solcomp\1000x\J5\m03182008_j5_6a.raw		0	2471.296065		0	TRUE	0	-777.777
-1	1	0	1.154	0.22	IPI:IPI00026781.2	275850	SPACER	SWISS-PROT:P49327|TREMBL:Q6PJJ3|ENSEMBL:ENSP00000304592|REFSEQ:NP_004095|H-INV:HIT000260792|VEGA:OTTHUMP00000180803 Tax_Id=9606 Gene_Symbol=FASN Fatty acid synthase	LHLSGIDANPNALFPPVEFPAPR	826.7758	2477.3055	3	10	-777.777	-777.777	-777.777	-777.777	0	0	3008.8059	0	0	0	2477.3162	826.7746559	2477.30218	0	FALSE			-777.777	-777.777	-777.777	1	1.8	M:\Shao-En\MSDATA\kinaseinhib\k252a\solcomp\1000x\J5\MSQuantCompatible_kinaseinhib_k252a_solcomp_1000x_J5_combo_mascot_results.html	1Arg6	2	-777.777	-777.777	M:\Shao-En\MSDATA\kinaseinhib\k252a\solcomp\1000x\J5\m03182008_j5_6a.raw		0	2471.296065		0	FALSE	0	-777.777
-1	1	0	1.154	0.22	IPI:IPI00026781.2	275850	SPACER	SWISS-PROT:P49327|TREMBL:Q6PJJ3|ENSEMBL:ENSP00000304592|REFSEQ:NP_004095|H-INV:HIT000260792|VEGA:OTTHUMP00000180803 Tax_Id=9606 Gene_Symbol=FASN Fatty acid synthase	LLEQGLR	414.7505	827.4865	2	28	-777.777	-777.777	-777.777	-777.777	2219.043213	5.889238335	2220.4321	2218.944925	2218.9081	27076.00125	827.4865	414.7505226	827.4865199	827.4866698	FALSE			-777.777	-777.777	-777.777	1	0	M:\Shao-En\MSDATA\kinaseinhib\k252a\solcomp\1000x\J5\MSQuantCompatible_kinaseinhib_k252a_solcomp_1000x_J5_combo_mascot_results.html		2	-777.777	-777.777	M:\Shao-En\MSDATA\kinaseinhib\k252a\solcomp\1000x\J5\m03182008_j5_6a.raw		18422078.38	827.4864847		414.7505434	TRUE	414.750566	-777.777
-1	1	0	1.154	0.22	IPI:IPI00026781.2	275850	SPACER	SWISS-PROT:P49327|TREMBL:Q6PJJ3|ENSEMBL:ENSP00000304592|REFSEQ:NP_004095|H-INV:HIT000260792|VEGA:OTTHUMP00000180803 Tax_Id=9606 Gene_Symbol=FASN Fatty acid synthase	LLSAACR	398.7257	795.4368	2	16	-777.777	-777.777	-777.777	-777.777	0	0	1407.9108	0	0	0	795.4368	398.725768	795.4370106	0	FALSE			-777.777	-777.777	-777.777	1	0.4	M:\Shao-En\MSDATA\kinaseinhib\k252a\solcomp\1000x\J5\MSQuantCompatible_kinaseinhib_k252a_solcomp_1000x_J5_combo_mascot_results.html	1Arg6	2	-777.777	-777.777	M:\Shao-En\MSDATA\kinaseinhib\k252a\solcomp\1000x\J5\m03182008_j5_6a.raw		0	732.3952301		0	FALSE	0	-777.777
-1	1	0	1.154	0.22	IPI:IPI00026781.2	275850	SPACER	SWISS-PROT:P49327|TREMBL:Q6PJJ3|ENSEMBL:ENSP00000304592|REFSEQ:NP_004095|H-INV:HIT000260792|VEGA:OTTHUMP00000180803 Tax_Id=9606 Gene_Symbol=FASN Fatty acid synthase	LNSVQSSERPLFLVHPIEGSTTVFHSLASR	827.9441	3307.7473	4	38	-777.777	-777.777	-777.777	-777.777	2776.786763	8.356381697	2775.4859	2777.420578	2777.5864	71662.64598	3307.7312	827.9429526	3307.74276	3307.729577	FALSE			-777.777	-777.777	-777.777	1	29.2	M:\Shao-En\MSDATA\kinaseinhib\k252a\solcomp\1000x\J5\MSQuantCompatible_kinaseinhib_k252a_solcomp_1000x_J5_combo_mascot_results.html		2	-777.777	-777.777	M:\Shao-En\MSDATA\kinaseinhib\k252a\solcomp\1000x\J5\m03182008_j5_6a.raw		15984146.08	3307.731275		827.9413358	TRUE	827.9401884	-777.777
-1	1	0	1.154	0.22	IPI:IPI00026781.2	275850	SPACER	SWISS-PROT:P49327|TREMBL:Q6PJJ3|ENSEMBL:ENSP00000304592|REFSEQ:NP_004095|H-INV:HIT000260792|VEGA:OTTHUMP00000180803 Tax_Id=9606 Gene_Symbol=FASN Fatty acid synthase	LPEDPLLSGLLDSPALK	889.5009	1776.9873	2	108	-777.777	-777.777	-777.777	-777.777	3206.830967	12.94704461	3202.9379	3207.413284	3207.5354	218568.7116	1776.9873	889.4995783	1776.984631	1776.985782	FALSE			-777.777	-777.777	-777.777	1	100.2	M:\Shao-En\MSDATA\kinaseinhib\k252a\solcomp\1000x\J5\MSQuantCompatible_kinaseinhib_k252a_solcomp_1000x_J5_combo_mascot_results.html		2	-777.777	-777.777	M:\Shao-En\MSDATA\kinaseinhib\k252a\solcomp\1000x\J5\m03182008_j5_6a.raw		43700660.99	1776.987265		889.5008108	TRUE	889.4994891	-777.777
-1	1	0	1.154	0.22	IPI:IPI00026781.2	275850	SPACER	SWISS-PROT:P49327|TREMBL:Q6PJJ3|ENSEMBL:ENSP00000304592|REFSEQ:NP_004095|H-INV:HIT000260792|VEGA:OTTHUMP00000180803 Tax_Id=9606 Gene_Symbol=FASN Fatty acid synthase	LPEDPLLSGLLDSPALK	893.5084	1785.0023	2	98	-777.777	-777.777	-777.777	-777.777	0	0	3202.6665	0	0	0	1785.0015	893.5070669	1784.999608	0	FALSE			-777.777	-777.777	-777.777	1	83.3	M:\Shao-En\MSDATA\kinaseinhib\k252a\solcomp\1000x\J5\MSQuantCompatible_kinaseinhib_k252a_solcomp_1000x_J5_combo_mascot_results.html	1Lys8	2	-777.777	-777.777	M:\Shao-En\MSDATA\kinaseinhib\k252a\solcomp\1000x\J5\m03182008_j5_6a.raw		0	1776.987265		0	TRUE	0	-777.777
-1	1	0	1.154	0.22	IPI:IPI00026781.2	275850	SPACER	SWISS-PROT:P49327|TREMBL:Q6PJJ3|ENSEMBL:ENSP00000304592|REFSEQ:NP_004095|H-INV:HIT000260792|VEGA:OTTHUMP00000180803 Tax_Id=9606 Gene_Symbol=FASN Fatty acid synthase	LQVVDQPLPVR	632.3744	1262.7343	2	51	-777.777	-777.777	-777.777	-777.777	2492.770557	12.24798475	2490.7674	2492.829051	2491.8631	172888.7846	1262.7346	632.3738064	1262.733087	1262.733257	FALSE			-777.777	-777.777	-777.777	1	38.2	M:\Shao-En\MSDATA\kinaseinhib\k252a\solcomp\1000x\J5\MSQuantCompatible_kinaseinhib_k252a_solcomp_1000x_J5_combo_mascot_results.html		2	-777.777	-777.777	M:\Shao-En\MSDATA\kinaseinhib\k252a\solcomp\1000x\J5\m03182008_j5_6a.raw		58169609.69	1262.734645		632.3746003	TRUE	632.3740067	-777.777
-1	1	0	1.154	0.22	IPI:IPI00026781.2	275850	SPACER	SWISS-PROT:P49327|TREMBL:Q6PJJ3|ENSEMBL:ENSP00000304592|REFSEQ:NP_004095|H-INV:HIT000260792|VEGA:OTTHUMP00000180803 Tax_Id=9606 Gene_Symbol=FASN Fatty acid synthase	LSIPTYGLQCTR	704.8659	1407.7172	2	53	-777.777	-777.777	-777.777	-777.777	2638.381596	10.27714381	2636.7732	2638.767618	2639.6654	150666.8628	1407.718	704.8651011	1407.715677	1407.717089	FALSE			-777.777	-777.777	-777.777	1	41.9	M:\Shao-En\MSDATA\kinaseinhib\k252a\solcomp\1000x\J5\MSQuantCompatible_kinaseinhib_k252a_solcomp_1000x_J5_combo_mascot_results.html		2	-777.777	-777.777	M:\Shao-En\MSDATA\kinaseinhib\k252a\solcomp\1000x\J5\m03182008_j5_6a.raw		42906680.06	1350.69656		704.8659031	TRUE	704.8651042	-777.777
-1	1	0	1.154	0.22	IPI:IPI00026781.2	275850	SPACER	SWISS-PROT:P49327|TREMBL:Q6PJJ3|ENSEMBL:ENSP00000304592|REFSEQ:NP_004095|H-INV:HIT000260792|VEGA:OTTHUMP00000180803 Tax_Id=9606 Gene_Symbol=FASN Fatty acid synthase	LSIPTYGLQCTR	707.8765	1413.7384	2	36	-777.777	-777.777	-777.777	-777.777	0	0	2635.7485	0	0	0	1413.7381	707.8756926	1413.73686	0	FALSE			-777.777	-777.777	-777.777	1	21.7	M:\Shao-En\MSDATA\kinaseinhib\k252a\solcomp\1000x\J5\MSQuantCompatible_kinaseinhib_k252a_solcomp_1000x_J5_combo_mascot_results.html	1Arg6	2	-777.777	-777.777	M:\Shao-En\MSDATA\kinaseinhib\k252a\solcomp\1000x\J5\m03182008_j5_6a.raw		0	1350.69656		0	TRUE	0	-777.777
-1	1	0	1.154	0.22	IPI:IPI00026781.2	275850	SPACER	SWISS-PROT:P49327|TREMBL:Q6PJJ3|ENSEMBL:ENSP00000304592|REFSEQ:NP_004095|H-INV:HIT000260792|VEGA:OTTHUMP00000180803 Tax_Id=9606 Gene_Symbol=FASN Fatty acid synthase	MKVVEVLAGHGHLYSR	457.2541	1824.9871	4	36	-777.777	-777.777	-777.777	-777.777	2225.493202	10.45879468	2228.4073	2225.752158	2224.2424	55329.79	1824.9855	457.2540023	1824.986958	1810.950573	FALSE			-777.777	-777.777	-777.777	1	22.3	M:\Shao-En\MSDATA\kinaseinhib\k252a\solcomp\1000x\J5\MSQuantCompatible_kinaseinhib_k252a_solcomp_1000x_J5_combo_mascot_results.html	1Arg6 1Met(ox) 1Lys8	2	-777.777	-777.777	M:\Shao-En\MSDATA\kinaseinhib\k252a\solcomp\1000x\J5\m03182008_j5_6a.raw		31596187.81	1794.956275		457.2539461	TRUE	457.2538483	-777.777
-1	1	0	1.154	0.22	IPI:IPI00026781.2	275850	SPACER	SWISS-PROT:P49327|TREMBL:Q6PJJ3|ENSEMBL:ENSP00000304592|REFSEQ:NP_004095|H-INV:HIT000260792|VEGA:OTTHUMP00000180803 Tax_Id=9606 Gene_Symbol=FASN Fatty acid synthase	MKVVEVLAGHGHLYSR	453.7449	1810.9504	4	22	-777.777	-777.777	-777.777	-777.777	0	0	2225.296	0	0	0	1810.9512	453.7448122	1810.950198	0	FALSE			-777.777	-777.777	-777.777	1	11	M:\Shao-En\MSDATA\kinaseinhib\k252a\solcomp\1000x\J5\MSQuantCompatible_kinaseinhib_k252a_solcomp_1000x_J5_combo_mascot_results.html	1Met(ox)	2	-777.777	-777.777	M:\Shao-En\MSDATA\kinaseinhib\k252a\solcomp\1000x\J5\m03182008_j5_6a.raw		0	1794.956275		0	FALSE	0	-777.777
-1	1	0	1.154	0.22	IPI:IPI00026781.2	275850	SPACER	SWISS-PROT:P49327|TREMBL:Q6PJJ3|ENSEMBL:ENSP00000304592|REFSEQ:NP_004095|H-INV:HIT000260792|VEGA:OTTHUMP00000180803 Tax_Id=9606 Gene_Symbol=FASN Fatty acid synthase	MVVPGLDGAQIPR	684.8683	1367.7221	2	34	-777.777	-777.777	-777.777	-777.777	2547.781458	10.05048971	2547.0863	2547.914049	2548.108	116657.6538	1367.7231	684.8675577	1367.72059	1367.722315	FALSE			-777.777	-777.777	-777.777	1	23.5	M:\Shao-En\MSDATA\kinaseinhib\k252a\solcomp\1000x\J5\MSQuantCompatible_kinaseinhib_k252a_solcomp_1000x_J5_combo_mascot_results.html	1Met(ox)	2	-777.777	-777.777	M:\Shao-En\MSDATA\kinaseinhib\k252a\solcomp\1000x\J5\m03182008_j5_6a.raw		35074863.75	1351.728175		684.8683021	TRUE	684.8675599	-777.777
-1	1	0	1.154	0.22	IPI:IPI00026781.2	275850	SPACER	SWISS-PROT:P49327|TREMBL:Q6PJJ3|ENSEMBL:ENSP00000304592|REFSEQ:NP_004095|H-INV:HIT000260792|VEGA:OTTHUMP00000180803 Tax_Id=9606 Gene_Symbol=FASN Fatty acid synthase	MVVPGLDGAQIPR	687.8804	1373.7462	2	19	-777.777	-777.777	-777.777	-777.777	0	0	2547.5918	0	0	0	1373.7432	687.8796492	1373.744773	0	FALSE			-777.777	-777.777	-777.777	1	7.2	M:\Shao-En\MSDATA\kinaseinhib\k252a\solcomp\1000x\J5\MSQuantCompatible_kinaseinhib_k252a_solcomp_1000x_J5_combo_mascot_results.html	1Arg6 1Met(ox)	2	-777.777	-777.777	M:\Shao-En\MSDATA\kinaseinhib\k252a\solcomp\1000x\J5\m03182008_j5_6a.raw		0	1351.728175		0	FALSE	0	-777.777
-1	1	0	1.154	0.22	IPI:IPI00026781.2	275850	SPACER	SWISS-PROT:P49327|TREMBL:Q6PJJ3|ENSEMBL:ENSP00000304592|REFSEQ:NP_004095|H-INV:HIT000260792|VEGA:OTTHUMP00000180803 Tax_Id=9606 Gene_Symbol=FASN Fatty acid synthase	MVVPGLDGAQIPRDPSQQELPR	811.0976	2430.2708	3	19	-777.777	-777.777	-777.777	-777.777	0	0	2575.9195	0	0	0	2430.2728	811.0965003	2430.267713	0	FALSE			-777.777	-777.777	-777.777	1	14.5	M:\Shao-En\MSDATA\kinaseinhib\k252a\solcomp\1000x\J5\MSQuantCompatible_kinaseinhib_k252a_solcomp_1000x_J5_combo_mascot_results.html	2Arg6 1Met(ox)	2	-777.777	-777.777	M:\Shao-En\MSDATA\kinaseinhib\k252a\solcomp\1000x\J5\m03182008_j5_6a.raw		0	2402.237585		0	FALSE	0	-777.777
-1	1	0	1.154	0.22	IPI:IPI00026781.2	275850	SPACER	SWISS-PROT:P49327|TREMBL:Q6PJJ3|ENSEMBL:ENSP00000304592|REFSEQ:NP_004095|H-INV:HIT000260792|VEGA:OTTHUMP00000180803 Tax_Id=9606 Gene_Symbol=FASN Fatty acid synthase	RAYLQAR	445.2742	888.5338	2	13	-777.777	-777.777	-777.777	-777.777	0	0	920.929	0	0	0	888.5332	445.2741362	888.533747	0	FALSE			-777.777	-777.777	-777.777	1	3.5	M:\Shao-En\MSDATA\kinaseinhib\k252a\solcomp\1000x\J5\MSQuantCompatible_kinaseinhib_k252a_solcomp_1000x_J5_combo_mascot_results.html	2Arg6	2	-777.777	-777.777	M:\Shao-En\MSDATA\kinaseinhib\k252a\solcomp\1000x\J5\m03182008_j5_6a.raw		0	876.4929747		0	FALSE	0	-777.777
-1	1	0	1.154	0.22	IPI:IPI00026781.2	275850	SPACER	SWISS-PROT:P49327|TREMBL:Q6PJJ3|ENSEMBL:ENSP00000304592|REFSEQ:NP_004095|H-INV:HIT000260792|VEGA:OTTHUMP00000180803 Tax_Id=9606 Gene_Symbol=FASN Fatty acid synthase	RPTPQDSPIFLPVDDTSFR	730.0404	2187.0993	3	36	-777.777	-777.777	-777.777	-777.777	2782.630369	10.26248578	2781.1099	2782.783031	2781.3887	73430.72773	2187.096	730.0395298	2187.096801	2187.097466	FALSE			-777.777	-777.777	-777.777	1	24.3	M:\Shao-En\MSDATA\kinaseinhib\k252a\solcomp\1000x\J5\MSQuantCompatible_kinaseinhib_k252a_solcomp_1000x_J5_combo_mascot_results.html		2	-777.777	-777.777	M:\Shao-En\MSDATA\kinaseinhib\k252a\solcomp\1000x\J5\m03182008_j5_6a.raw		19847467.53	2187.095995		730.0406143	TRUE	730.0397441	-777.777
-1	1	0	1.154	0.22	IPI:IPI00026781.2	275850	SPACER	SWISS-PROT:P49327|TREMBL:Q6PJJ3|ENSEMBL:ENSP00000304592|REFSEQ:NP_004095|H-INV:HIT000260792|VEGA:OTTHUMP00000180803 Tax_Id=9606 Gene_Symbol=FASN Fatty acid synthase	SDEAVKPFGLK	603.8419	1205.6692	2	24	-777.777	-777.777	-777.777	-777.777	0	0	2166.2026	0	0	0	1205.6626	603.8413872	1205.668249	0	FALSE			-777.777	-777.777	-777.777	1	17.4	M:\Shao-En\MSDATA\kinaseinhib\k252a\solcomp\1000x\J5\MSQuantCompatible_kinaseinhib_k252a_solcomp_1000x_J5_combo_mascot_results.html	2Lys8	2	-777.777	-777.777	M:\Shao-En\MSDATA\kinaseinhib\k252a\solcomp\1000x\J5\m03182008_j5_6a.raw		0	1189.634255		0	FALSE	0	-777.777
-1	1	0	1.154	0.22	IPI:IPI00026781.2	275850	SPACER	SWISS-PROT:P49327|TREMBL:Q6PJJ3|ENSEMBL:ENSP00000304592|REFSEQ:NP_004095|H-INV:HIT000260792|VEGA:OTTHUMP00000180803 Tax_Id=9606 Gene_Symbol=FASN Fatty acid synthase	SDEAVKPFGLK	603.8387	1205.6629	2	23	-777.777	-777.777	-777.777	-777.777	0	0	2163.471	0	0	0	1205.6626	603.8381872	1205.661849	0	FALSE			-777.777	-777.777	-777.777	1	17.6	M:\Shao-En\MSDATA\kinaseinhib\k252a\solcomp\1000x\J5\MSQuantCompatible_kinaseinhib_k252a_solcomp_1000x_J5_combo_mascot_results.html	2Lys8	2	-777.777	-777.777	M:\Shao-En\MSDATA\kinaseinhib\k252a\solcomp\1000x\J5\m03182008_j5_6a.raw		0	1189.634255		0	FALSE	0	-777.777
-1	1	0	1.154	0.22	IPI:IPI00026781.2	275850	SPACER	SWISS-PROT:P49327|TREMBL:Q6PJJ3|ENSEMBL:ENSP00000304592|REFSEQ:NP_004095|H-INV:HIT000260792|VEGA:OTTHUMP00000180803 Tax_Id=9606 Gene_Symbol=FASN Fatty acid synthase	SDEAVKPFGLK	402.8945	1205.6618	3	30	-777.777	-777.777	-777.777	-777.777	2166.032095	16.35429661	2161.2011	2166.64499	2167.4643	17404.51101	1205.6626	402.8945562	1205.661881	1189.634888	FALSE			-777.777	-777.777	-777.777	1	22.1	M:\Shao-En\MSDATA\kinaseinhib\k252a\solcomp\1000x\J5\MSQuantCompatible_kinaseinhib_k252a_solcomp_1000x_J5_combo_mascot_results.html	2Lys8	2	-777.777	-777.777	M:\Shao-En\MSDATA\kinaseinhib\k252a\solcomp\1000x\J5\m03182008_j5_6a.raw		12165342.34	1189.634255		402.8945861	TRUE	402.8946423	-777.777
-1	1	0	1.154	0.22	IPI:IPI00026781.2	275850	SPACER	SWISS-PROT:P49327|TREMBL:Q6PJJ3|ENSEMBL:ENSP00000304592|REFSEQ:NP_004095|H-INV:HIT000260792|VEGA:OTTHUMP00000180803 Tax_Id=9606 Gene_Symbol=FASN Fatty acid synthase	SDEAVKPFGLK	397.5521	1189.6345	3	29	-777.777	-777.777	-777.777	-777.777	0	0	2163.7192	0	0	0	1189.6342	397.5521713	1189.634726	0	FALSE			-777.777	-777.777	-777.777	1	9.7	M:\Shao-En\MSDATA\kinaseinhib\k252a\solcomp\1000x\J5\MSQuantCompatible_kinaseinhib_k252a_solcomp_1000x_J5_combo_mascot_results.html		2	-777.777	-777.777	M:\Shao-En\MSDATA\kinaseinhib\k252a\solcomp\1000x\J5\m03182008_j5_6a.raw		0	1189.634255		0	TRUE	0	-777.777
-1	1	0	1.154	0.22	IPI:IPI00026781.2	275850	SPACER	SWISS-PROT:P49327|TREMBL:Q6PJJ3|ENSEMBL:ENSP00000304592|REFSEQ:NP_004095|H-INV:HIT000260792|VEGA:OTTHUMP00000180803 Tax_Id=9606 Gene_Symbol=FASN Fatty acid synthase	SEGVVAVLLTK	562.3452	1122.6759	2	68	-777.777	-777.777	-777.777	-777.777	2745.684173	8.048798775	2745.3057	2745.750846	2746.6249	130685.2287	1122.6739	562.3448047	1122.675084	1114.660244	FALSE			-777.777	-777.777	-777.777	1	51.2	M:\Shao-En\MSDATA\kinaseinhib\k252a\solcomp\1000x\J5\MSQuantCompatible_kinaseinhib_k252a_solcomp_1000x_J5_combo_mascot_results.html	1Lys8	2	-777.777	-777.777	M:\Shao-En\MSDATA\kinaseinhib\k252a\solcomp\1000x\J5\m03182008_j5_6a.raw		53442805.69	1114.659745		562.3453069	TRUE	562.3449116	-777.777
-1	1	0	1.154	0.22	IPI:IPI00026781.2	275850	SPACER	SWISS-PROT:P49327|TREMBL:Q6PJJ3|ENSEMBL:ENSP00000304592|REFSEQ:NP_004095|H-INV:HIT000260792|VEGA:OTTHUMP00000180803 Tax_Id=9606 Gene_Symbol=FASN Fatty acid synthase	SEGVVAVLLTK	558.3378	1114.6611	2	33	-777.777	-777.777	-777.777	-777.777	0	0	2749.4327	0	0	0	1114.6597	558.337416	1114.660307	0	FALSE			-777.777	-777.777	-777.777	1	26.5	M:\Shao-En\MSDATA\kinaseinhib\k252a\solcomp\1000x\J5\MSQuantCompatible_kinaseinhib_k252a_solcomp_1000x_J5_combo_mascot_results.html		2	-777.777	-777.777	M:\Shao-En\MSDATA\kinaseinhib\k252a\solcomp\1000x\J5\m03182008_j5_6a.raw		0	1114.659745		0	TRUE	0	-777.777
-1	1	0	1.154	0.22	IPI:IPI00026781.2	275850	SPACER	SWISS-PROT:P49327|TREMBL:Q6PJJ3|ENSEMBL:ENSP00000304592|REFSEQ:NP_004095|H-INV:HIT000260792|VEGA:OTTHUMP00000180803 Tax_Id=9606 Gene_Symbol=FASN Fatty acid synthase	SEGVVAVLLTKK	415.2593	1242.756	3	26	-777.777	-777.777	-777.777	-777.777	2547.286784	10.05048971	2547.342	2547.087459	2546.3247	46130.99663	1242.7547	415.2593212	1242.756175	1242.756498	FALSE			-777.777	-777.777	-777.777	1	16	M:\Shao-En\MSDATA\kinaseinhib\k252a\solcomp\1000x\J5\MSQuantCompatible_kinaseinhib_k252a_solcomp_1000x_J5_combo_mascot_results.html		2	-777.777	-777.777	M:\Shao-En\MSDATA\kinaseinhib\k252a\solcomp\1000x\J5\m03182008_j5_6a.raw		30223858.38	1242.754705		415.2592713	TRUE	415.2592925	-777.777
-1	1	0	1.154	0.22	IPI:IPI00026781.2	275850	SPACER	SWISS-PROT:P49327|TREMBL:Q6PJJ3|ENSEMBL:ENSP00000304592|REFSEQ:NP_004095|H-INV:HIT000260792|VEGA:OTTHUMP00000180803 Tax_Id=9606 Gene_Symbol=FASN Fatty acid synthase	SEGVVAVLLTKK	420.6017	1258.7833	3	18	-777.777	-777.777	-777.777	-777.777	0	0	2546.8341	0	0	0	1258.7831	420.6017061	1258.78333	0	FALSE			-777.777	-777.777	-777.777	1	14.7	M:\Shao-En\MSDATA\kinaseinhib\k252a\solcomp\1000x\J5\MSQuantCompatible_kinaseinhib_k252a_solcomp_1000x_J5_combo_mascot_results.html	2Lys8	2	-777.777	-777.777	M:\Shao-En\MSDATA\kinaseinhib\k252a\solcomp\1000x\J5\m03182008_j5_6a.raw		0	1242.754705		0	FALSE	0	-777.777
-1	1	0	1.154	0.22	IPI:IPI00026781.2	275850	SPACER	SWISS-PROT:P49327|TREMBL:Q6PJJ3|ENSEMBL:ENSP00000304592|REFSEQ:NP_004095|H-INV:HIT000260792|VEGA:OTTHUMP00000180803 Tax_Id=9606 Gene_Symbol=FASN Fatty acid synthase	SFYGSTLFLCR	675.8301	1349.6456	2	53	-777.777	-777.777	-777.777	-777.777	2856.770109	5.876025088	2856.1342	2856.850487	2856.8655	73620.91398	1349.6438	675.8293833	1349.644241	1349.643877	FALSE			-777.777	-777.777	-777.777	1	40.6	M:\Shao-En\MSDATA\kinaseinhib\k252a\solcomp\1000x\J5\MSQuantCompatible_kinaseinhib_k252a_solcomp_1000x_J5_combo_mascot_results.html		2	-777.777	-777.777	M:\Shao-En\MSDATA\kinaseinhib\k252a\solcomp\1000x\J5\m03182008_j5_6a.raw		22586530.1	1292.62233		675.8299378	TRUE	675.8292211	-777.777
-1	1	0	1.154	0.22	IPI:IPI00026781.2	275850	SPACER	SWISS-PROT:P49327|TREMBL:Q6PJJ3|ENSEMBL:ENSP00000304592|REFSEQ:NP_004095|H-INV:HIT000260792|VEGA:OTTHUMP00000180803 Tax_Id=9606 Gene_Symbol=FASN Fatty acid synthase	SFYGSTLFLCR	678.8404	1355.6662	2	51	-777.777	-777.777	-777.777	-777.777	0	0	2855.8846	0	0	0	1355.6639	678.8396748	1355.664824	0	FALSE			-777.777	-777.777	-777.777	1	37.3	M:\Shao-En\MSDATA\kinaseinhib\k252a\solcomp\1000x\J5\MSQuantCompatible_kinaseinhib_k252a_solcomp_1000x_J5_combo_mascot_results.html	1Arg6	2	-777.777	-777.777	M:\Shao-En\MSDATA\kinaseinhib\k252a\solcomp\1000x\J5\m03182008_j5_6a.raw		0	1292.62233		0	TRUE	0	-777.777
-1	1	0	1.154	0.22	IPI:IPI00026781.2	275850	SPACER	SWISS-PROT:P49327|TREMBL:Q6PJJ3|ENSEMBL:ENSP00000304592|REFSEQ:NP_004095|H-INV:HIT000260792|VEGA:OTTHUMP00000180803 Tax_Id=9606 Gene_Symbol=FASN Fatty acid synthase	SHQGLDRQELSFAAR	429.4706	1713.8533	4	12	-777.777	-777.777	-777.777	-777.777	0	0	2261.9742	0	0	0	1713.8546	429.470581	1713.853273	0	FALSE			-777.777	-777.777	-777.777	1	3	M:\Shao-En\MSDATA\kinaseinhib\k252a\solcomp\1000x\J5\MSQuantCompatible_kinaseinhib_k252a_solcomp_1000x_J5_combo_mascot_results.html		2	-777.777	-777.777	M:\Shao-En\MSDATA\kinaseinhib\k252a\solcomp\1000x\J5\m03182008_j5_6a.raw		0	1713.854655		0	FALSE	0	-777.777
-1	1	0	1.154	0.22	IPI:IPI00026781.2	275850	SPACER	SWISS-PROT:P49327|TREMBL:Q6PJJ3|ENSEMBL:ENSP00000304592|REFSEQ:NP_004095|H-INV:HIT000260792|VEGA:OTTHUMP00000180803 Tax_Id=9606 Gene_Symbol=FASN Fatty acid synthase	SLLVNPEGPTLMR	724.8989	1447.7832	2	60	-777.777	-777.777	-777.777	-777.777	2545.186448	10.15771651	2541.7024	2545.517433	2546.3247	363324.533	1447.78	724.8980444	1447.781563	1441.75844	FALSE			-777.777	-777.777	-777.777	1	47.2	M:\Shao-En\MSDATA\kinaseinhib\k252a\solcomp\1000x\J5\MSQuantCompatible_kinaseinhib_k252a_solcomp_1000x_J5_combo_mascot_results.html	1Arg6 1Met(ox)	2	-777.777	-777.777	M:\Shao-En\MSDATA\kinaseinhib\k252a\solcomp\1000x\J5\m03182008_j5_6a.raw		100893028.4	1425.764965		724.8963147	TRUE	724.8954591	-777.777
-1	1	0	1.154	0.22	IPI:IPI00026781.2	275850	SPACER	SWISS-PROT:P49327|TREMBL:Q6PJJ3|ENSEMBL:ENSP00000304592|REFSEQ:NP_004095|H-INV:HIT000260792|VEGA:OTTHUMP00000180803 Tax_Id=9606 Gene_Symbol=FASN Fatty acid synthase	SLLVNPEGPTLMR	721.8887	1441.7628	2	45	-777.777	-777.777	-777.777	-777.777	0	0	2541.9558	0	0	0	1441.7599	721.8878529	1441.76118	0	FALSE			-777.777	-777.777	-777.777	1	34	M:\Shao-En\MSDATA\kinaseinhib\k252a\solcomp\1000x\J5\MSQuantCompatible_kinaseinhib_k252a_solcomp_1000x_J5_combo_mascot_results.html	1Met(ox)	2	-777.777	-777.777	M:\Shao-En\MSDATA\kinaseinhib\k252a\solcomp\1000x\J5\m03182008_j5_6a.raw		0	1425.764965		0	TRUE	0	-777.777
-1	1	0	1.154	0.22	IPI:IPI00026781.2	275850	SPACER	SWISS-PROT:P49327|TREMBL:Q6PJJ3|ENSEMBL:ENSP00000304592|REFSEQ:NP_004095|H-INV:HIT000260792|VEGA:OTTHUMP00000180803 Tax_Id=9606 Gene_Symbol=FASN Fatty acid synthase	SLYQSAGVAPESFEYIEAHGTGTK	850.7471	2549.2196	3	39	-777.777	-777.777	-777.777	-777.777	2713.309958	8.331271794	2709.7329	2713.350837	2712.4632	221297.139	2549.2165	850.745888	2549.215876	2541.200867	FALSE			-777.777	-777.777	-777.777	1	32.7	M:\Shao-En\MSDATA\kinaseinhib\k252a\solcomp\1000x\J5\MSQuantCompatible_kinaseinhib_k252a_solcomp_1000x_J5_combo_mascot_results.html	1Lys8	2	-777.777	-777.777	M:\Shao-En\MSDATA\kinaseinhib\k252a\solcomp\1000x\J5\m03182008_j5_6a.raw		47496474.3	2541.202305		850.7466565	TRUE	850.7454446	-777.777
-1	1	0	1.154	0.22	IPI:IPI00026781.2	275850	SPACER	SWISS-PROT:P49327|TREMBL:Q6PJJ3|ENSEMBL:ENSP00000304592|REFSEQ:NP_004095|H-INV:HIT000260792|VEGA:OTTHUMP00000180803 Tax_Id=9606 Gene_Symbol=FASN Fatty acid synthase	SNMGHPEPASGLAALAK	556.2786	1665.8139	3	28	-777.777	-777.777	-777.777	-777.777	2318.83542	31.75605712	2311.6472	2317.361916	2313.8164	16216.52284	1665.8144	556.2782219	1665.812878	1665.815693	FALSE			-777.777	-777.777	-777.777	1	20	M:\Shao-En\MSDATA\kinaseinhib\k252a\solcomp\1000x\J5\MSQuantCompatible_kinaseinhib_k252a_solcomp_1000x_J5_combo_mascot_results.html	1Met(ox)	2	-777.777	-777.777	M:\Shao-En\MSDATA\kinaseinhib\k252a\solcomp\1000x\J5\m03182008_j5_6a.raw		6762398.391	1649.819505		556.2796617	TRUE	556.2792836	-777.777
-1	1	0	1.154	0.22	IPI:IPI00026781.2	275850	SPACER	SWISS-PROT:P49327|TREMBL:Q6PJJ3|ENSEMBL:ENSP00000304592|REFSEQ:NP_004095|H-INV:HIT000260792|VEGA:OTTHUMP00000180803 Tax_Id=9606 Gene_Symbol=FASN Fatty acid synthase	SNMGHPEPASGLAALAK	558.9499	1673.8278	3	28	-777.777	-777.777	-777.777	-777.777	0	0	2311.3755	0	0	0	1673.8286	558.9495143	1673.826755	0	FALSE			-777.777	-777.777	-777.777	1	17.6	M:\Shao-En\MSDATA\kinaseinhib\k252a\solcomp\1000x\J5\MSQuantCompatible_kinaseinhib_k252a_solcomp_1000x_J5_combo_mascot_results.html	1Met(ox) 1Lys8	2	-777.777	-777.777	M:\Shao-En\MSDATA\kinaseinhib\k252a\solcomp\1000x\J5\m03182008_j5_6a.raw		0	1649.819505		0	TRUE	0	-777.777
-1	1	0	1.154	0.22	IPI:IPI00026781.2	275850	SPACER	SWISS-PROT:P49327|TREMBL:Q6PJJ3|ENSEMBL:ENSP00000304592|REFSEQ:NP_004095|H-INV:HIT000260792|VEGA:OTTHUMP00000180803 Tax_Id=9606 Gene_Symbol=FASN Fatty acid synthase	TGGMAFHSYFMEAIAPPLLQELKK	678.5964	2710.3567	4	33	-777.777	-777.777	-777.777	-777.777	2899.239951	14.69318068	2900.5965	2899.937199	2900.8771	26038.38	2710.3498	678.5956755	2710.353651	2710.349478	FALSE			-777.777	-777.777	-777.777	1	21.5	M:\Shao-En\MSDATA\kinaseinhib\k252a\solcomp\1000x\J5\MSQuantCompatible_kinaseinhib_k252a_solcomp_1000x_J5_combo_mascot_results.html	2Met(ox)	2	-777.777	-777.777	M:\Shao-En\MSDATA\kinaseinhib\k252a\solcomp\1000x\J5\m03182008_j5_6a.raw		7996285.969	2678.360005		678.595149	TRUE	678.5944245	-777.777
-1	1	0	1.154	0.22	IPI:IPI00026781.2	275850	SPACER	SWISS-PROT:P49327|TREMBL:Q6PJJ3|ENSEMBL:ENSP00000304592|REFSEQ:NP_004095|H-INV:HIT000260792|VEGA:OTTHUMP00000180803 Tax_Id=9606 Gene_Symbol=FASN Fatty acid synthase	TGGMAFHSYFMEAIAPPLLQELKK	682.6017	2726.3778	4	20	-777.777	-777.777	-777.777	-777.777	0	0	2899.4843	0	0	0	2726.3782	682.6009642	2726.374806	0	FALSE			-777.777	-777.777	-777.777	1	16.2	M:\Shao-En\MSDATA\kinaseinhib\k252a\solcomp\1000x\J5\MSQuantCompatible_kinaseinhib_k252a_solcomp_1000x_J5_combo_mascot_results.html	2Met(ox) 2Lys8	2	-777.777	-777.777	M:\Shao-En\MSDATA\kinaseinhib\k252a\solcomp\1000x\J5\m03182008_j5_6a.raw		0	2678.360005		0	FALSE	0	-777.777
-1	1	0	1.154	0.22	IPI:IPI00026781.2	275850	SPACER	SWISS-PROT:P49327|TREMBL:Q6PJJ3|ENSEMBL:ENSP00000304592|REFSEQ:NP_004095|H-INV:HIT000260792|VEGA:OTTHUMP00000180803 Tax_Id=9606 Gene_Symbol=FASN Fatty acid synthase	TLLEGSGLESIISIIHSSLAEPR	810.1163	2427.327	3	45	-777.777	-777.777	-777.777	-777.777	3497.782315	17.44543922	3505.3925	3498.289624	3497.6984	13281.36838	2427.3316	810.1152031	2427.323821	2421.309821	FALSE			-777.777	-777.777	-777.777	1	29.5	M:\Shao-En\MSDATA\kinaseinhib\k252a\solcomp\1000x\J5\MSQuantCompatible_kinaseinhib_k252a_solcomp_1000x_J5_combo_mascot_results.html	1Arg6	2	-777.777	-777.777	M:\Shao-En\MSDATA\kinaseinhib\k252a\solcomp\1000x\J5\m03182008_j5_6a.raw		3075434.162	2421.311455		810.1198059	TRUE	810.1187089	-777.777
-1	1	0	1.154	0.22	IPI:IPI00026781.2	275850	SPACER	SWISS-PROT:P49327|TREMBL:Q6PJJ3|ENSEMBL:ENSP00000304592|REFSEQ:NP_004095|H-INV:HIT000260792|VEGA:OTTHUMP00000180803 Tax_Id=9606 Gene_Symbol=FASN Fatty acid synthase	TLLEGSGLESIISIIHSSLAEPR	808.1133	2421.3182	3	40	-777.777	-777.777	-777.777	-777.777	0	0	3490.049	0	0	0	2421.3114	808.1122087	2421.314838	0	FALSE			-777.777	-777.777	-777.777	1	38.4	M:\Shao-En\MSDATA\kinaseinhib\k252a\solcomp\1000x\J5\MSQuantCompatible_kinaseinhib_k252a_solcomp_1000x_J5_combo_mascot_results.html		2	-777.777	-777.777	M:\Shao-En\MSDATA\kinaseinhib\k252a\solcomp\1000x\J5\m03182008_j5_6a.raw		0	2421.311455		0	TRUE	0	-777.777
-1	1	0	1.154	0.22	IPI:IPI00026781.2	275850	SPACER	SWISS-PROT:P49327|TREMBL:Q6PJJ3|ENSEMBL:ENSP00000304592|REFSEQ:NP_004095|H-INV:HIT000260792|VEGA:OTTHUMP00000180803 Tax_Id=9606 Gene_Symbol=FASN Fatty acid synthase	TLLEGSGLESIISIIHSSLAEPR	808.114	2421.3203	3	23	-777.777	-777.777	-777.777	-777.777	0	0	3512.1344	0	0	0	2421.3114	808.1129087	2421.316938	0	FALSE			-777.777	-777.777	-777.777	1	22	M:\Shao-En\MSDATA\kinaseinhib\k252a\solcomp\1000x\J5\MSQuantCompatible_kinaseinhib_k252a_solcomp_1000x_J5_combo_mascot_results.html		2	-777.777	-777.777	M:\Shao-En\MSDATA\kinaseinhib\k252a\solcomp\1000x\J5\m03182008_j5_6a.raw		0	2421.311455		0	FALSE	0	-777.777
-1	1	0	1.154	0.22	IPI:IPI00026781.2	275850	SPACER	SWISS-PROT:P49327|TREMBL:Q6PJJ3|ENSEMBL:ENSP00000304592|REFSEQ:NP_004095|H-INV:HIT000260792|VEGA:OTTHUMP00000180803 Tax_Id=9606 Gene_Symbol=FASN Fatty acid synthase	VAAAVDLIIK	510.8317	1019.6488	2	33	-777.777	-777.777	-777.777	-777.777	2635.551759	14.26773976	2635.5141	2635.778648	2634.2153	27204.62639	1019.647	510.8314506	1019.648376	1011.633696	FALSE			-777.777	-777.777	-777.777	1	17.7	M:\Shao-En\MSDATA\kinaseinhib\k252a\solcomp\1000x\J5\MSQuantCompatible_kinaseinhib_k252a_solcomp_1000x_J5_combo_mascot_results.html	1Lys8	2	-777.777	-777.777	M:\Shao-En\MSDATA\kinaseinhib\k252a\solcomp\1000x\J5\m03182008_j5_6a.raw		13211010.63	1011.632795		510.8316855	TRUE	510.8314361	-777.777
-1	1	0	1.154	0.22	IPI:IPI00026781.2	275850	SPACER	SWISS-PROT:P49327|TREMBL:Q6PJJ3|ENSEMBL:ENSP00000304592|REFSEQ:NP_004095|H-INV:HIT000260792|VEGA:OTTHUMP00000180803 Tax_Id=9606 Gene_Symbol=FASN Fatty acid synthase	VLEALLPLK	502.3369	1002.6593	2	50	-777.777	-777.777	-777.777	-777.777	2791.328588	8.285516314	2793.5759	2791.274465	2790.385	26323.57512	1002.6568	502.3366746	1002.658824	994.6438508	FALSE			-777.777	-777.777	-777.777	1	22.5	M:\Shao-En\MSDATA\kinaseinhib\k252a\solcomp\1000x\J5\MSQuantCompatible_kinaseinhib_k252a_solcomp_1000x_J5_combo_mascot_results.html	1Lys8	2	-777.777	-777.777	M:\Shao-En\MSDATA\kinaseinhib\k252a\solcomp\1000x\J5\m03182008_j5_6a.raw		12819750.41	994.6426347		502.3369786	TRUE	502.3367532	-777.777
-1	1	0	1.154	0.22	IPI:IPI00026781.2	275850	SPACER	SWISS-PROT:P49327|TREMBL:Q6PJJ3|ENSEMBL:ENSP00000304592|REFSEQ:NP_004095|H-INV:HIT000260792|VEGA:OTTHUMP00000180803 Tax_Id=9606 Gene_Symbol=FASN Fatty acid synthase	VLEALLPLKGLEER	797.4934	1592.9722	2	39	-777.777	-777.777	-777.777	-777.777	2853.795989	8.019850952	2854.5993	2853.421495	2853.2999	41796.24212	1592.9688	797.4923388	1592.970152	1578.934507	FALSE			-777.777	-777.777	-777.777	1	31.6	M:\Shao-En\MSDATA\kinaseinhib\k252a\solcomp\1000x\J5\MSQuantCompatible_kinaseinhib_k252a_solcomp_1000x_J5_combo_mascot_results.html	1Arg6 1Lys8	2	-777.777	-777.777	M:\Shao-En\MSDATA\kinaseinhib\k252a\solcomp\1000x\J5\m03182008_j5_6a.raw		10056496.81	1578.934445		797.4933951	TRUE	797.4923339	-777.777
-1	1	0	1.154	0.22	IPI:IPI00026781.2	275850	SPACER	SWISS-PROT:P49327|TREMBL:Q6PJJ3|ENSEMBL:ENSP00000304592|REFSEQ:NP_004095|H-INV:HIT000260792|VEGA:OTTHUMP00000180803 Tax_Id=9606 Gene_Symbol=FASN Fatty acid synthase	VLEALLPLKGLEER	531.998	1592.9721	3	47	-777.777	-777.777	-777.777	-777.777	2853.958777	8.019850952	2851.9937	2854.12534	2855.0914	68721.87432	1592.9688	531.9976906	1592.971284	1578.935266	FALSE			-777.777	-777.777	-777.777	1	40.6	M:\Shao-En\MSDATA\kinaseinhib\k252a\solcomp\1000x\J5\MSQuantCompatible_kinaseinhib_k252a_solcomp_1000x_J5_combo_mascot_results.html	1Arg6 1Lys8	2	-777.777	-777.777	M:\Shao-En\MSDATA\kinaseinhib\k252a\solcomp\1000x\J5\m03182008_j5_6a.raw		31286555.75	1578.934445		531.997986	TRUE	531.9976766	-777.777
-1	1	0	1.154	0.22	IPI:IPI00026781.2	275850	SPACER	SWISS-PROT:P49327|TREMBL:Q6PJJ3|ENSEMBL:ENSP00000304592|REFSEQ:NP_004095|H-INV:HIT000260792|VEGA:OTTHUMP00000180803 Tax_Id=9606 Gene_Symbol=FASN Fatty acid synthase	VLEALLPLKGLEER	527.3193	1578.936	3	44	-777.777	-777.777	-777.777	-777.777	0	0	2852.5085	0	0	0	1578.9344	527.3190039	1578.935224	0	FALSE			-777.777	-777.777	-777.777	1	32.4	M:\Shao-En\MSDATA\kinaseinhib\k252a\solcomp\1000x\J5\MSQuantCompatible_kinaseinhib_k252a_solcomp_1000x_J5_combo_mascot_results.html		2	-777.777	-777.777	M:\Shao-En\MSDATA\kinaseinhib\k252a\solcomp\1000x\J5\m03182008_j5_6a.raw		0	1578.934445		0	TRUE	0	-777.777
-1	1	0	1.154	0.22	IPI:IPI00026781.2	275850	SPACER	SWISS-PROT:P49327|TREMBL:Q6PJJ3|ENSEMBL:ENSP00000304592|REFSEQ:NP_004095|H-INV:HIT000260792|VEGA:OTTHUMP00000180803 Tax_Id=9606 Gene_Symbol=FASN Fatty acid synthase	VLFPATGYLSIVWK	797.4562	1592.8979	2	72	-777.777	-777.777	-777.777	-777.777	3251.548817	26.83617984	3252.5291	3251.650522	3253.3917	17966.18003	1592.8966	797.4551389	1592.895752	1592.895419	FALSE			-777.777	-777.777	-777.777	1	61.4	M:\Shao-En\MSDATA\kinaseinhib\k252a\solcomp\1000x\J5\MSQuantCompatible_kinaseinhib_k252a_solcomp_1000x_J5_combo_mascot_results.html		2	-777.777	-777.777	M:\Shao-En\MSDATA\kinaseinhib\k252a\solcomp\1000x\J5\m03182008_j5_6a.raw		4304176.145	1592.896615		797.4558516	TRUE	797.4547905	-777.777
-1	1	0	1.154	0.22	IPI:IPI00026781.2	275850	SPACER	SWISS-PROT:P49327|TREMBL:Q6PJJ3|ENSEMBL:ENSP00000304592|REFSEQ:NP_004095|H-INV:HIT000260792|VEGA:OTTHUMP00000180803 Tax_Id=9606 Gene_Symbol=FASN Fatty acid synthase	VLFPATGYLSIVWK	801.462	1600.9094	2	55	-777.777	-777.777	-777.777	-777.777	0	0	3250.9218	0	0	0	1600.9108	801.4609276	1600.90733	0	FALSE			-777.777	-777.777	-777.777	1	38.9	M:\Shao-En\MSDATA\kinaseinhib\k252a\solcomp\1000x\J5\MSQuantCompatible_kinaseinhib_k252a_solcomp_1000x_J5_combo_mascot_results.html	1Lys8	2	-777.777	-777.777	M:\Shao-En\MSDATA\kinaseinhib\k252a\solcomp\1000x\J5\m03182008_j5_6a.raw		0	1592.896615		0	TRUE	0	-777.777
-1	1	0	1.154	0.22	IPI:IPI00026781.2	275850	SPACER	SWISS-PROT:P49327|TREMBL:Q6PJJ3|ENSEMBL:ENSP00000304592|REFSEQ:NP_004095|H-INV:HIT000260792|VEGA:OTTHUMP00000180803 Tax_Id=9606 Gene_Symbol=FASN Fatty acid synthase	VLQGDLVMNVYR	711.8744	1421.7343	2	65	-777.777	-777.777	-777.777	-777.777	2538.200423	12.32642239	2534.7312	2538.152609	2535.521	173913.1203	1421.7336	711.8735813	1421.732637	1421.732034	FALSE			-777.777	-777.777	-777.777	1	54	M:\Shao-En\MSDATA\kinaseinhib\k252a\solcomp\1000x\J5\MSQuantCompatible_kinaseinhib_k252a_solcomp_1000x_J5_combo_mascot_results.html	1Met(ox)	2	-777.777	-777.777	M:\Shao-En\MSDATA\kinaseinhib\k252a\solcomp\1000x\J5\m03182008_j5_6a.raw		48795608.56	1405.738755		711.8743719	TRUE	711.8735531	-777.777
-1	1	0	1.154	0.22	IPI:IPI00026781.2	275850	SPACER	SWISS-PROT:P49327|TREMBL:Q6PJJ3|ENSEMBL:ENSP00000304592|REFSEQ:NP_004095|H-INV:HIT000260792|VEGA:OTTHUMP00000180803 Tax_Id=9606 Gene_Symbol=FASN Fatty acid synthase	VTAIHIDPATHR	444.2452	1329.7138	3	44	-777.777	-777.777	-777.777	-777.777	2137.080314	6.037304574	2137.5741	2136.952719	2136.7802	24351.0687	1329.7153	444.2451391	1329.713629	1329.714904	FALSE			-777.777	-777.777	-777.777	1	33.6	M:\Shao-En\MSDATA\kinaseinhib\k252a\solcomp\1000x\J5\MSQuantCompatible_kinaseinhib_k252a_solcomp_1000x_J5_combo_mascot_results.html		2	-777.777	-777.777	M:\Shao-En\MSDATA\kinaseinhib\k252a\solcomp\1000x\J5\m03182008_j5_6a.raw		14404900.38	1329.715305		444.2452198	TRUE	444.2451589	-777.777
-1	1	0	1.154	0.22	IPI:IPI00026781.2	275850	SPACER	SWISS-PROT:P49327|TREMBL:Q6PJJ3|ENSEMBL:ENSP00000304592|REFSEQ:NP_004095|H-INV:HIT000260792|VEGA:OTTHUMP00000180803 Tax_Id=9606 Gene_Symbol=FASN Fatty acid synthase	VTVAGGVHISGLHTESAPR	630.0054	1886.9943	3	44	-777.777	-777.777	-777.777	-777.777	2297.161936	6.038265183	2296.4636	2297.266117	2297.2793	51448.89603	1886.9962	630.0048131	1886.992651	1886.994327	FALSE			-777.777	-777.777	-777.777	1	32.5	M:\Shao-En\MSDATA\kinaseinhib\k252a\solcomp\1000x\J5\MSQuantCompatible_kinaseinhib_k252a_solcomp_1000x_J5_combo_mascot_results.html		2	-777.777	-777.777	M:\Shao-En\MSDATA\kinaseinhib\k252a\solcomp\1000x\J5\m03182008_j5_6a.raw		17394354.29	1886.996215		630.0054225	TRUE	630.0048356	-777.777
-1	1	0	1.154	0.22	IPI:IPI00026781.2	275850	SPACER	SWISS-PROT:P49327|TREMBL:Q6PJJ3|ENSEMBL:ENSP00000304592|REFSEQ:NP_004095|H-INV:HIT000260792|VEGA:OTTHUMP00000180803 Tax_Id=9606 Gene_Symbol=FASN Fatty acid synthase	VTVAGGVHISGLHTESAPR	632.0118	1893.0134	3	39	-777.777	-777.777	-777.777	-777.777	0	0	2297.0042	0	0	0	1893.0163	632.0112074	1893.011834	0	FALSE			-777.777	-777.777	-777.777	1	26.5	M:\Shao-En\MSDATA\kinaseinhib\k252a\solcomp\1000x\J5\MSQuantCompatible_kinaseinhib_k252a_solcomp_1000x_J5_combo_mascot_results.html	1Arg6	2	-777.777	-777.777	M:\Shao-En\MSDATA\kinaseinhib\k252a\solcomp\1000x\J5\m03182008_j5_6a.raw		0	1886.996215		0	TRUE	0	-777.777
-1	1	0	1.154	0.22	IPI:IPI00026781.2	275850	SPACER	SWISS-PROT:P49327|TREMBL:Q6PJJ3|ENSEMBL:ENSP00000304592|REFSEQ:NP_004095|H-INV:HIT000260792|VEGA:OTTHUMP00000180803 Tax_Id=9606 Gene_Symbol=FASN Fatty acid synthase	VVEVLAGHGHLYSR	514.9539	1541.8397	3	26	-777.777	-777.777	-777.777	-777.777	2236.826449	5.801745221	2235.9943	2237.02339	2237.0119	62902.83669	1541.8409	514.9536389	1541.839129	1535.81946	FALSE			-777.777	-777.777	-777.777	1	17.3	M:\Shao-En\MSDATA\kinaseinhib\k252a\solcomp\1000x\J5\MSQuantCompatible_kinaseinhib_k252a_solcomp_1000x_J5_combo_mascot_results.html	1Arg6	2	-777.777	-777.777	M:\Shao-En\MSDATA\kinaseinhib\k252a\solcomp\1000x\J5\m03182008_j5_6a.raw		29900258.63	1535.820825		514.9531091	TRUE	514.952848	-777.777
-1	1	0	1.154	0.22	IPI:IPI00026781.2	275850	SPACER	SWISS-PROT:P49327|TREMBL:Q6PJJ3|ENSEMBL:ENSP00000304592|REFSEQ:NP_004095|H-INV:HIT000260792|VEGA:OTTHUMP00000180803 Tax_Id=9606 Gene_Symbol=FASN Fatty acid synthase	VVEVLAGHGHLYSR	512.9474	1535.8203	3	18	-777.777	-777.777	-777.777	-777.777	0	0	2239.2811	0	0	0	1535.8208	512.9471446	1535.819646	0	FALSE			-777.777	-777.777	-777.777	1	5.4	M:\Shao-En\MSDATA\kinaseinhib\k252a\solcomp\1000x\J5\MSQuantCompatible_kinaseinhib_k252a_solcomp_1000x_J5_combo_mascot_results.html		2	-777.777	-777.777	M:\Shao-En\MSDATA\kinaseinhib\k252a\solcomp\1000x\J5\m03182008_j5_6a.raw		0	1535.820825		0	FALSE	0	-777.777
-1	1	0	1.154	0.22	IPI:IPI00026781.2	275850	SPACER	SWISS-PROT:P49327|TREMBL:Q6PJJ3|ENSEMBL:ENSP00000304592|REFSEQ:NP_004095|H-INV:HIT000260792|VEGA:OTTHUMP00000180803 Tax_Id=9606 Gene_Symbol=FASN Fatty acid synthase	VVVQVLAEEPEAVLK	815.98	1629.9454	2	72	-777.777	-777.777	-777.777	-777.777	2804.121523	8.396077353	2800.5136	2804.196212	2803.5056	464074.1762	1629.9432	815.9788865	1629.943248	1621.927528	FALSE			-777.777	-777.777	-777.777	1	54.8	M:\Shao-En\MSDATA\kinaseinhib\k252a\solcomp\1000x\J5\MSQuantCompatible_kinaseinhib_k252a_solcomp_1000x_J5_combo_mascot_results.html	1Lys8	2	-777.777	-777.777	M:\Shao-En\MSDATA\kinaseinhib\k252a\solcomp\1000x\J5\m03182008_j5_6a.raw		106362797.2	1621.929025		815.9797208	TRUE	815.9786072	-777.777
-1	1	0	1.154	0.22	IPI:IPI00026781.2	275850	SPACER	SWISS-PROT:P49327|TREMBL:Q6PJJ3|ENSEMBL:ENSP00000304592|REFSEQ:NP_004095|H-INV:HIT000260792|VEGA:OTTHUMP00000180803 Tax_Id=9606 Gene_Symbol=FASN Fatty acid synthase	VVVQVLAEEPEAVLK	811.9727	1621.9307	2	71	-777.777	-777.777	-777.777	-777.777	0	0	2801.3406	0	0	0	1621.929	811.9715978	1621.92867	0	FALSE			-777.777	-777.777	-777.777	1	56.9	M:\Shao-En\MSDATA\kinaseinhib\k252a\solcomp\1000x\J5\MSQuantCompatible_kinaseinhib_k252a_solcomp_1000x_J5_combo_mascot_results.html		2	-777.777	-777.777	M:\Shao-En\MSDATA\kinaseinhib\k252a\solcomp\1000x\J5\m03182008_j5_6a.raw		0	1621.929025		0	TRUE	0	-777.777
-1	1	0	1.154	0.22	IPI:IPI00026781.2	275850	SPACER	SWISS-PROT:P49327|TREMBL:Q6PJJ3|ENSEMBL:ENSP00000304592|REFSEQ:NP_004095|H-INV:HIT000260792|VEGA:OTTHUMP00000180803 Tax_Id=9606 Gene_Symbol=FASN Fatty acid synthase	VVVQVLAEEPEAVLK	544.3225	1629.9458	3	70	-777.777	-777.777	-777.777	-777.777	2803.974561	6.166344119	2804.5481	2803.752309	2805.3699	24136.95257	1629.9432	544.3221557	1629.944679	1621.930009	FALSE			-777.777	-777.777	-777.777	1	59.4	M:\Shao-En\MSDATA\kinaseinhib\k252a\solcomp\1000x\J5\MSQuantCompatible_kinaseinhib_k252a_solcomp_1000x_J5_combo_mascot_results.html	1Lys8	2	-777.777	-777.777	M:\Shao-En\MSDATA\kinaseinhib\k252a\solcomp\1000x\J5\m03182008_j5_6a.raw		10293022.16	1621.929025		544.3225904	TRUE	544.3222461	-777.777
-1	1	0	1.154	0.22	IPI:IPI00026781.2	275850	SPACER	SWISS-PROT:P49327|TREMBL:Q6PJJ3|ENSEMBL:ENSP00000304592|REFSEQ:NP_004095|H-INV:HIT000260792|VEGA:OTTHUMP00000180803 Tax_Id=9606 Gene_Symbol=FASN Fatty acid synthase	WLSTSIPEAQWHSSLAR	657.0025	1967.9855	3	26	-777.777	-777.777	-777.777	-777.777	2683.936958	8.1844939	2684.1621	2683.909124	2683.0849	78146.28064	1967.9853	657.0018366	1967.983722	1967.984332	FALSE			-777.777	-777.777	-777.777	1	15.6	M:\Shao-En\MSDATA\kinaseinhib\k252a\solcomp\1000x\J5\MSQuantCompatible_kinaseinhib_k252a_solcomp_1000x_J5_combo_mascot_results.html		2	-777.777	-777.777	M:\Shao-En\MSDATA\kinaseinhib\k252a\solcomp\1000x\J5\m03182008_j5_6a.raw		24653054.64	1967.985335		657.0024514	TRUE	657.0017881	-777.777
-1	1	0	1.4	0	IPI:IPI00847250.1	275721	SPACER	TREMBL:Q13587;Q4LE83|ENSEMBL:ENSP00000363777|VEGA:OTTHUMP00000041958 Tax_Id=9606 Gene_Symbol=FASN Fatty acid synthase	GLVQALQTK	483.2969	964.5793	2	61	-777.777	-777.777	-777.777	-777.777	2282.956736	16.44078892	2278.2878	2283.256646	2282.5548	65479.05299	964.5797	483.2967285	964.5789317	956.5647284	FALSE			-777.777	-777.777	-777.777	1	39.8	M:\Shao-En\MSDATA\kinaseinhib\k252a\solcomp\1000x\J5\MSQuantCompatible_kinaseinhib_k252a_solcomp_1000x_J5_combo_mascot_results.html	1Lys8	3	-777.777	-777.777	M:\Shao-En\MSDATA\kinaseinhib\k252a\solcomp\1000x\J5\m03182008_j5_6a.raw		34500638.88	956.5654647		483.2967049	TRUE	483.2965334	-777.777
-1	1	0	1.4	0	IPI:IPI00847250.1	275721	SPACER	TREMBL:Q13587;Q4LE83|ENSEMBL:ENSP00000363777|VEGA:OTTHUMP00000041958 Tax_Id=9606 Gene_Symbol=FASN Fatty acid synthase	GLVQALQTK	479.2897	956.5649	2	49	-777.777	-777.777	-777.777	-777.777	0	0	2278.7767	0	0	0	956.5654	479.2895399	956.5645544	0	FALSE			-777.777	-777.777	-777.777	1	29.4	M:\Shao-En\MSDATA\kinaseinhib\k252a\solcomp\1000x\J5\MSQuantCompatible_kinaseinhib_k252a_solcomp_1000x_J5_combo_mascot_results.html		3	-777.777	-777.777	M:\Shao-En\MSDATA\kinaseinhib\k252a\solcomp\1000x\J5\m03182008_j5_6a.raw		0	956.5654647		0	TRUE	0	-777.777
-1	1	0	1.4	0	IPI:IPI00847250.1	275721	SPACER	TREMBL:Q13587;Q4LE83|ENSEMBL:ENSP00000363777|VEGA:OTTHUMP00000041958 Tax_Id=9606 Gene_Symbol=FASN Fatty acid synthase	GLVQALQTK	483.2969	964.5793	2	47	-777.777	-777.777	-777.777	-777.777	0	0	2365.6406	0	0	0	964.5797	483.2967285	964.5789317	0	FALSE			-777.777	-777.777	-777.777	1	25.2	M:\Shao-En\MSDATA\kinaseinhib\k252a\solcomp\1000x\J5\MSQuantCompatible_kinaseinhib_k252a_solcomp_1000x_J5_combo_mascot_results.html	1Lys8	3	-777.777	-777.777	M:\Shao-En\MSDATA\kinaseinhib\k252a\solcomp\1000x\J5\m03182008_j5_6a.raw		0	956.5654647		0	TRUE	0	-777.777
-1	1	0	1.179	0.21	IPI:IPI00604620.3	76625	SPACER	SWISS-PROT:P19338-1|ENSEMBL:ENSP00000318195|REFSEQ:NP_005372 Tax_Id=9606 Gene_Symbol=NCL Isoform 1 of Nucleolin	AAVTPGKK	394.2533	786.492	2	37	-777.777	-777.777	-777.777	-777.777	738.1482998	4.6784	737.0874	738.7052	738.7052	1861.309168	786.4934	394.2533807	786.492236	770.4648196	FALSE			-777.777	-777.777	-777.777	1	16.9	M:\Shao-En\MSDATA\kinaseinhib\k252a\solcomp\1000x\J5\MSQuantCompatible_kinaseinhib_k252a_solcomp_1000x_J5_combo_mascot_results.html	2Lys8	4	-777.777	-777.777	M:\Shao-En\MSDATA\kinaseinhib\k252a\solcomp\1000x\J5\m03182008_j5_6a.raw		1354890.977	770.4650147		394.2532149	TRUE	394.2532956	-777.777
-1	1	0	1.179	0.21	IPI:IPI00604620.3	76625	SPACER	SWISS-PROT:P19338-1|ENSEMBL:ENSP00000318195|REFSEQ:NP_005372 Tax_Id=9606 Gene_Symbol=NCL Isoform 1 of Nucleolin	AIRLELQGPR	576.8458	1151.6771	2	64	-777.777	-777.777	-777.777	-777.777	2322.922722	12.57304908	2320.2983	2322.812398	2321.0954	308620.5744	1151.6774	576.8453636	1151.676202	1151.675384	FALSE			-777.777	-777.777	-777.777	1	53.4	M:\Shao-En\MSDATA\kinaseinhib\k252a\solcomp\1000x\J5\MSQuantCompatible_kinaseinhib_k252a_solcomp_1000x_J5_combo_mascot_results.html		4	-777.777	-777.777	M:\Shao-En\MSDATA\kinaseinhib\k252a\solcomp\1000x\J5\m03182008_j5_6a.raw		120156013.8	1151.677465		576.8457383	TRUE	576.845302	-777.777
-1	1	0	1.179	0.21	IPI:IPI00604620.3	76625	SPACER	SWISS-PROT:P19338-1|ENSEMBL:ENSP00000318195|REFSEQ:NP_005372 Tax_Id=9606 Gene_Symbol=NCL Isoform 1 of Nucleolin	AIRLELQGPR	576.8459	1151.6773	2	57	-777.777	-777.777	-777.777	-777.777	0	0	2345.8968	0	0	0	1151.6774	576.8454636	1151.676402	0	FALSE			-777.777	-777.777	-777.777	1	40.3	M:\Shao-En\MSDATA\kinaseinhib\k252a\solcomp\1000x\J5\MSQuantCompatible_kinaseinhib_k252a_solcomp_1000x_J5_combo_mascot_results.html		4	-777.777	-777.777	M:\Shao-En\MSDATA\kinaseinhib\k252a\solcomp\1000x\J5\m03182008_j5_6a.raw		0	1151.677465		0	TRUE	0	-777.777
-1	1	0	1.179	0.21	IPI:IPI00604620.3	76625	SPACER	SWISS-PROT:P19338-1|ENSEMBL:ENSP00000318195|REFSEQ:NP_005372 Tax_Id=9606 Gene_Symbol=NCL Isoform 1 of Nucleolin	AIRLELQGPR	582.8674	1163.7203	2	41	-777.777	-777.777	-777.777	-777.777	2340.779647	9.966109898	2340.2448	2341.457105	2340.7078	74734.39672	1163.7177	582.8669466	1163.719368	1151.6779	FALSE			-777.777	-777.777	-777.777	1	32.7	M:\Shao-En\MSDATA\kinaseinhib\k252a\solcomp\1000x\J5\MSQuantCompatible_kinaseinhib_k252a_solcomp_1000x_J5_combo_mascot_results.html	2Arg6	4	-777.777	-777.777	M:\Shao-En\MSDATA\kinaseinhib\k252a\solcomp\1000x\J5\m03182008_j5_5.raw		29021844.66	1151.677465		582.8674759	TRUE	582.8670225	-777.777
-1	1	0	1.179	0.21	IPI:IPI00604620.3	76625	SPACER	SWISS-PROT:P19338-1|ENSEMBL:ENSP00000318195|REFSEQ:NP_005372 Tax_Id=9606 Gene_Symbol=NCL Isoform 1 of Nucleolin	AIRLELQGPR	576.8462	1151.6779	2	38	-777.777	-777.777	-777.777	-777.777	0	0	2339.749	0	0	0	1151.6774	576.8457636	1151.677002	0	FALSE			-777.777	-777.777	-777.777	1	26	M:\Shao-En\MSDATA\kinaseinhib\k252a\solcomp\1000x\J5\MSQuantCompatible_kinaseinhib_k252a_solcomp_1000x_J5_combo_mascot_results.html		4	-777.777	-777.777	M:\Shao-En\MSDATA\kinaseinhib\k252a\solcomp\1000x\J5\m03182008_j5_5.raw		0	1151.677465		0	TRUE	0	-777.777
-1	1	0	1.179	0.21	IPI:IPI00604620.3	76625	SPACER	SWISS-PROT:P19338-1|ENSEMBL:ENSP00000318195|REFSEQ:NP_005372 Tax_Id=9606 Gene_Symbol=NCL Isoform 1 of Nucleolin	AIRLELQGPR	582.8653	1163.7161	2	37	-777.777	-777.777	-777.777	-777.777	0	0	2321.6053	0	0	0	1163.7177	582.8648466	1163.715168	0	FALSE			-777.777	-777.777	-777.777	1	31.7	M:\Shao-En\MSDATA\kinaseinhib\k252a\solcomp\1000x\J5\MSQuantCompatible_kinaseinhib_k252a_solcomp_1000x_J5_combo_mascot_results.html	2Arg6	4	-777.777	-777.777	M:\Shao-En\MSDATA\kinaseinhib\k252a\solcomp\1000x\J5\m03182008_j5_6a.raw		0	1151.677465		0	TRUE	0	-777.777
-1	1	0	1.179	0.21	IPI:IPI00604620.3	76625	SPACER	SWISS-PROT:P19338-1|ENSEMBL:ENSP00000318195|REFSEQ:NP_005372 Tax_Id=9606 Gene_Symbol=NCL Isoform 1 of Nucleolin	AIRLELQGPR	582.8655	1163.7164	2	33	-777.777	-777.777	-777.777	-777.777	0	0	2344.432	0	0	0	1163.7177	582.8650466	1163.715568	0	FALSE			-777.777	-777.777	-777.777	1	28.8	M:\Shao-En\MSDATA\kinaseinhib\k252a\solcomp\1000x\J5\MSQuantCompatible_kinaseinhib_k252a_solcomp_1000x_J5_combo_mascot_results.html	2Arg6	4	-777.777	-777.777	M:\Shao-En\MSDATA\kinaseinhib\k252a\solcomp\1000x\J5\m03182008_j5_6a.raw		0	1151.677465		0	TRUE	0	-777.777
-1	1	0	1.179	0.21	IPI:IPI00604620.3	76625	SPACER	SWISS-PROT:P19338-1|ENSEMBL:ENSP00000318195|REFSEQ:NP_005372 Tax_Id=9606 Gene_Symbol=NCL Isoform 1 of Nucleolin	AIRLELQGPR	384.9005	1151.6798	3	38	-777.777	-777.777	-777.777	-777.777	2340.75141	9.966109898	2337.7444	2340.851912	2340.7078	122022.63	1151.6774	384.9006072	1151.680033	1151.680044	FALSE			-777.777	-777.777	-777.777	1	19.7	M:\Shao-En\MSDATA\kinaseinhib\k252a\solcomp\1000x\J5\MSQuantCompatible_kinaseinhib_k252a_solcomp_1000x_J5_combo_mascot_results.html		4	-777.777	-777.777	M:\Shao-En\MSDATA\kinaseinhib\k252a\solcomp\1000x\J5\m03182008_j5_5.raw		89437656.5	1151.677465		384.9005732	TRUE	384.9006804	-777.777
-1	1	0	1.179	0.21	IPI:IPI00604620.3	76625	SPACER	SWISS-PROT:P19338-1|ENSEMBL:ENSP00000318195|REFSEQ:NP_005372 Tax_Id=9606 Gene_Symbol=NCL Isoform 1 of Nucleolin	AIRLELQGPR	384.8999	1151.678	3	35	-777.777	-777.777	-777.777	-777.777	2322.82549	14.69430853	2317.9833	2323.482119	2322.9615	500029.1227	1151.6774	384.9000072	1151.678233	1151.678088	FALSE			-777.777	-777.777	-777.777	1	16.8	M:\Shao-En\MSDATA\kinaseinhib\k252a\solcomp\1000x\J5\MSQuantCompatible_kinaseinhib_k252a_solcomp_1000x_J5_combo_mascot_results.html		4	-777.777	-777.777	M:\Shao-En\MSDATA\kinaseinhib\k252a\solcomp\1000x\J5\m03182008_j5_6a.raw		380646296	1151.677465		384.8998777	TRUE	384.8999848	-777.777
-1	1	0	1.179	0.21	IPI:IPI00604620.3	76625	SPACER	SWISS-PROT:P19338-1|ENSEMBL:ENSP00000318195|REFSEQ:NP_005372 Tax_Id=9606 Gene_Symbol=NCL Isoform 1 of Nucleolin	AIRLELQGPR	384.9005	1151.6796	3	29	-777.777	-777.777	-777.777	-777.777	0	0	2347.1415	0	0	0	1151.6774	384.9006072	1151.680033	0	FALSE			-777.777	-777.777	-777.777	1	13.3	M:\Shao-En\MSDATA\kinaseinhib\k252a\solcomp\1000x\J5\MSQuantCompatible_kinaseinhib_k252a_solcomp_1000x_J5_combo_mascot_results.html		4	-777.777	-777.777	M:\Shao-En\MSDATA\kinaseinhib\k252a\solcomp\1000x\J5\m03182008_j5_6a.raw		0	1151.677465		0	TRUE	0	-777.777
-1	1	0	1.179	0.21	IPI:IPI00604620.3	76625	SPACER	SWISS-PROT:P19338-1|ENSEMBL:ENSP00000318195|REFSEQ:NP_005372 Tax_Id=9606 Gene_Symbol=NCL Isoform 1 of Nucleolin	AIRLELQGPR	388.9132	1163.7177	3	27	-777.777	-777.777	-777.777	-777.777	0	0	2319.8274	0	0	0	1163.7177	388.9132958	1163.718099	0	FALSE			-777.777	-777.777	-777.777	1	20.9	M:\Shao-En\MSDATA\kinaseinhib\k252a\solcomp\1000x\J5\MSQuantCompatible_kinaseinhib_k252a_solcomp_1000x_J5_combo_mascot_results.html	2Arg6	4	-777.777	-777.777	M:\Shao-En\MSDATA\kinaseinhib\k252a\solcomp\1000x\J5\m03182008_j5_6a.raw		0	1151.677465		0	TRUE	0	-777.777
-1	1	0	1.179	0.21	IPI:IPI00604620.3	76625	SPACER	SWISS-PROT:P19338-1|ENSEMBL:ENSP00000318195|REFSEQ:NP_005372 Tax_Id=9606 Gene_Symbol=NCL Isoform 1 of Nucleolin	AIRLELQGPR	388.9133	1163.718	3	25	-777.777	-777.777	-777.777	-777.777	0	0	2340.0569	0	0	0	1163.7177	388.9133958	1163.718399	0	FALSE			-777.777	-777.777	-777.777	1	18.2	M:\Shao-En\MSDATA\kinaseinhib\k252a\solcomp\1000x\J5\MSQuantCompatible_kinaseinhib_k252a_solcomp_1000x_J5_combo_mascot_results.html	2Arg6	4	-777.777	-777.777	M:\Shao-En\MSDATA\kinaseinhib\k252a\solcomp\1000x\J5\m03182008_j5_6a.raw		0	1151.677465		0	FALSE	0	-777.777
-1	1	0	1.179	0.21	IPI:IPI00604620.3	76625	SPACER	SWISS-PROT:P19338-1|ENSEMBL:ENSP00000318195|REFSEQ:NP_005372 Tax_Id=9606 Gene_Symbol=NCL Isoform 1 of Nucleolin	AIRLELQGPR	388.9134	1163.7184	3	23	-777.777	-777.777	-777.777	-777.777	0	0	2344.797	0	0	0	1163.7177	388.9134958	1163.718699	0	FALSE			-777.777	-777.777	-777.777	1	17	M:\Shao-En\MSDATA\kinaseinhib\k252a\solcomp\1000x\J5\MSQuantCompatible_kinaseinhib_k252a_solcomp_1000x_J5_combo_mascot_results.html	2Arg6	4	-777.777	-777.777	M:\Shao-En\MSDATA\kinaseinhib\k252a\solcomp\1000x\J5\m03182008_j5_5.raw		0	1151.677465		0	FALSE	0	-777.777
-1	1	0	1.179	0.21	IPI:IPI00604620.3	76625	SPACER	SWISS-PROT:P19338-1|ENSEMBL:ENSP00000318195|REFSEQ:NP_005372 Tax_Id=9606 Gene_Symbol=NCL Isoform 1 of Nucleolin	AIRLELQGPR	388.9138	1163.7197	3	20	-777.777	-777.777	-777.777	-777.777	0	0	2336.7255	0	0	0	1163.7177	388.9138958	1163.719899	0	FALSE			-777.777	-777.777	-777.777	1	14.5	M:\Shao-En\MSDATA\kinaseinhib\k252a\solcomp\1000x\J5\MSQuantCompatible_kinaseinhib_k252a_solcomp_1000x_J5_combo_mascot_results.html	2Arg6	4	-777.777	-777.777	M:\Shao-En\MSDATA\kinaseinhib\k252a\solcomp\1000x\J5\m03182008_j5_5.raw		0	1151.677465		0	FALSE	0	-777.777
-1	1	0	1.179	0.21	IPI:IPI00604620.3	76625	SPACER	SWISS-PROT:P19338-1|ENSEMBL:ENSP00000318195|REFSEQ:NP_005372 Tax_Id=9606 Gene_Symbol=NCL Isoform 1 of Nucleolin	ALELTGLK	422.7609	843.5073	2	55	-777.777	-777.777	-777.777	-777.777	2452.372513	7.592262332	2450.499	2452.381197	2451.4886	290986.2913	843.5065	422.7609	843.5072745	843.5078597	FALSE			-777.777	-777.777	-777.777	1	29.7	M:\Shao-En\MSDATA\kinaseinhib\k252a\solcomp\1000x\J5\MSQuantCompatible_kinaseinhib_k252a_solcomp_1000x_J5_combo_mascot_results.html		4	-777.777	-777.777	M:\Shao-En\MSDATA\kinaseinhib\k252a\solcomp\1000x\J5\m03182008_j5_5.raw		185260190.5	843.5065447		422.7609162	TRUE	422.7609162	-777.777
-1	1	0	1.179	0.21	IPI:IPI00604620.3	76625	SPACER	SWISS-PROT:P19338-1|ENSEMBL:ENSP00000318195|REFSEQ:NP_005372 Tax_Id=9606 Gene_Symbol=NCL Isoform 1 of Nucleolin	ALELTGLK	422.7608	843.507	2	47	-777.777	-777.777	-777.777	-777.777	2458.639693	7.72962257	2458.3084	2458.638563	2457.7973	126916.6186	843.5065	422.7608	843.5070745	843.5069874	FALSE			-777.777	-777.777	-777.777	1	21	M:\Shao-En\MSDATA\kinaseinhib\k252a\solcomp\1000x\J5\MSQuantCompatible_kinaseinhib_k252a_solcomp_1000x_J5_combo_mascot_results.html		4	-777.777	-777.777	M:\Shao-En\MSDATA\kinaseinhib\k252a\solcomp\1000x\J5\m03182008_j5_6a.raw		80596625	843.5065447		422.760753	TRUE	422.760753	-777.777
-1	1	0	1.179	0.21	IPI:IPI00604620.3	76625	SPACER	SWISS-PROT:P19338-1|ENSEMBL:ENSP00000318195|REFSEQ:NP_005372 Tax_Id=9606 Gene_Symbol=NCL Isoform 1 of Nucleolin	ALELTGLK	426.768	851.5215	2	36	-777.777	-777.777	-777.777	-777.777	0	0	2450.2724	0	0	0	851.5207	426.7679886	851.5214518	0	FALSE			-777.777	-777.777	-777.777	1	15.1	M:\Shao-En\MSDATA\kinaseinhib\k252a\solcomp\1000x\J5\MSQuantCompatible_kinaseinhib_k252a_solcomp_1000x_J5_combo_mascot_results.html	1Lys8	4	-777.777	-777.777	M:\Shao-En\MSDATA\kinaseinhib\k252a\solcomp\1000x\J5\m03182008_j5_5.raw		0	843.5065447		0	TRUE	0	-777.777
-1	1	0	1.179	0.21	IPI:IPI00604620.3	76625	SPACER	SWISS-PROT:P19338-1|ENSEMBL:ENSP00000318195|REFSEQ:NP_005372 Tax_Id=9606 Gene_Symbol=NCL Isoform 1 of Nucleolin	ALELTGLK	426.7679	851.5213	2	28	-777.777	-777.777	-777.777	-777.777	0	0	2456.581	0	0	0	851.5207	426.7678886	851.5212518	0	FALSE			-777.777	-777.777	-777.777	1	11.3	M:\Shao-En\MSDATA\kinaseinhib\k252a\solcomp\1000x\J5\MSQuantCompatible_kinaseinhib_k252a_solcomp_1000x_J5_combo_mascot_results.html	1Lys8	4	-777.777	-777.777	M:\Shao-En\MSDATA\kinaseinhib\k252a\solcomp\1000x\J5\m03182008_j5_6a.raw		0	843.5065447		0	TRUE	0	-777.777
-1	1	0	1.179	0.21	IPI:IPI00604620.3	76625	SPACER	SWISS-PROT:P19338-1|ENSEMBL:ENSP00000318195|REFSEQ:NP_005372 Tax_Id=9606 Gene_Symbol=NCL Isoform 1 of Nucleolin	ALELTGLK	426.7692	851.5239	2	27	-777.777	-777.777	-777.777	-777.777	2475.751186	16.69834431	2471.515	2476.680678	2480.5328	2152.706553	851.5207	426.7691886	851.5238518	843.4917549	TRUE	Higher peak to the left (C13?). Possible charge state:	2	-777.777	-777.777	-777.777	1	9.8	M:\Shao-En\MSDATA\kinaseinhib\k252a\solcomp\1000x\J5\MSQuantCompatible_kinaseinhib_k252a_solcomp_1000x_J5_combo_mascot_results.html	1Lys8	4	-777.777	-777.777	M:\Shao-En\MSDATA\kinaseinhib\k252a\solcomp\1000x\J5\m03182008_j5_1.raw		1372203.725	843.5065447		426.7602739	TRUE	426.7602625	-777.777
-1	1	0	1.179	0.21	IPI:IPI00604620.3	76625	SPACER	SWISS-PROT:P19338-1|ENSEMBL:ENSP00000318195|REFSEQ:NP_005372 Tax_Id=9606 Gene_Symbol=NCL Isoform 1 of Nucleolin	ALELTGLK	422.7616	843.5086	2	23	-777.777	-777.777	-777.777	-777.777	0	0	2474.9567	0	0	0	843.5065	422.7616	843.5086745	0	FALSE			-777.777	-777.777	-777.777	1	4	M:\Shao-En\MSDATA\kinaseinhib\k252a\solcomp\1000x\J5\MSQuantCompatible_kinaseinhib_k252a_solcomp_1000x_J5_combo_mascot_results.html		4	-777.777	-777.777	M:\Shao-En\MSDATA\kinaseinhib\k252a\solcomp\1000x\J5\m03182008_j5_1.raw		0	843.5065447		0	FALSE	0	-777.777
-1	1	0	1.179	0.21	IPI:IPI00604620.3	76625	SPACER	SWISS-PROT:P19338-1|ENSEMBL:ENSP00000318195|REFSEQ:NP_005372 Tax_Id=9606 Gene_Symbol=NCL Isoform 1 of Nucleolin	ALELTGLKVFGNEIK	816.4732	1630.9318	2	72	-777.777	-777.777	-777.777	-777.777	2830.426574	8.231535318	2832.5111	2830.412144	2831.1999	69045.79754	1630.9293	816.4720851	1630.929645	1630.92859	FALSE			-777.777	-777.777	-777.777	1	63.2	M:\Shao-En\MSDATA\kinaseinhib\k252a\solcomp\1000x\J5\MSQuantCompatible_kinaseinhib_k252a_solcomp_1000x_J5_combo_mascot_results.html		4	-777.777	-777.777	M:\Shao-En\MSDATA\kinaseinhib\k252a\solcomp\1000x\J5\m03182008_j5_6a.raw		15797290.89	1630.929365		816.473189	TRUE	816.4720741	-777.777
-1	1	0	1.179	0.21	IPI:IPI00604620.3	76625	SPACER	SWISS-PROT:P19338-1|ENSEMBL:ENSP00000318195|REFSEQ:NP_005372 Tax_Id=9606 Gene_Symbol=NCL Isoform 1 of Nucleolin	ALELTGLKVFGNEIK	544.6511	1630.9315	3	51	-777.777	-777.777	-777.777	-777.777	2830.230853	8.231535318	2830.1438	2830.395448	2831.1999	75561.13219	1630.9293	544.6507548	1630.930476	1630.930367	FALSE			-777.777	-777.777	-777.777	1	35.4	M:\Shao-En\MSDATA\kinaseinhib\k252a\solcomp\1000x\J5\MSQuantCompatible_kinaseinhib_k252a_solcomp_1000x_J5_combo_mascot_results.html		4	-777.777	-777.777	M:\Shao-En\MSDATA\kinaseinhib\k252a\solcomp\1000x\J5\m03182008_j5_6a.raw		32742090.88	1630.929365		544.6512087	TRUE	544.6508635	-777.777
-1	1	0	1.179	0.21	IPI:IPI00604620.3	76625	SPACER	SWISS-PROT:P19338-1|ENSEMBL:ENSP00000318195|REFSEQ:NP_005372 Tax_Id=9606 Gene_Symbol=NCL Isoform 1 of Nucleolin	ALELTGLKVFGNEIK	549.9942	1646.9609	3	50	-777.777	-777.777	-777.777	-777.777	0	0	2829.8743	0	0	0	1646.9577	549.9938397	1646.959731	0	FALSE			-777.777	-777.777	-777.777	1	42	M:\Shao-En\MSDATA\kinaseinhib\k252a\solcomp\1000x\J5\MSQuantCompatible_kinaseinhib_k252a_solcomp_1000x_J5_combo_mascot_results.html	2Lys8	4	-777.777	-777.777	M:\Shao-En\MSDATA\kinaseinhib\k252a\solcomp\1000x\J5\m03182008_j5_6a.raw		0	1630.929365		0	TRUE	0	-777.777
-1	1	0	1.179	0.21	IPI:IPI00604620.3	76625	SPACER	SWISS-PROT:P19338-1|ENSEMBL:ENSP00000318195|REFSEQ:NP_005372 Tax_Id=9606 Gene_Symbol=NCL Isoform 1 of Nucleolin	ALVATPGK	378.7346	755.4546	2	38	-777.777	-777.777	-777.777	-777.777	2027.264846	42.07573912	2031.1274	2027.758424	2028.4825	7671.540863	755.4541	378.7347246	755.4549238	755.4543894	FALSE			-777.777	-777.777	-777.777	1	20.4	M:\Shao-En\MSDATA\kinaseinhib\k252a\solcomp\1000x\J5\MSQuantCompatible_kinaseinhib_k252a_solcomp_1000x_J5_combo_mascot_results.html		4	-777.777	-777.777	M:\Shao-En\MSDATA\kinaseinhib\k252a\solcomp\1000x\J5\m03182008_j5_6a.raw		5993741.5	755.4541147		378.7345403	TRUE	378.7346649	-777.777
-1	1	0	1.179	0.21	IPI:IPI00604620.3	76625	SPACER	SWISS-PROT:P19338-1|ENSEMBL:ENSP00000318195|REFSEQ:NP_005372 Tax_Id=9606 Gene_Symbol=NCL Isoform 1 of Nucleolin	ALVATPGK	382.7414	763.4683	2	30	-777.777	-777.777	-777.777	-777.777	0	0	2022.9747	0	0	0	763.4683	382.7415133	763.4685012	0	FALSE			-777.777	-777.777	-777.777	1	2.2	M:\Shao-En\MSDATA\kinaseinhib\k252a\solcomp\1000x\J5\MSQuantCompatible_kinaseinhib_k252a_solcomp_1000x_J5_combo_mascot_results.html	1Lys8	4	-777.777	-777.777	M:\Shao-En\MSDATA\kinaseinhib\k252a\solcomp\1000x\J5\m03182008_j5_6a.raw		0	755.4541147		0	TRUE	0	-777.777
-1	1	0	1.179	0.21	IPI:IPI00604620.3	76625	SPACER	SWISS-PROT:P19338-1|ENSEMBL:ENSP00000318195|REFSEQ:NP_005372 Tax_Id=9606 Gene_Symbol=NCL Isoform 1 of Nucleolin	ALVATPGKK	442.7814	883.5482	2	32	-777.777	-777.777	-777.777	-777.777	893.6207628	19.79040901	898.5117	894.7467419	893.6825	13112.01007	883.5491	442.7813433	883.5481611	883.5484948	FALSE			-777.777	-777.777	-777.777	1	12.4	M:\Shao-En\MSDATA\kinaseinhib\k252a\solcomp\1000x\J5\MSQuantCompatible_kinaseinhib_k252a_solcomp_1000x_J5_combo_mascot_results.html		4	-777.777	-777.777	M:\Shao-En\MSDATA\kinaseinhib\k252a\solcomp\1000x\J5\m03182008_j5_6a.raw		7808464.797	883.5490747		442.7819748	TRUE	442.781918	-777.777
-1	1	0	1.179	0.21	IPI:IPI00604620.3	76625	SPACER	SWISS-PROT:P19338-1|ENSEMBL:ENSP00000318195|REFSEQ:NP_005372 Tax_Id=9606 Gene_Symbol=NCL Isoform 1 of Nucleolin	ALVATPGKK	442.7823	883.55	2	21	-777.777	-777.777	-777.777	-777.777	0	0	766.6894	0	0	0	883.5491	442.7822433	883.5499611	0	FALSE			-777.777	-777.777	-777.777	1	0.3	M:\Shao-En\MSDATA\kinaseinhib\k252a\solcomp\1000x\J5\MSQuantCompatible_kinaseinhib_k252a_solcomp_1000x_J5_combo_mascot_results.html		4	-777.777	-777.777	M:\Shao-En\MSDATA\kinaseinhib\k252a\solcomp\1000x\J5\m03182008_j5_5.raw		0	883.5490747		0	FALSE	0	-777.777
-1	1	0	1.179	0.21	IPI:IPI00604620.3	76625	SPACER	SWISS-PROT:P19338-1|ENSEMBL:ENSP00000318195|REFSEQ:NP_005372 Tax_Id=9606 Gene_Symbol=NCL Isoform 1 of Nucleolin	ALVATPGKK	442.782	883.5495	2	20	-777.777	-777.777	-777.777	-777.777	0	0	878.4204	0	0	0	883.5491	442.7819433	883.5493611	0	FALSE			-777.777	-777.777	-777.777	1	3.8	M:\Shao-En\MSDATA\kinaseinhib\k252a\solcomp\1000x\J5\MSQuantCompatible_kinaseinhib_k252a_solcomp_1000x_J5_combo_mascot_results.html		4	-777.777	-777.777	M:\Shao-En\MSDATA\kinaseinhib\k252a\solcomp\1000x\J5\m03182008_j5_6a.raw		0	883.5490747		0	FALSE	0	-777.777
-1	1	0	1.179	0.21	IPI:IPI00604620.3	76625	SPACER	SWISS-PROT:P19338-1|ENSEMBL:ENSP00000318195|REFSEQ:NP_005372 Tax_Id=9606 Gene_Symbol=NCL Isoform 1 of Nucleolin	ALVATPGKK	450.7948	899.575	2	13	-777.777	-777.777	-777.777	-777.777	0	0	5238.3695	0	0	0	899.5775	450.7947206	899.5749157	0	FALSE			-777.777	-777.777	-777.777	1	1.5	M:\Shao-En\MSDATA\kinaseinhib\k252a\solcomp\1000x\J5\MSQuantCompatible_kinaseinhib_k252a_solcomp_1000x_J5_combo_mascot_results.html	2Lys8	4	-777.777	-777.777	M:\Shao-En\MSDATA\kinaseinhib\k252a\solcomp\1000x\J5\m03182008_j5_6a.raw		0	883.5490747		0	FALSE	0	-777.777
-1	1	0	1.179	0.21	IPI:IPI00604620.3	76625	SPACER	SWISS-PROT:P19338-1|ENSEMBL:ENSP00000318195|REFSEQ:NP_005372 Tax_Id=9606 Gene_Symbol=NCL Isoform 1 of Nucleolin	AVTTPGKK	409.2585	816.5024	2	34	-777.777	-777.777	-777.777	-777.777	747.2124557	4.5434	748.5099	746.903923	747.8743	2616.66554	816.504	409.2585382	816.502551	800.4745163	FALSE			-777.777	-777.777	-777.777	1	15.2	M:\Shao-En\MSDATA\kinaseinhib\k252a\solcomp\1000x\J5\MSQuantCompatible_kinaseinhib_k252a_solcomp_1000x_J5_combo_mascot_results.html	2Lys8	4	-777.777	-777.777	M:\Shao-En\MSDATA\kinaseinhib\k252a\solcomp\1000x\J5\m03182008_j5_6a.raw		1803384.031	800.4755847		409.2584981	TRUE	409.2585362	-777.777
-1	1	0	1.179	0.21	IPI:IPI00604620.3	76625	SPACER	SWISS-PROT:P19338-1|ENSEMBL:ENSP00000318195|REFSEQ:NP_005372 Tax_Id=9606 Gene_Symbol=NCL Isoform 1 of Nucleolin	EAMEDGEIDGNKVTLDWAKPK	788.045	2361.113	3	25	-777.777	-777.777	-777.777	-777.777	0	0	2482.6867	0	0	0	2361.1158	788.0439656	2361.110109	0	FALSE			-777.777	-777.777	-777.777	1	21.7	M:\Shao-En\MSDATA\kinaseinhib\k252a\solcomp\1000x\J5\MSQuantCompatible_kinaseinhib_k252a_solcomp_1000x_J5_combo_mascot_results.html	1Met(ox)	4	-777.777	-777.777	M:\Shao-En\MSDATA\kinaseinhib\k252a\solcomp\1000x\J5\m03182008_j5_6a.raw		0	2345.120875		0	FALSE	0	-777.777
-1	1	0	1.179	0.21	IPI:IPI00604620.3	76625	SPACER	SWISS-PROT:P19338-1|ENSEMBL:ENSP00000318195|REFSEQ:NP_005372 Tax_Id=9606 Gene_Symbol=NCL Isoform 1 of Nucleolin	EVFEDAAEIR	589.7877	1177.5609	2	61	-777.777	-777.777	-777.777	-777.777	2450.29757	7.923506424	2449.5872	2450.806449	2450.843	94314.43737	1177.5615	589.787227	1177.559929	1177.561043	FALSE			-777.777	-777.777	-777.777	1	41.9	M:\Shao-En\MSDATA\kinaseinhib\k252a\solcomp\1000x\J5\MSQuantCompatible_kinaseinhib_k252a_solcomp_1000x_J5_combo_mascot_results.html		4	-777.777	-777.777	M:\Shao-En\MSDATA\kinaseinhib\k252a\solcomp\1000x\J5\m03182008_j5_6a.raw		35481585.38	1177.561485		589.7877453	TRUE	589.7872723	-777.777
-1	1	0	1.179	0.21	IPI:IPI00604620.3	76625	SPACER	SWISS-PROT:P19338-1|ENSEMBL:ENSP00000318195|REFSEQ:NP_005372 Tax_Id=9606 Gene_Symbol=NCL Isoform 1 of Nucleolin	EVFEDAAEIR	592.7973	1183.5801	2	61	-777.777	-777.777	-777.777	-777.777	0	0	2450.1033	0	0	0	1183.5816	592.7968185	1183.579112	0	FALSE			-777.777	-777.777	-777.777	1	42.6	M:\Shao-En\MSDATA\kinaseinhib\k252a\solcomp\1000x\J5\MSQuantCompatible_kinaseinhib_k252a_solcomp_1000x_J5_combo_mascot_results.html	1Arg6	4	-777.777	-777.777	M:\Shao-En\MSDATA\kinaseinhib\k252a\solcomp\1000x\J5\m03182008_j5_6a.raw		0	1177.561485		0	TRUE	0	-777.777
-1	1	0	1.179	0.21	IPI:IPI00604620.3	76625	SPACER	SWISS-PROT:P19338-1|ENSEMBL:ENSP00000318195|REFSEQ:NP_005372 Tax_Id=9606 Gene_Symbol=NCL Isoform 1 of Nucleolin	EVFEDAAEIR	592.7993	1183.584	2	61	-777.777	-777.777	-777.777	-777.777	2458.981005	7.951733036	2457.8619	2459.175348	2458.3771	109852.9585	1183.5816	592.7988185	1183.583112	1177.5619	FALSE			-777.777	-777.777	-777.777	1	41.7	M:\Shao-En\MSDATA\kinaseinhib\k252a\solcomp\1000x\J5\MSQuantCompatible_kinaseinhib_k252a_solcomp_1000x_J5_combo_mascot_results.html	1Arg6	4	-777.777	-777.777	M:\Shao-En\MSDATA\kinaseinhib\k252a\solcomp\1000x\J5\m03182008_j5_5.raw		41324486.88	1177.561485		592.7993851	TRUE	592.7989035	-777.777
-1	1	0	1.179	0.21	IPI:IPI00604620.3	76625	SPACER	SWISS-PROT:P19338-1|ENSEMBL:ENSP00000318195|REFSEQ:NP_005372 Tax_Id=9606 Gene_Symbol=NCL Isoform 1 of Nucleolin	EVFEDAAEIR	589.7887	1177.5629	2	60	-777.777	-777.777	-777.777	-777.777	0	0	2459.4066	0	0	0	1177.5615	589.788227	1177.561929	0	FALSE			-777.777	-777.777	-777.777	1	38.5	M:\Shao-En\MSDATA\kinaseinhib\k252a\solcomp\1000x\J5\MSQuantCompatible_kinaseinhib_k252a_solcomp_1000x_J5_combo_mascot_results.html		4	-777.777	-777.777	M:\Shao-En\MSDATA\kinaseinhib\k252a\solcomp\1000x\J5\m03182008_j5_5.raw		0	1177.561485		0	TRUE	0	-777.777
-1	1	0	1.179	0.21	IPI:IPI00604620.3	76625	SPACER	SWISS-PROT:P19338-1|ENSEMBL:ENSP00000318195|REFSEQ:NP_005372 Tax_Id=9606 Gene_Symbol=NCL Isoform 1 of Nucleolin	FGYVDFESAEDLEK	824.8724	1647.7302	2	101	-777.777	-777.777	-777.777	-777.777	2841.078163	7.999688379	2839.1461	2840.521445	2840.4585	286941.2228	1647.7304	824.8712613	1647.727997	1647.729234	FALSE			-777.777	-777.777	-777.777	1	90.8	M:\Shao-En\MSDATA\kinaseinhib\k252a\solcomp\1000x\J5\MSQuantCompatible_kinaseinhib_k252a_solcomp_1000x_J5_combo_mascot_results.html		4	-777.777	-777.777	M:\Shao-En\MSDATA\kinaseinhib\k252a\solcomp\1000x\J5\m03182008_j5_6a.raw		64507005.81	1647.730395		824.8723342	TRUE	824.8711955	-777.777
-1	1	0	1.179	0.21	IPI:IPI00604620.3	76625	SPACER	SWISS-PROT:P19338-1|ENSEMBL:ENSP00000318195|REFSEQ:NP_005372 Tax_Id=9606 Gene_Symbol=NCL Isoform 1 of Nucleolin	FGYVDFESAEDLEK	824.8727	1647.7308	2	96	-777.777	-777.777	-777.777	-777.777	2865.822353	8.177002387	2865.5574	2858.675938	2866.3107	126277.5539	1647.7304	824.8715613	1647.728597	1647.731011	FALSE			-777.777	-777.777	-777.777	1	83.4	M:\Shao-En\MSDATA\kinaseinhib\k252a\solcomp\1000x\J5\MSQuantCompatible_kinaseinhib_k252a_solcomp_1000x_J5_combo_mascot_results.html		4	-777.777	-777.777	M:\Shao-En\MSDATA\kinaseinhib\k252a\solcomp\1000x\J5\m03182008_j5_5.raw		28274239.21	1647.730395		824.8726943	TRUE	824.8715556	-777.777
-1	1	0	1.179	0.21	IPI:IPI00604620.3	76625	SPACER	SWISS-PROT:P19338-1|ENSEMBL:ENSP00000318195|REFSEQ:NP_005372 Tax_Id=9606 Gene_Symbol=NCL Isoform 1 of Nucleolin	FGYVDFESAEDLEK	828.8809	1655.7472	2	88	-777.777	-777.777	-777.777	-777.777	0	0	2865.0155	0	0	0	1655.7446	828.8797499	1655.744974	0	FALSE			-777.777	-777.777	-777.777	1	78.9	M:\Shao-En\MSDATA\kinaseinhib\k252a\solcomp\1000x\J5\MSQuantCompatible_kinaseinhib_k252a_solcomp_1000x_J5_combo_mascot_results.html	1Lys8	4	-777.777	-777.777	M:\Shao-En\MSDATA\kinaseinhib\k252a\solcomp\1000x\J5\m03182008_j5_5.raw		0	1647.730395		0	TRUE	0	-777.777
-1	1	0	1.179	0.21	IPI:IPI00604620.3	76625	SPACER	SWISS-PROT:P19338-1|ENSEMBL:ENSP00000318195|REFSEQ:NP_005372 Tax_Id=9606 Gene_Symbol=NCL Isoform 1 of Nucleolin	FGYVDFESAEDLEK	828.8822	1655.7499	2	87	-777.777	-777.777	-777.777	-777.777	0	0	2837.2889	0	0	0	1655.7446	828.8810499	1655.747574	0	FALSE			-777.777	-777.777	-777.777	1	67.2	M:\Shao-En\MSDATA\kinaseinhib\k252a\solcomp\1000x\J5\MSQuantCompatible_kinaseinhib_k252a_solcomp_1000x_J5_combo_mascot_results.html	1Lys8	4	-777.777	-777.777	M:\Shao-En\MSDATA\kinaseinhib\k252a\solcomp\1000x\J5\m03182008_j5_6a.raw		0	1647.730395		0	TRUE	0	-777.777
-1	1	0	1.179	0.21	IPI:IPI00604620.3	76625	SPACER	SWISS-PROT:P19338-1|ENSEMBL:ENSP00000318195|REFSEQ:NP_005372 Tax_Id=9606 Gene_Symbol=NCL Isoform 1 of Nucleolin	FGYVDFESAEDLEKALELTGLK	1245.6379	2489.2612	2	133	-777.777	-777.777	-777.777	-777.777	3330.668697	8.50050663	3330.7409	3330.473881	3329.7183	13460.75286	2489.2547	1245.63557	2489.256614	2473.225888	FALSE			-777.777	-777.777	-777.777	1	126.2	M:\Shao-En\MSDATA\kinaseinhib\k252a\solcomp\1000x\J5\MSQuantCompatible_kinaseinhib_k252a_solcomp_1000x_J5_combo_mascot_results.html	2Lys8	4	-777.777	-777.777	M:\Shao-En\MSDATA\kinaseinhib\k252a\solcomp\1000x\J5\m03182008_j5_6a.raw		1659579.359	2473.226375		1245.637887	TRUE	1245.635557	-777.777
-1	1	0	1.179	0.21	IPI:IPI00604620.3	76625	SPACER	SWISS-PROT:P19338-1|ENSEMBL:ENSP00000318195|REFSEQ:NP_005372 Tax_Id=9606 Gene_Symbol=NCL Isoform 1 of Nucleolin	FGYVDFESAEDLEKALELTGLK	1237.6243	2473.234	2	121	-777.777	-777.777	-777.777	-777.777	0	0	3331.3215	0	0	0	2473.2263	1237.621992	2473.22946	0	FALSE			-777.777	-777.777	-777.777	1	110.3	M:\Shao-En\MSDATA\kinaseinhib\k252a\solcomp\1000x\J5\MSQuantCompatible_kinaseinhib_k252a_solcomp_1000x_J5_combo_mascot_results.html		4	-777.777	-777.777	M:\Shao-En\MSDATA\kinaseinhib\k252a\solcomp\1000x\J5\m03182008_j5_6a.raw		0	2473.226375		0	TRUE	0	-777.777
-1	1	0	1.179	0.21	IPI:IPI00604620.3	76625	SPACER	SWISS-PROT:P19338-1|ENSEMBL:ENSP00000318195|REFSEQ:NP_005372 Tax_Id=9606 Gene_Symbol=NCL Isoform 1 of Nucleolin	FGYVDFESAEDLEKALELTGLK	825.4176	2473.231	3	82	-777.777	-777.777	-777.777	-777.777	3330.032952	10.7973623	3326.3917	3330.504779	3329.7183	95416.04681	2473.2263	825.4164597	2473.227591	2473.225603	FALSE			-777.777	-777.777	-777.777	1	75.6	M:\Shao-En\MSDATA\kinaseinhib\k252a\solcomp\1000x\J5\MSQuantCompatible_kinaseinhib_k252a_solcomp_1000x_J5_combo_mascot_results.html		4	-777.777	-777.777	M:\Shao-En\MSDATA\kinaseinhib\k252a\solcomp\1000x\J5\m03182008_j5_6a.raw		21418479.81	2473.226375		825.417701	TRUE	825.4165607	-777.777
-1	1	0	1.179	0.21	IPI:IPI00604620.3	76625	SPACER	SWISS-PROT:P19338-1|ENSEMBL:ENSP00000318195|REFSEQ:NP_005372 Tax_Id=9606 Gene_Symbol=NCL Isoform 1 of Nucleolin	FGYVDFESAEDLEKALELTGLK	825.4179	2473.232	3	61	-777.777	-777.777	-777.777	-777.777	3358.354137	6.6745033	3356.9722	3358.340368	3358.206	13462.53962	2473.2263	825.4167597	2473.228491	2473.228411	FALSE			-777.777	-777.777	-777.777	1	52.7	M:\Shao-En\MSDATA\kinaseinhib\k252a\solcomp\1000x\J5\MSQuantCompatible_kinaseinhib_k252a_solcomp_1000x_J5_combo_mascot_results.html		4	-777.777	-777.777	M:\Shao-En\MSDATA\kinaseinhib\k252a\solcomp\1000x\J5\m03182008_j5_5.raw		3045838.828	2473.226375		825.4180901	TRUE	825.4169498	-777.777
-1	1	0	1.179	0.21	IPI:IPI00604620.3	76625	SPACER	SWISS-PROT:P19338-1|ENSEMBL:ENSP00000318195|REFSEQ:NP_005372 Tax_Id=9606 Gene_Symbol=NCL Isoform 1 of Nucleolin	FGYVDFESAEDLEKALELTGLK	830.7594	2489.2563	3	52	-777.777	-777.777	-777.777	-777.777	0	0	3336.0705	0	0	0	2489.2547	830.7582446	2489.252946	0	FALSE			-777.777	-777.777	-777.777	1	49.7	M:\Shao-En\MSDATA\kinaseinhib\k252a\solcomp\1000x\J5\MSQuantCompatible_kinaseinhib_k252a_solcomp_1000x_J5_combo_mascot_results.html	2Lys8	4	-777.777	-777.777	M:\Shao-En\MSDATA\kinaseinhib\k252a\solcomp\1000x\J5\m03182008_j5_6a.raw		0	2473.226375		0	TRUE	0	-777.777
-1	1	0	1.179	0.21	IPI:IPI00604620.3	76625	SPACER	SWISS-PROT:P19338-1|ENSEMBL:ENSP00000318195|REFSEQ:NP_005372 Tax_Id=9606 Gene_Symbol=NCL Isoform 1 of Nucleolin	GFGFVDFNSEEDAK	781.3431	1560.6716	2	84	-777.777	-777.777	-777.777	-777.777	2805.408108	10.62345953	2802.1093	2805.446982	2805.3699	1579396.608	1560.6732	781.3420845	1560.669644	1560.672006	FALSE			-777.777	-777.777	-777.777	1	70.7	M:\Shao-En\MSDATA\kinaseinhib\k252a\solcomp\1000x\J5\MSQuantCompatible_kinaseinhib_k252a_solcomp_1000x_J5_combo_mascot_results.html		4	-777.777	-777.777	M:\Shao-En\MSDATA\kinaseinhib\k252a\solcomp\1000x\J5\m03182008_j5_6a.raw		383478843.3	1560.673215		781.3431664	TRUE	781.342151	-777.777
-1	1	0	1.179	0.21	IPI:IPI00604620.3	76625	SPACER	SWISS-PROT:P19338-1|ENSEMBL:ENSP00000318195|REFSEQ:NP_005372 Tax_Id=9606 Gene_Symbol=NCL Isoform 1 of Nucleolin	GFGFVDFNSEEDAK	785.3521	1568.6896	2	77	-777.777	-777.777	-777.777	-777.777	2829.959961	8.275325657	2826.2924	2830.028042	2829.0979	646809.3996	1568.6874	785.3510732	1568.687621	1560.673071	FALSE			-777.777	-777.777	-777.777	1	66.4	M:\Shao-En\MSDATA\kinaseinhib\k252a\solcomp\1000x\J5\MSQuantCompatible_kinaseinhib_k252a_solcomp_1000x_J5_combo_mascot_results.html	1Lys8	4	-777.777	-777.777	M:\Shao-En\MSDATA\kinaseinhib\k252a\solcomp\1000x\J5\m03182008_j5_5.raw		156864371.2	1560.673215		785.3517847	TRUE	785.3507579	-777.777
-1	1	0	1.179	0.21	IPI:IPI00604620.3	76625	SPACER	SWISS-PROT:P19338-1|ENSEMBL:ENSP00000318195|REFSEQ:NP_005372 Tax_Id=9606 Gene_Symbol=NCL Isoform 1 of Nucleolin	GFGFVDFNSEEDAK	781.3463	1560.678	2	70	-777.777	-777.777	-777.777	-777.777	0	0	2826.7954	0	0	0	1560.6732	781.3452845	1560.676044	0	FALSE			-777.777	-777.777	-777.777	1	58.2	M:\Shao-En\MSDATA\kinaseinhib\k252a\solcomp\1000x\J5\MSQuantCompatible_kinaseinhib_k252a_solcomp_1000x_J5_combo_mascot_results.html		4	-777.777	-777.777	M:\Shao-En\MSDATA\kinaseinhib\k252a\solcomp\1000x\J5\m03182008_j5_5.raw		0	1560.673215		0	TRUE	0	-777.777
-1	1	0	1.179	0.21	IPI:IPI00604620.3	76625	SPACER	SWISS-PROT:P19338-1|ENSEMBL:ENSP00000318195|REFSEQ:NP_005372 Tax_Id=9606 Gene_Symbol=NCL Isoform 1 of Nucleolin	GFGFVDFNSEEDAK	785.35	1568.6854	2	69	-777.777	-777.777	-777.777	-777.777	0	0	2800.2548	0	0	0	1568.6874	785.3489732	1568.683421	0	FALSE			-777.777	-777.777	-777.777	1	58.1	M:\Shao-En\MSDATA\kinaseinhib\k252a\solcomp\1000x\J5\MSQuantCompatible_kinaseinhib_k252a_solcomp_1000x_J5_combo_mascot_results.html	1Lys8	4	-777.777	-777.777	M:\Shao-En\MSDATA\kinaseinhib\k252a\solcomp\1000x\J5\m03182008_j5_6a.raw		0	1560.673215		0	TRUE	0	-777.777
-1	1	0	1.179	0.21	IPI:IPI00604620.3	76625	SPACER	SWISS-PROT:P19338-1|ENSEMBL:ENSP00000318195|REFSEQ:NP_005372 Tax_Id=9606 Gene_Symbol=NCL Isoform 1 of Nucleolin	GFGFVDFNSEEDAK	785.3516	1568.6887	2	63	-777.777	-777.777	-777.777	-777.777	0	0	2811.4942	0	0	0	1568.6874	785.3505732	1568.686621	0	FALSE			-777.777	-777.777	-777.777	1	58.2	M:\Shao-En\MSDATA\kinaseinhib\k252a\solcomp\1000x\J5\MSQuantCompatible_kinaseinhib_k252a_solcomp_1000x_J5_combo_mascot_results.html	1Lys8	4	-777.777	-777.777	M:\Shao-En\MSDATA\kinaseinhib\k252a\solcomp\1000x\J5\m03182008_j5_6a.raw		0	1560.673215		0	TRUE	0	-777.777
-1	1	0	1.179	0.21	IPI:IPI00604620.3	76625	SPACER	SWISS-PROT:P19338-1|ENSEMBL:ENSP00000318195|REFSEQ:NP_005372 Tax_Id=9606 Gene_Symbol=NCL Isoform 1 of Nucleolin	GFGFVDFNSEEDAK	781.3462	1560.6779	2	59	-777.777	-777.777	-777.777	-777.777	2818.809666	5.899696029	2820.3358	2818.940035	2819.0489	34852.11484	1560.6732	781.3451845	1560.675844	1560.674523	FALSE			-777.777	-777.777	-777.777	1	50.2	M:\Shao-En\MSDATA\kinaseinhib\k252a\solcomp\1000x\J5\MSQuantCompatible_kinaseinhib_k252a_solcomp_1000x_J5_combo_mascot_results.html		4	-777.777	-777.777	M:\Shao-En\MSDATA\kinaseinhib\k252a\solcomp\1000x\J5\m03182008_j5_4.raw		8619752.367	1560.673215		781.3462249	TRUE	781.3452094	-777.777
-1	1	0	1.179	0.21	IPI:IPI00604620.3	76625	SPACER	SWISS-PROT:P19338-1|ENSEMBL:ENSP00000318195|REFSEQ:NP_005372 Tax_Id=9606 Gene_Symbol=NCL Isoform 1 of Nucleolin	GFGFVDFNSEEDAK	785.352	1568.6894	2	55	-777.777	-777.777	-777.777	-777.777	2809.226811	13.95498474	2811.7375	2809.122494	2810.2322	1259.155085	1568.6874	785.3509732	1568.687421	1560.675315	FALSE			-777.777	-777.777	-777.777	1	43.9	M:\Shao-En\MSDATA\kinaseinhib\k252a\solcomp\1000x\J5\MSQuantCompatible_kinaseinhib_k252a_solcomp_1000x_J5_combo_mascot_results.html	1Lys8	4	-777.777	-777.777	M:\Shao-En\MSDATA\kinaseinhib\k252a\solcomp\1000x\J5\m03182008_j5_1.raw		310218.1094	1560.673215		785.351953	TRUE	785.3509262	-777.777
-1	1	0	1.179	0.21	IPI:IPI00604620.3	76625	SPACER	SWISS-PROT:P19338-1|ENSEMBL:ENSP00000318195|REFSEQ:NP_005372 Tax_Id=9606 Gene_Symbol=NCL Isoform 1 of Nucleolin	GFGFVDFNSEEDAK	781.3463	1560.678	2	46	-777.777	-777.777	-777.777	-777.777	0	0	2812.0787	0	0	0	1560.6732	781.3452845	1560.676044	0	FALSE			-777.777	-777.777	-777.777	1	41.4	M:\Shao-En\MSDATA\kinaseinhib\k252a\solcomp\1000x\J5\MSQuantCompatible_kinaseinhib_k252a_solcomp_1000x_J5_combo_mascot_results.html		4	-777.777	-777.777	M:\Shao-En\MSDATA\kinaseinhib\k252a\solcomp\1000x\J5\m03182008_j5_1.raw		0	1560.673215		0	TRUE	0	-777.777
-1	1	0	1.179	0.21	IPI:IPI00604620.3	76625	SPACER	SWISS-PROT:P19338-1|ENSEMBL:ENSP00000318195|REFSEQ:NP_005372 Tax_Id=9606 Gene_Symbol=NCL Isoform 1 of Nucleolin	GFGFVDFNSEEDAKAAK	924.445	1846.8755	2	61	-777.777	-777.777	-777.777	-777.777	2640.730269	8.195551545	2643.0842	2640.724528	2641.4632	84362.21349	1846.8708	924.4435793	1846.872633	1830.842498	FALSE			-777.777	-777.777	-777.777	1	56.3	M:\Shao-En\MSDATA\kinaseinhib\k252a\solcomp\1000x\J5\MSQuantCompatible_kinaseinhib_k252a_solcomp_1000x_J5_combo_mascot_results.html	2Lys8	4	-777.777	-777.777	M:\Shao-En\MSDATA\kinaseinhib\k252a\solcomp\1000x\J5\m03182008_j5_6a.raw		16218195.78	1830.842395		924.4450369	TRUE	924.4436162	-777.777
-1	1	0	1.179	0.21	IPI:IPI00604620.3	76625	SPACER	SWISS-PROT:P19338-1|ENSEMBL:ENSP00000318195|REFSEQ:NP_005372 Tax_Id=9606 Gene_Symbol=NCL Isoform 1 of Nucleolin	GFGFVDFNSEEDAKAAK	611.2877	1830.8414	3	37	-777.777	-777.777	-777.777	-777.777	2640.652567	8.195551545	2639.3945	2640.642695	2639.6654	220125.6225	1830.8423	611.2871661	1830.83971	1830.841046	FALSE			-777.777	-777.777	-777.777	1	29.5	M:\Shao-En\MSDATA\kinaseinhib\k252a\solcomp\1000x\J5\MSQuantCompatible_kinaseinhib_k252a_solcomp_1000x_J5_combo_mascot_results.html		4	-777.777	-777.777	M:\Shao-En\MSDATA\kinaseinhib\k252a\solcomp\1000x\J5\m03182008_j5_6a.raw		77601275.39	1830.842395		611.2877344	TRUE	611.2872005	-777.777
-1	1	0	1.179	0.21	IPI:IPI00604620.3	76625	SPACER	SWISS-PROT:P19338-1|ENSEMBL:ENSP00000318195|REFSEQ:NP_005372 Tax_Id=9606 Gene_Symbol=NCL Isoform 1 of Nucleolin	GFGFVDFNSEEDAKAAK	616.6303	1846.8692	3	26	-777.777	-777.777	-777.777	-777.777	0	0	2638.6092	0	0	0	1846.8708	616.629751	1846.867465	0	FALSE			-777.777	-777.777	-777.777	1	11.1	M:\Shao-En\MSDATA\kinaseinhib\k252a\solcomp\1000x\J5\MSQuantCompatible_kinaseinhib_k252a_solcomp_1000x_J5_combo_mascot_results.html	2Lys8	4	-777.777	-777.777	M:\Shao-En\MSDATA\kinaseinhib\k252a\solcomp\1000x\J5\m03182008_j5_6a.raw		0	1830.842395		0	TRUE	0	-777.777
-1	1	0	1.179	0.21	IPI:IPI00604620.3	76625	SPACER	SWISS-PROT:P19338-1|ENSEMBL:ENSP00000318195|REFSEQ:NP_005372 Tax_Id=9606 Gene_Symbol=NCL Isoform 1 of Nucleolin	GIAYIEFK	474.7686	947.5226	2	50	-777.777	-777.777	-777.777	-777.777	2625.968437	8.152827556	2623.0426	2626.138905	2625.354	142518.9402	947.5207	474.7684527	947.52238	939.5085439	FALSE			-777.777	-777.777	-777.777	1	32.3	M:\Shao-En\MSDATA\kinaseinhib\k252a\solcomp\1000x\J5\MSQuantCompatible_kinaseinhib_k252a_solcomp_1000x_J5_combo_mascot_results.html	1Lys8	4	-777.777	-777.777	M:\Shao-En\MSDATA\kinaseinhib\k252a\solcomp\1000x\J5\m03182008_j5_5.raw		75216918.19	939.5065447		474.7686402	TRUE	474.7684929	-777.777
-1	1	0	1.179	0.21	IPI:IPI00604620.3	76625	SPACER	SWISS-PROT:P19338-1|ENSEMBL:ENSP00000318195|REFSEQ:NP_005372 Tax_Id=9606 Gene_Symbol=NCL Isoform 1 of Nucleolin	GIAYIEFK	474.7684	947.5223	2	46	-777.777	-777.777	-777.777	-777.777	2608.255944	14.61694999	2604.2416	2608.587332	2607.2753	204388.4672	947.5207	474.7682527	947.52198	939.507148	FALSE			-777.777	-777.777	-777.777	1	30.2	M:\Shao-En\MSDATA\kinaseinhib\k252a\solcomp\1000x\J5\MSQuantCompatible_kinaseinhib_k252a_solcomp_1000x_J5_combo_mascot_results.html	1Lys8	4	-777.777	-777.777	M:\Shao-En\MSDATA\kinaseinhib\k252a\solcomp\1000x\J5\m03182008_j5_6a.raw		107895955.2	939.5065447		474.7683092	TRUE	474.7681619	-777.777
-1	1	0	1.179	0.21	IPI:IPI00604620.3	76625	SPACER	SWISS-PROT:P19338-1|ENSEMBL:ENSP00000318195|REFSEQ:NP_005372 Tax_Id=9606 Gene_Symbol=NCL Isoform 1 of Nucleolin	GIAYIEFK	470.7608	939.5071	2	43	-777.777	-777.777	-777.777	-777.777	0	0	2604.4718	0	0	0	939.5065	470.760664	939.5068027	0	FALSE			-777.777	-777.777	-777.777	1	19.7	M:\Shao-En\MSDATA\kinaseinhib\k252a\solcomp\1000x\J5\MSQuantCompatible_kinaseinhib_k252a_solcomp_1000x_J5_combo_mascot_results.html		4	-777.777	-777.777	M:\Shao-En\MSDATA\kinaseinhib\k252a\solcomp\1000x\J5\m03182008_j5_6a.raw		0	939.5065447		0	TRUE	0	-777.777
-1	1	0	1.179	0.21	IPI:IPI00604620.3	76625	SPACER	SWISS-PROT:P19338-1|ENSEMBL:ENSP00000318195|REFSEQ:NP_005372 Tax_Id=9606 Gene_Symbol=NCL Isoform 1 of Nucleolin	GIAYIEFK	470.7615	939.5084	2	42	-777.777	-777.777	-777.777	-777.777	2626.770992	6.485450548	2628.2875	2626.822922	2626.8875	1964.643844	939.5065	470.761364	939.5082027	939.5082408	FALSE			-777.777	-777.777	-777.777	1	20	M:\Shao-En\MSDATA\kinaseinhib\k252a\solcomp\1000x\J5\MSQuantCompatible_kinaseinhib_k252a_solcomp_1000x_J5_combo_mascot_results.html		4	-777.777	-777.777	M:\Shao-En\MSDATA\kinaseinhib\k252a\solcomp\1000x\J5\m03182008_j5_1.raw		1034058.926	939.5065447		470.761485	TRUE	470.7613491	-777.777
-1	1	0	1.179	0.21	IPI:IPI00604620.3	76625	SPACER	SWISS-PROT:P19338-1|ENSEMBL:ENSP00000318195|REFSEQ:NP_005372 Tax_Id=9606 Gene_Symbol=NCL Isoform 1 of Nucleolin	GIAYIEFK	474.7686	947.5227	2	35	-777.777	-777.777	-777.777	-777.777	0	0	2626.0181	0	0	0	947.5207	474.7684527	947.52238	0	FALSE			-777.777	-777.777	-777.777	1	22.7	M:\Shao-En\MSDATA\kinaseinhib\k252a\solcomp\1000x\J5\MSQuantCompatible_kinaseinhib_k252a_solcomp_1000x_J5_combo_mascot_results.html	1Lys8	4	-777.777	-777.777	M:\Shao-En\MSDATA\kinaseinhib\k252a\solcomp\1000x\J5\m03182008_j5_1.raw		0	939.5065447		0	TRUE	0	-777.777
-1	1	0	1.179	0.21	IPI:IPI00604620.3	76625	SPACER	SWISS-PROT:P19338-1|ENSEMBL:ENSP00000318195|REFSEQ:NP_005372 Tax_Id=9606 Gene_Symbol=NCL Isoform 1 of Nucleolin	GIAYIEFKTEADAEK	567.6288	1699.8646	3	17	-777.777	-777.777	-777.777	-777.777	0	0	2513.3294	0	0	0	1699.8639	567.6283897	1699.863381	0	FALSE			-777.777	-777.777	-777.777	1	12.2	M:\Shao-En\MSDATA\kinaseinhib\k252a\solcomp\1000x\J5\MSQuantCompatible_kinaseinhib_k252a_solcomp_1000x_J5_combo_mascot_results.html	2Lys8	4	-777.777	-777.777	M:\Shao-En\MSDATA\kinaseinhib\k252a\solcomp\1000x\J5\m03182008_j5_6a.raw		0	1683.835525		0	FALSE	0	-777.777
-1	1	0	1.179	0.21	IPI:IPI00604620.3	76625	SPACER	SWISS-PROT:P19338-1|ENSEMBL:ENSP00000318195|REFSEQ:NP_005372 Tax_Id=9606 Gene_Symbol=NCL Isoform 1 of Nucleolin	GLSEDTTEETLKESFDGSVR	1107.5384	2213.0622	2	122	-777.777	-777.777	-777.777	-777.777	2673.014946	8.173568653	2671.9531	2673.065737	2672.2241	223084.2717	2213.0522	1107.536461	2213.058396	2199.017663	FALSE			-777.777	-777.777	-777.777	1	112.9	M:\Shao-En\MSDATA\kinaseinhib\k252a\solcomp\1000x\J5\MSQuantCompatible_kinaseinhib_k252a_solcomp_1000x_J5_combo_mascot_results.html	1Arg6 1Lys8	4	-777.777	-777.777	M:\Shao-En\MSDATA\kinaseinhib\k252a\solcomp\1000x\J5\m03182008_j5_5.raw		32484308.39	2199.017865		1107.537435	TRUE	1107.535496	-777.777
-1	1	0	1.179	0.21	IPI:IPI00604620.3	76625	SPACER	SWISS-PROT:P19338-1|ENSEMBL:ENSP00000318195|REFSEQ:NP_005372 Tax_Id=9606 Gene_Symbol=NCL Isoform 1 of Nucleolin	GLSEDTTEETLKESFDGSVR	1100.5181	2199.0217	2	115	-777.777	-777.777	-777.777	-777.777	2659.549891	10.26297777	2656.7875	2659.630784	2659.6429	615989.1292	2199.0178	1100.516181	2199.017836	2199.017422	FALSE			-777.777	-777.777	-777.777	1	109.9	M:\Shao-En\MSDATA\kinaseinhib\k252a\solcomp\1000x\J5\MSQuantCompatible_kinaseinhib_k252a_solcomp_1000x_J5_combo_mascot_results.html		4	-777.777	-777.777	M:\Shao-En\MSDATA\kinaseinhib\k252a\solcomp\1000x\J5\m03182008_j5_6a.raw		89467200.48	2199.017865		1100.518258	TRUE	1100.516339	-777.777
-1	1	0	1.179	0.21	IPI:IPI00604620.3	76625	SPACER	SWISS-PROT:P19338-1|ENSEMBL:ENSP00000318195|REFSEQ:NP_005372 Tax_Id=9606 Gene_Symbol=NCL Isoform 1 of Nucleolin	GLSEDTTEETLKESFDGSVR	1100.5184	2199.0222	2	97	-777.777	-777.777	-777.777	-777.777	0	0	2672.7328	0	0	0	2199.0178	1100.516481	2199.018436	0	FALSE			-777.777	-777.777	-777.777	1	93.1	M:\Shao-En\MSDATA\kinaseinhib\k252a\solcomp\1000x\J5\MSQuantCompatible_kinaseinhib_k252a_solcomp_1000x_J5_combo_mascot_results.html		4	-777.777	-777.777	M:\Shao-En\MSDATA\kinaseinhib\k252a\solcomp\1000x\J5\m03182008_j5_5.raw		0	2199.017865		0	TRUE	0	-777.777
-1	1	0	1.179	0.21	IPI:IPI00604620.3	76625	SPACER	SWISS-PROT:P19338-1|ENSEMBL:ENSP00000318195|REFSEQ:NP_005372 Tax_Id=9606 Gene_Symbol=NCL Isoform 1 of Nucleolin	GLSEDTTEETLKESFDGSVR	1107.5326	2213.0506	2	88	-777.777	-777.777	-777.777	-777.777	0	0	2667.5041	0	0	0	2213.0522	1107.530661	2213.046796	0	FALSE			-777.777	-777.777	-777.777	1	80.2	M:\Shao-En\MSDATA\kinaseinhib\k252a\solcomp\1000x\J5\MSQuantCompatible_kinaseinhib_k252a_solcomp_1000x_J5_combo_mascot_results.html	1Arg6 1Lys8	4	-777.777	-777.777	M:\Shao-En\MSDATA\kinaseinhib\k252a\solcomp\1000x\J5\m03182008_j5_6a.raw		0	2199.017865		0	TRUE	0	-777.777
-1	1	0	1.179	0.21	IPI:IPI00604620.3	76625	SPACER	SWISS-PROT:P19338-1|ENSEMBL:ENSP00000318195|REFSEQ:NP_005372 Tax_Id=9606 Gene_Symbol=NCL Isoform 1 of Nucleolin	GLSEDTTEETLKESFDGSVR	734.0143	2199.0211	3	65	-777.777	-777.777	-777.777	-777.777	2672.893664	8.173568653	2670.9157	2673.084123	2672.2241	377245.8038	2199.0178	734.0134186	2199.018468	2199.017679	FALSE			-777.777	-777.777	-777.777	1	62.1	M:\Shao-En\MSDATA\kinaseinhib\k252a\solcomp\1000x\J5\MSQuantCompatible_kinaseinhib_k252a_solcomp_1000x_J5_combo_mascot_results.html		4	-777.777	-777.777	M:\Shao-En\MSDATA\kinaseinhib\k252a\solcomp\1000x\J5\m03182008_j5_5.raw		100833875.3	2199.017865		734.0140326	TRUE	734.0131511	-777.777
-1	1	0	1.179	0.21	IPI:IPI00604620.3	76625	SPACER	SWISS-PROT:P19338-1|ENSEMBL:ENSP00000318195|REFSEQ:NP_005372 Tax_Id=9606 Gene_Symbol=NCL Isoform 1 of Nucleolin	GLSEDTTEETLKESFDGSVR	734.0138	2199.0195	3	59	-777.777	-777.777	-777.777	-777.777	2659.940058	12.29280179	2656.5058	2659.642501	2659.6429	996920.7303	2199.0178	734.0129186	2199.016968	2199.016799	FALSE			-777.777	-777.777	-777.777	1	59.3	M:\Shao-En\MSDATA\kinaseinhib\k252a\solcomp\1000x\J5\MSQuantCompatible_kinaseinhib_k252a_solcomp_1000x_J5_combo_mascot_results.html		4	-777.777	-777.777	M:\Shao-En\MSDATA\kinaseinhib\k252a\solcomp\1000x\J5\m03182008_j5_6a.raw		266614104.9	2199.017865		734.0138923	TRUE	734.0130108	-777.777
-1	1	0	1.179	0.21	IPI:IPI00604620.3	76625	SPACER	SWISS-PROT:P19338-1|ENSEMBL:ENSP00000318195|REFSEQ:NP_005372 Tax_Id=9606 Gene_Symbol=NCL Isoform 1 of Nucleolin	GLSEDTTEETLKESFDGSVR	734.0139	2199.0199	3	51	-777.777	-777.777	-777.777	-777.777	0	0	2671.0457	0	0	0	2199.0178	734.0130186	2199.017268	0	FALSE			-777.777	-777.777	-777.777	1	51.4	M:\Shao-En\MSDATA\kinaseinhib\k252a\solcomp\1000x\J5\MSQuantCompatible_kinaseinhib_k252a_solcomp_1000x_J5_combo_mascot_results.html		4	-777.777	-777.777	M:\Shao-En\MSDATA\kinaseinhib\k252a\solcomp\1000x\J5\m03182008_j5_6a.raw		0	2199.017865		0	TRUE	0	-777.777
-1	1	0	1.179	0.21	IPI:IPI00604620.3	76625	SPACER	SWISS-PROT:P19338-1|ENSEMBL:ENSP00000318195|REFSEQ:NP_005372 Tax_Id=9606 Gene_Symbol=NCL Isoform 1 of Nucleolin	GLSEDTTEETLKESFDGSVR	738.6911	2213.0515	3	31	-777.777	-777.777	-777.777	-777.777	0	0	2669.4878	0	0	0	2213.0522	738.6902053	2213.048828	0	FALSE			-777.777	-777.777	-777.777	1	25.5	M:\Shao-En\MSDATA\kinaseinhib\k252a\solcomp\1000x\J5\MSQuantCompatible_kinaseinhib_k252a_solcomp_1000x_J5_combo_mascot_results.html	1Arg6 1Lys8	4	-777.777	-777.777	M:\Shao-En\MSDATA\kinaseinhib\k252a\solcomp\1000x\J5\m03182008_j5_6a.raw		0	2199.017865		0	TRUE	0	-777.777
-1	1	0	1.179	0.21	IPI:IPI00604620.3	76625	SPACER	SWISS-PROT:P19338-1|ENSEMBL:ENSP00000318195|REFSEQ:NP_005372 Tax_Id=9606 Gene_Symbol=NCL Isoform 1 of Nucleolin	GLSEDTTEETLKESFDGSVR	738.6928	2213.0566	3	29	-777.777	-777.777	-777.777	-777.777	3313.650937	54.13556994	3313.8808	3313.322602	3308.2569	3567.648883	2213.0522	738.6919053	2213.053928	2199.022753	FALSE			-777.777	-777.777	-777.777	1	21.1	M:\Shao-En\MSDATA\kinaseinhib\k252a\solcomp\1000x\J5\MSQuantCompatible_kinaseinhib_k252a_solcomp_1000x_J5_combo_mascot_results.html	1Arg6 1Lys8	4	-777.777	-777.777	M:\Shao-En\MSDATA\kinaseinhib\k252a\solcomp\1000x\J5\m03182008_j5_4.raw		967178.7637	2199.017865		738.6927034	TRUE	738.6918087	-777.777
-1	1	0	1.179	0.21	IPI:IPI00604620.3	76625	SPACER	SWISS-PROT:P19338-1|ENSEMBL:ENSP00000318195|REFSEQ:NP_005372 Tax_Id=9606 Gene_Symbol=NCL Isoform 1 of Nucleolin	IVTDRETGSSK	603.83	1205.6455	2	88	-777.777	-777.777	-777.777	-777.777	709.4091	0	709.1718	709.4091	709.4091	69999.49362	1205.6438	603.8294872	1205.644449	1191.608159	FALSE			-777.777	-777.777	-777.777	1	68.6	M:\Shao-En\MSDATA\kinaseinhib\k252a\solcomp\1000x\J5\MSQuantCompatible_kinaseinhib_k252a_solcomp_1000x_J5_combo_mascot_results.html	1Arg6 1Lys8	4	-777.777	-777.777	M:\Shao-En\MSDATA\kinaseinhib\k252a\solcomp\1000x\J5\m03182008_j5_5.raw		25531752.78	1191.609515		603.828856	TRUE	603.8283432	-777.777
-1	1	0	1.179	0.21	IPI:IPI00604620.3	76625	SPACER	SWISS-PROT:P19338-1|ENSEMBL:ENSP00000318195|REFSEQ:NP_005372 Tax_Id=9606 Gene_Symbol=NCL Isoform 1 of Nucleolin	IVTDRETGSSK	603.8275	1205.6404	2	78	-777.777	-777.777	-777.777	-777.777	788.8920632	6.388561923	787.5146	789.6703871	788.8213	37850.71245	1205.6438	603.8269872	1205.639449	1191.605624	FALSE			-777.777	-777.777	-777.777	1	61.3	M:\Shao-En\MSDATA\kinaseinhib\k252a\solcomp\1000x\J5\MSQuantCompatible_kinaseinhib_k252a_solcomp_1000x_J5_combo_mascot_results.html	1Arg6 1Lys8	4	-777.777	-777.777	M:\Shao-En\MSDATA\kinaseinhib\k252a\solcomp\1000x\J5\m03182008_j5_6a.raw		13997411.72	1191.609515		603.827549	TRUE	603.8270363	-777.777
-1	1	0	1.179	0.21	IPI:IPI00604620.3	76625	SPACER	SWISS-PROT:P19338-1|ENSEMBL:ENSP00000318195|REFSEQ:NP_005372 Tax_Id=9606 Gene_Symbol=NCL Isoform 1 of Nucleolin	IVTDRETGSSK	596.8117	1191.6089	2	75	-777.777	-777.777	-777.777	-777.777	0	0	709.9197	0	0	0	1191.6095	596.8112071	1191.607889	0	FALSE			-777.777	-777.777	-777.777	1	55.6	M:\Shao-En\MSDATA\kinaseinhib\k252a\solcomp\1000x\J5\MSQuantCompatible_kinaseinhib_k252a_solcomp_1000x_J5_combo_mascot_results.html		4	-777.777	-777.777	M:\Shao-En\MSDATA\kinaseinhib\k252a\solcomp\1000x\J5\m03182008_j5_5.raw		0	1191.609515		0	TRUE	0	-777.777
-1	1	0	1.179	0.21	IPI:IPI00604620.3	76625	SPACER	SWISS-PROT:P19338-1|ENSEMBL:ENSP00000318195|REFSEQ:NP_005372 Tax_Id=9606 Gene_Symbol=NCL Isoform 1 of Nucleolin	KFGYVDFESAEDLEK	888.9201	1775.8256	2	113	-777.777	-777.777	-777.777	-777.777	2697.730714	8.311467574	2698.5275	2697.282384	2697.1948	141721.7684	1775.8253	888.9187799	1775.823034	1775.825331	FALSE			-777.777	-777.777	-777.777	1	99.3	M:\Shao-En\MSDATA\kinaseinhib\k252a\solcomp\1000x\J5\MSQuantCompatible_kinaseinhib_k252a_solcomp_1000x_J5_combo_mascot_results.html		4	-777.777	-777.777	M:\Shao-En\MSDATA\kinaseinhib\k252a\solcomp\1000x\J5\m03182008_j5_5.raw		28495526	1775.825355		888.9200795	TRUE	888.9187595	-777.777
-1	1	0	1.179	0.21	IPI:IPI00604620.3	76625	SPACER	SWISS-PROT:P19338-1|ENSEMBL:ENSP00000318195|REFSEQ:NP_005372 Tax_Id=9606 Gene_Symbol=NCL Isoform 1 of Nucleolin	KFGYVDFESAEDLEK	896.9345	1791.8545	2	104	-777.777	-777.777	-777.777	-777.777	0	0	2697.9811	0	0	0	1791.8537	896.9331572	1791.851789	0	FALSE			-777.777	-777.777	-777.777	1	96.1	M:\Shao-En\MSDATA\kinaseinhib\k252a\solcomp\1000x\J5\MSQuantCompatible_kinaseinhib_k252a_solcomp_1000x_J5_combo_mascot_results.html	2Lys8	4	-777.777	-777.777	M:\Shao-En\MSDATA\kinaseinhib\k252a\solcomp\1000x\J5\m03182008_j5_5.raw		0	1775.825355		0	TRUE	0	-777.777
-1	1	0	1.179	0.21	IPI:IPI00604620.3	76625	SPACER	SWISS-PROT:P19338-1|ENSEMBL:ENSP00000318195|REFSEQ:NP_005372 Tax_Id=9606 Gene_Symbol=NCL Isoform 1 of Nucleolin	KFGYVDFESAEDLEK	896.936	1791.8575	2	102	-777.777	-777.777	-777.777	-777.777	2679.789698	6.144535085	2678.8793	2679.551042	2679.4271	407670.0261	1791.8537	896.9346572	1791.854789	1775.823648	FALSE			-777.777	-777.777	-777.777	1	89.7	M:\Shao-En\MSDATA\kinaseinhib\k252a\solcomp\1000x\J5\MSQuantCompatible_kinaseinhib_k252a_solcomp_1000x_J5_combo_mascot_results.html	2Lys8	4	-777.777	-777.777	M:\Shao-En\MSDATA\kinaseinhib\k252a\solcomp\1000x\J5\m03182008_j5_6a.raw		81787276.44	1775.825355		896.9342869	TRUE	896.9329441	-777.777
-1	1	0	1.179	0.21	IPI:IPI00604620.3	76625	SPACER	SWISS-PROT:P19338-1|ENSEMBL:ENSP00000318195|REFSEQ:NP_005372 Tax_Id=9606 Gene_Symbol=NCL Isoform 1 of Nucleolin	KFGYVDFESAEDLEK	598.2931	1791.8574	3	43	-777.777	-777.777	-777.777	-777.777	2679.819817	6.144535085	2678.3106	2680.32773	2679.4271	256003.3386	1791.8537	598.2926029	1791.856021	1775.825351	FALSE			-777.777	-777.777	-777.777	1	32.8	M:\Shao-En\MSDATA\kinaseinhib\k252a\solcomp\1000x\J5\MSQuantCompatible_kinaseinhib_k252a_solcomp_1000x_J5_combo_mascot_results.html	2Lys8	4	-777.777	-777.777	M:\Shao-En\MSDATA\kinaseinhib\k252a\solcomp\1000x\J5\m03182008_j5_6a.raw		94235548.31	1775.825355		598.2929852	TRUE	598.2924881	-777.777
-1	1	0	1.179	0.21	IPI:IPI00604620.3	76625	SPACER	SWISS-PROT:P19338-1|ENSEMBL:ENSP00000318195|REFSEQ:NP_005372 Tax_Id=9606 Gene_Symbol=NCL Isoform 1 of Nucleolin	KFGYVDFESAEDLEK	592.9498	1775.8275	3	36	-777.777	-777.777	-777.777	-777.777	2697.463672	8.311467574	2698.2519	2697.971936	2697.1948	98889.03027	1775.8253	592.949318	1775.826166	1775.82659	FALSE			-777.777	-777.777	-777.777	1	23.5	M:\Shao-En\MSDATA\kinaseinhib\k252a\solcomp\1000x\J5\MSQuantCompatible_kinaseinhib_k252a_solcomp_1000x_J5_combo_mascot_results.html		4	-777.777	-777.777	M:\Shao-En\MSDATA\kinaseinhib\k252a\solcomp\1000x\J5\m03182008_j5_5.raw		37006380	1775.825355		592.9497834	TRUE	592.9493015	-777.777
-1	1	0	1.179	0.21	IPI:IPI00604620.3	76625	SPACER	SWISS-PROT:P19338-1|ENSEMBL:ENSP00000318195|REFSEQ:NP_005372 Tax_Id=9606 Gene_Symbol=NCL Isoform 1 of Nucleolin	KFGYVDFESAEDLEK	592.9496	1775.8269	3	28	-777.777	-777.777	-777.777	-777.777	0	0	2680.2176	0	0	0	1775.8253	592.949118	1775.825566	0	FALSE			-777.777	-777.777	-777.777	1	19.6	M:\Shao-En\MSDATA\kinaseinhib\k252a\solcomp\1000x\J5\MSQuantCompatible_kinaseinhib_k252a_solcomp_1000x_J5_combo_mascot_results.html		4	-777.777	-777.777	M:\Shao-En\MSDATA\kinaseinhib\k252a\solcomp\1000x\J5\m03182008_j5_6a.raw		0	1775.825355		0	TRUE	0	-777.777
-1	1	0	1.179	0.21	IPI:IPI00604620.3	76625	SPACER	SWISS-PROT:P19338-1|ENSEMBL:ENSP00000318195|REFSEQ:NP_005372 Tax_Id=9606 Gene_Symbol=NCL Isoform 1 of Nucleolin	KFGYVDFESAEDLEK	598.2934	1791.8585	3	24	-777.777	-777.777	-777.777	-777.777	0	0	2702.2445	0	0	0	1791.8537	598.2929029	1791.856921	0	FALSE			-777.777	-777.777	-777.777	1	18.8	M:\Shao-En\MSDATA\kinaseinhib\k252a\solcomp\1000x\J5\MSQuantCompatible_kinaseinhib_k252a_solcomp_1000x_J5_combo_mascot_results.html	2Lys8	4	-777.777	-777.777	M:\Shao-En\MSDATA\kinaseinhib\k252a\solcomp\1000x\J5\m03182008_j5_5.raw		0	1775.825355		0	FALSE	0	-777.777
-1	1	0	1.179	0.21	IPI:IPI00604620.3	76625	SPACER	SWISS-PROT:P19338-1|ENSEMBL:ENSP00000318195|REFSEQ:NP_005372 Tax_Id=9606 Gene_Symbol=NCL Isoform 1 of Nucleolin	KGAAIPAK	378.2421	754.4697	2	23	-777.777	-777.777	-777.777	-777.777	0	0	788.3037	0	0	0	754.4701	378.242226	754.4699266	0	FALSE			-777.777	-777.777	-777.777	1	3.4	M:\Shao-En\MSDATA\kinaseinhib\k252a\solcomp\1000x\J5\MSQuantCompatible_kinaseinhib_k252a_solcomp_1000x_J5_combo_mascot_results.html		4	-777.777	-777.777	M:\Shao-En\MSDATA\kinaseinhib\k252a\solcomp\1000x\J5\m03182008_j5_6a.raw		0	754.4700947		0	FALSE	0	-777.777
-1	1	0	1.179	0.21	IPI:IPI00604620.3	76625	SPACER	SWISS-PROT:P19338-1|ENSEMBL:ENSP00000318195|REFSEQ:NP_005372 Tax_Id=9606 Gene_Symbol=NCL Isoform 1 of Nucleolin	LELQGPR	409.7455	817.4764	2	33	-777.777	-777.777	-777.777	-777.777	2062.858615	6.347281795	2063.6711	2062.894551	2064.4949	8591.110752	817.4753	409.7455368	817.4765482	811.4586726	FALSE			-777.777	-777.777	-777.777	1	11.9	M:\Shao-En\MSDATA\kinaseinhib\k252a\solcomp\1000x\J5\MSQuantCompatible_kinaseinhib_k252a_solcomp_1000x_J5_combo_mascot_results.html	1Arg6	4	-777.777	-777.777	M:\Shao-En\MSDATA\kinaseinhib\k252a\solcomp\1000x\J5\m03182008_j5_5.raw		5785205.594	811.4551847		409.74546	TRUE	409.7454968	-777.777
-1	1	0	1.179	0.21	IPI:IPI00604620.3	76625	SPACER	SWISS-PROT:P19338-1|ENSEMBL:ENSP00000318195|REFSEQ:NP_005372 Tax_Id=9606 Gene_Symbol=NCL Isoform 1 of Nucleolin	LELQGPR	406.7348	811.4551	2	32	-777.777	-777.777	-777.777	-777.777	2192.669258	13.97363378	2193.1921	2192.627225	2194.1263	45000.80642	811.4552	406.7348453	811.4551653	811.4552778	FALSE			-777.777	-777.777	-777.777	1	13.8	M:\Shao-En\MSDATA\kinaseinhib\k252a\solcomp\1000x\J5\MSQuantCompatible_kinaseinhib_k252a_solcomp_1000x_J5_combo_mascot_results.html		4	-777.777	-777.777	M:\Shao-En\MSDATA\kinaseinhib\k252a\solcomp\1000x\J5\m03182008_j5_6a.raw		30277443.25	811.4551847		406.7348303	TRUE	406.7348756	-777.777
-1	1	0	1.179	0.21	IPI:IPI00604620.3	76625	SPACER	SWISS-PROT:P19338-1|ENSEMBL:ENSP00000318195|REFSEQ:NP_005372 Tax_Id=9606 Gene_Symbol=NCL Isoform 1 of Nucleolin	LELQGPR	406.735	811.4555	2	28	-777.777	-777.777	-777.777	-777.777	0	0	2094.7358	0	0	0	811.4552	406.7350453	811.4555653	0	FALSE			-777.777	-777.777	-777.777	1	9.8	M:\Shao-En\MSDATA\kinaseinhib\k252a\solcomp\1000x\J5\MSQuantCompatible_kinaseinhib_k252a_solcomp_1000x_J5_combo_mascot_results.html		4	-777.777	-777.777	M:\Shao-En\MSDATA\kinaseinhib\k252a\solcomp\1000x\J5\m03182008_j5_5.raw		0	811.4551847		0	TRUE	0	-777.777
-1	1	0	1.179	0.21	IPI:IPI00604620.3	76625	SPACER	SWISS-PROT:P19338-1|ENSEMBL:ENSP00000318195|REFSEQ:NP_005372 Tax_Id=9606 Gene_Symbol=NCL Isoform 1 of Nucleolin	LELQGPR	409.7454	817.4762	2	28	-777.777	-777.777	-777.777	-777.777	0	0	2091.9939	0	0	0	817.4753	409.7454368	817.4763482	0	FALSE			-777.777	-777.777	-777.777	1	13.4	M:\Shao-En\MSDATA\kinaseinhib\k252a\solcomp\1000x\J5\MSQuantCompatible_kinaseinhib_k252a_solcomp_1000x_J5_combo_mascot_results.html	1Arg6	4	-777.777	-777.777	M:\Shao-En\MSDATA\kinaseinhib\k252a\solcomp\1000x\J5\m03182008_j5_5.raw		0	811.4551847		0	TRUE	0	-777.777
-1	1	0	1.179	0.21	IPI:IPI00604620.3	76625	SPACER	SWISS-PROT:P19338-1|ENSEMBL:ENSP00000318195|REFSEQ:NP_005372 Tax_Id=9606 Gene_Symbol=NCL Isoform 1 of Nucleolin	LELQGPR	409.7454	817.4763	2	22	-777.777	-777.777	-777.777	-777.777	0	0	2071.2231	0	0	0	817.4753	409.7454368	817.4763482	0	FALSE			-777.777	-777.777	-777.777	1	9.3	M:\Shao-En\MSDATA\kinaseinhib\k252a\solcomp\1000x\J5\MSQuantCompatible_kinaseinhib_k252a_solcomp_1000x_J5_combo_mascot_results.html	1Arg6	4	-777.777	-777.777	M:\Shao-En\MSDATA\kinaseinhib\k252a\solcomp\1000x\J5\m03182008_j5_5.raw		0	811.4551847		0	FALSE	0	-777.777
-1	1	0	1.179	0.21	IPI:IPI00604620.3	76625	SPACER	SWISS-PROT:P19338-1|ENSEMBL:ENSP00000318195|REFSEQ:NP_005372 Tax_Id=9606 Gene_Symbol=NCL Isoform 1 of Nucleolin	LVSKDGK	381.7384	761.4622	2	34	-777.777	-777.777	-777.777	-777.777	681.8367	0	682.3897	679.5872	681.8367	4036.258113	761.4618	381.7385161	761.4625068	745.4343852	FALSE			-777.777	-777.777	-777.777	1	19.8	M:\Shao-En\MSDATA\kinaseinhib\k252a\solcomp\1000x\J5\MSQuantCompatible_kinaseinhib_k252a_solcomp_1000x_J5_combo_mascot_results.html	2Lys8	4	-777.777	-777.777	M:\Shao-En\MSDATA\kinaseinhib\k252a\solcomp\1000x\J5\m03182008_j5_5.raw		3212135.109	745.4333847		381.7383863	TRUE	381.7385024	-777.777
-1	1	0	1.179	0.21	IPI:IPI00604620.3	76625	SPACER	SWISS-PROT:P19338-1|ENSEMBL:ENSP00000318195|REFSEQ:NP_005372 Tax_Id=9606 Gene_Symbol=NCL Isoform 1 of Nucleolin	LVSKDGK	373.7237	745.4329	2	23	-777.777	-777.777	-777.777	-777.777	0	0	734.7391	0	0	0	745.4334	373.7238388	745.4331522	0	FALSE			-777.777	-777.777	-777.777	1	8	M:\Shao-En\MSDATA\kinaseinhib\k252a\solcomp\1000x\J5\MSQuantCompatible_kinaseinhib_k252a_solcomp_1000x_J5_combo_mascot_results.html		4	-777.777	-777.777	M:\Shao-En\MSDATA\kinaseinhib\k252a\solcomp\1000x\J5\m03182008_j5_6a.raw		0	745.4333847		0	FALSE	0	-777.777
-1	1	0	1.179	0.21	IPI:IPI00604620.3	76625	SPACER	SWISS-PROT:P19338-1|ENSEMBL:ENSP00000318195|REFSEQ:NP_005372 Tax_Id=9606 Gene_Symbol=NCL Isoform 1 of Nucleolin	NDLAVVDVR	503.7847	1005.5548	2	72	-777.777	-777.777	-777.777	-777.777	2348.034682	9.953005752	2344.2007	2348.309646	2348.3242	456203.5203	1005.555	503.7844705	1005.554416	999.5339118	FALSE			-777.777	-777.777	-777.777	1	45	M:\Shao-En\MSDATA\kinaseinhib\k252a\solcomp\1000x\J5\MSQuantCompatible_kinaseinhib_k252a_solcomp_1000x_J5_combo_mascot_results.html	1Arg6	4	-777.777	-777.777	M:\Shao-En\MSDATA\kinaseinhib\k252a\solcomp\1000x\J5\m03182008_j5_6a.raw		219323054	999.5348847		503.7844491	TRUE	503.7842196	-777.777
-1	1	0	1.179	0.21	IPI:IPI00604620.3	76625	SPACER	SWISS-PROT:P19338-1|ENSEMBL:ENSP00000318195|REFSEQ:NP_005372 Tax_Id=9606 Gene_Symbol=NCL Isoform 1 of Nucleolin	NDLAVVDVR	500.7752	999.5358	2	66	-777.777	-777.777	-777.777	-777.777	0	0	2390.1122	0	0	0	999.5349	500.774979	999.5354327	0	FALSE			-777.777	-777.777	-777.777	1	49.6	M:\Shao-En\MSDATA\kinaseinhib\k252a\solcomp\1000x\J5\MSQuantCompatible_kinaseinhib_k252a_solcomp_1000x_J5_combo_mascot_results.html		4	-777.777	-777.777	M:\Shao-En\MSDATA\kinaseinhib\k252a\solcomp\1000x\J5\m03182008_j5_6a.raw		0	999.5348847		0	TRUE	0	-777.777
-1	1	0	1.179	0.21	IPI:IPI00604620.3	76625	SPACER	SWISS-PROT:P19338-1|ENSEMBL:ENSP00000318195|REFSEQ:NP_005372 Tax_Id=9606 Gene_Symbol=NCL Isoform 1 of Nucleolin	NDLAVVDVR	500.7751	999.5357	2	60	-777.777	-777.777	-777.777	-777.777	0	0	2345.4333	0	0	0	999.5349	500.774879	999.5352327	0	FALSE			-777.777	-777.777	-777.777	1	39.7	M:\Shao-En\MSDATA\kinaseinhib\k252a\solcomp\1000x\J5\MSQuantCompatible_kinaseinhib_k252a_solcomp_1000x_J5_combo_mascot_results.html		4	-777.777	-777.777	M:\Shao-En\MSDATA\kinaseinhib\k252a\solcomp\1000x\J5\m03182008_j5_6a.raw		0	999.5348847		0	TRUE	0	-777.777
-1	1	0	1.179	0.21	IPI:IPI00604620.3	76625	SPACER	SWISS-PROT:P19338-1|ENSEMBL:ENSP00000318195|REFSEQ:NP_005372 Tax_Id=9606 Gene_Symbol=NCL Isoform 1 of Nucleolin	NDLAVVDVR	503.7855	1005.5565	2	60	-777.777	-777.777	-777.777	-777.777	2381.103709	10.07256943	2378.402	2381.819265	2381.1458	329604.9535	1005.555	503.7852705	1005.556016	999.5359621	FALSE			-777.777	-777.777	-777.777	1	44.3	M:\Shao-En\MSDATA\kinaseinhib\k252a\solcomp\1000x\J5\MSQuantCompatible_kinaseinhib_k252a_solcomp_1000x_J5_combo_mascot_results.html	1Arg6	4	-777.777	-777.777	M:\Shao-En\MSDATA\kinaseinhib\k252a\solcomp\1000x\J5\m03182008_j5_5.raw		162478663	999.5348847		503.7855557	TRUE	503.7853262	-777.777
-1	1	0	1.179	0.21	IPI:IPI00604620.3	76625	SPACER	SWISS-PROT:P19338-1|ENSEMBL:ENSP00000318195|REFSEQ:NP_005372 Tax_Id=9606 Gene_Symbol=NCL Isoform 1 of Nucleolin	NDLAVVDVR	503.7846	1005.5546	2	57	-777.777	-777.777	-777.777	-777.777	0	0	2390.346	0	0	0	1005.555	503.7843705	1005.554216	0	FALSE			-777.777	-777.777	-777.777	1	41.3	M:\Shao-En\MSDATA\kinaseinhib\k252a\solcomp\1000x\J5\MSQuantCompatible_kinaseinhib_k252a_solcomp_1000x_J5_combo_mascot_results.html	1Arg6	4	-777.777	-777.777	M:\Shao-En\MSDATA\kinaseinhib\k252a\solcomp\1000x\J5\m03182008_j5_6a.raw		0	999.5348847		0	TRUE	0	-777.777
-1	1	0	1.179	0.21	IPI:IPI00604620.3	76625	SPACER	SWISS-PROT:P19338-1|ENSEMBL:ENSP00000318195|REFSEQ:NP_005372 Tax_Id=9606 Gene_Symbol=NCL Isoform 1 of Nucleolin	NDLAVVDVR	500.7756	999.5367	2	56	-777.777	-777.777	-777.777	-777.777	2398.193936	16.68289157	2402.5567	2398.357572	2399.4133	1059.412091	999.5349	500.775379	999.5362327	999.5366705	FALSE			-777.777	-777.777	-777.777	1	38.8	M:\Shao-En\MSDATA\kinaseinhib\k252a\solcomp\1000x\J5\MSQuantCompatible_kinaseinhib_k252a_solcomp_1000x_J5_combo_mascot_results.html		4	-777.777	-777.777	M:\Shao-En\MSDATA\kinaseinhib\k252a\solcomp\1000x\J5\m03182008_j5_1.raw		522492.168	999.5348847		500.7755725	TRUE	500.7753516	-777.777
-1	1	0	1.179	0.21	IPI:IPI00604620.3	76625	SPACER	SWISS-PROT:P19338-1|ENSEMBL:ENSP00000318195|REFSEQ:NP_005372 Tax_Id=9606 Gene_Symbol=NCL Isoform 1 of Nucleolin	NDLAVVDVR	500.7754	999.5363	2	52	-777.777	-777.777	-777.777	-777.777	0	0	2378.1688	0	0	0	999.5349	500.775179	999.5358327	0	FALSE			-777.777	-777.777	-777.777	1	36.5	M:\Shao-En\MSDATA\kinaseinhib\k252a\solcomp\1000x\J5\MSQuantCompatible_kinaseinhib_k252a_solcomp_1000x_J5_combo_mascot_results.html		4	-777.777	-777.777	M:\Shao-En\MSDATA\kinaseinhib\k252a\solcomp\1000x\J5\m03182008_j5_5.raw		0	999.5348847		0	TRUE	0	-777.777
-1	1	0	1.179	0.21	IPI:IPI00604620.3	76625	SPACER	SWISS-PROT:P19338-1|ENSEMBL:ENSP00000318195|REFSEQ:NP_005372 Tax_Id=9606 Gene_Symbol=NCL Isoform 1 of Nucleolin	NSTWSGESK	498.2255	994.4364	2	43	-777.777	-777.777	-777.777	-777.777	914.5828396	10.0441058	912.1621	916.1663418	913.1363	1036.607356	994.4356	498.2252863	994.4360471	994.4337714	FALSE			-777.777	-777.777	-777.777	1	23.5	M:\Shao-En\MSDATA\kinaseinhib\k252a\solcomp\1000x\J5\MSQuantCompatible_kinaseinhib_k252a_solcomp_1000x_J5_combo_mascot_results.html		4	-777.777	-777.777	M:\Shao-En\MSDATA\kinaseinhib\k252a\solcomp\1000x\J5\m03182008_j5_6a.raw		500474.8008	994.4355847		498.2239325	TRUE	498.2237188	-777.777
-1	1	0	1.179	0.21	IPI:IPI00604620.3	76625	SPACER	SWISS-PROT:P19338-1|ENSEMBL:ENSP00000318195|REFSEQ:NP_005372 Tax_Id=9606 Gene_Symbol=NCL Isoform 1 of Nucleolin	NSTWSGESK	502.2311	1002.4476	2	37	-777.777	-777.777	-777.777	-777.777	0	0	913.7148	0	0	0	1002.4498	502.2308749	1002.447224	0	FALSE			-777.777	-777.777	-777.777	1	17.1	M:\Shao-En\MSDATA\kinaseinhib\k252a\solcomp\1000x\J5\MSQuantCompatible_kinaseinhib_k252a_solcomp_1000x_J5_combo_mascot_results.html	1Lys8	4	-777.777	-777.777	M:\Shao-En\MSDATA\kinaseinhib\k252a\solcomp\1000x\J5\m03182008_j5_6a.raw		0	994.4355847		0	TRUE	0	-777.777
-1	1	0	1.179	0.21	IPI:IPI00604620.3	76625	SPACER	SWISS-PROT:P19338-1|ENSEMBL:ENSP00000318195|REFSEQ:NP_005372 Tax_Id=9606 Gene_Symbol=NCL Isoform 1 of Nucleolin	QGTEIDGR	441.2249	880.4352	2	35	-777.777	-777.777	-777.777	-777.777	863.2625752	9.242073466	862.9074	863.3872961	864.3263	3477.023694	880.4346	441.2248477	880.4351699	874.4137796	FALSE			-777.777	-777.777	-777.777	1	16.2	M:\Shao-En\MSDATA\kinaseinhib\k252a\solcomp\1000x\J5\MSQuantCompatible_kinaseinhib_k252a_solcomp_1000x_J5_combo_mascot_results.html	1Arg6	4	-777.777	-777.777	M:\Shao-En\MSDATA\kinaseinhib\k252a\solcomp\1000x\J5\m03182008_j5_6a.raw		2102799.387	874.4144447		441.2242156	TRUE	441.2241633	-777.777
-1	1	0	1.179	0.21	IPI:IPI00604620.3	76625	SPACER	SWISS-PROT:P19338-1|ENSEMBL:ENSP00000318195|REFSEQ:NP_005372 Tax_Id=9606 Gene_Symbol=NCL Isoform 1 of Nucleolin	QGTEIDGR	438.2148	874.4151	2	19	-777.777	-777.777	-777.777	-777.777	0	0	860.6606	0	0	0	874.4144	438.2147562	874.414987	0	FALSE			-777.777	-777.777	-777.777	1	0	M:\Shao-En\MSDATA\kinaseinhib\k252a\solcomp\1000x\J5\MSQuantCompatible_kinaseinhib_k252a_solcomp_1000x_J5_combo_mascot_results.html		4	-777.777	-777.777	M:\Shao-En\MSDATA\kinaseinhib\k252a\solcomp\1000x\J5\m03182008_j5_6a.raw		0	874.4144447		0	FALSE	0	-777.777
-1	1	0	1.179	0.21	IPI:IPI00604620.3	76625	SPACER	SWISS-PROT:P19338-1|ENSEMBL:ENSP00000318195|REFSEQ:NP_005372 Tax_Id=9606 Gene_Symbol=NCL Isoform 1 of Nucleolin	QKVEGTEPTTAFNLFVGNLNFNK	1292.6744	2583.3342	2	76	-777.777	-777.777	-777.777	-777.777	3054.99771	12.55672474	3054.5283	3055.091069	3053.2506	42422.35349	2583.3303	1292.671937	2583.329348	2567.300771	FALSE			-777.777	-777.777	-777.777	1	67.6	M:\Shao-En\MSDATA\kinaseinhib\k252a\solcomp\1000x\J5\MSQuantCompatible_kinaseinhib_k252a_solcomp_1000x_J5_combo_mascot_results.html	2Lys8	4	-777.777	-777.777	M:\Shao-En\MSDATA\kinaseinhib\k252a\solcomp\1000x\J5\m03182008_j5_6a.raw		4939094.75	2567.301965		1292.676987	TRUE	1292.674524	-777.777
-1	1	0	1.179	0.21	IPI:IPI00604620.3	76625	SPACER	SWISS-PROT:P19338-1|ENSEMBL:ENSP00000318195|REFSEQ:NP_005372 Tax_Id=9606 Gene_Symbol=NCL Isoform 1 of Nucleolin	QKVEGTEPTTAFNLFVGNLNFNK	1284.6601	2567.3056	2	42	-777.777	-777.777	-777.777	-777.777	0	0	3054.8123	0	0	0	2567.3019	1284.657659	2567.300793	0	FALSE			-777.777	-777.777	-777.777	1	32.6	M:\Shao-En\MSDATA\kinaseinhib\k252a\solcomp\1000x\J5\MSQuantCompatible_kinaseinhib_k252a_solcomp_1000x_J5_combo_mascot_results.html		4	-777.777	-777.777	M:\Shao-En\MSDATA\kinaseinhib\k252a\solcomp\1000x\J5\m03182008_j5_6a.raw		0	2567.301965		0	TRUE	0	-777.777
-1	1	0	1.179	0.21	IPI:IPI00604620.3	76625	SPACER	SWISS-PROT:P19338-1|ENSEMBL:ENSP00000318195|REFSEQ:NP_005372 Tax_Id=9606 Gene_Symbol=NCL Isoform 1 of Nucleolin	QKVEGTEPTTAFNLFVGNLNFNK	856.775	2567.3033	3	84	-777.777	-777.777	-777.777	-777.777	3084.04333	15.15426537	3079.3553	3083.990123	3081.8246	108138.4786	2567.3019	856.7737709	2567.299525	2567.30361	FALSE			-777.777	-777.777	-777.777	1	72.1	M:\Shao-En\MSDATA\kinaseinhib\k252a\solcomp\1000x\J5\MSQuantCompatible_kinaseinhib_k252a_solcomp_1000x_J5_combo_mascot_results.html		4	-777.777	-777.777	M:\Shao-En\MSDATA\kinaseinhib\k252a\solcomp\1000x\J5\m03182008_j5_5.raw		22863709.38	2567.301965		856.7750748	TRUE	856.7738458	-777.777
-1	1	0	1.179	0.21	IPI:IPI00604620.3	76625	SPACER	SWISS-PROT:P19338-1|ENSEMBL:ENSP00000318195|REFSEQ:NP_005372 Tax_Id=9606 Gene_Symbol=NCL Isoform 1 of Nucleolin	QKVEGTEPTTAFNLFVGNLNFNK	862.1192	2583.3357	3	65	-777.777	-777.777	-777.777	-777.777	0	0	3079.07	0	0	0	2583.3303	862.1179558	2583.332079	0	FALSE			-777.777	-777.777	-777.777	1	58.8	M:\Shao-En\MSDATA\kinaseinhib\k252a\solcomp\1000x\J5\MSQuantCompatible_kinaseinhib_k252a_solcomp_1000x_J5_combo_mascot_results.html	2Lys8	4	-777.777	-777.777	M:\Shao-En\MSDATA\kinaseinhib\k252a\solcomp\1000x\J5\m03182008_j5_5.raw		0	2567.301965		0	TRUE	0	-777.777
-1	1	0	1.179	0.21	IPI:IPI00604620.3	76625	SPACER	SWISS-PROT:P19338-1|ENSEMBL:ENSP00000318195|REFSEQ:NP_005372 Tax_Id=9606 Gene_Symbol=NCL Isoform 1 of Nucleolin	QKVEGTEPTTAFNLFVGNLNFNK	862.1188	2583.3345	3	61	-777.777	-777.777	-777.777	-777.777	3055.097627	16.95005429	3050.0191	3054.557176	3053.2506	343980.6124	2583.3303	862.1175558	2583.330879	2567.3003	FALSE			-777.777	-777.777	-777.777	1	54.7	M:\Shao-En\MSDATA\kinaseinhib\k252a\solcomp\1000x\J5\MSQuantCompatible_kinaseinhib_k252a_solcomp_1000x_J5_combo_mascot_results.html	2Lys8	4	-777.777	-777.777	M:\Shao-En\MSDATA\kinaseinhib\k252a\solcomp\1000x\J5\m03182008_j5_6a.raw		72868751.33	2567.301965		862.1188919	TRUE	862.1176477	-777.777
-1	1	0	1.179	0.21	IPI:IPI00604620.3	76625	SPACER	SWISS-PROT:P19338-1|ENSEMBL:ENSP00000318195|REFSEQ:NP_005372 Tax_Id=9606 Gene_Symbol=NCL Isoform 1 of Nucleolin	QKVEGTEPTTAFNLFVGNLNFNK	856.7747	2567.3022	3	59	-777.777	-777.777	-777.777	-777.777	0	0	3050.2987	0	0	0	2567.3019	856.7734709	2567.298625	0	FALSE			-777.777	-777.777	-777.777	1	53.1	M:\Shao-En\MSDATA\kinaseinhib\k252a\solcomp\1000x\J5\MSQuantCompatible_kinaseinhib_k252a_solcomp_1000x_J5_combo_mascot_results.html		4	-777.777	-777.777	M:\Shao-En\MSDATA\kinaseinhib\k252a\solcomp\1000x\J5\m03182008_j5_6a.raw		0	2567.301965		0	TRUE	0	-777.777
-1	1	0	1.179	0.21	IPI:IPI00604620.3	76625	SPACER	SWISS-PROT:P19338-1|ENSEMBL:ENSP00000318195|REFSEQ:NP_005372 Tax_Id=9606 Gene_Symbol=NCL Isoform 1 of Nucleolin	QKVEGTEPTTAFNLFVGNLNFNK	862.1187	2583.3343	3	50	-777.777	-777.777	-777.777	-777.777	0	0	3069.6389	0	0	0	2583.3303	862.1174558	2583.330579	0	FALSE			-777.777	-777.777	-777.777	1	37.4	M:\Shao-En\MSDATA\kinaseinhib\k252a\solcomp\1000x\J5\MSQuantCompatible_kinaseinhib_k252a_solcomp_1000x_J5_combo_mascot_results.html	2Lys8	4	-777.777	-777.777	M:\Shao-En\MSDATA\kinaseinhib\k252a\solcomp\1000x\J5\m03182008_j5_6a.raw		0	2567.301965		0	TRUE	0	-777.777
-1	1	0	1.179	0.21	IPI:IPI00604620.3	76625	SPACER	SWISS-PROT:P19338-1|ENSEMBL:ENSP00000318195|REFSEQ:NP_005372 Tax_Id=9606 Gene_Symbol=NCL Isoform 1 of Nucleolin	QKVEGTEPTTAFNLFVGNLNFNK	856.7746	2567.3019	3	46	-777.777	-777.777	-777.777	-777.777	0	0	3057.4115	0	0	0	2567.3019	856.7733709	2567.298325	0	FALSE			-777.777	-777.777	-777.777	1	40	M:\Shao-En\MSDATA\kinaseinhib\k252a\solcomp\1000x\J5\MSQuantCompatible_kinaseinhib_k252a_solcomp_1000x_J5_combo_mascot_results.html		4	-777.777	-777.777	M:\Shao-En\MSDATA\kinaseinhib\k252a\solcomp\1000x\J5\m03182008_j5_6a.raw		0	2567.301965		0	TRUE	0	-777.777
-1	1	0	1.179	0.21	IPI:IPI00604620.3	76625	SPACER	SWISS-PROT:P19338-1|ENSEMBL:ENSP00000318195|REFSEQ:NP_005372 Tax_Id=9606 Gene_Symbol=NCL Isoform 1 of Nucleolin	QKVEGTEPTTAFNLFVGNLNFNK	856.7717	2567.2933	3	36	-777.777	-777.777	-777.777	-777.777	0	0	3070.7191	0	0	0	2567.3019	856.770471	2567.289625	0	FALSE			-777.777	-777.777	-777.777	1	27.4	M:\Shao-En\MSDATA\kinaseinhib\k252a\solcomp\1000x\J5\MSQuantCompatible_kinaseinhib_k252a_solcomp_1000x_J5_combo_mascot_results.html		4	-777.777	-777.777	M:\Shao-En\MSDATA\kinaseinhib\k252a\solcomp\1000x\J5\m03182008_j5_6a.raw		0	2567.301965		0	TRUE	0	-777.777
-1	1	0	1.179	0.21	IPI:IPI00604620.3	76625	SPACER	SWISS-PROT:P19338-1|ENSEMBL:ENSP00000318195|REFSEQ:NP_005372 Tax_Id=9606 Gene_Symbol=NCL Isoform 1 of Nucleolin	SISLYYTGEK	584.8028	1167.5911	2	58	-777.777	-777.777	-777.777	-777.777	2457.717685	12.04771335	2454.3898	2458.260621	2458.3771	174855.2158	1167.5903	584.8023411	1167.590157	1159.576404	FALSE			-777.777	-777.777	-777.777	1	42.9	M:\Shao-En\MSDATA\kinaseinhib\k252a\solcomp\1000x\J5\MSQuantCompatible_kinaseinhib_k252a_solcomp_1000x_J5_combo_mascot_results.html	1Lys8	4	-777.777	-777.777	M:\Shao-En\MSDATA\kinaseinhib\k252a\solcomp\1000x\J5\m03182008_j5_5.raw		67216521.88	1159.576095		584.8027988	TRUE	584.8023399	-777.777
-1	1	0	1.179	0.21	IPI:IPI00604620.3	76625	SPACER	SWISS-PROT:P19338-1|ENSEMBL:ENSP00000318195|REFSEQ:NP_005372 Tax_Id=9606 Gene_Symbol=NCL Isoform 1 of Nucleolin	SISLYYTGEK	584.8027	1167.5908	2	44	-777.777	-777.777	-777.777	-777.777	2444.360075	7.893288614	2442.4244	2444.502386	2443.6669	394393.7117	1167.5903	584.8022411	1167.589957	1159.575256	FALSE			-777.777	-777.777	-777.777	1	26.9	M:\Shao-En\MSDATA\kinaseinhib\k252a\solcomp\1000x\J5\MSQuantCompatible_kinaseinhib_k252a_solcomp_1000x_J5_combo_mascot_results.html	1Lys8	4	-777.777	-777.777	M:\Shao-En\MSDATA\kinaseinhib\k252a\solcomp\1000x\J5\m03182008_j5_6a.raw		151913116.5	1159.576095		584.8025937	TRUE	584.8021348	-777.777
-1	1	0	1.179	0.21	IPI:IPI00604620.3	76625	SPACER	SWISS-PROT:P19338-1|ENSEMBL:ENSP00000318195|REFSEQ:NP_005372 Tax_Id=9606 Gene_Symbol=NCL Isoform 1 of Nucleolin	SISLYYTGEK	584.8026	1167.5906	2	41	-777.777	-777.777	-777.777	-777.777	0	0	2460.527	0	0	0	1167.5903	584.8021411	1167.589757	0	FALSE			-777.777	-777.777	-777.777	1	28.9	M:\Shao-En\MSDATA\kinaseinhib\k252a\solcomp\1000x\J5\MSQuantCompatible_kinaseinhib_k252a_solcomp_1000x_J5_combo_mascot_results.html	1Lys8	4	-777.777	-777.777	M:\Shao-En\MSDATA\kinaseinhib\k252a\solcomp\1000x\J5\m03182008_j5_6a.raw		0	1159.576095		0	TRUE	0	-777.777
-1	1	0	1.179	0.21	IPI:IPI00604620.3	76625	SPACER	SWISS-PROT:P19338-1|ENSEMBL:ENSP00000318195|REFSEQ:NP_005372 Tax_Id=9606 Gene_Symbol=NCL Isoform 1 of Nucleolin	SISLYYTGEK	580.7949	1159.5753	2	38	-777.777	-777.777	-777.777	-777.777	0	0	2458.5334	0	0	0	1159.5761	580.7944524	1159.574379	0	FALSE			-777.777	-777.777	-777.777	1	25.3	M:\Shao-En\MSDATA\kinaseinhib\k252a\solcomp\1000x\J5\MSQuantCompatible_kinaseinhib_k252a_solcomp_1000x_J5_combo_mascot_results.html		4	-777.777	-777.777	M:\Shao-En\MSDATA\kinaseinhib\k252a\solcomp\1000x\J5\m03182008_j5_6a.raw		0	1159.576095		0	TRUE	0	-777.777
-1	1	0	1.179	0.21	IPI:IPI00604620.3	76625	SPACER	SWISS-PROT:P19338-1|ENSEMBL:ENSP00000318195|REFSEQ:NP_005372 Tax_Id=9606 Gene_Symbol=NCL Isoform 1 of Nucleolin	SISLYYTGEK	580.7949	1159.5753	2	37	-777.777	-777.777	-777.777	-777.777	0	0	2442.6673	0	0	0	1159.5761	580.7944524	1159.574379	0	FALSE			-777.777	-777.777	-777.777	1	25.9	M:\Shao-En\MSDATA\kinaseinhib\k252a\solcomp\1000x\J5\MSQuantCompatible_kinaseinhib_k252a_solcomp_1000x_J5_combo_mascot_results.html		4	-777.777	-777.777	M:\Shao-En\MSDATA\kinaseinhib\k252a\solcomp\1000x\J5\m03182008_j5_6a.raw		0	1159.576095		0	TRUE	0	-777.777
-1	1	0	1.179	0.21	IPI:IPI00604620.3	76625	SPACER	SWISS-PROT:P19338-1|ENSEMBL:ENSP00000318195|REFSEQ:NP_005372 Tax_Id=9606 Gene_Symbol=NCL Isoform 1 of Nucleolin	SISLYYTGEK	580.7971	1159.5796	2	27	-777.777	-777.777	-777.777	-777.777	2471.001241	9.640964098	2474.0634	2471.969352	2470.055	1192.757679	1159.5761	580.7966524	1159.578779	1159.578529	FALSE			-777.777	-777.777	-777.777	1	13.8	M:\Shao-En\MSDATA\kinaseinhib\k252a\solcomp\1000x\J5\MSQuantCompatible_kinaseinhib_k252a_solcomp_1000x_J5_combo_mascot_results.html		4	-777.777	-777.777	M:\Shao-En\MSDATA\kinaseinhib\k252a\solcomp\1000x\J5\m03182008_j5_1.raw		461900.5505	1159.576095		580.7971588	TRUE	580.7967113	-777.777
-1	1	0	1.179	0.21	IPI:IPI00604620.3	76625	SPACER	SWISS-PROT:P19338-1|ENSEMBL:ENSP00000318195|REFSEQ:NP_005372 Tax_Id=9606 Gene_Symbol=NCL Isoform 1 of Nucleolin	SISLYYTGEK	584.803	1167.5914	2	23	-777.777	-777.777	-777.777	-777.777	0	0	2472.9997	0	0	0	1167.5903	584.8025411	1167.590557	0	FALSE			-777.777	-777.777	-777.777	1	0.6	M:\Shao-En\MSDATA\kinaseinhib\k252a\solcomp\1000x\J5\MSQuantCompatible_kinaseinhib_k252a_solcomp_1000x_J5_combo_mascot_results.html	1Lys8	4	-777.777	-777.777	M:\Shao-En\MSDATA\kinaseinhib\k252a\solcomp\1000x\J5\m03182008_j5_1.raw		0	1159.576095		0	FALSE	0	-777.777
-1	1	0	1.179	0.21	IPI:IPI00604620.3	76625	SPACER	SWISS-PROT:P19338-1|ENSEMBL:ENSP00000318195|REFSEQ:NP_005372 Tax_Id=9606 Gene_Symbol=NCL Isoform 1 of Nucleolin	SISLYYTGEKGQNQDYR	1018.5002	2034.9858	2	69	-777.777	-777.777	-777.777	-777.777	2376.848665	10.40027137	2378.1212	2377.483026	2378.6389	84969.1236	2034.9833	1018.498513	2034.982501	2020.944458	FALSE			-777.777	-777.777	-777.777	1	53.6	M:\Shao-En\MSDATA\kinaseinhib\k252a\solcomp\1000x\J5\MSQuantCompatible_kinaseinhib_k252a_solcomp_1000x_J5_combo_mascot_results.html	1Arg6 1Lys8	4	-777.777	-777.777	M:\Shao-En\MSDATA\kinaseinhib\k252a\solcomp\1000x\J5\m03182008_j5_6a.raw		14086550.38	2020.949025		1018.499845	TRUE	1018.498158	-777.777
-1	1	0	1.179	0.21	IPI:IPI00604620.3	76625	SPACER	SWISS-PROT:P19338-1|ENSEMBL:ENSP00000318195|REFSEQ:NP_005372 Tax_Id=9606 Gene_Symbol=NCL Isoform 1 of Nucleolin	SISLYYTGEKGQNQDYR	1011.4816	2020.9487	2	60	-777.777	-777.777	-777.777	-777.777	0	0	2377.8407	0	0	0	2020.949	1011.479933	2020.94534	0	FALSE			-777.777	-777.777	-777.777	1	47.7	M:\Shao-En\MSDATA\kinaseinhib\k252a\solcomp\1000x\J5\MSQuantCompatible_kinaseinhib_k252a_solcomp_1000x_J5_combo_mascot_results.html		4	-777.777	-777.777	M:\Shao-En\MSDATA\kinaseinhib\k252a\solcomp\1000x\J5\m03182008_j5_6a.raw		0	2020.949025		0	TRUE	0	-777.777
-1	1	0	1.179	0.21	IPI:IPI00604620.3	76625	SPACER	SWISS-PROT:P19338-1|ENSEMBL:ENSP00000318195|REFSEQ:NP_005372 Tax_Id=9606 Gene_Symbol=NCL Isoform 1 of Nucleolin	SISLYYTGEKGQNQDYR	674.6567	2020.9482	3	39	-777.777	-777.777	-777.777	-777.777	2376.809221	6.018630564	2377.5567	2376.894479	2376.7806	120438.332	2020.949	674.6559867	2020.946172	2020.946274	FALSE			-777.777	-777.777	-777.777	1	35.5	M:\Shao-En\MSDATA\kinaseinhib\k252a\solcomp\1000x\J5\MSQuantCompatible_kinaseinhib_k252a_solcomp_1000x_J5_combo_mascot_results.html		4	-777.777	-777.777	M:\Shao-En\MSDATA\kinaseinhib\k252a\solcomp\1000x\J5\m03182008_j5_6a.raw		36482027.41	2020.949025		674.6566889	TRUE	674.6559755	-777.777
-1	1	0	1.179	0.21	IPI:IPI00604620.3	76625	SPACER	SWISS-PROT:P19338-1|ENSEMBL:ENSP00000318195|REFSEQ:NP_005372 Tax_Id=9606 Gene_Symbol=NCL Isoform 1 of Nucleolin	SKGIAYIEFK	586.3388	1170.663	2	30	-777.777	-777.777	-777.777	-777.777	2409.423778	5.718084138	2410.4744	2409.483851	2409.5023	100274.8407	1170.6619	586.3383367	1170.662148	1154.632413	FALSE			-777.777	-777.777	-777.777	1	21.8	M:\Shao-En\MSDATA\kinaseinhib\k252a\solcomp\1000x\J5\MSQuantCompatible_kinaseinhib_k252a_solcomp_1000x_J5_combo_mascot_results.html	2Lys8	4	-777.777	-777.777	M:\Shao-En\MSDATA\kinaseinhib\k252a\solcomp\1000x\J5\m03182008_j5_6a.raw		38824217.75	1154.633535		586.3387877	TRUE	586.3383245	-777.777
-1	1	0	1.179	0.21	IPI:IPI00604620.3	76625	SPACER	SWISS-PROT:P19338-1|ENSEMBL:ENSP00000318195|REFSEQ:NP_005372 Tax_Id=9606 Gene_Symbol=NCL Isoform 1 of Nucleolin	SKGIAYIEFK	385.8854	1154.6342	3	20	-777.777	-777.777	-777.777	-777.777	0	0	2410.0021	0	0	0	1154.6335	385.8855044	1154.634725	0	FALSE			-777.777	-777.777	-777.777	1	6.3	M:\Shao-En\MSDATA\kinaseinhib\k252a\solcomp\1000x\J5\MSQuantCompatible_kinaseinhib_k252a_solcomp_1000x_J5_combo_mascot_results.html		4	-777.777	-777.777	M:\Shao-En\MSDATA\kinaseinhib\k252a\solcomp\1000x\J5\m03182008_j5_6a.raw		0	1154.633535		0	FALSE	0	-777.777
-1	1	0	1.179	0.21	IPI:IPI00604620.3	76625	SPACER	SWISS-PROT:P19338-1|ENSEMBL:ENSP00000318195|REFSEQ:NP_005372 Tax_Id=9606 Gene_Symbol=NCL Isoform 1 of Nucleolin	SKGYAFIEFASFEDAK	609.3051	1824.8934	3	22	-777.777	-777.777	-777.777	-777.777	0	0	2850.9201	0	0	0	1824.8904	609.3045717	1824.891927	0	FALSE			-777.777	-777.777	-777.777	1	9.2	M:\Shao-En\MSDATA\kinaseinhib\k252a\solcomp\1000x\J5\MSQuantCompatible_kinaseinhib_k252a_solcomp_1000x_J5_combo_mascot_results.html	2Lys8	4	-777.777	-777.777	M:\Shao-En\MSDATA\kinaseinhib\k252a\solcomp\1000x\J5\m03182008_j5_6a.raw		0	1808.862075		0	FALSE	0	-777.777
-1	1	0	1.179	0.21	IPI:IPI00604620.3	76625	SPACER	SWISS-PROT:P19338-1|ENSEMBL:ENSP00000318195|REFSEQ:NP_005372 Tax_Id=9606 Gene_Symbol=NCL Isoform 1 of Nucleolin	TEADAEKTFEEK	707.341	1412.6674	2	71	-777.777	-777.777	-777.777	-777.777	1168.796763	49.8729977	1154.2288	1169.494091	1167.3244	3343.005311	1412.6642	707.3401941	1412.665863	1396.634858	FALSE			-777.777	-777.777	-777.777	1	52.2	M:\Shao-En\MSDATA\kinaseinhib\k252a\solcomp\1000x\J5\MSQuantCompatible_kinaseinhib_k252a_solcomp_1000x_J5_combo_mascot_results.html	2Lys8	4	-777.777	-777.777	M:\Shao-En\MSDATA\kinaseinhib\k252a\solcomp\1000x\J5\m03182008_j5_5.raw		983992.125	1396.635775		707.3396621	TRUE	707.3388562	-777.777
-1	1	0	1.179	0.21	IPI:IPI00604620.3	76625	SPACER	SWISS-PROT:P19338-1|ENSEMBL:ENSP00000318195|REFSEQ:NP_005372 Tax_Id=9606 Gene_Symbol=NCL Isoform 1 of Nucleolin	TEADAEKTFEEK	707.3396	1412.6646	2	66	-777.777	-777.777	-777.777	-777.777	0	0	1185.5604	0	0	0	1412.6642	707.3387941	1412.663063	0	FALSE			-777.777	-777.777	-777.777	1	36.7	M:\Shao-En\MSDATA\kinaseinhib\k252a\solcomp\1000x\J5\MSQuantCompatible_kinaseinhib_k252a_solcomp_1000x_J5_combo_mascot_results.html	2Lys8	4	-777.777	-777.777	M:\Shao-En\MSDATA\kinaseinhib\k252a\solcomp\1000x\J5\m03182008_j5_5.raw		0	1396.635775		0	TRUE	0	-777.777
-1	1	0	1.179	0.21	IPI:IPI00604620.3	76625	SPACER	SWISS-PROT:P19338-1|ENSEMBL:ENSP00000318195|REFSEQ:NP_005372 Tax_Id=9606 Gene_Symbol=NCL Isoform 1 of Nucleolin	TEADAEKTFEEK	699.3252	1396.6359	2	52	-777.777	-777.777	-777.777	-777.777	0	0	1156.9916	0	0	0	1396.6358	699.3244168	1396.634308	0	FALSE			-777.777	-777.777	-777.777	1	40.5	M:\Shao-En\MSDATA\kinaseinhib\k252a\solcomp\1000x\J5\MSQuantCompatible_kinaseinhib_k252a_solcomp_1000x_J5_combo_mascot_results.html		4	-777.777	-777.777	M:\Shao-En\MSDATA\kinaseinhib\k252a\solcomp\1000x\J5\m03182008_j5_5.raw		0	1396.635775		0	TRUE	0	-777.777
-1	1	0	1.179	0.21	IPI:IPI00604620.3	76625	SPACER	SWISS-PROT:P19338-1|ENSEMBL:ENSP00000318195|REFSEQ:NP_005372 Tax_Id=9606 Gene_Symbol=NCL Isoform 1 of Nucleolin	TEADAEKTFEEK	466.5526	1396.636	3	24	-777.777	-777.777	-777.777	-777.777	0	0	1152.9003	0	0	0	1396.6358	466.5524759	1396.63564	0	FALSE			-777.777	-777.777	-777.777	1	12.3	M:\Shao-En\MSDATA\kinaseinhib\k252a\solcomp\1000x\J5\MSQuantCompatible_kinaseinhib_k252a_solcomp_1000x_J5_combo_mascot_results.html		4	-777.777	-777.777	M:\Shao-En\MSDATA\kinaseinhib\k252a\solcomp\1000x\J5\m03182008_j5_5.raw		0	1396.635775		0	FALSE	0	-777.777
-1	1	0	1.179	0.21	IPI:IPI00604620.3	76625	SPACER	SWISS-PROT:P19338-1|ENSEMBL:ENSP00000318195|REFSEQ:NP_005372 Tax_Id=9606 Gene_Symbol=NCL Isoform 1 of Nucleolin	TEADAEKTFEEK	471.8954	1412.6644	3	16	-777.777	-777.777	-777.777	-777.777	0	0	1150.7389	0	0	0	1412.6642	471.8952608	1412.663994	0	FALSE			-777.777	-777.777	-777.777	1	10	M:\Shao-En\MSDATA\kinaseinhib\k252a\solcomp\1000x\J5\MSQuantCompatible_kinaseinhib_k252a_solcomp_1000x_J5_combo_mascot_results.html	2Lys8	4	-777.777	-777.777	M:\Shao-En\MSDATA\kinaseinhib\k252a\solcomp\1000x\J5\m03182008_j5_5.raw		0	1396.635775		0	FALSE	0	-777.777
-1	1	0	1.179	0.21	IPI:IPI00604620.3	76625	SPACER	SWISS-PROT:P19338-1|ENSEMBL:ENSP00000318195|REFSEQ:NP_005372 Tax_Id=9606 Gene_Symbol=NCL Isoform 1 of Nucleolin	TFEEKQGTEIDGR	503.9107	1508.7102	3	11	-777.777	-777.777	-777.777	-777.777	0	0	2127.3162	0	0	0	1508.7106	503.9104702	1508.709622	0	FALSE			-777.777	-777.777	-777.777	1	6.2	M:\Shao-En\MSDATA\kinaseinhib\k252a\solcomp\1000x\J5\MSQuantCompatible_kinaseinhib_k252a_solcomp_1000x_J5_combo_mascot_results.html		4	-777.777	-777.777	M:\Shao-En\MSDATA\kinaseinhib\k252a\solcomp\1000x\J5\m03182008_j5_6a.raw		0	1508.710675		0	FALSE	0	-777.777
-1	1	0	1.179	0.21	IPI:IPI00604620.3	76625	SPACER	SWISS-PROT:P19338-1|ENSEMBL:ENSP00000318195|REFSEQ:NP_005372 Tax_Id=9606 Gene_Symbol=NCL Isoform 1 of Nucleolin	TGISDVFAK	469.2534	936.4923	2	67	-777.777	-777.777	-777.777	-777.777	2514.829074	8.27532907	2512.5656	2514.885944	2515.786	215515.9998	936.4916	469.2532683	936.4920112	936.4921918	FALSE			-777.777	-777.777	-777.777	1	32.5	M:\Shao-En\MSDATA\kinaseinhib\k252a\solcomp\1000x\J5\MSQuantCompatible_kinaseinhib_k252a_solcomp_1000x_J5_combo_mascot_results.html		4	-777.777	-777.777	M:\Shao-En\MSDATA\kinaseinhib\k252a\solcomp\1000x\J5\m03182008_j5_6a.raw		117254466	936.4916247		469.2533801	TRUE	469.2532484	-777.777
-1	1	0	1.179	0.21	IPI:IPI00604620.3	76625	SPACER	SWISS-PROT:P19338-1|ENSEMBL:ENSP00000318195|REFSEQ:NP_005372 Tax_Id=9606 Gene_Symbol=NCL Isoform 1 of Nucleolin	TGISDVFAK	469.2536	936.4926	2	55	-777.777	-777.777	-777.777	-777.777	2510.998094	7.947781329	2509.0785	2511.185342	2510.2993	483902.6265	936.4916	469.2534683	936.4924112	936.4925134	FALSE			-777.777	-777.777	-777.777	1	29	M:\Shao-En\MSDATA\kinaseinhib\k252a\solcomp\1000x\J5\MSQuantCompatible_kinaseinhib_k252a_solcomp_1000x_J5_combo_mascot_results.html		4	-777.777	-777.777	M:\Shao-En\MSDATA\kinaseinhib\k252a\solcomp\1000x\J5\m03182008_j5_5.raw		263311834	936.4916247		469.2534384	TRUE	469.2533067	-777.777
-1	1	0	1.179	0.21	IPI:IPI00604620.3	76625	SPACER	SWISS-PROT:P19338-1|ENSEMBL:ENSP00000318195|REFSEQ:NP_005372 Tax_Id=9606 Gene_Symbol=NCL Isoform 1 of Nucleolin	TGISDVFAK	473.2612	944.5078	2	55	-777.777	-777.777	-777.777	-777.777	0	0	2511.8309	0	0	0	944.5058	473.2610569	944.5075885	0	FALSE			-777.777	-777.777	-777.777	1	19.9	M:\Shao-En\MSDATA\kinaseinhib\k252a\solcomp\1000x\J5\MSQuantCompatible_kinaseinhib_k252a_solcomp_1000x_J5_combo_mascot_results.html	1Lys8	4	-777.777	-777.777	M:\Shao-En\MSDATA\kinaseinhib\k252a\solcomp\1000x\J5\m03182008_j5_6a.raw		0	936.4916247		0	TRUE	0	-777.777
-1	1	0	1.179	0.21	IPI:IPI00604620.3	76625	SPACER	SWISS-PROT:P19338-1|ENSEMBL:ENSP00000318195|REFSEQ:NP_005372 Tax_Id=9606 Gene_Symbol=NCL Isoform 1 of Nucleolin	TGISDVFAK	473.2613	944.508	2	55	-777.777	-777.777	-777.777	-777.777	0	0	2507.3331	0	0	0	944.5058	473.2611569	944.5077885	0	FALSE			-777.777	-777.777	-777.777	1	18	M:\Shao-En\MSDATA\kinaseinhib\k252a\solcomp\1000x\J5\MSQuantCompatible_kinaseinhib_k252a_solcomp_1000x_J5_combo_mascot_results.html	1Lys8	4	-777.777	-777.777	M:\Shao-En\MSDATA\kinaseinhib\k252a\solcomp\1000x\J5\m03182008_j5_5.raw		0	936.4916247		0	TRUE	0	-777.777
-1	1	0	1.179	0.21	IPI:IPI00604620.3	76625	SPACER	SWISS-PROT:P19338-1|ENSEMBL:ENSP00000318195|REFSEQ:NP_005372 Tax_Id=9606 Gene_Symbol=NCL Isoform 1 of Nucleolin	TGISDVFAK	469.2533	936.4921	2	50	-777.777	-777.777	-777.777	-777.777	0	0	2481.6506	0	0	0	936.4916	469.2531683	936.4918112	0	FALSE			-777.777	-777.777	-777.777	1	15.1	M:\Shao-En\MSDATA\kinaseinhib\k252a\solcomp\1000x\J5\MSQuantCompatible_kinaseinhib_k252a_solcomp_1000x_J5_combo_mascot_results.html		4	-777.777	-777.777	M:\Shao-En\MSDATA\kinaseinhib\k252a\solcomp\1000x\J5\m03182008_j5_6a.raw		0	936.4916247		0	TRUE	0	-777.777
-1	1	0	1.179	0.21	IPI:IPI00604620.3	76625	SPACER	SWISS-PROT:P19338-1|ENSEMBL:ENSP00000318195|REFSEQ:NP_005372 Tax_Id=9606 Gene_Symbol=NCL Isoform 1 of Nucleolin	TGISDVFAK	473.2598	944.5051	2	47	-777.777	-777.777	-777.777	-777.777	0	0	2483.4782	0	0	0	944.5058	473.259657	944.5047885	0	FALSE			-777.777	-777.777	-777.777	1	18	M:\Shao-En\MSDATA\kinaseinhib\k252a\solcomp\1000x\J5\MSQuantCompatible_kinaseinhib_k252a_solcomp_1000x_J5_combo_mascot_results.html	1Lys8	4	-777.777	-777.777	M:\Shao-En\MSDATA\kinaseinhib\k252a\solcomp\1000x\J5\m03182008_j5_6a.raw		0	936.4916247		0	TRUE	0	-777.777
-1	1	0	1.179	0.21	IPI:IPI00604620.3	76625	SPACER	SWISS-PROT:P19338-1|ENSEMBL:ENSP00000318195|REFSEQ:NP_005372 Tax_Id=9606 Gene_Symbol=NCL Isoform 1 of Nucleolin	TGISDVFAK	469.2535	936.4925	2	41	-777.777	-777.777	-777.777	-777.777	2520.84484	14.34251332	2523.0107	2521.596458	2522.4575	1527.676678	936.4916	469.2533683	936.4922112	936.4930502	FALSE			-777.777	-777.777	-777.777	1	14	M:\Shao-En\MSDATA\kinaseinhib\k252a\solcomp\1000x\J5\MSQuantCompatible_kinaseinhib_k252a_solcomp_1000x_J5_combo_mascot_results.html		4	-777.777	-777.777	M:\Shao-En\MSDATA\kinaseinhib\k252a\solcomp\1000x\J5\m03182008_j5_1.raw		831418.3262	936.4916247		469.2535419	TRUE	469.2534102	-777.777
-1	1	0	1.179	0.21	IPI:IPI00604620.3	76625	SPACER	SWISS-PROT:P19338-1|ENSEMBL:ENSP00000318195|REFSEQ:NP_005372 Tax_Id=9606 Gene_Symbol=NCL Isoform 1 of Nucleolin	TGISDVFAKNDLAVVDVR	960.0153	1918.0161	2	122	-777.777	-777.777	-777.777	-777.777	2820.835756	8.418669142	2820.5809	2820.939117	2820.0684	452405.5906	1918.0159	960.0137786	1918.013032	1918.013177	FALSE			-777.777	-777.777	-777.777	1	105.7	M:\Shao-En\MSDATA\kinaseinhib\k252a\solcomp\1000x\J5\MSQuantCompatible_kinaseinhib_k252a_solcomp_1000x_J5_combo_mascot_results.html		4	-777.777	-777.777	M:\Shao-En\MSDATA\kinaseinhib\k252a\solcomp\1000x\J5\m03182008_j5_6a.raw		80721501.58	1918.015945		960.0153161	TRUE	960.0137947	-777.777
-1	1	0	1.179	0.21	IPI:IPI00604620.3	76625	SPACER	SWISS-PROT:P19338-1|ENSEMBL:ENSP00000318195|REFSEQ:NP_005372 Tax_Id=9606 Gene_Symbol=NCL Isoform 1 of Nucleolin	TGISDVFAKNDLAVVDVR	967.0346	1932.0547	2	89	-777.777	-777.777	-777.777	-777.777	0	0	2819.5237	0	0	0	1932.0502	967.0330587	1932.051592	0	FALSE			-777.777	-777.777	-777.777	1	76.7	M:\Shao-En\MSDATA\kinaseinhib\k252a\solcomp\1000x\J5\MSQuantCompatible_kinaseinhib_k252a_solcomp_1000x_J5_combo_mascot_results.html	1Arg6 1Lys8	4	-777.777	-777.777	M:\Shao-En\MSDATA\kinaseinhib\k252a\solcomp\1000x\J5\m03182008_j5_6a.raw		0	1918.015945		0	TRUE	0	-777.777
-1	1	0	1.179	0.21	IPI:IPI00604620.3	76625	SPACER	SWISS-PROT:P19338-1|ENSEMBL:ENSP00000318195|REFSEQ:NP_005372 Tax_Id=9606 Gene_Symbol=NCL Isoform 1 of Nucleolin	TGISDVFAKNDLAVVDVR	645.0239	1932.0499	3	53	-777.777	-777.777	-777.777	-777.777	2820.876195	8.418669142	2824.3475	2820.931998	2820.0684	759997.5198	1932.0502	645.0232706	1932.048024	1918.014716	FALSE			-777.777	-777.777	-777.777	1	44.4	M:\Shao-En\MSDATA\kinaseinhib\k252a\solcomp\1000x\J5\MSQuantCompatible_kinaseinhib_k252a_solcomp_1000x_J5_combo_mascot_results.html	1Arg6 1Lys8	4	-777.777	-777.777	M:\Shao-En\MSDATA\kinaseinhib\k252a\solcomp\1000x\J5\m03182008_j5_6a.raw		253236396	1918.015945		645.0239116	TRUE	645.0232821	-777.777
-1	1	0	1.179	0.21	IPI:IPI00604620.3	76625	SPACER	SWISS-PROT:P19338-1|ENSEMBL:ENSP00000318195|REFSEQ:NP_005372 Tax_Id=9606 Gene_Symbol=NCL Isoform 1 of Nucleolin	TGISDVFAKNDLAVVDVR	640.3467	1918.0183	3	47	-777.777	-777.777	-777.777	-777.777	0	0	2818.9644	0	0	0	1918.0159	640.3460838	1918.016463	0	FALSE			-777.777	-777.777	-777.777	1	29.4	M:\Shao-En\MSDATA\kinaseinhib\k252a\solcomp\1000x\J5\MSQuantCompatible_kinaseinhib_k252a_solcomp_1000x_J5_combo_mascot_results.html		4	-777.777	-777.777	M:\Shao-En\MSDATA\kinaseinhib\k252a\solcomp\1000x\J5\m03182008_j5_6a.raw		0	1918.015945		0	TRUE	0	-777.777
-1	1	0	1.179	0.21	IPI:IPI00604620.3	76625	SPACER	SWISS-PROT:P19338-1|ENSEMBL:ENSP00000318195|REFSEQ:NP_005372 Tax_Id=9606 Gene_Symbol=NCL Isoform 1 of Nucleolin	TGISDVFAKNDLAVVDVR	640.347	1918.0192	3	41	-777.777	-777.777	-777.777	-777.777	2854.239391	8.603525647	2854.1196	2854.351595	2855.2551	97542.53227	1918.0159	640.3463838	1918.017363	1918.017713	FALSE			-777.777	-777.777	-777.777	1	23.6	M:\Shao-En\MSDATA\kinaseinhib\k252a\solcomp\1000x\J5\MSQuantCompatible_kinaseinhib_k252a_solcomp_1000x_J5_combo_mascot_results.html		4	-777.777	-777.777	M:\Shao-En\MSDATA\kinaseinhib\k252a\solcomp\1000x\J5\m03182008_j5_5.raw		32090964.64	1918.015945		640.3471104	TRUE	640.3464942	-777.777
-1	1	0	1.179	0.21	IPI:IPI00604620.3	76625	SPACER	SWISS-PROT:P19338-1|ENSEMBL:ENSP00000318195|REFSEQ:NP_005372 Tax_Id=9606 Gene_Symbol=NCL Isoform 1 of Nucleolin	TGISDVFAKNDLAVVDVR	645.0254	1932.0542	3	39	-777.777	-777.777	-777.777	-777.777	0	0	2853.8364	0	0	0	1932.0502	645.0247706	1932.052524	0	FALSE			-777.777	-777.777	-777.777	1	30.4	M:\Shao-En\MSDATA\kinaseinhib\k252a\solcomp\1000x\J5\MSQuantCompatible_kinaseinhib_k252a_solcomp_1000x_J5_combo_mascot_results.html	1Arg6 1Lys8	4	-777.777	-777.777	M:\Shao-En\MSDATA\kinaseinhib\k252a\solcomp\1000x\J5\m03182008_j5_5.raw		0	1918.015945		0	TRUE	0	-777.777
-1	1	0	1.179	0.21	IPI:IPI00604620.3	76625	SPACER	SWISS-PROT:P19338-1|ENSEMBL:ENSP00000318195|REFSEQ:NP_005372 Tax_Id=9606 Gene_Symbol=NCL Isoform 1 of Nucleolin	TLVLSNLSYSATEETLQEVFEK	1255.147	2508.2795	2	135	-777.777	-777.777	-777.777	-777.777	3295.478175	12.93715613	3305.285	3295.700984	3295.2199	323678.2087	2508.2726	1255.144643	2508.27476	2500.256687	FALSE			-777.777	-777.777	-777.777	1	126.4	M:\Shao-En\MSDATA\kinaseinhib\k252a\solcomp\1000x\J5\MSQuantCompatible_kinaseinhib_k252a_solcomp_1000x_J5_combo_mascot_results.html	1Lys8	4	-777.777	-777.777	M:\Shao-En\MSDATA\kinaseinhib\k252a\solcomp\1000x\J5\m03182008_j5_6a.raw		38770645.77	2500.258435		1255.146451	TRUE	1255.144094	-777.777
-1	1	0	1.179	0.21	IPI:IPI00604620.3	76625	SPACER	SWISS-PROT:P19338-1|ENSEMBL:ENSP00000318195|REFSEQ:NP_005372 Tax_Id=9606 Gene_Symbol=NCL Isoform 1 of Nucleolin	TLVLSNLSYSATEETLQEVFEK	1255.1485	2508.2824	2	129	-777.777	-777.777	-777.777	-777.777	0	0	3390.9886	0	0	0	2508.2726	1255.146143	2508.27776	0	FALSE			-777.777	-777.777	-777.777	1	119.8	M:\Shao-En\MSDATA\kinaseinhib\k252a\solcomp\1000x\J5\MSQuantCompatible_kinaseinhib_k252a_solcomp_1000x_J5_combo_mascot_results.html	1Lys8	4	-777.777	-777.777	M:\Shao-En\MSDATA\kinaseinhib\k252a\solcomp\1000x\J5\m03182008_j5_6a.raw		0	2500.258435		0	TRUE	0	-777.777
-1	1	0	1.179	0.21	IPI:IPI00604620.3	76625	SPACER	SWISS-PROT:P19338-1|ENSEMBL:ENSP00000318195|REFSEQ:NP_005372 Tax_Id=9606 Gene_Symbol=NCL Isoform 1 of Nucleolin	TLVLSNLSYSATEETLQEVFEK	1251.1379	2500.2613	2	125	-777.777	-777.777	-777.777	-777.777	0	0	3335.2482	0	0	0	2500.2584	1251.135554	2500.256583	0	FALSE			-777.777	-777.777	-777.777	1	115.9	M:\Shao-En\MSDATA\kinaseinhib\k252a\solcomp\1000x\J5\MSQuantCompatible_kinaseinhib_k252a_solcomp_1000x_J5_combo_mascot_results.html		4	-777.777	-777.777	M:\Shao-En\MSDATA\kinaseinhib\k252a\solcomp\1000x\J5\m03182008_j5_6a.raw		0	2500.258435		0	TRUE	0	-777.777
-1	1	0	1.179	0.21	IPI:IPI00604620.3	76625	SPACER	SWISS-PROT:P19338-1|ENSEMBL:ENSP00000318195|REFSEQ:NP_005372 Tax_Id=9606 Gene_Symbol=NCL Isoform 1 of Nucleolin	TLVLSNLSYSATEETLQEVFEK	1251.1387	2500.2627	2	125	-777.777	-777.777	-777.777	-777.777	0	0	3291.1091	0	0	0	2500.2584	1251.136354	2500.258183	0	FALSE			-777.777	-777.777	-777.777	1	116.3	M:\Shao-En\MSDATA\kinaseinhib\k252a\solcomp\1000x\J5\MSQuantCompatible_kinaseinhib_k252a_solcomp_1000x_J5_combo_mascot_results.html		4	-777.777	-777.777	M:\Shao-En\MSDATA\kinaseinhib\k252a\solcomp\1000x\J5\m03182008_j5_6a.raw		0	2500.258435		0	TRUE	0	-777.777
-1	1	0	1.179	0.21	IPI:IPI00604620.3	76625	SPACER	SWISS-PROT:P19338-1|ENSEMBL:ENSP00000318195|REFSEQ:NP_005372 Tax_Id=9606 Gene_Symbol=NCL Isoform 1 of Nucleolin	TLVLSNLSYSATEETLQEVFEK	1251.1385	2500.2624	2	122	-777.777	-777.777	-777.777	-777.777	3325.783463	11.37989689	3324.0359	3326.317477	3325.579	33499.20932	2500.2584	1251.136154	2500.257783	2500.264971	FALSE			-777.777	-777.777	-777.777	1	113.9	M:\Shao-En\MSDATA\kinaseinhib\k252a\solcomp\1000x\J5\MSQuantCompatible_kinaseinhib_k252a_solcomp_1000x_J5_combo_mascot_results.html		4	-777.777	-777.777	M:\Shao-En\MSDATA\kinaseinhib\k252a\solcomp\1000x\J5\m03182008_j5_5.raw		4028354.718	2500.258435		1251.141743	TRUE	1251.139397	-777.777
-1	1	0	1.179	0.21	IPI:IPI00604620.3	76625	SPACER	SWISS-PROT:P19338-1|ENSEMBL:ENSP00000318195|REFSEQ:NP_005372 Tax_Id=9606 Gene_Symbol=NCL Isoform 1 of Nucleolin	TLVLSNLSYSATEETLQEVFEK	1255.1479	2508.2813	2	122	-777.777	-777.777	-777.777	-777.777	0	0	3323.2203	0	0	0	2508.2726	1255.145543	2508.27656	0	FALSE			-777.777	-777.777	-777.777	1	109.2	M:\Shao-En\MSDATA\kinaseinhib\k252a\solcomp\1000x\J5\MSQuantCompatible_kinaseinhib_k252a_solcomp_1000x_J5_combo_mascot_results.html	1Lys8	4	-777.777	-777.777	M:\Shao-En\MSDATA\kinaseinhib\k252a\solcomp\1000x\J5\m03182008_j5_5.raw		0	2500.258435		0	TRUE	0	-777.777
-1	1	0	1.179	0.21	IPI:IPI00604620.3	76625	SPACER	SWISS-PROT:P19338-1|ENSEMBL:ENSP00000318195|REFSEQ:NP_005372 Tax_Id=9606 Gene_Symbol=NCL Isoform 1 of Nucleolin	TLVLSNLSYSATEETLQEVFEK	1255.1469	2508.2793	2	121	-777.777	-777.777	-777.777	-777.777	0	0	3336.981	0	0	0	2508.2726	1255.144543	2508.27456	0	FALSE			-777.777	-777.777	-777.777	1	108.9	M:\Shao-En\MSDATA\kinaseinhib\k252a\solcomp\1000x\J5\MSQuantCompatible_kinaseinhib_k252a_solcomp_1000x_J5_combo_mascot_results.html	1Lys8	4	-777.777	-777.777	M:\Shao-En\MSDATA\kinaseinhib\k252a\solcomp\1000x\J5\m03182008_j5_6a.raw		0	2500.258435		0	TRUE	0	-777.777
-1	1	0	1.179	0.21	IPI:IPI00604620.3	76625	SPACER	SWISS-PROT:P19338-1|ENSEMBL:ENSP00000318195|REFSEQ:NP_005372 Tax_Id=9606 Gene_Symbol=NCL Isoform 1 of Nucleolin	TLVLSNLSYSATEETLQEVFEK	1251.1374	2500.2602	2	120	-777.777	-777.777	-777.777	-777.777	0	0	3685.6437	0	0	0	2500.2584	1251.135054	2500.255583	0	FALSE			-777.777	-777.777	-777.777	1	116.3	M:\Shao-En\MSDATA\kinaseinhib\k252a\solcomp\1000x\J5\MSQuantCompatible_kinaseinhib_k252a_solcomp_1000x_J5_combo_mascot_results.html		4	-777.777	-777.777	M:\Shao-En\MSDATA\kinaseinhib\k252a\solcomp\1000x\J5\m03182008_j5_6a.raw		0	2500.258435		0	TRUE	0	-777.777
-1	1	0	1.179	0.21	IPI:IPI00604620.3	76625	SPACER	SWISS-PROT:P19338-1|ENSEMBL:ENSP00000318195|REFSEQ:NP_005372 Tax_Id=9606 Gene_Symbol=NCL Isoform 1 of Nucleolin	TLVLSNLSYSATEETLQEVFEK	1255.1438	2508.2731	2	117	-777.777	-777.777	-777.777	-777.777	0	0	3506.0857	0	0	0	2508.2726	1255.141443	2508.26836	0	FALSE			-777.777	-777.777	-777.777	1	111.2	M:\Shao-En\MSDATA\kinaseinhib\k252a\solcomp\1000x\J5\MSQuantCompatible_kinaseinhib_k252a_solcomp_1000x_J5_combo_mascot_results.html	1Lys8	4	-777.777	-777.777	M:\Shao-En\MSDATA\kinaseinhib\k252a\solcomp\1000x\J5\m03182008_j5_6a.raw		0	2500.258435		0	TRUE	0	-777.777
-1	1	0	1.179	0.21	IPI:IPI00604620.3	76625	SPACER	SWISS-PROT:P19338-1|ENSEMBL:ENSP00000318195|REFSEQ:NP_005372 Tax_Id=9606 Gene_Symbol=NCL Isoform 1 of Nucleolin	TLVLSNLSYSATEETLQEVFEK	1255.1441	2508.2736	2	117	-777.777	-777.777	-777.777	-777.777	0	0	3320.8719	0	0	0	2508.2726	1255.141743	2508.26896	0	FALSE			-777.777	-777.777	-777.777	1	111.5	M:\Shao-En\MSDATA\kinaseinhib\k252a\solcomp\1000x\J5\MSQuantCompatible_kinaseinhib_k252a_solcomp_1000x_J5_combo_mascot_results.html	1Lys8	4	-777.777	-777.777	M:\Shao-En\MSDATA\kinaseinhib\k252a\solcomp\1000x\J5\m03182008_j5_6a.raw		0	2500.258435		0	TRUE	0	-777.777
-1	1	0	1.179	0.21	IPI:IPI00604620.3	76625	SPACER	SWISS-PROT:P19338-1|ENSEMBL:ENSP00000318195|REFSEQ:NP_005372 Tax_Id=9606 Gene_Symbol=NCL Isoform 1 of Nucleolin	TLVLSNLSYSATEETLQEVFEK	1255.1459	2508.2772	2	116	-777.777	-777.777	-777.777	-777.777	0	0	3347.0227	0	0	0	2508.2726	1255.143543	2508.27256	0	FALSE			-777.777	-777.777	-777.777	1	108	M:\Shao-En\MSDATA\kinaseinhib\k252a\solcomp\1000x\J5\MSQuantCompatible_kinaseinhib_k252a_solcomp_1000x_J5_combo_mascot_results.html	1Lys8	4	-777.777	-777.777	M:\Shao-En\MSDATA\kinaseinhib\k252a\solcomp\1000x\J5\m03182008_j5_6a.raw		0	2500.258435		0	TRUE	0	-777.777
-1	1	0	1.179	0.21	IPI:IPI00604620.3	76625	SPACER	SWISS-PROT:P19338-1|ENSEMBL:ENSP00000318195|REFSEQ:NP_005372 Tax_Id=9606 Gene_Symbol=NCL Isoform 1 of Nucleolin	TLVLSNLSYSATEETLQEVFEK	1255.1423	2508.27	2	113	-777.777	-777.777	-777.777	-777.777	0	0	3468.0172	0	0	0	2508.2726	1255.139943	2508.26536	0	FALSE			-777.777	-777.777	-777.777	1	103	M:\Shao-En\MSDATA\kinaseinhib\k252a\solcomp\1000x\J5\MSQuantCompatible_kinaseinhib_k252a_solcomp_1000x_J5_combo_mascot_results.html	1Lys8	4	-777.777	-777.777	M:\Shao-En\MSDATA\kinaseinhib\k252a\solcomp\1000x\J5\m03182008_j5_6a.raw		0	2500.258435		0	TRUE	0	-777.777
-1	1	0	1.179	0.21	IPI:IPI00604620.3	76625	SPACER	SWISS-PROT:P19338-1|ENSEMBL:ENSP00000318195|REFSEQ:NP_005372 Tax_Id=9606 Gene_Symbol=NCL Isoform 1 of Nucleolin	TLVLSNLSYSATEETLQEVFEK	1251.1375	2500.2604	2	112	-777.777	-777.777	-777.777	-777.777	0	0	3357.1262	0	0	0	2500.2584	1251.135154	2500.255783	0	FALSE			-777.777	-777.777	-777.777	1	102.1	M:\Shao-En\MSDATA\kinaseinhib\k252a\solcomp\1000x\J5\MSQuantCompatible_kinaseinhib_k252a_solcomp_1000x_J5_combo_mascot_results.html		4	-777.777	-777.777	M:\Shao-En\MSDATA\kinaseinhib\k252a\solcomp\1000x\J5\m03182008_j5_6a.raw		0	2500.258435		0	TRUE	0	-777.777
-1	1	0	1.179	0.21	IPI:IPI00604620.3	76625	SPACER	SWISS-PROT:P19338-1|ENSEMBL:ENSP00000318195|REFSEQ:NP_005372 Tax_Id=9606 Gene_Symbol=NCL Isoform 1 of Nucleolin	TLVLSNLSYSATEETLQEVFEK	1255.1455	2508.2764	2	111	-777.777	-777.777	-777.777	-777.777	0	0	3600.3972	0	0	0	2508.2726	1255.143143	2508.27176	0	FALSE			-777.777	-777.777	-777.777	1	96.2	M:\Shao-En\MSDATA\kinaseinhib\k252a\solcomp\1000x\J5\MSQuantCompatible_kinaseinhib_k252a_solcomp_1000x_J5_combo_mascot_results.html	1Lys8	4	-777.777	-777.777	M:\Shao-En\MSDATA\kinaseinhib\k252a\solcomp\1000x\J5\m03182008_j5_6a.raw		0	2500.258435		0	TRUE	0	-777.777
-1	1	0	1.179	0.21	IPI:IPI00604620.3	76625	SPACER	SWISS-PROT:P19338-1|ENSEMBL:ENSP00000318195|REFSEQ:NP_005372 Tax_Id=9606 Gene_Symbol=NCL Isoform 1 of Nucleolin	TLVLSNLSYSATEETLQEVFEK	1251.1381	2500.2616	2	110	-777.777	-777.777	-777.777	-777.777	0	0	3311.6849	0	0	0	2500.2584	1251.135754	2500.256983	0	FALSE			-777.777	-777.777	-777.777	1	103.1	M:\Shao-En\MSDATA\kinaseinhib\k252a\solcomp\1000x\J5\MSQuantCompatible_kinaseinhib_k252a_solcomp_1000x_J5_combo_mascot_results.html		4	-777.777	-777.777	M:\Shao-En\MSDATA\kinaseinhib\k252a\solcomp\1000x\J5\m03182008_j5_6a.raw		0	2500.258435		0	TRUE	0	-777.777
-1	1	0	1.179	0.21	IPI:IPI00604620.3	76625	SPACER	SWISS-PROT:P19338-1|ENSEMBL:ENSP00000318195|REFSEQ:NP_005372 Tax_Id=9606 Gene_Symbol=NCL Isoform 1 of Nucleolin	TLVLSNLSYSATEETLQEVFEK	1255.146	2508.2775	2	104	-777.777	-777.777	-777.777	-777.777	0	0	3470.3351	0	0	0	2508.2726	1255.143643	2508.27276	0	FALSE			-777.777	-777.777	-777.777	1	99.7	M:\Shao-En\MSDATA\kinaseinhib\k252a\solcomp\1000x\J5\MSQuantCompatible_kinaseinhib_k252a_solcomp_1000x_J5_combo_mascot_results.html	1Lys8	4	-777.777	-777.777	M:\Shao-En\MSDATA\kinaseinhib\k252a\solcomp\1000x\J5\m03182008_j5_6a.raw		0	2500.258435		0	TRUE	0	-777.777
-1	1	0	1.179	0.21	IPI:IPI00604620.3	76625	SPACER	SWISS-PROT:P19338-1|ENSEMBL:ENSP00000318195|REFSEQ:NP_005372 Tax_Id=9606 Gene_Symbol=NCL Isoform 1 of Nucleolin	TLVLSNLSYSATEETLQEVFEK	1255.1458	2508.2771	2	102	-777.777	-777.777	-777.777	-777.777	3403.794461	16.30937711	3397.8917	3403.223994	3404.0839	1581.019894	2508.2726	1255.143443	2508.27236	2500.269997	FALSE			-777.777	-777.777	-777.777	1	98.2	M:\Shao-En\MSDATA\kinaseinhib\k252a\solcomp\1000x\J5\MSQuantCompatible_kinaseinhib_k252a_solcomp_1000x_J5_combo_mascot_results.html	1Lys8	4	-777.777	-777.777	M:\Shao-En\MSDATA\kinaseinhib\k252a\solcomp\1000x\J5\m03182008_j5_1.raw		195891.6172	2500.258435		1255.147041	TRUE	1255.144684	-777.777
-1	1	0	1.179	0.21	IPI:IPI00604620.3	76625	SPACER	SWISS-PROT:P19338-1|ENSEMBL:ENSP00000318195|REFSEQ:NP_005372 Tax_Id=9606 Gene_Symbol=NCL Isoform 1 of Nucleolin	TLVLSNLSYSATEETLQEVFEK	1255.1578	2508.3011	2	101	-777.777	-777.777	-777.777	-777.777	0	0	3699.7152	0	0	0	2508.2726	1255.155443	2508.29636	0	FALSE			-777.777	-777.777	-777.777	1	97.1	M:\Shao-En\MSDATA\kinaseinhib\k252a\solcomp\1000x\J5\MSQuantCompatible_kinaseinhib_k252a_solcomp_1000x_J5_combo_mascot_results.html	1Lys8	4	-777.777	-777.777	M:\Shao-En\MSDATA\kinaseinhib\k252a\solcomp\1000x\J5\m03182008_j5_6a.raw		0	2500.258435		0	TRUE	0	-777.777
-1	1	0	1.179	0.21	IPI:IPI00604620.3	76625	SPACER	SWISS-PROT:P19338-1|ENSEMBL:ENSP00000318195|REFSEQ:NP_005372 Tax_Id=9606 Gene_Symbol=NCL Isoform 1 of Nucleolin	TLVLSNLSYSATEETLQEVFEK	1255.1474	2508.2803	2	96	-777.777	-777.777	-777.777	-777.777	0	0	3681.2515	0	0	0	2508.2726	1255.145043	2508.27556	0	FALSE			-777.777	-777.777	-777.777	1	91.2	M:\Shao-En\MSDATA\kinaseinhib\k252a\solcomp\1000x\J5\MSQuantCompatible_kinaseinhib_k252a_solcomp_1000x_J5_combo_mascot_results.html	1Lys8	4	-777.777	-777.777	M:\Shao-En\MSDATA\kinaseinhib\k252a\solcomp\1000x\J5\m03182008_j5_6a.raw		0	2500.258435		0	TRUE	0	-777.777
-1	1	0	1.179	0.21	IPI:IPI00604620.3	76625	SPACER	SWISS-PROT:P19338-1|ENSEMBL:ENSP00000318195|REFSEQ:NP_005372 Tax_Id=9606 Gene_Symbol=NCL Isoform 1 of Nucleolin	TLVLSNLSYSATEETLQEVFEK	1251.1412	2500.2679	2	94	-777.777	-777.777	-777.777	-777.777	0	0	3400.2857	0	0	0	2500.2584	1251.138854	2500.263183	0	FALSE			-777.777	-777.777	-777.777	1	83.8	M:\Shao-En\MSDATA\kinaseinhib\k252a\solcomp\1000x\J5\MSQuantCompatible_kinaseinhib_k252a_solcomp_1000x_J5_combo_mascot_results.html		4	-777.777	-777.777	M:\Shao-En\MSDATA\kinaseinhib\k252a\solcomp\1000x\J5\m03182008_j5_1.raw		0	2500.258435		0	TRUE	0	-777.777
-1	1	0	1.179	0.21	IPI:IPI00604620.3	76625	SPACER	SWISS-PROT:P19338-1|ENSEMBL:ENSP00000318195|REFSEQ:NP_005372 Tax_Id=9606 Gene_Symbol=NCL Isoform 1 of Nucleolin	TLVLSNLSYSATEETLQEVFEK	1255.1473	2508.2801	2	90	-777.777	-777.777	-777.777	-777.777	0	0	4024.6381	0	0	0	2508.2726	1255.144943	2508.27536	0	FALSE			-777.777	-777.777	-777.777	1	81.7	M:\Shao-En\MSDATA\kinaseinhib\k252a\solcomp\1000x\J5\MSQuantCompatible_kinaseinhib_k252a_solcomp_1000x_J5_combo_mascot_results.html	1Lys8	4	-777.777	-777.777	M:\Shao-En\MSDATA\kinaseinhib\k252a\solcomp\1000x\J5\m03182008_j5_6a.raw		0	2500.258435		0	TRUE	0	-777.777
-1	1	0	1.179	0.21	IPI:IPI00604620.3	76625	SPACER	SWISS-PROT:P19338-1|ENSEMBL:ENSP00000318195|REFSEQ:NP_005372 Tax_Id=9606 Gene_Symbol=NCL Isoform 1 of Nucleolin	TLVLSNLSYSATEETLQEVFEK	1255.1471	2508.2796	2	88	-777.777	-777.777	-777.777	-777.777	0	0	3361.8683	0	0	0	2508.2726	1255.144743	2508.27496	0	FALSE			-777.777	-777.777	-777.777	1	81.6	M:\Shao-En\MSDATA\kinaseinhib\k252a\solcomp\1000x\J5\MSQuantCompatible_kinaseinhib_k252a_solcomp_1000x_J5_combo_mascot_results.html	1Lys8	4	-777.777	-777.777	M:\Shao-En\MSDATA\kinaseinhib\k252a\solcomp\1000x\J5\m03182008_j5_6a.raw		0	2500.258435		0	TRUE	0	-777.777
-1	1	0	1.179	0.21	IPI:IPI00604620.3	76625	SPACER	SWISS-PROT:P19338-1|ENSEMBL:ENSP00000318195|REFSEQ:NP_005372 Tax_Id=9606 Gene_Symbol=NCL Isoform 1 of Nucleolin	TLVLSNLSYSATEETLQEVFEK	1255.1474	2508.2802	2	86	-777.777	-777.777	-777.777	-777.777	0	0	3399.9156	0	0	0	2508.2726	1255.145043	2508.27556	0	FALSE			-777.777	-777.777	-777.777	1	79.7	M:\Shao-En\MSDATA\kinaseinhib\k252a\solcomp\1000x\J5\MSQuantCompatible_kinaseinhib_k252a_solcomp_1000x_J5_combo_mascot_results.html	1Lys8	4	-777.777	-777.777	M:\Shao-En\MSDATA\kinaseinhib\k252a\solcomp\1000x\J5\m03182008_j5_1.raw		0	2500.258435		0	TRUE	0	-777.777
-1	1	0	1.179	0.21	IPI:IPI00604620.3	76625	SPACER	SWISS-PROT:P19338-1|ENSEMBL:ENSP00000318195|REFSEQ:NP_005372 Tax_Id=9606 Gene_Symbol=NCL Isoform 1 of Nucleolin	TLVLSNLSYSATEETLQEVFEK	1255.1535	2508.2923	2	84	-777.777	-777.777	-777.777	-777.777	0	0	3736.9797	0	0	0	2508.2726	1255.151143	2508.28776	0	FALSE			-777.777	-777.777	-777.777	1	75.9	M:\Shao-En\MSDATA\kinaseinhib\k252a\solcomp\1000x\J5\MSQuantCompatible_kinaseinhib_k252a_solcomp_1000x_J5_combo_mascot_results.html	1Lys8	4	-777.777	-777.777	M:\Shao-En\MSDATA\kinaseinhib\k252a\solcomp\1000x\J5\m03182008_j5_6a.raw		0	2500.258435		0	TRUE	0	-777.777
-1	1	0	1.179	0.21	IPI:IPI00604620.3	76625	SPACER	SWISS-PROT:P19338-1|ENSEMBL:ENSP00000318195|REFSEQ:NP_005372 Tax_Id=9606 Gene_Symbol=NCL Isoform 1 of Nucleolin	TLVLSNLSYSATEETLQEVFEK	1251.1413	2500.268	2	82	-777.777	-777.777	-777.777	-777.777	0	0	3748.099	0	0	0	2500.2584	1251.138954	2500.263383	0	FALSE			-777.777	-777.777	-777.777	1	77.2	M:\Shao-En\MSDATA\kinaseinhib\k252a\solcomp\1000x\J5\MSQuantCompatible_kinaseinhib_k252a_solcomp_1000x_J5_combo_mascot_results.html		4	-777.777	-777.777	M:\Shao-En\MSDATA\kinaseinhib\k252a\solcomp\1000x\J5\m03182008_j5_6a.raw		0	2500.258435		0	TRUE	0	-777.777
-1	1	0	1.179	0.21	IPI:IPI00604620.3	76625	SPACER	SWISS-PROT:P19338-1|ENSEMBL:ENSP00000318195|REFSEQ:NP_005372 Tax_Id=9606 Gene_Symbol=NCL Isoform 1 of Nucleolin	TLVLSNLSYSATEETLQEVFEK	1251.124	2500.2335	2	21	-777.777	-777.777	-777.777	-777.777	0	0	3414.8522	0	0	0	2500.2584	1251.121654	2500.228783	0	FALSE			-777.777	-777.777	-777.777	1	8.1	M:\Shao-En\MSDATA\kinaseinhib\k252a\solcomp\1000x\J5\MSQuantCompatible_kinaseinhib_k252a_solcomp_1000x_J5_combo_mascot_results.html		4	-777.777	-777.777	M:\Shao-En\MSDATA\kinaseinhib\k252a\solcomp\1000x\J5\m03182008_j5_6a.raw		0	2500.258435		0	FALSE	0	-777.777
-1	1	0	1.179	0.21	IPI:IPI00604620.3	76625	SPACER	SWISS-PROT:P19338-1|ENSEMBL:ENSP00000318195|REFSEQ:NP_005372 Tax_Id=9606 Gene_Symbol=NCL Isoform 1 of Nucleolin	TLVLSNLSYSATEETLQEVFEK	837.0989	2508.2749	3	82	-777.777	-777.777	-777.777	-777.777	3326.089807	13.61211473	3322.1135	3325.546702	3325.579	61774.88548	2508.2726	837.0977267	2508.271392	2500.255637	FALSE			-777.777	-777.777	-777.777	1	75.9	M:\Shao-En\MSDATA\kinaseinhib\k252a\solcomp\1000x\J5\MSQuantCompatible_kinaseinhib_k252a_solcomp_1000x_J5_combo_mascot_results.html	1Lys8	4	-777.777	-777.777	M:\Shao-En\MSDATA\kinaseinhib\k252a\solcomp\1000x\J5\m03182008_j5_5.raw		13631614.24	2500.258435		837.0987625	TRUE	837.0975891	-777.777
-1	1	0	1.179	0.21	IPI:IPI00604620.3	76625	SPACER	SWISS-PROT:P19338-1|ENSEMBL:ENSP00000318195|REFSEQ:NP_005372 Tax_Id=9606 Gene_Symbol=NCL Isoform 1 of Nucleolin	TLVLSNLSYSATEETLQEVFEK	834.4284	2500.2633	3	79	-777.777	-777.777	-777.777	-777.777	0	0	3322.6634	0	0	0	2500.2584	834.4272342	2500.259915	0	FALSE			-777.777	-777.777	-777.777	1	67.1	M:\Shao-En\MSDATA\kinaseinhib\k252a\solcomp\1000x\J5\MSQuantCompatible_kinaseinhib_k252a_solcomp_1000x_J5_combo_mascot_results.html		4	-777.777	-777.777	M:\Shao-En\MSDATA\kinaseinhib\k252a\solcomp\1000x\J5\m03182008_j5_5.raw		0	2500.258435		0	TRUE	0	-777.777
-1	1	0	1.179	0.21	IPI:IPI00604620.3	76625	SPACER	SWISS-PROT:P19338-1|ENSEMBL:ENSP00000318195|REFSEQ:NP_005372 Tax_Id=9606 Gene_Symbol=NCL Isoform 1 of Nucleolin	TLVLSNLSYSATEETLQEVFEK	834.4316	2500.273	3	71	-777.777	-777.777	-777.777	-777.777	3295.425765	12.93715613	3290.5153	3295.008174	3295.2199	210195.794	2500.2584	834.4304342	2500.269515	2500.255814	FALSE			-777.777	-777.777	-777.777	1	62.2	M:\Shao-En\MSDATA\kinaseinhib\k252a\solcomp\1000x\J5\MSQuantCompatible_kinaseinhib_k252a_solcomp_1000x_J5_combo_mascot_results.html		4	-777.777	-777.777	M:\Shao-En\MSDATA\kinaseinhib\k252a\solcomp\1000x\J5\m03182008_j5_6a.raw		46227757.99	2500.258435		834.4280557	TRUE	834.42689	-777.777
-1	1	0	1.179	0.21	IPI:IPI00604620.3	76625	SPACER	SWISS-PROT:P19338-1|ENSEMBL:ENSP00000318195|REFSEQ:NP_005372 Tax_Id=9606 Gene_Symbol=NCL Isoform 1 of Nucleolin	TLVLSNLSYSATEETLQEVFEK	837.0988	2508.2745	3	65	-777.777	-777.777	-777.777	-777.777	0	0	3316.83	0	0	0	2508.2726	837.0976267	2508.271092	0	FALSE			-777.777	-777.777	-777.777	1	52.9	M:\Shao-En\MSDATA\kinaseinhib\k252a\solcomp\1000x\J5\MSQuantCompatible_kinaseinhib_k252a_solcomp_1000x_J5_combo_mascot_results.html	1Lys8	4	-777.777	-777.777	M:\Shao-En\MSDATA\kinaseinhib\k252a\solcomp\1000x\J5\m03182008_j5_6a.raw		0	2500.258435		0	TRUE	0	-777.777
-1	1	0	1.179	0.21	IPI:IPI00604620.3	76625	SPACER	SWISS-PROT:P19338-1|ENSEMBL:ENSP00000318195|REFSEQ:NP_005372 Tax_Id=9606 Gene_Symbol=NCL Isoform 1 of Nucleolin	TLVLSNLSYSATEETLQEVFEK	834.4289	2500.2648	3	64	-777.777	-777.777	-777.777	-777.777	3404.429298	19.19200969	3397.5123	3404.433155	3404.0839	5010.6623	2500.2584	834.4277342	2500.261415	2500.261143	FALSE			-777.777	-777.777	-777.777	1	56.6	M:\Shao-En\MSDATA\kinaseinhib\k252a\solcomp\1000x\J5\MSQuantCompatible_kinaseinhib_k252a_solcomp_1000x_J5_combo_mascot_results.html		4	-777.777	-777.777	M:\Shao-En\MSDATA\kinaseinhib\k252a\solcomp\1000x\J5\m03182008_j5_1.raw		1101282.798	2500.258435		834.4287756	TRUE	834.4276099	-777.777
-1	1	0	1.179	0.21	IPI:IPI00604620.3	76625	SPACER	SWISS-PROT:P19338-1|ENSEMBL:ENSP00000318195|REFSEQ:NP_005372 Tax_Id=9606 Gene_Symbol=NCL Isoform 1 of Nucleolin	TLVLSNLSYSATEETLQEVFEK	834.4283	2500.2632	3	61	-777.777	-777.777	-777.777	-777.777	0	0	3307.2217	0	0	0	2500.2584	834.4271342	2500.259615	0	FALSE			-777.777	-777.777	-777.777	1	51.7	M:\Shao-En\MSDATA\kinaseinhib\k252a\solcomp\1000x\J5\MSQuantCompatible_kinaseinhib_k252a_solcomp_1000x_J5_combo_mascot_results.html		4	-777.777	-777.777	M:\Shao-En\MSDATA\kinaseinhib\k252a\solcomp\1000x\J5\m03182008_j5_6a.raw		0	2500.258435		0	TRUE	0	-777.777
-1	1	0	1.179	0.21	IPI:IPI00604620.3	76625	SPACER	SWISS-PROT:P19338-1|ENSEMBL:ENSP00000318195|REFSEQ:NP_005372 Tax_Id=9606 Gene_Symbol=NCL Isoform 1 of Nucleolin	TLVLSNLSYSATEETLQEVFEK	837.0991	2508.2755	3	61	-777.777	-777.777	-777.777	-777.777	0	0	3334.0393	0	0	0	2508.2726	837.0979267	2508.271992	0	FALSE			-777.777	-777.777	-777.777	1	54.8	M:\Shao-En\MSDATA\kinaseinhib\k252a\solcomp\1000x\J5\MSQuantCompatible_kinaseinhib_k252a_solcomp_1000x_J5_combo_mascot_results.html	1Lys8	4	-777.777	-777.777	M:\Shao-En\MSDATA\kinaseinhib\k252a\solcomp\1000x\J5\m03182008_j5_5.raw		0	2500.258435		0	TRUE	0	-777.777
-1	1	0	1.179	0.21	IPI:IPI00604620.3	76625	SPACER	SWISS-PROT:P19338-1|ENSEMBL:ENSP00000318195|REFSEQ:NP_005372 Tax_Id=9606 Gene_Symbol=NCL Isoform 1 of Nucleolin	TLVLSNLSYSATEETLQEVFEK	837.0989	2508.2749	3	57	-777.777	-777.777	-777.777	-777.777	0	0	3303.6359	0	0	0	2508.2726	837.0977267	2508.271392	0	FALSE			-777.777	-777.777	-777.777	1	50	M:\Shao-En\MSDATA\kinaseinhib\k252a\solcomp\1000x\J5\MSQuantCompatible_kinaseinhib_k252a_solcomp_1000x_J5_combo_mascot_results.html	1Lys8	4	-777.777	-777.777	M:\Shao-En\MSDATA\kinaseinhib\k252a\solcomp\1000x\J5\m03182008_j5_6a.raw		0	2500.258435		0	TRUE	0	-777.777
-1	1	0	1.179	0.21	IPI:IPI00604620.3	76625	SPACER	SWISS-PROT:P19338-1|ENSEMBL:ENSP00000318195|REFSEQ:NP_005372 Tax_Id=9606 Gene_Symbol=NCL Isoform 1 of Nucleolin	TLVLSNLSYSATEETLQEVFEK	837.0992	2508.2757	3	53	-777.777	-777.777	-777.777	-777.777	3322.419606	8.88415644	3322.781	3325.834415	3321.9471	3332.365807	2508.2726	837.0980267	2508.272292	2500.258597	FALSE			-777.777	-777.777	-777.777	1	48.8	M:\Shao-En\MSDATA\kinaseinhib\k252a\solcomp\1000x\J5\MSQuantCompatible_kinaseinhib_k252a_solcomp_1000x_J5_combo_mascot_results.html	1Lys8	4	-777.777	-777.777	M:\Shao-En\MSDATA\kinaseinhib\k252a\solcomp\1000x\J5\m03182008_j5_3.raw		739879.6226	2500.258435		837.0991774	TRUE	837.0980041	-777.777
-1	1	0	1.179	0.21	IPI:IPI00604620.3	76625	SPACER	SWISS-PROT:P19338-1|ENSEMBL:ENSP00000318195|REFSEQ:NP_005372 Tax_Id=9606 Gene_Symbol=NCL Isoform 1 of Nucleolin	TLVLSNLSYSATEETLQEVFEK	837.0981	2508.2724	3	53	-777.777	-777.777	-777.777	-777.777	0	0	3405.5876	0	0	0	2508.2726	837.0969267	2508.268992	0	FALSE			-777.777	-777.777	-777.777	1	51.9	M:\Shao-En\MSDATA\kinaseinhib\k252a\solcomp\1000x\J5\MSQuantCompatible_kinaseinhib_k252a_solcomp_1000x_J5_combo_mascot_results.html	1Lys8	4	-777.777	-777.777	M:\Shao-En\MSDATA\kinaseinhib\k252a\solcomp\1000x\J5\m03182008_j5_6a.raw		0	2500.258435		0	TRUE	0	-777.777
-1	1	0	1.179	0.21	IPI:IPI00604620.3	76625	SPACER	SWISS-PROT:P19338-1|ENSEMBL:ENSP00000318195|REFSEQ:NP_005372 Tax_Id=9606 Gene_Symbol=NCL Isoform 1 of Nucleolin	TLVLSNLSYSATEETLQEVFEK	834.4287	2500.2642	3	45	-777.777	-777.777	-777.777	-777.777	0	0	3335.9935	0	0	0	2500.2584	834.4275342	2500.260815	0	FALSE			-777.777	-777.777	-777.777	1	40.4	M:\Shao-En\MSDATA\kinaseinhib\k252a\solcomp\1000x\J5\MSQuantCompatible_kinaseinhib_k252a_solcomp_1000x_J5_combo_mascot_results.html		4	-777.777	-777.777	M:\Shao-En\MSDATA\kinaseinhib\k252a\solcomp\1000x\J5\m03182008_j5_5.raw		0	2500.258435		0	TRUE	0	-777.777
-1	1	0	1.179	0.21	IPI:IPI00604620.3	76625	SPACER	SWISS-PROT:P19338-1|ENSEMBL:ENSP00000318195|REFSEQ:NP_005372 Tax_Id=9606 Gene_Symbol=NCL Isoform 1 of Nucleolin	TLVLSNLSYSATEETLQEVFEK	837.0897	2508.2473	3	38	-777.777	-777.777	-777.777	-777.777	0	0	3289.1878	0	0	0	2508.2726	837.0885267	2508.243792	0	FALSE			-777.777	-777.777	-777.777	1	37.8	M:\Shao-En\MSDATA\kinaseinhib\k252a\solcomp\1000x\J5\MSQuantCompatible_kinaseinhib_k252a_solcomp_1000x_J5_combo_mascot_results.html	1Lys8	4	-777.777	-777.777	M:\Shao-En\MSDATA\kinaseinhib\k252a\solcomp\1000x\J5\m03182008_j5_6a.raw		0	2500.258435		0	TRUE	0	-777.777
-1	1	0	1.179	0.21	IPI:IPI00604620.3	76625	SPACER	SWISS-PROT:P19338-1|ENSEMBL:ENSP00000318195|REFSEQ:NP_005372 Tax_Id=9606 Gene_Symbol=NCL Isoform 1 of Nucleolin	TLVLSNLSYSATEETLQEVFEK	837.099	2508.2752	3	36	-777.777	-777.777	-777.777	-777.777	0	0	3378.3608	0	0	0	2508.2726	837.0978267	2508.271692	0	FALSE			-777.777	-777.777	-777.777	1	33.4	M:\Shao-En\MSDATA\kinaseinhib\k252a\solcomp\1000x\J5\MSQuantCompatible_kinaseinhib_k252a_solcomp_1000x_J5_combo_mascot_results.html	1Lys8	4	-777.777	-777.777	M:\Shao-En\MSDATA\kinaseinhib\k252a\solcomp\1000x\J5\m03182008_j5_6a.raw		0	2500.258435		0	TRUE	0	-777.777
-1	1	0	1.179	0.21	IPI:IPI00604620.3	76625	SPACER	SWISS-PROT:P19338-1|ENSEMBL:ENSP00000318195|REFSEQ:NP_005372 Tax_Id=9606 Gene_Symbol=NCL Isoform 1 of Nucleolin	TLVLSNLSYSATEETLQEVFEK	837.0992	2508.2758	3	32	-777.777	-777.777	-777.777	-777.777	0	0	3395.4801	0	0	0	2508.2726	837.0980267	2508.272292	0	FALSE			-777.777	-777.777	-777.777	1	24.2	M:\Shao-En\MSDATA\kinaseinhib\k252a\solcomp\1000x\J5\MSQuantCompatible_kinaseinhib_k252a_solcomp_1000x_J5_combo_mascot_results.html	1Lys8	4	-777.777	-777.777	M:\Shao-En\MSDATA\kinaseinhib\k252a\solcomp\1000x\J5\m03182008_j5_1.raw		0	2500.258435		0	TRUE	0	-777.777
-1	1	0	1.179	0.21	IPI:IPI00604620.3	76625	SPACER	SWISS-PROT:P19338-1|ENSEMBL:ENSP00000318195|REFSEQ:NP_005372 Tax_Id=9606 Gene_Symbol=NCL Isoform 1 of Nucleolin	TLVLSNLSYSATEETLQEVFEK	834.4286	2500.2641	3	28	-777.777	-777.777	-777.777	-777.777	0	0	3336.6834	0	0	0	2500.2584	834.4274342	2500.260515	0	FALSE			-777.777	-777.777	-777.777	1	19.8	M:\Shao-En\MSDATA\kinaseinhib\k252a\solcomp\1000x\J5\MSQuantCompatible_kinaseinhib_k252a_solcomp_1000x_J5_combo_mascot_results.html		4	-777.777	-777.777	M:\Shao-En\MSDATA\kinaseinhib\k252a\solcomp\1000x\J5\m03182008_j5_6a.raw		0	2500.258435		0	TRUE	0	-777.777
-1	1	0	1.179	0.21	IPI:IPI00604620.3	76625	SPACER	SWISS-PROT:P19338-1|ENSEMBL:ENSP00000318195|REFSEQ:NP_005372 Tax_Id=9606 Gene_Symbol=NCL Isoform 1 of Nucleolin	TLVLSNLSYSATEETLQEVFEK	837.0989	2508.2748	3	28	-777.777	-777.777	-777.777	-777.777	0	0	3612.7568	0	0	0	2508.2726	837.0977267	2508.271392	0	FALSE			-777.777	-777.777	-777.777	1	19.7	M:\Shao-En\MSDATA\kinaseinhib\k252a\solcomp\1000x\J5\MSQuantCompatible_kinaseinhib_k252a_solcomp_1000x_J5_combo_mascot_results.html	1Lys8	4	-777.777	-777.777	M:\Shao-En\MSDATA\kinaseinhib\k252a\solcomp\1000x\J5\m03182008_j5_6a.raw		0	2500.258435		0	TRUE	0	-777.777
-1	1	0	1.179	0.21	IPI:IPI00604620.3	76625	SPACER	SWISS-PROT:P19338-1|ENSEMBL:ENSP00000318195|REFSEQ:NP_005372 Tax_Id=9606 Gene_Symbol=NCL Isoform 1 of Nucleolin	TLVLSNLSYSATEETLQEVFEK	834.4285	2500.2638	3	27	-777.777	-777.777	-777.777	-777.777	0	0	3466.1412	0	0	0	2500.2584	834.4273342	2500.260215	0	FALSE			-777.777	-777.777	-777.777	1	24.1	M:\Shao-En\MSDATA\kinaseinhib\k252a\solcomp\1000x\J5\MSQuantCompatible_kinaseinhib_k252a_solcomp_1000x_J5_combo_mascot_results.html		4	-777.777	-777.777	M:\Shao-En\MSDATA\kinaseinhib\k252a\solcomp\1000x\J5\m03182008_j5_6a.raw		0	2500.258435		0	TRUE	0	-777.777
-1	1	0	1.179	0.21	IPI:IPI00604620.3	76625	SPACER	SWISS-PROT:P19338-1|ENSEMBL:ENSP00000318195|REFSEQ:NP_005372 Tax_Id=9606 Gene_Symbol=NCL Isoform 1 of Nucleolin	TLVLSNLSYSATEETLQEVFEK	834.4247	2500.2522	3	25	-777.777	-777.777	-777.777	-777.777	0	0	3390.6833	0	0	0	2500.2584	834.4235342	2500.248815	0	FALSE			-777.777	-777.777	-777.777	1	19.6	M:\Shao-En\MSDATA\kinaseinhib\k252a\solcomp\1000x\J5\MSQuantCompatible_kinaseinhib_k252a_solcomp_1000x_J5_combo_mascot_results.html		4	-777.777	-777.777	M:\Shao-En\MSDATA\kinaseinhib\k252a\solcomp\1000x\J5\m03182008_j5_6a.raw		0	2500.258435		0	FALSE	0	-777.777
-1	1	0	1.179	0.21	IPI:IPI00604620.3	76625	SPACER	SWISS-PROT:P19338-1|ENSEMBL:ENSP00000318195|REFSEQ:NP_005372 Tax_Id=9606 Gene_Symbol=NCL Isoform 1 of Nucleolin	TLVLSNLSYSATEETLQEVFEK	837.0988	2508.2746	3	25	-777.777	-777.777	-777.777	-777.777	0	0	3685.2651	0	0	0	2508.2726	837.0976267	2508.271092	0	FALSE			-777.777	-777.777	-777.777	1	22.7	M:\Shao-En\MSDATA\kinaseinhib\k252a\solcomp\1000x\J5\MSQuantCompatible_kinaseinhib_k252a_solcomp_1000x_J5_combo_mascot_results.html	1Lys8	4	-777.777	-777.777	M:\Shao-En\MSDATA\kinaseinhib\k252a\solcomp\1000x\J5\m03182008_j5_6a.raw		0	2500.258435		0	FALSE	0	-777.777
-1	1	0	1.179	0.21	IPI:IPI00604620.3	76625	SPACER	SWISS-PROT:P19338-1|ENSEMBL:ENSP00000318195|REFSEQ:NP_005372 Tax_Id=9606 Gene_Symbol=NCL Isoform 1 of Nucleolin	TLVLSNLSYSATEETLQEVFEK	834.4285	2500.2637	3	24	-777.777	-777.777	-777.777	-777.777	0	0	3323.7038	0	0	0	2500.2584	834.4273342	2500.260215	0	FALSE			-777.777	-777.777	-777.777	1	18.1	M:\Shao-En\MSDATA\kinaseinhib\k252a\solcomp\1000x\J5\MSQuantCompatible_kinaseinhib_k252a_solcomp_1000x_J5_combo_mascot_results.html		4	-777.777	-777.777	M:\Shao-En\MSDATA\kinaseinhib\k252a\solcomp\1000x\J5\m03182008_j5_3.raw		0	2500.258435		0	FALSE	0	-777.777
-1	1	0	1.179	0.21	IPI:IPI00604620.3	76625	SPACER	SWISS-PROT:P19338-1|ENSEMBL:ENSP00000318195|REFSEQ:NP_005372 Tax_Id=9606 Gene_Symbol=NCL Isoform 1 of Nucleolin	TLVLSNLSYSATEETLQEVFEK	834.4265	2500.2577	3	23	-777.777	-777.777	-777.777	-777.777	0	0	3352.2903	0	0	0	2500.2584	834.4253342	2500.254215	0	FALSE			-777.777	-777.777	-777.777	1	21.3	M:\Shao-En\MSDATA\kinaseinhib\k252a\solcomp\1000x\J5\MSQuantCompatible_kinaseinhib_k252a_solcomp_1000x_J5_combo_mascot_results.html		4	-777.777	-777.777	M:\Shao-En\MSDATA\kinaseinhib\k252a\solcomp\1000x\J5\m03182008_j5_6a.raw		0	2500.258435		0	FALSE	0	-777.777
-1	1	0	1.179	0.21	IPI:IPI00604620.3	76625	SPACER	SWISS-PROT:P19338-1|ENSEMBL:ENSP00000318195|REFSEQ:NP_005372 Tax_Id=9606 Gene_Symbol=NCL Isoform 1 of Nucleolin	TLVLSNLSYSATEETLQEVFEK	837.0964	2508.2672	3	23	-777.777	-777.777	-777.777	-777.777	0	0	3718.2921	0	0	0	2508.2726	837.0952267	2508.263892	0	FALSE			-777.777	-777.777	-777.777	1	17.2	M:\Shao-En\MSDATA\kinaseinhib\k252a\solcomp\1000x\J5\MSQuantCompatible_kinaseinhib_k252a_solcomp_1000x_J5_combo_mascot_results.html	1Lys8	4	-777.777	-777.777	M:\Shao-En\MSDATA\kinaseinhib\k252a\solcomp\1000x\J5\m03182008_j5_6a.raw		0	2500.258435		0	FALSE	0	-777.777
-1	1	0	1.179	0.21	IPI:IPI00604620.3	76625	SPACER	SWISS-PROT:P19338-1|ENSEMBL:ENSP00000318195|REFSEQ:NP_005372 Tax_Id=9606 Gene_Symbol=NCL Isoform 1 of Nucleolin	TLVLSNLSYSATEETLQEVFEK	837.0945	2508.2616	3	22	-777.777	-777.777	-777.777	-777.777	0	0	3507.2636	0	0	0	2508.2726	837.0933267	2508.258192	0	FALSE			-777.777	-777.777	-777.777	1	14.8	M:\Shao-En\MSDATA\kinaseinhib\k252a\solcomp\1000x\J5\MSQuantCompatible_kinaseinhib_k252a_solcomp_1000x_J5_combo_mascot_results.html	1Lys8	4	-777.777	-777.777	M:\Shao-En\MSDATA\kinaseinhib\k252a\solcomp\1000x\J5\m03182008_j5_6a.raw		0	2500.258435		0	FALSE	0	-777.777
-1	1	0	1.179	0.21	IPI:IPI00604620.3	76625	SPACER	SWISS-PROT:P19338-1|ENSEMBL:ENSP00000318195|REFSEQ:NP_005372 Tax_Id=9606 Gene_Symbol=NCL Isoform 1 of Nucleolin	TLVLSNLSYSATEETLQEVFEK	837.1004	2508.2794	3	19	-777.777	-777.777	-777.777	-777.777	0	0	3649.6822	0	0	0	2508.2726	837.0992267	2508.275892	0	FALSE			-777.777	-777.777	-777.777	1	14.1	M:\Shao-En\MSDATA\kinaseinhib\k252a\solcomp\1000x\J5\MSQuantCompatible_kinaseinhib_k252a_solcomp_1000x_J5_combo_mascot_results.html	1Lys8	4	-777.777	-777.777	M:\Shao-En\MSDATA\kinaseinhib\k252a\solcomp\1000x\J5\m03182008_j5_6a.raw		0	2500.258435		0	FALSE	0	-777.777
-1	1	0	1.179	0.21	IPI:IPI00604620.3	76625	SPACER	SWISS-PROT:P19338-1|ENSEMBL:ENSP00000318195|REFSEQ:NP_005372 Tax_Id=9606 Gene_Symbol=NCL Isoform 1 of Nucleolin	TLVLSNLSYSATEETLQEVFEK	834.4264	2500.2574	3	18	-777.777	-777.777	-777.777	-777.777	0	0	3655.6757	0	0	0	2500.2584	834.4252342	2500.253915	0	FALSE			-777.777	-777.777	-777.777	1	12.1	M:\Shao-En\MSDATA\kinaseinhib\k252a\solcomp\1000x\J5\MSQuantCompatible_kinaseinhib_k252a_solcomp_1000x_J5_combo_mascot_results.html		4	-777.777	-777.777	M:\Shao-En\MSDATA\kinaseinhib\k252a\solcomp\1000x\J5\m03182008_j5_6a.raw		0	2500.258435		0	FALSE	0	-777.777
-1	1	0	1.179	0.21	IPI:IPI00604620.3	76625	SPACER	SWISS-PROT:P19338-1|ENSEMBL:ENSP00000318195|REFSEQ:NP_005372 Tax_Id=9606 Gene_Symbol=NCL Isoform 1 of Nucleolin	TLVLSNLSYSATEETLQEVFEK	837.0967	2508.2684	3	18	-777.777	-777.777	-777.777	-777.777	0	0	3425.5963	0	0	0	2508.2726	837.0955267	2508.264792	0	FALSE			-777.777	-777.777	-777.777	1	16.5	M:\Shao-En\MSDATA\kinaseinhib\k252a\solcomp\1000x\J5\MSQuantCompatible_kinaseinhib_k252a_solcomp_1000x_J5_combo_mascot_results.html	1Lys8	4	-777.777	-777.777	M:\Shao-En\MSDATA\kinaseinhib\k252a\solcomp\1000x\J5\m03182008_j5_6a.raw		0	2500.258435		0	FALSE	0	-777.777
-1	1	0	1.179	0.21	IPI:IPI00604620.3	76625	SPACER	SWISS-PROT:P19338-1|ENSEMBL:ENSP00000318195|REFSEQ:NP_005372 Tax_Id=9606 Gene_Symbol=NCL Isoform 1 of Nucleolin	TLVLSNLSYSATEETLQEVFEK	837.0985	2508.2737	3	17	-777.777	-777.777	-777.777	-777.777	0	0	3754.3449	0	0	0	2508.2726	837.0973267	2508.270192	0	FALSE			-777.777	-777.777	-777.777	1	12.3	M:\Shao-En\MSDATA\kinaseinhib\k252a\solcomp\1000x\J5\MSQuantCompatible_kinaseinhib_k252a_solcomp_1000x_J5_combo_mascot_results.html	1Lys8	4	-777.777	-777.777	M:\Shao-En\MSDATA\kinaseinhib\k252a\solcomp\1000x\J5\m03182008_j5_6a.raw		0	2500.258435		0	FALSE	0	-777.777
-1	1	0	1.179	0.21	IPI:IPI00604620.3	76625	SPACER	SWISS-PROT:P19338-1|ENSEMBL:ENSP00000318195|REFSEQ:NP_005372 Tax_Id=9606 Gene_Symbol=NCL Isoform 1 of Nucleolin	TLVLSNLSYSATEETLQEVFEK	837.1004	2508.2793	3	17	-777.777	-777.777	-777.777	-777.777	0	0	3479.3114	0	0	0	2508.2726	837.0992267	2508.275892	0	FALSE			-777.777	-777.777	-777.777	1	13.9	M:\Shao-En\MSDATA\kinaseinhib\k252a\solcomp\1000x\J5\MSQuantCompatible_kinaseinhib_k252a_solcomp_1000x_J5_combo_mascot_results.html	1Lys8	4	-777.777	-777.777	M:\Shao-En\MSDATA\kinaseinhib\k252a\solcomp\1000x\J5\m03182008_j5_6a.raw		0	2500.258435		0	FALSE	0	-777.777
-1	1	0	1.179	0.21	IPI:IPI00604620.3	76625	SPACER	SWISS-PROT:P19338-1|ENSEMBL:ENSP00000318195|REFSEQ:NP_005372 Tax_Id=9606 Gene_Symbol=NCL Isoform 1 of Nucleolin	TLVLSNLSYSATEETLQEVFEK	837.0941	2508.2606	3	16	-777.777	-777.777	-777.777	-777.777	0	0	3721.0143	0	0	0	2508.2726	837.0929267	2508.256992	0	FALSE			-777.777	-777.777	-777.777	1	8.9	M:\Shao-En\MSDATA\kinaseinhib\k252a\solcomp\1000x\J5\MSQuantCompatible_kinaseinhib_k252a_solcomp_1000x_J5_combo_mascot_results.html	1Lys8	4	-777.777	-777.777	M:\Shao-En\MSDATA\kinaseinhib\k252a\solcomp\1000x\J5\m03182008_j5_6a.raw		0	2500.258435		0	FALSE	0	-777.777
-1	1	0	1.179	0.21	IPI:IPI00604620.3	76625	SPACER	SWISS-PROT:P19338-1|ENSEMBL:ENSP00000318195|REFSEQ:NP_005372 Tax_Id=9606 Gene_Symbol=NCL Isoform 1 of Nucleolin	TLVLSNLSYSATEETLQEVFEK	837.1011	2508.2813	3	15	-777.777	-777.777	-777.777	-777.777	0	0	3791.6763	0	0	0	2508.2726	837.0999267	2508.277992	0	FALSE			-777.777	-777.777	-777.777	1	11.5	M:\Shao-En\MSDATA\kinaseinhib\k252a\solcomp\1000x\J5\MSQuantCompatible_kinaseinhib_k252a_solcomp_1000x_J5_combo_mascot_results.html	1Lys8	4	-777.777	-777.777	M:\Shao-En\MSDATA\kinaseinhib\k252a\solcomp\1000x\J5\m03182008_j5_6a.raw		0	2500.258435		0	FALSE	0	-777.777
-1	1	0	1.179	0.21	IPI:IPI00604620.3	76625	SPACER	SWISS-PROT:P19338-1|ENSEMBL:ENSP00000318195|REFSEQ:NP_005372 Tax_Id=9606 Gene_Symbol=NCL Isoform 1 of Nucleolin	TLVLSNLSYSATEETLQEVFEK	834.4263	2500.2572	3	14	-777.777	-777.777	-777.777	-777.777	0	0	3412.7083	0	0	0	2500.2584	834.4251342	2500.253615	0	FALSE			-777.777	-777.777	-777.777	1	3.1	M:\Shao-En\MSDATA\kinaseinhib\k252a\solcomp\1000x\J5\MSQuantCompatible_kinaseinhib_k252a_solcomp_1000x_J5_combo_mascot_results.html		4	-777.777	-777.777	M:\Shao-En\MSDATA\kinaseinhib\k252a\solcomp\1000x\J5\m03182008_j5_6a.raw		0	2500.258435		0	FALSE	0	-777.777
-1	1	0	1.179	0.21	IPI:IPI00604620.3	76625	SPACER	SWISS-PROT:P19338-1|ENSEMBL:ENSP00000318195|REFSEQ:NP_005372 Tax_Id=9606 Gene_Symbol=NCL Isoform 1 of Nucleolin	TLVLSNLSYSATEETLQEVFEK	837.1003	2508.2791	3	10	-777.777	-777.777	-777.777	-777.777	0	0	3464.2649	0	0	0	2508.2726	837.0991267	2508.275592	0	FALSE			-777.777	-777.777	-777.777	1	1.5	M:\Shao-En\MSDATA\kinaseinhib\k252a\solcomp\1000x\J5\MSQuantCompatible_kinaseinhib_k252a_solcomp_1000x_J5_combo_mascot_results.html	1Lys8	4	-777.777	-777.777	M:\Shao-En\MSDATA\kinaseinhib\k252a\solcomp\1000x\J5\m03182008_j5_6a.raw		0	2500.258435		0	FALSE	0	-777.777
-1	1	0	1.179	0.21	IPI:IPI00604620.3	76625	SPACER	SWISS-PROT:P19338-1|ENSEMBL:ENSP00000318195|REFSEQ:NP_005372 Tax_Id=9606 Gene_Symbol=NCL Isoform 1 of Nucleolin	VAVATPAK	382.7414	763.4682	2	23	-777.777	-777.777	-777.777	-777.777	0	0	905.4434	0	0	0	763.4683	382.7415133	763.4685012	0	FALSE			-777.777	-777.777	-777.777	1	4.6	M:\Shao-En\MSDATA\kinaseinhib\k252a\solcomp\1000x\J5\MSQuantCompatible_kinaseinhib_k252a_solcomp_1000x_J5_combo_mascot_results.html	1Lys8	4	-777.777	-777.777	M:\Shao-En\MSDATA\kinaseinhib\k252a\solcomp\1000x\J5\m03182008_j5_6a.raw		0	755.4541147		0	FALSE	0	-777.777
-1	1	0	1.179	0.21	IPI:IPI00604620.3	76625	SPACER	SWISS-PROT:P19338-1|ENSEMBL:ENSP00000318195|REFSEQ:NP_005372 Tax_Id=9606 Gene_Symbol=NCL Isoform 1 of Nucleolin	VAVATPAKK	442.7822	883.5499	2	30	-777.777	-777.777	-777.777	-777.777	721.1420344	3.5864	721.2818	720.952161	721.7766	10191.55188	883.5491	442.7821433	883.5497611	883.5489814	FALSE			-777.777	-777.777	-777.777	1	8.9	M:\Shao-En\MSDATA\kinaseinhib\k252a\solcomp\1000x\J5\MSQuantCompatible_kinaseinhib_k252a_solcomp_1000x_J5_combo_mascot_results.html		4	-777.777	-777.777	M:\Shao-En\MSDATA\kinaseinhib\k252a\solcomp\1000x\J5\m03182008_j5_5.raw		6054898.406	883.5490747		442.782065	TRUE	442.7820083	-777.777
-1	1	0	1.179	0.21	IPI:IPI00604620.3	76625	SPACER	SWISS-PROT:P19338-1|ENSEMBL:ENSP00000318195|REFSEQ:NP_005372 Tax_Id=9606 Gene_Symbol=NCL Isoform 1 of Nucleolin	VAVATPAKK	450.7958	899.5771	2	21	-777.777	-777.777	-777.777	-777.777	0	0	722.296	0	0	0	899.5775	450.7957206	899.5769157	0	FALSE			-777.777	-777.777	-777.777	1	8.3	M:\Shao-En\MSDATA\kinaseinhib\k252a\solcomp\1000x\J5\MSQuantCompatible_kinaseinhib_k252a_solcomp_1000x_J5_combo_mascot_results.html	2Lys8	4	-777.777	-777.777	M:\Shao-En\MSDATA\kinaseinhib\k252a\solcomp\1000x\J5\m03182008_j5_5.raw		0	883.5490747		0	FALSE	0	-777.777
-1	1	0	1.179	0.21	IPI:IPI00604620.3	76625	SPACER	SWISS-PROT:P19338-1|ENSEMBL:ENSP00000318195|REFSEQ:NP_005372 Tax_Id=9606 Gene_Symbol=NCL Isoform 1 of Nucleolin	VAVATPAKK	450.7957	899.5768	2	19	-777.777	-777.777	-777.777	-777.777	0	0	798.9398	0	0	0	899.5775	450.7956206	899.5767157	0	FALSE			-777.777	-777.777	-777.777	1	7.1	M:\Shao-En\MSDATA\kinaseinhib\k252a\solcomp\1000x\J5\MSQuantCompatible_kinaseinhib_k252a_solcomp_1000x_J5_combo_mascot_results.html	2Lys8	4	-777.777	-777.777	M:\Shao-En\MSDATA\kinaseinhib\k252a\solcomp\1000x\J5\m03182008_j5_6a.raw		0	883.5490747		0	FALSE	0	-777.777
-1	1	0	1.179	0.21	IPI:IPI00604620.3	76625	SPACER	SWISS-PROT:P19338-1|ENSEMBL:ENSP00000318195|REFSEQ:NP_005372 Tax_Id=9606 Gene_Symbol=NCL Isoform 1 of Nucleolin	VEGTEPTTAFNLFVGNLNFNK	1156.5822	2311.1498	2	115	-777.777	-777.777	-777.777	-777.777	3225.719414	10.92371169	3221.9244	3224.343814	3222.7719	31507.21255	2311.1484	1156.580122	2311.145719	2311.146075	FALSE			-777.777	-777.777	-777.777	1	109.5	M:\Shao-En\MSDATA\kinaseinhib\k252a\solcomp\1000x\J5\MSQuantCompatible_kinaseinhib_k252a_solcomp_1000x_J5_combo_mascot_results.html		4	-777.777	-777.777	M:\Shao-En\MSDATA\kinaseinhib\k252a\solcomp\1000x\J5\m03182008_j5_6a.raw		4291543.736	2311.148425		1156.582774	TRUE	1156.580696	-777.777
-1	1	0	1.179	0.21	IPI:IPI00604620.3	76625	SPACER	SWISS-PROT:P19338-1|ENSEMBL:ENSP00000318195|REFSEQ:NP_005372 Tax_Id=9606 Gene_Symbol=NCL Isoform 1 of Nucleolin	VEGTEPTTAFNLFVGNLNFNK	1160.5917	2319.1689	2	112	-777.777	-777.777	-777.777	-777.777	3236.317716	17.28137438	3232.6781	3236.401824	3234.905	49910.69238	2319.1626	1160.589611	2319.164696	2311.149634	FALSE			-777.777	-777.777	-777.777	1	92.5	M:\Shao-En\MSDATA\kinaseinhib\k252a\solcomp\1000x\J5\MSQuantCompatible_kinaseinhib_k252a_solcomp_1000x_J5_combo_mascot_results.html	1Lys8	4	-777.777	-777.777	M:\Shao-En\MSDATA\kinaseinhib\k252a\solcomp\1000x\J5\m03182008_j5_5.raw		6744817.98	2311.148425		1160.591339	TRUE	1160.589249	-777.777
-1	1	0	1.179	0.21	IPI:IPI00604620.3	76625	SPACER	SWISS-PROT:P19338-1|ENSEMBL:ENSP00000318195|REFSEQ:NP_005372 Tax_Id=9606 Gene_Symbol=NCL Isoform 1 of Nucleolin	VEGTEPTTAFNLFVGNLNFNK	1156.5835	2311.1525	2	107	-777.777	-777.777	-777.777	-777.777	0	0	3234.3389	0	0	0	2311.1484	1156.581422	2311.148319	0	FALSE			-777.777	-777.777	-777.777	1	93	M:\Shao-En\MSDATA\kinaseinhib\k252a\solcomp\1000x\J5\MSQuantCompatible_kinaseinhib_k252a_solcomp_1000x_J5_combo_mascot_results.html		4	-777.777	-777.777	M:\Shao-En\MSDATA\kinaseinhib\k252a\solcomp\1000x\J5\m03182008_j5_5.raw		0	2311.148425		0	TRUE	0	-777.777
-1	1	0	1.179	0.21	IPI:IPI00604620.3	76625	SPACER	SWISS-PROT:P19338-1|ENSEMBL:ENSP00000318195|REFSEQ:NP_005372 Tax_Id=9606 Gene_Symbol=NCL Isoform 1 of Nucleolin	VEGTEPTTAFNLFVGNLNFNK	1160.5908	2319.167	2	95	-777.777	-777.777	-777.777	-777.777	0	0	3204.2641	0	0	0	2319.1626	1160.588711	2319.162896	0	FALSE			-777.777	-777.777	-777.777	1	87.8	M:\Shao-En\MSDATA\kinaseinhib\k252a\solcomp\1000x\J5\MSQuantCompatible_kinaseinhib_k252a_solcomp_1000x_J5_combo_mascot_results.html	1Lys8	4	-777.777	-777.777	M:\Shao-En\MSDATA\kinaseinhib\k252a\solcomp\1000x\J5\m03182008_j5_6a.raw		0	2311.148425		0	TRUE	0	-777.777
-1	1	0	1.179	0.21	IPI:IPI00604620.3	76625	SPACER	SWISS-PROT:P19338-1|ENSEMBL:ENSP00000318195|REFSEQ:NP_005372 Tax_Id=9606 Gene_Symbol=NCL Isoform 1 of Nucleolin	VEGTEPTTAFNLFVGNLNFNK	1156.5832	2311.1518	2	84	-777.777	-777.777	-777.777	-777.777	0	0	3204.54	0	0	0	2311.1484	1156.581122	2311.147719	0	FALSE			-777.777	-777.777	-777.777	1	76.1	M:\Shao-En\MSDATA\kinaseinhib\k252a\solcomp\1000x\J5\MSQuantCompatible_kinaseinhib_k252a_solcomp_1000x_J5_combo_mascot_results.html		4	-777.777	-777.777	M:\Shao-En\MSDATA\kinaseinhib\k252a\solcomp\1000x\J5\m03182008_j5_6a.raw		0	2311.148425		0	TRUE	0	-777.777
-1	1	0	1.179	0.21	IPI:IPI00604620.3	76625	SPACER	SWISS-PROT:P19338-1|ENSEMBL:ENSP00000318195|REFSEQ:NP_005372 Tax_Id=9606 Gene_Symbol=NCL Isoform 1 of Nucleolin	VEGTEPTTAFNLFVGNLNFNK	771.3917	2311.1534	3	78	-777.777	-777.777	-777.777	-777.777	3236.069855	15.08687261	3234.6195	3236.287478	3234.905	36646.97883	2311.1484	771.3907127	2311.15035	2311.151241	FALSE			-777.777	-777.777	-777.777	1	64	M:\Shao-En\MSDATA\kinaseinhib\k252a\solcomp\1000x\J5\MSQuantCompatible_kinaseinhib_k252a_solcomp_1000x_J5_combo_mascot_results.html		4	-777.777	-777.777	M:\Shao-En\MSDATA\kinaseinhib\k252a\solcomp\1000x\J5\m03182008_j5_5.raw		9245926.164	2311.148425		771.3920012	TRUE	771.391014	-777.777
-1	1	0	1.179	0.21	IPI:IPI00604620.3	76625	SPACER	SWISS-PROT:P19338-1|ENSEMBL:ENSP00000318195|REFSEQ:NP_005372 Tax_Id=9606 Gene_Symbol=NCL Isoform 1 of Nucleolin	VEGTEPTTAFNLFVGNLNFNK	774.0625	2319.1657	3	69	-777.777	-777.777	-777.777	-777.777	0	0	3233.7636	0	0	0	2319.1626	774.0615052	2319.162727	0	FALSE			-777.777	-777.777	-777.777	1	55.6	M:\Shao-En\MSDATA\kinaseinhib\k252a\solcomp\1000x\J5\MSQuantCompatible_kinaseinhib_k252a_solcomp_1000x_J5_combo_mascot_results.html	1Lys8	4	-777.777	-777.777	M:\Shao-En\MSDATA\kinaseinhib\k252a\solcomp\1000x\J5\m03182008_j5_5.raw		0	2311.148425		0	TRUE	0	-777.777
-1	1	0	1.179	0.21	IPI:IPI00604620.3	76625	SPACER	SWISS-PROT:P19338-1|ENSEMBL:ENSP00000318195|REFSEQ:NP_005372 Tax_Id=9606 Gene_Symbol=NCL Isoform 1 of Nucleolin	VEGTEPTTAFNLFVGNLNFNK	771.3917	2311.1534	3	60	-777.777	-777.777	-777.777	-777.777	3209.949718	19.72724261	3205.3622	3210.665567	3207.5354	81483.68214	2311.1484	771.3907127	2311.15035	2311.147793	FALSE			-777.777	-777.777	-777.777	1	49.9	M:\Shao-En\MSDATA\kinaseinhib\k252a\solcomp\1000x\J5\MSQuantCompatible_kinaseinhib_k252a_solcomp_1000x_J5_combo_mascot_results.html		4	-777.777	-777.777	M:\Shao-En\MSDATA\kinaseinhib\k252a\solcomp\1000x\J5\m03182008_j5_6a.raw		20279103.65	2311.148425		771.391553	TRUE	771.3905657	-777.777
-1	1	0	1.179	0.21	IPI:IPI00604620.3	76625	SPACER	SWISS-PROT:P19338-1|ENSEMBL:ENSP00000318195|REFSEQ:NP_005372 Tax_Id=9606 Gene_Symbol=NCL Isoform 1 of Nucleolin	VEGTEPTTAFNLFVGNLNFNK	774.0622	2319.1649	3	48	-777.777	-777.777	-777.777	-777.777	0	0	3205.0734	0	0	0	2319.1626	774.0612052	2319.161827	0	FALSE			-777.777	-777.777	-777.777	1	36.4	M:\Shao-En\MSDATA\kinaseinhib\k252a\solcomp\1000x\J5\MSQuantCompatible_kinaseinhib_k252a_solcomp_1000x_J5_combo_mascot_results.html	1Lys8	4	-777.777	-777.777	M:\Shao-En\MSDATA\kinaseinhib\k252a\solcomp\1000x\J5\m03182008_j5_6a.raw		0	2311.148425		0	TRUE	0	-777.777
-1	1	0	1.179	0.21	IPI:IPI00604620.3	76625	SPACER	SWISS-PROT:P19338-1|ENSEMBL:ENSP00000318195|REFSEQ:NP_005372 Tax_Id=9606 Gene_Symbol=NCL Isoform 1 of Nucleolin	VEGTEPTTAFNLFVGNLNFNK	771.3902	2311.1487	3	45	-777.777	-777.777	-777.777	-777.777	3317.727796	10.18535467	3316.0015	3316.696888	3316.7605	334.0930196	2311.1484	771.3892127	2311.14585	2311.146024	FALSE			-777.777	-777.777	-777.777	1	32.8	M:\Shao-En\MSDATA\kinaseinhib\k252a\solcomp\1000x\J5\MSQuantCompatible_kinaseinhib_k252a_solcomp_1000x_J5_combo_mascot_results.html		4	-777.777	-777.777	M:\Shao-En\MSDATA\kinaseinhib\k252a\solcomp\1000x\J5\m03182008_j5_1.raw		85118.20532	2311.148425		771.3900583	TRUE	771.3890711	-777.777
-1	1	0	1.179	0.21	IPI:IPI00604620.3	76625	SPACER	SWISS-PROT:P19338-1|ENSEMBL:ENSP00000318195|REFSEQ:NP_005372 Tax_Id=9606 Gene_Symbol=NCL Isoform 1 of Nucleolin	VFGNEIK	403.7238	805.4331	2	20	-777.777	-777.777	-777.777	-777.777	0	0	2193.91	0	0	0	805.4334	403.7238539	805.4331823	0	FALSE			-777.777	-777.777	-777.777	1	8	M:\Shao-En\MSDATA\kinaseinhib\k252a\solcomp\1000x\J5\MSQuantCompatible_kinaseinhib_k252a_solcomp_1000x_J5_combo_mascot_results.html		4	-777.777	-777.777	M:\Shao-En\MSDATA\kinaseinhib\k252a\solcomp\1000x\J5\m03182008_j5_6a.raw		0	805.4333847		0	FALSE	0	-777.777
-1	1	0	1.179	0.21	IPI:IPI00604620.3	76625	SPACER	SWISS-PROT:P19338-1|ENSEMBL:ENSP00000318195|REFSEQ:NP_005372 Tax_Id=9606 Gene_Symbol=NCL Isoform 1 of Nucleolin	VFGNEIKLEKPK	713.4307	1424.8468	2	53	-777.777	-777.777	-777.777	-777.777	2248.264966	12.12525541	2249.9804	2248.261019	2248.938	49665.43467	1424.8453	713.4298769	1424.845228	1400.802461	FALSE			-777.777	-777.777	-777.777	1	38.7	M:\Shao-En\MSDATA\kinaseinhib\k252a\solcomp\1000x\J5\MSQuantCompatible_kinaseinhib_k252a_solcomp_1000x_J5_combo_mascot_results.html	3Lys8	4	-777.777	-777.777	M:\Shao-En\MSDATA\kinaseinhib\k252a\solcomp\1000x\J5\m03182008_j5_5.raw		14444462.52	1400.802715		713.4306673	TRUE	713.4298441	-777.777
-1	1	0	1.179	0.21	IPI:IPI00604620.3	76625	SPACER	SWISS-PROT:P19338-1|ENSEMBL:ENSP00000318195|REFSEQ:NP_005372 Tax_Id=9606 Gene_Symbol=NCL Isoform 1 of Nucleolin	VFGNEIKLEKPK	701.4084	1400.8023	2	51	-777.777	-777.777	-777.777	-777.777	2241.81149	12.70595557	2240.3746	2242.518488	2244.4277	64620.43138	1400.8027	701.4076109	1400.800696	1400.80124	FALSE			-777.777	-777.777	-777.777	1	32.4	M:\Shao-En\MSDATA\kinaseinhib\k252a\solcomp\1000x\J5\MSQuantCompatible_kinaseinhib_k252a_solcomp_1000x_J5_combo_mascot_results.html		4	-777.777	-777.777	M:\Shao-En\MSDATA\kinaseinhib\k252a\solcomp\1000x\J5\m03182008_j5_6a.raw		18800989.38	1400.802715		701.409591	TRUE	701.4088019	-777.777
-1	1	0	1.179	0.21	IPI:IPI00604620.3	76625	SPACER	SWISS-PROT:P19338-1|ENSEMBL:ENSP00000318195|REFSEQ:NP_005372 Tax_Id=9606 Gene_Symbol=NCL Isoform 1 of Nucleolin	VFGNEIKLEKPK	701.4098	1400.8051	2	50	-777.777	-777.777	-777.777	-777.777	0	0	2250.5199	0	0	0	1400.8027	701.4090109	1400.803496	0	FALSE			-777.777	-777.777	-777.777	1	30.6	M:\Shao-En\MSDATA\kinaseinhib\k252a\solcomp\1000x\J5\MSQuantCompatible_kinaseinhib_k252a_solcomp_1000x_J5_combo_mascot_results.html		4	-777.777	-777.777	M:\Shao-En\MSDATA\kinaseinhib\k252a\solcomp\1000x\J5\m03182008_j5_5.raw		0	1400.802715		0	TRUE	0	-777.777
-1	1	0	1.179	0.21	IPI:IPI00604620.3	76625	SPACER	SWISS-PROT:P19338-1|ENSEMBL:ENSP00000318195|REFSEQ:NP_005372 Tax_Id=9606 Gene_Symbol=NCL Isoform 1 of Nucleolin	VFGNEIKLEKPK	713.4304	1424.8463	2	36	-777.777	-777.777	-777.777	-777.777	0	0	2257.0145	0	0	0	1424.8453	713.4295769	1424.844628	0	FALSE			-777.777	-777.777	-777.777	1	34.6	M:\Shao-En\MSDATA\kinaseinhib\k252a\solcomp\1000x\J5\MSQuantCompatible_kinaseinhib_k252a_solcomp_1000x_J5_combo_mascot_results.html	3Lys8	4	-777.777	-777.777	M:\Shao-En\MSDATA\kinaseinhib\k252a\solcomp\1000x\J5\m03182008_j5_6a.raw		0	1400.802715		0	TRUE	0	-777.777
-1	1	0	1.179	0.21	IPI:IPI00604620.3	76625	SPACER	SWISS-PROT:P19338-1|ENSEMBL:ENSP00000318195|REFSEQ:NP_005372 Tax_Id=9606 Gene_Symbol=NCL Isoform 1 of Nucleolin	VFGNEIKLEKPK	713.4289	1424.8433	2	32	-777.777	-777.777	-777.777	-777.777	0	0	2238.2749	0	0	0	1424.8453	713.4280769	1424.841628	0	FALSE			-777.777	-777.777	-777.777	1	27.2	M:\Shao-En\MSDATA\kinaseinhib\k252a\solcomp\1000x\J5\MSQuantCompatible_kinaseinhib_k252a_solcomp_1000x_J5_combo_mascot_results.html	3Lys8	4	-777.777	-777.777	M:\Shao-En\MSDATA\kinaseinhib\k252a\solcomp\1000x\J5\m03182008_j5_6a.raw		0	1400.802715		0	TRUE	0	-777.777
-1	1	0	1.179	0.21	IPI:IPI00604620.3	76625	SPACER	SWISS-PROT:P19338-1|ENSEMBL:ENSP00000318195|REFSEQ:NP_005372 Tax_Id=9606 Gene_Symbol=NCL Isoform 1 of Nucleolin	VFGNEIKLEKPK	467.941	1400.8011	3	26	-777.777	-777.777	-777.777	-777.777	2241.642495	12.70595557	2237.5282	2241.997999	2242.5264	283301.6759	1400.8027	467.940872	1400.800828	1400.801669	FALSE			-777.777	-777.777	-777.777	1	16.1	M:\Shao-En\MSDATA\kinaseinhib\k252a\solcomp\1000x\J5\MSQuantCompatible_kinaseinhib_k252a_solcomp_1000x_J5_combo_mascot_results.html		4	-777.777	-777.777	M:\Shao-En\MSDATA\kinaseinhib\k252a\solcomp\1000x\J5\m03182008_j5_6a.raw		154874168.3	1400.802715		467.9409004	TRUE	467.9407724	-777.777
-1	1	0	1.179	0.21	IPI:IPI00604620.3	76625	SPACER	SWISS-PROT:P19338-1|ENSEMBL:ENSP00000318195|REFSEQ:NP_005372 Tax_Id=9606 Gene_Symbol=NCL Isoform 1 of Nucleolin	VFGNEIKLEKPK	467.9412	1400.8018	3	18	-777.777	-777.777	-777.777	-777.777	0	0	2236.2611	0	0	0	1400.8027	467.941072	1400.801428	0	FALSE			-777.777	-777.777	-777.777	1	11.4	M:\Shao-En\MSDATA\kinaseinhib\k252a\solcomp\1000x\J5\MSQuantCompatible_kinaseinhib_k252a_solcomp_1000x_J5_combo_mascot_results.html		4	-777.777	-777.777	M:\Shao-En\MSDATA\kinaseinhib\k252a\solcomp\1000x\J5\m03182008_j5_6a.raw		0	1400.802715		0	FALSE	0	-777.777
-1	1	0	1.179	0.21	IPI:IPI00604620.3	76625	SPACER	SWISS-PROT:P19338-1|ENSEMBL:ENSP00000318195|REFSEQ:NP_005372 Tax_Id=9606 Gene_Symbol=NCL Isoform 1 of Nucleolin	VFGNEIKLEKPK	467.9416	1400.803	3	14	-777.777	-777.777	-777.777	-777.777	0	0	2246.1376	0	0	0	1400.8027	467.941472	1400.802628	0	FALSE			-777.777	-777.777	-777.777	1	5.4	M:\Shao-En\MSDATA\kinaseinhib\k252a\solcomp\1000x\J5\MSQuantCompatible_kinaseinhib_k252a_solcomp_1000x_J5_combo_mascot_results.html		4	-777.777	-777.777	M:\Shao-En\MSDATA\kinaseinhib\k252a\solcomp\1000x\J5\m03182008_j5_5.raw		0	1400.802715		0	FALSE	0	-777.777
-1	1	0	1.179	0.21	IPI:IPI00604620.3	76625	SPACER	SWISS-PROT:P19338-1|ENSEMBL:ENSP00000318195|REFSEQ:NP_005372 Tax_Id=9606 Gene_Symbol=NCL Isoform 1 of Nucleolin	VFGNEIKLEKPK	357.2186	1424.8453	4	17	-777.777	-777.777	-777.777	-777.777	0	0	2235.7334	0	0	0	1424.8453	357.2187855	1424.846091	0	FALSE			-777.777	-777.777	-777.777	1	13.6	M:\Shao-En\MSDATA\kinaseinhib\k252a\solcomp\1000x\J5\MSQuantCompatible_kinaseinhib_k252a_solcomp_1000x_J5_combo_mascot_results.html	3Lys8	4	-777.777	-777.777	M:\Shao-En\MSDATA\kinaseinhib\k252a\solcomp\1000x\J5\m03182008_j5_6a.raw		0	1400.802715		0	FALSE	0	-777.777
-1	1	0	1.179	0.21	IPI:IPI00604620.3	76625	SPACER	SWISS-PROT:P19338-1|ENSEMBL:ENSP00000318195|REFSEQ:NP_005372 Tax_Id=9606 Gene_Symbol=NCL Isoform 1 of Nucleolin	VFGNEIKLEKPK	357.2185	1424.8451	4	13	-777.777	-777.777	-777.777	-777.777	0	0	2257.7652	0	0	0	1424.8453	357.2186855	1424.845691	0	FALSE			-777.777	-777.777	-777.777	1	9.9	M:\Shao-En\MSDATA\kinaseinhib\k252a\solcomp\1000x\J5\MSQuantCompatible_kinaseinhib_k252a_solcomp_1000x_J5_combo_mascot_results.html	3Lys8	4	-777.777	-777.777	M:\Shao-En\MSDATA\kinaseinhib\k252a\solcomp\1000x\J5\m03182008_j5_6a.raw		0	1400.802715		0	FALSE	0	-777.777
-1	1	0	1.179	0.21	IPI:IPI00604620.3	76625	SPACER	SWISS-PROT:P19338-1|ENSEMBL:ENSP00000318195|REFSEQ:NP_005372 Tax_Id=9606 Gene_Symbol=NCL Isoform 1 of Nucleolin	VFGNEIKLEKPK	351.208	1400.8029	4	10	-777.777	-777.777	-777.777	-777.777	0	0	2234.4867	0	0	0	1400.8027	351.2082026	1400.803759	0	FALSE			-777.777	-777.777	-777.777	1	2.6	M:\Shao-En\MSDATA\kinaseinhib\k252a\solcomp\1000x\J5\MSQuantCompatible_kinaseinhib_k252a_solcomp_1000x_J5_combo_mascot_results.html		4	-777.777	-777.777	M:\Shao-En\MSDATA\kinaseinhib\k252a\solcomp\1000x\J5\m03182008_j5_6a.raw		0	1400.802715		0	FALSE	0	-777.777
-1	1	0	1.179	0.21	IPI:IPI00604620.3	76625	SPACER	SWISS-PROT:P19338-1|ENSEMBL:ENSP00000318195|REFSEQ:NP_005372 Tax_Id=9606 Gene_Symbol=NCL Isoform 1 of Nucleolin	VTQDELKEVFEDAAEIR	996.5007	1990.9869	2	98	-777.777	-777.777	-777.777	-777.777	3019.481186	10.58766709	3016.4803	3020.072262	3019.474	448641.6101	1990.9847	996.4990753	1990.983625	1990.984386	FALSE			-777.777	-777.777	-777.777	1	75.7	M:\Shao-En\MSDATA\kinaseinhib\k252a\solcomp\1000x\J5\MSQuantCompatible_kinaseinhib_k252a_solcomp_1000x_J5_combo_mascot_results.html		4	-777.777	-777.777	M:\Shao-En\MSDATA\kinaseinhib\k252a\solcomp\1000x\J5\m03182008_j5_5.raw		75573171.67	1990.984705		996.5003868	TRUE	996.4987621	-777.777
-1	1	0	1.179	0.21	IPI:IPI00604620.3	76625	SPACER	SWISS-PROT:P19338-1|ENSEMBL:ENSP00000318195|REFSEQ:NP_005372 Tax_Id=9606 Gene_Symbol=NCL Isoform 1 of Nucleolin	VTQDELKEVFEDAAEIR	996.5006	1990.9866	2	95	-777.777	-777.777	-777.777	-777.777	2992.512733	12.64993311	2988.4399	2993.214232	2993.4983	1278779.878	1990.9847	996.4989753	1990.983425	1990.9825	FALSE			-777.777	-777.777	-777.777	1	77.6	M:\Shao-En\MSDATA\kinaseinhib\k252a\solcomp\1000x\J5\MSQuantCompatible_kinaseinhib_k252a_solcomp_1000x_J5_combo_mascot_results.html		4	-777.777	-777.777	M:\Shao-En\MSDATA\kinaseinhib\k252a\solcomp\1000x\J5\m03182008_j5_6a.raw		215622533.7	1990.984705		996.5000766	TRUE	996.4984518	-777.777
-1	1	0	1.179	0.21	IPI:IPI00604620.3	76625	SPACER	SWISS-PROT:P19338-1|ENSEMBL:ENSP00000318195|REFSEQ:NP_005372 Tax_Id=9606 Gene_Symbol=NCL Isoform 1 of Nucleolin	VTQDELKEVFEDAAEIR	1003.5189	2005.0233	2	82	-777.777	-777.777	-777.777	-777.777	0	0	3002.2416	0	0	0	2005.019	1003.517255	2005.019985	0	FALSE			-777.777	-777.777	-777.777	1	70.7	M:\Shao-En\MSDATA\kinaseinhib\k252a\solcomp\1000x\J5\MSQuantCompatible_kinaseinhib_k252a_solcomp_1000x_J5_combo_mascot_results.html	1Arg6 1Lys8	4	-777.777	-777.777	M:\Shao-En\MSDATA\kinaseinhib\k252a\solcomp\1000x\J5\m03182008_j5_6a.raw		0	1990.984705		0	TRUE	0	-777.777
-1	1	0	1.179	0.21	IPI:IPI00604620.3	76625	SPACER	SWISS-PROT:P19338-1|ENSEMBL:ENSP00000318195|REFSEQ:NP_005372 Tax_Id=9606 Gene_Symbol=NCL Isoform 1 of Nucleolin	VTQDELKEVFEDAAEIR	664.6693	1990.986	3	47	-777.777	-777.777	-777.777	-777.777	2992.972699	14.7840967	2999.5496	2993.283161	2993.4983	1539956.591	1990.9847	664.6686149	1990.984057	1990.985063	FALSE			-777.777	-777.777	-777.777	1	36.1	M:\Shao-En\MSDATA\kinaseinhib\k252a\solcomp\1000x\J5\MSQuantCompatible_kinaseinhib_k252a_solcomp_1000x_J5_combo_mascot_results.html		4	-777.777	-777.777	M:\Shao-En\MSDATA\kinaseinhib\k252a\solcomp\1000x\J5\m03182008_j5_6a.raw		478330425.5	1990.984705		664.6691572	TRUE	664.6684722	-777.777
-1	1	0	1.179	0.21	IPI:IPI00604620.3	76625	SPACER	SWISS-PROT:P19338-1|ENSEMBL:ENSP00000318195|REFSEQ:NP_005372 Tax_Id=9606 Gene_Symbol=NCL Isoform 1 of Nucleolin	VTQDELKEVFEDAAEIR	664.6692	1990.9858	3	45	-777.777	-777.777	-777.777	-777.777	0	0	2987.0947	0	0	0	1990.9847	664.6685149	1990.983757	0	FALSE			-777.777	-777.777	-777.777	1	34.1	M:\Shao-En\MSDATA\kinaseinhib\k252a\solcomp\1000x\J5\MSQuantCompatible_kinaseinhib_k252a_solcomp_1000x_J5_combo_mascot_results.html		4	-777.777	-777.777	M:\Shao-En\MSDATA\kinaseinhib\k252a\solcomp\1000x\J5\m03182008_j5_6a.raw		0	1990.984705		0	TRUE	0	-777.777
-1	1	0	1.179	0.21	IPI:IPI00604620.3	76625	SPACER	SWISS-PROT:P19338-1|ENSEMBL:ENSP00000318195|REFSEQ:NP_005372 Tax_Id=9606 Gene_Symbol=NCL Isoform 1 of Nucleolin	VTQDELKEVFEDAAEIR	669.3481	2005.0224	3	45	-777.777	-777.777	-777.777	-777.777	0	0	2990.3611	0	0	0	2005.019	669.3474017	2005.020417	0	FALSE			-777.777	-777.777	-777.777	1	34.9	M:\Shao-En\MSDATA\kinaseinhib\k252a\solcomp\1000x\J5\MSQuantCompatible_kinaseinhib_k252a_solcomp_1000x_J5_combo_mascot_results.html	1Arg6 1Lys8	4	-777.777	-777.777	M:\Shao-En\MSDATA\kinaseinhib\k252a\solcomp\1000x\J5\m03182008_j5_6a.raw		0	1990.984705		0	TRUE	0	-777.777
-1	1	0	1.179	0.21	IPI:IPI00604620.3	76625	SPACER	SWISS-PROT:P19338-1|ENSEMBL:ENSP00000318195|REFSEQ:NP_005372 Tax_Id=9606 Gene_Symbol=NCL Isoform 1 of Nucleolin	VTQDELKEVFEDAAEIR	664.6692	1990.9859	3	39	-777.777	-777.777	-777.777	-777.777	3019.422424	10.58766709	3016.1914	3019.476187	3019.474	528496.7782	1990.9847	664.6685149	1990.983757	1990.986178	FALSE			-777.777	-777.777	-777.777	1	24.9	M:\Shao-En\MSDATA\kinaseinhib\k252a\solcomp\1000x\J5\MSQuantCompatible_kinaseinhib_k252a_solcomp_1000x_J5_combo_mascot_results.html		4	-777.777	-777.777	M:\Shao-En\MSDATA\kinaseinhib\k252a\solcomp\1000x\J5\m03182008_j5_5.raw		166357011.5	1990.984705		664.6692923	TRUE	664.6686072	-777.777
-1	1	0	1.179	0.21	IPI:IPI00604620.3	76625	SPACER	SWISS-PROT:P19338-1|ENSEMBL:ENSP00000318195|REFSEQ:NP_005372 Tax_Id=9606 Gene_Symbol=NCL Isoform 1 of Nucleolin	VTQDELKEVFEDAAEIR	669.348	2005.0223	3	19	-777.777	-777.777	-777.777	-777.777	0	0	3003.3223	0	0	0	2005.019	669.3473017	2005.020117	0	FALSE			-777.777	-777.777	-777.777	1	14.6	M:\Shao-En\MSDATA\kinaseinhib\k252a\solcomp\1000x\J5\MSQuantCompatible_kinaseinhib_k252a_solcomp_1000x_J5_combo_mascot_results.html	1Arg6 1Lys8	4	-777.777	-777.777	M:\Shao-En\MSDATA\kinaseinhib\k252a\solcomp\1000x\J5\m03182008_j5_6a.raw		0	1990.984705		0	FALSE	0	-777.777
-1	1	0	1.179	0.21	IPI:IPI00604620.3	76625	SPACER	SWISS-PROT:P19338-1|ENSEMBL:ENSP00000318195|REFSEQ:NP_005372 Tax_Id=9606 Gene_Symbol=NCL Isoform 1 of Nucleolin	VVVSPTKK	437.2897	872.5648	2	13	-777.777	-777.777	-777.777	-777.777	0	0	793.8242	0	0	0	872.5666	437.2896588	872.5647922	0	FALSE			-777.777	-777.777	-777.777	1	3.3	M:\Shao-En\MSDATA\kinaseinhib\k252a\solcomp\1000x\J5\MSQuantCompatible_kinaseinhib_k252a_solcomp_1000x_J5_combo_mascot_results.html	2Lys8	4	-777.777	-777.777	M:\Shao-En\MSDATA\kinaseinhib\k252a\solcomp\1000x\J5\m03182008_j5_6a.raw		0	856.5381847		0	FALSE	0	-777.777
-1	1	0	1.079	0.15	IPI:IPI00220834.8	83222	SPACER	SWISS-PROT:P13010|TREMBL:Q0Z7V0;Q53HH7;Q53T09;Q53TC2|ENSEMBL:ENSP00000329528|REFSEQ:NP_066964|H-INV:HIT000195394|VEGA:OTTHUMP00000164061 Tax_Id=9606 Gene_Symbol=XRCC5 ATP-dependent DNA helicase 2 subunit 2	ALQEKVEIK	537.3301	1072.6457	2	39	-777.777	-777.777	-777.777	-777.777	1053.243797	57.4006762	1039.5093	1054.7503	1050.8414	15907.484	1072.6463	537.3297755	1072.645026	1056.615975	FALSE			-777.777	-777.777	-777.777	1	17.7	M:\Shao-En\MSDATA\kinaseinhib\k252a\solcomp\1000x\J5\MSQuantCompatible_kinaseinhib_k252a_solcomp_1000x_J5_combo_mascot_results.html	2Lys8	5	-777.777	-777.777	M:\Shao-En\MSDATA\kinaseinhib\k252a\solcomp\1000x\J5\m03182008_j5_5.raw		7034991.926	1056.617885		537.3300736	TRUE	537.3297492	-777.777
-1	1	0	1.079	0.15	IPI:IPI00220834.8	83222	SPACER	SWISS-PROT:P13010|TREMBL:Q0Z7V0;Q53HH7;Q53T09;Q53TC2|ENSEMBL:ENSP00000329528|REFSEQ:NP_066964|H-INV:HIT000195394|VEGA:OTTHUMP00000164061 Tax_Id=9606 Gene_Symbol=XRCC5 ATP-dependent DNA helicase 2 subunit 2	ALQEKVEIK	537.3303	1072.646	2	33	-777.777	-777.777	-777.777	-777.777	0	0	1070.1441	0	0	0	1072.6463	537.3299755	1072.645426	0	FALSE			-777.777	-777.777	-777.777	1	14.9	M:\Shao-En\MSDATA\kinaseinhib\k252a\solcomp\1000x\J5\MSQuantCompatible_kinaseinhib_k252a_solcomp_1000x_J5_combo_mascot_results.html	2Lys8	5	-777.777	-777.777	M:\Shao-En\MSDATA\kinaseinhib\k252a\solcomp\1000x\J5\m03182008_j5_5.raw		0	1056.617885		0	TRUE	0	-777.777
-1	1	0	1.079	0.15	IPI:IPI00220834.8	83222	SPACER	SWISS-PROT:P13010|TREMBL:Q0Z7V0;Q53HH7;Q53T09;Q53TC2|ENSEMBL:ENSP00000329528|REFSEQ:NP_066964|H-INV:HIT000195394|VEGA:OTTHUMP00000164061 Tax_Id=9606 Gene_Symbol=XRCC5 ATP-dependent DNA helicase 2 subunit 2	ALQEKVEIK	537.3303	1072.6461	2	18	-777.777	-777.777	-777.777	-777.777	0	0	1024.8029	0	0	0	1072.6463	537.3299755	1072.645426	0	FALSE			-777.777	-777.777	-777.777	1	1.2	M:\Shao-En\MSDATA\kinaseinhib\k252a\solcomp\1000x\J5\MSQuantCompatible_kinaseinhib_k252a_solcomp_1000x_J5_combo_mascot_results.html	2Lys8	5	-777.777	-777.777	M:\Shao-En\MSDATA\kinaseinhib\k252a\solcomp\1000x\J5\m03182008_j5_5.raw		0	1056.617885		0	FALSE	0	-777.777
-1	1	0	1.079	0.15	IPI:IPI00220834.8	83222	SPACER	SWISS-PROT:P13010|TREMBL:Q0Z7V0;Q53HH7;Q53T09;Q53TC2|ENSEMBL:ENSP00000329528|REFSEQ:NP_066964|H-INV:HIT000195394|VEGA:OTTHUMP00000164061 Tax_Id=9606 Gene_Symbol=XRCC5 ATP-dependent DNA helicase 2 subunit 2	ALQEKVEIK	353.2134	1056.6184	3	28	-777.777	-777.777	-777.777	-777.777	1054.135862	59.56206637	1057.1662	1055.885665	1062.1978	11432.97295	1056.6179	353.2135969	1056.619003	1056.620332	FALSE			-777.777	-777.777	-777.777	1	3.4	M:\Shao-En\MSDATA\kinaseinhib\k252a\solcomp\1000x\J5\MSQuantCompatible_kinaseinhib_k252a_solcomp_1000x_J5_combo_mascot_results.html		5	-777.777	-777.777	M:\Shao-En\MSDATA\kinaseinhib\k252a\solcomp\1000x\J5\m03182008_j5_5.raw		9907782.5	1056.617885		353.2138426	TRUE	353.2140395	-777.777
-1	1	0	1.079	0.15	IPI:IPI00220834.8	83222	SPACER	SWISS-PROT:P13010|TREMBL:Q0Z7V0;Q53HH7;Q53T09;Q53TC2|ENSEMBL:ENSP00000329528|REFSEQ:NP_066964|H-INV:HIT000195394|VEGA:OTTHUMP00000164061 Tax_Id=9606 Gene_Symbol=XRCC5 ATP-dependent DNA helicase 2 subunit 2	ANPQVGVAFPHIK	689.3862	1376.7578	2	74	-777.777	-777.777	-777.777	-777.777	2449.78892	28.15931008	2446.8179	2450.17447	2448.079	168803.5665	1376.7564	689.3854449	1376.756364	1376.756066	FALSE			-777.777	-777.777	-777.777	1	55.2	M:\Shao-En\MSDATA\kinaseinhib\k252a\solcomp\1000x\J5\MSQuantCompatible_kinaseinhib_k252a_solcomp_1000x_J5_combo_mascot_results.html		5	-777.777	-777.777	M:\Shao-En\MSDATA\kinaseinhib\k252a\solcomp\1000x\J5\m03182008_j5_5.raw		49684277.19	1376.756435		689.3862463	TRUE	689.3854912	-777.777
-1	1	0	1.079	0.15	IPI:IPI00220834.8	83222	SPACER	SWISS-PROT:P13010|TREMBL:Q0Z7V0;Q53HH7;Q53T09;Q53TC2|ENSEMBL:ENSP00000329528|REFSEQ:NP_066964|H-INV:HIT000195394|VEGA:OTTHUMP00000164061 Tax_Id=9606 Gene_Symbol=XRCC5 ATP-dependent DNA helicase 2 subunit 2	ANPQVGVAFPHIK	693.3939	1384.7732	2	65	-777.777	-777.777	-777.777	-777.777	0	0	2445.0662	0	0	0	1384.7706	693.3931336	1384.771742	0	FALSE			-777.777	-777.777	-777.777	1	48.6	M:\Shao-En\MSDATA\kinaseinhib\k252a\solcomp\1000x\J5\MSQuantCompatible_kinaseinhib_k252a_solcomp_1000x_J5_combo_mascot_results.html	1Lys8	5	-777.777	-777.777	M:\Shao-En\MSDATA\kinaseinhib\k252a\solcomp\1000x\J5\m03182008_j5_5.raw		0	1376.756435		0	TRUE	0	-777.777
-1	1	0	1.079	0.15	IPI:IPI00220834.8	83222	SPACER	SWISS-PROT:P13010|TREMBL:Q0Z7V0;Q53HH7;Q53T09;Q53TC2|ENSEMBL:ENSP00000329528|REFSEQ:NP_066964|H-INV:HIT000195394|VEGA:OTTHUMP00000164061 Tax_Id=9606 Gene_Symbol=XRCC5 ATP-dependent DNA helicase 2 subunit 2	ANPQVGVAFPHIK	459.926	1376.7561	3	36	-777.777	-777.777	-777.777	-777.777	2449.662469	28.15931008	2455.3793	2450.280116	2446.2963	230651.4063	1376.7564	459.9258947	1376.755896	1376.75797	FALSE			-777.777	-777.777	-777.777	1	23.9	M:\Shao-En\MSDATA\kinaseinhib\k252a\solcomp\1000x\J5\MSQuantCompatible_kinaseinhib_k252a_solcomp_1000x_J5_combo_mascot_results.html		5	-777.777	-777.777	M:\Shao-En\MSDATA\kinaseinhib\k252a\solcomp\1000x\J5\m03182008_j5_5.raw		126013902.3	1376.756435		459.9266884	TRUE	459.9265831	-777.777
-1	1	0	1.079	0.15	IPI:IPI00220834.8	83222	SPACER	SWISS-PROT:P13010|TREMBL:Q0Z7V0;Q53HH7;Q53T09;Q53TC2|ENSEMBL:ENSP00000329528|REFSEQ:NP_066964|H-INV:HIT000195394|VEGA:OTTHUMP00000164061 Tax_Id=9606 Gene_Symbol=XRCC5 ATP-dependent DNA helicase 2 subunit 2	ANPQVGVAFPHIK	462.598	1384.7722	3	29	-777.777	-777.777	-777.777	-777.777	0	0	2452.0008	0	0	0	1384.7706	462.5978871	1384.771873	0	FALSE			-777.777	-777.777	-777.777	1	16.9	M:\Shao-En\MSDATA\kinaseinhib\k252a\solcomp\1000x\J5\MSQuantCompatible_kinaseinhib_k252a_solcomp_1000x_J5_combo_mascot_results.html	1Lys8	5	-777.777	-777.777	M:\Shao-En\MSDATA\kinaseinhib\k252a\solcomp\1000x\J5\m03182008_j5_5.raw		0	1376.756435		0	TRUE	0	-777.777
-1	1	0	1.079	0.15	IPI:IPI00220834.8	83222	SPACER	SWISS-PROT:P13010|TREMBL:Q0Z7V0;Q53HH7;Q53T09;Q53TC2|ENSEMBL:ENSP00000329528|REFSEQ:NP_066964|H-INV:HIT000195394|VEGA:OTTHUMP00000164061 Tax_Id=9606 Gene_Symbol=XRCC5 ATP-dependent DNA helicase 2 subunit 2	ASFEEASNQLINHIEQFLDTNETPYFMK	1114.1909	3339.551	3	60	-777.777	-777.777	-777.777	-777.777	3568.204552	7.496802716	3570.0503	3568.497236	3569.503	2910.469737	3339.5485	1114.188942	3339.545038	3331.536439	FALSE			-777.777	-777.777	-777.777	1	53	M:\Shao-En\MSDATA\kinaseinhib\k252a\solcomp\1000x\J5\MSQuantCompatible_kinaseinhib_k252a_solcomp_1000x_J5_combo_mascot_results.html	1Met(ox) 1Lys8	5	-777.777	-777.777	M:\Shao-En\MSDATA\kinaseinhib\k252a\solcomp\1000x\J5\m03182008_j5_5.raw		416622.3267	3315.539375		1114.190936	TRUE	1114.188978	-777.777
-1	1	0	1.079	0.15	IPI:IPI00220834.8	83222	SPACER	SWISS-PROT:P13010|TREMBL:Q0Z7V0;Q53HH7;Q53T09;Q53TC2|ENSEMBL:ENSP00000329528|REFSEQ:NP_066964|H-INV:HIT000195394|VEGA:OTTHUMP00000164061 Tax_Id=9606 Gene_Symbol=XRCC5 ATP-dependent DNA helicase 2 subunit 2	ASFEEASNQLINHIEQFLDTNETPYFMK	1111.5167	3331.5283	3	49	-777.777	-777.777	-777.777	-777.777	0	0	3565.8449	0	0	0	3331.5343	1111.51475	3331.522461	0	FALSE			-777.777	-777.777	-777.777	1	40.6	M:\Shao-En\MSDATA\kinaseinhib\k252a\solcomp\1000x\J5\MSQuantCompatible_kinaseinhib_k252a_solcomp_1000x_J5_combo_mascot_results.html	1Met(ox)	5	-777.777	-777.777	M:\Shao-En\MSDATA\kinaseinhib\k252a\solcomp\1000x\J5\m03182008_j5_5.raw		0	3315.539375		0	TRUE	0	-777.777
-1	1	0	1.079	0.15	IPI:IPI00220834.8	83222	SPACER	SWISS-PROT:P13010|TREMBL:Q0Z7V0;Q53HH7;Q53T09;Q53TC2|ENSEMBL:ENSP00000329528|REFSEQ:NP_066964|H-INV:HIT000195394|VEGA:OTTHUMP00000164061 Tax_Id=9606 Gene_Symbol=XRCC5 ATP-dependent DNA helicase 2 subunit 2	ASFEEASNQLINHIEQFLDTNETPYFMK	1111.5214	3331.5423	3	49	-777.777	-777.777	-777.777	-777.777	0	0	3568.3926	0	0	0	3331.5343	1111.51945	3331.536561	0	FALSE			-777.777	-777.777	-777.777	1	45.1	M:\Shao-En\MSDATA\kinaseinhib\k252a\solcomp\1000x\J5\MSQuantCompatible_kinaseinhib_k252a_solcomp_1000x_J5_combo_mascot_results.html	1Met(ox)	5	-777.777	-777.777	M:\Shao-En\MSDATA\kinaseinhib\k252a\solcomp\1000x\J5\m03182008_j5_5.raw		0	3315.539375		0	TRUE	0	-777.777
-1	1	0	1.079	0.15	IPI:IPI00220834.8	83222	SPACER	SWISS-PROT:P13010|TREMBL:Q0Z7V0;Q53HH7;Q53T09;Q53TC2|ENSEMBL:ENSP00000329528|REFSEQ:NP_066964|H-INV:HIT000195394|VEGA:OTTHUMP00000164061 Tax_Id=9606 Gene_Symbol=XRCC5 ATP-dependent DNA helicase 2 subunit 2	CFSVLGFCK	563.271	1124.5274	2	43	-777.777	-777.777	-777.777	-777.777	2767.202182	11.96014599	2765.6276	2767.723109	2769.3591	79058.41418	1124.5238	563.2706021	1124.526679	1116.510856	FALSE			-777.777	-777.777	-777.777	1	29	M:\Shao-En\MSDATA\kinaseinhib\k252a\solcomp\1000x\J5\MSQuantCompatible_kinaseinhib_k252a_solcomp_1000x_J5_combo_mascot_results.html	1Lys8	5	-777.777	-777.777	M:\Shao-En\MSDATA\kinaseinhib\k252a\solcomp\1000x\J5\m03182008_j5_5.raw		32221385.28	1002.466676		563.2708569	TRUE	563.270459	-777.777
-1	1	0	1.079	0.15	IPI:IPI00220834.8	83222	SPACER	SWISS-PROT:P13010|TREMBL:Q0Z7V0;Q53HH7;Q53T09;Q53TC2|ENSEMBL:ENSP00000329528|REFSEQ:NP_066964|H-INV:HIT000195394|VEGA:OTTHUMP00000164061 Tax_Id=9606 Gene_Symbol=XRCC5 ATP-dependent DNA helicase 2 subunit 2	CFSVLGFCK	559.2626	1116.5107	2	42	-777.777	-777.777	-777.777	-777.777	0	0	2766.6129	0	0	0	1116.5096	559.2622134	1116.509901	0	FALSE			-777.777	-777.777	-777.777	1	29.3	M:\Shao-En\MSDATA\kinaseinhib\k252a\solcomp\1000x\J5\MSQuantCompatible_kinaseinhib_k252a_solcomp_1000x_J5_combo_mascot_results.html		5	-777.777	-777.777	M:\Shao-En\MSDATA\kinaseinhib\k252a\solcomp\1000x\J5\m03182008_j5_5.raw		0	1002.466676		0	TRUE	0	-777.777
-1	1	0	1.079	0.15	IPI:IPI00220834.8	83222	SPACER	SWISS-PROT:P13010|TREMBL:Q0Z7V0;Q53HH7;Q53T09;Q53TC2|ENSEMBL:ENSP00000329528|REFSEQ:NP_066964|H-INV:HIT000195394|VEGA:OTTHUMP00000164061 Tax_Id=9606 Gene_Symbol=XRCC5 ATP-dependent DNA helicase 2 subunit 2	DDEAAAVALSSLIHALDDLDMVAIVR	913.8047	2738.3922	3	60	-777.777	-777.777	-777.777	-777.777	3851.852956	17.59300217	3843.6022	3852.016231	3852.1628	3156.297194	2738.3796	913.8033095	2738.38814	2738.376457	FALSE			-777.777	-777.777	-777.777	1	51.3	M:\Shao-En\MSDATA\kinaseinhib\k252a\solcomp\1000x\J5\MSQuantCompatible_kinaseinhib_k252a_solcomp_1000x_J5_combo_mascot_results.html	1Met(ox)	5	-777.777	-777.777	M:\Shao-En\MSDATA\kinaseinhib\k252a\solcomp\1000x\J5\m03182008_j5_5.raw		613663.2775	2722.384675		913.8017544	TRUE	913.8003638	-777.777
-1	1	0	1.079	0.15	IPI:IPI00220834.8	83222	SPACER	SWISS-PROT:P13010|TREMBL:Q0Z7V0;Q53HH7;Q53T09;Q53TC2|ENSEMBL:ENSP00000329528|REFSEQ:NP_066964|H-INV:HIT000195394|VEGA:OTTHUMP00000164061 Tax_Id=9606 Gene_Symbol=XRCC5 ATP-dependent DNA helicase 2 subunit 2	DDEAAAVALSSLIHALDDLDMVAIVR	913.7996	2738.3769	3	59	-777.777	-777.777	-777.777	-777.777	3896.04529	14.30247968	3895.0946	3895.840785	3894.5068	333.0566035	2738.3796	913.7982095	2738.37284	2738.371329	FALSE			-777.777	-777.777	-777.777	1	49.6	M:\Shao-En\MSDATA\kinaseinhib\k252a\solcomp\1000x\J5\MSQuantCompatible_kinaseinhib_k252a_solcomp_1000x_J5_combo_mascot_results.html	1Met(ox)	5	-777.777	-777.777	M:\Shao-En\MSDATA\kinaseinhib\k252a\solcomp\1000x\J5\m03182008_j5_1.raw		67780.33203	2722.384675		913.7995707	TRUE	913.7981802	-777.777
-1	1	0	1.079	0.15	IPI:IPI00220834.8	83222	SPACER	SWISS-PROT:P13010|TREMBL:Q0Z7V0;Q53HH7;Q53T09;Q53TC2|ENSEMBL:ENSP00000329528|REFSEQ:NP_066964|H-INV:HIT000195394|VEGA:OTTHUMP00000164061 Tax_Id=9606 Gene_Symbol=XRCC5 ATP-dependent DNA helicase 2 subunit 2	DDEAAAVALSSLIHALDDLDMVAIVR	913.8075	2738.4006	3	32	-777.777	-777.777	-777.777	-777.777	3810.085459	41.23655268	3813.6157	3799.294477	3826.3175	680.5587416	2738.3796	913.8061094	2738.39654	2738.371935	FALSE			-777.777	-777.777	-777.777	1	24	M:\Shao-En\MSDATA\kinaseinhib\k252a\solcomp\1000x\J5\MSQuantCompatible_kinaseinhib_k252a_solcomp_1000x_J5_combo_mascot_results.html	1Met(ox)	5	-777.777	-777.777	M:\Shao-En\MSDATA\kinaseinhib\k252a\solcomp\1000x\J5\m03182008_j5_6a.raw		142845.2891	2722.384675		913.7995984	TRUE	913.7982079	-777.777
-1	1	0	1.079	0.15	IPI:IPI00220834.8	83222	SPACER	SWISS-PROT:P13010|TREMBL:Q0Z7V0;Q53HH7;Q53T09;Q53TC2|ENSEMBL:ENSP00000329528|REFSEQ:NP_066964|H-INV:HIT000195394|VEGA:OTTHUMP00000164061 Tax_Id=9606 Gene_Symbol=XRCC5 ATP-dependent DNA helicase 2 subunit 2	DDEAAAVALSSLIHALDDLDMVAIVR	687.1078	2744.4022	4	46	-777.777	-777.777	-777.777	-777.777	3847.739025	5.2814525	3845.6614	3848.439369	3848.611	496.5216256	2744.3997	687.1070514	2744.399155	2738.376225	FALSE			-777.777	-777.777	-777.777	1	38	M:\Shao-En\MSDATA\kinaseinhib\k252a\solcomp\1000x\J5\MSQuantCompatible_kinaseinhib_k252a_solcomp_1000x_J5_combo_mascot_results.html	1Arg6 1Met(ox)	5	-777.777	-777.777	M:\Shao-En\MSDATA\kinaseinhib\k252a\solcomp\1000x\J5\m03182008_j5_5.raw		148642.3705	2722.384675		687.1075599	TRUE	687.1068113	-777.777
-1	1	0	1.079	0.15	IPI:IPI00220834.8	83222	SPACER	SWISS-PROT:P13010|TREMBL:Q0Z7V0;Q53HH7;Q53T09;Q53TC2|ENSEMBL:ENSP00000329528|REFSEQ:NP_066964|H-INV:HIT000195394|VEGA:OTTHUMP00000164061 Tax_Id=9606 Gene_Symbol=XRCC5 ATP-dependent DNA helicase 2 subunit 2	DKPSGDTAAVFEEGGDVDDLLDMI	1263.0714	2524.1282	2	118	-777.777	-777.777	-777.777	-777.777	3272.500743	8.742730553	3269.7589	3272.126723	3271.938	82291.08144	2524.1162	1263.06902	2524.123515	2524.119657	FALSE			-777.777	-777.777	-777.777	1	114.2	M:\Shao-En\MSDATA\kinaseinhib\k252a\solcomp\1000x\J5\MSQuantCompatible_kinaseinhib_k252a_solcomp_1000x_J5_combo_mascot_results.html	1Met(ox)	5	-777.777	-777.777	M:\Shao-En\MSDATA\kinaseinhib\k252a\solcomp\1000x\J5\m03182008_j5_5.raw		9717458.846	2508.121315		1263.071442	TRUE	1263.069063	-777.777
-1	1	0	1.079	0.15	IPI:IPI00220834.8	83222	SPACER	SWISS-PROT:P13010|TREMBL:Q0Z7V0;Q53HH7;Q53T09;Q53TC2|ENSEMBL:ENSP00000329528|REFSEQ:NP_066964|H-INV:HIT000195394|VEGA:OTTHUMP00000164061 Tax_Id=9606 Gene_Symbol=XRCC5 ATP-dependent DNA helicase 2 subunit 2	DKPSGDTAAVFEEGGDVDDLLDMI	1263.0715	2524.1285	2	114	-777.777	-777.777	-777.777	-777.777	0	0	3243.196	0	0	0	2524.1162	1263.06912	2524.123715	0	FALSE			-777.777	-777.777	-777.777	1	110	M:\Shao-En\MSDATA\kinaseinhib\k252a\solcomp\1000x\J5\MSQuantCompatible_kinaseinhib_k252a_solcomp_1000x_J5_combo_mascot_results.html	1Met(ox)	5	-777.777	-777.777	M:\Shao-En\MSDATA\kinaseinhib\k252a\solcomp\1000x\J5\m03182008_j5_5.raw		0	2508.121315		0	TRUE	0	-777.777
-1	1	0	1.079	0.15	IPI:IPI00220834.8	83222	SPACER	SWISS-PROT:P13010|TREMBL:Q0Z7V0;Q53HH7;Q53T09;Q53TC2|ENSEMBL:ENSP00000329528|REFSEQ:NP_066964|H-INV:HIT000195394|VEGA:OTTHUMP00000164061 Tax_Id=9606 Gene_Symbol=XRCC5 ATP-dependent DNA helicase 2 subunit 2	DKPSGDTAAVFEEGGDVDDLLDMI	1267.0764	2532.1383	2	102	-777.777	-777.777	-777.777	-777.777	0	0	3269.4763	0	0	0	2532.1304	1267.074009	2532.133493	0	FALSE			-777.777	-777.777	-777.777	1	101.9	M:\Shao-En\MSDATA\kinaseinhib\k252a\solcomp\1000x\J5\MSQuantCompatible_kinaseinhib_k252a_solcomp_1000x_J5_combo_mascot_results.html	1Met(ox) 1Lys8	5	-777.777	-777.777	M:\Shao-En\MSDATA\kinaseinhib\k252a\solcomp\1000x\J5\m03182008_j5_5.raw		0	2508.121315		0	TRUE	0	-777.777
-1	1	0	1.079	0.15	IPI:IPI00220834.8	83222	SPACER	SWISS-PROT:P13010|TREMBL:Q0Z7V0;Q53HH7;Q53T09;Q53TC2|ENSEMBL:ENSP00000329528|REFSEQ:NP_066964|H-INV:HIT000195394|VEGA:OTTHUMP00000164061 Tax_Id=9606 Gene_Symbol=XRCC5 ATP-dependent DNA helicase 2 subunit 2	DKPSGDTAAVFEEGGDVDDLLDMI	1267.0761	2532.1377	2	86	-777.777	-777.777	-777.777	-777.777	0	0	3242.919	0	0	0	2532.1304	1267.073709	2532.132893	0	FALSE			-777.777	-777.777	-777.777	1	83	M:\Shao-En\MSDATA\kinaseinhib\k252a\solcomp\1000x\J5\MSQuantCompatible_kinaseinhib_k252a_solcomp_1000x_J5_combo_mascot_results.html	1Met(ox) 1Lys8	5	-777.777	-777.777	M:\Shao-En\MSDATA\kinaseinhib\k252a\solcomp\1000x\J5\m03182008_j5_5.raw		0	2508.121315		0	TRUE	0	-777.777
-1	1	0	1.079	0.15	IPI:IPI00220834.8	83222	SPACER	SWISS-PROT:P13010|TREMBL:Q0Z7V0;Q53HH7;Q53T09;Q53TC2|ENSEMBL:ENSP00000329528|REFSEQ:NP_066964|H-INV:HIT000195394|VEGA:OTTHUMP00000164061 Tax_Id=9606 Gene_Symbol=XRCC5 ATP-dependent DNA helicase 2 subunit 2	DKPSGDTAAVFEEGGDVDDLLDMI	1267.0759	2532.1373	2	75	-777.777	-777.777	-777.777	-777.777	0	0	3277.5102	0	0	0	2532.1304	1267.073509	2532.132493	0	FALSE			-777.777	-777.777	-777.777	1	74.5	M:\Shao-En\MSDATA\kinaseinhib\k252a\solcomp\1000x\J5\MSQuantCompatible_kinaseinhib_k252a_solcomp_1000x_J5_combo_mascot_results.html	1Met(ox) 1Lys8	5	-777.777	-777.777	M:\Shao-En\MSDATA\kinaseinhib\k252a\solcomp\1000x\J5\m03182008_j5_5.raw		0	2508.121315		0	TRUE	0	-777.777
-1	1	0	1.079	0.15	IPI:IPI00220834.8	83222	SPACER	SWISS-PROT:P13010|TREMBL:Q0Z7V0;Q53HH7;Q53T09;Q53TC2|ENSEMBL:ENSP00000329528|REFSEQ:NP_066964|H-INV:HIT000195394|VEGA:OTTHUMP00000164061 Tax_Id=9606 Gene_Symbol=XRCC5 ATP-dependent DNA helicase 2 subunit 2	DKPSGDTAAVFEEGGDVDDLLDMI	845.0523	2532.135	3	79	-777.777	-777.777	-777.777	-777.777	3272.234579	8.742730553	3270.5657	3272.76459	3273.9753	28245.72917	2532.1304	845.0511041	2532.131524	2524.116711	FALSE			-777.777	-777.777	-777.777	1	73.7	M:\Shao-En\MSDATA\kinaseinhib\k252a\solcomp\1000x\J5\MSQuantCompatible_kinaseinhib_k252a_solcomp_1000x_J5_combo_mascot_results.html	1Met(ox) 1Lys8	5	-777.777	-777.777	M:\Shao-En\MSDATA\kinaseinhib\k252a\solcomp\1000x\J5\m03182008_j5_5.raw		6141609.316	2508.121315		845.0521831	TRUE	845.0509873	-777.777
-1	1	0	1.079	0.15	IPI:IPI00220834.8	83222	SPACER	SWISS-PROT:P13010|TREMBL:Q0Z7V0;Q53HH7;Q53T09;Q53TC2|ENSEMBL:ENSP00000329528|REFSEQ:NP_066964|H-INV:HIT000195394|VEGA:OTTHUMP00000164061 Tax_Id=9606 Gene_Symbol=XRCC5 ATP-dependent DNA helicase 2 subunit 2	DKPSGDTAAVFEEGGDVDDLLDMI	845.0526	2532.1359	3	75	-777.777	-777.777	-777.777	-777.777	0	0	3245.1023	0	0	0	2532.1304	845.0514041	2532.132424	0	FALSE			-777.777	-777.777	-777.777	1	65	M:\Shao-En\MSDATA\kinaseinhib\k252a\solcomp\1000x\J5\MSQuantCompatible_kinaseinhib_k252a_solcomp_1000x_J5_combo_mascot_results.html	1Met(ox) 1Lys8	5	-777.777	-777.777	M:\Shao-En\MSDATA\kinaseinhib\k252a\solcomp\1000x\J5\m03182008_j5_5.raw		0	2508.121315		0	TRUE	0	-777.777
-1	1	0	1.079	0.15	IPI:IPI00220834.8	83222	SPACER	SWISS-PROT:P13010|TREMBL:Q0Z7V0;Q53HH7;Q53T09;Q53TC2|ENSEMBL:ENSP00000329528|REFSEQ:NP_066964|H-INV:HIT000195394|VEGA:OTTHUMP00000164061 Tax_Id=9606 Gene_Symbol=XRCC5 ATP-dependent DNA helicase 2 subunit 2	DKPSGDTAAVFEEGGDVDDLLDMI	842.381	2524.1211	3	72	-777.777	-777.777	-777.777	-777.777	0	0	3270.861	0	0	0	2524.1162	842.3798117	2524.117647	0	FALSE			-777.777	-777.777	-777.777	1	67.3	M:\Shao-En\MSDATA\kinaseinhib\k252a\solcomp\1000x\J5\MSQuantCompatible_kinaseinhib_k252a_solcomp_1000x_J5_combo_mascot_results.html	1Met(ox)	5	-777.777	-777.777	M:\Shao-En\MSDATA\kinaseinhib\k252a\solcomp\1000x\J5\m03182008_j5_5.raw		0	2508.121315		0	TRUE	0	-777.777
-1	1	0	1.079	0.15	IPI:IPI00220834.8	83222	SPACER	SWISS-PROT:P13010|TREMBL:Q0Z7V0;Q53HH7;Q53T09;Q53TC2|ENSEMBL:ENSP00000329528|REFSEQ:NP_066964|H-INV:HIT000195394|VEGA:OTTHUMP00000164061 Tax_Id=9606 Gene_Symbol=XRCC5 ATP-dependent DNA helicase 2 subunit 2	DKPSGDTAAVFEEGGDVDDLLDMI	842.3813	2524.1221	3	47	-777.777	-777.777	-777.777	-777.777	0	0	3245.6802	0	0	0	2524.1162	842.3801117	2524.118547	0	FALSE			-777.777	-777.777	-777.777	1	46.8	M:\Shao-En\MSDATA\kinaseinhib\k252a\solcomp\1000x\J5\MSQuantCompatible_kinaseinhib_k252a_solcomp_1000x_J5_combo_mascot_results.html	1Met(ox)	5	-777.777	-777.777	M:\Shao-En\MSDATA\kinaseinhib\k252a\solcomp\1000x\J5\m03182008_j5_5.raw		0	2508.121315		0	TRUE	0	-777.777
-1	1	0	1.079	0.15	IPI:IPI00220834.8	83222	SPACER	SWISS-PROT:P13010|TREMBL:Q0Z7V0;Q53HH7;Q53T09;Q53TC2|ENSEMBL:ENSP00000329528|REFSEQ:NP_066964|H-INV:HIT000195394|VEGA:OTTHUMP00000164061 Tax_Id=9606 Gene_Symbol=XRCC5 ATP-dependent DNA helicase 2 subunit 2	EGLEIVK	398.2391	794.4637	2	31	-777.777	-777.777	-777.777	-777.777	2243.385395	9.851014749	2243.4356	2243.653056	2243.6531	32366.31079	794.4629	398.2391694	794.4638134	786.4505196	FALSE			-777.777	-777.777	-777.777	1	10.9	M:\Shao-En\MSDATA\kinaseinhib\k252a\solcomp\1000x\J5\MSQuantCompatible_kinaseinhib_k252a_solcomp_1000x_J5_combo_mascot_results.html	1Lys8	5	-777.777	-777.777	M:\Shao-En\MSDATA\kinaseinhib\k252a\solcomp\1000x\J5\m03182008_j5_5.raw		22811858.31	786.4486947		398.2396483	TRUE	398.2397177	-777.777
-1	1	0	1.079	0.15	IPI:IPI00220834.8	83222	SPACER	SWISS-PROT:P13010|TREMBL:Q0Z7V0;Q53HH7;Q53T09;Q53TC2|ENSEMBL:ENSP00000329528|REFSEQ:NP_066964|H-INV:HIT000195394|VEGA:OTTHUMP00000164061 Tax_Id=9606 Gene_Symbol=XRCC5 ATP-dependent DNA helicase 2 subunit 2	EPLPPIQQHIWNMLNPPAEVTTK	890.464	2668.3701	3	31	-777.777	-777.777	-777.777	-777.777	2874.149584	27.95414246	2879.9712	2873.445054	2873.8413	98235.36887	2668.3683	890.4626755	2668.366239	2668.369429	FALSE			-777.777	-777.777	-777.777	1	21.4	M:\Shao-En\MSDATA\kinaseinhib\k252a\solcomp\1000x\J5\MSQuantCompatible_kinaseinhib_k252a_solcomp_1000x_J5_combo_mascot_results.html	1Met(ox)	5	-777.777	-777.777	M:\Shao-En\MSDATA\kinaseinhib\k252a\solcomp\1000x\J5\m03182008_j5_5.raw		19631971.13	2652.373355		890.4640246	TRUE	890.4627002	-777.777
-1	1	0	1.079	0.15	IPI:IPI00220834.8	83222	SPACER	SWISS-PROT:P13010|TREMBL:Q0Z7V0;Q53HH7;Q53T09;Q53TC2|ENSEMBL:ENSP00000329528|REFSEQ:NP_066964|H-INV:HIT000195394|VEGA:OTTHUMP00000164061 Tax_Id=9606 Gene_Symbol=XRCC5 ATP-dependent DNA helicase 2 subunit 2	EPLPPIQQHIWNMLNPPAEVTTK	890.4635	2668.3688	3	30	-777.777	-777.777	-777.777	-777.777	0	0	2867.0867	0	0	0	2668.3683	890.4621756	2668.364739	0	FALSE			-777.777	-777.777	-777.777	1	19.2	M:\Shao-En\MSDATA\kinaseinhib\k252a\solcomp\1000x\J5\MSQuantCompatible_kinaseinhib_k252a_solcomp_1000x_J5_combo_mascot_results.html	1Met(ox)	5	-777.777	-777.777	M:\Shao-En\MSDATA\kinaseinhib\k252a\solcomp\1000x\J5\m03182008_j5_5.raw		0	2652.373355		0	TRUE	0	-777.777
-1	1	0	1.079	0.15	IPI:IPI00220834.8	83222	SPACER	SWISS-PROT:P13010|TREMBL:Q0Z7V0;Q53HH7;Q53T09;Q53TC2|ENSEMBL:ENSP00000329528|REFSEQ:NP_066964|H-INV:HIT000195394|VEGA:OTTHUMP00000164061 Tax_Id=9606 Gene_Symbol=XRCC5 ATP-dependent DNA helicase 2 subunit 2	EPLPPIQQHIWNMLNPPAEVTTK	893.1356	2676.385	3	17	-777.777	-777.777	-777.777	-777.777	0	0	2882.3988	0	0	0	2676.3825	893.134268	2676.381016	0	FALSE			-777.777	-777.777	-777.777	1	17	M:\Shao-En\MSDATA\kinaseinhib\k252a\solcomp\1000x\J5\MSQuantCompatible_kinaseinhib_k252a_solcomp_1000x_J5_combo_mascot_results.html	1Met(ox) 1Lys8	5	-777.777	-777.777	M:\Shao-En\MSDATA\kinaseinhib\k252a\solcomp\1000x\J5\m03182008_j5_5.raw		0	2652.373355		0	FALSE	0	-777.777
-1	1	0	1.079	0.15	IPI:IPI00220834.8	83222	SPACER	SWISS-PROT:P13010|TREMBL:Q0Z7V0;Q53HH7;Q53T09;Q53TC2|ENSEMBL:ENSP00000329528|REFSEQ:NP_066964|H-INV:HIT000195394|VEGA:OTTHUMP00000164061 Tax_Id=9606 Gene_Symbol=XRCC5 ATP-dependent DNA helicase 2 subunit 2	EPLPPIQQHIWNMLNPPAEVTTK	893.1351	2676.3836	3	16	-777.777	-777.777	-777.777	-777.777	0	0	2867.3698	0	0	0	2676.3825	893.133768	2676.379516	0	FALSE			-777.777	-777.777	-777.777	1	12.8	M:\Shao-En\MSDATA\kinaseinhib\k252a\solcomp\1000x\J5\MSQuantCompatible_kinaseinhib_k252a_solcomp_1000x_J5_combo_mascot_results.html	1Met(ox) 1Lys8	5	-777.777	-777.777	M:\Shao-En\MSDATA\kinaseinhib\k252a\solcomp\1000x\J5\m03182008_j5_5.raw		0	2652.373355		0	FALSE	0	-777.777
-1	1	0	1.079	0.15	IPI:IPI00220834.8	83222	SPACER	SWISS-PROT:P13010|TREMBL:Q0Z7V0;Q53HH7;Q53T09;Q53TC2|ENSEMBL:ENSP00000329528|REFSEQ:NP_066964|H-INV:HIT000195394|VEGA:OTTHUMP00000164061 Tax_Id=9606 Gene_Symbol=XRCC5 ATP-dependent DNA helicase 2 subunit 2	ETVYCLNDDDETEVLKEDIIQGFR	967.7887	2900.3442	3	57	-777.777	-777.777	-777.777	-777.777	3078.002346	6.294704333	3076.5662	3078.009931	3077.9754	264737.3708	2900.3385	967.7871566	2900.339682	2900.339384	FALSE			-777.777	-777.777	-777.777	1	48.3	M:\Shao-En\MSDATA\kinaseinhib\k252a\solcomp\1000x\J5\MSQuantCompatible_kinaseinhib_k252a_solcomp_1000x_J5_combo_mascot_results.html		5	-777.777	-777.777	M:\Shao-En\MSDATA\kinaseinhib\k252a\solcomp\1000x\J5\m03182008_j5_5.raw		46675971.61	2843.31707		967.7885602	TRUE	967.7870168	-777.777
-1	1	0	1.079	0.15	IPI:IPI00220834.8	83222	SPACER	SWISS-PROT:P13010|TREMBL:Q0Z7V0;Q53HH7;Q53T09;Q53TC2|ENSEMBL:ENSP00000329528|REFSEQ:NP_066964|H-INV:HIT000195394|VEGA:OTTHUMP00000164061 Tax_Id=9606 Gene_Symbol=XRCC5 ATP-dependent DNA helicase 2 subunit 2	FFMGNQVLK	550.2846	1098.5546	2	36	-777.777	-777.777	-777.777	-777.777	2411.883073	11.99571865	2407.9886	2412.01489	2414.4629	476230.3179	1098.5532	550.2842388	1098.553952	1098.553278	FALSE			-777.777	-777.777	-777.777	1	17.1	M:\Shao-En\MSDATA\kinaseinhib\k252a\solcomp\1000x\J5\MSQuantCompatible_kinaseinhib_k252a_solcomp_1000x_J5_combo_mascot_results.html	1Met(ox)	5	-777.777	-777.777	M:\Shao-En\MSDATA\kinaseinhib\k252a\solcomp\1000x\J5\m03182008_j5_5.raw		203988585.5	1082.558275		550.2845465	TRUE	550.2841853	-777.777
-1	1	0	1.079	0.15	IPI:IPI00220834.8	83222	SPACER	SWISS-PROT:P13010|TREMBL:Q0Z7V0;Q53HH7;Q53T09;Q53TC2|ENSEMBL:ENSP00000329528|REFSEQ:NP_066964|H-INV:HIT000195394|VEGA:OTTHUMP00000164061 Tax_Id=9606 Gene_Symbol=XRCC5 ATP-dependent DNA helicase 2 subunit 2	FFMGNQVLK	554.2912	1106.5679	2	32	-777.777	-777.777	-777.777	-777.777	0	0	2406.7904	0	0	0	1106.5674	554.2908275	1106.56713	0	FALSE			-777.777	-777.777	-777.777	1	17.9	M:\Shao-En\MSDATA\kinaseinhib\k252a\solcomp\1000x\J5\MSQuantCompatible_kinaseinhib_k252a_solcomp_1000x_J5_combo_mascot_results.html	1Met(ox) 1Lys8	5	-777.777	-777.777	M:\Shao-En\MSDATA\kinaseinhib\k252a\solcomp\1000x\J5\m03182008_j5_5.raw		0	1082.558275		0	TRUE	0	-777.777
-1	1	0	1.079	0.15	IPI:IPI00220834.8	83222	SPACER	SWISS-PROT:P13010|TREMBL:Q0Z7V0;Q53HH7;Q53T09;Q53TC2|ENSEMBL:ENSP00000329528|REFSEQ:NP_066964|H-INV:HIT000195394|VEGA:OTTHUMP00000164061 Tax_Id=9606 Gene_Symbol=XRCC5 ATP-dependent DNA helicase 2 subunit 2	FNNFLK	395.7212	789.4279	2	31	-777.777	-777.777	-777.777	-777.777	2364.623507	12.07292792	2360.6361	2365.303818	2363.5108	175393.7913	789.4264	395.7212765	789.4280276	781.4134439	FALSE			-777.777	-777.777	-777.777	1	0	M:\Shao-En\MSDATA\kinaseinhib\k252a\solcomp\1000x\J5\MSQuantCompatible_kinaseinhib_k252a_solcomp_1000x_J5_combo_mascot_results.html	1Lys8	5	-777.777	-777.777	M:\Shao-En\MSDATA\kinaseinhib\k252a\solcomp\1000x\J5\m03182008_j5_5.raw		125139009	781.4122647		395.7210846	TRUE	395.7211611	-777.777
-1	1	0	1.079	0.15	IPI:IPI00220834.8	83222	SPACER	SWISS-PROT:P13010|TREMBL:Q0Z7V0;Q53HH7;Q53T09;Q53TC2|ENSEMBL:ENSP00000329528|REFSEQ:NP_066964|H-INV:HIT000195394|VEGA:OTTHUMP00000164061 Tax_Id=9606 Gene_Symbol=XRCC5 ATP-dependent DNA helicase 2 subunit 2	FSEEQR	398.1862	794.3579	2	28	-777.777	-777.777	-777.777	-777.777	740.1149909	3.4456	740.2786	740.1680768	741.0063	8172.744466	794.3559	398.1862695	794.3580137	794.3569528	FALSE			-777.777	-777.777	-777.777	1	3.9	M:\Shao-En\MSDATA\kinaseinhib\k252a\solcomp\1000x\J5\MSQuantCompatible_kinaseinhib_k252a_solcomp_1000x_J5_combo_mascot_results.html		5	-777.777	-777.777	M:\Shao-En\MSDATA\kinaseinhib\k252a\solcomp\1000x\J5\m03182008_j5_5.raw		5904724.531	794.3558747		398.1860949	TRUE	398.1861644	-777.777
-1	1	0	1.079	0.15	IPI:IPI00220834.8	83222	SPACER	SWISS-PROT:P13010|TREMBL:Q0Z7V0;Q53HH7;Q53T09;Q53TC2|ENSEMBL:ENSP00000329528|REFSEQ:NP_066964|H-INV:HIT000195394|VEGA:OTTHUMP00000164061 Tax_Id=9606 Gene_Symbol=XRCC5 ATP-dependent DNA helicase 2 subunit 2	FSEEQR	401.1961	800.3777	2	15	-777.777	-777.777	-777.777	-777.777	0	0	741.5229	0	0	0	800.376	401.196161	800.3777966	0	FALSE			-777.777	-777.777	-777.777	1	3.8	M:\Shao-En\MSDATA\kinaseinhib\k252a\solcomp\1000x\J5\MSQuantCompatible_kinaseinhib_k252a_solcomp_1000x_J5_combo_mascot_results.html	1Arg6	5	-777.777	-777.777	M:\Shao-En\MSDATA\kinaseinhib\k252a\solcomp\1000x\J5\m03182008_j5_5.raw		0	794.3558747		0	FALSE	0	-777.777
-1	1	0	1.079	0.15	IPI:IPI00220834.8	83222	SPACER	SWISS-PROT:P13010|TREMBL:Q0Z7V0;Q53HH7;Q53T09;Q53TC2|ENSEMBL:ENSP00000329528|REFSEQ:NP_066964|H-INV:HIT000195394|VEGA:OTTHUMP00000164061 Tax_Id=9606 Gene_Symbol=XRCC5 ATP-dependent DNA helicase 2 subunit 2	GITEQQKEGLEIVK	794.4516	1586.8887	2	76	-777.777	-777.777	-777.777	-777.777	2298.779806	7.809541196	2295.3218	2299.020325	2298.3358	389898.3781	1586.885	794.4505474	1586.886569	1570.854665	FALSE			-777.777	-777.777	-777.777	1	57.6	M:\Shao-En\MSDATA\kinaseinhib\k252a\solcomp\1000x\J5\MSQuantCompatible_kinaseinhib_k252a_solcomp_1000x_J5_combo_mascot_results.html	2Lys8	5	-777.777	-777.777	M:\Shao-En\MSDATA\kinaseinhib\k252a\solcomp\1000x\J5\m03182008_j5_5.raw		93740394.34	1570.856605		794.4486707	TRUE	794.4476182	-777.777
-1	1	0	1.079	0.15	IPI:IPI00220834.8	83222	SPACER	SWISS-PROT:P13010|TREMBL:Q0Z7V0;Q53HH7;Q53T09;Q53TC2|ENSEMBL:ENSP00000329528|REFSEQ:NP_066964|H-INV:HIT000195394|VEGA:OTTHUMP00000164061 Tax_Id=9606 Gene_Symbol=XRCC5 ATP-dependent DNA helicase 2 subunit 2	GITEQQKEGLEIVK	786.4373	1570.8601	2	59	-777.777	-777.777	-777.777	-777.777	0	0	2296.0981	0	0	0	1570.8566	786.4362701	1570.858015	0	FALSE			-777.777	-777.777	-777.777	1	43.2	M:\Shao-En\MSDATA\kinaseinhib\k252a\solcomp\1000x\J5\MSQuantCompatible_kinaseinhib_k252a_solcomp_1000x_J5_combo_mascot_results.html		5	-777.777	-777.777	M:\Shao-En\MSDATA\kinaseinhib\k252a\solcomp\1000x\J5\m03182008_j5_5.raw		0	1570.856605		0	TRUE	0	-777.777
-1	1	0	1.079	0.15	IPI:IPI00220834.8	83222	SPACER	SWISS-PROT:P13010|TREMBL:Q0Z7V0;Q53HH7;Q53T09;Q53TC2|ENSEMBL:ENSP00000329528|REFSEQ:NP_066964|H-INV:HIT000195394|VEGA:OTTHUMP00000164061 Tax_Id=9606 Gene_Symbol=XRCC5 ATP-dependent DNA helicase 2 subunit 2	GITEQQKEGLEIVK	524.6268	1570.8586	3	19	-777.777	-777.777	-777.777	-777.777	0	0	2295.582	0	0	0	1570.8566	524.6265115	1570.857746	0	FALSE			-777.777	-777.777	-777.777	1	7.6	M:\Shao-En\MSDATA\kinaseinhib\k252a\solcomp\1000x\J5\MSQuantCompatible_kinaseinhib_k252a_solcomp_1000x_J5_combo_mascot_results.html		5	-777.777	-777.777	M:\Shao-En\MSDATA\kinaseinhib\k252a\solcomp\1000x\J5\m03182008_j5_5.raw		0	1570.856605		0	FALSE	0	-777.777
-1	1	0	1.079	0.15	IPI:IPI00220834.8	83222	SPACER	SWISS-PROT:P13010|TREMBL:Q0Z7V0;Q53HH7;Q53T09;Q53TC2|ENSEMBL:ENSP00000329528|REFSEQ:NP_066964|H-INV:HIT000195394|VEGA:OTTHUMP00000164061 Tax_Id=9606 Gene_Symbol=XRCC5 ATP-dependent DNA helicase 2 subunit 2	HIEIFTDLSSR	659.3437	1316.6729	2	67	-777.777	-777.777	-777.777	-777.777	2567.412609	10.07502618	2564.8482	2567.665494	2566.072	458445.6735	1316.6724	659.34303	1316.671535	1316.671729	FALSE			-777.777	-777.777	-777.777	1	52.7	M:\Shao-En\MSDATA\kinaseinhib\k252a\solcomp\1000x\J5\MSQuantCompatible_kinaseinhib_k252a_solcomp_1000x_J5_combo_mascot_results.html		5	-777.777	-777.777	M:\Shao-En\MSDATA\kinaseinhib\k252a\solcomp\1000x\J5\m03182008_j5_5.raw		144044959.8	1316.672445		659.3436763	TRUE	659.3430063	-777.777
-1	1	0	1.079	0.15	IPI:IPI00220834.8	83222	SPACER	SWISS-PROT:P13010|TREMBL:Q0Z7V0;Q53HH7;Q53T09;Q53TC2|ENSEMBL:ENSP00000329528|REFSEQ:NP_066964|H-INV:HIT000195394|VEGA:OTTHUMP00000164061 Tax_Id=9606 Gene_Symbol=XRCC5 ATP-dependent DNA helicase 2 subunit 2	HIEIFTDLSSR	662.3539	1322.6933	2	50	-777.777	-777.777	-777.777	-777.777	0	0	2565.1016	0	0	0	1322.6926	662.3532215	1322.691918	0	FALSE			-777.777	-777.777	-777.777	1	42.8	M:\Shao-En\MSDATA\kinaseinhib\k252a\solcomp\1000x\J5\MSQuantCompatible_kinaseinhib_k252a_solcomp_1000x_J5_combo_mascot_results.html	1Arg6	5	-777.777	-777.777	M:\Shao-En\MSDATA\kinaseinhib\k252a\solcomp\1000x\J5\m03182008_j5_5.raw		0	1316.672445		0	TRUE	0	-777.777
-1	1	0	1.079	0.15	IPI:IPI00220834.8	83222	SPACER	SWISS-PROT:P13010|TREMBL:Q0Z7V0;Q53HH7;Q53T09;Q53TC2|ENSEMBL:ENSP00000329528|REFSEQ:NP_066964|H-INV:HIT000195394|VEGA:OTTHUMP00000164061 Tax_Id=9606 Gene_Symbol=XRCC5 ATP-dependent DNA helicase 2 subunit 2	HIEIFTDLSSR	439.8991	1316.6756	3	22	-777.777	-777.777	-777.777	-777.777	0	0	2569.1218	0	0	0	1316.6724	439.8990514	1316.675366	0	FALSE			-777.777	-777.777	-777.777	1	10.3	M:\Shao-En\MSDATA\kinaseinhib\k252a\solcomp\1000x\J5\MSQuantCompatible_kinaseinhib_k252a_solcomp_1000x_J5_combo_mascot_results.html		5	-777.777	-777.777	M:\Shao-En\MSDATA\kinaseinhib\k252a\solcomp\1000x\J5\m03182008_j5_5.raw		0	1316.672445		0	FALSE	0	-777.777
-1	1	0	1.079	0.15	IPI:IPI00220834.8	83222	SPACER	SWISS-PROT:P13010|TREMBL:Q0Z7V0;Q53HH7;Q53T09;Q53TC2|ENSEMBL:ENSP00000329528|REFSEQ:NP_066964|H-INV:HIT000195394|VEGA:OTTHUMP00000164061 Tax_Id=9606 Gene_Symbol=XRCC5 ATP-dependent DNA helicase 2 subunit 2	HLMLPDFDLLEDIESK	965.9794	1929.9442	2	92	-777.777	-777.777	-777.777	-777.777	3166.975768	10.78446737	3164.2345	3167.083374	3165.6278	141837.588	1929.9394	965.9778617	1929.941198	1929.940165	FALSE			-777.777	-777.777	-777.777	1	86.3	M:\Shao-En\MSDATA\kinaseinhib\k252a\solcomp\1000x\J5\MSQuantCompatible_kinaseinhib_k252a_solcomp_1000x_J5_combo_mascot_results.html	1Met(ox)	5	-777.777	-777.777	M:\Shao-En\MSDATA\kinaseinhib\k252a\solcomp\1000x\J5\m03182008_j5_5.raw		25059787.05	1913.944425		965.9792602	TRUE	965.9777219	-777.777
-1	1	0	1.079	0.15	IPI:IPI00220834.8	83222	SPACER	SWISS-PROT:P13010|TREMBL:Q0Z7V0;Q53HH7;Q53T09;Q53TC2|ENSEMBL:ENSP00000329528|REFSEQ:NP_066964|H-INV:HIT000195394|VEGA:OTTHUMP00000164061 Tax_Id=9606 Gene_Symbol=XRCC5 ATP-dependent DNA helicase 2 subunit 2	HLMLPDFDLLEDIESK	969.9853	1937.956	2	99	-777.777	-777.777	-777.777	-777.777	0	0	3163.4371	0	0	0	1937.9536	969.9837504	1937.952975	0	FALSE			-777.777	-777.777	-777.777	1	91.6	M:\Shao-En\MSDATA\kinaseinhib\k252a\solcomp\1000x\J5\MSQuantCompatible_kinaseinhib_k252a_solcomp_1000x_J5_combo_mascot_results.html	1Met(ox) 1Lys8	5	-777.777	-777.777	M:\Shao-En\MSDATA\kinaseinhib\k252a\solcomp\1000x\J5\m03182008_j5_5.raw		0	1913.944425		0	TRUE	0	-777.777
-1	1	0	1.079	0.15	IPI:IPI00220834.8	83222	SPACER	SWISS-PROT:P13010|TREMBL:Q0Z7V0;Q53HH7;Q53T09;Q53TC2|ENSEMBL:ENSP00000329528|REFSEQ:NP_066964|H-INV:HIT000195394|VEGA:OTTHUMP00000164061 Tax_Id=9606 Gene_Symbol=XRCC5 ATP-dependent DNA helicase 2 subunit 2	HLMLPDFDLLEDIESK	644.3209	1929.941	3	58	-777.777	-777.777	-777.777	-777.777	3166.776791	13.01787426	3163.1505	3167.233447	3165.6278	122385.6667	1929.9394	644.3202726	1929.93903	1929.941029	FALSE			-777.777	-777.777	-777.777	1	40.3	M:\Shao-En\MSDATA\kinaseinhib\k252a\solcomp\1000x\J5\MSQuantCompatible_kinaseinhib_k252a_solcomp_1000x_J5_combo_mascot_results.html	1Met(ox)	5	-777.777	-777.777	M:\Shao-En\MSDATA\kinaseinhib\k252a\solcomp\1000x\J5\m03182008_j5_5.raw		40319217	1913.944425		644.3208781	TRUE	644.3202506	-777.777
-1	1	0	1.079	0.15	IPI:IPI00220834.8	83222	SPACER	SWISS-PROT:P13010|TREMBL:Q0Z7V0;Q53HH7;Q53T09;Q53TC2|ENSEMBL:ENSP00000329528|REFSEQ:NP_066964|H-INV:HIT000195394|VEGA:OTTHUMP00000164061 Tax_Id=9606 Gene_Symbol=XRCC5 ATP-dependent DNA helicase 2 subunit 2	HLMLPDFDLLEDIESK	646.9924	1937.9554	3	54	-777.777	-777.777	-777.777	-777.777	0	0	3162.862	0	0	0	1937.9536	646.991765	1937.953507	0	FALSE			-777.777	-777.777	-777.777	1	29.6	M:\Shao-En\MSDATA\kinaseinhib\k252a\solcomp\1000x\J5\MSQuantCompatible_kinaseinhib_k252a_solcomp_1000x_J5_combo_mascot_results.html	1Met(ox) 1Lys8	5	-777.777	-777.777	M:\Shao-En\MSDATA\kinaseinhib\k252a\solcomp\1000x\J5\m03182008_j5_5.raw		0	1913.944425		0	TRUE	0	-777.777
-1	1	0	1.079	0.15	IPI:IPI00220834.8	83222	SPACER	SWISS-PROT:P13010|TREMBL:Q0Z7V0;Q53HH7;Q53T09;Q53TC2|ENSEMBL:ENSP00000329528|REFSEQ:NP_066964|H-INV:HIT000195394|VEGA:OTTHUMP00000164061 Tax_Id=9606 Gene_Symbol=XRCC5 ATP-dependent DNA helicase 2 subunit 2	HLMLPDFDLLEDIESK	644.3209	1929.9408	3	39	-777.777	-777.777	-777.777	-777.777	3140.199968	8.571614107	3142.0014	3140.827274	3141.2079	21945.04677	1929.9394	644.3202726	1929.93903	1929.94099	FALSE			-777.777	-777.777	-777.777	1	28.3	M:\Shao-En\MSDATA\kinaseinhib\k252a\solcomp\1000x\J5\MSQuantCompatible_kinaseinhib_k252a_solcomp_1000x_J5_combo_mascot_results.html	1Met(ox)	5	-777.777	-777.777	M:\Shao-En\MSDATA\kinaseinhib\k252a\solcomp\1000x\J5\m03182008_j5_6a.raw		7229077.195	1913.944425		644.3208675	TRUE	644.32024	-777.777
-1	1	0	1.079	0.15	IPI:IPI00220834.8	83222	SPACER	SWISS-PROT:P13010|TREMBL:Q0Z7V0;Q53HH7;Q53T09;Q53TC2|ENSEMBL:ENSP00000329528|REFSEQ:NP_066964|H-INV:HIT000195394|VEGA:OTTHUMP00000164061 Tax_Id=9606 Gene_Symbol=XRCC5 ATP-dependent DNA helicase 2 subunit 2	HLMLPDFDLLEDIESK	646.9921	1937.9546	3	36	-777.777	-777.777	-777.777	-777.777	0	0	3139.8166	0	0	0	1937.9536	646.991465	1937.952607	0	FALSE			-777.777	-777.777	-777.777	1	23.8	M:\Shao-En\MSDATA\kinaseinhib\k252a\solcomp\1000x\J5\MSQuantCompatible_kinaseinhib_k252a_solcomp_1000x_J5_combo_mascot_results.html	1Met(ox) 1Lys8	5	-777.777	-777.777	M:\Shao-En\MSDATA\kinaseinhib\k252a\solcomp\1000x\J5\m03182008_j5_6a.raw		0	1913.944425		0	TRUE	0	-777.777
-1	1	0	1.079	0.15	IPI:IPI00220834.8	83222	SPACER	SWISS-PROT:P13010|TREMBL:Q0Z7V0;Q53HH7;Q53T09;Q53TC2|ENSEMBL:ENSP00000329528|REFSEQ:NP_066964|H-INV:HIT000195394|VEGA:OTTHUMP00000164061 Tax_Id=9606 Gene_Symbol=XRCC5 ATP-dependent DNA helicase 2 subunit 2	HLMLPDFDLLEDIESK	646.9935	1937.9586	3	35	-777.777	-777.777	-777.777	-777.777	0	0	3176.943	0	0	0	1937.9536	646.992865	1937.956807	0	FALSE			-777.777	-777.777	-777.777	1	23.6	M:\Shao-En\MSDATA\kinaseinhib\k252a\solcomp\1000x\J5\MSQuantCompatible_kinaseinhib_k252a_solcomp_1000x_J5_combo_mascot_results.html	1Met(ox) 1Lys8	5	-777.777	-777.777	M:\Shao-En\MSDATA\kinaseinhib\k252a\solcomp\1000x\J5\m03182008_j5_5.raw		0	1913.944425		0	TRUE	0	-777.777
-1	1	0	1.079	0.15	IPI:IPI00220834.8	83222	SPACER	SWISS-PROT:P13010|TREMBL:Q0Z7V0;Q53HH7;Q53T09;Q53TC2|ENSEMBL:ENSP00000329528|REFSEQ:NP_066964|H-INV:HIT000195394|VEGA:OTTHUMP00000164061 Tax_Id=9606 Gene_Symbol=XRCC5 ATP-dependent DNA helicase 2 subunit 2	HSIHWPCR	364.8442	1091.5108	3	22	-777.777	-777.777	-777.777	-777.777	0	0	1118.6598	0	0	0	1091.5083	364.844364	1091.511304	0	FALSE			-777.777	-777.777	-777.777	1	9.2	M:\Shao-En\MSDATA\kinaseinhib\k252a\solcomp\1000x\J5\MSQuantCompatible_kinaseinhib_k252a_solcomp_1000x_J5_combo_mascot_results.html		5	-777.777	-777.777	M:\Shao-En\MSDATA\kinaseinhib\k252a\solcomp\1000x\J5\m03182008_j5_5.raw		0	1034.48684		0	FALSE	0	-777.777
-1	1	0	1.079	0.15	IPI:IPI00220834.8	83222	SPACER	SWISS-PROT:P13010|TREMBL:Q0Z7V0;Q53HH7;Q53T09;Q53TC2|ENSEMBL:ENSP00000329528|REFSEQ:NP_066964|H-INV:HIT000195394|VEGA:OTTHUMP00000164061 Tax_Id=9606 Gene_Symbol=XRCC5 ATP-dependent DNA helicase 2 subunit 2	HSIHWPCR	364.8442	1091.5107	3	18	-777.777	-777.777	-777.777	-777.777	0	0	1150.2282	0	0	0	1091.5083	364.844364	1091.511304	0	FALSE			-777.777	-777.777	-777.777	1	5	M:\Shao-En\MSDATA\kinaseinhib\k252a\solcomp\1000x\J5\MSQuantCompatible_kinaseinhib_k252a_solcomp_1000x_J5_combo_mascot_results.html		5	-777.777	-777.777	M:\Shao-En\MSDATA\kinaseinhib\k252a\solcomp\1000x\J5\m03182008_j5_5.raw		0	1034.48684		0	FALSE	0	-777.777
-1	1	0	1.079	0.15	IPI:IPI00220834.8	83222	SPACER	SWISS-PROT:P13010|TREMBL:Q0Z7V0;Q53HH7;Q53T09;Q53TC2|ENSEMBL:ENSP00000329528|REFSEQ:NP_066964|H-INV:HIT000195394|VEGA:OTTHUMP00000164061 Tax_Id=9606 Gene_Symbol=XRCC5 ATP-dependent DNA helicase 2 subunit 2	HSIHWPCR	364.8437	1091.5092	3	17	-777.777	-777.777	-777.777	-777.777	0	0	1181.3553	0	0	0	1091.5083	364.843864	1091.509804	0	FALSE			-777.777	-777.777	-777.777	1	4.2	M:\Shao-En\MSDATA\kinaseinhib\k252a\solcomp\1000x\J5\MSQuantCompatible_kinaseinhib_k252a_solcomp_1000x_J5_combo_mascot_results.html		5	-777.777	-777.777	M:\Shao-En\MSDATA\kinaseinhib\k252a\solcomp\1000x\J5\m03182008_j5_5.raw		0	1034.48684		0	FALSE	0	-777.777
-1	1	0	1.079	0.15	IPI:IPI00220834.8	83222	SPACER	SWISS-PROT:P13010|TREMBL:Q0Z7V0;Q53HH7;Q53T09;Q53TC2|ENSEMBL:ENSP00000329528|REFSEQ:NP_066964|H-INV:HIT000195394|VEGA:OTTHUMP00000164061 Tax_Id=9606 Gene_Symbol=XRCC5 ATP-dependent DNA helicase 2 subunit 2	HSIHWPCR	366.8509	1097.531	3	17	-777.777	-777.777	-777.777	-777.777	0	0	990.0322	0	0	0	1097.5284	366.8510583	1097.531387	0	FALSE			-777.777	-777.777	-777.777	1	7.2	M:\Shao-En\MSDATA\kinaseinhib\k252a\solcomp\1000x\J5\MSQuantCompatible_kinaseinhib_k252a_solcomp_1000x_J5_combo_mascot_results.html	1Arg6	5	-777.777	-777.777	M:\Shao-En\MSDATA\kinaseinhib\k252a\solcomp\1000x\J5\m03182008_j5_5.raw		0	1034.48684		0	FALSE	0	-777.777
-1	1	0	1.079	0.15	IPI:IPI00220834.8	83222	SPACER	SWISS-PROT:P13010|TREMBL:Q0Z7V0;Q53HH7;Q53T09;Q53TC2|ENSEMBL:ENSP00000329528|REFSEQ:NP_066964|H-INV:HIT000195394|VEGA:OTTHUMP00000164061 Tax_Id=9606 Gene_Symbol=XRCC5 ATP-dependent DNA helicase 2 subunit 2	HSIHWPCR	364.8442	1091.5108	3	14	-777.777	-777.777	-777.777	-777.777	0	0	1206.3362	0	0	0	1091.5083	364.844364	1091.511304	0	FALSE			-777.777	-777.777	-777.777	1	1.7	M:\Shao-En\MSDATA\kinaseinhib\k252a\solcomp\1000x\J5\MSQuantCompatible_kinaseinhib_k252a_solcomp_1000x_J5_combo_mascot_results.html		5	-777.777	-777.777	M:\Shao-En\MSDATA\kinaseinhib\k252a\solcomp\1000x\J5\m03182008_j5_5.raw		0	1034.48684		0	FALSE	0	-777.777
-1	1	0	1.079	0.15	IPI:IPI00220834.8	83222	SPACER	SWISS-PROT:P13010|TREMBL:Q0Z7V0;Q53HH7;Q53T09;Q53TC2|ENSEMBL:ENSP00000329528|REFSEQ:NP_066964|H-INV:HIT000195394|VEGA:OTTHUMP00000164061 Tax_Id=9606 Gene_Symbol=XRCC5 ATP-dependent DNA helicase 2 subunit 2	HSIHWPCR	366.8509	1097.5308	3	11	-777.777	-777.777	-777.777	-777.777	0	0	1101.7007	0	0	0	1097.5284	366.8510583	1097.531387	0	FALSE			-777.777	-777.777	-777.777	1	1.2	M:\Shao-En\MSDATA\kinaseinhib\k252a\solcomp\1000x\J5\MSQuantCompatible_kinaseinhib_k252a_solcomp_1000x_J5_combo_mascot_results.html	1Arg6	5	-777.777	-777.777	M:\Shao-En\MSDATA\kinaseinhib\k252a\solcomp\1000x\J5\m03182008_j5_5.raw		0	1034.48684		0	FALSE	0	-777.777
-1	1	0	1.079	0.15	IPI:IPI00220834.8	83222	SPACER	SWISS-PROT:P13010|TREMBL:Q0Z7V0;Q53HH7;Q53T09;Q53TC2|ENSEMBL:ENSP00000329528|REFSEQ:NP_066964|H-INV:HIT000195394|VEGA:OTTHUMP00000164061 Tax_Id=9606 Gene_Symbol=XRCC5 ATP-dependent DNA helicase 2 subunit 2	IKTLFPLIEAK	636.9018	1271.789	2	41	-777.777	-777.777	-777.777	-777.777	2740.986062	14.5749718	2738.0995	2741.537881	2742.481	148956.7825	1271.7853	636.9011936	1271.787862	1271.786435	FALSE			-777.777	-777.777	-777.777	1	12.6	M:\Shao-En\MSDATA\kinaseinhib\k252a\solcomp\1000x\J5\MSQuantCompatible_kinaseinhib_k252a_solcomp_1000x_J5_combo_mascot_results.html		5	-777.777	-777.777	M:\Shao-En\MSDATA\kinaseinhib\k252a\solcomp\1000x\J5\m03182008_j5_5.raw		50059687.13	1271.785275		636.9016659	TRUE	636.9010594	-777.777
-1	1	0	1.079	0.15	IPI:IPI00220834.8	83222	SPACER	SWISS-PROT:P13010|TREMBL:Q0Z7V0;Q53HH7;Q53T09;Q53TC2|ENSEMBL:ENSP00000329528|REFSEQ:NP_066964|H-INV:HIT000195394|VEGA:OTTHUMP00000164061 Tax_Id=9606 Gene_Symbol=XRCC5 ATP-dependent DNA helicase 2 subunit 2	IKTLFPLIEAK	644.9156	1287.8166	2	37	-777.777	-777.777	-777.777	-777.777	0	0	2737.8483	0	0	0	1287.8137	644.9149709	1287.815416	0	FALSE			-777.777	-777.777	-777.777	1	30	M:\Shao-En\MSDATA\kinaseinhib\k252a\solcomp\1000x\J5\MSQuantCompatible_kinaseinhib_k252a_solcomp_1000x_J5_combo_mascot_results.html	2Lys8	5	-777.777	-777.777	M:\Shao-En\MSDATA\kinaseinhib\k252a\solcomp\1000x\J5\m03182008_j5_5.raw		0	1271.785275		0	TRUE	0	-777.777
-1	1	0	1.079	0.15	IPI:IPI00220834.8	83222	SPACER	SWISS-PROT:P13010|TREMBL:Q0Z7V0;Q53HH7;Q53T09;Q53TC2|ENSEMBL:ENSP00000329528|REFSEQ:NP_066964|H-INV:HIT000195394|VEGA:OTTHUMP00000164061 Tax_Id=9606 Gene_Symbol=XRCC5 ATP-dependent DNA helicase 2 subunit 2	IKTLFPLIEAK	424.9365	1271.7876	3	40	-777.777	-777.777	-777.777	-777.777	2740.794041	14.5749718	2736.2372	2741.545604	2738.848	130261.5975	1271.7853	424.9364938	1271.787693	1271.788258	FALSE			-777.777	-777.777	-777.777	1	31.6	M:\Shao-En\MSDATA\kinaseinhib\k252a\solcomp\1000x\J5\MSQuantCompatible_kinaseinhib_k252a_solcomp_1000x_J5_combo_mascot_results.html		5	-777.777	-777.777	M:\Shao-En\MSDATA\kinaseinhib\k252a\solcomp\1000x\J5\m03182008_j5_5.raw		82151744.75	1271.785275		424.936684	TRUE	424.9366778	-777.777
-1	1	0	1.079	0.15	IPI:IPI00220834.8	83222	SPACER	SWISS-PROT:P13010|TREMBL:Q0Z7V0;Q53HH7;Q53T09;Q53TC2|ENSEMBL:ENSP00000329528|REFSEQ:NP_066964|H-INV:HIT000195394|VEGA:OTTHUMP00000164061 Tax_Id=9606 Gene_Symbol=XRCC5 ATP-dependent DNA helicase 2 subunit 2	IKTLFPLIEAK	430.2787	1287.8143	3	32	-777.777	-777.777	-777.777	-777.777	0	0	2735.6957	0	0	0	1287.8137	430.2786787	1287.814248	0	FALSE			-777.777	-777.777	-777.777	1	21.4	M:\Shao-En\MSDATA\kinaseinhib\k252a\solcomp\1000x\J5\MSQuantCompatible_kinaseinhib_k252a_solcomp_1000x_J5_combo_mascot_results.html	2Lys8	5	-777.777	-777.777	M:\Shao-En\MSDATA\kinaseinhib\k252a\solcomp\1000x\J5\m03182008_j5_5.raw		0	1271.785275		0	TRUE	0	-777.777
-1	1	0	1.079	0.15	IPI:IPI00220834.8	83222	SPACER	SWISS-PROT:P13010|TREMBL:Q0Z7V0;Q53HH7;Q53T09;Q53TC2|ENSEMBL:ENSP00000329528|REFSEQ:NP_066964|H-INV:HIT000195394|VEGA:OTTHUMP00000164061 Tax_Id=9606 Gene_Symbol=XRCC5 ATP-dependent DNA helicase 2 subunit 2	IQPGSQQADFLDALIVSMDVIQHETIGK	1023.8576	3068.551	3	23	-777.777	-777.777	-777.777	-777.777	0	0	3338.6618	0	0	0	3068.5488	1023.855898	3068.545905	0	FALSE			-777.777	-777.777	-777.777	1	17.6	M:\Shao-En\MSDATA\kinaseinhib\k252a\solcomp\1000x\J5\MSQuantCompatible_kinaseinhib_k252a_solcomp_1000x_J5_combo_mascot_results.html	1Met(ox)	5	-777.777	-777.777	M:\Shao-En\MSDATA\kinaseinhib\k252a\solcomp\1000x\J5\m03182008_j5_5.raw		0	3052.553885		0	FALSE	0	-777.777
-1	1	0	1.079	0.15	IPI:IPI00220834.8	83222	SPACER	SWISS-PROT:P13010|TREMBL:Q0Z7V0;Q53HH7;Q53T09;Q53TC2|ENSEMBL:ENSP00000329528|REFSEQ:NP_066964|H-INV:HIT000195394|VEGA:OTTHUMP00000164061 Tax_Id=9606 Gene_Symbol=XRCC5 ATP-dependent DNA helicase 2 subunit 2	IQPGSQQADFLDALIVSMDVIQHETIGK	1026.53	3076.5682	3	16	-777.777	-777.777	-777.777	-777.777	0	0	3354.711	0	0	0	3076.563	1026.52829	3076.563083	0	FALSE			-777.777	-777.777	-777.777	1	12.1	M:\Shao-En\MSDATA\kinaseinhib\k252a\solcomp\1000x\J5\MSQuantCompatible_kinaseinhib_k252a_solcomp_1000x_J5_combo_mascot_results.html	1Met(ox) 1Lys8	5	-777.777	-777.777	M:\Shao-En\MSDATA\kinaseinhib\k252a\solcomp\1000x\J5\m03182008_j5_5.raw		0	3052.553885		0	FALSE	0	-777.777
-1	1	0	1.079	0.15	IPI:IPI00220834.8	83222	SPACER	SWISS-PROT:P13010|TREMBL:Q0Z7V0;Q53HH7;Q53T09;Q53TC2|ENSEMBL:ENSP00000329528|REFSEQ:NP_066964|H-INV:HIT000195394|VEGA:OTTHUMP00000164061 Tax_Id=9606 Gene_Symbol=XRCC5 ATP-dependent DNA helicase 2 subunit 2	IQPGSQQADFLDALIVSMDVIQHETIGK	1026.5299	3076.568	3	12	-777.777	-777.777	-777.777	-777.777	0	0	3311.1037	0	0	0	3076.563	1026.52819	3076.562783	0	FALSE			-777.777	-777.777	-777.777	1	7.7	M:\Shao-En\MSDATA\kinaseinhib\k252a\solcomp\1000x\J5\MSQuantCompatible_kinaseinhib_k252a_solcomp_1000x_J5_combo_mascot_results.html	1Met(ox) 1Lys8	5	-777.777	-777.777	M:\Shao-En\MSDATA\kinaseinhib\k252a\solcomp\1000x\J5\m03182008_j5_6a.raw		0	3052.553885		0	FALSE	0	-777.777
-1	1	0	1.079	0.15	IPI:IPI00220834.8	83222	SPACER	SWISS-PROT:P13010|TREMBL:Q0Z7V0;Q53HH7;Q53T09;Q53TC2|ENSEMBL:ENSP00000329528|REFSEQ:NP_066964|H-INV:HIT000195394|VEGA:OTTHUMP00000164061 Tax_Id=9606 Gene_Symbol=XRCC5 ATP-dependent DNA helicase 2 subunit 2	IQPGSQQADFLDALIVSMDVIQHETIGK	1026.53	3076.5682	3	11	-777.777	-777.777	-777.777	-777.777	0	0	3338.3751	0	0	0	3076.563	1026.52829	3076.563083	0	FALSE			-777.777	-777.777	-777.777	1	2.5	M:\Shao-En\MSDATA\kinaseinhib\k252a\solcomp\1000x\J5\MSQuantCompatible_kinaseinhib_k252a_solcomp_1000x_J5_combo_mascot_results.html	1Met(ox) 1Lys8	5	-777.777	-777.777	M:\Shao-En\MSDATA\kinaseinhib\k252a\solcomp\1000x\J5\m03182008_j5_5.raw		0	3052.553885		0	FALSE	0	-777.777
-1	1	0	1.079	0.15	IPI:IPI00220834.8	83222	SPACER	SWISS-PROT:P13010|TREMBL:Q0Z7V0;Q53HH7;Q53T09;Q53TC2|ENSEMBL:ENSP00000329528|REFSEQ:NP_066964|H-INV:HIT000195394|VEGA:OTTHUMP00000164061 Tax_Id=9606 Gene_Symbol=XRCC5 ATP-dependent DNA helicase 2 subunit 2	IQPGSQQADFLDALIVSMDVIQHETIGK	770.1504	3076.5725	4	78	-777.777	-777.777	-777.777	-777.777	3346.412456	14.47802795	3340.054	3345.96059	3345.7832	33300.4123	3076.563	770.1494162	3076.568614	3068.549703	FALSE			-777.777	-777.777	-777.777	1	73.2	M:\Shao-En\MSDATA\kinaseinhib\k252a\solcomp\1000x\J5\MSQuantCompatible_kinaseinhib_k252a_solcomp_1000x_J5_combo_mascot_results.html	1Met(ox) 1Lys8	5	-777.777	-777.777	M:\Shao-En\MSDATA\kinaseinhib\k252a\solcomp\1000x\J5\m03182008_j5_5.raw		8344080.168	3052.553885		770.1503184	TRUE	770.1493347	-777.777
-1	1	0	1.079	0.15	IPI:IPI00220834.8	83222	SPACER	SWISS-PROT:P13010|TREMBL:Q0Z7V0;Q53HH7;Q53T09;Q53TC2|ENSEMBL:ENSP00000329528|REFSEQ:NP_066964|H-INV:HIT000195394|VEGA:OTTHUMP00000164061 Tax_Id=9606 Gene_Symbol=XRCC5 ATP-dependent DNA helicase 2 subunit 2	IQPGSQQADFLDALIVSMDVIQHETIGK	768.1447	3068.5499	4	70	-777.777	-777.777	-777.777	-777.777	0	0	3346.3143	0	0	0	3068.5488	768.1437219	3068.545837	0	FALSE			-777.777	-777.777	-777.777	1	56.9	M:\Shao-En\MSDATA\kinaseinhib\k252a\solcomp\1000x\J5\MSQuantCompatible_kinaseinhib_k252a_solcomp_1000x_J5_combo_mascot_results.html	1Met(ox)	5	-777.777	-777.777	M:\Shao-En\MSDATA\kinaseinhib\k252a\solcomp\1000x\J5\m03182008_j5_5.raw		0	3052.553885		0	TRUE	0	-777.777
-1	1	0	1.079	0.15	IPI:IPI00220834.8	83222	SPACER	SWISS-PROT:P13010|TREMBL:Q0Z7V0;Q53HH7;Q53T09;Q53TC2|ENSEMBL:ENSP00000329528|REFSEQ:NP_066964|H-INV:HIT000195394|VEGA:OTTHUMP00000164061 Tax_Id=9606 Gene_Symbol=XRCC5 ATP-dependent DNA helicase 2 subunit 2	IQPGSQQADFLDALIVSMDVIQHETIGKK	800.1703	3196.6519	4	36	-777.777	-777.777	-777.777	-777.777	3204.317544	15.67122815	3200.8231	3204.861369	3205.8977	35525.76919	3196.6438	800.1692312	3196.647874	3196.642633	TRUE	Charge state is not the expected. Detected:	2. Expected: 4 Deci charge: 2.00	-777.777	-777.777	-777.777	1	5.2	M:\Shao-En\MSDATA\kinaseinhib\k252a\solcomp\1000x\J5\MSQuantCompatible_kinaseinhib_k252a_solcomp_1000x_J5_combo_mascot_results.html	1Met(ox)	5	-777.777	-777.777	M:\Shao-En\MSDATA\kinaseinhib\k252a\solcomp\1000x\J5\m03182008_j5_5.raw		8338432.434	3180.648845		800.1685414	TRUE	800.1674726	-777.777
-1	1	0	1.079	0.15	IPI:IPI00220834.8	83222	SPACER	SWISS-PROT:P13010|TREMBL:Q0Z7V0;Q53HH7;Q53T09;Q53TC2|ENSEMBL:ENSP00000329528|REFSEQ:NP_066964|H-INV:HIT000195394|VEGA:OTTHUMP00000164061 Tax_Id=9606 Gene_Symbol=XRCC5 ATP-dependent DNA helicase 2 subunit 2	IQPGSQQADFLDALIVSMDVIQHETIGKK	804.1769	3212.6784	4	24	-777.777	-777.777	-777.777	-777.777	0	0	3200.5361	0	0	0	3212.6722	804.1758199	3212.674229	0	FALSE			-777.777	-777.777	-777.777	1	18.2	M:\Shao-En\MSDATA\kinaseinhib\k252a\solcomp\1000x\J5\MSQuantCompatible_kinaseinhib_k252a_solcomp_1000x_J5_combo_mascot_results.html	1Met(ox) 2Lys8	5	-777.777	-777.777	M:\Shao-En\MSDATA\kinaseinhib\k252a\solcomp\1000x\J5\m03182008_j5_5.raw		0	3180.648845		0	FALSE	0	-777.777
-1	1	0	1.079	0.15	IPI:IPI00220834.8	83222	SPACER	SWISS-PROT:P13010|TREMBL:Q0Z7V0;Q53HH7;Q53T09;Q53TC2|ENSEMBL:ENSP00000329528|REFSEQ:NP_066964|H-INV:HIT000195394|VEGA:OTTHUMP00000164061 Tax_Id=9606 Gene_Symbol=XRCC5 ATP-dependent DNA helicase 2 subunit 2	KASFEEASNQLINHIEQFLDTNETPYFMK	869.9239	3475.6665	4	17	-777.777	-777.777	-777.777	-777.777	0	0	3417.2076	0	0	0	3475.6576	869.9226337	3475.661484	0	FALSE			-777.777	-777.777	-777.777	1	11.3	M:\Shao-En\MSDATA\kinaseinhib\k252a\solcomp\1000x\J5\MSQuantCompatible_kinaseinhib_k252a_solcomp_1000x_J5_combo_mascot_results.html	1Met(ox) 2Lys8	5	-777.777	-777.777	M:\Shao-En\MSDATA\kinaseinhib\k252a\solcomp\1000x\J5\m03182008_j5_5.raw		0	3443.634335		0	FALSE	0	-777.777
-1	1	0	1.079	0.15	IPI:IPI00220834.8	83222	SPACER	SWISS-PROT:P13010|TREMBL:Q0Z7V0;Q53HH7;Q53T09;Q53TC2|ENSEMBL:ENSP00000329528|REFSEQ:NP_066964|H-INV:HIT000195394|VEGA:OTTHUMP00000164061 Tax_Id=9606 Gene_Symbol=XRCC5 ATP-dependent DNA helicase 2 subunit 2	KFLAPK	352.2295	702.4445	2	28	-777.777	-777.777	-777.777	-777.777	800.5703425	8.013053941	799.5816	800.7852176	800.0531	4935.338485	702.4428	352.2296997	702.444874	702.4443049	FALSE			-777.777	-777.777	-777.777	1	2.4	M:\Shao-En\MSDATA\kinaseinhib\k252a\solcomp\1000x\J5\MSQuantCompatible_kinaseinhib_k252a_solcomp_1000x_J5_combo_mascot_results.html		5	-777.777	-777.777	M:\Shao-En\MSDATA\kinaseinhib\k252a\solcomp\1000x\J5\m03182008_j5_5.raw		4296105.625	702.4428247		352.2294542	TRUE	352.2296538	-777.777
-1	1	0	1.079	0.15	IPI:IPI00220834.8	83222	SPACER	SWISS-PROT:P13010|TREMBL:Q0Z7V0;Q53HH7;Q53T09;Q53TC2|ENSEMBL:ENSP00000329528|REFSEQ:NP_066964|H-INV:HIT000195394|VEGA:OTTHUMP00000164061 Tax_Id=9606 Gene_Symbol=XRCC5 ATP-dependent DNA helicase 2 subunit 2	KFLAPK	360.2437	718.4728	2	27	-777.777	-777.777	-777.777	-777.777	0	0	798.8009	0	0	0	718.4712	360.243877	718.4732286	0	FALSE			-777.777	-777.777	-777.777	1	4.5	M:\Shao-En\MSDATA\kinaseinhib\k252a\solcomp\1000x\J5\MSQuantCompatible_kinaseinhib_k252a_solcomp_1000x_J5_combo_mascot_results.html	2Lys8	5	-777.777	-777.777	M:\Shao-En\MSDATA\kinaseinhib\k252a\solcomp\1000x\J5\m03182008_j5_5.raw		0	702.4428247		0	TRUE	0	-777.777
-1	1	0	1.079	0.15	IPI:IPI00220834.8	83222	SPACER	SWISS-PROT:P13010|TREMBL:Q0Z7V0;Q53HH7;Q53T09;Q53TC2|ENSEMBL:ENSP00000329528|REFSEQ:NP_066964|H-INV:HIT000195394|VEGA:OTTHUMP00000164061 Tax_Id=9606 Gene_Symbol=XRCC5 ATP-dependent DNA helicase 2 subunit 2	KLCVFK	397.7334	793.4523	2	28	-777.777	-777.777	-777.777	-777.777	1056.11759	52.89064243	1045.8408	1057.715835	1064.0838	6989.48064	793.452	397.7334708	793.4524162	793.4527438	FALSE			-777.777	-777.777	-777.777	1	2.1	M:\Shao-En\MSDATA\kinaseinhib\k252a\solcomp\1000x\J5\MSQuantCompatible_kinaseinhib_k252a_solcomp_1000x_J5_combo_mascot_results.html		5	-777.777	-777.777	M:\Shao-En\MSDATA\kinaseinhib\k252a\solcomp\1000x\J5\m03182008_j5_5.raw		4856847.563	736.4305501		397.7335034	TRUE	397.7335742	-777.777
-1	1	0	1.079	0.15	IPI:IPI00220834.8	83222	SPACER	SWISS-PROT:P13010|TREMBL:Q0Z7V0;Q53HH7;Q53T09;Q53TC2|ENSEMBL:ENSP00000329528|REFSEQ:NP_066964|H-INV:HIT000195394|VEGA:OTTHUMP00000164061 Tax_Id=9606 Gene_Symbol=XRCC5 ATP-dependent DNA helicase 2 subunit 2	KLCVFK	405.7479	809.4813	2	26	-777.777	-777.777	-777.777	-777.777	0	0	1068.5702	0	0	0	809.4804	405.7479481	809.4813709	0	FALSE			-777.777	-777.777	-777.777	1	3.4	M:\Shao-En\MSDATA\kinaseinhib\k252a\solcomp\1000x\J5\MSQuantCompatible_kinaseinhib_k252a_solcomp_1000x_J5_combo_mascot_results.html	2Lys8	5	-777.777	-777.777	M:\Shao-En\MSDATA\kinaseinhib\k252a\solcomp\1000x\J5\m03182008_j5_5.raw		0	736.4305501		0	TRUE	0	-777.777
-1	1	0	1.079	0.15	IPI:IPI00220834.8	83222	SPACER	SWISS-PROT:P13010|TREMBL:Q0Z7V0;Q53HH7;Q53T09;Q53TC2|ENSEMBL:ENSP00000329528|REFSEQ:NP_066964|H-INV:HIT000195394|VEGA:OTTHUMP00000164061 Tax_Id=9606 Gene_Symbol=XRCC5 ATP-dependent DNA helicase 2 subunit 2	KLCVFK	405.7478	809.4811	2	24	-777.777	-777.777	-777.777	-777.777	0	0	1057.7211	0	0	0	809.4804	405.7478481	809.4811709	0	FALSE			-777.777	-777.777	-777.777	1	3.1	M:\Shao-En\MSDATA\kinaseinhib\k252a\solcomp\1000x\J5\MSQuantCompatible_kinaseinhib_k252a_solcomp_1000x_J5_combo_mascot_results.html	2Lys8	5	-777.777	-777.777	M:\Shao-En\MSDATA\kinaseinhib\k252a\solcomp\1000x\J5\m03182008_j5_5.raw		0	736.4305501		0	FALSE	0	-777.777
-1	1	0	1.079	0.15	IPI:IPI00220834.8	83222	SPACER	SWISS-PROT:P13010|TREMBL:Q0Z7V0;Q53HH7;Q53T09;Q53TC2|ENSEMBL:ENSP00000329528|REFSEQ:NP_066964|H-INV:HIT000195394|VEGA:OTTHUMP00000164061 Tax_Id=9606 Gene_Symbol=XRCC5 ATP-dependent DNA helicase 2 subunit 2	KTWTVVDAK	532.3094	1062.6042	2	25	-777.777	-777.777	-777.777	-777.777	0	0	2045.4328	0	0	0	1062.6044	532.3090897	1062.603654	0	FALSE			-777.777	-777.777	-777.777	1	12.2	M:\Shao-En\MSDATA\kinaseinhib\k252a\solcomp\1000x\J5\MSQuantCompatible_kinaseinhib_k252a_solcomp_1000x_J5_combo_mascot_results.html	2Lys8	5	-777.777	-777.777	M:\Shao-En\MSDATA\kinaseinhib\k252a\solcomp\1000x\J5\m03182008_j5_5.raw		0	1046.576025		0	FALSE	0	-777.777
-1	1	0	1.079	0.15	IPI:IPI00220834.8	83222	SPACER	SWISS-PROT:P13010|TREMBL:Q0Z7V0;Q53HH7;Q53T09;Q53TC2|ENSEMBL:ENSP00000329528|REFSEQ:NP_066964|H-INV:HIT000195394|VEGA:OTTHUMP00000164061 Tax_Id=9606 Gene_Symbol=XRCC5 ATP-dependent DNA helicase 2 subunit 2	KVITMFVQR	569.3264	1136.6382	2	48	-777.777	-777.777	-777.777	-777.777	2142.633637	7.936363411	2142.5653	2143.29846	2143.3539	157902.0158	1136.6376	569.3259849	1136.637444	1136.636873	FALSE			-777.777	-777.777	-777.777	1	31.3	M:\Shao-En\MSDATA\kinaseinhib\k252a\solcomp\1000x\J5\MSQuantCompatible_kinaseinhib_k252a_solcomp_1000x_J5_combo_mascot_results.html	1Met(ox)	5	-777.777	-777.777	M:\Shao-En\MSDATA\kinaseinhib\k252a\solcomp\1000x\J5\m03182008_j5_5.raw		62624934.06	1120.642675		569.3254494	TRUE	569.3250343	-777.777
-1	1	0	1.079	0.15	IPI:IPI00220834.8	83222	SPACER	SWISS-PROT:P13010|TREMBL:Q0Z7V0;Q53HH7;Q53T09;Q53TC2|ENSEMBL:ENSP00000329528|REFSEQ:NP_066964|H-INV:HIT000195394|VEGA:OTTHUMP00000164061 Tax_Id=9606 Gene_Symbol=XRCC5 ATP-dependent DNA helicase 2 subunit 2	KVITMFVQR	576.3438	1150.673	2	28	-777.777	-777.777	-777.777	-777.777	0	0	2141.3395	0	0	0	1150.6719	576.343365	1150.672205	0	FALSE			-777.777	-777.777	-777.777	1	14	M:\Shao-En\MSDATA\kinaseinhib\k252a\solcomp\1000x\J5\MSQuantCompatible_kinaseinhib_k252a_solcomp_1000x_J5_combo_mascot_results.html	1Arg6 1Met(ox) 1Lys8	5	-777.777	-777.777	M:\Shao-En\MSDATA\kinaseinhib\k252a\solcomp\1000x\J5\m03182008_j5_5.raw		0	1120.642675		0	TRUE	0	-777.777
-1	1	0	1.079	0.15	IPI:IPI00220834.8	83222	SPACER	SWISS-PROT:P13010|TREMBL:Q0Z7V0;Q53HH7;Q53T09;Q53TC2|ENSEMBL:ENSP00000329528|REFSEQ:NP_066964|H-INV:HIT000195394|VEGA:OTTHUMP00000164061 Tax_Id=9606 Gene_Symbol=XRCC5 ATP-dependent DNA helicase 2 subunit 2	KVITMFVQR	384.5654	1150.6744	3	31	-777.777	-777.777	-777.777	-777.777	2142.520271	7.936363411	2142.3229	2143.297379	2143.3539	78579.9185	1150.6719	384.5655081	1150.674736	1136.639446	FALSE			-777.777	-777.777	-777.777	1	20.7	M:\Shao-En\MSDATA\kinaseinhib\k252a\solcomp\1000x\J5\MSQuantCompatible_kinaseinhib_k252a_solcomp_1000x_J5_combo_mascot_results.html	1Arg6 1Met(ox) 1Lys8	5	-777.777	-777.777	M:\Shao-En\MSDATA\kinaseinhib\k252a\solcomp\1000x\J5\m03182008_j5_5.raw		61143505.75	1120.642675		384.5653869	TRUE	384.565495	-777.777
-1	1	0	1.079	0.15	IPI:IPI00220834.8	83222	SPACER	SWISS-PROT:P13010|TREMBL:Q0Z7V0;Q53HH7;Q53T09;Q53TC2|ENSEMBL:ENSP00000329528|REFSEQ:NP_066964|H-INV:HIT000195394|VEGA:OTTHUMP00000164061 Tax_Id=9606 Gene_Symbol=XRCC5 ATP-dependent DNA helicase 2 subunit 2	KVITMFVQR	379.8873	1136.6401	3	28	-777.777	-777.777	-777.777	-777.777	0	0	2142.0764	0	0	0	1136.6376	379.8874214	1136.640476	0	FALSE			-777.777	-777.777	-777.777	1	17.2	M:\Shao-En\MSDATA\kinaseinhib\k252a\solcomp\1000x\J5\MSQuantCompatible_kinaseinhib_k252a_solcomp_1000x_J5_combo_mascot_results.html	1Met(ox)	5	-777.777	-777.777	M:\Shao-En\MSDATA\kinaseinhib\k252a\solcomp\1000x\J5\m03182008_j5_5.raw		0	1120.642675		0	TRUE	0	-777.777
-1	1	0	1.079	0.15	IPI:IPI00220834.8	83222	SPACER	SWISS-PROT:P13010|TREMBL:Q0Z7V0;Q53HH7;Q53T09;Q53TC2|ENSEMBL:ENSP00000329528|REFSEQ:NP_066964|H-INV:HIT000195394|VEGA:OTTHUMP00000164061 Tax_Id=9606 Gene_Symbol=XRCC5 ATP-dependent DNA helicase 2 subunit 2	KVITMFVQR	384.5655	1150.6747	3	10	-777.777	-777.777	-777.777	-777.777	0	0	2147.8992	0	0	0	1150.6719	384.5656081	1150.675036	0	FALSE			-777.777	-777.777	-777.777	1	0.9	M:\Shao-En\MSDATA\kinaseinhib\k252a\solcomp\1000x\J5\MSQuantCompatible_kinaseinhib_k252a_solcomp_1000x_J5_combo_mascot_results.html	1Arg6 1Met(ox) 1Lys8	5	-777.777	-777.777	M:\Shao-En\MSDATA\kinaseinhib\k252a\solcomp\1000x\J5\m03182008_j5_5.raw		0	1120.642675		0	FALSE	0	-777.777
-1	1	0	1.079	0.15	IPI:IPI00220834.8	83222	SPACER	SWISS-PROT:P13010|TREMBL:Q0Z7V0;Q53HH7;Q53T09;Q53TC2|ENSEMBL:ENSP00000329528|REFSEQ:NP_066964|H-INV:HIT000195394|VEGA:OTTHUMP00000164061 Tax_Id=9606 Gene_Symbol=XRCC5 ATP-dependent DNA helicase 2 subunit 2	KYAPTEAQLNAVDALIDSMSLAK	1233.1385	2464.2624	2	93	-777.777	-777.777	-777.777	-777.777	2944.579331	12.96699434	2941.8785	2944.837276	2942.6989	117666.5769	2464.2519	1233.136205	2464.257885	2464.254281	FALSE			-777.777	-777.777	-777.777	1	82.2	M:\Shao-En\MSDATA\kinaseinhib\k252a\solcomp\1000x\J5\MSQuantCompatible_kinaseinhib_k252a_solcomp_1000x_J5_combo_mascot_results.html	1Met(ox)	5	-777.777	-777.777	M:\Shao-En\MSDATA\kinaseinhib\k252a\solcomp\1000x\J5\m03182008_j5_5.raw		14438489.91	2448.256985		1233.137729	TRUE	1233.135435	-777.777
-1	1	0	1.079	0.15	IPI:IPI00220834.8	83222	SPACER	SWISS-PROT:P13010|TREMBL:Q0Z7V0;Q53HH7;Q53T09;Q53TC2|ENSEMBL:ENSP00000329528|REFSEQ:NP_066964|H-INV:HIT000195394|VEGA:OTTHUMP00000164061 Tax_Id=9606 Gene_Symbol=XRCC5 ATP-dependent DNA helicase 2 subunit 2	KYAPTEAQLNAVDALIDSMSLAK	1241.1521	2480.2896	2	72	-777.777	-777.777	-777.777	-777.777	0	0	2949.7631	0	0	0	2480.2803	1241.149783	2480.28504	0	FALSE			-777.777	-777.777	-777.777	1	63.1	M:\Shao-En\MSDATA\kinaseinhib\k252a\solcomp\1000x\J5\MSQuantCompatible_kinaseinhib_k252a_solcomp_1000x_J5_combo_mascot_results.html	1Met(ox) 2Lys8	5	-777.777	-777.777	M:\Shao-En\MSDATA\kinaseinhib\k252a\solcomp\1000x\J5\m03182008_j5_5.raw		0	2448.256985		0	TRUE	0	-777.777
-1	1	0	1.079	0.15	IPI:IPI00220834.8	83222	SPACER	SWISS-PROT:P13010|TREMBL:Q0Z7V0;Q53HH7;Q53T09;Q53TC2|ENSEMBL:ENSP00000329528|REFSEQ:NP_066964|H-INV:HIT000195394|VEGA:OTTHUMP00000164061 Tax_Id=9606 Gene_Symbol=XRCC5 ATP-dependent DNA helicase 2 subunit 2	KYAPTEAQLNAVDALIDSMSLAK	822.4253	2464.254	3	64	-777.777	-777.777	-777.777	-777.777	2944.873218	12.96699434	2941.3473	2945.034374	2942.6989	277316.1432	2464.2519	822.4241682	2464.250717	2464.253458	FALSE			-777.777	-777.777	-777.777	1	58.4	M:\Shao-En\MSDATA\kinaseinhib\k252a\solcomp\1000x\J5\MSQuantCompatible_kinaseinhib_k252a_solcomp_1000x_J5_combo_mascot_results.html	1Met(ox)	5	-777.777	-777.777	M:\Shao-En\MSDATA\kinaseinhib\k252a\solcomp\1000x\J5\m03182008_j5_5.raw		62429609.45	2448.256985		822.4254018	TRUE	822.42427	-777.777
-1	1	0	1.079	0.15	IPI:IPI00220834.8	83222	SPACER	SWISS-PROT:P13010|TREMBL:Q0Z7V0;Q53HH7;Q53T09;Q53TC2|ENSEMBL:ENSP00000329528|REFSEQ:NP_066964|H-INV:HIT000195394|VEGA:OTTHUMP00000164061 Tax_Id=9606 Gene_Symbol=XRCC5 ATP-dependent DNA helicase 2 subunit 2	KYAPTEAQLNAVDALIDSMSLAK	822.4252	2464.2539	3	59	-777.777	-777.777	-777.777	-777.777	0	0	2950.8522	0	0	0	2464.2519	822.4240682	2464.250417	0	FALSE			-777.777	-777.777	-777.777	1	53.3	M:\Shao-En\MSDATA\kinaseinhib\k252a\solcomp\1000x\J5\MSQuantCompatible_kinaseinhib_k252a_solcomp_1000x_J5_combo_mascot_results.html	1Met(ox)	5	-777.777	-777.777	M:\Shao-En\MSDATA\kinaseinhib\k252a\solcomp\1000x\J5\m03182008_j5_5.raw		0	2448.256985		0	TRUE	0	-777.777
-1	1	0	1.079	0.15	IPI:IPI00220834.8	83222	SPACER	SWISS-PROT:P13010|TREMBL:Q0Z7V0;Q53HH7;Q53T09;Q53TC2|ENSEMBL:ENSP00000329528|REFSEQ:NP_066964|H-INV:HIT000195394|VEGA:OTTHUMP00000164061 Tax_Id=9606 Gene_Symbol=XRCC5 ATP-dependent DNA helicase 2 subunit 2	LFQCLLHR	546.8071	1091.5997	2	43	-777.777	-777.777	-777.777	-777.777	2482.078775	9.934788803	2480.9577	2482.661063	2483.5041	371782.0902	1091.6005	546.8067487	1091.598972	1085.579989	FALSE			-777.777	-777.777	-777.777	1	21.3	M:\Shao-En\MSDATA\kinaseinhib\k252a\solcomp\1000x\J5\MSQuantCompatible_kinaseinhib_k252a_solcomp_1000x_J5_combo_mascot_results.html	1Arg6	5	-777.777	-777.777	M:\Shao-En\MSDATA\kinaseinhib\k252a\solcomp\1000x\J5\m03182008_j5_5.raw		161697210	1028.55894		546.8079478	TRUE	546.8075965	-777.777
-1	1	0	1.079	0.15	IPI:IPI00220834.8	83222	SPACER	SWISS-PROT:P13010|TREMBL:Q0Z7V0;Q53HH7;Q53T09;Q53TC2|ENSEMBL:ENSP00000329528|REFSEQ:NP_066964|H-INV:HIT000195394|VEGA:OTTHUMP00000164061 Tax_Id=9606 Gene_Symbol=XRCC5 ATP-dependent DNA helicase 2 subunit 2	LFQCLLHR	362.8683	1085.5831	3	25	-777.777	-777.777	-777.777	-777.777	0	0	2480.4801	0	0	0	1085.5804	362.8684696	1085.583621	0	FALSE			-777.777	-777.777	-777.777	1	11.3	M:\Shao-En\MSDATA\kinaseinhib\k252a\solcomp\1000x\J5\MSQuantCompatible_kinaseinhib_k252a_solcomp_1000x_J5_combo_mascot_results.html		5	-777.777	-777.777	M:\Shao-En\MSDATA\kinaseinhib\k252a\solcomp\1000x\J5\m03182008_j5_5.raw		0	1028.55894		0	FALSE	0	-777.777
-1	1	0	1.079	0.15	IPI:IPI00220834.8	83222	SPACER	SWISS-PROT:P13010|TREMBL:Q0Z7V0;Q53HH7;Q53T09;Q53TC2|ENSEMBL:ENSP00000329528|REFSEQ:NP_066964|H-INV:HIT000195394|VEGA:OTTHUMP00000164061 Tax_Id=9606 Gene_Symbol=XRCC5 ATP-dependent DNA helicase 2 subunit 2	LFQCLLHR	362.8673	1085.5801	3	20	-777.777	-777.777	-777.777	-777.777	0	0	2467.7723	0	0	0	1085.5804	362.8674696	1085.580621	0	FALSE			-777.777	-777.777	-777.777	1	5.1	M:\Shao-En\MSDATA\kinaseinhib\k252a\solcomp\1000x\J5\MSQuantCompatible_kinaseinhib_k252a_solcomp_1000x_J5_combo_mascot_results.html		5	-777.777	-777.777	M:\Shao-En\MSDATA\kinaseinhib\k252a\solcomp\1000x\J5\m03182008_j5_6a.raw		0	1028.55894		0	FALSE	0	-777.777
-1	1	0	1.079	0.15	IPI:IPI00220834.8	83222	SPACER	SWISS-PROT:P13010|TREMBL:Q0Z7V0;Q53HH7;Q53T09;Q53TC2|ENSEMBL:ENSP00000329528|REFSEQ:NP_066964|H-INV:HIT000195394|VEGA:OTTHUMP00000164061 Tax_Id=9606 Gene_Symbol=XRCC5 ATP-dependent DNA helicase 2 subunit 2	LGGHGPSFPLK	559.3168	1116.619	2	44	-777.777	-777.777	-777.777	-777.777	2266.238179	18.46213439	2259.8759	2266.4088	2264.6101	169872.0674	1116.6171	559.3164133	1116.618301	1108.602061	FALSE			-777.777	-777.777	-777.777	1	25.7	M:\Shao-En\MSDATA\kinaseinhib\k252a\solcomp\1000x\J5\MSQuantCompatible_kinaseinhib_k252a_solcomp_1000x_J5_combo_mascot_results.html	1Lys8	5	-777.777	-777.777	M:\Shao-En\MSDATA\kinaseinhib\k252a\solcomp\1000x\J5\m03182008_j5_5.raw		70061987.19	1108.602895		559.3151147	TRUE	559.314728	-777.777
-1	1	0	1.079	0.15	IPI:IPI00220834.8	83222	SPACER	SWISS-PROT:P13010|TREMBL:Q0Z7V0;Q53HH7;Q53T09;Q53TC2|ENSEMBL:ENSP00000329528|REFSEQ:NP_066964|H-INV:HIT000195394|VEGA:OTTHUMP00000164061 Tax_Id=9606 Gene_Symbol=XRCC5 ATP-dependent DNA helicase 2 subunit 2	LGGHGPSFPLK	555.3085	1108.6024	2	33	-777.777	-777.777	-777.777	-777.777	0	0	2260.115	0	0	0	1108.6029	555.3081246	1108.601724	0	FALSE			-777.777	-777.777	-777.777	1	19.2	M:\Shao-En\MSDATA\kinaseinhib\k252a\solcomp\1000x\J5\MSQuantCompatible_kinaseinhib_k252a_solcomp_1000x_J5_combo_mascot_results.html		5	-777.777	-777.777	M:\Shao-En\MSDATA\kinaseinhib\k252a\solcomp\1000x\J5\m03182008_j5_5.raw		0	1108.602895		0	TRUE	0	-777.777
-1	1	0	1.079	0.15	IPI:IPI00220834.8	83222	SPACER	SWISS-PROT:P13010|TREMBL:Q0Z7V0;Q53HH7;Q53T09;Q53TC2|ENSEMBL:ENSP00000329528|REFSEQ:NP_066964|H-INV:HIT000195394|VEGA:OTTHUMP00000164061 Tax_Id=9606 Gene_Symbol=XRCC5 ATP-dependent DNA helicase 2 subunit 2	LGGHGPSFPLK	370.5423	1108.6051	3	49	-777.777	-777.777	-777.777	-777.777	2266.299632	22.5027479	2258.1763	2266.500425	2264.6101	209044.1725	1108.6029	370.5424478	1108.605555	1108.605098	FALSE			-777.777	-777.777	-777.777	1	31.2	M:\Shao-En\MSDATA\kinaseinhib\k252a\solcomp\1000x\J5\MSQuantCompatible_kinaseinhib_k252a_solcomp_1000x_J5_combo_mascot_results.html		5	-777.777	-777.777	M:\Shao-En\MSDATA\kinaseinhib\k252a\solcomp\1000x\J5\m03182008_j5_5.raw		161905859.5	1108.602895		370.5421662	TRUE	370.542314	-777.777
-1	1	0	1.079	0.15	IPI:IPI00220834.8	83222	SPACER	SWISS-PROT:P13010|TREMBL:Q0Z7V0;Q53HH7;Q53T09;Q53TC2|ENSEMBL:ENSP00000329528|REFSEQ:NP_066964|H-INV:HIT000195394|VEGA:OTTHUMP00000164061 Tax_Id=9606 Gene_Symbol=XRCC5 ATP-dependent DNA helicase 2 subunit 2	LGGHGPSFPLK	370.5422	1108.6047	3	47	-777.777	-777.777	-777.777	-777.777	0	0	2274.1175	0	0	0	1108.6029	370.5423478	1108.605255	0	FALSE			-777.777	-777.777	-777.777	1	26.8	M:\Shao-En\MSDATA\kinaseinhib\k252a\solcomp\1000x\J5\MSQuantCompatible_kinaseinhib_k252a_solcomp_1000x_J5_combo_mascot_results.html		5	-777.777	-777.777	M:\Shao-En\MSDATA\kinaseinhib\k252a\solcomp\1000x\J5\m03182008_j5_5.raw		0	1108.602895		0	TRUE	0	-777.777
-1	1	0	1.079	0.15	IPI:IPI00220834.8	83222	SPACER	SWISS-PROT:P13010|TREMBL:Q0Z7V0;Q53HH7;Q53T09;Q53TC2|ENSEMBL:ENSP00000329528|REFSEQ:NP_066964|H-INV:HIT000195394|VEGA:OTTHUMP00000164061 Tax_Id=9606 Gene_Symbol=XRCC5 ATP-dependent DNA helicase 2 subunit 2	LGGHGPSFPLK	373.2137	1116.6192	3	43	-777.777	-777.777	-777.777	-777.777	0	0	2272.2984	0	0	0	1116.6171	373.2138403	1116.619733	0	FALSE			-777.777	-777.777	-777.777	1	23.8	M:\Shao-En\MSDATA\kinaseinhib\k252a\solcomp\1000x\J5\MSQuantCompatible_kinaseinhib_k252a_solcomp_1000x_J5_combo_mascot_results.html	1Lys8	5	-777.777	-777.777	M:\Shao-En\MSDATA\kinaseinhib\k252a\solcomp\1000x\J5\m03182008_j5_5.raw		0	1108.602895		0	TRUE	0	-777.777
[truncated: 16,403 more rows]
[truncated: 52 more columns]
