# Supplementary material for: Empirical Bayes Analysis of Quantitative Proteomics Experiments
Source: PLoS One. 2009 Oct 14;4(10):e7454. doi: 10.1371/journal.pone.0007454 (PMC2759080; doi:10.1371/journal.pone.0007454)
Supplement: Data Set S1 — MSQuant output files for small-molecule target identification experiments analyzed in this study. (38.94 MB ZIP) [file pone.0007454.s009.zip › Margolin_et_al_MSB_dataset/k252a/pt25x/k252a_pt25x_rep1.txt]

Calibration constants,
A:	0.999996331
B:	0.000987262
Mode:	Arg13C6 and Lys13C615N2
Dishes:	2
Reserved - N	1/1	StDev	2/1	StDev	Accession number	Mass [Da]	Reserved	Description	Sequence	MCR (Mass charge ratio) [Th]	Measured mass [Da]	Charge	Score	*** Intensity wild	*** XIC wild [Da*secs]	*** Ratio (of intensity sums)	*** StDev	LC centroid [secs]	LC peak width [secs]	LC, MS/MS event [secs]	LC peak detection centroid [secs]	LC max time [secs]	LC max intensity [sumCounts]	Mascot calculated mass [Da]	Calibrated measured MCR [Th]	Calibrated measured mass [Da]	Neutral MS centroid for LC max [Da]	Bad peak	Bad peak text	Reserved	*** High ratio	*** High StDev	*** Ratios correlation	Peptide rank	Peptide delta score	Result file	Modifications	Mascot protein hit number	*** Isotope intensity	*** Higher isotope intensity	Raw file path	Naked seq	Max wild for checked	Peptide mass, no mods [Da]	Sequence with mods	Uncalibrated MS centroid MCR [Th]	Verified	Calibrated MS centroid mass [Da]	*** Isotope XIC [Da*secs]
-1	1	0	0.681	0.12	IPI:IPI00013452.8	172080	SPACER	SWISS-PROT:P07814|TREMBL:A0AVA9;Q05BP6;Q05DF8;Q3KQZ8;Q5DSM1;Q5H9S5;Q6PD57;Q86X73|ENSEMBL:ENSP00000355890|REFSEQ:NP_004437|H-INV:HIT000321887|VEGA:OTTHUMP00000035562 Tax_Id=9606 Gene_Symbol=EPRS glutamyl-prolyl tRNA synthetase	AALLNQHYQVNFK	777.4211	1552.8276	2	76	-777.777	-777.777	-777.777	-777.777	2458.016648	7.763486574	2457.6453	2458.075451	2458.8364	261985.9359	1552.8241	777.4192352	1552.823945	1544.808639	FALSE			-777.777	-777.777	-777.777	1	57.1	M:\Shao-En\MSDATA\kinaseinhib\k252a\solcomp\100x\J3\kinaseinhib_k252a_solcomp_100x_J3_combo.mgf.html	1Lys8	1	-777.777	-777.777	M:\Shao-En\MSDATA\kinaseinhib\k252a\solcomp\100x\J3\m03152008_j3_6.raw		64708522.97	1544.809945		777.4209624	TRUE	777.4190975	-777.777
-1	1	0	0.681	0.12	IPI:IPI00013452.8	172080	SPACER	SWISS-PROT:P07814|TREMBL:A0AVA9;Q05BP6;Q05DF8;Q3KQZ8;Q5DSM1;Q5H9S5;Q6PD57;Q86X73|ENSEMBL:ENSP00000355890|REFSEQ:NP_004437|H-INV:HIT000321887|VEGA:OTTHUMP00000035562 Tax_Id=9606 Gene_Symbol=EPRS glutamyl-prolyl tRNA synthetase	AALLNQHYQVNFK	773.4136	1544.8127	2	67	-777.777	-777.777	-777.777	-777.777	0	0	2456.8764	0	0	0	1544.8099	773.4117499	1544.808974	0	FALSE			-777.777	-777.777	-777.777	1	54.4	M:\Shao-En\MSDATA\kinaseinhib\k252a\solcomp\100x\J3\kinaseinhib_k252a_solcomp_100x_J3_combo.mgf.html		1	-777.777	-777.777	M:\Shao-En\MSDATA\kinaseinhib\k252a\solcomp\100x\J3\m03152008_j3_6.raw		0	1544.809945		0	TRUE	0	-777.777
-1	1	0	0.681	0.12	IPI:IPI00013452.8	172080	SPACER	SWISS-PROT:P07814|TREMBL:A0AVA9;Q05BP6;Q05DF8;Q3KQZ8;Q5DSM1;Q5H9S5;Q6PD57;Q86X73|ENSEMBL:ENSP00000355890|REFSEQ:NP_004437|H-INV:HIT000321887|VEGA:OTTHUMP00000035562 Tax_Id=9606 Gene_Symbol=EPRS glutamyl-prolyl tRNA synthetase	AALLNQHYQVNFK	515.9451	1544.8136	3	40	-777.777	-777.777	-777.777	-777.777	2458.077775	7.763486574	2455.8784	2458.092335	2457.1292	304042.4063	1544.8099	515.9441944	1544.810795	1544.809663	FALSE			-777.777	-777.777	-777.777	1	29.2	M:\Shao-En\MSDATA\kinaseinhib\k252a\solcomp\100x\J3\kinaseinhib_k252a_solcomp_100x_J3_combo.mgf.html		1	-777.777	-777.777	M:\Shao-En\MSDATA\kinaseinhib\k252a\solcomp\100x\J3\m03152008_j3_6.raw		143567903.8	1544.809945		515.9451343	TRUE	515.9442287	-777.777
-1	1	0	0.681	0.12	IPI:IPI00013452.8	172080	SPACER	SWISS-PROT:P07814|TREMBL:A0AVA9;Q05BP6;Q05DF8;Q3KQZ8;Q5DSM1;Q5H9S5;Q6PD57;Q86X73|ENSEMBL:ENSP00000355890|REFSEQ:NP_004437|H-INV:HIT000321887|VEGA:OTTHUMP00000035562 Tax_Id=9606 Gene_Symbol=EPRS glutamyl-prolyl tRNA synthetase	AIQGGTSHHLGQNFSK	845.4327	1688.8509	2	90	-777.777	-777.777	-777.777	-777.777	847.6335253	8.086097379	847.5746	848.1662923	846.5928	30022.249	1688.8474	845.4305856	1688.846646	1680.831025	FALSE			-777.777	-777.777	-777.777	1	75.9	M:\Shao-En\MSDATA\kinaseinhib\k252a\solcomp\100x\J3\kinaseinhib_k252a_solcomp_100x_J3_combo.mgf.html	1Lys8	1	-777.777	-777.777	M:\Shao-En\MSDATA\kinaseinhib\k252a\solcomp\100x\J3\m03152008_j3_6.raw		6527753.039	1680.833195		845.4327021	TRUE	845.4305877	-777.777
-1	1	0	0.681	0.12	IPI:IPI00013452.8	172080	SPACER	SWISS-PROT:P07814|TREMBL:A0AVA9;Q05BP6;Q05DF8;Q3KQZ8;Q5DSM1;Q5H9S5;Q6PD57;Q86X73|ENSEMBL:ENSP00000355890|REFSEQ:NP_004437|H-INV:HIT000321887|VEGA:OTTHUMP00000035562 Tax_Id=9606 Gene_Symbol=EPRS glutamyl-prolyl tRNA synthetase	AIQGGTSHHLGQNFSK	841.4252	1680.8359	2	79	-777.777	-777.777	-777.777	-777.777	0	0	846.3207	0	0	0	1680.8332	841.4231003	1680.831675	0	FALSE			-777.777	-777.777	-777.777	1	67.2	M:\Shao-En\MSDATA\kinaseinhib\k252a\solcomp\100x\J3\kinaseinhib_k252a_solcomp_100x_J3_combo.mgf.html		1	-777.777	-777.777	M:\Shao-En\MSDATA\kinaseinhib\k252a\solcomp\100x\J3\m03152008_j3_6.raw		0	1680.833195		0	TRUE	0	-777.777
-1	1	0	0.681	0.12	IPI:IPI00013452.8	172080	SPACER	SWISS-PROT:P07814|TREMBL:A0AVA9;Q05BP6;Q05DF8;Q3KQZ8;Q5DSM1;Q5H9S5;Q6PD57;Q86X73|ENSEMBL:ENSP00000355890|REFSEQ:NP_004437|H-INV:HIT000321887|VEGA:OTTHUMP00000035562 Tax_Id=9606 Gene_Symbol=EPRS glutamyl-prolyl tRNA synthetase	AIQGGTSHHLGQNFSK	563.9565	1688.8476	3	20	-777.777	-777.777	-777.777	-777.777	0	0	845.8008	0	0	0	1688.8474	563.9554183	1688.844467	0	FALSE			-777.777	-777.777	-777.777	1	12.2	M:\Shao-En\MSDATA\kinaseinhib\k252a\solcomp\100x\J3\kinaseinhib_k252a_solcomp_100x_J3_combo.mgf.html	1Lys8	1	-777.777	-777.777	M:\Shao-En\MSDATA\kinaseinhib\k252a\solcomp\100x\J3\m03152008_j3_6.raw		0	1680.833195		0	FALSE	0	-777.777
-1	1	0	0.681	0.12	IPI:IPI00013452.8	172080	SPACER	SWISS-PROT:P07814|TREMBL:A0AVA9;Q05BP6;Q05DF8;Q3KQZ8;Q5DSM1;Q5H9S5;Q6PD57;Q86X73|ENSEMBL:ENSP00000355890|REFSEQ:NP_004437|H-INV:HIT000321887|VEGA:OTTHUMP00000035562 Tax_Id=9606 Gene_Symbol=EPRS glutamyl-prolyl tRNA synthetase	AKINEAVECLLSLK	794.444	1586.8734	2	76	-777.777	-777.777	-777.777	-777.777	2908.556956	8.328230404	2909.2082	2908.237286	2908.1677	90831.9909	1586.8701	794.4420727	1586.86962	1586.870214	FALSE			-777.777	-777.777	-777.777	1	60.1	M:\Shao-En\MSDATA\kinaseinhib\k252a\solcomp\100x\J3\kinaseinhib_k252a_solcomp_100x_J3_combo.mgf.html		1	-777.777	-777.777	M:\Shao-En\MSDATA\kinaseinhib\k252a\solcomp\100x\J3\m03152008_j3_6.raw		21567650.84	1529.84868		794.4439899	TRUE	794.4420626	-777.777
-1	1	0	0.681	0.12	IPI:IPI00013452.8	172080	SPACER	SWISS-PROT:P07814|TREMBL:A0AVA9;Q05BP6;Q05DF8;Q3KQZ8;Q5DSM1;Q5H9S5;Q6PD57;Q86X73|ENSEMBL:ENSP00000355890|REFSEQ:NP_004437|H-INV:HIT000321887|VEGA:OTTHUMP00000035562 Tax_Id=9606 Gene_Symbol=EPRS glutamyl-prolyl tRNA synthetase	AKINEAVECLLSLK	802.4601	1602.9057	2	68	-777.777	-777.777	-777.777	-777.777	0	0	2909.4689	0	0	0	1602.8985	802.4581433	1602.901761	0	FALSE			-777.777	-777.777	-777.777	1	58.4	M:\Shao-En\MSDATA\kinaseinhib\k252a\solcomp\100x\J3\kinaseinhib_k252a_solcomp_100x_J3_combo.mgf.html	2Lys8	1	-777.777	-777.777	M:\Shao-En\MSDATA\kinaseinhib\k252a\solcomp\100x\J3\m03152008_j3_6.raw		0	1529.84868		0	TRUE	0	-777.777
-1	1	0	0.681	0.12	IPI:IPI00013452.8	172080	SPACER	SWISS-PROT:P07814|TREMBL:A0AVA9;Q05BP6;Q05DF8;Q3KQZ8;Q5DSM1;Q5H9S5;Q6PD57;Q86X73|ENSEMBL:ENSP00000355890|REFSEQ:NP_004437|H-INV:HIT000321887|VEGA:OTTHUMP00000035562 Tax_Id=9606 Gene_Symbol=EPRS glutamyl-prolyl tRNA synthetase	AKINEAVECLLSLK	529.9663	1586.8771	3	21	-777.777	-777.777	-777.777	-777.777	0	0	2909.7333	0	0	0	1586.8701	529.965343	1586.874241	0	FALSE			-777.777	-777.777	-777.777	1	11.5	M:\Shao-En\MSDATA\kinaseinhib\k252a\solcomp\100x\J3\kinaseinhib_k252a_solcomp_100x_J3_combo.mgf.html		1	-777.777	-777.777	M:\Shao-En\MSDATA\kinaseinhib\k252a\solcomp\100x\J3\m03152008_j3_6.raw		0	1529.84868		0	FALSE	0	-777.777
-1	1	0	0.681	0.12	IPI:IPI00013452.8	172080	SPACER	SWISS-PROT:P07814|TREMBL:A0AVA9;Q05BP6;Q05DF8;Q3KQZ8;Q5DSM1;Q5H9S5;Q6PD57;Q86X73|ENSEMBL:ENSP00000355890|REFSEQ:NP_004437|H-INV:HIT000321887|VEGA:OTTHUMP00000035562 Tax_Id=9606 Gene_Symbol=EPRS glutamyl-prolyl tRNA synthetase	APKDQVDIAVQELLQLK	954.5462	1907.0779	2	79	-777.777	-777.777	-777.777	-777.777	3134.210438	10.57282346	3133.9276	3134.410117	3134.467	58059.59402	1907.0727	954.5436853	1907.072845	1907.072876	FALSE			-777.777	-777.777	-777.777	1	68.8	M:\Shao-En\MSDATA\kinaseinhib\k252a\solcomp\100x\J3\kinaseinhib_k252a_solcomp_100x_J3_combo.mgf.html		1	-777.777	-777.777	M:\Shao-En\MSDATA\kinaseinhib\k252a\solcomp\100x\J3\m03152008_j3_6.raw		10463281.27	1907.072735		954.5460948	TRUE	954.5435802	-777.777
-1	1	0	0.681	0.12	IPI:IPI00013452.8	172080	SPACER	SWISS-PROT:P07814|TREMBL:A0AVA9;Q05BP6;Q05DF8;Q3KQZ8;Q5DSM1;Q5H9S5;Q6PD57;Q86X73|ENSEMBL:ENSP00000355890|REFSEQ:NP_004437|H-INV:HIT000321887|VEGA:OTTHUMP00000035562 Tax_Id=9606 Gene_Symbol=EPRS glutamyl-prolyl tRNA synthetase	APKDQVDIAVQELLQLK	636.6989	1907.0748	3	40	-777.777	-777.777	-777.777	-777.777	3133.478844	12.84354485	3131.235	3133.705849	3134.467	118699.1913	1907.0727	636.6975514	1907.070866	1907.073131	FALSE			-777.777	-777.777	-777.777	1	29.7	M:\Shao-En\MSDATA\kinaseinhib\k252a\solcomp\100x\J3\kinaseinhib_k252a_solcomp_100x_J3_combo.mgf.html		1	-777.777	-777.777	M:\Shao-En\MSDATA\kinaseinhib\k252a\solcomp\100x\J3\m03152008_j3_6.raw		40100846.38	1907.072735		636.6989789	TRUE	636.6976303	-777.777
-1	1	0	0.681	0.12	IPI:IPI00013452.8	172080	SPACER	SWISS-PROT:P07814|TREMBL:A0AVA9;Q05BP6;Q05DF8;Q3KQZ8;Q5DSM1;Q5H9S5;Q6PD57;Q86X73|ENSEMBL:ENSP00000355890|REFSEQ:NP_004437|H-INV:HIT000321887|VEGA:OTTHUMP00000035562 Tax_Id=9606 Gene_Symbol=EPRS glutamyl-prolyl tRNA synthetase	APKDQVDIAVQELLQLK	642.0428	1923.1067	3	23	-777.777	-777.777	-777.777	-777.777	0	0	3133.1452	0	0	0	1923.1011	642.0414318	1923.102507	0	FALSE			-777.777	-777.777	-777.777	1	16.6	M:\Shao-En\MSDATA\kinaseinhib\k252a\solcomp\100x\J3\kinaseinhib_k252a_solcomp_100x_J3_combo.mgf.html	2Lys8	1	-777.777	-777.777	M:\Shao-En\MSDATA\kinaseinhib\k252a\solcomp\100x\J3\m03152008_j3_6.raw		0	1907.072735		0	FALSE	0	-777.777
-1	1	0	0.681	0.12	IPI:IPI00013452.8	172080	SPACER	SWISS-PROT:P07814|TREMBL:A0AVA9;Q05BP6;Q05DF8;Q3KQZ8;Q5DSM1;Q5H9S5;Q6PD57;Q86X73|ENSEMBL:ENSP00000355890|REFSEQ:NP_004437|H-INV:HIT000321887|VEGA:OTTHUMP00000035562 Tax_Id=9606 Gene_Symbol=EPRS glutamyl-prolyl tRNA synthetase	AYVDDTPAEQMK	684.3125	1366.6105	2	72	-777.777	-777.777	-777.777	-777.777	2233.508154	10.20270017	2234.8625	2234.228438	2235.1069	50587.34292	1366.6075	684.3109767	1366.607428	1366.606721	FALSE			-777.777	-777.777	-777.777	1	58	M:\Shao-En\MSDATA\kinaseinhib\k252a\solcomp\100x\J3\kinaseinhib_k252a_solcomp_100x_J3_combo.mgf.html		1	-777.777	-777.777	M:\Shao-En\MSDATA\kinaseinhib\k252a\solcomp\100x\J3\m03152008_j3_6.raw		15057039.86	1366.607465		684.3125582	TRUE	684.311035	-777.777
-1	1	0	0.681	0.12	IPI:IPI00013452.8	172080	SPACER	SWISS-PROT:P07814|TREMBL:A0AVA9;Q05BP6;Q05DF8;Q3KQZ8;Q5DSM1;Q5H9S5;Q6PD57;Q86X73|ENSEMBL:ENSP00000355890|REFSEQ:NP_004437|H-INV:HIT000321887|VEGA:OTTHUMP00000035562 Tax_Id=9606 Gene_Symbol=EPRS glutamyl-prolyl tRNA synthetase	AYVDDTPAEQMK	688.318	1374.6214	2	49	-777.777	-777.777	-777.777	-777.777	0	0	2236.6812	0	0	0	1374.6217	688.316462	1374.618399	0	FALSE			-777.777	-777.777	-777.777	1	38.2	M:\Shao-En\MSDATA\kinaseinhib\k252a\solcomp\100x\J3\kinaseinhib_k252a_solcomp_100x_J3_combo.mgf.html	1Lys8	1	-777.777	-777.777	M:\Shao-En\MSDATA\kinaseinhib\k252a\solcomp\100x\J3\m03152008_j3_6.raw		0	1366.607465		0	TRUE	0	-777.777
-1	1	0	0.681	0.12	IPI:IPI00013452.8	172080	SPACER	SWISS-PROT:P07814|TREMBL:A0AVA9;Q05BP6;Q05DF8;Q3KQZ8;Q5DSM1;Q5H9S5;Q6PD57;Q86X73|ENSEMBL:ENSP00000355890|REFSEQ:NP_004437|H-INV:HIT000321887|VEGA:OTTHUMP00000035562 Tax_Id=9606 Gene_Symbol=EPRS glutamyl-prolyl tRNA synthetase	DLPIK	585.3615	584.3543	1	12	-777.777	-777.777	-777.777	-777.777	0	0	921.5715	0	0	0	584.3533	585.3603398	584.3530771	0	FALSE			-777.777	-777.777	-777.777	1	0	M:\Shao-En\MSDATA\kinaseinhib\k252a\solcomp\100x\J3\kinaseinhib_k252a_solcomp_100x_J3_combo.mgf.html		1	-777.777	-777.777	M:\Shao-En\MSDATA\kinaseinhib\k252a\solcomp\100x\J3\m03152008_j3_6.raw		0	584.3533447		0	FALSE	0	-777.777
-1	1	0	0.681	0.12	IPI:IPI00013452.8	172080	SPACER	SWISS-PROT:P07814|TREMBL:A0AVA9;Q05BP6;Q05DF8;Q3KQZ8;Q5DSM1;Q5H9S5;Q6PD57;Q86X73|ENSEMBL:ENSP00000355890|REFSEQ:NP_004437|H-INV:HIT000321887|VEGA:OTTHUMP00000035562 Tax_Id=9606 Gene_Symbol=EPRS glutamyl-prolyl tRNA synthetase	DPTLYR	382.7017	763.3888	2	17	-777.777	-777.777	-777.777	-777.777	0	0	909.9083	0	0	0	763.3864	382.7012833	763.3880411	0	FALSE			-777.777	-777.777	-777.777	1	0.1	M:\Shao-En\MSDATA\kinaseinhib\k252a\solcomp\100x\J3\kinaseinhib_k252a_solcomp_100x_J3_combo.mgf.html		1	-777.777	-777.777	M:\Shao-En\MSDATA\kinaseinhib\k252a\solcomp\100x\J3\m03152008_j3_6.raw		0	763.3864447		0	FALSE	0	-777.777
-1	1	0	0.681	0.12	IPI:IPI00013452.8	172080	SPACER	SWISS-PROT:P07814|TREMBL:A0AVA9;Q05BP6;Q05DF8;Q3KQZ8;Q5DSM1;Q5H9S5;Q6PD57;Q86X73|ENSEMBL:ENSP00000355890|REFSEQ:NP_004437|H-INV:HIT000321887|VEGA:OTTHUMP00000035562 Tax_Id=9606 Gene_Symbol=EPRS glutamyl-prolyl tRNA synthetase	DQDLEPGAPSMGAK	708.3286	1414.6427	2	48	-777.777	-777.777	-777.777	-777.777	2256.880077	7.672698995	2257.0519	2257.587363	2256.0751	64438.46202	1414.6398	708.3269886	1414.639452	1414.639629	FALSE			-777.777	-777.777	-777.777	1	30.1	M:\Shao-En\MSDATA\kinaseinhib\k252a\solcomp\100x\J3\kinaseinhib_k252a_solcomp_100x_J3_combo.mgf.html		1	-777.777	-777.777	M:\Shao-En\MSDATA\kinaseinhib\k252a\solcomp\100x\J3\m03152008_j3_6.raw		18207857.02	1414.639815		708.3286145	TRUE	708.3270031	-777.777
-1	1	0	0.681	0.12	IPI:IPI00013452.8	172080	SPACER	SWISS-PROT:P07814|TREMBL:A0AVA9;Q05BP6;Q05DF8;Q3KQZ8;Q5DSM1;Q5H9S5;Q6PD57;Q86X73|ENSEMBL:ENSP00000355890|REFSEQ:NP_004437|H-INV:HIT000321887|VEGA:OTTHUMP00000035562 Tax_Id=9606 Gene_Symbol=EPRS glutamyl-prolyl tRNA synthetase	DQVDIAVQELLQLK	810.4605	1618.9064	2	79	-777.777	-777.777	-777.777	-777.777	3283.873576	17.13220802	3290.6386	3283.02601	3282.3544	144934.4342	1618.9021	810.4585139	1618.902502	1610.887048	FALSE			-777.777	-777.777	-777.777	1	63	M:\Shao-En\MSDATA\kinaseinhib\k252a\solcomp\100x\J3\kinaseinhib_k252a_solcomp_100x_J3_combo.mgf.html	1Lys8	1	-777.777	-777.777	M:\Shao-En\MSDATA\kinaseinhib\k252a\solcomp\100x\J3\m03152008_j3_6.raw		33624886.66	1610.887905		810.4603093	TRUE	810.4583232	-777.777
-1	1	0	0.681	0.12	IPI:IPI00013452.8	172080	SPACER	SWISS-PROT:P07814|TREMBL:A0AVA9;Q05BP6;Q05DF8;Q3KQZ8;Q5DSM1;Q5H9S5;Q6PD57;Q86X73|ENSEMBL:ENSP00000355890|REFSEQ:NP_004437|H-INV:HIT000321887|VEGA:OTTHUMP00000035562 Tax_Id=9606 Gene_Symbol=EPRS glutamyl-prolyl tRNA synthetase	EAPCVLIYIPDGHTK	856.9397	1711.8648	2	52	-777.777	-777.777	-777.777	-777.777	2665.438511	14.31523709	2664.853	2665.853804	2667.3554	177627.7607	1711.8603	856.9375434	1711.860561	1711.859394	FALSE			-777.777	-777.777	-777.777	1	34.7	M:\Shao-En\MSDATA\kinaseinhib\k252a\solcomp\100x\J3\kinaseinhib_k252a_solcomp_100x_J3_combo.mgf.html		1	-777.777	-777.777	M:\Shao-En\MSDATA\kinaseinhib\k252a\solcomp\100x\J3\m03152008_j3_6.raw		37622076.87	1654.83884		856.9397194	TRUE	856.9375628	-777.777
-1	1	0	0.681	0.12	IPI:IPI00013452.8	172080	SPACER	SWISS-PROT:P07814|TREMBL:A0AVA9;Q05BP6;Q05DF8;Q3KQZ8;Q5DSM1;Q5H9S5;Q6PD57;Q86X73|ENSEMBL:ENSP00000355890|REFSEQ:NP_004437|H-INV:HIT000321887|VEGA:OTTHUMP00000035562 Tax_Id=9606 Gene_Symbol=EPRS glutamyl-prolyl tRNA synthetase	EAPCVLIYIPDGHTK	574.3	1719.8781	3	28	-777.777	-777.777	-777.777	-777.777	2666.287644	12.24234831	2664.3174	2665.915386	2667.3554	226051.1604	1719.8745	574.2988803	1719.874853	1711.861158	FALSE			-777.777	-777.777	-777.777	1	12.3	M:\Shao-En\MSDATA\kinaseinhib\k252a\solcomp\100x\J3\kinaseinhib_k252a_solcomp_100x_J3_combo.mgf.html	1Lys8	1	-777.777	-777.777	M:\Shao-En\MSDATA\kinaseinhib\k252a\solcomp\100x\J3\m03152008_j3_6.raw		89535367.47	1654.83884		574.2999686	TRUE	574.2988489	-777.777
-1	1	0	0.681	0.12	IPI:IPI00013452.8	172080	SPACER	SWISS-PROT:P07814|TREMBL:A0AVA9;Q05BP6;Q05DF8;Q3KQZ8;Q5DSM1;Q5H9S5;Q6PD57;Q86X73|ENSEMBL:ENSP00000355890|REFSEQ:NP_004437|H-INV:HIT000321887|VEGA:OTTHUMP00000035562 Tax_Id=9606 Gene_Symbol=EPRS glutamyl-prolyl tRNA synthetase	EAPCVLIYIPDGHTK	571.6287	1711.8644	3	23	-777.777	-777.777	-777.777	-777.777	0	0	2663.2561	0	0	0	1711.8603	571.6275901	1711.860982	0	FALSE			-777.777	-777.777	-777.777	1	15.2	M:\Shao-En\MSDATA\kinaseinhib\k252a\solcomp\100x\J3\kinaseinhib_k252a_solcomp_100x_J3_combo.mgf.html		1	-777.777	-777.777	M:\Shao-En\MSDATA\kinaseinhib\k252a\solcomp\100x\J3\m03152008_j3_6.raw		0	1654.83884		0	FALSE	0	-777.777
-1	1	0	0.681	0.12	IPI:IPI00013452.8	172080	SPACER	SWISS-PROT:P07814|TREMBL:A0AVA9;Q05BP6;Q05DF8;Q3KQZ8;Q5DSM1;Q5H9S5;Q6PD57;Q86X73|ENSEMBL:ENSP00000355890|REFSEQ:NP_004437|H-INV:HIT000321887|VEGA:OTTHUMP00000035562 Tax_Id=9606 Gene_Symbol=EPRS glutamyl-prolyl tRNA synthetase	ERPTPSLNNNCTTSEDSLVLYNR	894.0938	2679.2596	3	68	-777.777	-777.777	-777.777	-777.777	2475.230302	7.798756543	2473.8945	2475.346041	2474.6823	191378.599	2679.2558	894.0915071	2679.252733	2679.256534	FALSE			-777.777	-777.777	-777.777	1	60.6	M:\Shao-En\MSDATA\kinaseinhib\k252a\solcomp\100x\J3\kinaseinhib_k252a_solcomp_100x_J3_combo.mgf.html		1	-777.777	-777.777	M:\Shao-En\MSDATA\kinaseinhib\k252a\solcomp\100x\J3\m03152008_j3_6.raw		38050695.02	2622.23438		894.0942327	TRUE	894.0919399	-777.777
-1	1	0	0.681	0.12	IPI:IPI00013452.8	172080	SPACER	SWISS-PROT:P07814|TREMBL:A0AVA9;Q05BP6;Q05DF8;Q3KQZ8;Q5DSM1;Q5H9S5;Q6PD57;Q86X73|ENSEMBL:ENSP00000355890|REFSEQ:NP_004437|H-INV:HIT000321887|VEGA:OTTHUMP00000035562 Tax_Id=9606 Gene_Symbol=EPRS glutamyl-prolyl tRNA synthetase	EVIPVNVPEAQEEMKEVAK	719.0505	2154.1296	3	11	-777.777	-777.777	-777.777	-777.777	0	0	2700.8863	0	0	0	2154.1212	719.0488493	2154.12476	0	FALSE			-777.777	-777.777	-777.777	1	6.6	M:\Shao-En\MSDATA\kinaseinhib\k252a\solcomp\100x\J3\kinaseinhib_k252a_solcomp_100x_J3_combo.mgf.html	2Lys8	1	-777.777	-777.777	M:\Shao-En\MSDATA\kinaseinhib\k252a\solcomp\100x\J3\m03152008_j3_6.raw		0	2138.092875		0	FALSE	0	-777.777
-1	1	0	0.681	0.12	IPI:IPI00013452.8	172080	SPACER	SWISS-PROT:P07814|TREMBL:A0AVA9;Q05BP6;Q05DF8;Q3KQZ8;Q5DSM1;Q5H9S5;Q6PD57;Q86X73|ENSEMBL:ENSP00000355890|REFSEQ:NP_004437|H-INV:HIT000321887|VEGA:OTTHUMP00000035562 Tax_Id=9606 Gene_Symbol=EPRS glutamyl-prolyl tRNA synthetase	FAGGDYTTTIEAFISASGR	982.4761	1962.9377	2	94	-777.777	-777.777	-777.777	-777.777	3223.103903	10.19743017	3226.2384	3213.177844	3224.2785	1157.556396	1962.9323	982.4734829	1962.93244	1962.92998	FALSE			-777.777	-777.777	-777.777	1	87.3	M:\Shao-En\MSDATA\kinaseinhib\k252a\solcomp\100x\J3\kinaseinhib_k252a_solcomp_100x_J3_combo.mgf.html		1	-777.777	-777.777	M:\Shao-En\MSDATA\kinaseinhib\k252a\solcomp\100x\J3\m03152008_j3_1.raw		200389.2722	1962.932285		982.4761186	TRUE	982.4735015	-777.777
-1	1	0	0.681	0.12	IPI:IPI00013452.8	172080	SPACER	SWISS-PROT:P07814|TREMBL:A0AVA9;Q05BP6;Q05DF8;Q3KQZ8;Q5DSM1;Q5H9S5;Q6PD57;Q86X73|ENSEMBL:ENSP00000355890|REFSEQ:NP_004437|H-INV:HIT000321887|VEGA:OTTHUMP00000035562 Tax_Id=9606 Gene_Symbol=EPRS glutamyl-prolyl tRNA synthetase	FAGGDYTTTIEAFISASGR	985.486	1968.9574	2	68	-777.777	-777.777	-777.777	-777.777	3206.374591	15.30760019	3202.6006	3206.066046	3204.7372	156306.6586	1968.9524	985.4833718	1968.952218	1962.932873	FALSE			-777.777	-777.777	-777.777	1	61	M:\Shao-En\MSDATA\kinaseinhib\k252a\solcomp\100x\J3\kinaseinhib_k252a_solcomp_100x_J3_combo.mgf.html	1Arg6	1	-777.777	-777.777	M:\Shao-En\MSDATA\kinaseinhib\k252a\solcomp\100x\J3\m03152008_j3_6.raw		26915558.16	1962.932285		985.4857807	TRUE	985.4831526	-777.777
-1	1	0	0.681	0.12	IPI:IPI00013452.8	172080	SPACER	SWISS-PROT:P07814|TREMBL:A0AVA9;Q05BP6;Q05DF8;Q3KQZ8;Q5DSM1;Q5H9S5;Q6PD57;Q86X73|ENSEMBL:ENSP00000355890|REFSEQ:NP_004437|H-INV:HIT000321887|VEGA:OTTHUMP00000035562 Tax_Id=9606 Gene_Symbol=EPRS glutamyl-prolyl tRNA synthetase	FAGGDYTTTIEAFISASGR	655.3197	1962.9373	3	54	-777.777	-777.777	-777.777	-777.777	3206.459294	17.48902016	3203.9788	3206.936868	3204.7372	41500.61853	1962.9323	655.3182831	1962.933061	1962.934056	FALSE			-777.777	-777.777	-777.777	1	38.8	M:\Shao-En\MSDATA\kinaseinhib\k252a\solcomp\100x\J3\kinaseinhib_k252a_solcomp_100x_J3_combo.mgf.html		1	-777.777	-777.777	M:\Shao-En\MSDATA\kinaseinhib\k252a\solcomp\100x\J3\m03152008_j3_6.raw		13153753.76	1962.932285		655.3196649	TRUE	655.318248	-777.777
-1	1	0	0.681	0.12	IPI:IPI00013452.8	172080	SPACER	SWISS-PROT:P07814|TREMBL:A0AVA9;Q05BP6;Q05DF8;Q3KQZ8;Q5DSM1;Q5H9S5;Q6PD57;Q86X73|ENSEMBL:ENSP00000355890|REFSEQ:NP_004437|H-INV:HIT000321887|VEGA:OTTHUMP00000035562 Tax_Id=9606 Gene_Symbol=EPRS glutamyl-prolyl tRNA synthetase	FNHWELK	491.2557	980.4969	2	33	-777.777	-777.777	-777.777	-777.777	2247.51973	5.700998643	2246.3969	2247.475881	2247.3586	134096.6878	980.4959	491.254885	980.4952446	972.4816467	FALSE			-777.777	-777.777	-777.777	1	6	M:\Shao-En\MSDATA\kinaseinhib\k252a\solcomp\100x\J3\kinaseinhib_k252a_solcomp_100x_J3_combo.mgf.html	1Lys8	1	-777.777	-777.777	M:\Shao-En\MSDATA\kinaseinhib\k252a\solcomp\100x\J3\m03152008_j3_6.raw		68824889.25	972.4817347		491.2557118	TRUE	491.2548968	-777.777
-1	1	0	0.681	0.12	IPI:IPI00013452.8	172080	SPACER	SWISS-PROT:P07814|TREMBL:A0AVA9;Q05BP6;Q05DF8;Q3KQZ8;Q5DSM1;Q5H9S5;Q6PD57;Q86X73|ENSEMBL:ENSP00000355890|REFSEQ:NP_004437|H-INV:HIT000321887|VEGA:OTTHUMP00000035562 Tax_Id=9606 Gene_Symbol=EPRS glutamyl-prolyl tRNA synthetase	FNHWELK	487.2488	972.483	2	28	-777.777	-777.777	-777.777	-777.777	0	0	2245.4432	0	0	0	972.4817	487.2479997	972.481474	0	FALSE			-777.777	-777.777	-777.777	1	5	M:\Shao-En\MSDATA\kinaseinhib\k252a\solcomp\100x\J3\kinaseinhib_k252a_solcomp_100x_J3_combo.mgf.html		1	-777.777	-777.777	M:\Shao-En\MSDATA\kinaseinhib\k252a\solcomp\100x\J3\m03152008_j3_6.raw		0	972.4817347		0	TRUE	0	-777.777
-1	1	0	0.681	0.12	IPI:IPI00013452.8	172080	SPACER	SWISS-PROT:P07814|TREMBL:A0AVA9;Q05BP6;Q05DF8;Q3KQZ8;Q5DSM1;Q5H9S5;Q6PD57;Q86X73|ENSEMBL:ENSP00000355890|REFSEQ:NP_004437|H-INV:HIT000321887|VEGA:OTTHUMP00000035562 Tax_Id=9606 Gene_Symbol=EPRS glutamyl-prolyl tRNA synthetase	FVELPGAEMGK	593.3074	1184.6002	2	36	-777.777	-777.777	-777.777	-777.777	2530.316243	7.807867596	2529.7396	2530.071724	2529.2297	251689.5785	1184.599	593.3062106	1184.597896	1176.584415	FALSE			-777.777	-777.777	-777.777	1	22.8	M:\Shao-En\MSDATA\kinaseinhib\k252a\solcomp\100x\J3\kinaseinhib_k252a_solcomp_100x_J3_combo.mgf.html	1Lys8	1	-777.777	-777.777	M:\Shao-En\MSDATA\kinaseinhib\k252a\solcomp\100x\J3\m03152008_j3_6.raw		95239031.41	1176.584865		593.3073909	TRUE	593.3062015	-777.777
-1	1	0	0.681	0.12	IPI:IPI00013452.8	172080	SPACER	SWISS-PROT:P07814|TREMBL:A0AVA9;Q05BP6;Q05DF8;Q3KQZ8;Q5DSM1;Q5H9S5;Q6PD57;Q86X73|ENSEMBL:ENSP00000355890|REFSEQ:NP_004437|H-INV:HIT000321887|VEGA:OTTHUMP00000035562 Tax_Id=9606 Gene_Symbol=EPRS glutamyl-prolyl tRNA synthetase	FVELPGAEMGK	589.3008	1176.5871	2	31	-777.777	-777.777	-777.777	-777.777	0	0	2528.2847	0	0	0	1176.5848	589.2996253	1176.584725	0	FALSE			-777.777	-777.777	-777.777	1	10.6	M:\Shao-En\MSDATA\kinaseinhib\k252a\solcomp\100x\J3\kinaseinhib_k252a_solcomp_100x_J3_combo.mgf.html		1	-777.777	-777.777	M:\Shao-En\MSDATA\kinaseinhib\k252a\solcomp\100x\J3\m03152008_j3_6.raw		0	1176.584865		0	TRUE	0	-777.777
-1	1	0	0.681	0.12	IPI:IPI00013452.8	172080	SPACER	SWISS-PROT:P07814|TREMBL:A0AVA9;Q05BP6;Q05DF8;Q3KQZ8;Q5DSM1;Q5H9S5;Q6PD57;Q86X73|ENSEMBL:ENSP00000355890|REFSEQ:NP_004437|H-INV:HIT000321887|VEGA:OTTHUMP00000035562 Tax_Id=9606 Gene_Symbol=EPRS glutamyl-prolyl tRNA synthetase	GFFICDQPYEPVSPYSCK	1101.4927	2200.9708	2	86	-777.777	-777.777	-777.777	-777.777	2847.17089	10.31533467	2846.4644	2847.526481	2847.5335	189772.0882	2200.9689	1101.489646	2200.964767	2192.954417	FALSE			-777.777	-777.777	-777.777	1	85.3	M:\Shao-En\MSDATA\kinaseinhib\k252a\solcomp\100x\J3\kinaseinhib_k252a_solcomp_100x_J3_combo.mgf.html	1Lys8	1	-777.777	-777.777	M:\Shao-En\MSDATA\kinaseinhib\k252a\solcomp\100x\J3\m03152008_j3_6.raw		27646123.31	2078.911756		1101.497756	TRUE	1101.494702	-777.777
-1	1	0	0.681	0.12	IPI:IPI00013452.8	172080	SPACER	SWISS-PROT:P07814|TREMBL:A0AVA9;Q05BP6;Q05DF8;Q3KQZ8;Q5DSM1;Q5H9S5;Q6PD57;Q86X73|ENSEMBL:ENSP00000355890|REFSEQ:NP_004437|H-INV:HIT000321887|VEGA:OTTHUMP00000035562 Tax_Id=9606 Gene_Symbol=EPRS glutamyl-prolyl tRNA synthetase	GFFICDQPYEPVSPYSCK	1097.4872	2192.9598	2	82	-777.777	-777.777	-777.777	-777.777	0	0	2844.9296	0	0	0	2192.9547	1097.484161	2192.953796	0	FALSE			-777.777	-777.777	-777.777	1	78.6	M:\Shao-En\MSDATA\kinaseinhib\k252a\solcomp\100x\J3\kinaseinhib_k252a_solcomp_100x_J3_combo.mgf.html		1	-777.777	-777.777	M:\Shao-En\MSDATA\kinaseinhib\k252a\solcomp\100x\J3\m03152008_j3_6.raw		0	2078.911756		0	TRUE	0	-777.777
-1	1	0	0.681	0.12	IPI:IPI00013452.8	172080	SPACER	SWISS-PROT:P07814|TREMBL:A0AVA9;Q05BP6;Q05DF8;Q3KQZ8;Q5DSM1;Q5H9S5;Q6PD57;Q86X73|ENSEMBL:ENSP00000355890|REFSEQ:NP_004437|H-INV:HIT000321887|VEGA:OTTHUMP00000035562 Tax_Id=9606 Gene_Symbol=EPRS glutamyl-prolyl tRNA synthetase	GMTVEGLK	421.7313	841.448	2	18	-777.777	-777.777	-777.777	-777.777	0	0	2165.5452	0	0	0	841.4458	421.7307401	841.4469547	0	FALSE			-777.777	-777.777	-777.777	1	5.1	M:\Shao-En\MSDATA\kinaseinhib\k252a\solcomp\100x\J3\kinaseinhib_k252a_solcomp_100x_J3_combo.mgf.html	1Lys8	1	-777.777	-777.777	M:\Shao-En\MSDATA\kinaseinhib\k252a\solcomp\100x\J3\m03152008_j3_6.raw		0	833.4316747		0	FALSE	0	-777.777
-1	1	0	0.681	0.12	IPI:IPI00013452.8	172080	SPACER	SWISS-PROT:P07814|TREMBL:A0AVA9;Q05BP6;Q05DF8;Q3KQZ8;Q5DSM1;Q5H9S5;Q6PD57;Q86X73|ENSEMBL:ENSP00000355890|REFSEQ:NP_004437|H-INV:HIT000321887|VEGA:OTTHUMP00000035562 Tax_Id=9606 Gene_Symbol=EPRS glutamyl-prolyl tRNA synthetase	GNAAWQEQLK	572.7923	1143.5701	2	77	-777.777	-777.777	-777.777	-777.777	2283.161797	7.920334066	2282.2	2282.842444	2282.7006	84436.01756	1143.5672	572.7911859	1143.567846	1143.566734	FALSE			-777.777	-777.777	-777.777	1	59.7	M:\Shao-En\MSDATA\kinaseinhib\k252a\solcomp\100x\J3\kinaseinhib_k252a_solcomp_100x_J3_combo.mgf.html		1	-777.777	-777.777	M:\Shao-En\MSDATA\kinaseinhib\k252a\solcomp\100x\J3\m03152008_j3_6.raw		33128494.64	1143.567255		572.7921249	TRUE	572.7910107	-777.777
-1	1	0	0.681	0.12	IPI:IPI00013452.8	172080	SPACER	SWISS-PROT:P07814|TREMBL:A0AVA9;Q05BP6;Q05DF8;Q3KQZ8;Q5DSM1;Q5H9S5;Q6PD57;Q86X73|ENSEMBL:ENSP00000355890|REFSEQ:NP_004437|H-INV:HIT000321887|VEGA:OTTHUMP00000035562 Tax_Id=9606 Gene_Symbol=EPRS glutamyl-prolyl tRNA synthetase	GNAAWQEQLK	576.7988	1151.5831	2	59	-777.777	-777.777	-777.777	-777.777	0	0	2283.2074	0	0	0	1151.5814	576.7976712	1151.580817	0	FALSE			-777.777	-777.777	-777.777	1	41.6	M:\Shao-En\MSDATA\kinaseinhib\k252a\solcomp\100x\J3\kinaseinhib_k252a_solcomp_100x_J3_combo.mgf.html	1Lys8	1	-777.777	-777.777	M:\Shao-En\MSDATA\kinaseinhib\k252a\solcomp\100x\J3\m03152008_j3_6.raw		0	1143.567255		0	TRUE	0	-777.777
-1	1	0	0.681	0.12	IPI:IPI00013452.8	172080	SPACER	SWISS-PROT:P07814|TREMBL:A0AVA9;Q05BP6;Q05DF8;Q3KQZ8;Q5DSM1;Q5H9S5;Q6PD57;Q86X73|ENSEMBL:ENSP00000355890|REFSEQ:NP_004437|H-INV:HIT000321887|VEGA:OTTHUMP00000035562 Tax_Id=9606 Gene_Symbol=EPRS glutamyl-prolyl tRNA synthetase	GSQFGQSCCLR	653.2928	1304.5711	2	45	-777.777	-777.777	-777.777	-777.777	2099.811658	19.23826221	2092.1434	2100.38613	2098.2462	78135.249	1304.5697	653.2913905	1304.568256	1298.548202	FALSE			-777.777	-777.777	-777.777	1	36.6	M:\Shao-En\MSDATA\kinaseinhib\k252a\solcomp\100x\J3\kinaseinhib_k252a_solcomp_100x_J3_combo.mgf.html	1Arg6	1	-777.777	-777.777	M:\Shao-En\MSDATA\kinaseinhib\k252a\solcomp\100x\J3\m03152008_j3_6.raw		25388143.41	1184.506656		653.2927779	TRUE	653.2913684	-777.777
-1	1	0	0.681	0.12	IPI:IPI00013452.8	172080	SPACER	SWISS-PROT:P07814|TREMBL:A0AVA9;Q05BP6;Q05DF8;Q3KQZ8;Q5DSM1;Q5H9S5;Q6PD57;Q86X73|ENSEMBL:ENSP00000355890|REFSEQ:NP_004437|H-INV:HIT000321887|VEGA:OTTHUMP00000035562 Tax_Id=9606 Gene_Symbol=EPRS glutamyl-prolyl tRNA synthetase	GSQFGQSCCLR	650.284	1298.5534	2	41	-777.777	-777.777	-777.777	-777.777	0	0	2091.3736	0	0	0	1298.5496	650.2826016	1298.550678	0	FALSE			-777.777	-777.777	-777.777	1	31.8	M:\Shao-En\MSDATA\kinaseinhib\k252a\solcomp\100x\J3\kinaseinhib_k252a_solcomp_100x_J3_combo.mgf.html		1	-777.777	-777.777	M:\Shao-En\MSDATA\kinaseinhib\k252a\solcomp\100x\J3\m03152008_j3_6.raw		0	1184.506656		0	TRUE	0	-777.777
-1	1	0	0.681	0.12	IPI:IPI00013452.8	172080	SPACER	SWISS-PROT:P07814|TREMBL:A0AVA9;Q05BP6;Q05DF8;Q3KQZ8;Q5DSM1;Q5H9S5;Q6PD57;Q86X73|ENSEMBL:ENSP00000355890|REFSEQ:NP_004437|H-INV:HIT000321887|VEGA:OTTHUMP00000035562 Tax_Id=9606 Gene_Symbol=EPRS glutamyl-prolyl tRNA synthetase	HPQPFLR	447.7518	893.489	2	18	-777.777	-777.777	-777.777	-777.777	0	0	885.9826	0	0	0	893.4872	447.7511446	893.4877638	0	FALSE			-777.777	-777.777	-777.777	1	1.2	M:\Shao-En\MSDATA\kinaseinhib\k252a\solcomp\100x\J3\kinaseinhib_k252a_solcomp_100x_J3_combo.mgf.html		1	-777.777	-777.777	M:\Shao-En\MSDATA\kinaseinhib\k252a\solcomp\100x\J3\m03152008_j3_6.raw		0	893.4871547		0	FALSE	0	-777.777
-1	1	0	0.681	0.12	IPI:IPI00013452.8	172080	SPACER	SWISS-PROT:P07814|TREMBL:A0AVA9;Q05BP6;Q05DF8;Q3KQZ8;Q5DSM1;Q5H9S5;Q6PD57;Q86X73|ENSEMBL:ENSP00000355890|REFSEQ:NP_004437|H-INV:HIT000321887|VEGA:OTTHUMP00000035562 Tax_Id=9606 Gene_Symbol=EPRS glutamyl-prolyl tRNA synthetase	IISLDAK	380.2346	758.4547	2	32	-777.777	-777.777	-777.777	-777.777	2075.715208	35.13448105	2074.4355	2076.606648	2079.5977	38699.97968	758.4538	380.2341923	758.4538592	758.4548809	FALSE			-777.777	-777.777	-777.777	1	7.1	M:\Shao-En\MSDATA\kinaseinhib\k252a\solcomp\100x\J3\kinaseinhib_k252a_solcomp_100x_J3_combo.mgf.html		1	-777.777	-777.777	M:\Shao-En\MSDATA\kinaseinhib\k252a\solcomp\100x\J3\m03152008_j3_6.raw		30019131.75	758.4537847		380.2347504	TRUE	380.2343427	-777.777
-1	1	0	0.681	0.12	IPI:IPI00013452.8	172080	SPACER	SWISS-PROT:P07814|TREMBL:A0AVA9;Q05BP6;Q05DF8;Q3KQZ8;Q5DSM1;Q5H9S5;Q6PD57;Q86X73|ENSEMBL:ENSP00000355890|REFSEQ:NP_004437|H-INV:HIT000321887|VEGA:OTTHUMP00000035562 Tax_Id=9606 Gene_Symbol=EPRS glutamyl-prolyl tRNA synthetase	IISLDAK	384.2422	766.4699	2	20	-777.777	-777.777	-777.777	-777.777	0	0	2053.9207	0	0	0	766.468	384.2417776	766.4690298	0	FALSE			-777.777	-777.777	-777.777	1	0.9	M:\Shao-En\MSDATA\kinaseinhib\k252a\solcomp\100x\J3\kinaseinhib_k252a_solcomp_100x_J3_combo.mgf.html	1Lys8	1	-777.777	-777.777	M:\Shao-En\MSDATA\kinaseinhib\k252a\solcomp\100x\J3\m03152008_j3_6.raw		0	758.4537847		0	FALSE	0	-777.777
-1	1	0	0.681	0.12	IPI:IPI00013452.8	172080	SPACER	SWISS-PROT:P07814|TREMBL:A0AVA9;Q05BP6;Q05DF8;Q3KQZ8;Q5DSM1;Q5H9S5;Q6PD57;Q86X73|ENSEMBL:ENSP00000355890|REFSEQ:NP_004437|H-INV:HIT000321887|VEGA:OTTHUMP00000035562 Tax_Id=9606 Gene_Symbol=EPRS glutamyl-prolyl tRNA synthetase	IISLDAK	384.2423	766.4701	2	20	-777.777	-777.777	-777.777	-777.777	0	0	2084.0789	0	0	0	766.468	384.2418776	766.4692298	0	FALSE			-777.777	-777.777	-777.777	1	0	M:\Shao-En\MSDATA\kinaseinhib\k252a\solcomp\100x\J3\kinaseinhib_k252a_solcomp_100x_J3_combo.mgf.html	1Lys8	1	-777.777	-777.777	M:\Shao-En\MSDATA\kinaseinhib\k252a\solcomp\100x\J3\m03152008_j3_6.raw		0	758.4537847		0	FALSE	0	-777.777
-1	1	0	0.681	0.12	IPI:IPI00013452.8	172080	SPACER	SWISS-PROT:P07814|TREMBL:A0AVA9;Q05BP6;Q05DF8;Q3KQZ8;Q5DSM1;Q5H9S5;Q6PD57;Q86X73|ENSEMBL:ENSP00000355890|REFSEQ:NP_004437|H-INV:HIT000321887|VEGA:OTTHUMP00000035562 Tax_Id=9606 Gene_Symbol=EPRS glutamyl-prolyl tRNA synthetase	IISLDAK	384.2424	766.4702	2	19	-777.777	-777.777	-777.777	-777.777	0	0	2044.5018	0	0	0	766.468	384.2419776	766.4694298	0	FALSE			-777.777	-777.777	-777.777	1	7.5	M:\Shao-En\MSDATA\kinaseinhib\k252a\solcomp\100x\J3\kinaseinhib_k252a_solcomp_100x_J3_combo.mgf.html	1Lys8	1	-777.777	-777.777	M:\Shao-En\MSDATA\kinaseinhib\k252a\solcomp\100x\J3\m03152008_j3_6.raw		0	758.4537847		0	FALSE	0	-777.777
-1	1	0	0.681	0.12	IPI:IPI00013452.8	172080	SPACER	SWISS-PROT:P07814|TREMBL:A0AVA9;Q05BP6;Q05DF8;Q3KQZ8;Q5DSM1;Q5H9S5;Q6PD57;Q86X73|ENSEMBL:ENSP00000355890|REFSEQ:NP_004437|H-INV:HIT000321887|VEGA:OTTHUMP00000035562 Tax_Id=9606 Gene_Symbol=EPRS glutamyl-prolyl tRNA synthetase	IISLDAK	380.2346	758.4547	2	14	-777.777	-777.777	-777.777	-777.777	0	0	2044.7731	0	0	0	758.4538	380.2341923	758.4538592	0	FALSE			-777.777	-777.777	-777.777	1	3.5	M:\Shao-En\MSDATA\kinaseinhib\k252a\solcomp\100x\J3\kinaseinhib_k252a_solcomp_100x_J3_combo.mgf.html		1	-777.777	-777.777	M:\Shao-En\MSDATA\kinaseinhib\k252a\solcomp\100x\J3\m03152008_j3_6.raw		0	758.4537847		0	FALSE	0	-777.777
-1	1	0	0.681	0.12	IPI:IPI00013452.8	172080	SPACER	SWISS-PROT:P07814|TREMBL:A0AVA9;Q05BP6;Q05DF8;Q3KQZ8;Q5DSM1;Q5H9S5;Q6PD57;Q86X73|ENSEMBL:ENSP00000355890|REFSEQ:NP_004437|H-INV:HIT000321887|VEGA:OTTHUMP00000035562 Tax_Id=9606 Gene_Symbol=EPRS glutamyl-prolyl tRNA synthetase	INEAVECLLSLK	698.8838	1395.7531	2	89	-777.777	-777.777	-777.777	-777.777	2935.608035	10.03159662	2933.2127	2935.706263	2935.7077	639873.258	1395.7523	698.8822233	1395.749921	1387.73835	FALSE			-777.777	-777.777	-777.777	1	60.6	M:\Shao-En\MSDATA\kinaseinhib\k252a\solcomp\100x\J3\kinaseinhib_k252a_solcomp_100x_J3_combo.mgf.html	1Lys8	1	-777.777	-777.777	M:\Shao-En\MSDATA\kinaseinhib\k252a\solcomp\100x\J3\m03152008_j3_6.raw		188247883.3	1330.71661		698.8838912	TRUE	698.8823144	-777.777
-1	1	0	0.681	0.12	IPI:IPI00013452.8	172080	SPACER	SWISS-PROT:P07814|TREMBL:A0AVA9;Q05BP6;Q05DF8;Q3KQZ8;Q5DSM1;Q5H9S5;Q6PD57;Q86X73|ENSEMBL:ENSP00000355890|REFSEQ:NP_004437|H-INV:HIT000321887|VEGA:OTTHUMP00000035562 Tax_Id=9606 Gene_Symbol=EPRS glutamyl-prolyl tRNA synthetase	INEAVECLLSLK	694.8769	1387.7392	2	87	-777.777	-777.777	-777.777	-777.777	0	0	2932.6745	0	0	0	1387.7381	694.875338	1387.736151	0	FALSE			-777.777	-777.777	-777.777	1	66.4	M:\Shao-En\MSDATA\kinaseinhib\k252a\solcomp\100x\J3\kinaseinhib_k252a_solcomp_100x_J3_combo.mgf.html		1	-777.777	-777.777	M:\Shao-En\MSDATA\kinaseinhib\k252a\solcomp\100x\J3\m03152008_j3_6.raw		0	1330.71661		0	TRUE	0	-777.777
-1	1	0	0.681	0.12	IPI:IPI00013452.8	172080	SPACER	SWISS-PROT:P07814|TREMBL:A0AVA9;Q05BP6;Q05DF8;Q3KQZ8;Q5DSM1;Q5H9S5;Q6PD57;Q86X73|ENSEMBL:ENSP00000355890|REFSEQ:NP_004437|H-INV:HIT000321887|VEGA:OTTHUMP00000035562 Tax_Id=9606 Gene_Symbol=EPRS glutamyl-prolyl tRNA synthetase	IVQIPFCGEIDCEDWIK	1061.504	2120.9934	2	67	-777.777	-777.777	-777.777	-777.777	3073.220753	8.50733078	3072.7048	3072.53363	3072.1873	70788.37723	2120.9911	1061.501093	2120.98766	2120.990819	FALSE			-777.777	-777.777	-777.777	1	57.7	M:\Shao-En\MSDATA\kinaseinhib\k252a\solcomp\100x\J3\kinaseinhib_k252a_solcomp_100x_J3_combo.mgf.html		1	-777.777	-777.777	M:\Shao-En\MSDATA\kinaseinhib\k252a\solcomp\100x\J3\m03152008_j3_6.raw		11009617.36	2006.948126		1061.50399	TRUE	1061.501083	-777.777
-1	1	0	0.681	0.12	IPI:IPI00013452.8	172080	SPACER	SWISS-PROT:P07814|TREMBL:A0AVA9;Q05BP6;Q05DF8;Q3KQZ8;Q5DSM1;Q5H9S5;Q6PD57;Q86X73|ENSEMBL:ENSP00000355890|REFSEQ:NP_004437|H-INV:HIT000321887|VEGA:OTTHUMP00000035562 Tax_Id=9606 Gene_Symbol=EPRS glutamyl-prolyl tRNA synthetase	IVQIPFCGEIDCEDWIK	1065.5132	2129.0119	2	59	-777.777	-777.777	-777.777	-777.777	0	0	3072.9865	0	0	0	2129.0053	1065.510278	2129.006031	0	FALSE			-777.777	-777.777	-777.777	1	46.3	M:\Shao-En\MSDATA\kinaseinhib\k252a\solcomp\100x\J3\kinaseinhib_k252a_solcomp_100x_J3_combo.mgf.html	1Lys8	1	-777.777	-777.777	M:\Shao-En\MSDATA\kinaseinhib\k252a\solcomp\100x\J3\m03152008_j3_6.raw		0	2006.948126		0	TRUE	0	-777.777
-1	1	0	0.681	0.12	IPI:IPI00013452.8	172080	SPACER	SWISS-PROT:P07814|TREMBL:A0AVA9;Q05BP6;Q05DF8;Q3KQZ8;Q5DSM1;Q5H9S5;Q6PD57;Q86X73|ENSEMBL:ENSP00000355890|REFSEQ:NP_004437|H-INV:HIT000321887|VEGA:OTTHUMP00000035562 Tax_Id=9606 Gene_Symbol=EPRS glutamyl-prolyl tRNA synthetase	IVQIPFCGEIDCEDWIKK	1125.5534	2249.0922	2	79	-777.777	-777.777	-777.777	-777.777	2895.161242	10.57996388	2894.8764	2894.860911	2895.4489	74170.96141	2249.086	1125.550258	2249.085991	2249.086418	FALSE			-777.777	-777.777	-777.777	1	65.6	M:\Shao-En\MSDATA\kinaseinhib\k252a\solcomp\100x\J3\kinaseinhib_k252a_solcomp_100x_J3_combo.mgf.html		1	-777.777	-777.777	M:\Shao-En\MSDATA\kinaseinhib\k252a\solcomp\100x\J3\m03152008_j3_6.raw		10466341.88	2135.043086		1125.552895	TRUE	1125.549753	-777.777
-1	1	0	0.681	0.12	IPI:IPI00013452.8	172080	SPACER	SWISS-PROT:P07814|TREMBL:A0AVA9;Q05BP6;Q05DF8;Q3KQZ8;Q5DSM1;Q5H9S5;Q6PD57;Q86X73|ENSEMBL:ENSP00000355890|REFSEQ:NP_004437|H-INV:HIT000321887|VEGA:OTTHUMP00000035562 Tax_Id=9606 Gene_Symbol=EPRS glutamyl-prolyl tRNA synthetase	IVQIPFCGEIDCEDWIKK	750.7035	2249.0887	3	23	-777.777	-777.777	-777.777	-777.777	0	0	2890.5953	0	0	0	2249.086	750.7017332	2249.083411	0	FALSE			-777.777	-777.777	-777.777	1	11.3	M:\Shao-En\MSDATA\kinaseinhib\k252a\solcomp\100x\J3\kinaseinhib_k252a_solcomp_100x_J3_combo.mgf.html		1	-777.777	-777.777	M:\Shao-En\MSDATA\kinaseinhib\k252a\solcomp\100x\J3\m03152008_j3_6.raw		0	2135.043086		0	FALSE	0	-777.777
-1	1	0	0.681	0.12	IPI:IPI00013452.8	172080	SPACER	SWISS-PROT:P07814|TREMBL:A0AVA9;Q05BP6;Q05DF8;Q3KQZ8;Q5DSM1;Q5H9S5;Q6PD57;Q86X73|ENSEMBL:ENSP00000355890|REFSEQ:NP_004437|H-INV:HIT000321887|VEGA:OTTHUMP00000035562 Tax_Id=9606 Gene_Symbol=EPRS glutamyl-prolyl tRNA synthetase	KAPVHVK	389.7507	777.4868	2	29	-777.777	-777.777	-777.777	-777.777	684.3781586	4.1532	685.2107	665.4697833	684.0013	1333.865649	777.4861	389.7502574	777.4859894	777.4864133	FALSE			-777.777	-777.777	-777.777	1	8.9	M:\Shao-En\MSDATA\kinaseinhib\k252a\solcomp\100x\J3\kinaseinhib_k252a_solcomp_100x_J3_combo.mgf.html		1	-777.777	-777.777	M:\Shao-En\MSDATA\kinaseinhib\k252a\solcomp\100x\J3\m03152008_j3_6.raw		957877.6602	777.4860847		389.7506672	TRUE	389.7502246	-777.777
-1	1	0	0.681	0.12	IPI:IPI00013452.8	172080	SPACER	SWISS-PROT:P07814|TREMBL:A0AVA9;Q05BP6;Q05DF8;Q3KQZ8;Q5DSM1;Q5H9S5;Q6PD57;Q86X73|ENSEMBL:ENSP00000355890|REFSEQ:NP_004437|H-INV:HIT000321887|VEGA:OTTHUMP00000035562 Tax_Id=9606 Gene_Symbol=EPRS glutamyl-prolyl tRNA synthetase	KEENLADWYSQVITK	920.4773	1838.9401	2	110	-777.777	-777.777	-777.777	-777.777	2825.224886	10.38784895	2826.5115	2824.761831	2825.4565	264325.3868	1838.9385	920.4749103	1838.935295	1822.909555	FALSE			-777.777	-777.777	-777.777	1	92.5	M:\Shao-En\MSDATA\kinaseinhib\k252a\solcomp\100x\J3\kinaseinhib_k252a_solcomp_100x_J3_combo.mgf.html	2Lys8	1	-777.777	-777.777	M:\Shao-En\MSDATA\kinaseinhib\k252a\solcomp\100x\J3\m03152008_j3_6.raw		50944182.14	1822.910105		920.4773413	TRUE	920.4749516	-777.777
-1	1	0	0.681	0.12	IPI:IPI00013452.8	172080	SPACER	SWISS-PROT:P07814|TREMBL:A0AVA9;Q05BP6;Q05DF8;Q3KQZ8;Q5DSM1;Q5H9S5;Q6PD57;Q86X73|ENSEMBL:ENSP00000355890|REFSEQ:NP_004437|H-INV:HIT000321887|VEGA:OTTHUMP00000035562 Tax_Id=9606 Gene_Symbol=EPRS glutamyl-prolyl tRNA synthetase	KEENLADWYSQVITK	912.4634	1822.9122	2	103	-777.777	-777.777	-777.777	-777.777	0	0	2824.7044	0	0	0	1822.9101	912.4610397	1822.907554	0	FALSE			-777.777	-777.777	-777.777	1	68.8	M:\Shao-En\MSDATA\kinaseinhib\k252a\solcomp\100x\J3\kinaseinhib_k252a_solcomp_100x_J3_combo.mgf.html		1	-777.777	-777.777	M:\Shao-En\MSDATA\kinaseinhib\k252a\solcomp\100x\J3\m03152008_j3_6.raw		0	1822.910105		0	TRUE	0	-777.777
-1	1	0	0.681	0.12	IPI:IPI00013452.8	172080	SPACER	SWISS-PROT:P07814|TREMBL:A0AVA9;Q05BP6;Q05DF8;Q3KQZ8;Q5DSM1;Q5H9S5;Q6PD57;Q86X73|ENSEMBL:ENSP00000355890|REFSEQ:NP_004437|H-INV:HIT000321887|VEGA:OTTHUMP00000035562 Tax_Id=9606 Gene_Symbol=EPRS glutamyl-prolyl tRNA synthetase	KEENLADWYSQVITK	608.6461	1822.9165	3	35	-777.777	-777.777	-777.777	-777.777	2825.248237	10.38784895	2824.4256	2824.775606	2825.4565	152632.9266	1822.9101	608.6448543	1822.912775	1822.911477	FALSE			-777.777	-777.777	-777.777	1	23.6	M:\Shao-En\MSDATA\kinaseinhib\k252a\solcomp\100x\J3\kinaseinhib_k252a_solcomp_100x_J3_combo.mgf.html		1	-777.777	-777.777	M:\Shao-En\MSDATA\kinaseinhib\k252a\solcomp\100x\J3\m03152008_j3_6.raw		54753547.63	1822.910105		608.6461786	TRUE	608.6449329	-777.777
-1	1	0	0.681	0.12	IPI:IPI00013452.8	172080	SPACER	SWISS-PROT:P07814|TREMBL:A0AVA9;Q05BP6;Q05DF8;Q3KQZ8;Q5DSM1;Q5H9S5;Q6PD57;Q86X73|ENSEMBL:ENSP00000355890|REFSEQ:NP_004437|H-INV:HIT000321887|VEGA:OTTHUMP00000035562 Tax_Id=9606 Gene_Symbol=EPRS glutamyl-prolyl tRNA synthetase	KGDIIQLQR	535.82	1069.6255	2	51	-777.777	-777.777	-777.777	-777.777	2067.015825	39.75768918	2061.0866	2068.554574	2070.2074	27653.34408	1069.6244	535.8190215	1069.623518	1069.622713	FALSE			-777.777	-777.777	-777.777	1	30.1	M:\Shao-En\MSDATA\kinaseinhib\k252a\solcomp\100x\J3\kinaseinhib_k252a_solcomp_100x_J3_combo.mgf.html		1	-777.777	-777.777	M:\Shao-En\MSDATA\kinaseinhib\k252a\solcomp\100x\J3\m03152008_j3_6.raw		12022565.28	1069.624375		535.8201055	TRUE	535.819127	-777.777
-1	1	0	0.681	0.12	IPI:IPI00013452.8	172080	SPACER	SWISS-PROT:P07814|TREMBL:A0AVA9;Q05BP6;Q05DF8;Q3KQZ8;Q5DSM1;Q5H9S5;Q6PD57;Q86X73|ENSEMBL:ENSP00000355890|REFSEQ:NP_004437|H-INV:HIT000321887|VEGA:OTTHUMP00000035562 Tax_Id=9606 Gene_Symbol=EPRS glutamyl-prolyl tRNA synthetase	KGDIIQLQR	535.8202	1069.6258	2	34	-777.777	-777.777	-777.777	-777.777	0	0	2032.2153	0	0	0	1069.6244	535.8192215	1069.623918	0	FALSE			-777.777	-777.777	-777.777	1	16.4	M:\Shao-En\MSDATA\kinaseinhib\k252a\solcomp\100x\J3\kinaseinhib_k252a_solcomp_100x_J3_combo.mgf.html		1	-777.777	-777.777	M:\Shao-En\MSDATA\kinaseinhib\k252a\solcomp\100x\J3\m03152008_j3_6.raw		0	1069.624375		0	TRUE	0	-777.777
-1	1	0	0.681	0.12	IPI:IPI00013452.8	172080	SPACER	SWISS-PROT:P07814|TREMBL:A0AVA9;Q05BP6;Q05DF8;Q3KQZ8;Q5DSM1;Q5H9S5;Q6PD57;Q86X73|ENSEMBL:ENSP00000355890|REFSEQ:NP_004437|H-INV:HIT000321887|VEGA:OTTHUMP00000035562 Tax_Id=9606 Gene_Symbol=EPRS glutamyl-prolyl tRNA synthetase	KGDIIQLQR	357.5492	1069.6259	3	27	-777.777	-777.777	-777.777	-777.777	2068.046873	39.74753612	2076.3686	2068.455247	2070.2074	22352.50538	1069.6244	357.5488755	1069.624838	1069.625984	FALSE			-777.777	-777.777	-777.777	1	0	M:\Shao-En\MSDATA\kinaseinhib\k252a\solcomp\100x\J3\kinaseinhib_k252a_solcomp_100x_J3_combo.mgf.html		1	-777.777	-777.777	M:\Shao-En\MSDATA\kinaseinhib\k252a\solcomp\100x\J3\m03152008_j3_6.raw		19001963.25	1069.624375		357.5492676	TRUE	357.5489431	-777.777
-1	1	0	0.681	0.12	IPI:IPI00013452.8	172080	SPACER	SWISS-PROT:P07814|TREMBL:A0AVA9;Q05BP6;Q05DF8;Q3KQZ8;Q5DSM1;Q5H9S5;Q6PD57;Q86X73|ENSEMBL:ENSP00000355890|REFSEQ:NP_004437|H-INV:HIT000321887|VEGA:OTTHUMP00000035562 Tax_Id=9606 Gene_Symbol=EPRS glutamyl-prolyl tRNA synthetase	KGDIIQLQR	362.2271	1083.6593	3	19	-777.777	-777.777	-777.777	-777.777	0	0	2047.6967	0	0	0	1083.6587	362.2267584	1083.658487	0	FALSE			-777.777	-777.777	-777.777	1	9	M:\Shao-En\MSDATA\kinaseinhib\k252a\solcomp\100x\J3\kinaseinhib_k252a_solcomp_100x_J3_combo.mgf.html	1Arg6 1Lys8	1	-777.777	-777.777	M:\Shao-En\MSDATA\kinaseinhib\k252a\solcomp\100x\J3\m03152008_j3_6.raw		0	1069.624375		0	FALSE	0	-777.777
-1	1	0	0.681	0.12	IPI:IPI00013452.8	172080	SPACER	SWISS-PROT:P07814|TREMBL:A0AVA9;Q05BP6;Q05DF8;Q3KQZ8;Q5DSM1;Q5H9S5;Q6PD57;Q86X73|ENSEMBL:ENSP00000355890|REFSEQ:NP_004437|H-INV:HIT000321887|VEGA:OTTHUMP00000035562 Tax_Id=9606 Gene_Symbol=EPRS glutamyl-prolyl tRNA synthetase	KPYIWEYSR	621.3197	1240.6249	2	38	-777.777	-777.777	-777.777	-777.777	2397.400905	17.9473372	2393.5395	2398.003406	2395.7866	129033.6256	1240.624	621.3184078	1240.62229	1240.622996	FALSE			-777.777	-777.777	-777.777	1	23.1	M:\Shao-En\MSDATA\kinaseinhib\k252a\solcomp\100x\J3\kinaseinhib_k252a_solcomp_100x_J3_combo.mgf.html		1	-777.777	-777.777	M:\Shao-En\MSDATA\kinaseinhib\k252a\solcomp\100x\J3\m03152008_j3_6.raw		44268911.67	1240.624045		621.3196486	TRUE	621.3183565	-777.777
-1	1	0	0.681	0.12	IPI:IPI00013452.8	172080	SPACER	SWISS-PROT:P07814|TREMBL:A0AVA9;Q05BP6;Q05DF8;Q3KQZ8;Q5DSM1;Q5H9S5;Q6PD57;Q86X73|ENSEMBL:ENSP00000355890|REFSEQ:NP_004437|H-INV:HIT000321887|VEGA:OTTHUMP00000035562 Tax_Id=9606 Gene_Symbol=EPRS glutamyl-prolyl tRNA synthetase	KPYIWEYSR	621.3197	1240.6249	2	30	-777.777	-777.777	-777.777	-777.777	0	0	2403.44	0	0	0	1240.624	621.3184078	1240.62229	0	FALSE			-777.777	-777.777	-777.777	1	17.1	M:\Shao-En\MSDATA\kinaseinhib\k252a\solcomp\100x\J3\kinaseinhib_k252a_solcomp_100x_J3_combo.mgf.html		1	-777.777	-777.777	M:\Shao-En\MSDATA\kinaseinhib\k252a\solcomp\100x\J3\m03152008_j3_6.raw		0	1240.624045		0	TRUE	0	-777.777
-1	1	0	0.681	0.12	IPI:IPI00013452.8	172080	SPACER	SWISS-PROT:P07814|TREMBL:A0AVA9;Q05BP6;Q05DF8;Q3KQZ8;Q5DSM1;Q5H9S5;Q6PD57;Q86X73|ENSEMBL:ENSP00000355890|REFSEQ:NP_004437|H-INV:HIT000321887|VEGA:OTTHUMP00000035562 Tax_Id=9606 Gene_Symbol=EPRS glutamyl-prolyl tRNA synthetase	KPYIWEYSR	414.5501	1240.6284	3	19	-777.777	-777.777	-777.777	-777.777	0	0	2395.3025	0	0	0	1240.624	414.5495664	1240.626911	0	FALSE			-777.777	-777.777	-777.777	1	4.7	M:\Shao-En\MSDATA\kinaseinhib\k252a\solcomp\100x\J3\kinaseinhib_k252a_solcomp_100x_J3_combo.mgf.html		1	-777.777	-777.777	M:\Shao-En\MSDATA\kinaseinhib\k252a\solcomp\100x\J3\m03152008_j3_6.raw		0	1240.624045		0	FALSE	0	-777.777
-1	1	0	0.681	0.12	IPI:IPI00013452.8	172080	SPACER	SWISS-PROT:P07814|TREMBL:A0AVA9;Q05BP6;Q05DF8;Q3KQZ8;Q5DSM1;Q5H9S5;Q6PD57;Q86X73|ENSEMBL:ENSP00000355890|REFSEQ:NP_004437|H-INV:HIT000321887|VEGA:OTTHUMP00000035562 Tax_Id=9606 Gene_Symbol=EPRS glutamyl-prolyl tRNA synthetase	KVIDPVAPR	497.806	993.5975	2	44	-777.777	-777.777	-777.777	-777.777	863.6899357	16.67423906	864.1331	864.1502424	866.4713	3286.329048	993.5971	497.805161	993.5957965	993.5964005	FALSE			-777.777	-777.777	-777.777	1	19.7	M:\Shao-En\MSDATA\kinaseinhib\k252a\solcomp\100x\J3\kinaseinhib_k252a_solcomp_100x_J3_combo.mgf.html		1	-777.777	-777.777	M:\Shao-En\MSDATA\kinaseinhib\k252a\solcomp\100x\J3\m03152008_j3_6.raw		1640007.613	993.5970847		497.8060118	TRUE	497.8051728	-777.777
-1	1	0	0.681	0.12	IPI:IPI00013452.8	172080	SPACER	SWISS-PROT:P07814|TREMBL:A0AVA9;Q05BP6;Q05DF8;Q3KQZ8;Q5DSM1;Q5H9S5;Q6PD57;Q86X73|ENSEMBL:ENSP00000355890|REFSEQ:NP_004437|H-INV:HIT000321887|VEGA:OTTHUMP00000035562 Tax_Id=9606 Gene_Symbol=EPRS glutamyl-prolyl tRNA synthetase	KVIDPVAPR	504.8241	1007.6336	2	20	-777.777	-777.777	-777.777	-777.777	0	0	866.2073	0	0	0	1007.6314	504.8232352	1007.631945	0	FALSE			-777.777	-777.777	-777.777	1	11.5	M:\Shao-En\MSDATA\kinaseinhib\k252a\solcomp\100x\J3\kinaseinhib_k252a_solcomp_100x_J3_combo.mgf.html	1Arg6 1Lys8	1	-777.777	-777.777	M:\Shao-En\MSDATA\kinaseinhib\k252a\solcomp\100x\J3\m03152008_j3_6.raw		0	993.5970847		0	FALSE	0	-777.777
-1	1	0	0.681	0.12	IPI:IPI00013452.8	172080	SPACER	SWISS-PROT:P07814|TREMBL:A0AVA9;Q05BP6;Q05DF8;Q3KQZ8;Q5DSM1;Q5H9S5;Q6PD57;Q86X73|ENSEMBL:ENSP00000355890|REFSEQ:NP_004437|H-INV:HIT000321887|VEGA:OTTHUMP00000035562 Tax_Id=9606 Gene_Symbol=EPRS glutamyl-prolyl tRNA synthetase	LGVENCYFPMFVSQSALEK	1114.0422	2226.0699	2	101	-777.777	-777.777	-777.777	-777.777	3081.996538	10.72326608	3080.8155	3081.792405	3081.6401	123500.0474	2226.058	1114.0391	2226.063675	2218.045304	FALSE			-777.777	-777.777	-777.777	1	93.3	M:\Shao-En\MSDATA\kinaseinhib\k252a\solcomp\100x\J3\kinaseinhib_k252a_solcomp_100x_J3_combo.mgf.html	1Lys8	1	-777.777	-777.777	M:\Shao-En\MSDATA\kinaseinhib\k252a\solcomp\100x\J3\m03152008_j3_6.raw		17711728.15	2161.02237		1114.041611	TRUE	1114.038511	-777.777
-1	1	0	0.681	0.12	IPI:IPI00013452.8	172080	SPACER	SWISS-PROT:P07814|TREMBL:A0AVA9;Q05BP6;Q05DF8;Q3KQZ8;Q5DSM1;Q5H9S5;Q6PD57;Q86X73|ENSEMBL:ENSP00000355890|REFSEQ:NP_004437|H-INV:HIT000321887|VEGA:OTTHUMP00000035562 Tax_Id=9606 Gene_Symbol=EPRS glutamyl-prolyl tRNA synthetase	LGVENCYFPMFVSQSALEK	1110.0349	2218.0552	2	76	-777.777	-777.777	-777.777	-777.777	0	0	3080.2564	0	0	0	2218.0438	1110.031815	2218.049104	0	FALSE			-777.777	-777.777	-777.777	1	59.5	M:\Shao-En\MSDATA\kinaseinhib\k252a\solcomp\100x\J3\kinaseinhib_k252a_solcomp_100x_J3_combo.mgf.html		1	-777.777	-777.777	M:\Shao-En\MSDATA\kinaseinhib\k252a\solcomp\100x\J3\m03152008_j3_6.raw		0	2161.02237		0	TRUE	0	-777.777
-1	1	0	0.681	0.12	IPI:IPI00013452.8	172080	SPACER	SWISS-PROT:P07814|TREMBL:A0AVA9;Q05BP6;Q05DF8;Q3KQZ8;Q5DSM1;Q5H9S5;Q6PD57;Q86X73|ENSEMBL:ENSP00000355890|REFSEQ:NP_004437|H-INV:HIT000321887|VEGA:OTTHUMP00000035562 Tax_Id=9606 Gene_Symbol=EPRS glutamyl-prolyl tRNA synthetase	LGVENCYFPMFVSQSALEK	743.0279	2226.062	3	42	-777.777	-777.777	-777.777	-777.777	3081.307039	10.72326608	3083.0089	3081.631809	3081.6401	22515.70989	2226.058	743.0261613	2226.056696	2218.046108	FALSE			-777.777	-777.777	-777.777	1	34.9	M:\Shao-En\MSDATA\kinaseinhib\k252a\solcomp\100x\J3\kinaseinhib_k252a_solcomp_100x_J3_combo.mgf.html	1Lys8	1	-777.777	-777.777	M:\Shao-En\MSDATA\kinaseinhib\k252a\solcomp\100x\J3\m03152008_j3_6.raw		6009302.613	2161.02237		743.0279455	TRUE	743.0262068	-777.777
-1	1	0	0.681	0.12	IPI:IPI00013452.8	172080	SPACER	SWISS-PROT:P07814|TREMBL:A0AVA9;Q05BP6;Q05DF8;Q3KQZ8;Q5DSM1;Q5H9S5;Q6PD57;Q86X73|ENSEMBL:ENSP00000355890|REFSEQ:NP_004437|H-INV:HIT000321887|VEGA:OTTHUMP00000035562 Tax_Id=9606 Gene_Symbol=EPRS glutamyl-prolyl tRNA synthetase	LLSVNIR	407.7623	813.5101	2	39	-777.777	-777.777	-777.777	-777.777	2383.993931	12.20580834	2381.9655	2384.184163	2383.2672	146881.1531	813.5072	407.7617913	813.5090572	813.5077682	FALSE			-777.777	-777.777	-777.777	1	0	M:\Shao-En\MSDATA\kinaseinhib\k252a\solcomp\100x\J3\kinaseinhib_k252a_solcomp_100x_J3_combo.mgf.html		1	-777.777	-777.777	M:\Shao-En\MSDATA\kinaseinhib\k252a\solcomp\100x\J3\m03152008_j3_6.raw		102554955	813.5072247		407.7612639	TRUE	407.7607552	-777.777
-1	1	0	0.681	0.12	IPI:IPI00013452.8	172080	SPACER	SWISS-PROT:P07814|TREMBL:A0AVA9;Q05BP6;Q05DF8;Q3KQZ8;Q5DSM1;Q5H9S5;Q6PD57;Q86X73|ENSEMBL:ENSP00000355890|REFSEQ:NP_004437|H-INV:HIT000321887|VEGA:OTTHUMP00000035562 Tax_Id=9606 Gene_Symbol=EPRS glutamyl-prolyl tRNA synthetase	LLSVNIR	410.7719	819.5293	2	25	-777.777	-777.777	-777.777	-777.777	0	0	2381.2323	0	0	0	819.5273	410.7713803	819.5282351	0	FALSE			-777.777	-777.777	-777.777	1	0	M:\Shao-En\MSDATA\kinaseinhib\k252a\solcomp\100x\J3\kinaseinhib_k252a_solcomp_100x_J3_combo.mgf.html	1Arg6	1	-777.777	-777.777	M:\Shao-En\MSDATA\kinaseinhib\k252a\solcomp\100x\J3\m03152008_j3_6.raw		0	813.5072247		0	FALSE	0	-777.777
-1	1	0	0.681	0.12	IPI:IPI00013452.8	172080	SPACER	SWISS-PROT:P07814|TREMBL:A0AVA9;Q05BP6;Q05DF8;Q3KQZ8;Q5DSM1;Q5H9S5;Q6PD57;Q86X73|ENSEMBL:ENSP00000355890|REFSEQ:NP_004437|H-INV:HIT000321887|VEGA:OTTHUMP00000035562 Tax_Id=9606 Gene_Symbol=EPRS glutamyl-prolyl tRNA synthetase	LNLENKDYK	576.8158	1151.6171	2	15	-777.777	-777.777	-777.777	-777.777	0	0	923.7278	0	0	0	1151.6157	576.8146711	1151.614817	0	FALSE			-777.777	-777.777	-777.777	1	1	M:\Shao-En\MSDATA\kinaseinhib\k252a\solcomp\100x\J3\kinaseinhib_k252a_solcomp_100x_J3_combo.mgf.html	2Lys8	1	-777.777	-777.777	M:\Shao-En\MSDATA\kinaseinhib\k252a\solcomp\100x\J3\m03152008_j3_6.raw		0	1135.587325		0	FALSE	0	-777.777
-1	1	0	0.681	0.12	IPI:IPI00013452.8	172080	SPACER	SWISS-PROT:P07814|TREMBL:A0AVA9;Q05BP6;Q05DF8;Q3KQZ8;Q5DSM1;Q5H9S5;Q6PD57;Q86X73|ENSEMBL:ENSP00000355890|REFSEQ:NP_004437|H-INV:HIT000321887|VEGA:OTTHUMP00000035562 Tax_Id=9606 Gene_Symbol=EPRS glutamyl-prolyl tRNA synthetase	LNLNNTVLSK	558.3261	1114.6377	2	44	-777.777	-777.777	-777.777	-777.777	2409.33765	9.812633179	2405.9694	2409.514593	2409.6714	355136.1903	1114.6346	558.3250389	1114.635552	1114.634118	FALSE			-777.777	-777.777	-777.777	1	13.6	M:\Shao-En\MSDATA\kinaseinhib\k252a\solcomp\100x\J3\kinaseinhib_k252a_solcomp_100x_J3_combo.mgf.html		1	-777.777	-777.777	M:\Shao-En\MSDATA\kinaseinhib\k252a\solcomp\100x\J3\m03152008_j3_6.raw		145159180	1114.634615		558.3260519	TRUE	558.3249908	-777.777
-1	1	0	0.681	0.12	IPI:IPI00013452.8	172080	SPACER	SWISS-PROT:P07814|TREMBL:A0AVA9;Q05BP6;Q05DF8;Q3KQZ8;Q5DSM1;Q5H9S5;Q6PD57;Q86X73|ENSEMBL:ENSP00000355890|REFSEQ:NP_004437|H-INV:HIT000321887|VEGA:OTTHUMP00000035562 Tax_Id=9606 Gene_Symbol=EPRS glutamyl-prolyl tRNA synthetase	LNQWCNVVR	597.8123	1193.61	2	44	-777.777	-777.777	-777.777	-777.777	2390.308295	5.925008525	2389.1664	2390.424568	2390.4321	397344.9708	1193.6071	597.8110941	1193.607663	1187.585709	FALSE			-777.777	-777.777	-777.777	1	34	M:\Shao-En\MSDATA\kinaseinhib\k252a\solcomp\100x\J3\kinaseinhib_k252a_solcomp_100x_J3_combo.mgf.html	1Arg6	1	-777.777	-777.777	M:\Shao-En\MSDATA\kinaseinhib\k252a\solcomp\100x\J3\m03152008_j3_6.raw		147651144.9	1130.56549		597.8122408	TRUE	597.8110348	-777.777
-1	1	0	0.681	0.12	IPI:IPI00013452.8	172080	SPACER	SWISS-PROT:P07814|TREMBL:A0AVA9;Q05BP6;Q05DF8;Q3KQZ8;Q5DSM1;Q5H9S5;Q6PD57;Q86X73|ENSEMBL:ENSP00000355890|REFSEQ:NP_004437|H-INV:HIT000321887|VEGA:OTTHUMP00000035562 Tax_Id=9606 Gene_Symbol=EPRS glutamyl-prolyl tRNA synthetase	LQAILEDIQVTLFTR	880.5036	1758.9926	2	121	-777.777	-777.777	-777.777	-777.777	3341.002857	26.52321233	3336.9002	3340.215769	3335.5953	32859.58817	1758.9879	880.501357	1758.988189	1758.989083	FALSE			-777.777	-777.777	-777.777	1	103.1	M:\Shao-En\MSDATA\kinaseinhib\k252a\solcomp\100x\J3\kinaseinhib_k252a_solcomp_100x_J3_combo.mgf.html		1	-777.777	-777.777	M:\Shao-En\MSDATA\kinaseinhib\k252a\solcomp\100x\J3\m03152008_j3_6.raw		6731295.613	1758.987955		880.5035947	TRUE	880.5013517	-777.777
-1	1	0	0.681	0.12	IPI:IPI00013452.8	172080	SPACER	SWISS-PROT:P07814|TREMBL:A0AVA9;Q05BP6;Q05DF8;Q3KQZ8;Q5DSM1;Q5H9S5;Q6PD57;Q86X73|ENSEMBL:ENSP00000355890|REFSEQ:NP_004437|H-INV:HIT000321887|VEGA:OTTHUMP00000035562 Tax_Id=9606 Gene_Symbol=EPRS glutamyl-prolyl tRNA synthetase	LQAILEDIQVTLFTR	883.5161	1765.0176	2	92	-777.777	-777.777	-777.777	-777.777	0	0	3340.6768	0	0	0	1765.0081	883.5138459	1765.013166	0	FALSE			-777.777	-777.777	-777.777	1	78.7	M:\Shao-En\MSDATA\kinaseinhib\k252a\solcomp\100x\J3\kinaseinhib_k252a_solcomp_100x_J3_combo.mgf.html	1Arg6	1	-777.777	-777.777	M:\Shao-En\MSDATA\kinaseinhib\k252a\solcomp\100x\J3\m03152008_j3_6.raw		0	1758.987955		0	TRUE	0	-777.777
-1	1	0	0.681	0.12	IPI:IPI00013452.8	172080	SPACER	SWISS-PROT:P07814|TREMBL:A0AVA9;Q05BP6;Q05DF8;Q3KQZ8;Q5DSM1;Q5H9S5;Q6PD57;Q86X73|ENSEMBL:ENSP00000355890|REFSEQ:NP_004437|H-INV:HIT000321887|VEGA:OTTHUMP00000035562 Tax_Id=9606 Gene_Symbol=EPRS glutamyl-prolyl tRNA synthetase	LSSCDSFTSTINELNHCLSLR	818.7209	2453.1408	3	46	-777.777	-777.777	-777.777	-777.777	3005.420355	8.16664697	3001.8986	3005.574848	3004.7829	355813.0443	2453.1315	818.7188836	2453.134863	2453.131092	FALSE			-777.777	-777.777	-777.777	1	44.9	M:\Shao-En\MSDATA\kinaseinhib\k252a\solcomp\100x\J3\kinaseinhib_k252a_solcomp_100x_J3_combo.mgf.html		1	-777.777	-777.777	M:\Shao-En\MSDATA\kinaseinhib\k252a\solcomp\100x\J3\m03152008_j3_6.raw		80588308.68	2339.088566		818.7207741	TRUE	818.7187578	-777.777
-1	1	0	0.681	0.12	IPI:IPI00013452.8	172080	SPACER	SWISS-PROT:P07814|TREMBL:A0AVA9;Q05BP6;Q05DF8;Q3KQZ8;Q5DSM1;Q5H9S5;Q6PD57;Q86X73|ENSEMBL:ENSP00000355890|REFSEQ:NP_004437|H-INV:HIT000321887|VEGA:OTTHUMP00000035562 Tax_Id=9606 Gene_Symbol=EPRS glutamyl-prolyl tRNA synthetase	LTVAENEAETK	602.808	1203.6015	2	82	-777.777	-777.777	-777.777	-777.777	857.3381094	10.31289804	854.7492	857.53829	859.1877	21957.53338	1203.5983	602.8067758	1203.599026	1203.597364	FALSE			-777.777	-777.777	-777.777	1	69.7	M:\Shao-En\MSDATA\kinaseinhib\k252a\solcomp\100x\J3\kinaseinhib_k252a_solcomp_100x_J3_combo.mgf.html		1	-777.777	-777.777	M:\Shao-En\MSDATA\kinaseinhib\k252a\solcomp\100x\J3\m03152008_j3_6.raw		8007421.547	1203.598275		602.8071484	TRUE	602.8059241	-777.777
-1	1	0	0.681	0.12	IPI:IPI00013452.8	172080	SPACER	SWISS-PROT:P07814|TREMBL:A0AVA9;Q05BP6;Q05DF8;Q3KQZ8;Q5DSM1;Q5H9S5;Q6PD57;Q86X73|ENSEMBL:ENSP00000355890|REFSEQ:NP_004437|H-INV:HIT000321887|VEGA:OTTHUMP00000035562 Tax_Id=9606 Gene_Symbol=EPRS glutamyl-prolyl tRNA synthetase	LTVAENEAETK	606.8149	1211.6152	2	78	-777.777	-777.777	-777.777	-777.777	0	0	856.0748	0	0	0	1211.6125	606.8136611	1211.612797	0	FALSE			-777.777	-777.777	-777.777	1	58.5	M:\Shao-En\MSDATA\kinaseinhib\k252a\solcomp\100x\J3\kinaseinhib_k252a_solcomp_100x_J3_combo.mgf.html	1Lys8	1	-777.777	-777.777	M:\Shao-En\MSDATA\kinaseinhib\k252a\solcomp\100x\J3\m03152008_j3_6.raw		0	1203.598275		0	TRUE	0	-777.777
-1	1	0	0.681	0.12	IPI:IPI00013452.8	172080	SPACER	SWISS-PROT:P07814|TREMBL:A0AVA9;Q05BP6;Q05DF8;Q3KQZ8;Q5DSM1;Q5H9S5;Q6PD57;Q86X73|ENSEMBL:ENSP00000355890|REFSEQ:NP_004437|H-INV:HIT000321887|VEGA:OTTHUMP00000035562 Tax_Id=9606 Gene_Symbol=EPRS glutamyl-prolyl tRNA synthetase	MFEIVFEDPK	631.8162	1261.6179	2	67	-777.777	-777.777	-777.777	-777.777	2888.117156	10.52618566	2887.1573	2888.778504	2887.9465	134377.3207	1261.6144	631.8148693	1261.615213	1253.600911	FALSE			-777.777	-777.777	-777.777	1	56.3	M:\Shao-En\MSDATA\kinaseinhib\k252a\solcomp\100x\J3\kinaseinhib_k252a_solcomp_100x_J3_combo.mgf.html	1Lys8	1	-777.777	-777.777	M:\Shao-En\MSDATA\kinaseinhib\k252a\solcomp\100x\J3\m03152008_j3_6.raw		45433242.64	1253.600185		631.8161242	TRUE	631.8147935	-777.777
-1	1	0	0.681	0.12	IPI:IPI00013452.8	172080	SPACER	SWISS-PROT:P07814|TREMBL:A0AVA9;Q05BP6;Q05DF8;Q3KQZ8;Q5DSM1;Q5H9S5;Q6PD57;Q86X73|ENSEMBL:ENSP00000355890|REFSEQ:NP_004437|H-INV:HIT000321887|VEGA:OTTHUMP00000035562 Tax_Id=9606 Gene_Symbol=EPRS glutamyl-prolyl tRNA synthetase	MFEIVFEDPK	627.8091	1253.6036	2	56	-777.777	-777.777	-777.777	-777.777	0	0	2886.9086	0	0	0	1253.6002	627.807784	1253.601043	0	FALSE			-777.777	-777.777	-777.777	1	37.4	M:\Shao-En\MSDATA\kinaseinhib\k252a\solcomp\100x\J3\kinaseinhib_k252a_solcomp_100x_J3_combo.mgf.html		1	-777.777	-777.777	M:\Shao-En\MSDATA\kinaseinhib\k252a\solcomp\100x\J3\m03152008_j3_6.raw		0	1253.600185		0	TRUE	0	-777.777
-1	1	0	0.681	0.12	IPI:IPI00013452.8	172080	SPACER	SWISS-PROT:P07814|TREMBL:A0AVA9;Q05BP6;Q05DF8;Q3KQZ8;Q5DSM1;Q5H9S5;Q6PD57;Q86X73|ENSEMBL:ENSP00000355890|REFSEQ:NP_004437|H-INV:HIT000321887|VEGA:OTTHUMP00000035562 Tax_Id=9606 Gene_Symbol=EPRS glutamyl-prolyl tRNA synthetase	MFEIVFEDPKIPGEK	598.9837	1793.9292	3	34	-777.777	-777.777	-777.777	-777.777	2877.730595	10.41211438	2878.5274	2877.321982	2878.8012	32693.23818	1793.9244	598.9824898	1793.925681	1777.898533	FALSE			-777.777	-777.777	-777.777	1	27.1	M:\Shao-En\MSDATA\kinaseinhib\k252a\solcomp\100x\J3\kinaseinhib_k252a_solcomp_100x_J3_combo.mgf.html	2Lys8	1	-777.777	-777.777	M:\Shao-En\MSDATA\kinaseinhib\k252a\solcomp\100x\J3\m03152008_j3_6.raw		12124973.5	1777.896015		598.9837684	TRUE	598.9825582	-777.777
-1	1	0	0.681	0.12	IPI:IPI00013452.8	172080	SPACER	SWISS-PROT:P07814|TREMBL:A0AVA9;Q05BP6;Q05DF8;Q3KQZ8;Q5DSM1;Q5H9S5;Q6PD57;Q86X73|ENSEMBL:ENSP00000355890|REFSEQ:NP_004437|H-INV:HIT000321887|VEGA:OTTHUMP00000035562 Tax_Id=9606 Gene_Symbol=EPRS glutamyl-prolyl tRNA synthetase	MFEIVFEDPKIPGEK	593.6406	1777.9001	3	17	-777.777	-777.777	-777.777	-777.777	0	0	2877.9861	0	0	0	1777.896	593.6394094	1777.89644	0	FALSE			-777.777	-777.777	-777.777	1	4.7	M:\Shao-En\MSDATA\kinaseinhib\k252a\solcomp\100x\J3\kinaseinhib_k252a_solcomp_100x_J3_combo.mgf.html		1	-777.777	-777.777	M:\Shao-En\MSDATA\kinaseinhib\k252a\solcomp\100x\J3\m03152008_j3_6.raw		0	1777.896015		0	FALSE	0	-777.777
-1	1	0	0.681	0.12	IPI:IPI00013452.8	172080	SPACER	SWISS-PROT:P07814|TREMBL:A0AVA9;Q05BP6;Q05DF8;Q3KQZ8;Q5DSM1;Q5H9S5;Q6PD57;Q86X73|ENSEMBL:ENSP00000355890|REFSEQ:NP_004437|H-INV:HIT000321887|VEGA:OTTHUMP00000035562 Tax_Id=9606 Gene_Symbol=EPRS glutamyl-prolyl tRNA synthetase	NETSAPFK	447.2226	892.4307	2	28	-777.777	-777.777	-777.777	-777.777	820.3304008	8.034740372	820.1149	819.5478491	819.5887	6806.61665	892.429	447.2219465	892.4293677	892.4294385	FALSE			-777.777	-777.777	-777.777	1	2	M:\Shao-En\MSDATA\kinaseinhib\k252a\solcomp\100x\J3\kinaseinhib_k252a_solcomp_100x_J3_combo.mgf.html		1	-777.777	-777.777	M:\Shao-En\MSDATA\kinaseinhib\k252a\solcomp\100x\J3\m03152008_j3_6.raw		3959628.953	892.4290347		447.2226419	TRUE	447.2219884	-777.777
-1	1	0	0.681	0.12	IPI:IPI00013452.8	172080	SPACER	SWISS-PROT:P07814|TREMBL:A0AVA9;Q05BP6;Q05DF8;Q3KQZ8;Q5DSM1;Q5H9S5;Q6PD57;Q86X73|ENSEMBL:ENSP00000355890|REFSEQ:NP_004437|H-INV:HIT000321887|VEGA:OTTHUMP00000035562 Tax_Id=9606 Gene_Symbol=EPRS glutamyl-prolyl tRNA synthetase	NLQMWEEMKK	451.5615	1351.6627	3	10	-777.777	-777.777	-777.777	-777.777	0	0	2431.7714	0	0	0	1351.6599	451.5608306	1351.660704	0	FALSE			-777.777	-777.777	-777.777	1	3.3	M:\Shao-En\MSDATA\kinaseinhib\k252a\solcomp\100x\J3\kinaseinhib_k252a_solcomp_100x_J3_combo.mgf.html	2Lys8	1	-777.777	-777.777	M:\Shao-En\MSDATA\kinaseinhib\k252a\solcomp\100x\J3\m03152008_j3_6.raw		0	1335.631525		0	FALSE	0	-777.777
-1	1	0	0.681	0.12	IPI:IPI00013452.8	172080	SPACER	SWISS-PROT:P07814|TREMBL:A0AVA9;Q05BP6;Q05DF8;Q3KQZ8;Q5DSM1;Q5H9S5;Q6PD57;Q86X73|ENSEMBL:ENSP00000355890|REFSEQ:NP_004437|H-INV:HIT000321887|VEGA:OTTHUMP00000035562 Tax_Id=9606 Gene_Symbol=EPRS glutamyl-prolyl tRNA synthetase	NPEVGLKPVWYSPK	815.4527	1628.8908	2	59	-777.777	-777.777	-777.777	-777.777	2514.731878	12.25089975	2513.9949	2515.293532	2515.2616	317064.4233	1628.8897	815.4506956	1628.886866	1612.859324	FALSE			-777.777	-777.777	-777.777	1	51.6	M:\Shao-En\MSDATA\kinaseinhib\k252a\solcomp\100x\J3\kinaseinhib_k252a_solcomp_100x_J3_combo.mgf.html	2Lys8	1	-777.777	-777.777	M:\Shao-En\MSDATA\kinaseinhib\k252a\solcomp\100x\J3\m03152008_j3_6.raw		73360705.8	1612.861295		815.4523991	TRUE	815.4503948	-777.777
-1	1	0	0.681	0.12	IPI:IPI00013452.8	172080	SPACER	SWISS-PROT:P07814|TREMBL:A0AVA9;Q05BP6;Q05DF8;Q3KQZ8;Q5DSM1;Q5H9S5;Q6PD57;Q86X73|ENSEMBL:ENSP00000355890|REFSEQ:NP_004437|H-INV:HIT000321887|VEGA:OTTHUMP00000035562 Tax_Id=9606 Gene_Symbol=EPRS glutamyl-prolyl tRNA synthetase	NPEVGLKPVWYSPK	807.4395	1612.8645	2	55	-777.777	-777.777	-777.777	-777.777	0	0	2512.4593	0	0	0	1612.8613	807.437525	1612.860525	0	FALSE			-777.777	-777.777	-777.777	1	41.1	M:\Shao-En\MSDATA\kinaseinhib\k252a\solcomp\100x\J3\kinaseinhib_k252a_solcomp_100x_J3_combo.mgf.html		1	-777.777	-777.777	M:\Shao-En\MSDATA\kinaseinhib\k252a\solcomp\100x\J3\m03152008_j3_6.raw		0	1612.861295		0	TRUE	0	-777.777
-1	1	0	0.681	0.12	IPI:IPI00013452.8	172080	SPACER	SWISS-PROT:P07814|TREMBL:A0AVA9;Q05BP6;Q05DF8;Q3KQZ8;Q5DSM1;Q5H9S5;Q6PD57;Q86X73|ENSEMBL:ENSP00000355890|REFSEQ:NP_004437|H-INV:HIT000321887|VEGA:OTTHUMP00000035562 Tax_Id=9606 Gene_Symbol=EPRS glutamyl-prolyl tRNA synthetase	NPEVGLKPVWYSPK	543.9712	1628.8919	3	22	-777.777	-777.777	-777.777	-777.777	0	0	2510.9366	0	0	0	1628.8897	543.9701916	1628.888787	0	FALSE			-777.777	-777.777	-777.777	1	15.4	M:\Shao-En\MSDATA\kinaseinhib\k252a\solcomp\100x\J3\kinaseinhib_k252a_solcomp_100x_J3_combo.mgf.html	2Lys8	1	-777.777	-777.777	M:\Shao-En\MSDATA\kinaseinhib\k252a\solcomp\100x\J3\m03152008_j3_6.raw		0	1612.861295		0	FALSE	0	-777.777
-1	1	0	0.681	0.12	IPI:IPI00013452.8	172080	SPACER	SWISS-PROT:P07814|TREMBL:A0AVA9;Q05BP6;Q05DF8;Q3KQZ8;Q5DSM1;Q5H9S5;Q6PD57;Q86X73|ENSEMBL:ENSP00000355890|REFSEQ:NP_004437|H-INV:HIT000321887|VEGA:OTTHUMP00000035562 Tax_Id=9606 Gene_Symbol=EPRS glutamyl-prolyl tRNA synthetase	NPEVGLKPVWYSPK	538.6289	1612.8647	3	20	-777.777	-777.777	-777.777	-777.777	0	0	2510.6698	0	0	0	1612.8613	538.6279112	1612.861946	0	FALSE			-777.777	-777.777	-777.777	1	0	M:\Shao-En\MSDATA\kinaseinhib\k252a\solcomp\100x\J3\kinaseinhib_k252a_solcomp_100x_J3_combo.mgf.html		1	-777.777	-777.777	M:\Shao-En\MSDATA\kinaseinhib\k252a\solcomp\100x\J3\m03152008_j3_6.raw		0	1612.861295		0	FALSE	0	-777.777
-1	1	0	0.681	0.12	IPI:IPI00013452.8	172080	SPACER	SWISS-PROT:P07814|TREMBL:A0AVA9;Q05BP6;Q05DF8;Q3KQZ8;Q5DSM1;Q5H9S5;Q6PD57;Q86X73|ENSEMBL:ENSP00000355890|REFSEQ:NP_004437|H-INV:HIT000321887|VEGA:OTTHUMP00000035562 Tax_Id=9606 Gene_Symbol=EPRS glutamyl-prolyl tRNA synthetase	NSEPAGLETPEAK	671.8286	1341.6426	2	73	-777.777	-777.777	-777.777	-777.777	1216.819929	99.82355636	1221.2497	1216.649518	1218.5654	8121.712592	1341.6412	671.8271225	1341.63972	1341.639509	FALSE			-777.777	-777.777	-777.777	1	57.8	M:\Shao-En\MSDATA\kinaseinhib\k252a\solcomp\100x\J3\kinaseinhib_k252a_solcomp_100x_J3_combo.mgf.html		1	-777.777	-777.777	M:\Shao-En\MSDATA\kinaseinhib\k252a\solcomp\100x\J3\m03152008_j3_6.raw		2480293.095	1341.641195		671.8285015	TRUE	671.827024	-777.777
-1	1	0	0.681	0.12	IPI:IPI00013452.8	172080	SPACER	SWISS-PROT:P07814|TREMBL:A0AVA9;Q05BP6;Q05DF8;Q3KQZ8;Q5DSM1;Q5H9S5;Q6PD57;Q86X73|ENSEMBL:ENSP00000355890|REFSEQ:NP_004437|H-INV:HIT000321887|VEGA:OTTHUMP00000035562 Tax_Id=9606 Gene_Symbol=EPRS glutamyl-prolyl tRNA synthetase	NSEPAGLETPEAK	671.8287	1341.6428	2	71	-777.777	-777.777	-777.777	-777.777	0	0	1168.358	0	0	0	1341.6412	671.8272225	1341.63992	0	FALSE			-777.777	-777.777	-777.777	1	54.8	M:\Shao-En\MSDATA\kinaseinhib\k252a\solcomp\100x\J3\kinaseinhib_k252a_solcomp_100x_J3_combo.mgf.html		1	-777.777	-777.777	M:\Shao-En\MSDATA\kinaseinhib\k252a\solcomp\100x\J3\m03152008_j3_6.raw		0	1341.641195		0	TRUE	0	-777.777
-1	1	0	0.681	0.12	IPI:IPI00013452.8	172080	SPACER	SWISS-PROT:P07814|TREMBL:A0AVA9;Q05BP6;Q05DF8;Q3KQZ8;Q5DSM1;Q5H9S5;Q6PD57;Q86X73|ENSEMBL:ENSP00000355890|REFSEQ:NP_004437|H-INV:HIT000321887|VEGA:OTTHUMP00000035562 Tax_Id=9606 Gene_Symbol=EPRS glutamyl-prolyl tRNA synthetase	NSEPAGLETPEAK	671.8285	1341.6425	2	69	-777.777	-777.777	-777.777	-777.777	0	0	1282.977	0	0	0	1341.6412	671.8270225	1341.63952	0	FALSE			-777.777	-777.777	-777.777	1	55	M:\Shao-En\MSDATA\kinaseinhib\k252a\solcomp\100x\J3\kinaseinhib_k252a_solcomp_100x_J3_combo.mgf.html		1	-777.777	-777.777	M:\Shao-En\MSDATA\kinaseinhib\k252a\solcomp\100x\J3\m03152008_j3_6.raw		0	1341.641195		0	TRUE	0	-777.777
-1	1	0	0.681	0.12	IPI:IPI00013452.8	172080	SPACER	SWISS-PROT:P07814|TREMBL:A0AVA9;Q05BP6;Q05DF8;Q3KQZ8;Q5DSM1;Q5H9S5;Q6PD57;Q86X73|ENSEMBL:ENSP00000355890|REFSEQ:NP_004437|H-INV:HIT000321887|VEGA:OTTHUMP00000035562 Tax_Id=9606 Gene_Symbol=EPRS glutamyl-prolyl tRNA synthetase	NSEPAGLETPEAK	675.8365	1349.6584	2	66	-777.777	-777.777	-777.777	-777.777	0	0	1196.3257	0	0	0	1349.6554	675.8350078	1349.65549	0	FALSE			-777.777	-777.777	-777.777	1	56.2	M:\Shao-En\MSDATA\kinaseinhib\k252a\solcomp\100x\J3\kinaseinhib_k252a_solcomp_100x_J3_combo.mgf.html	1Lys8	1	-777.777	-777.777	M:\Shao-En\MSDATA\kinaseinhib\k252a\solcomp\100x\J3\m03152008_j3_6.raw		0	1341.641195		0	TRUE	0	-777.777
-1	1	0	0.681	0.12	IPI:IPI00013452.8	172080	SPACER	SWISS-PROT:P07814|TREMBL:A0AVA9;Q05BP6;Q05DF8;Q3KQZ8;Q5DSM1;Q5H9S5;Q6PD57;Q86X73|ENSEMBL:ENSP00000355890|REFSEQ:NP_004437|H-INV:HIT000321887|VEGA:OTTHUMP00000035562 Tax_Id=9606 Gene_Symbol=EPRS glutamyl-prolyl tRNA synthetase	NSEPAGLETPEAK	671.8288	1341.6429	2	65	-777.777	-777.777	-777.777	-777.777	0	0	1194.3776	0	0	0	1341.6412	671.8273225	1341.64012	0	FALSE			-777.777	-777.777	-777.777	1	49.5	M:\Shao-En\MSDATA\kinaseinhib\k252a\solcomp\100x\J3\kinaseinhib_k252a_solcomp_100x_J3_combo.mgf.html		1	-777.777	-777.777	M:\Shao-En\MSDATA\kinaseinhib\k252a\solcomp\100x\J3\m03152008_j3_6.raw		0	1341.641195		0	TRUE	0	-777.777
-1	1	0	0.681	0.12	IPI:IPI00013452.8	172080	SPACER	SWISS-PROT:P07814|TREMBL:A0AVA9;Q05BP6;Q05DF8;Q3KQZ8;Q5DSM1;Q5H9S5;Q6PD57;Q86X73|ENSEMBL:ENSP00000355890|REFSEQ:NP_004437|H-INV:HIT000321887|VEGA:OTTHUMP00000035562 Tax_Id=9606 Gene_Symbol=EPRS glutamyl-prolyl tRNA synthetase	NSEPAGLETPEAK	671.8285	1341.6424	2	58	-777.777	-777.777	-777.777	-777.777	0	0	1290.8747	0	0	0	1341.6412	671.8270225	1341.63952	0	FALSE			-777.777	-777.777	-777.777	1	38.9	M:\Shao-En\MSDATA\kinaseinhib\k252a\solcomp\100x\J3\kinaseinhib_k252a_solcomp_100x_J3_combo.mgf.html		1	-777.777	-777.777	M:\Shao-En\MSDATA\kinaseinhib\k252a\solcomp\100x\J3\m03152008_j3_6.raw		0	1341.641195		0	TRUE	0	-777.777
-1	1	0	0.681	0.12	IPI:IPI00013452.8	172080	SPACER	SWISS-PROT:P07814|TREMBL:A0AVA9;Q05BP6;Q05DF8;Q3KQZ8;Q5DSM1;Q5H9S5;Q6PD57;Q86X73|ENSEMBL:ENSP00000355890|REFSEQ:NP_004437|H-INV:HIT000321887|VEGA:OTTHUMP00000035562 Tax_Id=9606 Gene_Symbol=EPRS glutamyl-prolyl tRNA synthetase	NSEPAGLETPEAK	671.8287	1341.6428	2	57	-777.777	-777.777	-777.777	-777.777	0	0	1252.9201	0	0	0	1341.6412	671.8272225	1341.63992	0	FALSE			-777.777	-777.777	-777.777	1	40.5	M:\Shao-En\MSDATA\kinaseinhib\k252a\solcomp\100x\J3\kinaseinhib_k252a_solcomp_100x_J3_combo.mgf.html		1	-777.777	-777.777	M:\Shao-En\MSDATA\kinaseinhib\k252a\solcomp\100x\J3\m03152008_j3_6.raw		0	1341.641195		0	TRUE	0	-777.777
-1	1	0	0.681	0.12	IPI:IPI00013452.8	172080	SPACER	SWISS-PROT:P07814|TREMBL:A0AVA9;Q05BP6;Q05DF8;Q3KQZ8;Q5DSM1;Q5H9S5;Q6PD57;Q86X73|ENSEMBL:ENSP00000355890|REFSEQ:NP_004437|H-INV:HIT000321887|VEGA:OTTHUMP00000035562 Tax_Id=9606 Gene_Symbol=EPRS glutamyl-prolyl tRNA synthetase	NSEPAGLETPEAK	675.8363	1349.658	2	55	-777.777	-777.777	-777.777	-777.777	0	0	1223.3307	0	0	0	1349.6554	675.8348078	1349.65509	0	FALSE			-777.777	-777.777	-777.777	1	41.2	M:\Shao-En\MSDATA\kinaseinhib\k252a\solcomp\100x\J3\kinaseinhib_k252a_solcomp_100x_J3_combo.mgf.html	1Lys8	1	-777.777	-777.777	M:\Shao-En\MSDATA\kinaseinhib\k252a\solcomp\100x\J3\m03152008_j3_6.raw		0	1341.641195		0	TRUE	0	-777.777
-1	1	0	0.681	0.12	IPI:IPI00013452.8	172080	SPACER	SWISS-PROT:P07814|TREMBL:A0AVA9;Q05BP6;Q05DF8;Q3KQZ8;Q5DSM1;Q5H9S5;Q6PD57;Q86X73|ENSEMBL:ENSP00000355890|REFSEQ:NP_004437|H-INV:HIT000321887|VEGA:OTTHUMP00000035562 Tax_Id=9606 Gene_Symbol=EPRS glutamyl-prolyl tRNA synthetase	NSEPAGLETPEAK	675.8361	1349.6577	2	52	-777.777	-777.777	-777.777	-777.777	0	0	1296.9917	0	0	0	1349.6554	675.8346078	1349.65469	0	FALSE			-777.777	-777.777	-777.777	1	38	M:\Shao-En\MSDATA\kinaseinhib\k252a\solcomp\100x\J3\kinaseinhib_k252a_solcomp_100x_J3_combo.mgf.html	1Lys8	1	-777.777	-777.777	M:\Shao-En\MSDATA\kinaseinhib\k252a\solcomp\100x\J3\m03152008_j3_6.raw		0	1341.641195		0	TRUE	0	-777.777
-1	1	0	0.681	0.12	IPI:IPI00013452.8	172080	SPACER	SWISS-PROT:P07814|TREMBL:A0AVA9;Q05BP6;Q05DF8;Q3KQZ8;Q5DSM1;Q5H9S5;Q6PD57;Q86X73|ENSEMBL:ENSP00000355890|REFSEQ:NP_004437|H-INV:HIT000321887|VEGA:OTTHUMP00000035562 Tax_Id=9606 Gene_Symbol=EPRS glutamyl-prolyl tRNA synthetase	NSEPAGLETPEAK	675.8362	1349.6578	2	51	-777.777	-777.777	-777.777	-777.777	0	0	1168.6473	0	0	0	1349.6554	675.8347078	1349.65489	0	FALSE			-777.777	-777.777	-777.777	1	40.8	M:\Shao-En\MSDATA\kinaseinhib\k252a\solcomp\100x\J3\kinaseinhib_k252a_solcomp_100x_J3_combo.mgf.html	1Lys8	1	-777.777	-777.777	M:\Shao-En\MSDATA\kinaseinhib\k252a\solcomp\100x\J3\m03152008_j3_6.raw		0	1341.641195		0	TRUE	0	-777.777
-1	1	0	0.681	0.12	IPI:IPI00013452.8	172080	SPACER	SWISS-PROT:P07814|TREMBL:A0AVA9;Q05BP6;Q05DF8;Q3KQZ8;Q5DSM1;Q5H9S5;Q6PD57;Q86X73|ENSEMBL:ENSP00000355890|REFSEQ:NP_004437|H-INV:HIT000321887|VEGA:OTTHUMP00000035562 Tax_Id=9606 Gene_Symbol=EPRS glutamyl-prolyl tRNA synthetase	NSEPAGLETPEAK	671.8284	1341.6423	2	50	-777.777	-777.777	-777.777	-777.777	0	0	1140.0286	0	0	0	1341.6412	671.8269225	1341.63932	0	FALSE			-777.777	-777.777	-777.777	1	36.9	M:\Shao-En\MSDATA\kinaseinhib\k252a\solcomp\100x\J3\kinaseinhib_k252a_solcomp_100x_J3_combo.mgf.html		1	-777.777	-777.777	M:\Shao-En\MSDATA\kinaseinhib\k252a\solcomp\100x\J3\m03152008_j3_6.raw		0	1341.641195		0	TRUE	0	-777.777
-1	1	0	0.681	0.12	IPI:IPI00013452.8	172080	SPACER	SWISS-PROT:P07814|TREMBL:A0AVA9;Q05BP6;Q05DF8;Q3KQZ8;Q5DSM1;Q5H9S5;Q6PD57;Q86X73|ENSEMBL:ENSP00000355890|REFSEQ:NP_004437|H-INV:HIT000321887|VEGA:OTTHUMP00000035562 Tax_Id=9606 Gene_Symbol=EPRS glutamyl-prolyl tRNA synthetase	NSEPAGLETPEAK	671.8287	1341.6428	2	47	-777.777	-777.777	-777.777	-777.777	0	0	1298.6982	0	0	0	1341.6412	671.8272225	1341.63992	0	FALSE			-777.777	-777.777	-777.777	1	19.7	M:\Shao-En\MSDATA\kinaseinhib\k252a\solcomp\100x\J3\kinaseinhib_k252a_solcomp_100x_J3_combo.mgf.html		1	-777.777	-777.777	M:\Shao-En\MSDATA\kinaseinhib\k252a\solcomp\100x\J3\m03152008_j3_6.raw		0	1341.641195		0	TRUE	0	-777.777
-1	1	0	0.681	0.12	IPI:IPI00013452.8	172080	SPACER	SWISS-PROT:P07814|TREMBL:A0AVA9;Q05BP6;Q05DF8;Q3KQZ8;Q5DSM1;Q5H9S5;Q6PD57;Q86X73|ENSEMBL:ENSP00000355890|REFSEQ:NP_004437|H-INV:HIT000321887|VEGA:OTTHUMP00000035562 Tax_Id=9606 Gene_Symbol=EPRS glutamyl-prolyl tRNA synthetase	NSEPAGLETPEAK	675.8366	1349.6586	2	47	-777.777	-777.777	-777.777	-777.777	0	0	1285.0127	0	0	0	1349.6554	675.8351078	1349.65569	0	FALSE			-777.777	-777.777	-777.777	1	34.9	M:\Shao-En\MSDATA\kinaseinhib\k252a\solcomp\100x\J3\kinaseinhib_k252a_solcomp_100x_J3_combo.mgf.html	1Lys8	1	-777.777	-777.777	M:\Shao-En\MSDATA\kinaseinhib\k252a\solcomp\100x\J3\m03152008_j3_6.raw		0	1341.641195		0	TRUE	0	-777.777
-1	1	0	0.681	0.12	IPI:IPI00013452.8	172080	SPACER	SWISS-PROT:P07814|TREMBL:A0AVA9;Q05BP6;Q05DF8;Q3KQZ8;Q5DSM1;Q5H9S5;Q6PD57;Q86X73|ENSEMBL:ENSP00000355890|REFSEQ:NP_004437|H-INV:HIT000321887|VEGA:OTTHUMP00000035562 Tax_Id=9606 Gene_Symbol=EPRS glutamyl-prolyl tRNA synthetase	NSEPAGLETPEAK	671.8288	1341.6431	2	46	-777.777	-777.777	-777.777	-777.777	0	0	1324.9534	0	0	0	1341.6412	671.8273225	1341.64012	0	FALSE			-777.777	-777.777	-777.777	1	29.7	M:\Shao-En\MSDATA\kinaseinhib\k252a\solcomp\100x\J3\kinaseinhib_k252a_solcomp_100x_J3_combo.mgf.html		1	-777.777	-777.777	M:\Shao-En\MSDATA\kinaseinhib\k252a\solcomp\100x\J3\m03152008_j3_6.raw		0	1341.641195		0	TRUE	0	-777.777
-1	1	0	0.681	0.12	IPI:IPI00013452.8	172080	SPACER	SWISS-PROT:P07814|TREMBL:A0AVA9;Q05BP6;Q05DF8;Q3KQZ8;Q5DSM1;Q5H9S5;Q6PD57;Q86X73|ENSEMBL:ENSP00000355890|REFSEQ:NP_004437|H-INV:HIT000321887|VEGA:OTTHUMP00000035562 Tax_Id=9606 Gene_Symbol=EPRS glutamyl-prolyl tRNA synthetase	NSEPAGLETPEAK	675.8363	1349.658	2	46	-777.777	-777.777	-777.777	-777.777	0	0	1141.7018	0	0	0	1349.6554	675.8348078	1349.65509	0	FALSE			-777.777	-777.777	-777.777	1	35.8	M:\Shao-En\MSDATA\kinaseinhib\k252a\solcomp\100x\J3\kinaseinhib_k252a_solcomp_100x_J3_combo.mgf.html	1Lys8	1	-777.777	-777.777	M:\Shao-En\MSDATA\kinaseinhib\k252a\solcomp\100x\J3\m03152008_j3_6.raw		0	1341.641195		0	TRUE	0	-777.777
-1	1	0	0.681	0.12	IPI:IPI00013452.8	172080	SPACER	SWISS-PROT:P07814|TREMBL:A0AVA9;Q05BP6;Q05DF8;Q3KQZ8;Q5DSM1;Q5H9S5;Q6PD57;Q86X73|ENSEMBL:ENSP00000355890|REFSEQ:NP_004437|H-INV:HIT000321887|VEGA:OTTHUMP00000035562 Tax_Id=9606 Gene_Symbol=EPRS glutamyl-prolyl tRNA synthetase	NSEPAGLETPEAK	675.8349	1349.6552	2	45	-777.777	-777.777	-777.777	-777.777	0	0	1155.5145	0	0	0	1349.6554	675.8334078	1349.65229	0	FALSE			-777.777	-777.777	-777.777	1	35.9	M:\Shao-En\MSDATA\kinaseinhib\k252a\solcomp\100x\J3\kinaseinhib_k252a_solcomp_100x_J3_combo.mgf.html	1Lys8	1	-777.777	-777.777	M:\Shao-En\MSDATA\kinaseinhib\k252a\solcomp\100x\J3\m03152008_j3_6.raw		0	1341.641195		0	TRUE	0	-777.777
-1	1	0	0.681	0.12	IPI:IPI00013452.8	172080	SPACER	SWISS-PROT:P07814|TREMBL:A0AVA9;Q05BP6;Q05DF8;Q3KQZ8;Q5DSM1;Q5H9S5;Q6PD57;Q86X73|ENSEMBL:ENSP00000355890|REFSEQ:NP_004437|H-INV:HIT000321887|VEGA:OTTHUMP00000035562 Tax_Id=9606 Gene_Symbol=EPRS glutamyl-prolyl tRNA synthetase	NSEPAGLETPEAK	675.8364	1349.6582	2	38	-777.777	-777.777	-777.777	-777.777	0	0	1254.7688	0	0	0	1349.6554	675.8349078	1349.65529	0	FALSE			-777.777	-777.777	-777.777	1	34.7	M:\Shao-En\MSDATA\kinaseinhib\k252a\solcomp\100x\J3\kinaseinhib_k252a_solcomp_100x_J3_combo.mgf.html	1Lys8	1	-777.777	-777.777	M:\Shao-En\MSDATA\kinaseinhib\k252a\solcomp\100x\J3\m03152008_j3_6.raw		0	1341.641195		0	TRUE	0	-777.777
-1	1	0	0.681	0.12	IPI:IPI00013452.8	172080	SPACER	SWISS-PROT:P07814|TREMBL:A0AVA9;Q05BP6;Q05DF8;Q3KQZ8;Q5DSM1;Q5H9S5;Q6PD57;Q86X73|ENSEMBL:ENSP00000355890|REFSEQ:NP_004437|H-INV:HIT000321887|VEGA:OTTHUMP00000035562 Tax_Id=9606 Gene_Symbol=EPRS glutamyl-prolyl tRNA synthetase	NSEPAGLETPEAK	671.8284	1341.6423	2	36	-777.777	-777.777	-777.777	-777.777	0	0	1336.6273	0	0	0	1341.6412	671.8269225	1341.63932	0	FALSE			-777.777	-777.777	-777.777	1	18.2	M:\Shao-En\MSDATA\kinaseinhib\k252a\solcomp\100x\J3\kinaseinhib_k252a_solcomp_100x_J3_combo.mgf.html		1	-777.777	-777.777	M:\Shao-En\MSDATA\kinaseinhib\k252a\solcomp\100x\J3\m03152008_j3_6.raw		0	1341.641195		0	TRUE	0	-777.777
-1	1	0	0.681	0.12	IPI:IPI00013452.8	172080	SPACER	SWISS-PROT:P07814|TREMBL:A0AVA9;Q05BP6;Q05DF8;Q3KQZ8;Q5DSM1;Q5H9S5;Q6PD57;Q86X73|ENSEMBL:ENSP00000355890|REFSEQ:NP_004437|H-INV:HIT000321887|VEGA:OTTHUMP00000035562 Tax_Id=9606 Gene_Symbol=EPRS glutamyl-prolyl tRNA synthetase	NSEPAGLETPEAK	671.8286	1341.6426	2	34	-777.777	-777.777	-777.777	-777.777	0	0	1361.4651	0	0	0	1341.6412	671.8271225	1341.63972	0	FALSE			-777.777	-777.777	-777.777	1	14.3	M:\Shao-En\MSDATA\kinaseinhib\k252a\solcomp\100x\J3\kinaseinhib_k252a_solcomp_100x_J3_combo.mgf.html		1	-777.777	-777.777	M:\Shao-En\MSDATA\kinaseinhib\k252a\solcomp\100x\J3\m03152008_j3_6.raw		0	1341.641195		0	TRUE	0	-777.777
-1	1	0	0.681	0.12	IPI:IPI00013452.8	172080	SPACER	SWISS-PROT:P07814|TREMBL:A0AVA9;Q05BP6;Q05DF8;Q3KQZ8;Q5DSM1;Q5H9S5;Q6PD57;Q86X73|ENSEMBL:ENSP00000355890|REFSEQ:NP_004437|H-INV:HIT000321887|VEGA:OTTHUMP00000035562 Tax_Id=9606 Gene_Symbol=EPRS glutamyl-prolyl tRNA synthetase	NSEPAGLETPEAK	671.8286	1341.6427	2	34	-777.777	-777.777	-777.777	-777.777	0	0	1126.2313	0	0	0	1341.6412	671.8271225	1341.63972	0	FALSE			-777.777	-777.777	-777.777	1	22.2	M:\Shao-En\MSDATA\kinaseinhib\k252a\solcomp\100x\J3\kinaseinhib_k252a_solcomp_100x_J3_combo.mgf.html		1	-777.777	-777.777	M:\Shao-En\MSDATA\kinaseinhib\k252a\solcomp\100x\J3\m03152008_j3_6.raw		0	1341.641195		0	TRUE	0	-777.777
-1	1	0	0.681	0.12	IPI:IPI00013452.8	172080	SPACER	SWISS-PROT:P07814|TREMBL:A0AVA9;Q05BP6;Q05DF8;Q3KQZ8;Q5DSM1;Q5H9S5;Q6PD57;Q86X73|ENSEMBL:ENSP00000355890|REFSEQ:NP_004437|H-INV:HIT000321887|VEGA:OTTHUMP00000035562 Tax_Id=9606 Gene_Symbol=EPRS glutamyl-prolyl tRNA synthetase	NSEPAGLETPEAK	675.8363	1349.6581	2	32	-777.777	-777.777	-777.777	-777.777	0	0	1301.2251	0	0	0	1349.6554	675.8348078	1349.65509	0	FALSE			-777.777	-777.777	-777.777	1	19.1	M:\Shao-En\MSDATA\kinaseinhib\k252a\solcomp\100x\J3\kinaseinhib_k252a_solcomp_100x_J3_combo.mgf.html	1Lys8	1	-777.777	-777.777	M:\Shao-En\MSDATA\kinaseinhib\k252a\solcomp\100x\J3\m03152008_j3_6.raw		0	1341.641195		0	TRUE	0	-777.777
-1	1	0	0.681	0.12	IPI:IPI00013452.8	172080	SPACER	SWISS-PROT:P07814|TREMBL:A0AVA9;Q05BP6;Q05DF8;Q3KQZ8;Q5DSM1;Q5H9S5;Q6PD57;Q86X73|ENSEMBL:ENSP00000355890|REFSEQ:NP_004437|H-INV:HIT000321887|VEGA:OTTHUMP00000035562 Tax_Id=9606 Gene_Symbol=EPRS glutamyl-prolyl tRNA synthetase	NSEPAGLETPEAK	675.835	1349.6555	2	29	-777.777	-777.777	-777.777	-777.777	0	0	1132.2698	0	0	0	1349.6554	675.8335078	1349.65249	0	FALSE			-777.777	-777.777	-777.777	1	21.1	M:\Shao-En\MSDATA\kinaseinhib\k252a\solcomp\100x\J3\kinaseinhib_k252a_solcomp_100x_J3_combo.mgf.html	1Lys8	1	-777.777	-777.777	M:\Shao-En\MSDATA\kinaseinhib\k252a\solcomp\100x\J3\m03152008_j3_6.raw		0	1341.641195		0	TRUE	0	-777.777
-1	1	0	0.681	0.12	IPI:IPI00013452.8	172080	SPACER	SWISS-PROT:P07814|TREMBL:A0AVA9;Q05BP6;Q05DF8;Q3KQZ8;Q5DSM1;Q5H9S5;Q6PD57;Q86X73|ENSEMBL:ENSP00000355890|REFSEQ:NP_004437|H-INV:HIT000321887|VEGA:OTTHUMP00000035562 Tax_Id=9606 Gene_Symbol=EPRS glutamyl-prolyl tRNA synthetase	NSEPAGLETPEAK	671.8283	1341.6421	2	27	-777.777	-777.777	-777.777	-777.777	0	0	1117.9908	0	0	0	1341.6412	671.8268225	1341.63912	0	FALSE			-777.777	-777.777	-777.777	1	14.5	M:\Shao-En\MSDATA\kinaseinhib\k252a\solcomp\100x\J3\kinaseinhib_k252a_solcomp_100x_J3_combo.mgf.html		1	-777.777	-777.777	M:\Shao-En\MSDATA\kinaseinhib\k252a\solcomp\100x\J3\m03152008_j3_6.raw		0	1341.641195		0	TRUE	0	-777.777
-1	1	0	0.681	0.12	IPI:IPI00013452.8	172080	SPACER	SWISS-PROT:P07814|TREMBL:A0AVA9;Q05BP6;Q05DF8;Q3KQZ8;Q5DSM1;Q5H9S5;Q6PD57;Q86X73|ENSEMBL:ENSP00000355890|REFSEQ:NP_004437|H-INV:HIT000321887|VEGA:OTTHUMP00000035562 Tax_Id=9606 Gene_Symbol=EPRS glutamyl-prolyl tRNA synthetase	NSEPAGLETPEAK	675.8362	1349.6579	2	21	-777.777	-777.777	-777.777	-777.777	0	0	1324.3708	0	0	0	1349.6554	675.8347078	1349.65489	0	FALSE			-777.777	-777.777	-777.777	1	11.5	M:\Shao-En\MSDATA\kinaseinhib\k252a\solcomp\100x\J3\kinaseinhib_k252a_solcomp_100x_J3_combo.mgf.html	1Lys8	1	-777.777	-777.777	M:\Shao-En\MSDATA\kinaseinhib\k252a\solcomp\100x\J3\m03152008_j3_6.raw		0	1341.641195		0	FALSE	0	-777.777
-1	1	0	0.681	0.12	IPI:IPI00013452.8	172080	SPACER	SWISS-PROT:P07814|TREMBL:A0AVA9;Q05BP6;Q05DF8;Q3KQZ8;Q5DSM1;Q5H9S5;Q6PD57;Q86X73|ENSEMBL:ENSP00000355890|REFSEQ:NP_004437|H-INV:HIT000321887|VEGA:OTTHUMP00000035562 Tax_Id=9606 Gene_Symbol=EPRS glutamyl-prolyl tRNA synthetase	NSEPAGLETPEAK	675.8365	1349.6585	2	19	-777.777	-777.777	-777.777	-777.777	0	0	1126.8273	0	0	0	1349.6554	675.8350078	1349.65549	0	FALSE			-777.777	-777.777	-777.777	1	9.5	M:\Shao-En\MSDATA\kinaseinhib\k252a\solcomp\100x\J3\kinaseinhib_k252a_solcomp_100x_J3_combo.mgf.html	1Lys8	1	-777.777	-777.777	M:\Shao-En\MSDATA\kinaseinhib\k252a\solcomp\100x\J3\m03152008_j3_6.raw		0	1341.641195		0	FALSE	0	-777.777
-1	1	0	0.681	0.12	IPI:IPI00013452.8	172080	SPACER	SWISS-PROT:P07814|TREMBL:A0AVA9;Q05BP6;Q05DF8;Q3KQZ8;Q5DSM1;Q5H9S5;Q6PD57;Q86X73|ENSEMBL:ENSP00000355890|REFSEQ:NP_004437|H-INV:HIT000321887|VEGA:OTTHUMP00000035562 Tax_Id=9606 Gene_Symbol=EPRS glutamyl-prolyl tRNA synthetase	NSKHEELMLGDPCLK	590.9557	1769.8452	3	19	-777.777	-777.777	-777.777	-777.777	0	0	2296.4631	0	0	0	1769.844	590.9545192	1769.84177	0	FALSE			-777.777	-777.777	-777.777	1	12.6	M:\Shao-En\MSDATA\kinaseinhib\k252a\solcomp\100x\J3\kinaseinhib_k252a_solcomp_100x_J3_combo.mgf.html		1	-777.777	-777.777	M:\Shao-En\MSDATA\kinaseinhib\k252a\solcomp\100x\J3\m03152008_j3_6.raw		0	1712.82255		0	FALSE	0	-777.777
-1	1	0	0.681	0.12	IPI:IPI00013452.8	172080	SPACER	SWISS-PROT:P07814|TREMBL:A0AVA9;Q05BP6;Q05DF8;Q3KQZ8;Q5DSM1;Q5H9S5;Q6PD57;Q86X73|ENSEMBL:ENSP00000355890|REFSEQ:NP_004437|H-INV:HIT000321887|VEGA:OTTHUMP00000035562 Tax_Id=9606 Gene_Symbol=EPRS glutamyl-prolyl tRNA synthetase	QFAYQNSWGLTTR	789.3958	1576.777	2	75	-777.777	-777.777	-777.777	-777.777	2668.479768	8.020398167	2668.677	2668.533051	2669.1633	318859.3859	1576.7729	789.3938912	1576.773257	1570.751716	FALSE			-777.777	-777.777	-777.777	1	64.5	M:\Shao-En\MSDATA\kinaseinhib\k252a\solcomp\100x\J3\kinaseinhib_k252a_solcomp_100x_J3_combo.mgf.html	1Arg6	1	-777.777	-777.777	M:\Shao-En\MSDATA\kinaseinhib\k252a\solcomp\100x\J3\m03152008_j3_6.raw		76768365.89	1570.752835		789.3957908	TRUE	789.393882	-777.777
-1	1	0	0.681	0.12	IPI:IPI00013452.8	172080	SPACER	SWISS-PROT:P07814|TREMBL:A0AVA9;Q05BP6;Q05DF8;Q3KQZ8;Q5DSM1;Q5H9S5;Q6PD57;Q86X73|ENSEMBL:ENSP00000355890|REFSEQ:NP_004437|H-INV:HIT000321887|VEGA:OTTHUMP00000035562 Tax_Id=9606 Gene_Symbol=EPRS glutamyl-prolyl tRNA synthetase	QFAYQNSWGLTTR	786.3844	1570.7542	2	52	-777.777	-777.777	-777.777	-777.777	0	0	2667.1047	0	0	0	1570.7528	786.3825023	1570.750479	0	FALSE			-777.777	-777.777	-777.777	1	41.2	M:\Shao-En\MSDATA\kinaseinhib\k252a\solcomp\100x\J3\kinaseinhib_k252a_solcomp_100x_J3_combo.mgf.html		1	-777.777	-777.777	M:\Shao-En\MSDATA\kinaseinhib\k252a\solcomp\100x\J3\m03152008_j3_6.raw		0	1570.752835		0	TRUE	0	-777.777
-1	1	0	0.681	0.12	IPI:IPI00013452.8	172080	SPACER	SWISS-PROT:P07814|TREMBL:A0AVA9;Q05BP6;Q05DF8;Q3KQZ8;Q5DSM1;Q5H9S5;Q6PD57;Q86X73|ENSEMBL:ENSP00000355890|REFSEQ:NP_004437|H-INV:HIT000321887|VEGA:OTTHUMP00000035562 Tax_Id=9606 Gene_Symbol=EPRS glutamyl-prolyl tRNA synthetase	QFIAAQGSSR	532.7782	1063.5419	2	45	-777.777	-777.777	-777.777	-777.777	856.1162932	10.23868914	854.2544	856.5187392	857.348	21138.07089	1063.541	532.7772327	1063.53994	1063.540379	FALSE			-777.777	-777.777	-777.777	1	17.9	M:\Shao-En\MSDATA\kinaseinhib\k252a\solcomp\100x\J3\kinaseinhib_k252a_solcomp_100x_J3_combo.mgf.html		1	-777.777	-777.777	M:\Shao-En\MSDATA\kinaseinhib\k252a\solcomp\100x\J3\m03152008_j3_6.raw		9511485.938	1063.541045		532.7782084	TRUE	532.7772411	-777.777
-1	1	0	0.681	0.12	IPI:IPI00013452.8	172080	SPACER	SWISS-PROT:P07814|TREMBL:A0AVA9;Q05BP6;Q05DF8;Q3KQZ8;Q5DSM1;Q5H9S5;Q6PD57;Q86X73|ENSEMBL:ENSP00000355890|REFSEQ:NP_004437|H-INV:HIT000321887|VEGA:OTTHUMP00000035562 Tax_Id=9606 Gene_Symbol=EPRS glutamyl-prolyl tRNA synthetase	RGFFICDQPYEPVSPYSCK	784.0273	2349.0601	3	54	-777.777	-777.777	-777.777	-777.777	2682.54086	8.228519005	2683.4729	2682.042671	2681.8946	90869.98803	2349.0558	784.0254109	2349.054445	2349.055435	FALSE			-777.777	-777.777	-777.777	1	25.4	M:\Shao-En\MSDATA\kinaseinhib\k252a\solcomp\100x\J3\kinaseinhib_k252a_solcomp_100x_J3_combo.mgf.html		1	-777.777	-777.777	M:\Shao-En\MSDATA\kinaseinhib\k252a\solcomp\100x\J3\m03152008_j3_6.raw		21997852.69	2235.012866		784.0273072	TRUE	784.0254181	-777.777
-1	1	0	0.681	0.12	IPI:IPI00013452.8	172080	SPACER	SWISS-PROT:P07814|TREMBL:A0AVA9;Q05BP6;Q05DF8;Q3KQZ8;Q5DSM1;Q5H9S5;Q6PD57;Q86X73|ENSEMBL:ENSP00000355890|REFSEQ:NP_004437|H-INV:HIT000321887|VEGA:OTTHUMP00000035562 Tax_Id=9606 Gene_Symbol=EPRS glutamyl-prolyl tRNA synthetase	RGMTVEGLK	495.7746	989.5346	2	41	-777.777	-777.777	-777.777	-777.777	945.7265047	12.72573339	943.3145	946.7460426	947.9127	4997.833243	989.5327	495.7737684	989.5330114	989.532482	FALSE			-777.777	-777.777	-777.777	1	14.8	M:\Shao-En\MSDATA\kinaseinhib\k252a\solcomp\100x\J3\kinaseinhib_k252a_solcomp_100x_J3_combo.mgf.html		1	-777.777	-777.777	M:\Shao-En\MSDATA\kinaseinhib\k252a\solcomp\100x\J3\m03152008_j3_6.raw		2507569.734	989.5327847		495.7745796	TRUE	495.773748	-777.777
-1	1	0	0.681	0.12	IPI:IPI00013452.8	172080	SPACER	SWISS-PROT:P07814|TREMBL:A0AVA9;Q05BP6;Q05DF8;Q3KQZ8;Q5DSM1;Q5H9S5;Q6PD57;Q86X73|ENSEMBL:ENSP00000355890|REFSEQ:NP_004437|H-INV:HIT000321887|VEGA:OTTHUMP00000035562 Tax_Id=9606 Gene_Symbol=EPRS glutamyl-prolyl tRNA synthetase	RLLSVNIR	485.8115	969.6085	2	45	-777.777	-777.777	-777.777	-777.777	2256.826605	7.672698995	2254.8901	2256.948285	2256.0751	98111.14519	969.6083	485.810705	969.6068845	969.6076794	FALSE			-777.777	-777.777	-777.777	1	14.4	M:\Shao-En\MSDATA\kinaseinhib\k252a\solcomp\100x\J3\kinaseinhib_k252a_solcomp_100x_J3_combo.mgf.html		1	-777.777	-777.777	M:\Shao-En\MSDATA\kinaseinhib\k252a\solcomp\100x\J3\m03152008_j3_6.raw		50729596.25	969.6083347		485.8115594	TRUE	485.8107644	-777.777
-1	1	0	0.681	0.12	IPI:IPI00013452.8	172080	SPACER	SWISS-PROT:P07814|TREMBL:A0AVA9;Q05BP6;Q05DF8;Q3KQZ8;Q5DSM1;Q5H9S5;Q6PD57;Q86X73|ENSEMBL:ENSP00000355890|REFSEQ:NP_004437|H-INV:HIT000321887|VEGA:OTTHUMP00000035562 Tax_Id=9606 Gene_Symbol=EPRS glutamyl-prolyl tRNA synthetase	RLLSVNIR	491.8322	981.6498	2	28	-777.777	-777.777	-777.777	-777.777	0	0	2258.2996	0	0	0	981.6486	491.8313829	981.6482404	0	FALSE			-777.777	-777.777	-777.777	1	6.1	M:\Shao-En\MSDATA\kinaseinhib\k252a\solcomp\100x\J3\kinaseinhib_k252a_solcomp_100x_J3_combo.mgf.html	2Arg6	1	-777.777	-777.777	M:\Shao-En\MSDATA\kinaseinhib\k252a\solcomp\100x\J3\m03152008_j3_6.raw		0	969.6083347		0	TRUE	0	-777.777
-1	1	0	0.681	0.12	IPI:IPI00013452.8	172080	SPACER	SWISS-PROT:P07814|TREMBL:A0AVA9;Q05BP6;Q05DF8;Q3KQZ8;Q5DSM1;Q5H9S5;Q6PD57;Q86X73|ENSEMBL:ENSP00000355890|REFSEQ:NP_004437|H-INV:HIT000321887|VEGA:OTTHUMP00000035562 Tax_Id=9606 Gene_Symbol=EPRS glutamyl-prolyl tRNA synthetase	SCQFVAVR	486.7556	971.4967	2	50	-777.777	-777.777	-777.777	-777.777	2114.492411	27.58848486	2101.3986	2114.553094	2116.757	45803.7053	971.4954	486.7548015	971.4950776	965.4750001	FALSE			-777.777	-777.777	-777.777	1	31.5	M:\Shao-En\MSDATA\kinaseinhib\k252a\solcomp\100x\J3\kinaseinhib_k252a_solcomp_100x_J3_combo.mgf.html	1Arg6	1	-777.777	-777.777	M:\Shao-En\MSDATA\kinaseinhib\k252a\solcomp\100x\J3\m03152008_j3_6.raw		23248061.72	908.4538101		486.755543	TRUE	486.7547445	-777.777
-1	1	0	0.681	0.12	IPI:IPI00013452.8	172080	SPACER	SWISS-PROT:P07814|TREMBL:A0AVA9;Q05BP6;Q05DF8;Q3KQZ8;Q5DSM1;Q5H9S5;Q6PD57;Q86X73|ENSEMBL:ENSP00000355890|REFSEQ:NP_004437|H-INV:HIT000321887|VEGA:OTTHUMP00000035562 Tax_Id=9606 Gene_Symbol=EPRS glutamyl-prolyl tRNA synthetase	SCQFVAVR	483.7464	965.4782	2	29	-777.777	-777.777	-777.777	-777.777	0	0	2100.9199	0	0	0	965.4752	483.7456126	965.4766997	0	FALSE			-777.777	-777.777	-777.777	1	13.3	M:\Shao-En\MSDATA\kinaseinhib\k252a\solcomp\100x\J3\kinaseinhib_k252a_solcomp_100x_J3_combo.mgf.html		1	-777.777	-777.777	M:\Shao-En\MSDATA\kinaseinhib\k252a\solcomp\100x\J3\m03152008_j3_6.raw		0	908.4538101		0	TRUE	0	-777.777
-1	1	0	0.681	0.12	IPI:IPI00013452.8	172080	SPACER	SWISS-PROT:P07814|TREMBL:A0AVA9;Q05BP6;Q05DF8;Q3KQZ8;Q5DSM1;Q5H9S5;Q6PD57;Q86X73|ENSEMBL:ENSP00000355890|REFSEQ:NP_004437|H-INV:HIT000321887|VEGA:OTTHUMP00000035562 Tax_Id=9606 Gene_Symbol=EPRS glutamyl-prolyl tRNA synthetase	SLCIPFKPLCELQPGAK	979.517	1957.0194	2	74	-777.777	-777.777	-777.777	-777.777	2813.396845	12.71312266	2811.5964	2813.520084	2812.683	183273.0843	1957.0165	979.5143937	1957.014262	1957.018241	FALSE			-777.777	-777.777	-777.777	1	56.1	M:\Shao-En\MSDATA\kinaseinhib\k252a\solcomp\100x\J3\kinaseinhib_k252a_solcomp_100x_J3_combo.mgf.html		1	-777.777	-777.777	M:\Shao-En\MSDATA\kinaseinhib\k252a\solcomp\100x\J3\m03152008_j3_6.raw		31952400.66	1842.973556		979.5174692	TRUE	979.5148629	-777.777
-1	1	0	0.681	0.12	IPI:IPI00013452.8	172080	SPACER	SWISS-PROT:P07814|TREMBL:A0AVA9;Q05BP6;Q05DF8;Q3KQZ8;Q5DSM1;Q5H9S5;Q6PD57;Q86X73|ENSEMBL:ENSP00000355890|REFSEQ:NP_004437|H-INV:HIT000321887|VEGA:OTTHUMP00000035562 Tax_Id=9606 Gene_Symbol=EPRS glutamyl-prolyl tRNA synthetase	SLCIPFKPLCELQPGAK	987.5315	1973.0485	2	56	-777.777	-777.777	-777.777	-777.777	0	0	2812.1634	0	0	0	1973.0449	987.5288643	1973.043203	0	FALSE			-777.777	-777.777	-777.777	1	52	M:\Shao-En\MSDATA\kinaseinhib\k252a\solcomp\100x\J3\kinaseinhib_k252a_solcomp_100x_J3_combo.mgf.html	2Lys8	1	-777.777	-777.777	M:\Shao-En\MSDATA\kinaseinhib\k252a\solcomp\100x\J3\m03152008_j3_6.raw		0	1842.973556		0	TRUE	0	-777.777
-1	1	0	0.681	0.12	IPI:IPI00013452.8	172080	SPACER	SWISS-PROT:P07814|TREMBL:A0AVA9;Q05BP6;Q05DF8;Q3KQZ8;Q5DSM1;Q5H9S5;Q6PD57;Q86X73|ENSEMBL:ENSP00000355890|REFSEQ:NP_004437|H-INV:HIT000321887|VEGA:OTTHUMP00000035562 Tax_Id=9606 Gene_Symbol=EPRS glutamyl-prolyl tRNA synthetase	SLCIPFKPLCELQPGAK	653.3467	1957.0183	3	18	-777.777	-777.777	-777.777	-777.777	0	0	2809.6883	0	0	0	1957.0165	653.3452903	1957.014083	0	FALSE			-777.777	-777.777	-777.777	1	7.1	M:\Shao-En\MSDATA\kinaseinhib\k252a\solcomp\100x\J3\kinaseinhib_k252a_solcomp_100x_J3_combo.mgf.html		1	-777.777	-777.777	M:\Shao-En\MSDATA\kinaseinhib\k252a\solcomp\100x\J3\m03152008_j3_6.raw		0	1842.973556		0	FALSE	0	-777.777
-1	1	0	0.681	0.12	IPI:IPI00013452.8	172080	SPACER	SWISS-PROT:P07814|TREMBL:A0AVA9;Q05BP6;Q05DF8;Q3KQZ8;Q5DSM1;Q5H9S5;Q6PD57;Q86X73|ENSEMBL:ENSP00000355890|REFSEQ:NP_004437|H-INV:HIT000321887|VEGA:OTTHUMP00000035562 Tax_Id=9606 Gene_Symbol=EPRS glutamyl-prolyl tRNA synthetase	SLCIPFKPLCELQPGAK	658.6911	1973.0516	3	17	-777.777	-777.777	-777.777	-777.777	0	0	2809.9778	0	0	0	1973.0449	658.6896707	1973.047224	0	FALSE			-777.777	-777.777	-777.777	1	13.5	M:\Shao-En\MSDATA\kinaseinhib\k252a\solcomp\100x\J3\kinaseinhib_k252a_solcomp_100x_J3_combo.mgf.html	2Lys8	1	-777.777	-777.777	M:\Shao-En\MSDATA\kinaseinhib\k252a\solcomp\100x\J3\m03152008_j3_6.raw		0	1842.973556		0	FALSE	0	-777.777
-1	1	0	0.681	0.12	IPI:IPI00013452.8	172080	SPACER	SWISS-PROT:P07814|TREMBL:A0AVA9;Q05BP6;Q05DF8;Q3KQZ8;Q5DSM1;Q5H9S5;Q6PD57;Q86X73|ENSEMBL:ENSP00000355890|REFSEQ:NP_004437|H-INV:HIT000321887|VEGA:OTTHUMP00000035562 Tax_Id=9606 Gene_Symbol=EPRS glutamyl-prolyl tRNA synthetase	SLIGVEYKPVSATGAEDKDK	703.0375	2106.0907	3	38	-777.777	-777.777	-777.777	-777.777	2309.021791	7.813027604	2310.6435	2309.453847	2309.4592	61923.05284	2106.0844	703.035908	2106.085936	2106.084657	FALSE			-777.777	-777.777	-777.777	1	30.8	M:\Shao-En\MSDATA\kinaseinhib\k252a\solcomp\100x\J3\kinaseinhib_k252a_solcomp_100x_J3_combo.mgf.html		1	-777.777	-777.777	M:\Shao-En\MSDATA\kinaseinhib\k252a\solcomp\100x\J3\m03152008_j3_6.raw		17640073.04	2106.084415		703.037494	TRUE	703.0359021	-777.777
-1	1	0	0.681	0.12	IPI:IPI00013452.8	172080	SPACER	SWISS-PROT:P07814|TREMBL:A0AVA9;Q05BP6;Q05DF8;Q3KQZ8;Q5DSM1;Q5H9S5;Q6PD57;Q86X73|ENSEMBL:ENSP00000355890|REFSEQ:NP_004437|H-INV:HIT000321887|VEGA:OTTHUMP00000035562 Tax_Id=9606 Gene_Symbol=EPRS glutamyl-prolyl tRNA synthetase	SLYDEVAAQGEVVR	768.3897	1534.7648	2	98	-777.777	-777.777	-777.777	-777.777	2646.250857	10.15111862	2645.0019	2646.295739	2646.3227	434329.8672	1534.7627	768.3878683	1534.761211	1534.761036	FALSE			-777.777	-777.777	-777.777	1	68.4	M:\Shao-En\MSDATA\kinaseinhib\k252a\solcomp\100x\J3\kinaseinhib_k252a_solcomp_100x_J3_combo.mgf.html		1	-777.777	-777.777	M:\Shao-En\MSDATA\kinaseinhib\k252a\solcomp\100x\J3\m03152008_j3_6.raw		108420354.4	1534.762705		768.3896021	TRUE	768.3877704	-777.777
-1	1	0	0.681	0.12	IPI:IPI00013452.8	172080	SPACER	SWISS-PROT:P07814|TREMBL:A0AVA9;Q05BP6;Q05DF8;Q3KQZ8;Q5DSM1;Q5H9S5;Q6PD57;Q86X73|ENSEMBL:ENSP00000355890|REFSEQ:NP_004437|H-INV:HIT000321887|VEGA:OTTHUMP00000035562 Tax_Id=9606 Gene_Symbol=EPRS glutamyl-prolyl tRNA synthetase	SLYDEVAAQGEVVR	771.4001	1540.7856	2	86	-777.777	-777.777	-777.777	-777.777	0	0	2645.2582	0	0	0	1540.7828	771.3982572	1540.781989	0	FALSE			-777.777	-777.777	-777.777	1	56.8	M:\Shao-En\MSDATA\kinaseinhib\k252a\solcomp\100x\J3\kinaseinhib_k252a_solcomp_100x_J3_combo.mgf.html	1Arg6	1	-777.777	-777.777	M:\Shao-En\MSDATA\kinaseinhib\k252a\solcomp\100x\J3\m03152008_j3_6.raw		0	1534.762705		0	TRUE	0	-777.777
-1	1	0	0.681	0.12	IPI:IPI00013452.8	172080	SPACER	SWISS-PROT:P07814|TREMBL:A0AVA9;Q05BP6;Q05DF8;Q3KQZ8;Q5DSM1;Q5H9S5;Q6PD57;Q86X73|ENSEMBL:ENSP00000355890|REFSEQ:NP_004437|H-INV:HIT000321887|VEGA:OTTHUMP00000035562 Tax_Id=9606 Gene_Symbol=EPRS glutamyl-prolyl tRNA synthetase	SLYDEVAAQGEVVRK	832.438	1662.8615	2	67	-777.777	-777.777	-777.777	-777.777	2513.233049	5.802841605	2514.51	2513.402804	2513.486	113506.8355	1662.8576	832.4359333	1662.857341	1662.858283	FALSE			-777.777	-777.777	-777.777	1	59.7	M:\Shao-En\MSDATA\kinaseinhib\k252a\solcomp\100x\J3\kinaseinhib_k252a_solcomp_100x_J3_combo.mgf.html		1	-777.777	-777.777	M:\Shao-En\MSDATA\kinaseinhib\k252a\solcomp\100x\J3\m03152008_j3_6.raw		25342248.77	1662.857665		832.4380307	TRUE	832.435964	-777.777
-1	1	0	0.681	0.12	IPI:IPI00013452.8	172080	SPACER	SWISS-PROT:P07814|TREMBL:A0AVA9;Q05BP6;Q05DF8;Q3KQZ8;Q5DSM1;Q5H9S5;Q6PD57;Q86X73|ENSEMBL:ENSP00000355890|REFSEQ:NP_004437|H-INV:HIT000321887|VEGA:OTTHUMP00000035562 Tax_Id=9606 Gene_Symbol=EPRS glutamyl-prolyl tRNA synthetase	SLYDEVAAQGEVVRK	555.2938	1662.8597	3	22	-777.777	-777.777	-777.777	-777.777	0	0	2513.224	0	0	0	1662.8576	555.2927501	1662.856462	0	FALSE			-777.777	-777.777	-777.777	1	13.7	M:\Shao-En\MSDATA\kinaseinhib\k252a\solcomp\100x\J3\kinaseinhib_k252a_solcomp_100x_J3_combo.mgf.html		1	-777.777	-777.777	M:\Shao-En\MSDATA\kinaseinhib\k252a\solcomp\100x\J3\m03152008_j3_6.raw		0	1662.857665		0	FALSE	0	-777.777
-1	1	0	0.681	0.12	IPI:IPI00013452.8	172080	SPACER	SWISS-PROT:P07814|TREMBL:A0AVA9;Q05BP6;Q05DF8;Q3KQZ8;Q5DSM1;Q5H9S5;Q6PD57;Q86X73|ENSEMBL:ENSP00000355890|REFSEQ:NP_004437|H-INV:HIT000321887|VEGA:OTTHUMP00000035562 Tax_Id=9606 Gene_Symbol=EPRS glutamyl-prolyl tRNA synthetase	TELAEPIAIRPTSETVMYPAYAK	851.1121	2550.3145	3	42	-777.777	-777.777	-777.777	-777.777	2687.506967	10.01666615	2686.3256	2688.017553	2687.3227	139360.1704	2550.3039	851.1099648	2550.308106	2550.305426	FALSE			-777.777	-777.777	-777.777	1	32.7	M:\Shao-En\MSDATA\kinaseinhib\k252a\solcomp\100x\J3\kinaseinhib_k252a_solcomp_100x_J3_combo.mgf.html		1	-777.777	-777.777	M:\Shao-En\MSDATA\kinaseinhib\k252a\solcomp\100x\J3\m03152008_j3_6.raw		29904769.58	2550.303935		851.1120829	TRUE	851.1099477	-777.777
-1	1	0	0.681	0.12	IPI:IPI00013452.8	172080	SPACER	SWISS-PROT:P07814|TREMBL:A0AVA9;Q05BP6;Q05DF8;Q3KQZ8;Q5DSM1;Q5H9S5;Q6PD57;Q86X73|ENSEMBL:ENSP00000355890|REFSEQ:NP_004437|H-INV:HIT000321887|VEGA:OTTHUMP00000035562 Tax_Id=9606 Gene_Symbol=EPRS glutamyl-prolyl tRNA synthetase	TELAEPIAIRPTSETVMYPAYAK	855.7893	2564.3461	3	25	-777.777	-777.777	-777.777	-777.777	0	0	2688.7847	0	0	0	2564.3382	855.7871476	2564.339655	0	FALSE			-777.777	-777.777	-777.777	1	15.1	M:\Shao-En\MSDATA\kinaseinhib\k252a\solcomp\100x\J3\kinaseinhib_k252a_solcomp_100x_J3_combo.mgf.html	1Arg6 1Lys8	1	-777.777	-777.777	M:\Shao-En\MSDATA\kinaseinhib\k252a\solcomp\100x\J3\m03152008_j3_6.raw		0	2550.303935		0	FALSE	0	-777.777
-1	1	0	0.681	0.12	IPI:IPI00013452.8	172080	SPACER	SWISS-PROT:P07814|TREMBL:A0AVA9;Q05BP6;Q05DF8;Q3KQZ8;Q5DSM1;Q5H9S5;Q6PD57;Q86X73|ENSEMBL:ENSP00000355890|REFSEQ:NP_004437|H-INV:HIT000321887|VEGA:OTTHUMP00000035562 Tax_Id=9606 Gene_Symbol=EPRS glutamyl-prolyl tRNA synthetase	TGNKYNVYPTYDFACPIVDSIEGVTHALR	825.9071	3299.5993	4	42	-777.777	-777.777	-777.777	-777.777	3238.477883	19.54135955	3238.2068	3239.730262	3239.0566	27203.43117	3299.592	825.9050573	3299.591178	3299.596242	FALSE			-777.777	-777.777	-777.777	1	35.3	M:\Shao-En\MSDATA\kinaseinhib\k252a\solcomp\100x\J3\kinaseinhib_k252a_solcomp_100x_J3_combo.mgf.html		1	-777.777	-777.777	M:\Shao-En\MSDATA\kinaseinhib\k252a\solcomp\100x\J3\m03152008_j3_6.raw		6129039.555	3242.5706		825.9073533	TRUE	825.9053105	-777.777
-1	1	0	0.681	0.12	IPI:IPI00013452.8	172080	SPACER	SWISS-PROT:P07814|TREMBL:A0AVA9;Q05BP6;Q05DF8;Q3KQZ8;Q5DSM1;Q5H9S5;Q6PD57;Q86X73|ENSEMBL:ENSP00000355890|REFSEQ:NP_004437|H-INV:HIT000321887|VEGA:OTTHUMP00000035562 Tax_Id=9606 Gene_Symbol=EPRS glutamyl-prolyl tRNA synthetase	TGNKYNVYPTYDFACPIVDSIEGVTHALR	829.4156	3313.6334	4	22	-777.777	-777.777	-777.777	-777.777	0	0	3241.962	0	0	0	3313.6264	829.4135444	3313.625127	0	FALSE			-777.777	-777.777	-777.777	1	16.1	M:\Shao-En\MSDATA\kinaseinhib\k252a\solcomp\100x\J3\kinaseinhib_k252a_solcomp_100x_J3_combo.mgf.html	1Arg6 1Lys8	1	-777.777	-777.777	M:\Shao-En\MSDATA\kinaseinhib\k252a\solcomp\100x\J3\m03152008_j3_6.raw		0	3242.5706		0	FALSE	0	-777.777
-1	1	0	0.681	0.12	IPI:IPI00013452.8	172080	SPACER	SWISS-PROT:P07814|TREMBL:A0AVA9;Q05BP6;Q05DF8;Q3KQZ8;Q5DSM1;Q5H9S5;Q6PD57;Q86X73|ENSEMBL:ENSP00000355890|REFSEQ:NP_004437|H-INV:HIT000321887|VEGA:OTTHUMP00000035562 Tax_Id=9606 Gene_Symbol=EPRS glutamyl-prolyl tRNA synthetase	TGQEYKPGNPPAEIGQNISSNSSASILESK	1035.1777	3102.5113	3	96	-777.777	-777.777	-777.777	-777.777	2541.444962	10.04365096	2540.2503	2541.554256	2541.5506	170735.8358	3102.5105	1035.17489	3102.50288	3102.508154	FALSE			-777.777	-777.777	-777.777	1	87.8	M:\Shao-En\MSDATA\kinaseinhib\k252a\solcomp\100x\J3\kinaseinhib_k252a_solcomp_100x_J3_combo.mgf.html		1	-777.777	-777.777	M:\Shao-En\MSDATA\kinaseinhib\k252a\solcomp\100x\J3\m03152008_j3_6.raw		27176698.04	3102.510515		1035.177968	TRUE	1035.175158	-777.777
-1	1	0	0.681	0.12	IPI:IPI00013452.8	172080	SPACER	SWISS-PROT:P07814|TREMBL:A0AVA9;Q05BP6;Q05DF8;Q3KQZ8;Q5DSM1;Q5H9S5;Q6PD57;Q86X73|ENSEMBL:ENSP00000355890|REFSEQ:NP_004437|H-INV:HIT000321887|VEGA:OTTHUMP00000035562 Tax_Id=9606 Gene_Symbol=EPRS glutamyl-prolyl tRNA synthetase	TGQEYKPGNPPAEIGQNISSNSSASILESK	1040.5233	3118.5482	3	62	-777.777	-777.777	-777.777	-777.777	0	0	2540.7788	0	0	0	3118.5389	1040.52047	3118.539622	0	FALSE			-777.777	-777.777	-777.777	1	55.4	M:\Shao-En\MSDATA\kinaseinhib\k252a\solcomp\100x\J3\kinaseinhib_k252a_solcomp_100x_J3_combo.mgf.html	2Lys8	1	-777.777	-777.777	M:\Shao-En\MSDATA\kinaseinhib\k252a\solcomp\100x\J3\m03152008_j3_6.raw		0	3102.510515		0	TRUE	0	-777.777
-1	1	0	0.681	0.12	IPI:IPI00013452.8	172080	SPACER	SWISS-PROT:P07814|TREMBL:A0AVA9;Q05BP6;Q05DF8;Q3KQZ8;Q5DSM1;Q5H9S5;Q6PD57;Q86X73|ENSEMBL:ENSP00000355890|REFSEQ:NP_004437|H-INV:HIT000321887|VEGA:OTTHUMP00000035562 Tax_Id=9606 Gene_Symbol=EPRS glutamyl-prolyl tRNA synthetase	THMVVANTMEDFQK	825.8848	1649.7551	2	72	-777.777	-777.777	-777.777	-777.777	2379.257825	7.859095531	2383.0059	2379.700696	2379.8111	117655.2452	1649.7541	825.8827574	1649.750989	1649.753559	FALSE			-777.777	-777.777	-777.777	1	61.1	M:\Shao-En\MSDATA\kinaseinhib\k252a\solcomp\100x\J3\kinaseinhib_k252a_solcomp_100x_J3_combo.mgf.html		1	-777.777	-777.777	M:\Shao-En\MSDATA\kinaseinhib\k252a\solcomp\100x\J3\m03152008_j3_6.raw		26289761.36	1649.754155		825.8849673	TRUE	825.8829247	-777.777
-1	1	0	0.681	0.12	IPI:IPI00013452.8	172080	SPACER	SWISS-PROT:P07814|TREMBL:A0AVA9;Q05BP6;Q05DF8;Q3KQZ8;Q5DSM1;Q5H9S5;Q6PD57;Q86X73|ENSEMBL:ENSP00000355890|REFSEQ:NP_004437|H-INV:HIT000321887|VEGA:OTTHUMP00000035562 Tax_Id=9606 Gene_Symbol=EPRS glutamyl-prolyl tRNA synthetase	THVADFAPEVAWVTR	849.9362	1697.8579	2	87	-777.777	-777.777	-777.777	-777.777	2774.147041	14.59287087	2769.6293	2773.606897	2775.6314	196042.4165	1697.8525	849.9340691	1697.853613	1697.853256	FALSE			-777.777	-777.777	-777.777	1	74.7	M:\Shao-En\MSDATA\kinaseinhib\k252a\solcomp\100x\J3\kinaseinhib_k252a_solcomp_100x_J3_combo.mgf.html		1	-777.777	-777.777	M:\Shao-En\MSDATA\kinaseinhib\k252a\solcomp\100x\J3\m03152008_j3_6.raw		42054447.77	1697.852515		849.9362872	TRUE	849.9341563	-777.777
-1	1	0	0.681	0.12	IPI:IPI00013452.8	172080	SPACER	SWISS-PROT:P07814|TREMBL:A0AVA9;Q05BP6;Q05DF8;Q3KQZ8;Q5DSM1;Q5H9S5;Q6PD57;Q86X73|ENSEMBL:ENSP00000355890|REFSEQ:NP_004437|H-INV:HIT000321887|VEGA:OTTHUMP00000035562 Tax_Id=9606 Gene_Symbol=EPRS glutamyl-prolyl tRNA synthetase	THVADFAPEVAWVTR	852.9454	1703.8762	2	71	-777.777	-777.777	-777.777	-777.777	0	0	2772.7912	0	0	0	1703.8726	852.9432581	1703.871991	0	FALSE			-777.777	-777.777	-777.777	1	59.3	M:\Shao-En\MSDATA\kinaseinhib\k252a\solcomp\100x\J3\kinaseinhib_k252a_solcomp_100x_J3_combo.mgf.html	1Arg6	1	-777.777	-777.777	M:\Shao-En\MSDATA\kinaseinhib\k252a\solcomp\100x\J3\m03152008_j3_6.raw		0	1697.852515		0	TRUE	0	-777.777
-1	1	0	0.681	0.12	IPI:IPI00013452.8	172080	SPACER	SWISS-PROT:P07814|TREMBL:A0AVA9;Q05BP6;Q05DF8;Q3KQZ8;Q5DSM1;Q5H9S5;Q6PD57;Q86X73|ENSEMBL:ENSP00000355890|REFSEQ:NP_004437|H-INV:HIT000321887|VEGA:OTTHUMP00000035562 Tax_Id=9606 Gene_Symbol=EPRS glutamyl-prolyl tRNA synthetase	THVADFAPEVAWVTR	566.9591	1697.8555	3	31	-777.777	-777.777	-777.777	-777.777	2774.282191	14.59287087	2769.8965	2774.047062	2775.6314	122359.8482	1697.8525	566.9580073	1697.852234	1697.854141	FALSE			-777.777	-777.777	-777.777	1	19.2	M:\Shao-En\MSDATA\kinaseinhib\k252a\solcomp\100x\J3\kinaseinhib_k252a_solcomp_100x_J3_combo.mgf.html		1	-777.777	-777.777	M:\Shao-En\MSDATA\kinaseinhib\k252a\solcomp\100x\J3\m03152008_j3_6.raw		48837923.44	1697.852515		566.9590815	TRUE	566.9579887	-777.777
-1	1	0	0.681	0.12	IPI:IPI00013452.8	172080	SPACER	SWISS-PROT:P07814|TREMBL:A0AVA9;Q05BP6;Q05DF8;Q3KQZ8;Q5DSM1;Q5H9S5;Q6PD57;Q86X73|ENSEMBL:ENSP00000355890|REFSEQ:NP_004437|H-INV:HIT000321887|VEGA:OTTHUMP00000035562 Tax_Id=9606 Gene_Symbol=EPRS glutamyl-prolyl tRNA synthetase	VACVQVVIIPCGITNALSEEDKEALIAK	1014.2092	3039.6059	3	42	-777.777	-777.777	-777.777	-777.777	3050.387241	8.296177592	3046.8494	3049.907658	3049.7866	335291.5331	3039.5983	1014.206466	3039.597611	3039.598277	FALSE			-777.777	-777.777	-777.777	1	34.7	M:\Shao-En\MSDATA\kinaseinhib\k252a\solcomp\100x\J3\kinaseinhib_k252a_solcomp_100x_J3_combo.mgf.html		1	-777.777	-777.777	M:\Shao-En\MSDATA\kinaseinhib\k252a\solcomp\100x\J3\m03152008_j3_6.raw		55036115.35	2925.555446		1014.209449	TRUE	1014.206715	-777.777
-1	1	0	0.681	0.12	IPI:IPI00013452.8	172080	SPACER	SWISS-PROT:P07814|TREMBL:A0AVA9;Q05BP6;Q05DF8;Q3KQZ8;Q5DSM1;Q5H9S5;Q6PD57;Q86X73|ENSEMBL:ENSP00000355890|REFSEQ:NP_004437|H-INV:HIT000321887|VEGA:OTTHUMP00000035562 Tax_Id=9606 Gene_Symbol=EPRS glutamyl-prolyl tRNA synthetase	VACVQVVIIPCGITNALSEEDKEALIAK	1019.5517	3055.6334	3	30	-777.777	-777.777	-777.777	-777.777	0	0	3047.377	0	0	0	3055.6268	1019.548947	3055.625052	0	FALSE			-777.777	-777.777	-777.777	1	25.3	M:\Shao-En\MSDATA\kinaseinhib\k252a\solcomp\100x\J3\kinaseinhib_k252a_solcomp_100x_J3_combo.mgf.html	2Lys8	1	-777.777	-777.777	M:\Shao-En\MSDATA\kinaseinhib\k252a\solcomp\100x\J3\m03152008_j3_6.raw		0	2925.555446		0	TRUE	0	-777.777
-1	1	0	0.681	0.12	IPI:IPI00013452.8	172080	SPACER	SWISS-PROT:P07814|TREMBL:A0AVA9;Q05BP6;Q05DF8;Q3KQZ8;Q5DSM1;Q5H9S5;Q6PD57;Q86X73|ENSEMBL:ENSP00000355890|REFSEQ:NP_004437|H-INV:HIT000321887|VEGA:OTTHUMP00000035562 Tax_Id=9606 Gene_Symbol=EPRS glutamyl-prolyl tRNA synthetase	VASQGEVVR	472.7621	943.5097	2	55	-777.777	-777.777	-777.777	-777.777	738.969384	3.5104	739.1617	739.0057928	739.8767	6651.521409	943.5086	472.7613528	943.5081803	943.5080149	FALSE			-777.777	-777.777	-777.777	1	34.1	M:\Shao-En\MSDATA\kinaseinhib\k252a\solcomp\100x\J3\kinaseinhib_k252a_solcomp_100x_J3_combo.mgf.html		1	-777.777	-777.777	M:\Shao-En\MSDATA\kinaseinhib\k252a\solcomp\100x\J3\m03152008_j3_6.raw		3570252.703	943.5086747		472.762017	TRUE	472.7612698	-777.777
-1	1	0	0.681	0.12	IPI:IPI00013452.8	172080	SPACER	SWISS-PROT:P07814|TREMBL:A0AVA9;Q05BP6;Q05DF8;Q3KQZ8;Q5DSM1;Q5H9S5;Q6PD57;Q86X73|ENSEMBL:ENSP00000355890|REFSEQ:NP_004437|H-INV:HIT000321887|VEGA:OTTHUMP00000035562 Tax_Id=9606 Gene_Symbol=EPRS glutamyl-prolyl tRNA synthetase	VAVQGDVVR	471.7729	941.5313	2	52	-777.777	-777.777	-777.777	-777.777	882.4114919	10.27935756	877.9729	882.5452274	882.5571	37213.54349	941.5294	471.7721565	941.5297876	941.5287788	FALSE			-777.777	-777.777	-777.777	1	24.8	M:\Shao-En\MSDATA\kinaseinhib\k252a\solcomp\100x\J3\kinaseinhib_k252a_solcomp_100x_J3_combo.mgf.html		1	-777.777	-777.777	M:\Shao-En\MSDATA\kinaseinhib\k252a\solcomp\100x\J3\m03152008_j3_6.raw		19586105.84	941.5294047		471.7729104	TRUE	471.7721669	-777.777
-1	1	0	0.681	0.12	IPI:IPI00013452.8	172080	SPACER	SWISS-PROT:P07814|TREMBL:A0AVA9;Q05BP6;Q05DF8;Q3KQZ8;Q5DSM1;Q5H9S5;Q6PD57;Q86X73|ENSEMBL:ENSP00000355890|REFSEQ:NP_004437|H-INV:HIT000321887|VEGA:OTTHUMP00000035562 Tax_Id=9606 Gene_Symbol=EPRS glutamyl-prolyl tRNA synthetase	VAVQGDVVR	474.7824	947.5502	2	50	-777.777	-777.777	-777.777	-777.777	0	0	878.4585	0	0	0	947.5495	474.7816454	947.5487655	0	FALSE			-777.777	-777.777	-777.777	1	31.6	M:\Shao-En\MSDATA\kinaseinhib\k252a\solcomp\100x\J3\kinaseinhib_k252a_solcomp_100x_J3_combo.mgf.html	1Arg6	1	-777.777	-777.777	M:\Shao-En\MSDATA\kinaseinhib\k252a\solcomp\100x\J3\m03152008_j3_6.raw		0	941.5294047		0	TRUE	0	-777.777
-1	1	0	0.681	0.12	IPI:IPI00013452.8	172080	SPACER	SWISS-PROT:P07814|TREMBL:A0AVA9;Q05BP6;Q05DF8;Q3KQZ8;Q5DSM1;Q5H9S5;Q6PD57;Q86X73|ENSEMBL:ENSP00000355890|REFSEQ:NP_004437|H-INV:HIT000321887|VEGA:OTTHUMP00000035562 Tax_Id=9606 Gene_Symbol=EPRS glutamyl-prolyl tRNA synthetase	VIDPVAPR	433.7592	865.5039	2	51	-777.777	-777.777	-777.777	-777.777	1288.809986	70.71203116	1275.6475	1289.016204	1286.3683	22768.57668	865.5021	433.7585959	865.5026665	865.501707	FALSE			-777.777	-777.777	-777.777	1	35.6	M:\Shao-En\MSDATA\kinaseinhib\k252a\solcomp\100x\J3\kinaseinhib_k252a_solcomp_100x_J3_combo.mgf.html		1	-777.777	-777.777	M:\Shao-En\MSDATA\kinaseinhib\k252a\solcomp\100x\J3\m03152008_j3_6.raw		14139029	865.5021247		433.7591106	TRUE	433.7585065	-777.777
-1	1	0	0.681	0.12	IPI:IPI00013452.8	172080	SPACER	SWISS-PROT:P07814|TREMBL:A0AVA9;Q05BP6;Q05DF8;Q3KQZ8;Q5DSM1;Q5H9S5;Q6PD57;Q86X73|ENSEMBL:ENSP00000355890|REFSEQ:NP_004437|H-INV:HIT000321887|VEGA:OTTHUMP00000035562 Tax_Id=9606 Gene_Symbol=EPRS glutamyl-prolyl tRNA synthetase	VIDPVAPR	433.7592	865.5038	2	47	-777.777	-777.777	-777.777	-777.777	0	0	1306.3652	0	0	0	865.5021	433.7585959	865.5026665	0	FALSE			-777.777	-777.777	-777.777	1	16	M:\Shao-En\MSDATA\kinaseinhib\k252a\solcomp\100x\J3\kinaseinhib_k252a_solcomp_100x_J3_combo.mgf.html		1	-777.777	-777.777	M:\Shao-En\MSDATA\kinaseinhib\k252a\solcomp\100x\J3\m03152008_j3_6.raw		0	865.5021247		0	TRUE	0	-777.777
-1	1	0	0.681	0.12	IPI:IPI00013452.8	172080	SPACER	SWISS-PROT:P07814|TREMBL:A0AVA9;Q05BP6;Q05DF8;Q3KQZ8;Q5DSM1;Q5H9S5;Q6PD57;Q86X73|ENSEMBL:ENSP00000355890|REFSEQ:NP_004437|H-INV:HIT000321887|VEGA:OTTHUMP00000035562 Tax_Id=9606 Gene_Symbol=EPRS glutamyl-prolyl tRNA synthetase	VIDPVAPR	436.7686	871.5226	2	37	-777.777	-777.777	-777.777	-777.777	0	0	1275.882	0	0	0	871.5222	436.7679849	871.5214444	0	FALSE			-777.777	-777.777	-777.777	1	22.3	M:\Shao-En\MSDATA\kinaseinhib\k252a\solcomp\100x\J3\kinaseinhib_k252a_solcomp_100x_J3_combo.mgf.html	1Arg6	1	-777.777	-777.777	M:\Shao-En\MSDATA\kinaseinhib\k252a\solcomp\100x\J3\m03152008_j3_6.raw		0	865.5021247		0	TRUE	0	-777.777
-1	1	0	0.681	0.12	IPI:IPI00013452.8	172080	SPACER	SWISS-PROT:P07814|TREMBL:A0AVA9;Q05BP6;Q05DF8;Q3KQZ8;Q5DSM1;Q5H9S5;Q6PD57;Q86X73|ENSEMBL:ENSP00000355890|REFSEQ:NP_004437|H-INV:HIT000321887|VEGA:OTTHUMP00000035562 Tax_Id=9606 Gene_Symbol=EPRS glutamyl-prolyl tRNA synthetase	VIDPVAPR	436.7685	871.5225	2	32	-777.777	-777.777	-777.777	-777.777	0	0	1306.861	0	0	0	871.5222	436.7678849	871.5212444	0	FALSE			-777.777	-777.777	-777.777	1	6.5	M:\Shao-En\MSDATA\kinaseinhib\k252a\solcomp\100x\J3\kinaseinhib_k252a_solcomp_100x_J3_combo.mgf.html	1Arg6	1	-777.777	-777.777	M:\Shao-En\MSDATA\kinaseinhib\k252a\solcomp\100x\J3\m03152008_j3_6.raw		0	865.5021247		0	TRUE	0	-777.777
-1	1	0	0.681	0.12	IPI:IPI00013452.8	172080	SPACER	SWISS-PROT:P07814|TREMBL:A0AVA9;Q05BP6;Q05DF8;Q3KQZ8;Q5DSM1;Q5H9S5;Q6PD57;Q86X73|ENSEMBL:ENSP00000355890|REFSEQ:NP_004437|H-INV:HIT000321887|VEGA:OTTHUMP00000035562 Tax_Id=9606 Gene_Symbol=EPRS glutamyl-prolyl tRNA synthetase	VIDPVAPR	433.7593	865.5041	2	22	-777.777	-777.777	-777.777	-777.777	0	0	1244.5781	0	0	0	865.5021	433.7586959	865.5028665	0	FALSE			-777.777	-777.777	-777.777	1	4.8	M:\Shao-En\MSDATA\kinaseinhib\k252a\solcomp\100x\J3\kinaseinhib_k252a_solcomp_100x_J3_combo.mgf.html		1	-777.777	-777.777	M:\Shao-En\MSDATA\kinaseinhib\k252a\solcomp\100x\J3\m03152008_j3_6.raw		0	865.5021247		0	FALSE	0	-777.777
-1	1	0	0.681	0.12	IPI:IPI00013452.8	172080	SPACER	SWISS-PROT:P07814|TREMBL:A0AVA9;Q05BP6;Q05DF8;Q3KQZ8;Q5DSM1;Q5H9S5;Q6PD57;Q86X73|ENSEMBL:ENSP00000355890|REFSEQ:NP_004437|H-INV:HIT000321887|VEGA:OTTHUMP00000035562 Tax_Id=9606 Gene_Symbol=EPRS glutamyl-prolyl tRNA synthetase	VIDPVAPR	433.7592	865.5038	2	12	-777.777	-777.777	-777.777	-777.777	0	0	1301.3776	0	0	0	865.5021	433.7585959	865.5026665	0	FALSE			-777.777	-777.777	-777.777	1	0	M:\Shao-En\MSDATA\kinaseinhib\k252a\solcomp\100x\J3\kinaseinhib_k252a_solcomp_100x_J3_combo.mgf.html		1	-777.777	-777.777	M:\Shao-En\MSDATA\kinaseinhib\k252a\solcomp\100x\J3\m03152008_j3_5.raw		0	865.5021247		0	FALSE	0	-777.777
-1	1	0	0.681	0.12	IPI:IPI00013452.8	172080	SPACER	SWISS-PROT:P07814|TREMBL:A0AVA9;Q05BP6;Q05DF8;Q3KQZ8;Q5DSM1;Q5H9S5;Q6PD57;Q86X73|ENSEMBL:ENSP00000355890|REFSEQ:NP_004437|H-INV:HIT000321887|VEGA:OTTHUMP00000035562 Tax_Id=9606 Gene_Symbol=EPRS glutamyl-prolyl tRNA synthetase	WDVSTTK	422.7183	843.422	2	24	-777.777	-777.777	-777.777	-777.777	0	0	962.0738	0	0	0	843.4218	422.7177364	843.4209475	0	FALSE			-777.777	-777.777	-777.777	1	7.5	M:\Shao-En\MSDATA\kinaseinhib\k252a\solcomp\100x\J3\kinaseinhib_k252a_solcomp_100x_J3_combo.mgf.html	1Lys8	1	-777.777	-777.777	M:\Shao-En\MSDATA\kinaseinhib\k252a\solcomp\100x\J3\m03152008_j3_6.raw		0	835.4075747		0	FALSE	0	-777.777
-1	1	0	0.681	0.12	IPI:IPI00013452.8	172080	SPACER	SWISS-PROT:P07814|TREMBL:A0AVA9;Q05BP6;Q05DF8;Q3KQZ8;Q5DSM1;Q5H9S5;Q6PD57;Q86X73|ENSEMBL:ENSP00000355890|REFSEQ:NP_004437|H-INV:HIT000321887|VEGA:OTTHUMP00000035562 Tax_Id=9606 Gene_Symbol=EPRS glutamyl-prolyl tRNA synthetase	WEFKHPQPFLR	495.5994	1483.7764	3	17	-777.777	-777.777	-777.777	-777.777	0	0	2471.8527	0	0	0	1483.7724	495.5985691	1483.773919	0	FALSE			-777.777	-777.777	-777.777	1	7.7	M:\Shao-En\MSDATA\kinaseinhib\k252a\solcomp\100x\J3\kinaseinhib_k252a_solcomp_100x_J3_combo.mgf.html		1	-777.777	-777.777	M:\Shao-En\MSDATA\kinaseinhib\k252a\solcomp\100x\J3\m03152008_j3_6.raw		0	1483.772425		0	FALSE	0	-777.777
-1	1	0	0.681	0.12	IPI:IPI00013452.8	172080	SPACER	SWISS-PROT:P07814|TREMBL:A0AVA9;Q05BP6;Q05DF8;Q3KQZ8;Q5DSM1;Q5H9S5;Q6PD57;Q86X73|ENSEMBL:ENSP00000355890|REFSEQ:NP_004437|H-INV:HIT000321887|VEGA:OTTHUMP00000035562 Tax_Id=9606 Gene_Symbol=EPRS glutamyl-prolyl tRNA synthetase	WFGFLEAQQAFQSVGTK	972.4896	1942.9647	2	122	-777.777	-777.777	-777.777	-777.777	3178.332485	12.95967459	3173.866	3178.631668	3176.3467	122614.8148	1942.9577	972.4870195	1942.959514	1942.958813	FALSE			-777.777	-777.777	-777.777	1	112.6	M:\Shao-En\MSDATA\kinaseinhib\k252a\solcomp\100x\J3\kinaseinhib_k252a_solcomp_100x_J3_combo.mgf.html		1	-777.777	-777.777	M:\Shao-En\MSDATA\kinaseinhib\k252a\solcomp\100x\J3\m03152008_j3_6.raw		21435002.72	1942.957715		972.4892524	TRUE	972.4866719	-777.777
-1	1	0	0.681	0.12	IPI:IPI00013452.8	172080	SPACER	SWISS-PROT:P07814|TREMBL:A0AVA9;Q05BP6;Q05DF8;Q3KQZ8;Q5DSM1;Q5H9S5;Q6PD57;Q86X73|ENSEMBL:ENSP00000355890|REFSEQ:NP_004437|H-INV:HIT000321887|VEGA:OTTHUMP00000035562 Tax_Id=9606 Gene_Symbol=EPRS glutamyl-prolyl tRNA synthetase	WFGFLEAQQAFQSVGTK	976.4955	1950.9764	2	108	-777.777	-777.777	-777.777	-777.777	0	0	3174.9304	0	0	0	1950.9719	976.4929048	1950.971284	0	FALSE			-777.777	-777.777	-777.777	1	97.8	M:\Shao-En\MSDATA\kinaseinhib\k252a\solcomp\100x\J3\kinaseinhib_k252a_solcomp_100x_J3_combo.mgf.html	1Lys8	1	-777.777	-777.777	M:\Shao-En\MSDATA\kinaseinhib\k252a\solcomp\100x\J3\m03152008_j3_6.raw		0	1942.957715		0	TRUE	0	-777.777
-1	1	0	0.681	0.12	IPI:IPI00013452.8	172080	SPACER	SWISS-PROT:P07814|TREMBL:A0AVA9;Q05BP6;Q05DF8;Q3KQZ8;Q5DSM1;Q5H9S5;Q6PD57;Q86X73|ENSEMBL:ENSP00000355890|REFSEQ:NP_004437|H-INV:HIT000321887|VEGA:OTTHUMP00000035562 Tax_Id=9606 Gene_Symbol=EPRS glutamyl-prolyl tRNA synthetase	WFGFLEAQQAFQSVGTK	972.4889	1942.9632	2	98	-777.777	-777.777	-777.777	-777.777	0	0	3184.9944	0	0	0	1942.9577	972.4863195	1942.958114	0	FALSE			-777.777	-777.777	-777.777	1	85.5	M:\Shao-En\MSDATA\kinaseinhib\k252a\solcomp\100x\J3\kinaseinhib_k252a_solcomp_100x_J3_combo.mgf.html		1	-777.777	-777.777	M:\Shao-En\MSDATA\kinaseinhib\k252a\solcomp\100x\J3\m03152008_j3_6.raw		0	1942.957715		0	TRUE	0	-777.777
-1	1	0	0.681	0.12	IPI:IPI00013452.8	172080	SPACER	SWISS-PROT:P07814|TREMBL:A0AVA9;Q05BP6;Q05DF8;Q3KQZ8;Q5DSM1;Q5H9S5;Q6PD57;Q86X73|ENSEMBL:ENSP00000355890|REFSEQ:NP_004437|H-INV:HIT000321887|VEGA:OTTHUMP00000035562 Tax_Id=9606 Gene_Symbol=EPRS glutamyl-prolyl tRNA synthetase	WVQSHR	409.7218	817.4291	2	25	-777.777	-777.777	-777.777	-777.777	0	0	713.8437	0	0	0	817.429	409.7212841	817.4280428	0	FALSE			-777.777	-777.777	-777.777	1	0	M:\Shao-En\MSDATA\kinaseinhib\k252a\solcomp\100x\J3\kinaseinhib_k252a_solcomp_100x_J3_combo.mgf.html	1Arg6	1	-777.777	-777.777	M:\Shao-En\MSDATA\kinaseinhib\k252a\solcomp\100x\J3\m03152008_j3_6.raw		0	811.4089147		0	FALSE	0	-777.777
-1	1	0	0.681	0.12	IPI:IPI00013452.8	172080	SPACER	SWISS-PROT:P07814|TREMBL:A0AVA9;Q05BP6;Q05DF8;Q3KQZ8;Q5DSM1;Q5H9S5;Q6PD57;Q86X73|ENSEMBL:ENSP00000355890|REFSEQ:NP_004437|H-INV:HIT000321887|VEGA:OTTHUMP00000035562 Tax_Id=9606 Gene_Symbol=EPRS glutamyl-prolyl tRNA synthetase	YNVYPTYDFACPIVDSIEGVTHALR	967.4723	2899.3952	3	62	-777.777	-777.777	-777.777	-777.777	3390.984222	17.84824729	3398.0398	3391.154765	3389.7057	203264.0399	2899.385	967.4697379	2899.387426	2899.383397	FALSE			-777.777	-777.777	-777.777	1	40.5	M:\Shao-En\MSDATA\kinaseinhib\k252a\solcomp\100x\J3\kinaseinhib_k252a_solcomp_100x_J3_combo.mgf.html		1	-777.777	-777.777	M:\Shao-En\MSDATA\kinaseinhib\k252a\solcomp\100x\J3\m03152008_j3_6.raw		35822750.38	2842.36357		967.4721683	TRUE	967.4696062	-777.777
-1	1	0	0.681	0.12	IPI:IPI00013452.8	172080	SPACER	SWISS-PROT:P07814|TREMBL:A0AVA9;Q05BP6;Q05DF8;Q3KQZ8;Q5DSM1;Q5H9S5;Q6PD57;Q86X73|ENSEMBL:ENSP00000355890|REFSEQ:NP_004437|H-INV:HIT000321887|VEGA:OTTHUMP00000035562 Tax_Id=9606 Gene_Symbol=EPRS glutamyl-prolyl tRNA synthetase	YNVYPTYDFACPIVDSIEGVTHALR	967.4722	2899.3949	3	39	-777.777	-777.777	-777.777	-777.777	3396.857237	18.04362237	3397.5546	3397.961631	3398.7066	15761.50558	2899.385	967.4696379	2899.387126	2899.386801	TRUE	Charge state is not the expected. Detected:	2. Expected: 3 Deci charge: 1.51	-777.777	-777.777	-777.777	1	32.8	M:\Shao-En\MSDATA\kinaseinhib\k252a\solcomp\100x\J3\kinaseinhib_k252a_solcomp_100x_J3_combo.mgf.html		1	-777.777	-777.777	M:\Shao-En\MSDATA\kinaseinhib\k252a\solcomp\100x\J3\m03152008_j3_5.raw		2780652.111	2842.36357		967.4725916	TRUE	967.4700295	-777.777
-1	1	0	0.681	0.12	IPI:IPI00013452.8	172080	SPACER	SWISS-PROT:P07814|TREMBL:A0AVA9;Q05BP6;Q05DF8;Q3KQZ8;Q5DSM1;Q5H9S5;Q6PD57;Q86X73|ENSEMBL:ENSP00000355890|REFSEQ:NP_004437|H-INV:HIT000321887|VEGA:OTTHUMP00000035562 Tax_Id=9606 Gene_Symbol=EPRS glutamyl-prolyl tRNA synthetase	YNVYPTYDFACPIVDSIEGVTHALR	967.4726	2899.3961	3	38	-777.777	-777.777	-777.777	-777.777	0	0	3379.2781	0	0	0	2899.385	967.4700379	2899.388326	0	FALSE			-777.777	-777.777	-777.777	1	29.7	M:\Shao-En\MSDATA\kinaseinhib\k252a\solcomp\100x\J3\kinaseinhib_k252a_solcomp_100x_J3_combo.mgf.html		1	-777.777	-777.777	M:\Shao-En\MSDATA\kinaseinhib\k252a\solcomp\100x\J3\m03152008_j3_6.raw		0	2842.36357		0	TRUE	0	-777.777
-1	1	0	0.681	0.12	IPI:IPI00013452.8	172080	SPACER	SWISS-PROT:P07814|TREMBL:A0AVA9;Q05BP6;Q05DF8;Q3KQZ8;Q5DSM1;Q5H9S5;Q6PD57;Q86X73|ENSEMBL:ENSP00000355890|REFSEQ:NP_004437|H-INV:HIT000321887|VEGA:OTTHUMP00000035562 Tax_Id=9606 Gene_Symbol=EPRS glutamyl-prolyl tRNA synthetase	YVALLK	353.7293	705.444	2	28	-777.777	-777.777	-777.777	-777.777	2259.462318	14.02488561	2255.378	2260.297249	2259.5189	69810.89765	705.4425	353.7289895	705.4434537	705.4438053	FALSE			-777.777	-777.777	-777.777	1	10.1	M:\Shao-En\MSDATA\kinaseinhib\k252a\solcomp\100x\J3\kinaseinhib_k252a_solcomp_100x_J3_combo.mgf.html		1	-777.777	-777.777	M:\Shao-En\MSDATA\kinaseinhib\k252a\solcomp\100x\J3\m03152008_j3_6.raw		58017660.38	705.4424947		353.7293022	TRUE	353.7289917	-777.777
-1	1	0	0.681	0.12	IPI:IPI00013452.8	172080	SPACER	SWISS-PROT:P07814|TREMBL:A0AVA9;Q05BP6;Q05DF8;Q3KQZ8;Q5DSM1;Q5H9S5;Q6PD57;Q86X73|ENSEMBL:ENSP00000355890|REFSEQ:NP_004437|H-INV:HIT000321887|VEGA:OTTHUMP00000035562 Tax_Id=9606 Gene_Symbol=EPRS glutamyl-prolyl tRNA synthetase	YVALLK	357.7368	713.459	2	22	-777.777	-777.777	-777.777	-777.777	0	0	2256.5857	0	0	0	713.4567	357.7364748	713.4584243	0	FALSE			-777.777	-777.777	-777.777	1	13.5	M:\Shao-En\MSDATA\kinaseinhib\k252a\solcomp\100x\J3\kinaseinhib_k252a_solcomp_100x_J3_combo.mgf.html	1Lys8	1	-777.777	-777.777	M:\Shao-En\MSDATA\kinaseinhib\k252a\solcomp\100x\J3\m03152008_j3_6.raw		0	705.4424947		0	FALSE	0	-777.777
-1	1	0	0.681	0.12	IPI:IPI00013452.8	172080	SPACER	SWISS-PROT:P07814|TREMBL:A0AVA9;Q05BP6;Q05DF8;Q3KQZ8;Q5DSM1;Q5H9S5;Q6PD57;Q86X73|ENSEMBL:ENSP00000355890|REFSEQ:NP_004437|H-INV:HIT000321887|VEGA:OTTHUMP00000035562 Tax_Id=9606 Gene_Symbol=EPRS glutamyl-prolyl tRNA synthetase	YVALLKK	425.7903	849.5661	2	31	-777.777	-777.777	-777.777	-777.777	929.5394978	10.51718792	926.6124	930.3200432	929.4595	7553.612357	849.5658	425.7897252	849.5649249	833.5373132	FALSE			-777.777	-777.777	-777.777	1	20.3	M:\Shao-En\MSDATA\kinaseinhib\k252a\solcomp\100x\J3\kinaseinhib_k252a_solcomp_100x_J3_combo.mgf.html	2Lys8	1	-777.777	-777.777	M:\Shao-En\MSDATA\kinaseinhib\k252a\solcomp\100x\J3\m03152008_j3_6.raw		4908472.344	833.5374547		425.7903862	TRUE	425.7898113	-777.777
-1	1	0	0.681	0.12	IPI:IPI00013452.8	172080	SPACER	SWISS-PROT:P07814|TREMBL:A0AVA9;Q05BP6;Q05DF8;Q3KQZ8;Q5DSM1;Q5H9S5;Q6PD57;Q86X73|ENSEMBL:ENSP00000355890|REFSEQ:NP_004437|H-INV:HIT000321887|VEGA:OTTHUMP00000035562 Tax_Id=9606 Gene_Symbol=EPRS glutamyl-prolyl tRNA synthetase	YVALLKK	417.7769	833.5392	2	19	-777.777	-777.777	-777.777	-777.777	0	0	926.3582	0	0	0	833.5374	417.7763546	833.5381837	0	FALSE			-777.777	-777.777	-777.777	1	6.6	M:\Shao-En\MSDATA\kinaseinhib\k252a\solcomp\100x\J3\kinaseinhib_k252a_solcomp_100x_J3_combo.mgf.html		1	-777.777	-777.777	M:\Shao-En\MSDATA\kinaseinhib\k252a\solcomp\100x\J3\m03152008_j3_6.raw		0	833.5374547		0	FALSE	0	-777.777
-1	1	0	0.681	0.12	IPI:IPI00013452.8	172080	SPACER	SWISS-PROT:P07814|TREMBL:A0AVA9;Q05BP6;Q05DF8;Q3KQZ8;Q5DSM1;Q5H9S5;Q6PD57;Q86X73|ENSEMBL:ENSP00000355890|REFSEQ:NP_004437|H-INV:HIT000321887|VEGA:OTTHUMP00000035562 Tax_Id=9606 Gene_Symbol=EPRS glutamyl-prolyl tRNA synthetase	YYTLFGR	463.249	924.4835	2	42	-777.777	-777.777	-777.777	-777.777	2625.938688	10.03996542	2625.2873	2625.764101	2626.5398	135208.654	924.48	463.2482877	924.4820501	918.4612434	FALSE			-777.777	-777.777	-777.777	1	18.2	M:\Shao-En\MSDATA\kinaseinhib\k252a\solcomp\100x\J3\kinaseinhib_k252a_solcomp_100x_J3_combo.mgf.html	1Arg6	1	-777.777	-777.777	M:\Shao-En\MSDATA\kinaseinhib\k252a\solcomp\100x\J3\m03152008_j3_6.raw		75731560.5	918.4599447		463.2489231	TRUE	463.2482109	-777.777
-1	1	0	0.681	0.12	IPI:IPI00013452.8	172080	SPACER	SWISS-PROT:P07814|TREMBL:A0AVA9;Q05BP6;Q05DF8;Q3KQZ8;Q5DSM1;Q5H9S5;Q6PD57;Q86X73|ENSEMBL:ENSP00000355890|REFSEQ:NP_004437|H-INV:HIT000321887|VEGA:OTTHUMP00000035562 Tax_Id=9606 Gene_Symbol=EPRS glutamyl-prolyl tRNA synthetase	YYTLFGR	460.2388	918.463	2	41	-777.777	-777.777	-777.777	-777.777	0	0	2623.5241	0	0	0	918.4599	460.2380988	918.4616722	0	FALSE			-777.777	-777.777	-777.777	1	18.2	M:\Shao-En\MSDATA\kinaseinhib\k252a\solcomp\100x\J3\kinaseinhib_k252a_solcomp_100x_J3_combo.mgf.html		1	-777.777	-777.777	M:\Shao-En\MSDATA\kinaseinhib\k252a\solcomp\100x\J3\m03152008_j3_6.raw		0	918.4599447		0	TRUE	0	-777.777
-1	1	0	1.092	0.21	IPI:IPI00026781.2	275850	SPACER	SWISS-PROT:P49327|TREMBL:Q6PJJ3|ENSEMBL:ENSP00000304592|REFSEQ:NP_004095|H-INV:HIT000260792|VEGA:OTTHUMP00000180803 Tax_Id=9606 Gene_Symbol=FASN Fatty acid synthase	AALQEELQLCK	651.841	1301.6674	2	53	-777.777	-777.777	-777.777	-777.777	2495.394464	7.889986899	2494.7015	2495.638018	2495.7239	158855.7888	1301.6649	651.8395959	1301.664666	1301.66431	FALSE			-777.777	-777.777	-777.777	1	40.4	M:\Shao-En\MSDATA\kinaseinhib\k252a\solcomp\100x\J3\kinaseinhib_k252a_solcomp_100x_J3_combo.mgf.html		2	-777.777	-777.777	M:\Shao-En\MSDATA\kinaseinhib\k252a\solcomp\100x\J3\m03152008_j3_6.raw		50854526.78	1244.64345		651.8408924	TRUE	651.8394883	-777.777
-1	1	0	1.092	0.21	IPI:IPI00026781.2	275850	SPACER	SWISS-PROT:P49327|TREMBL:Q6PJJ3|ENSEMBL:ENSP00000304592|REFSEQ:NP_004095|H-INV:HIT000260792|VEGA:OTTHUMP00000180803 Tax_Id=9606 Gene_Symbol=FASN Fatty acid synthase	AALQEELQLCK	655.8486	1309.6826	2	49	-777.777	-777.777	-777.777	-777.777	0	0	2494.4531	0	0	0	1309.6791	655.8471812	1309.679837	0	FALSE			-777.777	-777.777	-777.777	1	26.7	M:\Shao-En\MSDATA\kinaseinhib\k252a\solcomp\100x\J3\kinaseinhib_k252a_solcomp_100x_J3_combo.mgf.html	1Lys8	2	-777.777	-777.777	M:\Shao-En\MSDATA\kinaseinhib\k252a\solcomp\100x\J3\m03152008_j3_6.raw		0	1244.64345		0	TRUE	0	-777.777
-1	1	0	1.092	0.21	IPI:IPI00026781.2	275850	SPACER	SWISS-PROT:P49327|TREMBL:Q6PJJ3|ENSEMBL:ENSP00000304592|REFSEQ:NP_004095|H-INV:HIT000260792|VEGA:OTTHUMP00000180803 Tax_Id=9606 Gene_Symbol=FASN Fatty acid synthase	AAPLDSIHSLAAYYIDCIR	717.0315	2148.0726	3	40	-777.777	-777.777	-777.777	-777.777	3226.804784	26.35541127	3222.7751	3225.602385	3221.956	56981.10308	2148.0673	717.0298567	2148.067782	2148.067486	TRUE	Higher peak to the left (C13?). Possible charge state:	2	-777.777	-777.777	-777.777	1	26.1	M:\Shao-En\MSDATA\kinaseinhib\k252a\solcomp\100x\J3\kinaseinhib_k252a_solcomp_100x_J3_combo.mgf.html		2	-777.777	-777.777	M:\Shao-En\MSDATA\kinaseinhib\k252a\solcomp\100x\J3\m03152008_j3_6.raw		16069520.38	2091.04587		717.0314617	TRUE	717.0298184	-777.777
-1	1	0	1.092	0.21	IPI:IPI00026781.2	275850	SPACER	SWISS-PROT:P49327|TREMBL:Q6PJJ3|ENSEMBL:ENSP00000304592|REFSEQ:NP_004095|H-INV:HIT000260792|VEGA:OTTHUMP00000180803 Tax_Id=9606 Gene_Symbol=FASN Fatty acid synthase	AAPLDSIHSLAAYYIDCIR	719.038	2154.0923	3	29	-777.777	-777.777	-777.777	-777.777	0	0	3220.5568	0	0	0	2154.0875	719.0363493	2154.08726	0	FALSE			-777.777	-777.777	-777.777	1	14.9	M:\Shao-En\MSDATA\kinaseinhib\k252a\solcomp\100x\J3\kinaseinhib_k252a_solcomp_100x_J3_combo.mgf.html	1Arg6	2	-777.777	-777.777	M:\Shao-En\MSDATA\kinaseinhib\k252a\solcomp\100x\J3\m03152008_j3_6.raw		0	2091.04587		0	TRUE	0	-777.777
-1	1	0	1.092	0.21	IPI:IPI00026781.2	275850	SPACER	SWISS-PROT:P49327|TREMBL:Q6PJJ3|ENSEMBL:ENSP00000304592|REFSEQ:NP_004095|H-INV:HIT000260792|VEGA:OTTHUMP00000180803 Tax_Id=9606 Gene_Symbol=FASN Fatty acid synthase	ACLDTAVENMPSLK	774.8758	1547.737	2	108	-777.777	-777.777	-777.777	-777.777	2619.205778	9.952568566	2619.3017	2618.82342	2619.5546	90857.28918	1547.7323	774.8739445	1547.733364	1547.732365	FALSE			-777.777	-777.777	-777.777	1	96	M:\Shao-En\MSDATA\kinaseinhib\k252a\solcomp\100x\J3\kinaseinhib_k252a_solcomp_100x_J3_combo.mgf.html		2	-777.777	-777.777	M:\Shao-En\MSDATA\kinaseinhib\k252a\solcomp\100x\J3\m03152008_j3_6.raw		22473961.52	1490.71088		774.8759835	TRUE	774.874128	-777.777
-1	1	0	1.092	0.21	IPI:IPI00026781.2	275850	SPACER	SWISS-PROT:P49327|TREMBL:Q6PJJ3|ENSEMBL:ENSP00000304592|REFSEQ:NP_004095|H-INV:HIT000260792|VEGA:OTTHUMP00000180803 Tax_Id=9606 Gene_Symbol=FASN Fatty acid synthase	ACLDTAVENMPSLK	778.8815	1555.7484	2	77	-777.777	-777.777	-777.777	-777.777	0	0	2618.4883	0	0	0	1555.7465	778.8796298	1555.744734	0	FALSE			-777.777	-777.777	-777.777	1	66.4	M:\Shao-En\MSDATA\kinaseinhib\k252a\solcomp\100x\J3\kinaseinhib_k252a_solcomp_100x_J3_combo.mgf.html	1Lys8	2	-777.777	-777.777	M:\Shao-En\MSDATA\kinaseinhib\k252a\solcomp\100x\J3\m03152008_j3_6.raw		0	1490.71088		0	TRUE	0	-777.777
-1	1	0	1.092	0.21	IPI:IPI00026781.2	275850	SPACER	SWISS-PROT:P49327|TREMBL:Q6PJJ3|ENSEMBL:ENSP00000304592|REFSEQ:NP_004095|H-INV:HIT000260792|VEGA:OTTHUMP00000180803 Tax_Id=9606 Gene_Symbol=FASN Fatty acid synthase	ADEASELACPTPK	698.8307	1395.6469	2	36	-777.777	-777.777	-777.777	-777.777	2151.968628	12.09307187	2150.5689	2152.371902	2150.816	26577.08239	1395.6431	698.8291235	1395.643722	1387.62928	FALSE			-777.777	-777.777	-777.777	1	33.6	M:\Shao-En\MSDATA\kinaseinhib\k252a\solcomp\100x\J3\kinaseinhib_k252a_solcomp_100x_J3_combo.mgf.html	1Lys8	2	-777.777	-777.777	M:\Shao-En\MSDATA\kinaseinhib\k252a\solcomp\100x\J3\m03152008_j3_6.raw		7745754.672	1330.60745		698.8308463	TRUE	698.8292697	-777.777
-1	1	0	1.092	0.21	IPI:IPI00026781.2	275850	SPACER	SWISS-PROT:P49327|TREMBL:Q6PJJ3|ENSEMBL:ENSP00000304592|REFSEQ:NP_004095|H-INV:HIT000260792|VEGA:OTTHUMP00000180803 Tax_Id=9606 Gene_Symbol=FASN Fatty acid synthase	AGLYGLPR	426.7562	851.4978	2	42	-777.777	-777.777	-777.777	-777.777	2398.360723	9.747283302	2399.0059	2398.182756	2397.5578	61045.09393	851.496	426.7556216	851.4967179	845.4765999	FALSE			-777.777	-777.777	-777.777	1	1.8	M:\Shao-En\MSDATA\kinaseinhib\k252a\solcomp\100x\J3\kinaseinhib_k252a_solcomp_100x_J3_combo.mgf.html	1Arg6	2	-777.777	-777.777	M:\Shao-En\MSDATA\kinaseinhib\k252a\solcomp\100x\J3\m03152008_j3_6.raw		38612170.88	845.4759147		426.7561738	TRUE	426.7555954	-777.777
-1	1	0	1.092	0.21	IPI:IPI00026781.2	275850	SPACER	SWISS-PROT:P49327|TREMBL:Q6PJJ3|ENSEMBL:ENSP00000304592|REFSEQ:NP_004095|H-INV:HIT000260792|VEGA:OTTHUMP00000180803 Tax_Id=9606 Gene_Symbol=FASN Fatty acid synthase	AINCATSGVVGLVNCLR	905.4783	1808.9421	2	109	-777.777	-777.777	-777.777	-777.777	2887.539836	8.245428252	2885.8592	2887.297899	2887.9465	212582.426	1808.9332	905.4759653	1808.937405	1802.912064	FALSE			-777.777	-777.777	-777.777	1	98.6	M:\Shao-En\MSDATA\kinaseinhib\k252a\solcomp\100x\J3\kinaseinhib_k252a_solcomp_100x_J3_combo.mgf.html	1Arg6	2	-777.777	-777.777	M:\Shao-En\MSDATA\kinaseinhib\k252a\solcomp\100x\J3\m03152008_j3_6.raw		41571563.77	1688.870166		905.474594	TRUE	905.4722594	-777.777
-1	1	0	1.092	0.21	IPI:IPI00026781.2	275850	SPACER	SWISS-PROT:P49327|TREMBL:Q6PJJ3|ENSEMBL:ENSP00000304592|REFSEQ:NP_004095|H-INV:HIT000260792|VEGA:OTTHUMP00000180803 Tax_Id=9606 Gene_Symbol=FASN Fatty acid synthase	AINCATSGVVGLVNCLR	902.4654	1802.9163	2	90	-777.777	-777.777	-777.777	-777.777	0	0	2886.6378	0	0	0	1802.9131	902.4630764	1802.911627	0	FALSE			-777.777	-777.777	-777.777	1	80.9	M:\Shao-En\MSDATA\kinaseinhib\k252a\solcomp\100x\J3\kinaseinhib_k252a_solcomp_100x_J3_combo.mgf.html		2	-777.777	-777.777	M:\Shao-En\MSDATA\kinaseinhib\k252a\solcomp\100x\J3\m03152008_j3_6.raw		0	1688.870166		0	TRUE	0	-777.777
-1	1	0	1.092	0.21	IPI:IPI00026781.2	275850	SPACER	SWISS-PROT:P49327|TREMBL:Q6PJJ3|ENSEMBL:ENSP00000304592|REFSEQ:NP_004095|H-INV:HIT000260792|VEGA:OTTHUMP00000180803 Tax_Id=9606 Gene_Symbol=FASN Fatty acid synthase	AINCATSGVVGLVNCLR	601.9792	1802.9159	3	76	-777.777	-777.777	-777.777	-777.777	2887.501642	8.245428252	2887.4037	2887.388085	2887.9465	79180.52944	1802.9131	601.9779788	1802.912148	1802.913853	FALSE			-777.777	-777.777	-777.777	1	58.8	M:\Shao-En\MSDATA\kinaseinhib\k252a\solcomp\100x\J3\kinaseinhib_k252a_solcomp_100x_J3_combo.mgf.html		2	-777.777	-777.777	M:\Shao-En\MSDATA\kinaseinhib\k252a\solcomp\100x\J3\m03152008_j3_6.raw		28916098.91	1688.870166		601.9792729	TRUE	601.9780517	-777.777
-1	1	0	1.092	0.21	IPI:IPI00026781.2	275850	SPACER	SWISS-PROT:P49327|TREMBL:Q6PJJ3|ENSEMBL:ENSP00000304592|REFSEQ:NP_004095|H-INV:HIT000260792|VEGA:OTTHUMP00000180803 Tax_Id=9606 Gene_Symbol=FASN Fatty acid synthase	ALGLGVEQLPVVFEDVVLHQATILPK	929.2012	2784.5818	3	37	-777.777	-777.777	-777.777	-777.777	3505.545463	19.12259772	3510.9035	3505.548115	3506.2419	217531.5949	2784.5788	929.1987783	2784.574547	2784.577624	FALSE			-777.777	-777.777	-777.777	1	35	M:\Shao-En\MSDATA\kinaseinhib\k252a\solcomp\100x\J3\kinaseinhib_k252a_solcomp_100x_J3_combo.mgf.html		2	-777.777	-777.777	M:\Shao-En\MSDATA\kinaseinhib\k252a\solcomp\100x\J3\m03152008_j3_6.raw		40725086.3	2784.578875		929.2011644	TRUE	929.1987427	-777.777
-1	1	0	1.092	0.21	IPI:IPI00026781.2	275850	SPACER	SWISS-PROT:P49327|TREMBL:Q6PJJ3|ENSEMBL:ENSP00000304592|REFSEQ:NP_004095|H-INV:HIT000260792|VEGA:OTTHUMP00000180803 Tax_Id=9606 Gene_Symbol=FASN Fatty acid synthase	ALGLGVEQLPVVFEDVVLHQATILPK	929.2051	2784.5936	3	32	-777.777	-777.777	-777.777	-777.777	0	0	3493.0293	0	0	0	2784.5788	929.2026783	2784.586247	0	FALSE			-777.777	-777.777	-777.777	1	25.7	M:\Shao-En\MSDATA\kinaseinhib\k252a\solcomp\100x\J3\kinaseinhib_k252a_solcomp_100x_J3_combo.mgf.html		2	-777.777	-777.777	M:\Shao-En\MSDATA\kinaseinhib\k252a\solcomp\100x\J3\m03152008_j3_6.raw		0	2784.578875		0	TRUE	0	-777.777
-1	1	0	1.092	0.21	IPI:IPI00026781.2	275850	SPACER	SWISS-PROT:P49327|TREMBL:Q6PJJ3|ENSEMBL:ENSP00000304592|REFSEQ:NP_004095|H-INV:HIT000260792|VEGA:OTTHUMP00000180803 Tax_Id=9606 Gene_Symbol=FASN Fatty acid synthase	ALGLGVEQLPVVFEDVVLHQATILPK	931.8719	2792.5938	3	27	-777.777	-777.777	-777.777	-777.777	0	0	3508.8371	0	0	0	2792.593	931.8694685	2792.586617	0	FALSE			-777.777	-777.777	-777.777	1	27.1	M:\Shao-En\MSDATA\kinaseinhib\k252a\solcomp\100x\J3\kinaseinhib_k252a_solcomp_100x_J3_combo.mgf.html	1Lys8	2	-777.777	-777.777	M:\Shao-En\MSDATA\kinaseinhib\k252a\solcomp\100x\J3\m03152008_j3_6.raw		0	2784.578875		0	TRUE	0	-777.777
-1	1	0	1.092	0.21	IPI:IPI00026781.2	275850	SPACER	SWISS-PROT:P49327|TREMBL:Q6PJJ3|ENSEMBL:ENSP00000304592|REFSEQ:NP_004095|H-INV:HIT000260792|VEGA:OTTHUMP00000180803 Tax_Id=9606 Gene_Symbol=FASN Fatty acid synthase	ALGLGVEQLPVVFEDVVLHQATILPK	931.8736	2792.599	3	27	-777.777	-777.777	-777.777	-777.777	0	0	3492.7297	0	0	0	2792.593	931.8711685	2792.591717	0	FALSE			-777.777	-777.777	-777.777	1	25.6	M:\Shao-En\MSDATA\kinaseinhib\k252a\solcomp\100x\J3\kinaseinhib_k252a_solcomp_100x_J3_combo.mgf.html	1Lys8	2	-777.777	-777.777	M:\Shao-En\MSDATA\kinaseinhib\k252a\solcomp\100x\J3\m03152008_j3_6.raw		0	2784.578875		0	TRUE	0	-777.777
-1	1	0	1.092	0.21	IPI:IPI00026781.2	275850	SPACER	SWISS-PROT:P49327|TREMBL:Q6PJJ3|ENSEMBL:ENSP00000304592|REFSEQ:NP_004095|H-INV:HIT000260792|VEGA:OTTHUMP00000180803 Tax_Id=9606 Gene_Symbol=FASN Fatty acid synthase	ALGLGVEQLPVVFEDVVLHQATILPK	697.1548	2784.5903	4	46	-777.777	-777.777	-777.777	-777.777	3505.9612	14.23728845	3505.9283	3505.408265	3504.1999	3430.182045	2784.5788	697.1532296	2784.583868	2784.580775	FALSE			-777.777	-777.777	-777.777	1	39.6	M:\Shao-En\MSDATA\kinaseinhib\k252a\solcomp\100x\J3\kinaseinhib_k252a_solcomp_100x_J3_combo.mgf.html		2	-777.777	-777.777	M:\Shao-En\MSDATA\kinaseinhib\k252a\solcomp\100x\J3\m03152008_j3_6.raw		998157.6538	2784.578875		697.1548409	TRUE	697.1532705	-777.777
-1	1	0	1.092	0.21	IPI:IPI00026781.2	275850	SPACER	SWISS-PROT:P49327|TREMBL:Q6PJJ3|ENSEMBL:ENSP00000304592|REFSEQ:NP_004095|H-INV:HIT000260792|VEGA:OTTHUMP00000180803 Tax_Id=9606 Gene_Symbol=FASN Fatty acid synthase	ALGLGVEQLPVVFEDVVLHQATILPK	699.1574	2792.6003	4	39	-777.777	-777.777	-777.777	-777.777	0	0	3507.6886	0	0	0	2792.593	699.1558223	2792.594238	0	FALSE			-777.777	-777.777	-777.777	1	36.9	M:\Shao-En\MSDATA\kinaseinhib\k252a\solcomp\100x\J3\kinaseinhib_k252a_solcomp_100x_J3_combo.mgf.html	1Lys8	2	-777.777	-777.777	M:\Shao-En\MSDATA\kinaseinhib\k252a\solcomp\100x\J3\m03152008_j3_6.raw		0	2784.578875		0	TRUE	0	-777.777
-1	1	0	1.092	0.21	IPI:IPI00026781.2	275850	SPACER	SWISS-PROT:P49327|TREMBL:Q6PJJ3|ENSEMBL:ENSP00000304592|REFSEQ:NP_004095|H-INV:HIT000260792|VEGA:OTTHUMP00000180803 Tax_Id=9606 Gene_Symbol=FASN Fatty acid synthase	AQVADVVVSR	522.2957	1042.5769	2	55	-777.777	-777.777	-777.777	-777.777	2149.252755	9.921869646	2147.079	2149.249612	2149.0794	48516.40865	1042.5771	522.2947711	1042.575017	1042.576119	FALSE			-777.777	-777.777	-777.777	1	39.7	M:\Shao-En\MSDATA\kinaseinhib\k252a\solcomp\100x\J3\kinaseinhib_k252a_solcomp_100x_J3_combo.mgf.html		2	-777.777	-777.777	M:\Shao-En\MSDATA\kinaseinhib\k252a\solcomp\100x\J3\m03152008_j3_6.raw		22024245.25	1042.577085		522.2956821	TRUE	522.2947532	-777.777
-1	1	0	1.092	0.21	IPI:IPI00026781.2	275850	SPACER	SWISS-PROT:P49327|TREMBL:Q6PJJ3|ENSEMBL:ENSP00000304592|REFSEQ:NP_004095|H-INV:HIT000260792|VEGA:OTTHUMP00000180803 Tax_Id=9606 Gene_Symbol=FASN Fatty acid synthase	AQVADVVVSR	525.307	1048.5995	2	54	-777.777	-777.777	-777.777	-777.777	0	0	2147.8203	0	0	0	1048.5972	525.3060601	1048.597595	0	FALSE			-777.777	-777.777	-777.777	1	41.5	M:\Shao-En\MSDATA\kinaseinhib\k252a\solcomp\100x\J3\kinaseinhib_k252a_solcomp_100x_J3_combo.mgf.html	1Arg6	2	-777.777	-777.777	M:\Shao-En\MSDATA\kinaseinhib\k252a\solcomp\100x\J3\m03152008_j3_6.raw		0	1042.577085		0	TRUE	0	-777.777
-1	1	0	1.092	0.21	IPI:IPI00026781.2	275850	SPACER	SWISS-PROT:P49327|TREMBL:Q6PJJ3|ENSEMBL:ENSP00000304592|REFSEQ:NP_004095|H-INV:HIT000260792|VEGA:OTTHUMP00000180803 Tax_Id=9606 Gene_Symbol=FASN Fatty acid synthase	CTVFHGAQVEDAFR	818.8813	1635.7481	2	79	-777.777	-777.777	-777.777	-777.777	2454.202854	7.928038924	2453.3568	2453.662261	2453.614	90165.96908	1635.7463	818.879283	1635.744041	1635.746453	FALSE			-777.777	-777.777	-777.777	1	67.3	M:\Shao-En\MSDATA\kinaseinhib\k252a\solcomp\100x\J3\kinaseinhib_k252a_solcomp_100x_J3_combo.mgf.html		2	-777.777	-777.777	M:\Shao-En\MSDATA\kinaseinhib\k252a\solcomp\100x\J3\m03152008_j3_6.raw		20454065.86	1578.72488		818.8814455	TRUE	818.8794286	-777.777
-1	1	0	1.092	0.21	IPI:IPI00026781.2	275850	SPACER	SWISS-PROT:P49327|TREMBL:Q6PJJ3|ENSEMBL:ENSP00000304592|REFSEQ:NP_004095|H-INV:HIT000260792|VEGA:OTTHUMP00000180803 Tax_Id=9606 Gene_Symbol=FASN Fatty acid synthase	CTVFHGAQVEDAFR	821.8912	1641.7679	2	62	-777.777	-777.777	-777.777	-777.777	0	0	2454.6545	0	0	0	1641.7664	821.889172	1641.763819	0	FALSE			-777.777	-777.777	-777.777	1	53.9	M:\Shao-En\MSDATA\kinaseinhib\k252a\solcomp\100x\J3\kinaseinhib_k252a_solcomp_100x_J3_combo.mgf.html	1Arg6	2	-777.777	-777.777	M:\Shao-En\MSDATA\kinaseinhib\k252a\solcomp\100x\J3\m03152008_j3_6.raw		0	1578.72488		0	TRUE	0	-777.777
-1	1	0	1.092	0.21	IPI:IPI00026781.2	275850	SPACER	SWISS-PROT:P49327|TREMBL:Q6PJJ3|ENSEMBL:ENSP00000304592|REFSEQ:NP_004095|H-INV:HIT000260792|VEGA:OTTHUMP00000180803 Tax_Id=9606 Gene_Symbol=FASN Fatty acid synthase	CTVFHGAQVEDAFR	546.2567	1635.7484	3	80	-777.777	-777.777	-777.777	-777.777	2453.673397	5.819237194	2454.1212	2453.660117	2453.614	108115.7813	1635.7463	546.2556832	1635.745262	1635.746562	FALSE			-777.777	-777.777	-777.777	1	75.7	M:\Shao-En\MSDATA\kinaseinhib\k252a\solcomp\100x\J3\kinaseinhib_k252a_solcomp_100x_J3_combo.mgf.html		2	-777.777	-777.777	M:\Shao-En\MSDATA\kinaseinhib\k252a\solcomp\100x\J3\m03152008_j3_6.raw		46879078.88	1578.72488		546.2567379	TRUE	546.2557211	-777.777
-1	1	0	1.092	0.21	IPI:IPI00026781.2	275850	SPACER	SWISS-PROT:P49327|TREMBL:Q6PJJ3|ENSEMBL:ENSP00000304592|REFSEQ:NP_004095|H-INV:HIT000260792|VEGA:OTTHUMP00000180803 Tax_Id=9606 Gene_Symbol=FASN Fatty acid synthase	CTVFHGAQVEDAFR	548.2638	1641.7696	3	39	-777.777	-777.777	-777.777	-777.777	0	0	2452.5644	0	0	0	1641.7664	548.2627759	1641.766539	0	FALSE			-777.777	-777.777	-777.777	1	32.8	M:\Shao-En\MSDATA\kinaseinhib\k252a\solcomp\100x\J3\kinaseinhib_k252a_solcomp_100x_J3_combo.mgf.html	1Arg6	2	-777.777	-777.777	M:\Shao-En\MSDATA\kinaseinhib\k252a\solcomp\100x\J3\m03152008_j3_6.raw		0	1578.72488		0	TRUE	0	-777.777
-1	1	0	1.092	0.21	IPI:IPI00026781.2	275850	SPACER	SWISS-PROT:P49327|TREMBL:Q6PJJ3|ENSEMBL:ENSP00000304592|REFSEQ:NP_004095|H-INV:HIT000260792|VEGA:OTTHUMP00000180803 Tax_Id=9606 Gene_Symbol=FASN Fatty acid synthase	CVLLSNLSSTSHVPEVDPGSAELQK	892.4549	2674.3428	3	46	-777.777	-777.777	-777.777	-777.777	2677.33042	8.21980555	2677.1786	2677.392425	2678.2092	104170.6509	2674.3363	892.4526131	2674.336051	2666.322853	FALSE			-777.777	-777.777	-777.777	1	39.5	M:\Shao-En\MSDATA\kinaseinhib\k252a\solcomp\100x\J3\kinaseinhib_k252a_solcomp_100x_J3_combo.mgf.html	1Lys8	2	-777.777	-777.777	M:\Shao-En\MSDATA\kinaseinhib\k252a\solcomp\100x\J3\m03152008_j3_6.raw		20817869.69	2609.30064		892.4546921	TRUE	892.4524052	-777.777
-1	1	0	1.092	0.21	IPI:IPI00026781.2	275850	SPACER	SWISS-PROT:P49327|TREMBL:Q6PJJ3|ENSEMBL:ENSP00000304592|REFSEQ:NP_004095|H-INV:HIT000260792|VEGA:OTTHUMP00000180803 Tax_Id=9606 Gene_Symbol=FASN Fatty acid synthase	DGLLENQTPEFFQDVCKPK	755.7014	2264.0824	3	22	-777.777	-777.777	-777.777	-777.777	0	0	2807.8255	0	0	0	2264.0783	755.6996148	2264.077056	0	FALSE			-777.777	-777.777	-777.777	1	16.1	M:\Shao-En\MSDATA\kinaseinhib\k252a\solcomp\100x\J3\kinaseinhib_k252a_solcomp_100x_J3_combo.mgf.html		2	-777.777	-777.777	M:\Shao-En\MSDATA\kinaseinhib\k252a\solcomp\100x\J3\m03152008_j3_6.raw		0	2207.05683		0	FALSE	0	-777.777
-1	1	0	1.092	0.21	IPI:IPI00026781.2	275850	SPACER	SWISS-PROT:P49327|TREMBL:Q6PJJ3|ENSEMBL:ENSP00000304592|REFSEQ:NP_004095|H-INV:HIT000260792|VEGA:OTTHUMP00000180803 Tax_Id=9606 Gene_Symbol=FASN Fatty acid synthase	DGLLENQTPEFFQDVCKPK	761.0464	2280.1173	3	11	-777.777	-777.777	-777.777	-777.777	0	0	2805.6716	0	0	0	2280.1067	761.0445952	2280.111998	0	FALSE			-777.777	-777.777	-777.777	1	3.6	M:\Shao-En\MSDATA\kinaseinhib\k252a\solcomp\100x\J3\kinaseinhib_k252a_solcomp_100x_J3_combo.mgf.html	2Lys8	2	-777.777	-777.777	M:\Shao-En\MSDATA\kinaseinhib\k252a\solcomp\100x\J3\m03152008_j3_6.raw		0	2207.05683		0	FALSE	0	-777.777
-1	1	0	1.092	0.21	IPI:IPI00026781.2	275850	SPACER	SWISS-PROT:P49327|TREMBL:Q6PJJ3|ENSEMBL:ENSP00000304592|REFSEQ:NP_004095|H-INV:HIT000260792|VEGA:OTTHUMP00000180803 Tax_Id=9606 Gene_Symbol=FASN Fatty acid synthase	DGVVRPLK	442.2723	882.5301	2	30	-777.777	-777.777	-777.777	-777.777	797.9491318	6.010533911	797.3743	797.9492902	797.8829	4666.465833	882.5287	442.2716647	882.528804	882.528759	FALSE			-777.777	-777.777	-777.777	1	3.2	M:\Shao-En\MSDATA\kinaseinhib\k252a\solcomp\100x\J3\kinaseinhib_k252a_solcomp_100x_J3_combo.mgf.html		2	-777.777	-777.777	M:\Shao-En\MSDATA\kinaseinhib\k252a\solcomp\100x\J3\m03152008_j3_6.raw		2760244.258	882.5286747		442.2722689	TRUE	442.2716336	-777.777
-1	1	0	1.092	0.21	IPI:IPI00026781.2	275850	SPACER	SWISS-PROT:P49327|TREMBL:Q6PJJ3|ENSEMBL:ENSP00000304592|REFSEQ:NP_004095|H-INV:HIT000260792|VEGA:OTTHUMP00000180803 Tax_Id=9606 Gene_Symbol=FASN Fatty acid synthase	DGVVRPLK	449.2897	896.5649	2	30	-777.777	-777.777	-777.777	-777.777	0	0	796.8581	0	0	0	896.563	449.289039	896.5635525	0	FALSE			-777.777	-777.777	-777.777	1	18.3	M:\Shao-En\MSDATA\kinaseinhib\k252a\solcomp\100x\J3\kinaseinhib_k252a_solcomp_100x_J3_combo.mgf.html	1Arg6 1Lys8	2	-777.777	-777.777	M:\Shao-En\MSDATA\kinaseinhib\k252a\solcomp\100x\J3\m03152008_j3_6.raw		0	882.5286747		0	TRUE	0	-777.777
-1	1	0	1.092	0.21	IPI:IPI00026781.2	275850	SPACER	SWISS-PROT:P49327|TREMBL:Q6PJJ3|ENSEMBL:ENSP00000304592|REFSEQ:NP_004095|H-INV:HIT000260792|VEGA:OTTHUMP00000180803 Tax_Id=9606 Gene_Symbol=FASN Fatty acid synthase	DLVEAVAHILGIR	706.4235	1410.8325	2	92	-777.777	-777.777	-777.777	-777.777	3550.826053	11.11358125	3547.8362	3550.896198	3550.5784	64048.50449	1410.829	706.4218956	1410.829266	1404.808291	FALSE			-777.777	-777.777	-777.777	1	69.2	M:\Shao-En\MSDATA\kinaseinhib\k252a\solcomp\100x\J3\kinaseinhib_k252a_solcomp_100x_J3_combo.mgf.html	1Arg6	2	-777.777	-777.777	M:\Shao-En\MSDATA\kinaseinhib\k252a\solcomp\100x\J3\m03152008_j3_6.raw		18349236.08	1404.808855		706.4233785	TRUE	706.4217742	-777.777
-1	1	0	1.092	0.21	IPI:IPI00026781.2	275850	SPACER	SWISS-PROT:P49327|TREMBL:Q6PJJ3|ENSEMBL:ENSP00000304592|REFSEQ:NP_004095|H-INV:HIT000260792|VEGA:OTTHUMP00000180803 Tax_Id=9606 Gene_Symbol=FASN Fatty acid synthase	DLVEAVAHILGIR	703.4143	1404.814	2	65	-777.777	-777.777	-777.777	-777.777	0	0	3548.0958	0	0	0	1404.8088	703.4127067	1404.810888	0	FALSE			-777.777	-777.777	-777.777	1	51.8	M:\Shao-En\MSDATA\kinaseinhib\k252a\solcomp\100x\J3\kinaseinhib_k252a_solcomp_100x_J3_combo.mgf.html		2	-777.777	-777.777	M:\Shao-En\MSDATA\kinaseinhib\k252a\solcomp\100x\J3\m03152008_j3_6.raw		0	1404.808855		0	TRUE	0	-777.777
-1	1	0	1.092	0.21	IPI:IPI00026781.2	275850	SPACER	SWISS-PROT:P49327|TREMBL:Q6PJJ3|ENSEMBL:ENSP00000304592|REFSEQ:NP_004095|H-INV:HIT000260792|VEGA:OTTHUMP00000180803 Tax_Id=9606 Gene_Symbol=FASN Fatty acid synthase	DLVEAVAHILGIR	471.2841	1410.8306	3	27	-777.777	-777.777	-777.777	-777.777	3551.227499	8.989510228	3549.4887	3551.453173	3550.5784	14228.83388	1410.829	471.2833583	1410.828287	1404.809639	FALSE			-777.777	-777.777	-777.777	1	19.6	M:\Shao-En\MSDATA\kinaseinhib\k252a\solcomp\100x\J3\kinaseinhib_k252a_solcomp_100x_J3_combo.mgf.html	1Arg6	2	-777.777	-777.777	M:\Shao-En\MSDATA\kinaseinhib\k252a\solcomp\100x\J3\m03152008_j3_6.raw		7750675.516	1404.808855		471.2841088	TRUE	471.2833671	-777.777
-1	1	0	1.092	0.21	IPI:IPI00026781.2	275850	SPACER	SWISS-PROT:P49327|TREMBL:Q6PJJ3|ENSEMBL:ENSP00000304592|REFSEQ:NP_004095|H-INV:HIT000260792|VEGA:OTTHUMP00000180803 Tax_Id=9606 Gene_Symbol=FASN Fatty acid synthase	DLVEAVAHILGIR	469.2781	1404.8125	3	25	-777.777	-777.777	-777.777	-777.777	0	0	3551.4202	0	0	0	1404.8088	469.2773656	1404.810309	0	FALSE			-777.777	-777.777	-777.777	1	6.2	M:\Shao-En\MSDATA\kinaseinhib\k252a\solcomp\100x\J3\kinaseinhib_k252a_solcomp_100x_J3_combo.mgf.html		2	-777.777	-777.777	M:\Shao-En\MSDATA\kinaseinhib\k252a\solcomp\100x\J3\m03152008_j3_6.raw		0	1404.808855		0	FALSE	0	-777.777
-1	1	0	1.092	0.21	IPI:IPI00026781.2	275850	SPACER	SWISS-PROT:P49327|TREMBL:Q6PJJ3|ENSEMBL:ENSP00000304592|REFSEQ:NP_004095|H-INV:HIT000260792|VEGA:OTTHUMP00000180803 Tax_Id=9606 Gene_Symbol=FASN Fatty acid synthase	DNLEFFLAGIGR	676.3552	1350.6959	2	66	-777.777	-777.777	-777.777	-777.777	3184.377915	10.70477239	3183.0955	3184.713283	3183.9149	52818.74652	1350.6931	676.3537059	1350.692886	1350.694153	FALSE			-777.777	-777.777	-777.777	1	37.8	M:\Shao-En\MSDATA\kinaseinhib\k252a\solcomp\100x\J3\kinaseinhib_k252a_solcomp_100x_J3_combo.mgf.html		2	-777.777	-777.777	M:\Shao-En\MSDATA\kinaseinhib\k252a\solcomp\100x\J3\m03152008_j3_6.raw		15977164.36	1350.693165		676.3551562	TRUE	676.3536622	-777.777
-1	1	0	1.092	0.21	IPI:IPI00026781.2	275850	SPACER	SWISS-PROT:P49327|TREMBL:Q6PJJ3|ENSEMBL:ENSP00000304592|REFSEQ:NP_004095|H-INV:HIT000260792|VEGA:OTTHUMP00000180803 Tax_Id=9606 Gene_Symbol=FASN Fatty acid synthase	DTVTISGPQAPVFEFVEQLR	745.0561	2232.1466	3	27	-777.777	-777.777	-777.777	-777.777	3363.765095	13.31495179	3359.851	3364.686667	3364.6249	21892.91447	2232.1426	745.0543539	2232.141274	2232.144976	FALSE			-777.777	-777.777	-777.777	1	17.3	M:\Shao-En\MSDATA\kinaseinhib\k252a\solcomp\100x\J3\kinaseinhib_k252a_solcomp_100x_J3_combo.mgf.html		2	-777.777	-777.777	M:\Shao-En\MSDATA\kinaseinhib\k252a\solcomp\100x\J3\m03152008_j3_6.raw		5742502.16	2232.142605		745.0577087	TRUE	745.0559626	-777.777
-1	1	0	1.092	0.21	IPI:IPI00026781.2	275850	SPACER	SWISS-PROT:P49327|TREMBL:Q6PJJ3|ENSEMBL:ENSP00000304592|REFSEQ:NP_004095|H-INV:HIT000260792|VEGA:OTTHUMP00000180803 Tax_Id=9606 Gene_Symbol=FASN Fatty acid synthase	DTVTISGPQAPVFEFVEQLRK	792.4335	2374.2787	3	26	-777.777	-777.777	-777.777	-777.777	3191.666504	19.39230177	3193.8194	3191.847014	3191.3834	94003.12281	2374.2719	792.4315801	2374.272952	2360.238431	FALSE			-777.777	-777.777	-777.777	1	15.7	M:\Shao-En\MSDATA\kinaseinhib\k252a\solcomp\100x\J3\kinaseinhib_k252a_solcomp_100x_J3_combo.mgf.html	1Arg6 1Lys8	2	-777.777	-777.777	M:\Shao-En\MSDATA\kinaseinhib\k252a\solcomp\100x\J3\m03152008_j3_6.raw		22678405.75	2360.237565		792.4338345	TRUE	792.4319146	-777.777
-1	1	0	1.092	0.21	IPI:IPI00026781.2	275850	SPACER	SWISS-PROT:P49327|TREMBL:Q6PJJ3|ENSEMBL:ENSP00000304592|REFSEQ:NP_004095|H-INV:HIT000260792|VEGA:OTTHUMP00000180803 Tax_Id=9606 Gene_Symbol=FASN Fatty acid synthase	DTVTISGPQAPVFEFVEQLRK	787.7561	2360.2466	3	21	-777.777	-777.777	-777.777	-777.777	0	0	3185.5549	0	0	0	2360.2375	787.7541972	2360.240804	0	FALSE			-777.777	-777.777	-777.777	1	11.7	M:\Shao-En\MSDATA\kinaseinhib\k252a\solcomp\100x\J3\kinaseinhib_k252a_solcomp_100x_J3_combo.mgf.html		2	-777.777	-777.777	M:\Shao-En\MSDATA\kinaseinhib\k252a\solcomp\100x\J3\m03152008_j3_6.raw		0	2360.237565		0	FALSE	0	-777.777
-1	1	0	1.092	0.21	IPI:IPI00026781.2	275850	SPACER	SWISS-PROT:P49327|TREMBL:Q6PJJ3|ENSEMBL:ENSP00000304592|REFSEQ:NP_004095|H-INV:HIT000260792|VEGA:OTTHUMP00000180803 Tax_Id=9606 Gene_Symbol=FASN Fatty acid synthase	DTVTISGPQAPVFEFVEQLRK	792.4341	2374.2804	3	16	-777.777	-777.777	-777.777	-777.777	0	0	3183.6329	0	0	0	2374.2719	792.4321801	2374.274752	0	FALSE			-777.777	-777.777	-777.777	1	6.5	M:\Shao-En\MSDATA\kinaseinhib\k252a\solcomp\100x\J3\kinaseinhib_k252a_solcomp_100x_J3_combo.mgf.html	1Arg6 1Lys8	2	-777.777	-777.777	M:\Shao-En\MSDATA\kinaseinhib\k252a\solcomp\100x\J3\m03152008_j3_6.raw		0	2360.237565		0	FALSE	0	-777.777
-1	1	0	1.092	0.21	IPI:IPI00026781.2	275850	SPACER	SWISS-PROT:P49327|TREMBL:Q6PJJ3|ENSEMBL:ENSP00000304592|REFSEQ:NP_004095|H-INV:HIT000260792|VEGA:OTTHUMP00000180803 Tax_Id=9606 Gene_Symbol=FASN Fatty acid synthase	EGGFLLLHTLLR	687.9152	1373.8158	2	41	-777.777	-777.777	-777.777	-777.777	3002.335168	8.294638388	3004.536	3002.898062	3003.0069	56112.11513	1373.8126	687.9136635	1373.812802	1367.793201	FALSE			-777.777	-777.777	-777.777	1	26.5	M:\Shao-En\MSDATA\kinaseinhib\k252a\solcomp\100x\J3\kinaseinhib_k252a_solcomp_100x_J3_combo.mgf.html	1Arg6	2	-777.777	-777.777	M:\Shao-En\MSDATA\kinaseinhib\k252a\solcomp\100x\J3\m03152008_j3_6.raw		16671821.94	1367.792485		687.9151939	TRUE	687.9136575	-777.777
-1	1	0	1.092	0.21	IPI:IPI00026781.2	275850	SPACER	SWISS-PROT:P49327|TREMBL:Q6PJJ3|ENSEMBL:ENSP00000304592|REFSEQ:NP_004095|H-INV:HIT000260792|VEGA:OTTHUMP00000180803 Tax_Id=9606 Gene_Symbol=FASN Fatty acid synthase	EGGFLLLHTLLR	684.9052	1367.7958	2	34	-777.777	-777.777	-777.777	-777.777	0	0	3004.2823	0	0	0	1367.7925	684.9036746	1367.792824	0	FALSE			-777.777	-777.777	-777.777	1	13.6	M:\Shao-En\MSDATA\kinaseinhib\k252a\solcomp\100x\J3\kinaseinhib_k252a_solcomp_100x_J3_combo.mgf.html		2	-777.777	-777.777	M:\Shao-En\MSDATA\kinaseinhib\k252a\solcomp\100x\J3\m03152008_j3_6.raw		0	1367.792485		0	TRUE	0	-777.777
-1	1	0	1.092	0.21	IPI:IPI00026781.2	275850	SPACER	SWISS-PROT:P49327|TREMBL:Q6PJJ3|ENSEMBL:ENSP00000304592|REFSEQ:NP_004095|H-INV:HIT000260792|VEGA:OTTHUMP00000180803 Tax_Id=9606 Gene_Symbol=FASN Fatty acid synthase	EGGFLLLHTLLR	456.9401	1367.7985	3	26	-777.777	-777.777	-777.777	-777.777	3002.643063	5.963612401	3003.7734	3002.909133	3003.0069	46653.33773	1367.7925	456.9394109	1367.796445	1367.7949	FALSE			-777.777	-777.777	-777.777	1	10.7	M:\Shao-En\MSDATA\kinaseinhib\k252a\solcomp\100x\J3\kinaseinhib_k252a_solcomp_100x_J3_combo.mgf.html		2	-777.777	-777.777	M:\Shao-En\MSDATA\kinaseinhib\k252a\solcomp\100x\J3\m03152008_j3_6.raw		26558394.19	1367.792485		456.9401051	TRUE	456.939416	-777.777
-1	1	0	1.092	0.21	IPI:IPI00026781.2	275850	SPACER	SWISS-PROT:P49327|TREMBL:Q6PJJ3|ENSEMBL:ENSP00000304592|REFSEQ:NP_004095|H-INV:HIT000260792|VEGA:OTTHUMP00000180803 Tax_Id=9606 Gene_Symbol=FASN Fatty acid synthase	EGGFLLLHTLLR	458.9455	1373.8147	3	25	-777.777	-777.777	-777.777	-777.777	0	0	3001.6405	0	0	0	1373.8126	458.9448035	1373.812623	0	FALSE			-777.777	-777.777	-777.777	1	11.7	M:\Shao-En\MSDATA\kinaseinhib\k252a\solcomp\100x\J3\kinaseinhib_k252a_solcomp_100x_J3_combo.mgf.html	1Arg6	2	-777.777	-777.777	M:\Shao-En\MSDATA\kinaseinhib\k252a\solcomp\100x\J3\m03152008_j3_6.raw		0	1367.792485		0	FALSE	0	-777.777
-1	1	0	1.092	0.21	IPI:IPI00026781.2	275850	SPACER	SWISS-PROT:P49327|TREMBL:Q6PJJ3|ENSEMBL:ENSP00000304592|REFSEQ:NP_004095|H-INV:HIT000260792|VEGA:OTTHUMP00000180803 Tax_Id=9606 Gene_Symbol=FASN Fatty acid synthase	EGVFAKEVR	350.2012	1047.5816	3	13	-777.777	-777.777	-777.777	-777.777	0	0	1017.916	0	0	0	1047.5899	350.2009025	1047.580919	0	FALSE			-777.777	-777.777	-777.777	1	1.2	M:\Shao-En\MSDATA\kinaseinhib\k252a\solcomp\100x\J3\kinaseinhib_k252a_solcomp_100x_J3_combo.mgf.html	1Arg6 1Lys8	2	-777.777	-777.777	M:\Shao-En\MSDATA\kinaseinhib\k252a\solcomp\100x\J3\m03152008_j3_5.raw		0	1033.555615		0	FALSE	0	-777.777
-1	1	0	1.092	0.21	IPI:IPI00026781.2	275850	SPACER	SWISS-PROT:P49327|TREMBL:Q6PJJ3|ENSEMBL:ENSP00000304592|REFSEQ:NP_004095|H-INV:HIT000260792|VEGA:OTTHUMP00000180803 Tax_Id=9606 Gene_Symbol=FASN Fatty acid synthase	ELNLVLSVR	524.8279	1047.6413	2	48	-777.777	-777.777	-777.777	-777.777	2699.429664	10.27883234	2701.4358	2699.686095	2700.0876	43451.86298	1047.6383	524.8269618	1047.639398	1041.619469	FALSE			-777.777	-777.777	-777.777	1	28.4	M:\Shao-En\MSDATA\kinaseinhib\k252a\solcomp\100x\J3\kinaseinhib_k252a_solcomp_100x_J3_combo.mgf.html	1Arg6	2	-777.777	-777.777	M:\Shao-En\MSDATA\kinaseinhib\k252a\solcomp\100x\J3\m03152008_j3_6.raw		20187994.75	1041.618225		524.8279144	TRUE	524.8269763	-777.777
-1	1	0	1.092	0.21	IPI:IPI00026781.2	275850	SPACER	SWISS-PROT:P49327|TREMBL:Q6PJJ3|ENSEMBL:ENSP00000304592|REFSEQ:NP_004095|H-INV:HIT000260792|VEGA:OTTHUMP00000180803 Tax_Id=9606 Gene_Symbol=FASN Fatty acid synthase	FCFTPHTEEGCLSER	623.9348	1868.7826	3	18	-777.777	-777.777	-777.777	-777.777	0	0	2418.8976	0	0	0	1868.7821	623.9334982	1868.778707	0	FALSE			-777.777	-777.777	-777.777	1	15.6	M:\Shao-En\MSDATA\kinaseinhib\k252a\solcomp\100x\J3\kinaseinhib_k252a_solcomp_100x_J3_combo.mgf.html		2	-777.777	-777.777	M:\Shao-En\MSDATA\kinaseinhib\k252a\solcomp\100x\J3\m03152008_j3_6.raw		0	1754.739216		0	FALSE	0	-777.777
-1	1	0	1.092	0.21	IPI:IPI00026781.2	275850	SPACER	SWISS-PROT:P49327|TREMBL:Q6PJJ3|ENSEMBL:ENSP00000304592|REFSEQ:NP_004095|H-INV:HIT000260792|VEGA:OTTHUMP00000180803 Tax_Id=9606 Gene_Symbol=FASN Fatty acid synthase	FDASFFGVHPK	630.3193	1258.6241	2	65	-777.777	-777.777	-777.777	-777.777	2628.592875	10.1145627	2629.1278	2629.096623	2628.3276	80390.97296	1258.6226	630.3179748	1258.621424	1250.608925	FALSE			-777.777	-777.777	-777.777	1	46.9	M:\Shao-En\MSDATA\kinaseinhib\k252a\solcomp\100x\J3\kinaseinhib_k252a_solcomp_100x_J3_combo.mgf.html	1Lys8	2	-777.777	-777.777	M:\Shao-En\MSDATA\kinaseinhib\k252a\solcomp\100x\J3\m03152008_j3_6.raw		27650975.56	1250.608375		630.3193484	TRUE	630.3180233	-777.777
-1	1	0	1.092	0.21	IPI:IPI00026781.2	275850	SPACER	SWISS-PROT:P49327|TREMBL:Q6PJJ3|ENSEMBL:ENSP00000304592|REFSEQ:NP_004095|H-INV:HIT000260792|VEGA:OTTHUMP00000180803 Tax_Id=9606 Gene_Symbol=FASN Fatty acid synthase	FDASFFGVHPK	626.3138	1250.613	2	46	-777.777	-777.777	-777.777	-777.777	0	0	2629.6014	0	0	0	1250.6084	626.3124895	1250.610454	0	FALSE			-777.777	-777.777	-777.777	1	34.2	M:\Shao-En\MSDATA\kinaseinhib\k252a\solcomp\100x\J3\kinaseinhib_k252a_solcomp_100x_J3_combo.mgf.html		2	-777.777	-777.777	M:\Shao-En\MSDATA\kinaseinhib\k252a\solcomp\100x\J3\m03152008_j3_6.raw		0	1250.608375		0	TRUE	0	-777.777
-1	1	0	1.092	0.21	IPI:IPI00026781.2	275850	SPACER	SWISS-PROT:P49327|TREMBL:Q6PJJ3|ENSEMBL:ENSP00000304592|REFSEQ:NP_004095|H-INV:HIT000260792|VEGA:OTTHUMP00000180803 Tax_Id=9606 Gene_Symbol=FASN Fatty acid synthase	FDASFFGVHPK	417.8774	1250.6103	3	55	-777.777	-777.777	-777.777	-777.777	2628.566622	10.1145627	2627.5895	2629.019808	2628.3276	90794.67422	1250.6084	417.8768542	1250.608775	1250.60982	FALSE			-777.777	-777.777	-777.777	1	42.2	M:\Shao-En\MSDATA\kinaseinhib\k252a\solcomp\100x\J3\kinaseinhib_k252a_solcomp_100x_J3_combo.mgf.html		2	-777.777	-777.777	M:\Shao-En\MSDATA\kinaseinhib\k252a\solcomp\100x\J3\m03152008_j3_6.raw		58965060.13	1250.608375		417.877397	TRUE	417.8768512	-777.777
-1	1	0	1.092	0.21	IPI:IPI00026781.2	275850	SPACER	SWISS-PROT:P49327|TREMBL:Q6PJJ3|ENSEMBL:ENSP00000304592|REFSEQ:NP_004095|H-INV:HIT000260792|VEGA:OTTHUMP00000180803 Tax_Id=9606 Gene_Symbol=FASN Fatty acid synthase	FDASFFGVHPK	420.5493	1258.626	3	40	-777.777	-777.777	-777.777	-777.777	0	0	2627.0526	0	0	0	1258.6226	420.5487444	1258.624445	0	FALSE			-777.777	-777.777	-777.777	1	25.8	M:\Shao-En\MSDATA\kinaseinhib\k252a\solcomp\100x\J3\kinaseinhib_k252a_solcomp_100x_J3_combo.mgf.html	1Lys8	2	-777.777	-777.777	M:\Shao-En\MSDATA\kinaseinhib\k252a\solcomp\100x\J3\m03152008_j3_6.raw		0	1250.608375		0	TRUE	0	-777.777
-1	1	0	1.092	0.21	IPI:IPI00026781.2	275850	SPACER	SWISS-PROT:P49327|TREMBL:Q6PJJ3|ENSEMBL:ENSP00000304592|REFSEQ:NP_004095|H-INV:HIT000260792|VEGA:OTTHUMP00000180803 Tax_Id=9606 Gene_Symbol=FASN Fatty acid synthase	FDLSQNHPLGMAIFLK	610.9921	1829.9544	3	28	-777.777	-777.777	-777.777	-777.777	2969.283053	6.075771813	2970.2695	2969.242389	2969.1787	59498.74451	1829.9498	610.9908457	1829.950749	1829.950645	FALSE			-777.777	-777.777	-777.777	1	16.9	M:\Shao-En\MSDATA\kinaseinhib\k252a\solcomp\100x\J3\kinaseinhib_k252a_solcomp_100x_J3_combo.mgf.html		2	-777.777	-777.777	M:\Shao-En\MSDATA\kinaseinhib\k252a\solcomp\100x\J3\m03152008_j3_6.raw		21233514.53	1829.949795		610.9920729	TRUE	610.9908186	-777.777
-1	1	0	1.092	0.21	IPI:IPI00026781.2	275850	SPACER	SWISS-PROT:P49327|TREMBL:Q6PJJ3|ENSEMBL:ENSP00000304592|REFSEQ:NP_004095|H-INV:HIT000260792|VEGA:OTTHUMP00000180803 Tax_Id=9606 Gene_Symbol=FASN Fatty acid synthase	FDLSQNHPLGMAIFLK	613.6639	1837.9699	3	26	-777.777	-777.777	-777.777	-777.777	0	0	2968.9041	0	0	0	1837.964	613.6626359	1837.96612	0	FALSE			-777.777	-777.777	-777.777	1	14.9	M:\Shao-En\MSDATA\kinaseinhib\k252a\solcomp\100x\J3\kinaseinhib_k252a_solcomp_100x_J3_combo.mgf.html	1Lys8	2	-777.777	-777.777	M:\Shao-En\MSDATA\kinaseinhib\k252a\solcomp\100x\J3\m03152008_j3_6.raw		0	1829.949795		0	TRUE	0	-777.777
-1	1	0	1.092	0.21	IPI:IPI00026781.2	275850	SPACER	SWISS-PROT:P49327|TREMBL:Q6PJJ3|ENSEMBL:ENSP00000304592|REFSEQ:NP_004095|H-INV:HIT000260792|VEGA:OTTHUMP00000180803 Tax_Id=9606 Gene_Symbol=FASN Fatty acid synthase	FPQLDSTSFANSR	738.3653	1474.7161	2	87	-777.777	-777.777	-777.777	-777.777	2597.384597	8.066197234	2595.4966	2597.43639	2596.5247	193625.3655	1474.7148	738.3635784	1474.712631	1468.692791	FALSE			-777.777	-777.777	-777.777	1	66.6	M:\Shao-En\MSDATA\kinaseinhib\k252a\solcomp\100x\J3\kinaseinhib_k252a_solcomp_100x_J3_combo.mgf.html	1Arg6	2	-777.777	-777.777	M:\Shao-En\MSDATA\kinaseinhib\k252a\solcomp\100x\J3\m03152008_j3_6.raw		51970632.75	1468.694645		738.3650629	TRUE	738.3633413	-777.777
-1	1	0	1.092	0.21	IPI:IPI00026781.2	275850	SPACER	SWISS-PROT:P49327|TREMBL:Q6PJJ3|ENSEMBL:ENSP00000304592|REFSEQ:NP_004095|H-INV:HIT000260792|VEGA:OTTHUMP00000180803 Tax_Id=9606 Gene_Symbol=FASN Fatty acid synthase	FPQLDSTSFANSR	735.3567	1468.6988	2	81	-777.777	-777.777	-777.777	-777.777	0	0	2595.2408	0	0	0	1468.6946	735.3549895	1468.695454	0	FALSE			-777.777	-777.777	-777.777	1	67.8	M:\Shao-En\MSDATA\kinaseinhib\k252a\solcomp\100x\J3\kinaseinhib_k252a_solcomp_100x_J3_combo.mgf.html		2	-777.777	-777.777	M:\Shao-En\MSDATA\kinaseinhib\k252a\solcomp\100x\J3\m03152008_j3_6.raw		0	1468.694645		0	TRUE	0	-777.777
-1	1	0	1.092	0.21	IPI:IPI00026781.2	275850	SPACER	SWISS-PROT:P49327|TREMBL:Q6PJJ3|ENSEMBL:ENSP00000304592|REFSEQ:NP_004095|H-INV:HIT000260792|VEGA:OTTHUMP00000180803 Tax_Id=9606 Gene_Symbol=FASN Fatty acid synthase	FRDSILR	459.7822	917.5499	2	27	-777.777	-777.777	-777.777	-777.777	1398.049618	18.63310134	1392.9836	1397.660829	1392.3504	452.6370433	917.5485	459.7815005	917.5484755	905.5077402	FALSE			-777.777	-777.777	-777.777	1	3.3	M:\Shao-En\MSDATA\kinaseinhib\k252a\solcomp\100x\J3\kinaseinhib_k252a_solcomp_100x_J3_combo.mgf.html	2Arg6	2	-777.777	-777.777	M:\Shao-En\MSDATA\kinaseinhib\k252a\solcomp\100x\J3\m03152008_j3_6.raw		251654.1072	905.5082847		459.7822109	TRUE	459.7815114	-777.777
-1	1	0	1.092	0.21	IPI:IPI00026781.2	275850	SPACER	SWISS-PROT:P49327|TREMBL:Q6PJJ3|ENSEMBL:ENSP00000304592|REFSEQ:NP_004095|H-INV:HIT000260792|VEGA:OTTHUMP00000180803 Tax_Id=9606 Gene_Symbol=FASN Fatty acid synthase	FRDSILR	459.7822	917.5499	2	20	-777.777	-777.777	-777.777	-777.777	0	0	1424.912	0	0	0	917.5485	459.7815005	917.5484755	0	FALSE			-777.777	-777.777	-777.777	1	4.8	M:\Shao-En\MSDATA\kinaseinhib\k252a\solcomp\100x\J3\kinaseinhib_k252a_solcomp_100x_J3_combo.mgf.html	2Arg6	2	-777.777	-777.777	M:\Shao-En\MSDATA\kinaseinhib\k252a\solcomp\100x\J3\m03152008_j3_6.raw		0	905.5082847		0	FALSE	0	-777.777
-1	1	0	1.092	0.21	IPI:IPI00026781.2	275850	SPACER	SWISS-PROT:P49327|TREMBL:Q6PJJ3|ENSEMBL:ENSP00000304592|REFSEQ:NP_004095|H-INV:HIT000260792|VEGA:OTTHUMP00000180803 Tax_Id=9606 Gene_Symbol=FASN Fatty acid synthase	GILADEDSSRPVWLK	850.4657	1698.9168	2	59	-777.777	-777.777	-777.777	-777.777	2625.248835	7.904201108	2625.992	2625.479815	2624.7851	100175.7178	1698.9127	850.4635672	1698.912609	1684.878638	FALSE			-777.777	-777.777	-777.777	1	49.7	M:\Shao-En\MSDATA\kinaseinhib\k252a\solcomp\100x\J3\kinaseinhib_k252a_solcomp_100x_J3_combo.mgf.html	1Arg6 1Lys8	2	-777.777	-777.777	M:\Shao-En\MSDATA\kinaseinhib\k252a\solcomp\100x\J3\m03152008_j3_6.raw		21812785.47	1684.878395		850.46569	TRUE	850.4635572	-777.777
-1	1	0	1.092	0.21	IPI:IPI00026781.2	275850	SPACER	SWISS-PROT:P49327|TREMBL:Q6PJJ3|ENSEMBL:ENSP00000304592|REFSEQ:NP_004095|H-INV:HIT000260792|VEGA:OTTHUMP00000180803 Tax_Id=9606 Gene_Symbol=FASN Fatty acid synthase	GILADEDSSRPVWLK	567.313	1698.9173	3	37	-777.777	-777.777	-777.777	-777.777	2624.558737	7.838175547	2624.2477	2624.809545	2624.7851	94244.97261	1698.9127	567.311906	1698.91393	1684.8791	FALSE			-777.777	-777.777	-777.777	1	15	M:\Shao-En\MSDATA\kinaseinhib\k252a\solcomp\100x\J3\kinaseinhib_k252a_solcomp_100x_J3_combo.mgf.html	1Arg6 1Lys8	2	-777.777	-777.777	M:\Shao-En\MSDATA\kinaseinhib\k252a\solcomp\100x\J3\m03152008_j3_6.raw		38112737.69	1684.878395		567.313156	TRUE	567.3120619	-777.777
-1	1	0	1.092	0.21	IPI:IPI00026781.2	275850	SPACER	SWISS-PROT:P49327|TREMBL:Q6PJJ3|ENSEMBL:ENSP00000304592|REFSEQ:NP_004095|H-INV:HIT000260792|VEGA:OTTHUMP00000180803 Tax_Id=9606 Gene_Symbol=FASN Fatty acid synthase	GILADEDSSRPVWLK	562.635	1684.8833	3	13	-777.777	-777.777	-777.777	-777.777	0	0	2624.5219	0	0	0	1684.8784	562.6339231	1684.879981	0	FALSE			-777.777	-777.777	-777.777	1	5.7	M:\Shao-En\MSDATA\kinaseinhib\k252a\solcomp\100x\J3\kinaseinhib_k252a_solcomp_100x_J3_combo.mgf.html		2	-777.777	-777.777	M:\Shao-En\MSDATA\kinaseinhib\k252a\solcomp\100x\J3\m03152008_j3_6.raw		0	1684.878395		0	FALSE	0	-777.777
-1	1	0	1.092	0.21	IPI:IPI00026781.2	275850	SPACER	SWISS-PROT:P49327|TREMBL:Q6PJJ3|ENSEMBL:ENSP00000304592|REFSEQ:NP_004095|H-INV:HIT000260792|VEGA:OTTHUMP00000180803 Tax_Id=9606 Gene_Symbol=FASN Fatty acid synthase	GLKPSCTIIPLMK	737.4297	1472.8448	2	23	-777.777	-777.777	-777.777	-777.777	0	0	2546.3311	0	0	0	1472.843	737.4279819	1472.841438	0	FALSE			-777.777	-777.777	-777.777	1	16.6	M:\Shao-En\MSDATA\kinaseinhib\k252a\solcomp\100x\J3\kinaseinhib_k252a_solcomp_100x_J3_combo.mgf.html	2Lys8	2	-777.777	-777.777	M:\Shao-En\MSDATA\kinaseinhib\k252a\solcomp\100x\J3\m03152008_j3_6.raw		0	1399.79309		0	FALSE	0	-777.777
-1	1	0	1.092	0.21	IPI:IPI00026781.2	275850	SPACER	SWISS-PROT:P49327|TREMBL:Q6PJJ3|ENSEMBL:ENSP00000304592|REFSEQ:NP_004095|H-INV:HIT000260792|VEGA:OTTHUMP00000180803 Tax_Id=9606 Gene_Symbol=FASN Fatty acid synthase	GMGLSLMR	435.7363	869.4581	2	45	-777.777	-777.777	-777.777	-777.777	2519.232028	7.837727593	2519.4294	2519.40563	2518.9139	37977.5212	869.4558	435.7356887	869.456852	863.4368212	FALSE			-777.777	-777.777	-777.777	1	21.6	M:\Shao-En\MSDATA\kinaseinhib\k252a\solcomp\100x\J3\kinaseinhib_k252a_solcomp_100x_J3_combo.mgf.html	1Arg6	2	-777.777	-777.777	M:\Shao-En\MSDATA\kinaseinhib\k252a\solcomp\100x\J3\m03152008_j3_6.raw		23365172.53	863.4357247		435.7363468	TRUE	435.7357355	-777.777
-1	1	0	1.092	0.21	IPI:IPI00026781.2	275850	SPACER	SWISS-PROT:P49327|TREMBL:Q6PJJ3|ENSEMBL:ENSP00000304592|REFSEQ:NP_004095|H-INV:HIT000260792|VEGA:OTTHUMP00000180803 Tax_Id=9606 Gene_Symbol=FASN Fatty acid synthase	GTPLISPLIK	523.8392	1045.6638	2	50	-777.777	-777.777	-777.777	-777.777	2618.603826	7.907940456	2615.7692	2618.719933	2619.5546	175333.6487	1045.6627	523.8382655	1045.662006	1037.649173	FALSE			-777.777	-777.777	-777.777	1	38.7	M:\Shao-En\MSDATA\kinaseinhib\k252a\solcomp\100x\J3\kinaseinhib_k252a_solcomp_100x_J3_combo.mgf.html	1Lys8	2	-777.777	-777.777	M:\Shao-En\MSDATA\kinaseinhib\k252a\solcomp\100x\J3\m03152008_j3_6.raw		81770048.5	1037.648455		523.839264	TRUE	523.8383295	-777.777
-1	1	0	1.092	0.21	IPI:IPI00026781.2	275850	SPACER	SWISS-PROT:P49327|TREMBL:Q6PJJ3|ENSEMBL:ENSP00000304592|REFSEQ:NP_004095|H-INV:HIT000260792|VEGA:OTTHUMP00000180803 Tax_Id=9606 Gene_Symbol=FASN Fatty acid synthase	GTPLISPLIK	519.8327	1037.6508	2	29	-777.777	-777.777	-777.777	-777.777	0	0	2616.5082	0	0	0	1037.6485	519.8317802	1037.649035	0	FALSE			-777.777	-777.777	-777.777	1	18.3	M:\Shao-En\MSDATA\kinaseinhib\k252a\solcomp\100x\J3\kinaseinhib_k252a_solcomp_100x_J3_combo.mgf.html		2	-777.777	-777.777	M:\Shao-En\MSDATA\kinaseinhib\k252a\solcomp\100x\J3\m03152008_j3_6.raw		0	1037.648455		0	TRUE	0	-777.777
-1	1	0	1.092	0.21	IPI:IPI00026781.2	275850	SPACER	SWISS-PROT:P49327|TREMBL:Q6PJJ3|ENSEMBL:ENSP00000304592|REFSEQ:NP_004095|H-INV:HIT000260792|VEGA:OTTHUMP00000180803 Tax_Id=9606 Gene_Symbol=FASN Fatty acid synthase	GVDLVLNSLAEEK	693.8779	1385.7413	2	85	-777.777	-777.777	-777.777	-777.777	2784.792595	10.1983351	2784.3857	2785.025912	2784.9171	109364.1962	1385.7401	693.8763416	1385.738158	1385.740992	FALSE			-777.777	-777.777	-777.777	1	69.4	M:\Shao-En\MSDATA\kinaseinhib\k252a\solcomp\100x\J3\kinaseinhib_k252a_solcomp_100x_J3_combo.mgf.html		2	-777.777	-777.777	M:\Shao-En\MSDATA\kinaseinhib\k252a\solcomp\100x\J3\m03152008_j3_6.raw		32235506.63	1385.740175		693.8802559	TRUE	693.8786975	-777.777
-1	1	0	1.092	0.21	IPI:IPI00026781.2	275850	SPACER	SWISS-PROT:P49327|TREMBL:Q6PJJ3|ENSEMBL:ENSP00000304592|REFSEQ:NP_004095|H-INV:HIT000260792|VEGA:OTTHUMP00000180803 Tax_Id=9606 Gene_Symbol=FASN Fatty acid synthase	GVDLVLNSLAEEK	697.886	1393.7575	2	67	-777.777	-777.777	-777.777	-777.777	0	0	2783.602	0	0	0	1393.7543	697.8844269	1393.754328	0	FALSE			-777.777	-777.777	-777.777	1	45.7	M:\Shao-En\MSDATA\kinaseinhib\k252a\solcomp\100x\J3\kinaseinhib_k252a_solcomp_100x_J3_combo.mgf.html	1Lys8	2	-777.777	-777.777	M:\Shao-En\MSDATA\kinaseinhib\k252a\solcomp\100x\J3\m03152008_j3_6.raw		0	1385.740175		0	TRUE	0	-777.777
-1	1	0	1.092	0.21	IPI:IPI00026781.2	275850	SPACER	SWISS-PROT:P49327|TREMBL:Q6PJJ3|ENSEMBL:ENSP00000304592|REFSEQ:NP_004095|H-INV:HIT000260792|VEGA:OTTHUMP00000180803 Tax_Id=9606 Gene_Symbol=FASN Fatty acid synthase	GYAVLGGER	461.2439	920.4733	2	39	-777.777	-777.777	-777.777	-777.777	2199.450461	9.937855714	2199.0939	2200.392238	2199.7934	41320.89856	920.4715	461.2431951	920.4718648	920.4722465	FALSE			-777.777	-777.777	-777.777	1	22.6	M:\Shao-En\MSDATA\kinaseinhib\k252a\solcomp\100x\J3\kinaseinhib_k252a_solcomp_100x_J3_combo.mgf.html		2	-777.777	-777.777	M:\Shao-En\MSDATA\kinaseinhib\k252a\solcomp\100x\J3\m03152008_j3_6.raw		22964645.63	920.4715547		461.2440881	TRUE	461.2433832	-777.777
-1	1	0	1.092	0.21	IPI:IPI00026781.2	275850	SPACER	SWISS-PROT:P49327|TREMBL:Q6PJJ3|ENSEMBL:ENSP00000304592|REFSEQ:NP_004095|H-INV:HIT000260792|VEGA:OTTHUMP00000180803 Tax_Id=9606 Gene_Symbol=FASN Fatty acid synthase	HFLLEEDKPEEPTAHAFVSTLTR	667.5917	2666.3379	4	19	-777.777	-777.777	-777.777	-777.777	0	0	2628.8406	0	0	0	2666.334	667.5902381	2666.331902	0	FALSE			-777.777	-777.777	-777.777	1	15.5	M:\Shao-En\MSDATA\kinaseinhib\k252a\solcomp\100x\J3\kinaseinhib_k252a_solcomp_100x_J3_combo.mgf.html		2	-777.777	-777.777	M:\Shao-En\MSDATA\kinaseinhib\k252a\solcomp\100x\J3\m03152008_j3_6.raw		0	2666.333975		0	FALSE	0	-777.777
-1	1	0	1.092	0.21	IPI:IPI00026781.2	275850	SPACER	SWISS-PROT:P49327|TREMBL:Q6PJJ3|ENSEMBL:ENSP00000304592|REFSEQ:NP_004095|H-INV:HIT000260792|VEGA:OTTHUMP00000180803 Tax_Id=9606 Gene_Symbol=FASN Fatty acid synthase	HGLYLPTR	478.7704	955.5263	2	31	-777.777	-777.777	-777.777	-777.777	2141.787221	14.10735564	2137.4829	2141.500149	2142.0979	74717.6802	955.5239	478.7696308	955.5247362	955.523336	FALSE			-777.777	-777.777	-777.777	1	20.4	M:\Shao-En\MSDATA\kinaseinhib\k252a\solcomp\100x\J3\kinaseinhib_k252a_solcomp_100x_J3_combo.mgf.html		2	-777.777	-777.777	M:\Shao-En\MSDATA\kinaseinhib\k252a\solcomp\100x\J3\m03152008_j3_6.raw		38440398.25	955.5239347		478.770208	TRUE	478.7694388	-777.777
-1	1	0	1.092	0.21	IPI:IPI00026781.2	275850	SPACER	SWISS-PROT:P49327|TREMBL:Q6PJJ3|ENSEMBL:ENSP00000304592|REFSEQ:NP_004095|H-INV:HIT000260792|VEGA:OTTHUMP00000180803 Tax_Id=9606 Gene_Symbol=FASN Fatty acid synthase	HGLYLPTR	481.7805	961.5465	2	30	-777.777	-777.777	-777.777	-777.777	0	0	2137.7154	0	0	0	961.5441	481.7797198	961.5449141	0	FALSE			-777.777	-777.777	-777.777	1	9.7	M:\Shao-En\MSDATA\kinaseinhib\k252a\solcomp\100x\J3\kinaseinhib_k252a_solcomp_100x_J3_combo.mgf.html	1Arg6	2	-777.777	-777.777	M:\Shao-En\MSDATA\kinaseinhib\k252a\solcomp\100x\J3\m03152008_j3_6.raw		0	955.5239347		0	TRUE	0	-777.777
-1	1	0	1.092	0.21	IPI:IPI00026781.2	275850	SPACER	SWISS-PROT:P49327|TREMBL:Q6PJJ3|ENSEMBL:ENSP00000304592|REFSEQ:NP_004095|H-INV:HIT000260792|VEGA:OTTHUMP00000180803 Tax_Id=9606 Gene_Symbol=FASN Fatty acid synthase	HSQDLAFLSMLNDIAAVPATAMPFR	906.1273	2715.36	3	44	-777.777	-777.777	-777.777	-777.777	3447.649268	13.5498076	3446.446	3447.241805	3449.0246	28542.04827	2715.3512	906.124963	2715.353101	2715.350623	FALSE			-777.777	-777.777	-777.777	1	34.9	M:\Shao-En\MSDATA\kinaseinhib\k252a\solcomp\100x\J3\kinaseinhib_k252a_solcomp_100x_J3_combo.mgf.html		2	-777.777	-777.777	M:\Shao-En\MSDATA\kinaseinhib\k252a\solcomp\100x\J3\m03152008_j3_6.raw		5556533.084	2715.351235		906.1273091	TRUE	906.124972	-777.777
-1	1	0	1.092	0.21	IPI:IPI00026781.2	275850	SPACER	SWISS-PROT:P49327|TREMBL:Q6PJJ3|ENSEMBL:ENSP00000304592|REFSEQ:NP_004095|H-INV:HIT000260792|VEGA:OTTHUMP00000180803 Tax_Id=9606 Gene_Symbol=FASN Fatty acid synthase	HSQDLAFLSMLNDIAAVPATAMPFR	908.133	2721.3771	3	28	-777.777	-777.777	-777.777	-777.777	0	0	3444.1575	0	0	0	2721.3713	908.1306556	2721.370179	0	FALSE			-777.777	-777.777	-777.777	1	23	M:\Shao-En\MSDATA\kinaseinhib\k252a\solcomp\100x\J3\kinaseinhib_k252a_solcomp_100x_J3_combo.mgf.html	1Arg6	2	-777.777	-777.777	M:\Shao-En\MSDATA\kinaseinhib\k252a\solcomp\100x\J3\m03152008_j3_6.raw		0	2715.351235		0	TRUE	0	-777.777
-1	1	0	1.092	0.21	IPI:IPI00026781.2	275850	SPACER	SWISS-PROT:P49327|TREMBL:Q6PJJ3|ENSEMBL:ENSP00000304592|REFSEQ:NP_004095|H-INV:HIT000260792|VEGA:OTTHUMP00000180803 Tax_Id=9606 Gene_Symbol=FASN Fatty acid synthase	HSQDLAFLSMLNDIAAVPATAMPFR	911.4586	2731.3541	3	19	-777.777	-777.777	-777.777	-777.777	0	0	3330.6303	0	0	0	2731.3461	911.4562434	2731.346942	0	FALSE			-777.777	-777.777	-777.777	1	12.1	M:\Shao-En\MSDATA\kinaseinhib\k252a\solcomp\100x\J3\kinaseinhib_k252a_solcomp_100x_J3_combo.mgf.html	1Met(ox)	2	-777.777	-777.777	M:\Shao-En\MSDATA\kinaseinhib\k252a\solcomp\100x\J3\m03152008_j3_6.raw		0	2715.351235		0	FALSE	0	-777.777
-1	1	0	1.092	0.21	IPI:IPI00026781.2	275850	SPACER	SWISS-PROT:P49327|TREMBL:Q6PJJ3|ENSEMBL:ENSP00000304592|REFSEQ:NP_004095|H-INV:HIT000260792|VEGA:OTTHUMP00000180803 Tax_Id=9606 Gene_Symbol=FASN Fatty acid synthase	IPGLLSPHPLLQLSYTATDR	731.4097	2191.2074	3	68	-777.777	-777.777	-777.777	-777.777	2909.710442	10.61464914	2908.924	2910.053623	2909.9955	170253.7885	2191.2001	731.408004	2191.202224	2191.199681	FALSE			-777.777	-777.777	-777.777	1	52.1	M:\Shao-En\MSDATA\kinaseinhib\k252a\solcomp\100x\J3\kinaseinhib_k252a_solcomp_100x_J3_combo.mgf.html		2	-777.777	-777.777	M:\Shao-En\MSDATA\kinaseinhib\k252a\solcomp\100x\J3\m03152008_j3_6.raw		45832619.58	2191.200065		731.4095828	TRUE	731.4078867	-777.777
-1	1	0	1.092	0.21	IPI:IPI00026781.2	275850	SPACER	SWISS-PROT:P49327|TREMBL:Q6PJJ3|ENSEMBL:ENSP00000304592|REFSEQ:NP_004095|H-INV:HIT000260792|VEGA:OTTHUMP00000180803 Tax_Id=9606 Gene_Symbol=FASN Fatty acid synthase	KLQELSSK	466.7746	931.5347	2	27	-777.777	-777.777	-777.777	-777.777	743.9460225	3.436	744.6784	744.1978006	743.4403	6687.089681	931.5338	466.7738748	931.5332242	931.5337512	FALSE			-777.777	-777.777	-777.777	1	11	M:\Shao-En\MSDATA\kinaseinhib\k252a\solcomp\100x\J3\kinaseinhib_k252a_solcomp_100x_J3_combo.mgf.html		2	-777.777	-777.777	M:\Shao-En\MSDATA\kinaseinhib\k252a\solcomp\100x\J3\m03152008_j3_6.raw		3667669.75	931.5338347		466.7746213	TRUE	466.7738961	-777.777
-1	1	0	1.092	0.21	IPI:IPI00026781.2	275850	SPACER	SWISS-PROT:P49327|TREMBL:Q6PJJ3|ENSEMBL:ENSP00000304592|REFSEQ:NP_004095|H-INV:HIT000260792|VEGA:OTTHUMP00000180803 Tax_Id=9606 Gene_Symbol=FASN Fatty acid synthase	LFDHPESPTPNPTEPLFLAQAEVYK	950.1495	2847.4265	3	80	-777.777	-777.777	-777.777	-777.777	2936.884582	14.4885776	2933.4612	2936.406844	2935.7077	80009.50351	2847.421	950.1470015	2847.419216	2839.406302	FALSE			-777.777	-777.777	-777.777	1	67	M:\Shao-En\MSDATA\kinaseinhib\k252a\solcomp\100x\J3\kinaseinhib_k252a_solcomp_100x_J3_combo.mgf.html	1Lys8	2	-777.777	-777.777	M:\Shao-En\MSDATA\kinaseinhib\k252a\solcomp\100x\J3\m03152008_j3_6.raw		14719536.74	2839.406805		950.1495194	TRUE	950.1470208	-777.777
-1	1	0	1.092	0.21	IPI:IPI00026781.2	275850	SPACER	SWISS-PROT:P49327|TREMBL:Q6PJJ3|ENSEMBL:ENSP00000304592|REFSEQ:NP_004095|H-INV:HIT000260792|VEGA:OTTHUMP00000180803 Tax_Id=9606 Gene_Symbol=FASN Fatty acid synthase	LFDHPESPTPNPTEPLFLAQAEVYK	947.4778	2839.4116	3	70	-777.777	-777.777	-777.777	-777.777	0	0	2931.3817	0	0	0	2839.4068	947.4753113	2839.404146	0	FALSE			-777.777	-777.777	-777.777	1	66.1	M:\Shao-En\MSDATA\kinaseinhib\k252a\solcomp\100x\J3\kinaseinhib_k252a_solcomp_100x_J3_combo.mgf.html		2	-777.777	-777.777	M:\Shao-En\MSDATA\kinaseinhib\k252a\solcomp\100x\J3\m03152008_j3_6.raw		0	2839.406805		0	TRUE	0	-777.777
-1	1	0	1.092	0.21	IPI:IPI00026781.2	275850	SPACER	SWISS-PROT:P49327|TREMBL:Q6PJJ3|ENSEMBL:ENSP00000304592|REFSEQ:NP_004095|H-INV:HIT000260792|VEGA:OTTHUMP00000180803 Tax_Id=9606 Gene_Symbol=FASN Fatty acid synthase	LHLSGIDANPNALFPPVEFPAPR	824.7742	2471.3009	3	49	-777.777	-777.777	-777.777	-777.777	2999.689548	10.70138156	2995.9474	2999.432406	2999.2264	185068.587	2471.2961	824.7721614	2471.294696	2471.295906	FALSE			-777.777	-777.777	-777.777	1	41	M:\Shao-En\MSDATA\kinaseinhib\k252a\solcomp\100x\J3\kinaseinhib_k252a_solcomp_100x_J3_combo.mgf.html		2	-777.777	-777.777	M:\Shao-En\MSDATA\kinaseinhib\k252a\solcomp\100x\J3\m03152008_j3_6.raw		41694723.39	2471.296065		824.773897	TRUE	824.7718584	-777.777
-1	1	0	1.092	0.21	IPI:IPI00026781.2	275850	SPACER	SWISS-PROT:P49327|TREMBL:Q6PJJ3|ENSEMBL:ENSP00000304592|REFSEQ:NP_004095|H-INV:HIT000260792|VEGA:OTTHUMP00000180803 Tax_Id=9606 Gene_Symbol=FASN Fatty acid synthase	LKDLSR	366.2252	730.4358	2	14	-777.777	-777.777	-777.777	-777.777	0	0	726.9478	0	0	0	730.4337	366.2248437	730.435162	0	FALSE			-777.777	-777.777	-777.777	1	0	M:\Shao-En\MSDATA\kinaseinhib\k252a\solcomp\100x\J3\kinaseinhib_k252a_solcomp_100x_J3_combo.mgf.html		2	-777.777	-777.777	M:\Shao-En\MSDATA\kinaseinhib\k252a\solcomp\100x\J3\m03152008_j3_6.raw		0	730.4337247		0	FALSE	0	-777.777
-1	1	0	1.092	0.21	IPI:IPI00026781.2	275850	SPACER	SWISS-PROT:P49327|TREMBL:Q6PJJ3|ENSEMBL:ENSP00000304592|REFSEQ:NP_004095|H-INV:HIT000260792|VEGA:OTTHUMP00000180803 Tax_Id=9606 Gene_Symbol=FASN Fatty acid synthase	LLEQGLR	414.7512	827.4879	2	44	-777.777	-777.777	-777.777	-777.777	1341.150341	49.72200799	1355.1197	1341.791991	1335.2366	9494.415096	827.4865	414.7506657	827.4868059	827.4856735	FALSE			-777.777	-777.777	-777.777	1	0	M:\Shao-En\MSDATA\kinaseinhib\k252a\solcomp\100x\J3\kinaseinhib_k252a_solcomp_100x_J3_combo.mgf.html		2	-777.777	-777.777	M:\Shao-En\MSDATA\kinaseinhib\k252a\solcomp\100x\J3\m03152008_j3_6.raw		6464956.031	827.4864847		414.7510479	TRUE	414.7505136	-777.777
-1	1	0	1.092	0.21	IPI:IPI00026781.2	275850	SPACER	SWISS-PROT:P49327|TREMBL:Q6PJJ3|ENSEMBL:ENSP00000304592|REFSEQ:NP_004095|H-INV:HIT000260792|VEGA:OTTHUMP00000180803 Tax_Id=9606 Gene_Symbol=FASN Fatty acid synthase	LLEQGLR	417.7611	833.5076	2	40	-777.777	-777.777	-777.777	-777.777	0	0	1353.2123	0	0	0	833.5066	417.7605546	833.5065839	0	FALSE			-777.777	-777.777	-777.777	1	0	M:\Shao-En\MSDATA\kinaseinhib\k252a\solcomp\100x\J3\kinaseinhib_k252a_solcomp_100x_J3_combo.mgf.html	1Arg6	2	-777.777	-777.777	M:\Shao-En\MSDATA\kinaseinhib\k252a\solcomp\100x\J3\m03152008_j3_6.raw		0	827.4864847		0	TRUE	0	-777.777
-1	1	0	1.092	0.21	IPI:IPI00026781.2	275850	SPACER	SWISS-PROT:P49327|TREMBL:Q6PJJ3|ENSEMBL:ENSP00000304592|REFSEQ:NP_004095|H-INV:HIT000260792|VEGA:OTTHUMP00000180803 Tax_Id=9606 Gene_Symbol=FASN Fatty acid synthase	LLEQGLR	414.7512	827.4878	2	38	-777.777	-777.777	-777.777	-777.777	0	0	1323.8801	0	0	0	827.4865	414.7506657	827.4868059	0	FALSE			-777.777	-777.777	-777.777	1	0	M:\Shao-En\MSDATA\kinaseinhib\k252a\solcomp\100x\J3\kinaseinhib_k252a_solcomp_100x_J3_combo.mgf.html		2	-777.777	-777.777	M:\Shao-En\MSDATA\kinaseinhib\k252a\solcomp\100x\J3\m03152008_j3_6.raw		0	827.4864847		0	TRUE	0	-777.777
-1	1	0	1.092	0.21	IPI:IPI00026781.2	275850	SPACER	SWISS-PROT:P49327|TREMBL:Q6PJJ3|ENSEMBL:ENSP00000304592|REFSEQ:NP_004095|H-INV:HIT000260792|VEGA:OTTHUMP00000180803 Tax_Id=9606 Gene_Symbol=FASN Fatty acid synthase	LLEQGLR	417.7611	833.5077	2	34	-777.777	-777.777	-777.777	-777.777	0	0	1322.2553	0	0	0	833.5066	417.7605546	833.5065839	0	FALSE			-777.777	-777.777	-777.777	1	0	M:\Shao-En\MSDATA\kinaseinhib\k252a\solcomp\100x\J3\kinaseinhib_k252a_solcomp_100x_J3_combo.mgf.html	1Arg6	2	-777.777	-777.777	M:\Shao-En\MSDATA\kinaseinhib\k252a\solcomp\100x\J3\m03152008_j3_6.raw		0	827.4864847		0	TRUE	0	-777.777
-1	1	0	1.092	0.21	IPI:IPI00026781.2	275850	SPACER	SWISS-PROT:P49327|TREMBL:Q6PJJ3|ENSEMBL:ENSP00000304592|REFSEQ:NP_004095|H-INV:HIT000260792|VEGA:OTTHUMP00000180803 Tax_Id=9606 Gene_Symbol=FASN Fatty acid synthase	LLSAACR	398.7265	795.4385	2	33	-777.777	-777.777	-777.777	-777.777	805.797107	8.048172898	806.0504	805.1991497	806.7677	6366.107684	795.4368	398.7260245	795.4375235	789.4173229	FALSE			-777.777	-777.777	-777.777	1	18.5	M:\Shao-En\MSDATA\kinaseinhib\k252a\solcomp\100x\J3\kinaseinhib_k252a_solcomp_100x_J3_combo.mgf.html	1Arg6	2	-777.777	-777.777	M:\Shao-En\MSDATA\kinaseinhib\k252a\solcomp\100x\J3\m03152008_j3_6.raw		4468368.883	732.3952301		398.7260313	TRUE	398.7255558	-777.777
-1	1	0	1.092	0.21	IPI:IPI00026781.2	275850	SPACER	SWISS-PROT:P49327|TREMBL:Q6PJJ3|ENSEMBL:ENSP00000304592|REFSEQ:NP_004095|H-INV:HIT000260792|VEGA:OTTHUMP00000180803 Tax_Id=9606 Gene_Symbol=FASN Fatty acid synthase	LNSVQSSERPLFLVHPIEGSTTVFHSLASR	827.9421	3307.7394	4	49	-777.777	-777.777	-777.777	-777.777	2785.254146	10.1983351	2785.4331	2784.90201	2786.6886	41503.24215	3307.7312	827.9400498	3307.731148	3307.730682	FALSE			-777.777	-777.777	-777.777	1	46.2	M:\Shao-En\MSDATA\kinaseinhib\k252a\solcomp\100x\J3\kinaseinhib_k252a_solcomp_100x_J3_combo.mgf.html		2	-777.777	-777.777	M:\Shao-En\MSDATA\kinaseinhib\k252a\solcomp\100x\J3\m03152008_j3_6.raw		9355719.484	3307.731275		827.9418011	TRUE	827.9397509	-777.777
-1	1	0	1.092	0.21	IPI:IPI00026781.2	275850	SPACER	SWISS-PROT:P49327|TREMBL:Q6PJJ3|ENSEMBL:ENSP00000304592|REFSEQ:NP_004095|H-INV:HIT000260792|VEGA:OTTHUMP00000180803 Tax_Id=9606 Gene_Symbol=FASN Fatty acid synthase	LPEDPLLSGLLDSPALK	893.5107	1785.0069	2	122	-777.777	-777.777	-777.777	-777.777	3214.898761	12.95682589	3212.1378	3215.137543	3214.282	257879.2186	1785.0015	893.5084093	1785.002293	1776.986189	FALSE			-777.777	-777.777	-777.777	1	109.5	M:\Shao-En\MSDATA\kinaseinhib\k252a\solcomp\100x\J3\kinaseinhib_k252a_solcomp_100x_J3_combo.mgf.html	1Lys8	2	-777.777	-777.777	M:\Shao-En\MSDATA\kinaseinhib\k252a\solcomp\100x\J3\m03152008_j3_6.raw		51573278.71	1776.987265		893.5086836	TRUE	893.5063928	-777.777
-1	1	0	1.092	0.21	IPI:IPI00026781.2	275850	SPACER	SWISS-PROT:P49327|TREMBL:Q6PJJ3|ENSEMBL:ENSP00000304592|REFSEQ:NP_004095|H-INV:HIT000260792|VEGA:OTTHUMP00000180803 Tax_Id=9606 Gene_Symbol=FASN Fatty acid synthase	LPEDPLLSGLLDSPALK	889.5047	1776.9948	2	102	-777.777	-777.777	-777.777	-777.777	0	0	3212.922	0	0	0	1776.9873	889.502424	1776.990323	0	FALSE			-777.777	-777.777	-777.777	1	87.9	M:\Shao-En\MSDATA\kinaseinhib\k252a\solcomp\100x\J3\kinaseinhib_k252a_solcomp_100x_J3_combo.mgf.html		2	-777.777	-777.777	M:\Shao-En\MSDATA\kinaseinhib\k252a\solcomp\100x\J3\m03152008_j3_6.raw		0	1776.987265		0	TRUE	0	-777.777
-1	1	0	1.092	0.21	IPI:IPI00026781.2	275850	SPACER	SWISS-PROT:P49327|TREMBL:Q6PJJ3|ENSEMBL:ENSP00000304592|REFSEQ:NP_004095|H-INV:HIT000260792|VEGA:OTTHUMP00000180803 Tax_Id=9606 Gene_Symbol=FASN Fatty acid synthase	LPESENLQEFWDNLIGGVDMVTDDDRR	1064.5022	3190.4848	3	52	-777.777	-777.777	-777.777	-777.777	3488.370162	18.86954278	3495.4	3487.982547	3483.3888	4912.937682	3190.4915	1064.499282	3190.476058	3178.452279	TRUE	Charge state is not the expected. Detected:	2. Expected: 3 Deci charge: 1.51	-777.777	-777.777	-777.777	1	44.6	M:\Shao-En\MSDATA\kinaseinhib\k252a\solcomp\100x\J3\kinaseinhib_k252a_solcomp_100x_J3_combo.mgf.html	2Arg6 1Met(ox)	2	-777.777	-777.777	M:\Shao-En\MSDATA\kinaseinhib\k252a\solcomp\100x\J3\m03152008_j3_6.raw		769814.0444	3162.456355		1064.507933	TRUE	1064.505015	-777.777
-1	1	0	1.092	0.21	IPI:IPI00026781.2	275850	SPACER	SWISS-PROT:P49327|TREMBL:Q6PJJ3|ENSEMBL:ENSP00000304592|REFSEQ:NP_004095|H-INV:HIT000260792|VEGA:OTTHUMP00000180803 Tax_Id=9606 Gene_Symbol=FASN Fatty acid synthase	LQVVDQPLPVR	632.375	1262.7354	2	60	-777.777	-777.777	-777.777	-777.777	2478.537249	11.6577878	2475.4335	2478.141405	2478.114	204659.1807	1262.7346	632.3736673	1262.732809	1262.73319	FALSE			-777.777	-777.777	-777.777	1	42.5	M:\Shao-En\MSDATA\kinaseinhib\k252a\solcomp\100x\J3\kinaseinhib_k252a_solcomp_100x_J3_combo.mgf.html		2	-777.777	-777.777	M:\Shao-En\MSDATA\kinaseinhib\k252a\solcomp\100x\J3\m03152008_j3_6.raw		68632266.97	1262.734645		632.3748603	TRUE	632.3735276	-777.777
-1	1	0	1.092	0.21	IPI:IPI00026781.2	275850	SPACER	SWISS-PROT:P49327|TREMBL:Q6PJJ3|ENSEMBL:ENSP00000304592|REFSEQ:NP_004095|H-INV:HIT000260792|VEGA:OTTHUMP00000180803 Tax_Id=9606 Gene_Symbol=FASN Fatty acid synthase	LQVVDQPLPVR	635.3862	1268.7578	2	60	-777.777	-777.777	-777.777	-777.777	0	0	2475.6772	0	0	0	1268.7548	635.3848562	1268.755187	0	FALSE			-777.777	-777.777	-777.777	1	29.1	M:\Shao-En\MSDATA\kinaseinhib\k252a\solcomp\100x\J3\kinaseinhib_k252a_solcomp_100x_J3_combo.mgf.html	1Arg6	2	-777.777	-777.777	M:\Shao-En\MSDATA\kinaseinhib\k252a\solcomp\100x\J3\m03152008_j3_6.raw		0	1262.734645		0	TRUE	0	-777.777
-1	1	0	1.092	0.21	IPI:IPI00026781.2	275850	SPACER	SWISS-PROT:P49327|TREMBL:Q6PJJ3|ENSEMBL:ENSP00000304592|REFSEQ:NP_004095|H-INV:HIT000260792|VEGA:OTTHUMP00000180803 Tax_Id=9606 Gene_Symbol=FASN Fatty acid synthase	LSIPTYGLQCTR	707.877	1413.7395	2	45	-777.777	-777.777	-777.777	-777.777	2624.627749	11.98259662	2625.5175	2625.07038	2624.7851	153042.8146	1413.7381	707.8753903	1413.736255	1407.717925	FALSE			-777.777	-777.777	-777.777	1	33.5	M:\Shao-En\MSDATA\kinaseinhib\k252a\solcomp\100x\J3\kinaseinhib_k252a_solcomp_100x_J3_combo.mgf.html	1Arg6	2	-777.777	-777.777	M:\Shao-En\MSDATA\kinaseinhib\k252a\solcomp\100x\J3\m03152008_j3_6.raw		43600582.56	1350.69656		707.8770044	TRUE	707.8753947	-777.777
-1	1	0	1.092	0.21	IPI:IPI00026781.2	275850	SPACER	SWISS-PROT:P49327|TREMBL:Q6PJJ3|ENSEMBL:ENSP00000304592|REFSEQ:NP_004095|H-INV:HIT000260792|VEGA:OTTHUMP00000180803 Tax_Id=9606 Gene_Symbol=FASN Fatty acid synthase	LSIPTYGLQCTR	704.8685	1407.7225	2	41	-777.777	-777.777	-777.777	-777.777	0	0	2622.5247	0	0	0	1407.718	704.8669013	1407.719277	0	FALSE			-777.777	-777.777	-777.777	1	24.6	M:\Shao-En\MSDATA\kinaseinhib\k252a\solcomp\100x\J3\kinaseinhib_k252a_solcomp_100x_J3_combo.mgf.html		2	-777.777	-777.777	M:\Shao-En\MSDATA\kinaseinhib\k252a\solcomp\100x\J3\m03152008_j3_6.raw		0	1350.69656		0	TRUE	0	-777.777
-1	1	0	1.092	0.21	IPI:IPI00026781.2	275850	SPACER	SWISS-PROT:P49327|TREMBL:Q6PJJ3|ENSEMBL:ENSP00000304592|REFSEQ:NP_004095|H-INV:HIT000260792|VEGA:OTTHUMP00000180803 Tax_Id=9606 Gene_Symbol=FASN Fatty acid synthase	MVVPGLDGAQIPR	676.8731	1351.7317	2	32	-777.777	-777.777	-777.777	-777.777	2688.19725	16.52677583	2690.6106	2689.992685	2689.0605	93490.54538	1351.7281	676.871604	1351.728683	1351.727809	FALSE			-777.777	-777.777	-777.777	1	19	M:\Shao-En\MSDATA\kinaseinhib\k252a\solcomp\100x\J3\kinaseinhib_k252a_solcomp_100x_J3_combo.mgf.html		2	-777.777	-777.777	M:\Shao-En\MSDATA\kinaseinhib\k252a\solcomp\100x\J3\m03152008_j3_6.raw		28305058.3	1351.728175		676.873109	TRUE	676.871613	-777.777
-1	1	0	1.092	0.21	IPI:IPI00026781.2	275850	SPACER	SWISS-PROT:P49327|TREMBL:Q6PJJ3|ENSEMBL:ENSP00000304592|REFSEQ:NP_004095|H-INV:HIT000260792|VEGA:OTTHUMP00000180803 Tax_Id=9606 Gene_Symbol=FASN Fatty acid synthase	MVVPGLDGAQIPR	679.8838	1357.7531	2	12	-777.777	-777.777	-777.777	-777.777	0	0	2693.7736	0	0	0	1357.7483	679.882293	1357.750061	0	FALSE			-777.777	-777.777	-777.777	1	1.6	M:\Shao-En\MSDATA\kinaseinhib\k252a\solcomp\100x\J3\kinaseinhib_k252a_solcomp_100x_J3_combo.mgf.html	1Arg6	2	-777.777	-777.777	M:\Shao-En\MSDATA\kinaseinhib\k252a\solcomp\100x\J3\m03152008_j3_6.raw		0	1351.728175		0	FALSE	0	-777.777
-1	1	0	1.092	0.21	IPI:IPI00026781.2	275850	SPACER	SWISS-PROT:P49327|TREMBL:Q6PJJ3|ENSEMBL:ENSP00000304592|REFSEQ:NP_004095|H-INV:HIT000260792|VEGA:OTTHUMP00000180803 Tax_Id=9606 Gene_Symbol=FASN Fatty acid synthase	QELSFAAR	464.2545	926.4944	2	19	-777.777	-777.777	-777.777	-777.777	0	0	2243.6674	0	0	0	926.4917	464.2537841	926.4930427	0	FALSE			-777.777	-777.777	-777.777	1	8.6	M:\Shao-En\MSDATA\kinaseinhib\k252a\solcomp\100x\J3\kinaseinhib_k252a_solcomp_100x_J3_combo.mgf.html	1Arg6	2	-777.777	-777.777	M:\Shao-En\MSDATA\kinaseinhib\k252a\solcomp\100x\J3\m03152008_j3_6.raw		0	920.4715647		0	FALSE	0	-777.777
-1	1	0	1.092	0.21	IPI:IPI00026781.2	275850	SPACER	SWISS-PROT:P49327|TREMBL:Q6PJJ3|ENSEMBL:ENSP00000304592|REFSEQ:NP_004095|H-INV:HIT000260792|VEGA:OTTHUMP00000180803 Tax_Id=9606 Gene_Symbol=FASN Fatty acid synthase	RPTPQDSPIFLPVDDTSFR	730.0408	2187.1006	3	41	-777.777	-777.777	-777.777	-777.777	2781.921023	12.61607888	2780.1339	2781.915219	2781.2415	97924.45569	2187.096	730.039109	2187.095539	2187.096647	FALSE			-777.777	-777.777	-777.777	1	24.7	M:\Shao-En\MSDATA\kinaseinhib\k252a\solcomp\100x\J3\kinaseinhib_k252a_solcomp_100x_J3_combo.mgf.html		2	-777.777	-777.777	M:\Shao-En\MSDATA\kinaseinhib\k252a\solcomp\100x\J3\m03152008_j3_6.raw		26398803.58	2187.095995		730.040815	TRUE	730.039124	-777.777
-1	1	0	1.092	0.21	IPI:IPI00026781.2	275850	SPACER	SWISS-PROT:P49327|TREMBL:Q6PJJ3|ENSEMBL:ENSP00000304592|REFSEQ:NP_004095|H-INV:HIT000260792|VEGA:OTTHUMP00000180803 Tax_Id=9606 Gene_Symbol=FASN Fatty acid synthase	RPTPQDSPIFLPVDDTSFR	734.055	2199.1433	3	35	-777.777	-777.777	-777.777	-777.777	0	0	2782.8088	0	0	0	2199.1363	734.0532942	2199.138095	0	FALSE			-777.777	-777.777	-777.777	1	19.9	M:\Shao-En\MSDATA\kinaseinhib\k252a\solcomp\100x\J3\kinaseinhib_k252a_solcomp_100x_J3_combo.mgf.html	2Arg6	2	-777.777	-777.777	M:\Shao-En\MSDATA\kinaseinhib\k252a\solcomp\100x\J3\m03152008_j3_6.raw		0	2187.095995		0	TRUE	0	-777.777
-1	1	0	1.092	0.21	IPI:IPI00026781.2	275850	SPACER	SWISS-PROT:P49327|TREMBL:Q6PJJ3|ENSEMBL:ENSP00000304592|REFSEQ:NP_004095|H-INV:HIT000260792|VEGA:OTTHUMP00000180803 Tax_Id=9606 Gene_Symbol=FASN Fatty acid synthase	SDEAVKPFGLK	603.8391	1205.6637	2	49	-777.777	-777.777	-777.777	-777.777	2254.846919	7.643714936	2253.6617	2254.536233	2256.0751	71708.30818	1205.6626	603.837872	1205.661219	1189.633568	FALSE			-777.777	-777.777	-777.777	1	22.8	M:\Shao-En\MSDATA\kinaseinhib\k252a\solcomp\100x\J3\kinaseinhib_k252a_solcomp_100x_J3_combo.mgf.html	2Lys8	2	-777.777	-777.777	M:\Shao-En\MSDATA\kinaseinhib\k252a\solcomp\100x\J3\m03152008_j3_6.raw		26581001.94	1189.634255		603.8389159	TRUE	603.8376878	-777.777
-1	1	0	1.092	0.21	IPI:IPI00026781.2	275850	SPACER	SWISS-PROT:P49327|TREMBL:Q6PJJ3|ENSEMBL:ENSP00000304592|REFSEQ:NP_004095|H-INV:HIT000260792|VEGA:OTTHUMP00000180803 Tax_Id=9606 Gene_Symbol=FASN Fatty acid synthase	SDEAVKPFGLK	595.8246	1189.6346	2	38	-777.777	-777.777	-777.777	-777.777	0	0	2253.904	0	0	0	1189.6342	595.8234014	1189.632277	0	FALSE			-777.777	-777.777	-777.777	1	18	M:\Shao-En\MSDATA\kinaseinhib\k252a\solcomp\100x\J3\kinaseinhib_k252a_solcomp_100x_J3_combo.mgf.html		2	-777.777	-777.777	M:\Shao-En\MSDATA\kinaseinhib\k252a\solcomp\100x\J3\m03152008_j3_6.raw		0	1189.634255		0	TRUE	0	-777.777
-1	1	0	1.092	0.21	IPI:IPI00026781.2	275850	SPACER	SWISS-PROT:P49327|TREMBL:Q6PJJ3|ENSEMBL:ENSP00000304592|REFSEQ:NP_004095|H-INV:HIT000260792|VEGA:OTTHUMP00000180803 Tax_Id=9606 Gene_Symbol=FASN Fatty acid synthase	SDEAVKPFGLK	397.5524	1189.6355	3	35	-777.777	-777.777	-777.777	-777.777	2254.865357	7.643714936	2253.416	2255.193589	2256.0751	61793.64014	1189.6342	397.5519288	1189.633998	1189.634985	FALSE			-777.777	-777.777	-777.777	1	23.4	M:\Shao-En\MSDATA\kinaseinhib\k252a\solcomp\100x\J3\kinaseinhib_k252a_solcomp_100x_J3_combo.mgf.html		2	-777.777	-777.777	M:\Shao-En\MSDATA\kinaseinhib\k252a\solcomp\100x\J3\m03152008_j3_6.raw		44933122.5	1189.634255		397.5523906	TRUE	397.5519194	-777.777
-1	1	0	1.092	0.21	IPI:IPI00026781.2	275850	SPACER	SWISS-PROT:P49327|TREMBL:Q6PJJ3|ENSEMBL:ENSP00000304592|REFSEQ:NP_004095|H-INV:HIT000260792|VEGA:OTTHUMP00000180803 Tax_Id=9606 Gene_Symbol=FASN Fatty acid synthase	SDEAVKPFGLK	402.8958	1205.6656	3	25	-777.777	-777.777	-777.777	-777.777	0	0	2252.1982	0	0	0	1205.6626	402.8953092	1205.664139	0	FALSE			-777.777	-777.777	-777.777	1	14.6	M:\Shao-En\MSDATA\kinaseinhib\k252a\solcomp\100x\J3\kinaseinhib_k252a_solcomp_100x_J3_combo.mgf.html	2Lys8	2	-777.777	-777.777	M:\Shao-En\MSDATA\kinaseinhib\k252a\solcomp\100x\J3\m03152008_j3_6.raw		0	1189.634255		0	FALSE	0	-777.777
-1	1	0	1.092	0.21	IPI:IPI00026781.2	275850	SPACER	SWISS-PROT:P49327|TREMBL:Q6PJJ3|ENSEMBL:ENSP00000304592|REFSEQ:NP_004095|H-INV:HIT000260792|VEGA:OTTHUMP00000180803 Tax_Id=9606 Gene_Symbol=FASN Fatty acid synthase	SEGVVAVLLTK	558.3389	1114.6632	2	73	-777.777	-777.777	-777.777	-777.777	2742.611129	12.34174565	2742.926	2743.14521	2743.1579	75385.7333	1114.6597	558.3378389	1114.661152	1114.660847	FALSE			-777.777	-777.777	-777.777	1	59	M:\Shao-En\MSDATA\kinaseinhib\k252a\solcomp\100x\J3\kinaseinhib_k252a_solcomp_100x_J3_combo.mgf.html		2	-777.777	-777.777	M:\Shao-En\MSDATA\kinaseinhib\k252a\solcomp\100x\J3\m03152008_j3_6.raw		31495019.75	1114.659745		558.3388266	TRUE	558.3377655	-777.777
-1	1	0	1.092	0.21	IPI:IPI00026781.2	275850	SPACER	SWISS-PROT:P49327|TREMBL:Q6PJJ3|ENSEMBL:ENSP00000304592|REFSEQ:NP_004095|H-INV:HIT000260792|VEGA:OTTHUMP00000180803 Tax_Id=9606 Gene_Symbol=FASN Fatty acid synthase	SEGVVAVLLTK	562.3457	1122.6768	2	71	-777.777	-777.777	-777.777	-777.777	0	0	2740.5976	0	0	0	1122.6739	562.3446242	1122.674723	0	FALSE			-777.777	-777.777	-777.777	1	55.9	M:\Shao-En\MSDATA\kinaseinhib\k252a\solcomp\100x\J3\kinaseinhib_k252a_solcomp_100x_J3_combo.mgf.html	1Lys8	2	-777.777	-777.777	M:\Shao-En\MSDATA\kinaseinhib\k252a\solcomp\100x\J3\m03152008_j3_6.raw		0	1114.659745		0	TRUE	0	-777.777
-1	1	0	1.092	0.21	IPI:IPI00026781.2	275850	SPACER	SWISS-PROT:P49327|TREMBL:Q6PJJ3|ENSEMBL:ENSP00000304592|REFSEQ:NP_004095|H-INV:HIT000260792|VEGA:OTTHUMP00000180803 Tax_Id=9606 Gene_Symbol=FASN Fatty acid synthase	SFYGSTLFLCR	675.8304	1349.6463	2	67	-777.777	-777.777	-777.777	-777.777	2860.893382	8.073997863	2861.8143	2860.534421	2860.5358	98253.88483	1349.6438	675.8289079	1349.64329	1349.644697	FALSE			-777.777	-777.777	-777.777	1	56.3	M:\Shao-En\MSDATA\kinaseinhib\k252a\solcomp\100x\J3\kinaseinhib_k252a_solcomp_100x_J3_combo.mgf.html		2	-777.777	-777.777	M:\Shao-En\MSDATA\kinaseinhib\k252a\solcomp\100x\J3\m03152008_j3_6.raw		29822912.04	1292.62233		675.8304288	TRUE	675.8289367	-777.777
-1	1	0	1.092	0.21	IPI:IPI00026781.2	275850	SPACER	SWISS-PROT:P49327|TREMBL:Q6PJJ3|ENSEMBL:ENSP00000304592|REFSEQ:NP_004095|H-INV:HIT000260792|VEGA:OTTHUMP00000180803 Tax_Id=9606 Gene_Symbol=FASN Fatty acid synthase	SFYGSTLFLCR	678.8408	1355.6671	2	46	-777.777	-777.777	-777.777	-777.777	0	0	2859.2128	0	0	0	1355.6639	678.8392968	1355.664068	0	FALSE			-777.777	-777.777	-777.777	1	28.2	M:\Shao-En\MSDATA\kinaseinhib\k252a\solcomp\100x\J3\kinaseinhib_k252a_solcomp_100x_J3_combo.mgf.html	1Arg6	2	-777.777	-777.777	M:\Shao-En\MSDATA\kinaseinhib\k252a\solcomp\100x\J3\m03152008_j3_6.raw		0	1292.62233		0	TRUE	0	-777.777
-1	1	0	1.092	0.21	IPI:IPI00026781.2	275850	SPACER	SWISS-PROT:P49327|TREMBL:Q6PJJ3|ENSEMBL:ENSP00000304592|REFSEQ:NP_004095|H-INV:HIT000260792|VEGA:OTTHUMP00000180803 Tax_Id=9606 Gene_Symbol=FASN Fatty acid synthase	SLLVNPEGPTLMR	713.8918	1425.769	2	56	-777.777	-777.777	-777.777	-777.777	2679.18127	8.208516701	2677.9635	2679.025182	2678.2092	150459.7997	1425.7649	713.8901682	1425.765811	1425.765264	FALSE			-777.777	-777.777	-777.777	1	38.2	M:\Shao-En\MSDATA\kinaseinhib\k252a\solcomp\100x\J3\kinaseinhib_k252a_solcomp_100x_J3_combo.mgf.html		2	-777.777	-777.777	M:\Shao-En\MSDATA\kinaseinhib\k252a\solcomp\100x\J3\m03152008_j3_6.raw		42004185.97	1425.764965		713.891657	TRUE	713.8900252	-777.777
-1	1	0	1.092	0.21	IPI:IPI00026781.2	275850	SPACER	SWISS-PROT:P49327|TREMBL:Q6PJJ3|ENSEMBL:ENSP00000304592|REFSEQ:NP_004095|H-INV:HIT000260792|VEGA:OTTHUMP00000180803 Tax_Id=9606 Gene_Symbol=FASN Fatty acid synthase	SLLVNPEGPTLMR	716.9024	1431.7902	2	47	-777.777	-777.777	-777.777	-777.777	0	0	2679.293	0	0	0	1431.7851	716.9007572	1431.786989	0	FALSE			-777.777	-777.777	-777.777	1	30.7	M:\Shao-En\MSDATA\kinaseinhib\k252a\solcomp\100x\J3\kinaseinhib_k252a_solcomp_100x_J3_combo.mgf.html	1Arg6	2	-777.777	-777.777	M:\Shao-En\MSDATA\kinaseinhib\k252a\solcomp\100x\J3\m03152008_j3_6.raw		0	1425.764965		0	TRUE	0	-777.777
-1	1	0	1.092	0.21	IPI:IPI00026781.2	275850	SPACER	SWISS-PROT:P49327|TREMBL:Q6PJJ3|ENSEMBL:ENSP00000304592|REFSEQ:NP_004095|H-INV:HIT000260792|VEGA:OTTHUMP00000180803 Tax_Id=9606 Gene_Symbol=FASN Fatty acid synthase	SLYQSAGVAPESFEYIEAHGTGTK	850.7475	2549.2206	3	36	-777.777	-777.777	-777.777	-777.777	2703.977524	10.13895444	2704.445	2704.608731	2705.4706	134559.1164	2549.2165	850.7453661	2549.21431	2541.202315	FALSE			-777.777	-777.777	-777.777	1	28	M:\Shao-En\MSDATA\kinaseinhib\k252a\solcomp\100x\J3\kinaseinhib_k252a_solcomp_100x_J3_combo.mgf.html	1Lys8	2	-777.777	-777.777	M:\Shao-En\MSDATA\kinaseinhib\k252a\solcomp\100x\J3\m03152008_j3_6.raw		28968061.23	2541.202305		850.747398	TRUE	850.7452641	-777.777
-1	1	0	1.092	0.21	IPI:IPI00026781.2	275850	SPACER	SWISS-PROT:P49327|TREMBL:Q6PJJ3|ENSEMBL:ENSP00000304592|REFSEQ:NP_004095|H-INV:HIT000260792|VEGA:OTTHUMP00000180803 Tax_Id=9606 Gene_Symbol=FASN Fatty acid synthase	SLYQSAGVAPESFEYIEAHGTGTK	848.0765	2541.2077	3	26	-777.777	-777.777	-777.777	-777.777	0	0	2702.9097	0	0	0	2541.2023	848.0743759	2541.20134	0	FALSE			-777.777	-777.777	-777.777	1	20.6	M:\Shao-En\MSDATA\kinaseinhib\k252a\solcomp\100x\J3\kinaseinhib_k252a_solcomp_100x_J3_combo.mgf.html		2	-777.777	-777.777	M:\Shao-En\MSDATA\kinaseinhib\k252a\solcomp\100x\J3\m03152008_j3_6.raw		0	2541.202305		0	TRUE	0	-777.777
-1	1	0	1.092	0.21	IPI:IPI00026781.2	275850	SPACER	SWISS-PROT:P49327|TREMBL:Q6PJJ3|ENSEMBL:ENSP00000304592|REFSEQ:NP_004095|H-INV:HIT000260792|VEGA:OTTHUMP00000180803 Tax_Id=9606 Gene_Symbol=FASN Fatty acid synthase	TFCPAHK	430.7086	859.4027	2	13	-777.777	-777.777	-777.777	-777.777	0	0	723.1724	0	0	0	859.401	430.7080071	859.4014889	0	FALSE			-777.777	-777.777	-777.777	1	0.1	M:\Shao-En\MSDATA\kinaseinhib\k252a\solcomp\100x\J3\kinaseinhib_k252a_solcomp_100x_J3_combo.mgf.html		2	-777.777	-777.777	M:\Shao-En\MSDATA\kinaseinhib\k252a\solcomp\100x\J3\m03152008_j3_6.raw		0	802.3795801		0	FALSE	0	-777.777
-1	1	0	1.092	0.21	IPI:IPI00026781.2	275850	SPACER	SWISS-PROT:P49327|TREMBL:Q6PJJ3|ENSEMBL:ENSP00000304592|REFSEQ:NP_004095|H-INV:HIT000260792|VEGA:OTTHUMP00000180803 Tax_Id=9606 Gene_Symbol=FASN Fatty acid synthase	TGTVSLEVR	484.2799	966.5452	2	66	-777.777	-777.777	-777.777	-777.777	2158.091271	9.931593976	2157.413	2158.903846	2159.6168	31274.00083	966.5441	484.2791106	966.5436958	960.5240176	FALSE			-777.777	-777.777	-777.777	1	45.7	M:\Shao-En\MSDATA\kinaseinhib\k252a\solcomp\100x\J3\kinaseinhib_k252a_solcomp_100x_J3_combo.mgf.html	1Arg6	2	-777.777	-777.777	M:\Shao-En\MSDATA\kinaseinhib\k252a\solcomp\100x\J3\m03152008_j3_6.raw		16359282.75	960.5239947		484.2798279	TRUE	484.2790385	-777.777
-1	1	0	1.092	0.21	IPI:IPI00026781.2	275850	SPACER	SWISS-PROT:P49327|TREMBL:Q6PJJ3|ENSEMBL:ENSP00000304592|REFSEQ:NP_004095|H-INV:HIT000260792|VEGA:OTTHUMP00000180803 Tax_Id=9606 Gene_Symbol=FASN Fatty acid synthase	TGTVSLEVR	481.2698	960.5251	2	56	-777.777	-777.777	-777.777	-777.777	0	0	2157.6469	0	0	0	960.524	481.2690216	960.5235179	0	FALSE			-777.777	-777.777	-777.777	1	37.1	M:\Shao-En\MSDATA\kinaseinhib\k252a\solcomp\100x\J3\kinaseinhib_k252a_solcomp_100x_J3_combo.mgf.html		2	-777.777	-777.777	M:\Shao-En\MSDATA\kinaseinhib\k252a\solcomp\100x\J3\m03152008_j3_6.raw		0	960.5239947		0	TRUE	0	-777.777
-1	1	0	1.092	0.21	IPI:IPI00026781.2	275850	SPACER	SWISS-PROT:P49327|TREMBL:Q6PJJ3|ENSEMBL:ENSP00000304592|REFSEQ:NP_004095|H-INV:HIT000260792|VEGA:OTTHUMP00000180803 Tax_Id=9606 Gene_Symbol=FASN Fatty acid synthase	TLLEGSGLESIISIIHSSLAEPR	1211.6675	2421.3205	2	121	-777.777	-777.777	-777.777	-777.777	3496.100555	14.28774343	3497.4839	3495.857809	3495.7067	8267.695051	2421.3114	1211.664042	2421.313559	2421.314564	FALSE			-777.777	-777.777	-777.777	1	107.4	M:\Shao-En\MSDATA\kinaseinhib\k252a\solcomp\100x\J3\kinaseinhib_k252a_solcomp_100x_J3_combo.mgf.html		2	-777.777	-777.777	M:\Shao-En\MSDATA\kinaseinhib\k252a\solcomp\100x\J3\m03152008_j3_6.raw		1050467.316	2421.311455		1211.667537	TRUE	1211.664079	-777.777
-1	1	0	1.092	0.21	IPI:IPI00026781.2	275850	SPACER	SWISS-PROT:P49327|TREMBL:Q6PJJ3|ENSEMBL:ENSP00000304592|REFSEQ:NP_004095|H-INV:HIT000260792|VEGA:OTTHUMP00000180803 Tax_Id=9606 Gene_Symbol=FASN Fatty acid synthase	TLLEGSGLESIISIIHSSLAEPR	1214.6733	2427.3321	2	75	-777.777	-777.777	-777.777	-777.777	0	0	3496.8459	0	0	0	2427.3316	1214.669831	2427.325137	0	FALSE			-777.777	-777.777	-777.777	1	73.7	M:\Shao-En\MSDATA\kinaseinhib\k252a\solcomp\100x\J3\kinaseinhib_k252a_solcomp_100x_J3_combo.mgf.html	1Arg6	2	-777.777	-777.777	M:\Shao-En\MSDATA\kinaseinhib\k252a\solcomp\100x\J3\m03152008_j3_6.raw		0	2421.311455		0	TRUE	0	-777.777
-1	1	0	1.092	0.21	IPI:IPI00026781.2	275850	SPACER	SWISS-PROT:P49327|TREMBL:Q6PJJ3|ENSEMBL:ENSP00000304592|REFSEQ:NP_004095|H-INV:HIT000260792|VEGA:OTTHUMP00000180803 Tax_Id=9606 Gene_Symbol=FASN Fatty acid synthase	TLLEGSGLESIISIIHSSLAEPR	808.1122	2421.3147	3	51	-777.777	-777.777	-777.777	-777.777	3505.226728	14.52248983	3503.8325	3505.017098	3501.9916	3989.351696	2421.3114	808.1102226	2421.30888	2421.311105	FALSE			-777.777	-777.777	-777.777	1	42	M:\Shao-En\MSDATA\kinaseinhib\k252a\solcomp\100x\J3\kinaseinhib_k252a_solcomp_100x_J3_combo.mgf.html		2	-777.777	-777.777	M:\Shao-En\MSDATA\kinaseinhib\k252a\solcomp\100x\J3\m03152008_j3_5.raw		932908.7354	2421.311455		808.11216	TRUE	808.1101825	-777.777
-1	1	0	1.092	0.21	IPI:IPI00026781.2	275850	SPACER	SWISS-PROT:P49327|TREMBL:Q6PJJ3|ENSEMBL:ENSP00000304592|REFSEQ:NP_004095|H-INV:HIT000260792|VEGA:OTTHUMP00000180803 Tax_Id=9606 Gene_Symbol=FASN Fatty acid synthase	TLLEGSGLESIISIIHSSLAEPR	810.1202	2427.3389	3	25	-777.777	-777.777	-777.777	-777.777	0	0	3507.7542	0	0	0	2427.3316	810.1182152	2427.332857	0	FALSE			-777.777	-777.777	-777.777	1	24.6	M:\Shao-En\MSDATA\kinaseinhib\k252a\solcomp\100x\J3\kinaseinhib_k252a_solcomp_100x_J3_combo.mgf.html	1Arg6	2	-777.777	-777.777	M:\Shao-En\MSDATA\kinaseinhib\k252a\solcomp\100x\J3\m03152008_j3_5.raw		0	2421.311455		0	FALSE	0	-777.777
-1	1	0	1.092	0.21	IPI:IPI00026781.2	275850	SPACER	SWISS-PROT:P49327|TREMBL:Q6PJJ3|ENSEMBL:ENSP00000304592|REFSEQ:NP_004095|H-INV:HIT000260792|VEGA:OTTHUMP00000180803 Tax_Id=9606 Gene_Symbol=FASN Fatty acid synthase	TLLEGSGLESIISIIHSSLAEPR	810.1203	2427.3392	3	14	-777.777	-777.777	-777.777	-777.777	0	0	3507.3759	0	0	0	2427.3316	810.1183152	2427.333157	0	FALSE			-777.777	-777.777	-777.777	1	4.2	M:\Shao-En\MSDATA\kinaseinhib\k252a\solcomp\100x\J3\kinaseinhib_k252a_solcomp_100x_J3_combo.mgf.html	1Arg6	2	-777.777	-777.777	M:\Shao-En\MSDATA\kinaseinhib\k252a\solcomp\100x\J3\m03152008_j3_6.raw		0	2421.311455		0	FALSE	0	-777.777
-1	1	0	1.092	0.21	IPI:IPI00026781.2	275850	SPACER	SWISS-PROT:P49327|TREMBL:Q6PJJ3|ENSEMBL:ENSP00000304592|REFSEQ:NP_004095|H-INV:HIT000260792|VEGA:OTTHUMP00000180803 Tax_Id=9606 Gene_Symbol=FASN Fatty acid synthase	VAAAVDLIIK	510.832	1019.6495	2	34	-777.777	-777.777	-777.777	-777.777	2628.13466	20.49665982	2631.4191	2628.416767	2628.3276	38717.05771	1019.647	510.8311132	1019.647701	1011.633676	FALSE			-777.777	-777.777	-777.777	1	13.9	M:\Shao-En\MSDATA\kinaseinhib\k252a\solcomp\100x\J3\kinaseinhib_k252a_solcomp_100x_J3_combo.mgf.html	1Lys8	2	-777.777	-777.777	M:\Shao-En\MSDATA\kinaseinhib\k252a\solcomp\100x\J3\m03152008_j3_6.raw		18789840.38	1011.632795		510.83195	TRUE	510.8310631	-777.777
-1	1	0	1.092	0.21	IPI:IPI00026781.2	275850	SPACER	SWISS-PROT:P49327|TREMBL:Q6PJJ3|ENSEMBL:ENSP00000304592|REFSEQ:NP_004095|H-INV:HIT000260792|VEGA:OTTHUMP00000180803 Tax_Id=9606 Gene_Symbol=FASN Fatty acid synthase	VFTTVGSAEK	519.7779	1037.5412	2	20	-777.777	-777.777	-777.777	-777.777	0	0	946.7724	0	0	0	1037.5393	519.7769804	1037.539435	0	FALSE			-777.777	-777.777	-777.777	1	1.6	M:\Shao-En\MSDATA\kinaseinhib\k252a\solcomp\100x\J3\kinaseinhib_k252a_solcomp_100x_J3_combo.mgf.html		2	-777.777	-777.777	M:\Shao-En\MSDATA\kinaseinhib\k252a\solcomp\100x\J3\m03152008_j3_6.raw		0	1037.539305		0	FALSE	0	-777.777
-1	1	0	1.092	0.21	IPI:IPI00026781.2	275850	SPACER	SWISS-PROT:P49327|TREMBL:Q6PJJ3|ENSEMBL:ENSP00000304592|REFSEQ:NP_004095|H-INV:HIT000260792|VEGA:OTTHUMP00000180803 Tax_Id=9606 Gene_Symbol=FASN Fatty acid synthase	VGDPQELNGITR	649.8396	1297.6646	2	64	-777.777	-777.777	-777.777	-777.777	2300.704728	5.621371848	2302.0545	2300.577744	2300.5211	32861.82186	1297.6626	649.8382032	1297.661881	1297.661244	FALSE			-777.777	-777.777	-777.777	1	49.1	M:\Shao-En\MSDATA\kinaseinhib\k252a\solcomp\100x\J3\kinaseinhib_k252a_solcomp_100x_J3_combo.mgf.html		2	-777.777	-777.777	M:\Shao-En\MSDATA\kinaseinhib\k252a\solcomp\100x\J3\m03152008_j3_6.raw		10539472.53	1297.662605		649.8395724	TRUE	649.8381756	-777.777
-1	1	0	1.092	0.21	IPI:IPI00026781.2	275850	SPACER	SWISS-PROT:P49327|TREMBL:Q6PJJ3|ENSEMBL:ENSP00000304592|REFSEQ:NP_004095|H-INV:HIT000260792|VEGA:OTTHUMP00000180803 Tax_Id=9606 Gene_Symbol=FASN Fatty acid synthase	VLEALLPLK	502.3372	1002.6598	2	56	-777.777	-777.777	-777.777	-777.777	2790.389351	14.49080116	2786.4644	2790.99969	2792.0736	97214.03987	1002.6568	502.3363443	1002.658163	994.6443369	FALSE			-777.777	-777.777	-777.777	1	23.6	M:\Shao-En\MSDATA\kinaseinhib\k252a\solcomp\100x\J3\kinaseinhib_k252a_solcomp_100x_J3_combo.mgf.html	1Lys8	2	-777.777	-777.777	M:\Shao-En\MSDATA\kinaseinhib\k252a\solcomp\100x\J3\m03152008_j3_6.raw		47096390.41	994.6426347		502.3372282	TRUE	502.3363726	-777.777
-1	1	0	1.092	0.21	IPI:IPI00026781.2	275850	SPACER	SWISS-PROT:P49327|TREMBL:Q6PJJ3|ENSEMBL:ENSP00000304592|REFSEQ:NP_004095|H-INV:HIT000260792|VEGA:OTTHUMP00000180803 Tax_Id=9606 Gene_Symbol=FASN Fatty acid synthase	VLEALLPLK	498.3305	994.6464	2	51	-777.777	-777.777	-777.777	-777.777	0	0	2787.2117	0	0	0	994.6426	498.329659	994.6447927	0	FALSE			-777.777	-777.777	-777.777	1	34.7	M:\Shao-En\MSDATA\kinaseinhib\k252a\solcomp\100x\J3\kinaseinhib_k252a_solcomp_100x_J3_combo.mgf.html		2	-777.777	-777.777	M:\Shao-En\MSDATA\kinaseinhib\k252a\solcomp\100x\J3\m03152008_j3_6.raw		0	994.6426347		0	TRUE	0	-777.777
-1	1	0	1.092	0.21	IPI:IPI00026781.2	275850	SPACER	SWISS-PROT:P49327|TREMBL:Q6PJJ3|ENSEMBL:ENSP00000304592|REFSEQ:NP_004095|H-INV:HIT000260792|VEGA:OTTHUMP00000180803 Tax_Id=9606 Gene_Symbol=FASN Fatty acid synthase	VLFPATGYLSIVWK	801.4654	1600.9162	2	64	-777.777	-777.777	-777.777	-777.777	3266.502204	14.85029338	3265.0278	3266.488218	3267.2995	29354.08006	1600.9108	801.4634469	1600.912368	1592.898127	FALSE			-777.777	-777.777	-777.777	1	49.5	M:\Shao-En\MSDATA\kinaseinhib\k252a\solcomp\100x\J3\kinaseinhib_k252a_solcomp_100x_J3_combo.mgf.html	1Lys8	2	-777.777	-777.777	M:\Shao-En\MSDATA\kinaseinhib\k252a\solcomp\100x\J3\m03152008_j3_6.raw		6968576.616	1592.896615		801.465404	TRUE	801.4634509	-777.777
-1	1	0	1.092	0.21	IPI:IPI00026781.2	275850	SPACER	SWISS-PROT:P49327|TREMBL:Q6PJJ3|ENSEMBL:ENSP00000304592|REFSEQ:NP_004095|H-INV:HIT000260792|VEGA:OTTHUMP00000180803 Tax_Id=9606 Gene_Symbol=FASN Fatty acid synthase	VLFPATGYLSIVWK	797.4592	1592.9039	2	57	-777.777	-777.777	-777.777	-777.777	0	0	3265.2946	0	0	0	1592.8966	797.4572616	1592.899998	0	FALSE			-777.777	-777.777	-777.777	1	46.7	M:\Shao-En\MSDATA\kinaseinhib\k252a\solcomp\100x\J3\kinaseinhib_k252a_solcomp_100x_J3_combo.mgf.html		2	-777.777	-777.777	M:\Shao-En\MSDATA\kinaseinhib\k252a\solcomp\100x\J3\m03152008_j3_6.raw		0	1592.896615		0	TRUE	0	-777.777
-1	1	0	1.092	0.21	IPI:IPI00026781.2	275850	SPACER	SWISS-PROT:P49327|TREMBL:Q6PJJ3|ENSEMBL:ENSP00000304592|REFSEQ:NP_004095|H-INV:HIT000260792|VEGA:OTTHUMP00000180803 Tax_Id=9606 Gene_Symbol=FASN Fatty acid synthase	VLQGDLVMNVYR	703.8797	1405.7449	2	70	-777.777	-777.777	-777.777	-777.777	2672.865003	10.17416598	2675.864	2672.778459	2672.7771	91196.80173	1405.7387	703.878105	1405.741685	1405.739001	FALSE			-777.777	-777.777	-777.777	1	48.4	M:\Shao-En\MSDATA\kinaseinhib\k252a\solcomp\100x\J3\kinaseinhib_k252a_solcomp_100x_J3_combo.mgf.html		2	-777.777	-777.777	M:\Shao-En\MSDATA\kinaseinhib\k252a\solcomp\100x\J3\m03152008_j3_6.raw		26417302.63	1405.738755		703.8783548	TRUE	703.8767597	-777.777
-1	1	0	1.092	0.21	IPI:IPI00026781.2	275850	SPACER	SWISS-PROT:P49327|TREMBL:Q6PJJ3|ENSEMBL:ENSP00000304592|REFSEQ:NP_004095|H-INV:HIT000260792|VEGA:OTTHUMP00000180803 Tax_Id=9606 Gene_Symbol=FASN Fatty acid synthase	VLQGDLVMNVYR	706.8883	1411.7621	2	61	-777.777	-777.777	-777.777	-777.777	0	0	2673.5325	0	0	0	1411.7588	706.8866939	1411.758862	0	FALSE			-777.777	-777.777	-777.777	1	37.2	M:\Shao-En\MSDATA\kinaseinhib\k252a\solcomp\100x\J3\kinaseinhib_k252a_solcomp_100x_J3_combo.mgf.html	1Arg6	2	-777.777	-777.777	M:\Shao-En\MSDATA\kinaseinhib\k252a\solcomp\100x\J3\m03152008_j3_6.raw		0	1405.738755		0	TRUE	0	-777.777
-1	1	0	1.092	0.21	IPI:IPI00026781.2	275850	SPACER	SWISS-PROT:P49327|TREMBL:Q6PJJ3|ENSEMBL:ENSP00000304592|REFSEQ:NP_004095|H-INV:HIT000260792|VEGA:OTTHUMP00000180803 Tax_Id=9606 Gene_Symbol=FASN Fatty acid synthase	VMGLVPAK	411.7537	821.4929	2	27	-777.777	-777.777	-777.777	-777.777	2197.681019	9.934784649	2199.5756	2197.320845	2198.0981	17218.05194	821.4924	411.7531767	821.4918279	813.4791955	FALSE			-777.777	-777.777	-777.777	1	17.7	M:\Shao-En\MSDATA\kinaseinhib\k252a\solcomp\100x\J3\kinaseinhib_k252a_solcomp_100x_J3_combo.mgf.html	1Lys8	2	-777.777	-777.777	M:\Shao-En\MSDATA\kinaseinhib\k252a\solcomp\100x\J3\m03152008_j3_6.raw		11573771.91	813.4782247		411.753738	TRUE	411.7532147	-777.777
-1	1	0	1.092	0.21	IPI:IPI00026781.2	275850	SPACER	SWISS-PROT:P49327|TREMBL:Q6PJJ3|ENSEMBL:ENSP00000304592|REFSEQ:NP_004095|H-INV:HIT000260792|VEGA:OTTHUMP00000180803 Tax_Id=9606 Gene_Symbol=FASN Fatty acid synthase	VRPGETLLIHSGSGGVGQAAIAIALSLGCR	740.909	2959.6068	4	13	-777.777	-777.777	-777.777	-777.777	0	0	3113.4721	0	0	0	2959.6024	740.9072691	2959.600026	0	FALSE			-777.777	-777.777	-777.777	1	5	M:\Shao-En\MSDATA\kinaseinhib\k252a\solcomp\100x\J3\kinaseinhib_k252a_solcomp_100x_J3_combo.mgf.html		2	-777.777	-777.777	M:\Shao-En\MSDATA\kinaseinhib\k252a\solcomp\100x\J3\m03152008_j3_6.raw		0	2902.58102		0	FALSE	0	-777.777
-1	1	0	1.092	0.21	IPI:IPI00026781.2	275850	SPACER	SWISS-PROT:P49327|TREMBL:Q6PJJ3|ENSEMBL:ENSP00000304592|REFSEQ:NP_004095|H-INV:HIT000260792|VEGA:OTTHUMP00000180803 Tax_Id=9606 Gene_Symbol=FASN Fatty acid synthase	VSVHVIEGDHR	627.3397	1252.6647	2	38	-777.777	-777.777	-777.777	-777.777	853.2348538	10.15857566	855.0155	852.8735287	851.9467	7276.409728	1252.6619	627.3383858	1252.662246	1246.640276	FALSE			-777.777	-777.777	-777.777	1	28.3	M:\Shao-En\MSDATA\kinaseinhib\k252a\solcomp\100x\J3\kinaseinhib_k252a_solcomp_100x_J3_combo.mgf.html	1Arg6	2	-777.777	-777.777	M:\Shao-En\MSDATA\kinaseinhib\k252a\solcomp\100x\J3\m03152008_j3_6.raw		2480725.323	1246.641805		627.3395406	TRUE	627.3382263	-777.777
-1	1	0	1.092	0.21	IPI:IPI00026781.2	275850	SPACER	SWISS-PROT:P49327|TREMBL:Q6PJJ3|ENSEMBL:ENSP00000304592|REFSEQ:NP_004095|H-INV:HIT000260792|VEGA:OTTHUMP00000180803 Tax_Id=9606 Gene_Symbol=FASN Fatty acid synthase	VSVHVIEGDHR	624.3289	1246.6433	2	37	-777.777	-777.777	-777.777	-777.777	0	0	852.9496	0	0	0	1246.6418	624.3275968	1246.640668	0	FALSE			-777.777	-777.777	-777.777	1	19.4	M:\Shao-En\MSDATA\kinaseinhib\k252a\solcomp\100x\J3\kinaseinhib_k252a_solcomp_100x_J3_combo.mgf.html		2	-777.777	-777.777	M:\Shao-En\MSDATA\kinaseinhib\k252a\solcomp\100x\J3\m03152008_j3_6.raw		0	1246.641805		0	TRUE	0	-777.777
-1	1	0	1.092	0.21	IPI:IPI00026781.2	275850	SPACER	SWISS-PROT:P49327|TREMBL:Q6PJJ3|ENSEMBL:ENSP00000304592|REFSEQ:NP_004095|H-INV:HIT000260792|VEGA:OTTHUMP00000180803 Tax_Id=9606 Gene_Symbol=FASN Fatty acid synthase	VSVHVIEGDHR	416.5554	1246.6443	3	25	-777.777	-777.777	-777.777	-777.777	0	0	855.2936	0	0	0	1246.6418	416.5548591	1246.642789	0	FALSE			-777.777	-777.777	-777.777	1	13.3	M:\Shao-En\MSDATA\kinaseinhib\k252a\solcomp\100x\J3\kinaseinhib_k252a_solcomp_100x_J3_combo.mgf.html		2	-777.777	-777.777	M:\Shao-En\MSDATA\kinaseinhib\k252a\solcomp\100x\J3\m03152008_j3_6.raw		0	1246.641805		0	FALSE	0	-777.777
-1	1	0	1.092	0.21	IPI:IPI00026781.2	275850	SPACER	SWISS-PROT:P49327|TREMBL:Q6PJJ3|ENSEMBL:ENSP00000304592|REFSEQ:NP_004095|H-INV:HIT000260792|VEGA:OTTHUMP00000180803 Tax_Id=9606 Gene_Symbol=FASN Fatty acid synthase	VTAIHIDPATHR	665.8653	1329.7161	2	48	-777.777	-777.777	-777.777	-777.777	985.3368642	34.62368516	972.312	985.6079994	988.3307	11611.5304	1329.7153	665.8638444	1329.713163	1329.713756	FALSE			-777.777	-777.777	-777.777	1	33.3	M:\Shao-En\MSDATA\kinaseinhib\k252a\solcomp\100x\J3\kinaseinhib_k252a_solcomp_100x_J3_combo.mgf.html		2	-777.777	-777.777	M:\Shao-En\MSDATA\kinaseinhib\k252a\solcomp\100x\J3\m03152008_j3_6.raw		3596718.554	1329.715305		665.8652299	TRUE	665.8637743	-777.777
-1	1	0	1.092	0.21	IPI:IPI00026781.2	275850	SPACER	SWISS-PROT:P49327|TREMBL:Q6PJJ3|ENSEMBL:ENSP00000304592|REFSEQ:NP_004095|H-INV:HIT000260792|VEGA:OTTHUMP00000180803 Tax_Id=9606 Gene_Symbol=FASN Fatty acid synthase	VTAIHIDPATHR	668.8761	1335.7376	2	43	-777.777	-777.777	-777.777	-777.777	0	0	973.8816	0	0	0	1335.7354	668.8746334	1335.734741	0	FALSE			-777.777	-777.777	-777.777	1	26.7	M:\Shao-En\MSDATA\kinaseinhib\k252a\solcomp\100x\J3\kinaseinhib_k252a_solcomp_100x_J3_combo.mgf.html	1Arg6	2	-777.777	-777.777	M:\Shao-En\MSDATA\kinaseinhib\k252a\solcomp\100x\J3\m03152008_j3_6.raw		0	1329.715305		0	TRUE	0	-777.777
-1	1	0	1.092	0.21	IPI:IPI00026781.2	275850	SPACER	SWISS-PROT:P49327|TREMBL:Q6PJJ3|ENSEMBL:ENSP00000304592|REFSEQ:NP_004095|H-INV:HIT000260792|VEGA:OTTHUMP00000180803 Tax_Id=9606 Gene_Symbol=FASN Fatty acid synthase	VTAIHIDPATHR	665.8654	1329.7162	2	32	-777.777	-777.777	-777.777	-777.777	0	0	996.4394	0	0	0	1329.7153	665.8639444	1329.713363	0	FALSE			-777.777	-777.777	-777.777	1	18.1	M:\Shao-En\MSDATA\kinaseinhib\k252a\solcomp\100x\J3\kinaseinhib_k252a_solcomp_100x_J3_combo.mgf.html		2	-777.777	-777.777	M:\Shao-En\MSDATA\kinaseinhib\k252a\solcomp\100x\J3\m03152008_j3_6.raw		0	1329.715305		0	TRUE	0	-777.777
-1	1	0	1.092	0.21	IPI:IPI00026781.2	275850	SPACER	SWISS-PROT:P49327|TREMBL:Q6PJJ3|ENSEMBL:ENSP00000304592|REFSEQ:NP_004095|H-INV:HIT000260792|VEGA:OTTHUMP00000180803 Tax_Id=9606 Gene_Symbol=FASN Fatty acid synthase	VTAIHIDPATHR	446.2525	1335.7356	3	41	-777.777	-777.777	-777.777	-777.777	986.4131958	32.46402169	985.1458	986.845109	988.3307	15291.8454	1335.7354	446.2518501	1335.733762	1329.714618	FALSE			-777.777	-777.777	-777.777	1	28.9	M:\Shao-En\MSDATA\kinaseinhib\k252a\solcomp\100x\J3\kinaseinhib_k252a_solcomp_100x_J3_combo.mgf.html	1Arg6	2	-777.777	-777.777	M:\Shao-En\MSDATA\kinaseinhib\k252a\solcomp\100x\J3\m03152008_j3_6.raw		9043268.828	1329.715305		446.2524935	TRUE	446.2518436	-777.777
-1	1	0	1.092	0.21	IPI:IPI00026781.2	275850	SPACER	SWISS-PROT:P49327|TREMBL:Q6PJJ3|ENSEMBL:ENSP00000304592|REFSEQ:NP_004095|H-INV:HIT000260792|VEGA:OTTHUMP00000180803 Tax_Id=9606 Gene_Symbol=FASN Fatty acid synthase	VTAIHIDPATHR	444.2465	1329.7178	3	23	-777.777	-777.777	-777.777	-777.777	0	0	975.8567	0	0	0	1329.7153	444.2458575	1329.715784	0	FALSE			-777.777	-777.777	-777.777	1	12.8	M:\Shao-En\MSDATA\kinaseinhib\k252a\solcomp\100x\J3\kinaseinhib_k252a_solcomp_100x_J3_combo.mgf.html		2	-777.777	-777.777	M:\Shao-En\MSDATA\kinaseinhib\k252a\solcomp\100x\J3\m03152008_j3_6.raw		0	1329.715305		0	FALSE	0	-777.777
-1	1	0	1.092	0.21	IPI:IPI00026781.2	275850	SPACER	SWISS-PROT:P49327|TREMBL:Q6PJJ3|ENSEMBL:ENSP00000304592|REFSEQ:NP_004095|H-INV:HIT000260792|VEGA:OTTHUMP00000180803 Tax_Id=9606 Gene_Symbol=FASN Fatty acid synthase	VTAIHIDPATHR	444.2459	1329.716	3	12	-777.777	-777.777	-777.777	-777.777	0	0	1006.3903	0	0	0	1329.7153	444.2452575	1329.713984	0	FALSE			-777.777	-777.777	-777.777	1	3	M:\Shao-En\MSDATA\kinaseinhib\k252a\solcomp\100x\J3\kinaseinhib_k252a_solcomp_100x_J3_combo.mgf.html		2	-777.777	-777.777	M:\Shao-En\MSDATA\kinaseinhib\k252a\solcomp\100x\J3\m03152008_j3_6.raw		0	1329.715305		0	FALSE	0	-777.777
-1	1	0	1.092	0.21	IPI:IPI00026781.2	275850	SPACER	SWISS-PROT:P49327|TREMBL:Q6PJJ3|ENSEMBL:ENSP00000304592|REFSEQ:NP_004095|H-INV:HIT000260792|VEGA:OTTHUMP00000180803 Tax_Id=9606 Gene_Symbol=FASN Fatty acid synthase	VTVAGGVHISGLHTESAPR	630.0076	1887.001	3	44	-777.777	-777.777	-777.777	-777.777	2280.760178	5.781050599	2281.4224	2280.834205	2280.9133	87649.58537	1886.9962	630.006276	1886.99704	1886.994822	FALSE			-777.777	-777.777	-777.777	1	31.3	M:\Shao-En\MSDATA\kinaseinhib\k252a\solcomp\100x\J3\kinaseinhib_k252a_solcomp_100x_J3_combo.mgf.html		2	-777.777	-777.777	M:\Shao-En\MSDATA\kinaseinhib\k252a\solcomp\100x\J3\m03152008_j3_6.raw		29799470.69	1886.996215		630.0076041	TRUE	630.0062801	-777.777
-1	1	0	1.092	0.21	IPI:IPI00026781.2	275850	SPACER	SWISS-PROT:P49327|TREMBL:Q6PJJ3|ENSEMBL:ENSP00000304592|REFSEQ:NP_004095|H-INV:HIT000260792|VEGA:OTTHUMP00000180803 Tax_Id=9606 Gene_Symbol=FASN Fatty acid synthase	VTVAGGVHISGLHTESAPR	472.7571	1886.9994	4	14	-777.777	-777.777	-777.777	-777.777	0	0	2279.668	0	0	0	1886.9962	472.7563529	1886.996361	0	FALSE			-777.777	-777.777	-777.777	1	8	M:\Shao-En\MSDATA\kinaseinhib\k252a\solcomp\100x\J3\kinaseinhib_k252a_solcomp_100x_J3_combo.mgf.html		2	-777.777	-777.777	M:\Shao-En\MSDATA\kinaseinhib\k252a\solcomp\100x\J3\m03152008_j3_6.raw		0	1886.996215		0	FALSE	0	-777.777
-1	1	0	1.092	0.21	IPI:IPI00026781.2	275850	SPACER	SWISS-PROT:P49327|TREMBL:Q6PJJ3|ENSEMBL:ENSP00000304592|REFSEQ:NP_004095|H-INV:HIT000260792|VEGA:OTTHUMP00000180803 Tax_Id=9606 Gene_Symbol=FASN Fatty acid synthase	VVEVLAGHGHLYSR	514.9549	1541.8428	3	40	-777.777	-777.777	-777.777	-777.777	2228.818491	7.994531946	2227.1751	2228.904236	2229.694	143947.0347	1541.8409	514.9539981	1541.840206	1535.819618	FALSE			-777.777	-777.777	-777.777	1	29.9	M:\Shao-En\MSDATA\kinaseinhib\k252a\solcomp\100x\J3\kinaseinhib_k252a_solcomp_100x_J3_combo.mgf.html	1Arg6	2	-777.777	-777.777	M:\Shao-En\MSDATA\kinaseinhib\k252a\solcomp\100x\J3\m03152008_j3_6.raw		66911536.19	1535.820825		514.9548843	TRUE	514.9539824	-777.777
-1	1	0	1.092	0.21	IPI:IPI00026781.2	275850	SPACER	SWISS-PROT:P49327|TREMBL:Q6PJJ3|ENSEMBL:ENSP00000304592|REFSEQ:NP_004095|H-INV:HIT000260792|VEGA:OTTHUMP00000180803 Tax_Id=9606 Gene_Symbol=FASN Fatty acid synthase	VVVQVLAEEPEAVLK	815.9803	1629.946	2	85	-777.777	-777.777	-777.777	-777.777	2806.500321	8.366630775	2803.807	2806.990216	2807.0263	376869.8732	1629.9432	815.9782937	1629.942062	1621.927232	FALSE			-777.777	-777.777	-777.777	1	70.7	M:\Shao-En\MSDATA\kinaseinhib\k252a\solcomp\100x\J3\kinaseinhib_k252a_solcomp_100x_J3_combo.mgf.html	1Lys8	2	-777.777	-777.777	M:\Shao-En\MSDATA\kinaseinhib\k252a\solcomp\100x\J3\m03152008_j3_6.raw		86468814.03	1621.929025		815.9800604	TRUE	815.978054	-777.777
-1	1	0	1.092	0.21	IPI:IPI00026781.2	275850	SPACER	SWISS-PROT:P49327|TREMBL:Q6PJJ3|ENSEMBL:ENSP00000304592|REFSEQ:NP_004095|H-INV:HIT000260792|VEGA:OTTHUMP00000180803 Tax_Id=9606 Gene_Symbol=FASN Fatty acid synthase	VVVQVLAEEPEAVLK	811.9743	1621.934	2	76	-777.777	-777.777	-777.777	-777.777	0	0	2804.0714	0	0	0	1621.929	811.9723084	1621.930091	0	FALSE			-777.777	-777.777	-777.777	1	62.3	M:\Shao-En\MSDATA\kinaseinhib\k252a\solcomp\100x\J3\kinaseinhib_k252a_solcomp_100x_J3_combo.mgf.html		2	-777.777	-777.777	M:\Shao-En\MSDATA\kinaseinhib\k252a\solcomp\100x\J3\m03152008_j3_6.raw		0	1621.929025		0	TRUE	0	-777.777
-1	1	0	1.092	0.21	IPI:IPI00026781.2	275850	SPACER	SWISS-PROT:P49327|TREMBL:Q6PJJ3|ENSEMBL:ENSP00000304592|REFSEQ:NP_004095|H-INV:HIT000260792|VEGA:OTTHUMP00000180803 Tax_Id=9606 Gene_Symbol=FASN Fatty acid synthase	VVVQVLAEEPEAVLK	541.6523	1621.9351	3	75	-777.777	-777.777	-777.777	-777.777	2806.435998	8.366630775	2806.5173	2806.278785	2807.0263	43109.64376	1621.929	541.6513001	1621.932112	1621.92951	FALSE			-777.777	-777.777	-777.777	1	56.4	M:\Shao-En\MSDATA\kinaseinhib\k252a\solcomp\100x\J3\kinaseinhib_k252a_solcomp_100x_J3_combo.mgf.html		2	-777.777	-777.777	M:\Shao-En\MSDATA\kinaseinhib\k252a\solcomp\100x\J3\m03152008_j3_6.raw		18494014.09	1621.929025		541.6514481	TRUE	541.6504483	-777.777
-1	1	0	1.092	0.21	IPI:IPI00026781.2	275850	SPACER	SWISS-PROT:P49327|TREMBL:Q6PJJ3|ENSEMBL:ENSP00000304592|REFSEQ:NP_004095|H-INV:HIT000260792|VEGA:OTTHUMP00000180803 Tax_Id=9606 Gene_Symbol=FASN Fatty acid synthase	VVVQVLAEEPEAVLK	544.3226	1629.9461	3	68	-777.777	-777.777	-777.777	-777.777	0	0	2805.9564	0	0	0	1629.9432	544.3215903	1629.942983	0	FALSE			-777.777	-777.777	-777.777	1	57.3	M:\Shao-En\MSDATA\kinaseinhib\k252a\solcomp\100x\J3\kinaseinhib_k252a_solcomp_100x_J3_combo.mgf.html	1Lys8	2	-777.777	-777.777	M:\Shao-En\MSDATA\kinaseinhib\k252a\solcomp\100x\J3\m03152008_j3_6.raw		0	1621.929025		0	TRUE	0	-777.777
-1	1	0	1.092	0.21	IPI:IPI00026781.2	275850	SPACER	SWISS-PROT:P49327|TREMBL:Q6PJJ3|ENSEMBL:ENSP00000304592|REFSEQ:NP_004095|H-INV:HIT000260792|VEGA:OTTHUMP00000180803 Tax_Id=9606 Gene_Symbol=FASN Fatty acid synthase	WLSTSIPEAQWHSSLAR	659.0108	1974.0107	3	35	-777.777	-777.777	-777.777	-777.777	2679.398734	8.208516701	2680.5662	2679.349808	2680.0561	154412.8344	1974.0055	659.0093696	1974.006321	1967.98563	FALSE			-777.777	-777.777	-777.777	1	21.3	M:\Shao-En\MSDATA\kinaseinhib\k252a\solcomp\100x\J3\kinaseinhib_k252a_solcomp_100x_J3_combo.mgf.html	1Arg6	2	-777.777	-777.777	M:\Shao-En\MSDATA\kinaseinhib\k252a\solcomp\100x\J3\m03152008_j3_6.raw		49388764.75	1967.985335		659.0108409	TRUE	659.0094104	-777.777
-1	1	0	1.092	0.21	IPI:IPI00026781.2	275850	SPACER	SWISS-PROT:P49327|TREMBL:Q6PJJ3|ENSEMBL:ENSP00000304592|REFSEQ:NP_004095|H-INV:HIT000260792|VEGA:OTTHUMP00000180803 Tax_Id=9606 Gene_Symbol=FASN Fatty acid synthase	WLSTSIPEAQWHSSLAR	657.0049	1967.9929	3	16	-777.777	-777.777	-777.777	-777.777	0	0	2678.7263	0	0	0	1967.9853	657.0034769	1967.988643	0	FALSE			-777.777	-777.777	-777.777	1	8.3	M:\Shao-En\MSDATA\kinaseinhib\k252a\solcomp\100x\J3\kinaseinhib_k252a_solcomp_100x_J3_combo.mgf.html		2	-777.777	-777.777	M:\Shao-En\MSDATA\kinaseinhib\k252a\solcomp\100x\J3\m03152008_j3_6.raw		0	1967.985335		0	FALSE	0	-777.777
-1	1	0	1.092	0.21	IPI:IPI00026781.2	275850	SPACER	SWISS-PROT:P49327|TREMBL:Q6PJJ3|ENSEMBL:ENSP00000304592|REFSEQ:NP_004095|H-INV:HIT000260792|VEGA:OTTHUMP00000180803 Tax_Id=9606 Gene_Symbol=FASN Fatty acid synthase	WVCSSLR	454.2272	906.4398	2	20	-777.777	-777.777	-777.777	-777.777	0	0	2192.0234	0	0	0	906.4382	454.2265208	906.4385163	0	FALSE			-777.777	-777.777	-777.777	1	7.5	M:\Shao-En\MSDATA\kinaseinhib\k252a\solcomp\100x\J3\kinaseinhib_k252a_solcomp_100x_J3_combo.mgf.html		2	-777.777	-777.777	M:\Shao-En\MSDATA\kinaseinhib\k252a\solcomp\100x\J3\m03152008_j3_6.raw		0	849.4167001		0	FALSE	0	-777.777
-1	1	0	1.092	0.21	IPI:IPI00026781.2	275850	SPACER	SWISS-PROT:P49327|TREMBL:Q6PJJ3|ENSEMBL:ENSP00000304592|REFSEQ:NP_004095|H-INV:HIT000260792|VEGA:OTTHUMP00000180803 Tax_Id=9606 Gene_Symbol=FASN Fatty acid synthase	YSGTLNLDR	519.7654	1037.5162	2	56	-777.777	-777.777	-777.777	-777.777	2249.887248	7.927241322	2250.1813	2249.984411	2250.953	42486.45798	1037.5141	519.7644804	1037.514435	1037.514226	FALSE			-777.777	-777.777	-777.777	1	39.8	M:\Shao-En\MSDATA\kinaseinhib\k252a\solcomp\100x\J3\kinaseinhib_k252a_solcomp_100x_J3_combo.mgf.html		2	-777.777	-777.777	M:\Shao-En\MSDATA\kinaseinhib\k252a\solcomp\100x\J3\m03152008_j3_6.raw		19829167.5	1037.514165		519.7654453	TRUE	519.7645257	-777.777
-1	1	0	0.954	0.18	IPI:IPI00477763.4	196189	SPACER	SWISS-PROT:Q9Y5S2|TREMBL:Q86TR8;Q86XZ8|ENSEMBL:ENSP00000355237|REFSEQ:NP_006026|H-INV:HIT000070596|VEGA:OTTHUMP00000028140;OTTHUMP00000066098 Tax_Id=9606 Gene_Symbol=CDC42BPB Serine/threonine-protein kinase MRCK beta	ADTGLKLPDFQDSIFEYFNTAPLAHDLTFR	864.9388	3455.7259	4	66	-777.777	-777.777	-777.777	-777.777	3418.302416	8.817712255	3419.6394	3418.81986	3417.1346	15179.0292	3455.7224	864.9366141	3455.717406	3441.680572	FALSE			-777.777	-777.777	-777.777	1	63.6	M:\Shao-En\MSDATA\kinaseinhib\k252a\solcomp\100x\J3\kinaseinhib_k252a_solcomp_100x_J3_combo.mgf.html	1Arg6 1Lys8	3	-777.777	-777.777	M:\Shao-En\MSDATA\kinaseinhib\k252a\solcomp\100x\J3\m03152008_j3_6.raw		3258755.238	3441.688055		864.938662	TRUE	864.9364761	-777.777
-1	1	0	0.954	0.18	IPI:IPI00477763.4	196189	SPACER	SWISS-PROT:Q9Y5S2|TREMBL:Q86TR8;Q86XZ8|ENSEMBL:ENSP00000355237|REFSEQ:NP_006026|H-INV:HIT000070596|VEGA:OTTHUMP00000028140;OTTHUMP00000066098 Tax_Id=9606 Gene_Symbol=CDC42BPB Serine/threonine-protein kinase MRCK beta	ADTGLKLPDFQDSIFEYFNTAPLAHDLTFR	861.4312	3441.6958	4	33	-777.777	-777.777	-777.777	-777.777	0	0	3415.679	0	0	0	3441.688	861.4290269	3441.687057	0	FALSE			-777.777	-777.777	-777.777	1	27.8	M:\Shao-En\MSDATA\kinaseinhib\k252a\solcomp\100x\J3\kinaseinhib_k252a_solcomp_100x_J3_combo.mgf.html		3	-777.777	-777.777	M:\Shao-En\MSDATA\kinaseinhib\k252a\solcomp\100x\J3\m03152008_j3_6.raw		0	3441.688055		0	TRUE	0	-777.777
-1	1	0	0.954	0.18	IPI:IPI00477763.4	196189	SPACER	SWISS-PROT:Q9Y5S2|TREMBL:Q86TR8;Q86XZ8|ENSEMBL:ENSP00000355237|REFSEQ:NP_006026|H-INV:HIT000070596|VEGA:OTTHUMP00000028140;OTTHUMP00000066098 Tax_Id=9606 Gene_Symbol=CDC42BPB Serine/threonine-protein kinase MRCK beta	ADTGLKLPDFQDSIFEYFNTAPLAHDLTFR	864.9413	3455.736	4	32	-777.777	-777.777	-777.777	-777.777	0	0	3417.9482	0	0	0	3455.7224	864.9391141	3455.727405	0	FALSE			-777.777	-777.777	-777.777	1	24.8	M:\Shao-En\MSDATA\kinaseinhib\k252a\solcomp\100x\J3\kinaseinhib_k252a_solcomp_100x_J3_combo.mgf.html	1Arg6 1Lys8	3	-777.777	-777.777	M:\Shao-En\MSDATA\kinaseinhib\k252a\solcomp\100x\J3\m03152008_j3_6.raw		0	3441.688055		0	TRUE	0	-777.777
-1	1	0	0.954	0.18	IPI:IPI00477763.4	196189	SPACER	SWISS-PROT:Q9Y5S2|TREMBL:Q86TR8;Q86XZ8|ENSEMBL:ENSP00000355237|REFSEQ:NP_006026|H-INV:HIT000070596|VEGA:OTTHUMP00000028140;OTTHUMP00000066098 Tax_Id=9606 Gene_Symbol=CDC42BPB Serine/threonine-protein kinase MRCK beta	AHQFSIK	415.7297	829.4449	2	38	-777.777	-777.777	-777.777	-777.777	825.315112	7.815026804	825.5668	825.5370432	824.8006	6627.224579	829.4446	415.7291621	829.4437988	829.444393	FALSE			-777.777	-777.777	-777.777	1	6.9	M:\Shao-En\MSDATA\kinaseinhib\k252a\solcomp\100x\J3\kinaseinhib_k252a_solcomp_100x_J3_combo.mgf.html		3	-777.777	-777.777	M:\Shao-En\MSDATA\kinaseinhib\k252a\solcomp\100x\J3\m03152008_j3_6.raw		4324640.914	829.4446247		415.7297323	TRUE	415.7291944	-777.777
-1	1	0	0.954	0.18	IPI:IPI00477763.4	196189	SPACER	SWISS-PROT:Q9Y5S2|TREMBL:Q86TR8;Q86XZ8|ENSEMBL:ENSP00000355237|REFSEQ:NP_006026|H-INV:HIT000070596|VEGA:OTTHUMP00000028140;OTTHUMP00000066098 Tax_Id=9606 Gene_Symbol=CDC42BPB Serine/threonine-protein kinase MRCK beta	AHQFSIK	419.7373	837.4601	2	31	-777.777	-777.777	-777.777	-777.777	0	0	825.3177	0	0	0	837.4588	419.7367474	837.4589694	0	FALSE			-777.777	-777.777	-777.777	1	8	M:\Shao-En\MSDATA\kinaseinhib\k252a\solcomp\100x\J3\kinaseinhib_k252a_solcomp_100x_J3_combo.mgf.html	1Lys8	3	-777.777	-777.777	M:\Shao-En\MSDATA\kinaseinhib\k252a\solcomp\100x\J3\m03152008_j3_6.raw		0	829.4446247		0	TRUE	0	-777.777
-1	1	0	0.954	0.18	IPI:IPI00477763.4	196189	SPACER	SWISS-PROT:Q9Y5S2|TREMBL:Q86TR8;Q86XZ8|ENSEMBL:ENSP00000355237|REFSEQ:NP_006026|H-INV:HIT000070596|VEGA:OTTHUMP00000028140;OTTHUMP00000066098 Tax_Id=9606 Gene_Symbol=CDC42BPB Serine/threonine-protein kinase MRCK beta	AILTAAIVDADR	614.8493	1227.6841	2	98	-777.777	-777.777	-777.777	-777.777	2613.308406	7.844938832	2611.2264	2613.362817	2612.5163	339608.868	1227.6823	614.8480316	1227.681538	1227.681892	FALSE			-777.777	-777.777	-777.777	1	84.4	M:\Shao-En\MSDATA\kinaseinhib\k252a\solcomp\100x\J3\kinaseinhib_k252a_solcomp_100x_J3_combo.mgf.html		3	-777.777	-777.777	M:\Shao-En\MSDATA\kinaseinhib\k252a\solcomp\100x\J3\m03152008_j3_6.raw		118433524.8	1227.682265		614.849197	TRUE	614.8479286	-777.777
-1	1	0	0.954	0.18	IPI:IPI00477763.4	196189	SPACER	SWISS-PROT:Q9Y5S2|TREMBL:Q86TR8;Q86XZ8|ENSEMBL:ENSP00000355237|REFSEQ:NP_006026|H-INV:HIT000070596|VEGA:OTTHUMP00000028140;OTTHUMP00000066098 Tax_Id=9606 Gene_Symbol=CDC42BPB Serine/threonine-protein kinase MRCK beta	AILTAAIVDADR	617.8606	1233.7067	2	68	-777.777	-777.777	-777.777	-777.777	0	0	2611.473	0	0	0	1233.7024	617.8593205	1233.704116	0	FALSE			-777.777	-777.777	-777.777	1	51.2	M:\Shao-En\MSDATA\kinaseinhib\k252a\solcomp\100x\J3\kinaseinhib_k252a_solcomp_100x_J3_combo.mgf.html	1Arg6	3	-777.777	-777.777	M:\Shao-En\MSDATA\kinaseinhib\k252a\solcomp\100x\J3\m03152008_j3_6.raw		0	1227.682265		0	TRUE	0	-777.777
-1	1	0	0.954	0.18	IPI:IPI00477763.4	196189	SPACER	SWISS-PROT:Q9Y5S2|TREMBL:Q86TR8;Q86XZ8|ENSEMBL:ENSP00000355237|REFSEQ:NP_006026|H-INV:HIT000070596|VEGA:OTTHUMP00000028140;OTTHUMP00000066098 Tax_Id=9606 Gene_Symbol=CDC42BPB Serine/threonine-protein kinase MRCK beta	AMLFDENKK	548.2786	1094.5426	2	22	-777.777	-777.777	-777.777	-777.777	0	0	1230.1519	0	0	0	1094.543	548.2775758	1094.540626	0	FALSE			-777.777	-777.777	-777.777	1	10.1	M:\Shao-En\MSDATA\kinaseinhib\k252a\solcomp\100x\J3\kinaseinhib_k252a_solcomp_100x_J3_combo.mgf.html		3	-777.777	-777.777	M:\Shao-En\MSDATA\kinaseinhib\k252a\solcomp\100x\J3\m03152008_j3_6.raw		0	1094.543015		0	FALSE	0	-777.777
-1	1	0	0.954	0.18	IPI:IPI00477763.4	196189	SPACER	SWISS-PROT:Q9Y5S2|TREMBL:Q86TR8;Q86XZ8|ENSEMBL:ENSP00000355237|REFSEQ:NP_006026|H-INV:HIT000070596|VEGA:OTTHUMP00000028140;OTTHUMP00000066098 Tax_Id=9606 Gene_Symbol=CDC42BPB Serine/threonine-protein kinase MRCK beta	AMLFDENKK	548.2786	1094.5426	2	17	-777.777	-777.777	-777.777	-777.777	0	0	1217.7528	0	0	0	1094.543	548.2775758	1094.540626	0	FALSE			-777.777	-777.777	-777.777	1	2.5	M:\Shao-En\MSDATA\kinaseinhib\k252a\solcomp\100x\J3\kinaseinhib_k252a_solcomp_100x_J3_combo.mgf.html		3	-777.777	-777.777	M:\Shao-En\MSDATA\kinaseinhib\k252a\solcomp\100x\J3\m03152008_j3_6.raw		0	1094.543015		0	FALSE	0	-777.777
-1	1	0	0.954	0.18	IPI:IPI00477763.4	196189	SPACER	SWISS-PROT:Q9Y5S2|TREMBL:Q86TR8;Q86XZ8|ENSEMBL:ENSP00000355237|REFSEQ:NP_006026|H-INV:HIT000070596|VEGA:OTTHUMP00000028140;OTTHUMP00000066098 Tax_Id=9606 Gene_Symbol=CDC42BPB Serine/threonine-protein kinase MRCK beta	AMLFDENKK	556.2936	1110.5726	2	16	-777.777	-777.777	-777.777	-777.777	0	0	1223.8805	0	0	0	1110.5714	556.2925464	1110.570567	0	FALSE			-777.777	-777.777	-777.777	1	2.5	M:\Shao-En\MSDATA\kinaseinhib\k252a\solcomp\100x\J3\kinaseinhib_k252a_solcomp_100x_J3_combo.mgf.html	2Lys8	3	-777.777	-777.777	M:\Shao-En\MSDATA\kinaseinhib\k252a\solcomp\100x\J3\m03152008_j3_6.raw		0	1094.543015		0	FALSE	0	-777.777
-1	1	0	0.954	0.18	IPI:IPI00477763.4	196189	SPACER	SWISS-PROT:Q9Y5S2|TREMBL:Q86TR8;Q86XZ8|ENSEMBL:ENSP00000355237|REFSEQ:NP_006026|H-INV:HIT000070596|VEGA:OTTHUMP00000028140;OTTHUMP00000066098 Tax_Id=9606 Gene_Symbol=CDC42BPB Serine/threonine-protein kinase MRCK beta	AMLFDENKK	371.199	1110.5753	3	17	-777.777	-777.777	-777.777	-777.777	0	0	1232.112	0	0	0	1110.5714	371.1986255	1110.574088	0	FALSE			-777.777	-777.777	-777.777	1	4	M:\Shao-En\MSDATA\kinaseinhib\k252a\solcomp\100x\J3\kinaseinhib_k252a_solcomp_100x_J3_combo.mgf.html	2Lys8	3	-777.777	-777.777	M:\Shao-En\MSDATA\kinaseinhib\k252a\solcomp\100x\J3\m03152008_j3_6.raw		0	1094.543015		0	FALSE	0	-777.777
-1	1	0	0.954	0.18	IPI:IPI00477763.4	196189	SPACER	SWISS-PROT:Q9Y5S2|TREMBL:Q86TR8;Q86XZ8|ENSEMBL:ENSP00000355237|REFSEQ:NP_006026|H-INV:HIT000070596|VEGA:OTTHUMP00000028140;OTTHUMP00000066098 Tax_Id=9606 Gene_Symbol=CDC42BPB Serine/threonine-protein kinase MRCK beta	AYAVVCDCK	547.2493	1092.484	2	52	-777.777	-777.777	-777.777	-777.777	905.2401983	13.1768174	905.7721	905.3677677	903.0643	5971.869046	1092.4823	547.2482796	1092.482034	1084.466836	FALSE			-777.777	-777.777	-777.777	1	29.7	M:\Shao-En\MSDATA\kinaseinhib\k252a\solcomp\100x\J3\kinaseinhib_k252a_solcomp_100x_J3_combo.mgf.html	1Lys8	3	-777.777	-777.777	M:\Shao-En\MSDATA\kinaseinhib\k252a\solcomp\100x\J3\m03152008_j3_6.raw		2544631.293	970.4252055		547.249032	TRUE	547.2480115	-777.777
-1	1	0	0.954	0.18	IPI:IPI00477763.4	196189	SPACER	SWISS-PROT:Q9Y5S2|TREMBL:Q86TR8;Q86XZ8|ENSEMBL:ENSP00000355237|REFSEQ:NP_006026|H-INV:HIT000070596|VEGA:OTTHUMP00000028140;OTTHUMP00000066098 Tax_Id=9606 Gene_Symbol=CDC42BPB Serine/threonine-protein kinase MRCK beta	AYAVVCDCK	543.2421	1084.4697	2	40	-777.777	-777.777	-777.777	-777.777	0	0	902.7912	0	0	0	1084.4681	543.2410943	1084.467663	0	FALSE			-777.777	-777.777	-777.777	1	26.8	M:\Shao-En\MSDATA\kinaseinhib\k252a\solcomp\100x\J3\kinaseinhib_k252a_solcomp_100x_J3_combo.mgf.html		3	-777.777	-777.777	M:\Shao-En\MSDATA\kinaseinhib\k252a\solcomp\100x\J3\m03152008_j3_6.raw		0	970.4252055		0	TRUE	0	-777.777
-1	1	0	0.954	0.18	IPI:IPI00477763.4	196189	SPACER	SWISS-PROT:Q9Y5S2|TREMBL:Q86TR8;Q86XZ8|ENSEMBL:ENSP00000355237|REFSEQ:NP_006026|H-INV:HIT000070596|VEGA:OTTHUMP00000028140;OTTHUMP00000066098 Tax_Id=9606 Gene_Symbol=CDC42BPB Serine/threonine-protein kinase MRCK beta	DANLTLESK	499.767	997.5195	2	49	-777.777	-777.777	-777.777	-777.777	1071.632063	45.44858771	1063.6755	1071.468357	1073.7732	4010.92052	997.5171	499.7661538	997.5177822	989.5025905	FALSE			-777.777	-777.777	-777.777	1	28.6	M:\Shao-En\MSDATA\kinaseinhib\k252a\solcomp\100x\J3\kinaseinhib_k252a_solcomp_100x_J3_combo.mgf.html	1Lys8	3	-777.777	-777.777	M:\Shao-En\MSDATA\kinaseinhib\k252a\solcomp\100x\J3\m03152008_j3_6.raw		1954118.75	989.5029247		499.7668615	TRUE	499.7660153	-777.777
-1	1	0	0.954	0.18	IPI:IPI00477763.4	196189	SPACER	SWISS-PROT:Q9Y5S2|TREMBL:Q86TR8;Q86XZ8|ENSEMBL:ENSP00000355237|REFSEQ:NP_006026|H-INV:HIT000070596|VEGA:OTTHUMP00000028140;OTTHUMP00000066098 Tax_Id=9606 Gene_Symbol=CDC42BPB Serine/threonine-protein kinase MRCK beta	DANLTLESK	495.76	989.5054	2	42	-777.777	-777.777	-777.777	-777.777	0	0	1079.987	0	0	0	989.5029	495.7591685	989.5038116	0	FALSE			-777.777	-777.777	-777.777	1	23.4	M:\Shao-En\MSDATA\kinaseinhib\k252a\solcomp\100x\J3\kinaseinhib_k252a_solcomp_100x_J3_combo.mgf.html		3	-777.777	-777.777	M:\Shao-En\MSDATA\kinaseinhib\k252a\solcomp\100x\J3\m03152008_j3_6.raw		0	989.5029247		0	TRUE	0	-777.777
-1	1	0	0.954	0.18	IPI:IPI00477763.4	196189	SPACER	SWISS-PROT:Q9Y5S2|TREMBL:Q86TR8;Q86XZ8|ENSEMBL:ENSP00000355237|REFSEQ:NP_006026|H-INV:HIT000070596|VEGA:OTTHUMP00000028140;OTTHUMP00000066098 Tax_Id=9606 Gene_Symbol=CDC42BPB Serine/threonine-protein kinase MRCK beta	DANLTLESK	495.7599	989.5053	2	29	-777.777	-777.777	-777.777	-777.777	0	0	1072.6256	0	0	0	989.5029	495.7590685	989.5036116	0	FALSE			-777.777	-777.777	-777.777	1	17.8	M:\Shao-En\MSDATA\kinaseinhib\k252a\solcomp\100x\J3\kinaseinhib_k252a_solcomp_100x_J3_combo.mgf.html		3	-777.777	-777.777	M:\Shao-En\MSDATA\kinaseinhib\k252a\solcomp\100x\J3\m03152008_j3_6.raw		0	989.5029247		0	TRUE	0	-777.777
-1	1	0	0.954	0.18	IPI:IPI00477763.4	196189	SPACER	SWISS-PROT:Q9Y5S2|TREMBL:Q86TR8;Q86XZ8|ENSEMBL:ENSP00000355237|REFSEQ:NP_006026|H-INV:HIT000070596|VEGA:OTTHUMP00000028140;OTTHUMP00000066098 Tax_Id=9606 Gene_Symbol=CDC42BPB Serine/threonine-protein kinase MRCK beta	DIKPDNVLLDVNGHIR	606.6685	1816.9837	3	67	-777.777	-777.777	-777.777	-777.777	2591.541984	9.781315351	2590.5152	2591.431041	2592.9709	140807.9297	1816.9795	606.6672616	1816.979997	1816.979459	FALSE			-777.777	-777.777	-777.777	1	50.5	M:\Shao-En\MSDATA\kinaseinhib\k252a\solcomp\100x\J3\kinaseinhib_k252a_solcomp_100x_J3_combo.mgf.html		3	-777.777	-777.777	M:\Shao-En\MSDATA\kinaseinhib\k252a\solcomp\100x\J3\m03152008_j3_6.raw		50225201.5	1816.979505		606.6684511	TRUE	606.6672127	-777.777
-1	1	0	0.954	0.18	IPI:IPI00477763.4	196189	SPACER	SWISS-PROT:Q9Y5S2|TREMBL:Q86TR8;Q86XZ8|ENSEMBL:ENSP00000355237|REFSEQ:NP_006026|H-INV:HIT000070596|VEGA:OTTHUMP00000028140;OTTHUMP00000066098 Tax_Id=9606 Gene_Symbol=CDC42BPB Serine/threonine-protein kinase MRCK beta	DIKPDNVLLDVNGHIR	611.3471	1831.0196	3	26	-777.777	-777.777	-777.777	-777.777	0	0	2596.0002	0	0	0	1831.0138	611.3458444	1831.015745	0	FALSE			-777.777	-777.777	-777.777	1	19.4	M:\Shao-En\MSDATA\kinaseinhib\k252a\solcomp\100x\J3\kinaseinhib_k252a_solcomp_100x_J3_combo.mgf.html	1Arg6 1Lys8	3	-777.777	-777.777	M:\Shao-En\MSDATA\kinaseinhib\k252a\solcomp\100x\J3\m03152008_j3_6.raw		0	1816.979505		0	TRUE	0	-777.777
-1	1	0	0.954	0.18	IPI:IPI00477763.4	196189	SPACER	SWISS-PROT:Q9Y5S2|TREMBL:Q86TR8;Q86XZ8|ENSEMBL:ENSP00000355237|REFSEQ:NP_006026|H-INV:HIT000070596|VEGA:OTTHUMP00000028140;OTTHUMP00000066098 Tax_Id=9606 Gene_Symbol=CDC42BPB Serine/threonine-protein kinase MRCK beta	DIPCIFR	463.7484	925.4823	2	28	-777.777	-777.777	-777.777	-777.777	2719.013697	12.22933299	2716.7843	2719.058067	2719.7028	113185.0567	925.4787	463.7476859	925.4808464	919.4601868	FALSE			-777.777	-777.777	-777.777	1	13.8	M:\Shao-En\MSDATA\kinaseinhib\k252a\solcomp\100x\J3\kinaseinhib_k252a_solcomp_100x_J3_combo.mgf.html	1Arg6	3	-777.777	-777.777	M:\Shao-En\MSDATA\kinaseinhib\k252a\solcomp\100x\J3\m03152008_j3_6.raw		61662589.13	862.4370901		463.7484592	TRUE	463.7477452	-777.777
-1	1	0	0.954	0.18	IPI:IPI00477763.4	196189	SPACER	SWISS-PROT:Q9Y5S2|TREMBL:Q86TR8;Q86XZ8|ENSEMBL:ENSP00000355237|REFSEQ:NP_006026|H-INV:HIT000070596|VEGA:OTTHUMP00000028140;OTTHUMP00000066098 Tax_Id=9606 Gene_Symbol=CDC42BPB Serine/threonine-protein kinase MRCK beta	DIPCIFR	460.7377	919.4608	2	26	-777.777	-777.777	-777.777	-777.777	0	0	2716.0458	0	0	0	919.4586	460.736997	919.4594685	0	FALSE			-777.777	-777.777	-777.777	1	13.4	M:\Shao-En\MSDATA\kinaseinhib\k252a\solcomp\100x\J3\kinaseinhib_k252a_solcomp_100x_J3_combo.mgf.html		3	-777.777	-777.777	M:\Shao-En\MSDATA\kinaseinhib\k252a\solcomp\100x\J3\m03152008_j3_6.raw		0	862.4370901		0	TRUE	0	-777.777
-1	1	0	0.954	0.18	IPI:IPI00477763.4	196189	SPACER	SWISS-PROT:Q9Y5S2|TREMBL:Q86TR8;Q86XZ8|ENSEMBL:ENSP00000355237|REFSEQ:NP_006026|H-INV:HIT000070596|VEGA:OTTHUMP00000028140;OTTHUMP00000066098 Tax_Id=9606 Gene_Symbol=CDC42BPB Serine/threonine-protein kinase MRCK beta	DKYVAEFLEWAKPFTQLVK	771.4168	2311.2285	3	28	-777.777	-777.777	-777.777	-777.777	3347.595782	15.60913642	3344.7823	3347.542112	3348.9911	17598.93603	2311.2252	771.4149572	2311.223083	2311.225902	FALSE			-777.777	-777.777	-777.777	1	21.5	M:\Shao-En\MSDATA\kinaseinhib\k252a\solcomp\100x\J3\kinaseinhib_k252a_solcomp_100x_J3_combo.mgf.html		3	-777.777	-777.777	M:\Shao-En\MSDATA\kinaseinhib\k252a\solcomp\100x\J3\m03152008_j3_6.raw		4400104.027	2311.225205		771.4168209	TRUE	771.4149781	-777.777
-1	1	0	0.954	0.18	IPI:IPI00477763.4	196189	SPACER	SWISS-PROT:Q9Y5S2|TREMBL:Q86TR8;Q86XZ8|ENSEMBL:ENSP00000355237|REFSEQ:NP_006026|H-INV:HIT000070596|VEGA:OTTHUMP00000028140;OTTHUMP00000066098 Tax_Id=9606 Gene_Symbol=CDC42BPB Serine/threonine-protein kinase MRCK beta	DLEHSLQMEAYER	810.8708	1619.727	2	73	-777.777	-777.777	-777.777	-777.777	2611.39035	7.860284181	2611.7133	2610.908857	2610.7182	132628.4481	1619.7249	810.8688124	1619.723099	1619.725164	FALSE			-777.777	-777.777	-777.777	1	63.5	M:\Shao-En\MSDATA\kinaseinhib\k252a\solcomp\100x\J3\kinaseinhib_k252a_solcomp_100x_J3_combo.mgf.html		3	-777.777	-777.777	M:\Shao-En\MSDATA\kinaseinhib\k252a\solcomp\100x\J3\m03152008_j3_6.raw		30446933.39	1619.724955		810.8707539	TRUE	810.8687664	-777.777
-1	1	0	0.954	0.18	IPI:IPI00477763.4	196189	SPACER	SWISS-PROT:Q9Y5S2|TREMBL:Q86TR8;Q86XZ8|ENSEMBL:ENSP00000355237|REFSEQ:NP_006026|H-INV:HIT000070596|VEGA:OTTHUMP00000028140;OTTHUMP00000066098 Tax_Id=9606 Gene_Symbol=CDC42BPB Serine/threonine-protein kinase MRCK beta	DLEHSLQMEAYER	813.8832	1625.7518	2	58	-777.777	-777.777	-777.777	-777.777	0	0	2611.9751	0	0	0	1625.7451	813.8812014	1625.747877	0	FALSE			-777.777	-777.777	-777.777	1	42.4	M:\Shao-En\MSDATA\kinaseinhib\k252a\solcomp\100x\J3\kinaseinhib_k252a_solcomp_100x_J3_combo.mgf.html	1Arg6	3	-777.777	-777.777	M:\Shao-En\MSDATA\kinaseinhib\k252a\solcomp\100x\J3\m03152008_j3_6.raw		0	1619.724955		0	TRUE	0	-777.777
-1	1	0	0.954	0.18	IPI:IPI00477763.4	196189	SPACER	SWISS-PROT:Q9Y5S2|TREMBL:Q86TR8;Q86XZ8|ENSEMBL:ENSP00000355237|REFSEQ:NP_006026|H-INV:HIT000070596|VEGA:OTTHUMP00000028140;OTTHUMP00000066098 Tax_Id=9606 Gene_Symbol=CDC42BPB Serine/threonine-protein kinase MRCK beta	EASHVLEVK	510.2849	1018.5552	2	32	-777.777	-777.777	-777.777	-777.777	812.2488352	5.816258188	811.9445	812.2037337	812.1907	7436.938775	1018.5538	510.2840152	1018.553505	1010.53888	FALSE			-777.777	-777.777	-777.777	1	6.8	M:\Shao-En\MSDATA\kinaseinhib\k252a\solcomp\100x\J3\kinaseinhib_k252a_solcomp_100x_J3_combo.mgf.html	1Lys8	3	-777.777	-777.777	M:\Shao-En\MSDATA\kinaseinhib\k252a\solcomp\100x\J3\m03152008_j3_6.raw		3607716.43	1010.539635		510.2848065	TRUE	510.2839217	-777.777
-1	1	0	0.954	0.18	IPI:IPI00477763.4	196189	SPACER	SWISS-PROT:Q9Y5S2|TREMBL:Q86TR8;Q86XZ8|ENSEMBL:ENSP00000355237|REFSEQ:NP_006026|H-INV:HIT000070596|VEGA:OTTHUMP00000028140;OTTHUMP00000066098 Tax_Id=9606 Gene_Symbol=CDC42BPB Serine/threonine-protein kinase MRCK beta	EASHVLEVK	506.2778	1010.5411	2	28	-777.777	-777.777	-777.777	-777.777	0	0	812.7296	0	0	0	1010.5396	506.2769299	1010.539334	0	FALSE			-777.777	-777.777	-777.777	1	6.4	M:\Shao-En\MSDATA\kinaseinhib\k252a\solcomp\100x\J3\kinaseinhib_k252a_solcomp_100x_J3_combo.mgf.html		3	-777.777	-777.777	M:\Shao-En\MSDATA\kinaseinhib\k252a\solcomp\100x\J3\m03152008_j3_6.raw		0	1010.539635		0	TRUE	0	-777.777
-1	1	0	0.954	0.18	IPI:IPI00477763.4	196189	SPACER	SWISS-PROT:Q9Y5S2|TREMBL:Q86TR8;Q86XZ8|ENSEMBL:ENSP00000355237|REFSEQ:NP_006026|H-INV:HIT000070596|VEGA:OTTHUMP00000028140;OTTHUMP00000066098 Tax_Id=9606 Gene_Symbol=CDC42BPB Serine/threonine-protein kinase MRCK beta	ELEAQLDDAVAEASK	798.8977	1595.7808	2	105	-777.777	-777.777	-777.777	-777.777	2690.515461	8.002382541	2689.5664	2690.859698	2690.8591	207613.9783	1595.7769	798.8957564	1595.776987	1587.763591	FALSE			-777.777	-777.777	-777.777	1	79.5	M:\Shao-En\MSDATA\kinaseinhib\k252a\solcomp\100x\J3\kinaseinhib_k252a_solcomp_100x_J3_combo.mgf.html	1Lys8	3	-777.777	-777.777	M:\Shao-En\MSDATA\kinaseinhib\k252a\solcomp\100x\J3\m03152008_j3_6.raw		49213196.59	1587.762755		798.8976648	TRUE	798.8957212	-777.777
-1	1	0	0.954	0.18	IPI:IPI00477763.4	196189	SPACER	SWISS-PROT:Q9Y5S2|TREMBL:Q86TR8;Q86XZ8|ENSEMBL:ENSP00000355237|REFSEQ:NP_006026|H-INV:HIT000070596|VEGA:OTTHUMP00000028140;OTTHUMP00000066098 Tax_Id=9606 Gene_Symbol=CDC42BPB Serine/threonine-protein kinase MRCK beta	ELEAQLDDAVAEASK	794.8916	1587.7687	2	92	-777.777	-777.777	-777.777	-777.777	0	0	2689.8296	0	0	0	1587.7627	794.8896711	1587.764817	0	FALSE			-777.777	-777.777	-777.777	1	81.7	M:\Shao-En\MSDATA\kinaseinhib\k252a\solcomp\100x\J3\kinaseinhib_k252a_solcomp_100x_J3_combo.mgf.html		3	-777.777	-777.777	M:\Shao-En\MSDATA\kinaseinhib\k252a\solcomp\100x\J3\m03152008_j3_6.raw		0	1587.762755		0	TRUE	0	-777.777
-1	1	0	0.954	0.18	IPI:IPI00477763.4	196189	SPACER	SWISS-PROT:Q9Y5S2|TREMBL:Q86TR8;Q86XZ8|ENSEMBL:ENSP00000355237|REFSEQ:NP_006026|H-INV:HIT000070596|VEGA:OTTHUMP00000028140;OTTHUMP00000066098 Tax_Id=9606 Gene_Symbol=CDC42BPB Serine/threonine-protein kinase MRCK beta	ELLEEMEILK	623.8347	1245.6548	2	37	-777.777	-777.777	-777.777	-777.777	2904.206663	7.993687037	2905.744	2904.441229	2904.4529	44850.47591	1245.6526	623.8333986	1245.652272	1245.653479	FALSE			-777.777	-777.777	-777.777	1	12.4	M:\Shao-En\MSDATA\kinaseinhib\k252a\solcomp\100x\J3\kinaseinhib_k252a_solcomp_100x_J3_combo.mgf.html		3	-777.777	-777.777	M:\Shao-En\MSDATA\kinaseinhib\k252a\solcomp\100x\J3\m03152008_j3_6.raw		15385607.08	1245.652615		623.8346798	TRUE	623.8333784	-777.777
-1	1	0	0.954	0.18	IPI:IPI00477763.4	196189	SPACER	SWISS-PROT:Q9Y5S2|TREMBL:Q86TR8;Q86XZ8|ENSEMBL:ENSP00000355237|REFSEQ:NP_006026|H-INV:HIT000070596|VEGA:OTTHUMP00000028140;OTTHUMP00000066098 Tax_Id=9606 Gene_Symbol=CDC42BPB Serine/threonine-protein kinase MRCK beta	EMLRDPELR	386.8703	1157.5892	3	15	-777.777	-777.777	-777.777	-777.777	0	0	2187.0349	0	0	0	1157.5863	386.869868	1157.587816	0	FALSE			-777.777	-777.777	-777.777	1	1.2	M:\Shao-En\MSDATA\kinaseinhib\k252a\solcomp\100x\J3\kinaseinhib_k252a_solcomp_100x_J3_combo.mgf.html		3	-777.777	-777.777	M:\Shao-En\MSDATA\kinaseinhib\k252a\solcomp\100x\J3\m03152008_j3_6.raw		0	1157.586275		0	FALSE	0	-777.777
-1	1	0	0.954	0.18	IPI:IPI00477763.4	196189	SPACER	SWISS-PROT:Q9Y5S2|TREMBL:Q86TR8;Q86XZ8|ENSEMBL:ENSP00000355237|REFSEQ:NP_006026|H-INV:HIT000070596|VEGA:OTTHUMP00000028140;OTTHUMP00000066098 Tax_Id=9606 Gene_Symbol=CDC42BPB Serine/threonine-protein kinase MRCK beta	EVHDSESHQLALQK	814.9112	1627.8078	2	85	-777.777	-777.777	-777.777	-777.777	818.4897142	8.269740197	818.7125	812.0410375	817.6634	5393.348183	1627.8045	814.9091976	1627.80387	1619.789873	FALSE			-777.777	-777.777	-777.777	1	67.3	M:\Shao-En\MSDATA\kinaseinhib\k252a\solcomp\100x\J3\kinaseinhib_k252a_solcomp_100x_J3_combo.mgf.html	1Lys8	3	-777.777	-777.777	M:\Shao-En\MSDATA\kinaseinhib\k252a\solcomp\100x\J3\m03152008_j3_6.raw		1242156.3	1619.790325		814.9111656	TRUE	814.9091632	-777.777
-1	1	0	0.954	0.18	IPI:IPI00477763.4	196189	SPACER	SWISS-PROT:Q9Y5S2|TREMBL:Q86TR8;Q86XZ8|ENSEMBL:ENSP00000355237|REFSEQ:NP_006026|H-INV:HIT000070596|VEGA:OTTHUMP00000028140;OTTHUMP00000066098 Tax_Id=9606 Gene_Symbol=CDC42BPB Serine/threonine-protein kinase MRCK beta	EVHDSESHQLALQK	810.9047	1619.7948	2	71	-777.777	-777.777	-777.777	-777.777	0	0	819.274	0	0	0	1619.7903	810.9027123	1619.790899	0	FALSE			-777.777	-777.777	-777.777	1	52.3	M:\Shao-En\MSDATA\kinaseinhib\k252a\solcomp\100x\J3\kinaseinhib_k252a_solcomp_100x_J3_combo.mgf.html		3	-777.777	-777.777	M:\Shao-En\MSDATA\kinaseinhib\k252a\solcomp\100x\J3\m03152008_j3_6.raw		0	1619.790325		0	TRUE	0	-777.777
-1	1	0	0.954	0.18	IPI:IPI00477763.4	196189	SPACER	SWISS-PROT:Q9Y5S2|TREMBL:Q86TR8;Q86XZ8|ENSEMBL:ENSP00000355237|REFSEQ:NP_006026|H-INV:HIT000070596|VEGA:OTTHUMP00000028140;OTTHUMP00000066098 Tax_Id=9606 Gene_Symbol=CDC42BPB Serine/threonine-protein kinase MRCK beta	EVHDSESHQLALQK	543.6087	1627.8042	3	15	-777.777	-777.777	-777.777	-777.777	0	0	817.1341	0	0	0	1627.8045	543.6076929	1627.801291	0	FALSE			-777.777	-777.777	-777.777	1	2.9	M:\Shao-En\MSDATA\kinaseinhib\k252a\solcomp\100x\J3\kinaseinhib_k252a_solcomp_100x_J3_combo.mgf.html	1Lys8	3	-777.777	-777.777	M:\Shao-En\MSDATA\kinaseinhib\k252a\solcomp\100x\J3\m03152008_j3_6.raw		0	1619.790325		0	FALSE	0	-777.777
-1	1	0	0.954	0.18	IPI:IPI00477763.4	196189	SPACER	SWISS-PROT:Q9Y5S2|TREMBL:Q86TR8;Q86XZ8|ENSEMBL:ENSP00000355237|REFSEQ:NP_006026|H-INV:HIT000070596|VEGA:OTTHUMP00000028140;OTTHUMP00000066098 Tax_Id=9606 Gene_Symbol=CDC42BPB Serine/threonine-protein kinase MRCK beta	FEDKLPEDMAR	450.8844	1349.6315	3	34	-777.777	-777.777	-777.777	-777.777	2320.382022	7.78452225	2320.2403	2320.600565	2319.7355	37491.69764	1349.6285	450.8837331	1349.629411	1349.629643	FALSE			-777.777	-777.777	-777.777	1	20.1	M:\Shao-En\MSDATA\kinaseinhib\k252a\solcomp\100x\J3\kinaseinhib_k252a_solcomp_100x_J3_combo.mgf.html		3	-777.777	-777.777	M:\Shao-En\MSDATA\kinaseinhib\k252a\solcomp\100x\J3\m03152008_j3_6.raw		21718675.31	1349.628525		450.8844443	TRUE	450.8837774	-777.777
-1	1	0	0.954	0.18	IPI:IPI00477763.4	196189	SPACER	SWISS-PROT:Q9Y5S2|TREMBL:Q86TR8;Q86XZ8|ENSEMBL:ENSP00000355237|REFSEQ:NP_006026|H-INV:HIT000070596|VEGA:OTTHUMP00000028140;OTTHUMP00000066098 Tax_Id=9606 Gene_Symbol=CDC42BPB Serine/threonine-protein kinase MRCK beta	FEDKLPEDMAR	455.5631	1363.6674	3	23	-777.777	-777.777	-777.777	-777.777	0	0	2320.496	0	0	0	1363.6628	455.5624159	1363.66546	0	FALSE			-777.777	-777.777	-777.777	1	12.6	M:\Shao-En\MSDATA\kinaseinhib\k252a\solcomp\100x\J3\kinaseinhib_k252a_solcomp_100x_J3_combo.mgf.html	1Arg6 1Lys8	3	-777.777	-777.777	M:\Shao-En\MSDATA\kinaseinhib\k252a\solcomp\100x\J3\m03152008_j3_6.raw		0	1349.628525		0	FALSE	0	-777.777
-1	1	0	0.954	0.18	IPI:IPI00477763.4	196189	SPACER	SWISS-PROT:Q9Y5S2|TREMBL:Q86TR8;Q86XZ8|ENSEMBL:ENSP00000355237|REFSEQ:NP_006026|H-INV:HIT000070596|VEGA:OTTHUMP00000028140;OTTHUMP00000066098 Tax_Id=9606 Gene_Symbol=CDC42BPB Serine/threonine-protein kinase MRCK beta	FNEIVAPGSVQCLAVLR	937.0078	1872.0011	2	90	-777.777	-777.777	-777.777	-777.777	2884.481573	5.97881621	2884.7739	2884.266145	2884.2635	96179.67165	1871.9927	937.0053497	1871.996174	1871.995415	FALSE			-777.777	-777.777	-777.777	1	81.9	M:\Shao-En\MSDATA\kinaseinhib\k252a\solcomp\100x\J3\kinaseinhib_k252a_solcomp_100x_J3_combo.mgf.html		3	-777.777	-777.777	M:\Shao-En\MSDATA\kinaseinhib\k252a\solcomp\100x\J3\m03152008_j3_6.raw		17863568.58	1814.97125		937.0078272	TRUE	937.0053769	-777.777
-1	1	0	0.954	0.18	IPI:IPI00477763.4	196189	SPACER	SWISS-PROT:Q9Y5S2|TREMBL:Q86TR8;Q86XZ8|ENSEMBL:ENSP00000355237|REFSEQ:NP_006026|H-INV:HIT000070596|VEGA:OTTHUMP00000028140;OTTHUMP00000066098 Tax_Id=9606 Gene_Symbol=CDC42BPB Serine/threonine-protein kinase MRCK beta	FQFPSHVTDVSEEAK	864.9213	1727.8281	2	51	-777.777	-777.777	-777.777	-777.777	2486.967141	10.19184374	2487.7974	2487.671697	2486.7523	39808.05513	1727.8246	864.9191141	1727.823703	1719.808256	FALSE			-777.777	-777.777	-777.777	1	41.2	M:\Shao-En\MSDATA\kinaseinhib\k252a\solcomp\100x\J3\kinaseinhib_k252a_solcomp_100x_J3_combo.mgf.html	1Lys8	3	-777.777	-777.777	M:\Shao-En\MSDATA\kinaseinhib\k252a\solcomp\100x\J3\m03152008_j3_6.raw		8443408.891	1719.810385		864.9213232	TRUE	864.9191373	-777.777
-1	1	0	0.954	0.18	IPI:IPI00477763.4	196189	SPACER	SWISS-PROT:Q9Y5S2|TREMBL:Q86TR8;Q86XZ8|ENSEMBL:ENSP00000355237|REFSEQ:NP_006026|H-INV:HIT000070596|VEGA:OTTHUMP00000028140;OTTHUMP00000066098 Tax_Id=9606 Gene_Symbol=CDC42BPB Serine/threonine-protein kinase MRCK beta	FQFPSHVTDVSEEAK	576.9495	1727.8266	3	12	-777.777	-777.777	-777.777	-777.777	0	0	2489.3361	0	0	0	1727.8246	576.9483706	1727.823324	0	FALSE			-777.777	-777.777	-777.777	1	5.1	M:\Shao-En\MSDATA\kinaseinhib\k252a\solcomp\100x\J3\kinaseinhib_k252a_solcomp_100x_J3_combo.mgf.html	1Lys8	3	-777.777	-777.777	M:\Shao-En\MSDATA\kinaseinhib\k252a\solcomp\100x\J3\m03152008_j3_6.raw		0	1719.810385		0	FALSE	0	-777.777
-1	1	0	0.954	0.18	IPI:IPI00477763.4	196189	SPACER	SWISS-PROT:Q9Y5S2|TREMBL:Q86TR8;Q86XZ8|ENSEMBL:ENSP00000355237|REFSEQ:NP_006026|H-INV:HIT000070596|VEGA:OTTHUMP00000028140;OTTHUMP00000066098 Tax_Id=9606 Gene_Symbol=CDC42BPB Serine/threonine-protein kinase MRCK beta	FQFPSHVTDVSEEAKDLIQR	787.4095	2359.2066	3	27	-777.777	-777.777	-777.777	-777.777	2813.718835	12.71312266	2813.9753	2813.148808	2814.5425	52317.61508	2359.1994	787.4075985	2359.201007	2345.163602	FALSE			-777.777	-777.777	-777.777	1	21	M:\Shao-En\MSDATA\kinaseinhib\k252a\solcomp\100x\J3\kinaseinhib_k252a_solcomp_100x_J3_combo.mgf.html	1Arg6 1Lys8	3	-777.777	-777.777	M:\Shao-En\MSDATA\kinaseinhib\k252a\solcomp\100x\J3\m03152008_j3_6.raw		12917881.16	2345.165135		787.4094966	TRUE	787.4075951	-777.777
-1	1	0	0.954	0.18	IPI:IPI00477763.4	196189	SPACER	SWISS-PROT:Q9Y5S2|TREMBL:Q86TR8;Q86XZ8|ENSEMBL:ENSP00000355237|REFSEQ:NP_006026|H-INV:HIT000070596|VEGA:OTTHUMP00000028140;OTTHUMP00000066098 Tax_Id=9606 Gene_Symbol=CDC42BPB Serine/threonine-protein kinase MRCK beta	FQFPSHVTDVSEEAKDLIQR	782.7305	2345.1698	3	20	-777.777	-777.777	-777.777	-777.777	0	0	2815.7862	0	0	0	2345.1651	782.7286157	2345.164059	0	FALSE			-777.777	-777.777	-777.777	1	15.2	M:\Shao-En\MSDATA\kinaseinhib\k252a\solcomp\100x\J3\kinaseinhib_k252a_solcomp_100x_J3_combo.mgf.html		3	-777.777	-777.777	M:\Shao-En\MSDATA\kinaseinhib\k252a\solcomp\100x\J3\m03152008_j3_6.raw		0	2345.165135		0	FALSE	0	-777.777
-1	1	0	0.954	0.18	IPI:IPI00477763.4	196189	SPACER	SWISS-PROT:Q9Y5S2|TREMBL:Q86TR8;Q86XZ8|ENSEMBL:ENSP00000355237|REFSEQ:NP_006026|H-INV:HIT000070596|VEGA:OTTHUMP00000028140;OTTHUMP00000066098 Tax_Id=9606 Gene_Symbol=CDC42BPB Serine/threonine-protein kinase MRCK beta	FVFKVPEEER	427.2292	1278.6658	3	17	-777.777	-777.777	-777.777	-777.777	0	0	2470.121	0	0	0	1278.6608	427.2286199	1278.664072	0	FALSE			-777.777	-777.777	-777.777	1	5.5	M:\Shao-En\MSDATA\kinaseinhib\k252a\solcomp\100x\J3\kinaseinhib_k252a_solcomp_100x_J3_combo.mgf.html		3	-777.777	-777.777	M:\Shao-En\MSDATA\kinaseinhib\k252a\solcomp\100x\J3\m03152008_j3_6.raw		0	1278.660805		0	FALSE	0	-777.777
-1	1	0	0.954	0.18	IPI:IPI00477763.4	196189	SPACER	SWISS-PROT:Q9Y5S2|TREMBL:Q86TR8;Q86XZ8|ENSEMBL:ENSP00000355237|REFSEQ:NP_006026|H-INV:HIT000070596|VEGA:OTTHUMP00000028140;OTTHUMP00000066098 Tax_Id=9606 Gene_Symbol=CDC42BPB Serine/threonine-protein kinase MRCK beta	GAFGEVAVVK	488.7781	975.5416	2	72	-777.777	-777.777	-777.777	-777.777	2373.411256	7.937970331	2373.1798	2373.451818	2372.6756	97422.05679	975.5388	488.7772941	975.5400628	975.5395968	FALSE			-777.777	-777.777	-777.777	1	49.7	M:\Shao-En\MSDATA\kinaseinhib\k252a\solcomp\100x\J3\kinaseinhib_k252a_solcomp_100x_J3_combo.mgf.html		3	-777.777	-777.777	M:\Shao-En\MSDATA\kinaseinhib\k252a\solcomp\100x\J3\m03152008_j3_6.raw		49827377.88	975.5388947		488.7780598	TRUE	488.7772539	-777.777
-1	1	0	0.954	0.18	IPI:IPI00477763.4	196189	SPACER	SWISS-PROT:Q9Y5S2|TREMBL:Q86TR8;Q86XZ8|ENSEMBL:ENSP00000355237|REFSEQ:NP_006026|H-INV:HIT000070596|VEGA:OTTHUMP00000028140;OTTHUMP00000066098 Tax_Id=9606 Gene_Symbol=CDC42BPB Serine/threonine-protein kinase MRCK beta	GAFGEVAVVK	492.7853	983.556	2	70	-777.777	-777.777	-777.777	-777.777	0	0	2373.4129	0	0	0	983.5531	492.7844794	983.5544334	0	FALSE			-777.777	-777.777	-777.777	1	48.8	M:\Shao-En\MSDATA\kinaseinhib\k252a\solcomp\100x\J3\kinaseinhib_k252a_solcomp_100x_J3_combo.mgf.html	1Lys8	3	-777.777	-777.777	M:\Shao-En\MSDATA\kinaseinhib\k252a\solcomp\100x\J3\m03152008_j3_6.raw		0	975.5388947		0	TRUE	0	-777.777
-1	1	0	0.954	0.18	IPI:IPI00477763.4	196189	SPACER	SWISS-PROT:Q9Y5S2|TREMBL:Q86TR8;Q86XZ8|ENSEMBL:ENSP00000355237|REFSEQ:NP_006026|H-INV:HIT000070596|VEGA:OTTHUMP00000028140;OTTHUMP00000066098 Tax_Id=9606 Gene_Symbol=CDC42BPB Serine/threonine-protein kinase MRCK beta	GAFGEVAVVK	488.778	975.5415	2	18	-777.777	-777.777	-777.777	-777.777	0	0	2379.1131	0	0	0	975.5388	488.7771941	975.5398628	0	FALSE			-777.777	-777.777	-777.777	1	2.6	M:\Shao-En\MSDATA\kinaseinhib\k252a\solcomp\100x\J3\kinaseinhib_k252a_solcomp_100x_J3_combo.mgf.html		3	-777.777	-777.777	M:\Shao-En\MSDATA\kinaseinhib\k252a\solcomp\100x\J3\m03152008_j3_5.raw		0	975.5388947		0	FALSE	0	-777.777
-1	1	0	0.954	0.18	IPI:IPI00477763.4	196189	SPACER	SWISS-PROT:Q9Y5S2|TREMBL:Q86TR8;Q86XZ8|ENSEMBL:ENSP00000355237|REFSEQ:NP_006026|H-INV:HIT000070596|VEGA:OTTHUMP00000028140;OTTHUMP00000066098 Tax_Id=9606 Gene_Symbol=CDC42BPB Serine/threonine-protein kinase MRCK beta	GAGATLEHQQEISK	734.8748	1467.7351	2	89	-777.777	-777.777	-777.777	-777.777	830.3971743	8.093096577	832.8902	830.0503222	830.1342	9167.948134	1467.7317	734.8730912	1467.731657	1467.731233	FALSE			-777.777	-777.777	-777.777	1	66.5	M:\Shao-En\MSDATA\kinaseinhib\k252a\solcomp\100x\J3\kinaseinhib_k252a_solcomp_100x_J3_combo.mgf.html		3	-777.777	-777.777	M:\Shao-En\MSDATA\kinaseinhib\k252a\solcomp\100x\J3\m03152008_j3_6.raw		2448617.667	1467.731745		734.8748437	TRUE	734.873135	-777.777
-1	1	0	0.954	0.18	IPI:IPI00477763.4	196189	SPACER	SWISS-PROT:Q9Y5S2|TREMBL:Q86TR8;Q86XZ8|ENSEMBL:ENSP00000355237|REFSEQ:NP_006026|H-INV:HIT000070596|VEGA:OTTHUMP00000028140;OTTHUMP00000066098 Tax_Id=9606 Gene_Symbol=CDC42BPB Serine/threonine-protein kinase MRCK beta	GAGATLEHQQEISK	738.8806	1475.7466	2	72	-777.777	-777.777	-777.777	-777.777	0	0	829.5602	0	0	0	1475.7459	738.8788765	1475.743228	0	FALSE			-777.777	-777.777	-777.777	1	46.1	M:\Shao-En\MSDATA\kinaseinhib\k252a\solcomp\100x\J3\kinaseinhib_k252a_solcomp_100x_J3_combo.mgf.html	1Lys8	3	-777.777	-777.777	M:\Shao-En\MSDATA\kinaseinhib\k252a\solcomp\100x\J3\m03152008_j3_6.raw		0	1467.731745		0	TRUE	0	-777.777
-1	1	0	0.954	0.18	IPI:IPI00477763.4	196189	SPACER	SWISS-PROT:Q9Y5S2|TREMBL:Q86TR8;Q86XZ8|ENSEMBL:ENSP00000355237|REFSEQ:NP_006026|H-INV:HIT000070596|VEGA:OTTHUMP00000028140;OTTHUMP00000066098 Tax_Id=9606 Gene_Symbol=CDC42BPB Serine/threonine-protein kinase MRCK beta	GYLQALASK	479.7772	957.5399	2	55	-777.777	-777.777	-777.777	-777.777	2430.945534	9.935110214	2427.7219	2431.496105	2430.773	119697.4308	957.5374	479.7764271	957.5383288	949.5232811	FALSE			-777.777	-777.777	-777.777	1	30.4	M:\Shao-En\MSDATA\kinaseinhib\k252a\solcomp\100x\J3\kinaseinhib_k252a_solcomp_100x_J3_combo.mgf.html	1Lys8	3	-777.777	-777.777	M:\Shao-En\MSDATA\kinaseinhib\k252a\solcomp\100x\J3\m03152008_j3_6.raw		62021041.69	949.5232647		479.7771847	TRUE	479.7764118	-777.777
-1	1	0	0.954	0.18	IPI:IPI00477763.4	196189	SPACER	SWISS-PROT:Q9Y5S2|TREMBL:Q86TR8;Q86XZ8|ENSEMBL:ENSP00000355237|REFSEQ:NP_006026|H-INV:HIT000070596|VEGA:OTTHUMP00000028140;OTTHUMP00000066098 Tax_Id=9606 Gene_Symbol=CDC42BPB Serine/threonine-protein kinase MRCK beta	GYLQALASK	475.769	949.5235	2	51	-777.777	-777.777	-777.777	-777.777	0	0	2429.4981	0	0	0	949.5232	475.7682418	949.5219582	0	FALSE			-777.777	-777.777	-777.777	1	34.6	M:\Shao-En\MSDATA\kinaseinhib\k252a\solcomp\100x\J3\kinaseinhib_k252a_solcomp_100x_J3_combo.mgf.html		3	-777.777	-777.777	M:\Shao-En\MSDATA\kinaseinhib\k252a\solcomp\100x\J3\m03152008_j3_6.raw		0	949.5232647		0	TRUE	0	-777.777
-1	1	0	0.954	0.18	IPI:IPI00477763.4	196189	SPACER	SWISS-PROT:Q9Y5S2|TREMBL:Q86TR8;Q86XZ8|ENSEMBL:ENSP00000355237|REFSEQ:NP_006026|H-INV:HIT000070596|VEGA:OTTHUMP00000028140;OTTHUMP00000066098 Tax_Id=9606 Gene_Symbol=CDC42BPB Serine/threonine-protein kinase MRCK beta	HAFFEGLNWENIR	819.9129	1637.8112	2	88	-777.777	-777.777	-777.777	-777.777	2870.052461	8.181137145	2868.8269	2870.452698	2871.4304	96786.70976	1637.8045	819.9108793	1637.807233	1631.783975	FALSE			-777.777	-777.777	-777.777	1	71.3	M:\Shao-En\MSDATA\kinaseinhib\k252a\solcomp\100x\J3\kinaseinhib_k252a_solcomp_100x_J3_combo.mgf.html	1Arg6	3	-777.777	-777.777	M:\Shao-En\MSDATA\kinaseinhib\k252a\solcomp\100x\J3\m03152008_j3_6.raw		22037448.34	1631.784445		819.9124215	TRUE	819.9104008	-777.777
-1	1	0	0.954	0.18	IPI:IPI00477763.4	196189	SPACER	SWISS-PROT:Q9Y5S2|TREMBL:Q86TR8;Q86XZ8|ENSEMBL:ENSP00000355237|REFSEQ:NP_006026|H-INV:HIT000070596|VEGA:OTTHUMP00000028140;OTTHUMP00000066098 Tax_Id=9606 Gene_Symbol=CDC42BPB Serine/threonine-protein kinase MRCK beta	HAFFEGLNWENIR	816.9016	1631.7886	2	76	-777.777	-777.777	-777.777	-777.777	0	0	2868.5624	0	0	0	1631.7844	816.8995903	1631.784655	0	FALSE			-777.777	-777.777	-777.777	1	59.9	M:\Shao-En\MSDATA\kinaseinhib\k252a\solcomp\100x\J3\kinaseinhib_k252a_solcomp_100x_J3_combo.mgf.html		3	-777.777	-777.777	M:\Shao-En\MSDATA\kinaseinhib\k252a\solcomp\100x\J3\m03152008_j3_6.raw		0	1631.784445		0	TRUE	0	-777.777
-1	1	0	0.954	0.18	IPI:IPI00477763.4	196189	SPACER	SWISS-PROT:Q9Y5S2|TREMBL:Q86TR8;Q86XZ8|ENSEMBL:ENSP00000355237|REFSEQ:NP_006026|H-INV:HIT000070596|VEGA:OTTHUMP00000028140;OTTHUMP00000066098 Tax_Id=9606 Gene_Symbol=CDC42BPB Serine/threonine-protein kinase MRCK beta	HAFFEGLNWENIR	544.9372	1631.7897	3	44	-777.777	-777.777	-777.777	-777.777	2870.239964	8.181137145	2868.2917	2870.397172	2871.4304	55567.06202	1631.7844	544.9361881	1631.786776	1631.78582	FALSE			-777.777	-777.777	-777.777	1	23.1	M:\Shao-En\MSDATA\kinaseinhib\k252a\solcomp\100x\J3\kinaseinhib_k252a_solcomp_100x_J3_combo.mgf.html		3	-777.777	-777.777	M:\Shao-En\MSDATA\kinaseinhib\k252a\solcomp\100x\J3\m03152008_j3_6.raw		24073220.56	1631.784445		544.9370524	TRUE	544.9360404	-777.777
-1	1	0	0.954	0.18	IPI:IPI00477763.4	196189	SPACER	SWISS-PROT:Q9Y5S2|TREMBL:Q86TR8;Q86XZ8|ENSEMBL:ENSP00000355237|REFSEQ:NP_006026|H-INV:HIT000070596|VEGA:OTTHUMP00000028140;OTTHUMP00000066098 Tax_Id=9606 Gene_Symbol=CDC42BPB Serine/threonine-protein kinase MRCK beta	IADSNRLER	537.2882	1072.5619	2	36	-777.777	-777.777	-777.777	-777.777	753.9118865	3.6618	755.1135	753.5647388	754.3392	12048.02327	1072.5625	537.2872161	1072.559907	1072.561312	FALSE			-777.777	-777.777	-777.777	1	11.2	M:\Shao-En\MSDATA\kinaseinhib\k252a\solcomp\100x\J3\kinaseinhib_k252a_solcomp_100x_J3_combo.mgf.html		3	-777.777	-777.777	M:\Shao-En\MSDATA\kinaseinhib\k252a\solcomp\100x\J3\m03152008_j3_6.raw		5203678.008	1072.562505		537.2882498	TRUE	537.2872659	-777.777
-1	1	0	0.954	0.18	IPI:IPI00477763.4	196189	SPACER	SWISS-PROT:Q9Y5S2|TREMBL:Q86TR8;Q86XZ8|ENSEMBL:ENSP00000355237|REFSEQ:NP_006026|H-INV:HIT000070596|VEGA:OTTHUMP00000028140;OTTHUMP00000066098 Tax_Id=9606 Gene_Symbol=CDC42BPB Serine/threonine-protein kinase MRCK beta	IADSNRLER	543.3091	1084.6037	2	27	-777.777	-777.777	-777.777	-777.777	0	0	755.9159	0	0	0	1084.6027	543.308094	1084.601663	0	FALSE			-777.777	-777.777	-777.777	1	1.8	M:\Shao-En\MSDATA\kinaseinhib\k252a\solcomp\100x\J3\kinaseinhib_k252a_solcomp_100x_J3_combo.mgf.html	2Arg6	3	-777.777	-777.777	M:\Shao-En\MSDATA\kinaseinhib\k252a\solcomp\100x\J3\m03152008_j3_6.raw		0	1072.562505		0	TRUE	0	-777.777
-1	1	0	0.954	0.18	IPI:IPI00477763.4	196189	SPACER	SWISS-PROT:Q9Y5S2|TREMBL:Q86TR8;Q86XZ8|ENSEMBL:ENSP00000355237|REFSEQ:NP_006026|H-INV:HIT000070596|VEGA:OTTHUMP00000028140;OTTHUMP00000066098 Tax_Id=9606 Gene_Symbol=CDC42BPB Serine/threonine-protein kinase MRCK beta	ILNKWEMLK	392.2275	1173.6607	3	26	-777.777	-777.777	-777.777	-777.777	2438.477566	7.686526761	2438.592	2438.579549	2437.6038	30240.44262	1173.658	392.2270483	1173.659357	1173.659393	FALSE			-777.777	-777.777	-777.777	1	3.3	M:\Shao-En\MSDATA\kinaseinhib\k252a\solcomp\100x\J3\kinaseinhib_k252a_solcomp_100x_J3_combo.mgf.html		3	-777.777	-777.777	M:\Shao-En\MSDATA\kinaseinhib\k252a\solcomp\100x\J3\m03152008_j3_6.raw		21406574.75	1173.657985		392.227511	TRUE	392.2270593	-777.777
-1	1	0	0.954	0.18	IPI:IPI00477763.4	196189	SPACER	SWISS-PROT:Q9Y5S2|TREMBL:Q86TR8;Q86XZ8|ENSEMBL:ENSP00000355237|REFSEQ:NP_006026|H-INV:HIT000070596|VEGA:OTTHUMP00000028140;OTTHUMP00000066098 Tax_Id=9606 Gene_Symbol=CDC42BPB Serine/threonine-protein kinase MRCK beta	IRPLNSEGTLNLLNCEPPR	735.7341	2204.1805	3	26	-777.777	-777.777	-777.777	-777.777	2628.69947	12.22246472	2631.6523	2629.045802	2628.3276	63069.86727	2204.1774	735.7323881	2204.175376	2192.138006	FALSE			-777.777	-777.777	-777.777	1	20	M:\Shao-En\MSDATA\kinaseinhib\k252a\solcomp\100x\J3\kinaseinhib_k252a_solcomp_100x_J3_combo.mgf.html	2Arg6	3	-777.777	-777.777	M:\Shao-En\MSDATA\kinaseinhib\k252a\solcomp\100x\J3\m03152008_j3_6.raw		17133188.47	2135.11569		735.7340606	TRUE	735.7323487	-777.777
-1	1	0	0.954	0.18	IPI:IPI00477763.4	196189	SPACER	SWISS-PROT:Q9Y5S2|TREMBL:Q86TR8;Q86XZ8|ENSEMBL:ENSP00000355237|REFSEQ:NP_006026|H-INV:HIT000070596|VEGA:OTTHUMP00000028140;OTTHUMP00000066098 Tax_Id=9606 Gene_Symbol=CDC42BPB Serine/threonine-protein kinase MRCK beta	IRPLNSEGTLNLLNCEPPR	731.7208	2192.1405	3	24	-777.777	-777.777	-777.777	-777.777	0	0	2631.132	0	0	0	2192.1371	731.7191028	2192.13552	0	FALSE			-777.777	-777.777	-777.777	1	16.2	M:\Shao-En\MSDATA\kinaseinhib\k252a\solcomp\100x\J3\kinaseinhib_k252a_solcomp_100x_J3_combo.mgf.html		3	-777.777	-777.777	M:\Shao-En\MSDATA\kinaseinhib\k252a\solcomp\100x\J3\m03152008_j3_6.raw		0	2135.11569		0	FALSE	0	-777.777
-1	1	0	0.954	0.18	IPI:IPI00477763.4	196189	SPACER	SWISS-PROT:Q9Y5S2|TREMBL:Q86TR8;Q86XZ8|ENSEMBL:ENSP00000355237|REFSEQ:NP_006026|H-INV:HIT000070596|VEGA:OTTHUMP00000028140;OTTHUMP00000066098 Tax_Id=9606 Gene_Symbol=CDC42BPB Serine/threonine-protein kinase MRCK beta	IVILLCGR	472.2925	942.5705	2	51	-777.777	-777.777	-777.777	-777.777	2576.019732	8.025372288	2574.6801	2576.136514	2575.3979	148854.5615	942.5684	472.2917546	942.5689837	942.5692136	FALSE			-777.777	-777.777	-777.777	1	34.1	M:\Shao-En\MSDATA\kinaseinhib\k252a\solcomp\100x\J3\kinaseinhib_k252a_solcomp_100x_J3_combo.mgf.html		3	-777.777	-777.777	M:\Shao-En\MSDATA\kinaseinhib\k252a\solcomp\100x\J3\m03152008_j3_6.raw		80108239.5	885.5469701		472.2925191	TRUE	472.2917737	-777.777
-1	1	0	0.954	0.18	IPI:IPI00477763.4	196189	SPACER	SWISS-PROT:Q9Y5S2|TREMBL:Q86TR8;Q86XZ8|ENSEMBL:ENSP00000355237|REFSEQ:NP_006026|H-INV:HIT000070596|VEGA:OTTHUMP00000028140;OTTHUMP00000066098 Tax_Id=9606 Gene_Symbol=CDC42BPB Serine/threonine-protein kinase MRCK beta	IVILLCGR	475.3026	948.5906	2	50	-777.777	-777.777	-777.777	-777.777	0	0	2574.9094	0	0	0	948.5885	475.3018435	948.5891617	0	FALSE			-777.777	-777.777	-777.777	1	32.2	M:\Shao-En\MSDATA\kinaseinhib\k252a\solcomp\100x\J3\kinaseinhib_k252a_solcomp_100x_J3_combo.mgf.html	1Arg6	3	-777.777	-777.777	M:\Shao-En\MSDATA\kinaseinhib\k252a\solcomp\100x\J3\m03152008_j3_6.raw		0	885.5469701		0	TRUE	0	-777.777
-1	1	0	0.954	0.18	IPI:IPI00477763.4	196189	SPACER	SWISS-PROT:Q9Y5S2|TREMBL:Q86TR8;Q86XZ8|ENSEMBL:ENSP00000355237|REFSEQ:NP_006026|H-INV:HIT000070596|VEGA:OTTHUMP00000028140;OTTHUMP00000066098 Tax_Id=9606 Gene_Symbol=CDC42BPB Serine/threonine-protein kinase MRCK beta	KFNEIVAPGSVQCLAVLR	1001.0551	2000.0957	2	55	-777.777	-777.777	-777.777	-777.777	2736.755238	8.050346354	2737.4446	2736.868758	2737.7193	73418.5225	2000.0876	1001.052415	2000.090304	2000.086063	FALSE			-777.777	-777.777	-777.777	1	50.1	M:\Shao-En\MSDATA\kinaseinhib\k252a\solcomp\100x\J3\kinaseinhib_k252a_solcomp_100x_J3_combo.mgf.html		3	-777.777	-777.777	M:\Shao-En\MSDATA\kinaseinhib\k252a\solcomp\100x\J3\m03152008_j3_6.raw		12348196.73	1943.06621		1001.054705	TRUE	1001.05202	-777.777
-1	1	0	0.954	0.18	IPI:IPI00477763.4	196189	SPACER	SWISS-PROT:Q9Y5S2|TREMBL:Q86TR8;Q86XZ8|ENSEMBL:ENSP00000355237|REFSEQ:NP_006026|H-INV:HIT000070596|VEGA:OTTHUMP00000028140;OTTHUMP00000066098 Tax_Id=9606 Gene_Symbol=CDC42BPB Serine/threonine-protein kinase MRCK beta	KFNEIVAPGSVQCLAVLR	667.7056	2000.095	3	54	-777.777	-777.777	-777.777	-777.777	2736.32475	5.830283289	2735.4251	2736.803048	2735.9747	123099.0923	2000.0876	667.7041377	2000.090625	2000.088044	FALSE			-777.777	-777.777	-777.777	1	45.2	M:\Shao-En\MSDATA\kinaseinhib\k252a\solcomp\100x\J3\kinaseinhib_k252a_solcomp_100x_J3_combo.mgf.html		3	-777.777	-777.777	M:\Shao-En\MSDATA\kinaseinhib\k252a\solcomp\100x\J3\m03152008_j3_6.raw		38372072.44	1943.06621		667.7054905	TRUE	667.7040282	-777.777
-1	1	0	0.954	0.18	IPI:IPI00477763.4	196189	SPACER	SWISS-PROT:Q9Y5S2|TREMBL:Q86TR8;Q86XZ8|ENSEMBL:ENSP00000355237|REFSEQ:NP_006026|H-INV:HIT000070596|VEGA:OTTHUMP00000028140;OTTHUMP00000066098 Tax_Id=9606 Gene_Symbol=CDC42BPB Serine/threonine-protein kinase MRCK beta	KLALQEFSELNER	788.9225	1575.8305	2	85	-777.777	-777.777	-777.777	-777.777	2573.59553	5.768792519	2573.3949	2573.638816	2573.6478	166620.6037	1575.8256	788.920593	1575.826661	1575.825334	FALSE			-777.777	-777.777	-777.777	1	59.1	M:\Shao-En\MSDATA\kinaseinhib\k252a\solcomp\100x\J3\kinaseinhib_k252a_solcomp_100x_J3_combo.mgf.html		3	-777.777	-777.777	M:\Shao-En\MSDATA\kinaseinhib\k252a\solcomp\100x\J3\m03152008_j3_6.raw		40119800.16	1575.825645		788.9224665	TRUE	788.9205595	-777.777
-1	1	0	0.954	0.18	IPI:IPI00477763.4	196189	SPACER	SWISS-PROT:Q9Y5S2|TREMBL:Q86TR8;Q86XZ8|ENSEMBL:ENSP00000355237|REFSEQ:NP_006026|H-INV:HIT000070596|VEGA:OTTHUMP00000028140;OTTHUMP00000066098 Tax_Id=9606 Gene_Symbol=CDC42BPB Serine/threonine-protein kinase MRCK beta	KLALQEFSELNER	526.2842	1575.8307	3	25	-777.777	-777.777	-777.777	-777.777	0	0	2575.1386	0	0	0	1575.8256	526.2832565	1575.827981	0	FALSE			-777.777	-777.777	-777.777	1	13	M:\Shao-En\MSDATA\kinaseinhib\k252a\solcomp\100x\J3\kinaseinhib_k252a_solcomp_100x_J3_combo.mgf.html		3	-777.777	-777.777	M:\Shao-En\MSDATA\kinaseinhib\k252a\solcomp\100x\J3\m03152008_j3_6.raw		0	1575.825645		0	FALSE	0	-777.777
-1	1	0	0.954	0.18	IPI:IPI00477763.4	196189	SPACER	SWISS-PROT:Q9Y5S2|TREMBL:Q86TR8;Q86XZ8|ENSEMBL:ENSP00000355237|REFSEQ:NP_006026|H-INV:HIT000070596|VEGA:OTTHUMP00000028140;OTTHUMP00000066098 Tax_Id=9606 Gene_Symbol=CDC42BPB Serine/threonine-protein kinase MRCK beta	KLEQLLLDGPWR	734.4205	1466.8265	2	44	-777.777	-777.777	-777.777	-777.777	2850.441766	12.62454267	2849.1548	2851.106298	2851.1964	54868.89245	1466.8245	734.4187929	1466.82306	1466.825996	FALSE			-777.777	-777.777	-777.777	1	30.4	M:\Shao-En\MSDATA\kinaseinhib\k252a\solcomp\100x\J3\kinaseinhib_k252a_solcomp_100x_J3_combo.mgf.html		3	-777.777	-777.777	M:\Shao-En\MSDATA\kinaseinhib\k252a\solcomp\100x\J3\m03152008_j3_6.raw		14744094.28	1466.824515		734.4230249	TRUE	734.4213178	-777.777
-1	1	0	0.954	0.18	IPI:IPI00477763.4	196189	SPACER	SWISS-PROT:Q9Y5S2|TREMBL:Q86TR8;Q86XZ8|ENSEMBL:ENSP00000355237|REFSEQ:NP_006026|H-INV:HIT000070596|VEGA:OTTHUMP00000028140;OTTHUMP00000066098 Tax_Id=9606 Gene_Symbol=CDC42BPB Serine/threonine-protein kinase MRCK beta	KLNEEIER	515.7797	1029.5449	2	45	-777.777	-777.777	-777.777	-777.777	788.7850747	5.895177603	788.2213	788.8175829	788.7647	6820.014294	1029.5454	515.778795	1029.543065	1029.544343	FALSE			-777.777	-777.777	-777.777	1	21.1	M:\Shao-En\MSDATA\kinaseinhib\k252a\solcomp\100x\J3\kinaseinhib_k252a_solcomp_100x_J3_combo.mgf.html		3	-777.777	-777.777	M:\Shao-En\MSDATA\kinaseinhib\k252a\solcomp\100x\J3\m03152008_j3_6.raw		3134462.766	1029.545455		515.7797534	TRUE	515.7788484	-777.777
-1	1	0	0.954	0.18	IPI:IPI00477763.4	196189	SPACER	SWISS-PROT:Q9Y5S2|TREMBL:Q86TR8;Q86XZ8|ENSEMBL:ENSP00000355237|REFSEQ:NP_006026|H-INV:HIT000070596|VEGA:OTTHUMP00000028140;OTTHUMP00000066098 Tax_Id=9606 Gene_Symbol=CDC42BPB Serine/threonine-protein kinase MRCK beta	KLQESTQTVQSLHGSSR	629.3301	1884.9686	3	61	-777.777	-777.777	-777.777	-777.777	857.6859934	10.31289804	857.8694	858.1331576	857.348	9004.811579	1884.9653	629.3287784	1884.964547	1884.962912	FALSE			-777.777	-777.777	-777.777	1	52.4	M:\Shao-En\MSDATA\kinaseinhib\k252a\solcomp\100x\J3\kinaseinhib_k252a_solcomp_100x_J3_combo.mgf.html		3	-777.777	-777.777	M:\Shao-En\MSDATA\kinaseinhib\k252a\solcomp\100x\J3\m03152008_j3_6.raw		3038559.746	1884.965345		629.3301361	TRUE	629.3288146	-777.777
-1	1	0	0.954	0.18	IPI:IPI00477763.4	196189	SPACER	SWISS-PROT:Q9Y5S2|TREMBL:Q86TR8;Q86XZ8|ENSEMBL:ENSP00000355237|REFSEQ:NP_006026|H-INV:HIT000070596|VEGA:OTTHUMP00000028140;OTTHUMP00000066098 Tax_Id=9606 Gene_Symbol=CDC42BPB Serine/threonine-protein kinase MRCK beta	KLQESTQTVQSLHGSSR	634.0087	1899.0042	3	49	-777.777	-777.777	-777.777	-777.777	0	0	859.955	0	0	0	1898.9996	634.0073613	1899.000296	0	FALSE			-777.777	-777.777	-777.777	1	43.8	M:\Shao-En\MSDATA\kinaseinhib\k252a\solcomp\100x\J3\kinaseinhib_k252a_solcomp_100x_J3_combo.mgf.html	1Arg6 1Lys8	3	-777.777	-777.777	M:\Shao-En\MSDATA\kinaseinhib\k252a\solcomp\100x\J3\m03152008_j3_6.raw		0	1884.965345		0	TRUE	0	-777.777
-1	1	0	0.954	0.18	IPI:IPI00477763.4	196189	SPACER	SWISS-PROT:Q9Y5S2|TREMBL:Q86TR8;Q86XZ8|ENSEMBL:ENSP00000355237|REFSEQ:NP_006026|H-INV:HIT000070596|VEGA:OTTHUMP00000028140;OTTHUMP00000066098 Tax_Id=9606 Gene_Symbol=CDC42BPB Serine/threonine-protein kinase MRCK beta	KVHQIELAPR	397.5729	1189.6968	3	20	-777.777	-777.777	-777.777	-777.777	0	0	843.4321	0	0	0	1189.6931	397.5724287	1189.695498	0	FALSE			-777.777	-777.777	-777.777	1	8.9	M:\Shao-En\MSDATA\kinaseinhib\k252a\solcomp\100x\J3\kinaseinhib_k252a_solcomp_100x_J3_combo.mgf.html		3	-777.777	-777.777	M:\Shao-En\MSDATA\kinaseinhib\k252a\solcomp\100x\J3\m03152008_j3_6.raw		0	1189.693115		0	FALSE	0	-777.777
-1	1	0	0.954	0.18	IPI:IPI00477763.4	196189	SPACER	SWISS-PROT:Q9Y5S2|TREMBL:Q86TR8;Q86XZ8|ENSEMBL:ENSP00000355237|REFSEQ:NP_006026|H-INV:HIT000070596|VEGA:OTTHUMP00000028140;OTTHUMP00000066098 Tax_Id=9606 Gene_Symbol=CDC42BPB Serine/threonine-protein kinase MRCK beta	LADFGSCLK	509.7606	1017.5066	2	41	-777.777	-777.777	-777.777	-777.777	2412.015377	7.869328218	2410.4115	2412.331977	2413.1296	88215.83492	1017.5044	509.7597171	1017.504909	1009.489906	FALSE			-777.777	-777.777	-777.777	1	31.8	M:\Shao-En\MSDATA\kinaseinhib\k252a\solcomp\100x\J3\kinaseinhib_k252a_solcomp_100x_J3_combo.mgf.html	1Lys8	3	-777.777	-777.777	M:\Shao-En\MSDATA\kinaseinhib\k252a\solcomp\100x\J3\m03152008_j3_6.raw		42858977.13	952.4687801		509.7604578	TRUE	509.7595749	-777.777
-1	1	0	0.954	0.18	IPI:IPI00477763.4	196189	SPACER	SWISS-PROT:Q9Y5S2|TREMBL:Q86TR8;Q86XZ8|ENSEMBL:ENSP00000355237|REFSEQ:NP_006026|H-INV:HIT000070596|VEGA:OTTHUMP00000028140;OTTHUMP00000066098 Tax_Id=9606 Gene_Symbol=CDC42BPB Serine/threonine-protein kinase MRCK beta	LADFGSCLK	505.7535	1009.4924	2	34	-777.777	-777.777	-777.777	-777.777	0	0	2410.6448	0	0	0	1009.4902	505.7526318	1009.490738	0	FALSE			-777.777	-777.777	-777.777	1	18.8	M:\Shao-En\MSDATA\kinaseinhib\k252a\solcomp\100x\J3\kinaseinhib_k252a_solcomp_100x_J3_combo.mgf.html		3	-777.777	-777.777	M:\Shao-En\MSDATA\kinaseinhib\k252a\solcomp\100x\J3\m03152008_j3_6.raw		0	952.4687801		0	TRUE	0	-777.777
-1	1	0	0.954	0.18	IPI:IPI00477763.4	196189	SPACER	SWISS-PROT:Q9Y5S2|TREMBL:Q86TR8;Q86XZ8|ENSEMBL:ENSP00000355237|REFSEQ:NP_006026|H-INV:HIT000070596|VEGA:OTTHUMP00000028140;OTTHUMP00000066098 Tax_Id=9606 Gene_Symbol=CDC42BPB Serine/threonine-protein kinase MRCK beta	LALQEFSELNER	727.8842	1453.7539	2	62	-777.777	-777.777	-777.777	-777.777	2723.677464	6.096833997	2724.7883	2723.566044	2723.4685	134870.9996	1453.7508	727.8825169	1453.750508	1447.731135	FALSE			-777.777	-777.777	-777.777	1	49.1	M:\Shao-En\MSDATA\kinaseinhib\k252a\solcomp\100x\J3\kinaseinhib_k252a_solcomp_100x_J3_combo.mgf.html	1Arg6	3	-777.777	-777.777	M:\Shao-En\MSDATA\kinaseinhib\k252a\solcomp\100x\J3\m03152008_j3_6.raw		36781650.8	1447.730685		727.8842147	TRUE	727.8825316	-777.777
-1	1	0	0.954	0.18	IPI:IPI00477763.4	196189	SPACER	SWISS-PROT:Q9Y5S2|TREMBL:Q86TR8;Q86XZ8|ENSEMBL:ENSP00000355237|REFSEQ:NP_006026|H-INV:HIT000070596|VEGA:OTTHUMP00000028140;OTTHUMP00000066098 Tax_Id=9606 Gene_Symbol=CDC42BPB Serine/threonine-protein kinase MRCK beta	LALQEFSELNER	724.874	1447.7335	2	60	-777.777	-777.777	-777.777	-777.777	0	0	2724.2558	0	0	0	1447.7307	724.8723279	1447.73013	0	FALSE			-777.777	-777.777	-777.777	1	45.3	M:\Shao-En\MSDATA\kinaseinhib\k252a\solcomp\100x\J3\kinaseinhib_k252a_solcomp_100x_J3_combo.mgf.html		3	-777.777	-777.777	M:\Shao-En\MSDATA\kinaseinhib\k252a\solcomp\100x\J3\m03152008_j3_6.raw		0	1447.730685		0	TRUE	0	-777.777
-1	1	0	0.954	0.18	IPI:IPI00477763.4	196189	SPACER	SWISS-PROT:Q9Y5S2|TREMBL:Q86TR8;Q86XZ8|ENSEMBL:ENSP00000355237|REFSEQ:NP_006026|H-INV:HIT000070596|VEGA:OTTHUMP00000028140;OTTHUMP00000066098 Tax_Id=9606 Gene_Symbol=CDC42BPB Serine/threonine-protein kinase MRCK beta	LFLYDLPEGK	597.8261	1193.6377	2	48	-777.777	-777.777	-777.777	-777.777	2798.960794	14.98189522	2806.7883	2798.827283	2797.7308	114603.659	1193.6332	597.824894	1193.635263	1193.632988	FALSE			-777.777	-777.777	-777.777	1	20.3	M:\Shao-En\MSDATA\kinaseinhib\k252a\solcomp\100x\J3\kinaseinhib_k252a_solcomp_100x_J3_combo.mgf.html		3	-777.777	-777.777	M:\Shao-En\MSDATA\kinaseinhib\k252a\solcomp\100x\J3\m03152008_j3_6.raw		42235063.25	1193.633195		597.8242063	TRUE	597.8230003	-777.777
-1	1	0	0.954	0.18	IPI:IPI00477763.4	196189	SPACER	SWISS-PROT:Q9Y5S2|TREMBL:Q86TR8;Q86XZ8|ENSEMBL:ENSP00000355237|REFSEQ:NP_006026|H-INV:HIT000070596|VEGA:OTTHUMP00000028140;OTTHUMP00000066098 Tax_Id=9606 Gene_Symbol=CDC42BPB Serine/threonine-protein kinase MRCK beta	LFLYDLPEGK	601.8314	1201.6482	2	48	-777.777	-777.777	-777.777	-777.777	0	0	2795.2683	0	0	0	1201.6474	601.8301793	1201.645833	0	FALSE			-777.777	-777.777	-777.777	1	31.6	M:\Shao-En\MSDATA\kinaseinhib\k252a\solcomp\100x\J3\kinaseinhib_k252a_solcomp_100x_J3_combo.mgf.html	1Lys8	3	-777.777	-777.777	M:\Shao-En\MSDATA\kinaseinhib\k252a\solcomp\100x\J3\m03152008_j3_6.raw		0	1193.633195		0	TRUE	0	-777.777
-1	1	0	0.954	0.18	IPI:IPI00477763.4	196189	SPACER	SWISS-PROT:Q9Y5S2|TREMBL:Q86TR8;Q86XZ8|ENSEMBL:ENSP00000355237|REFSEQ:NP_006026|H-INV:HIT000070596|VEGA:OTTHUMP00000028140;OTTHUMP00000066098 Tax_Id=9606 Gene_Symbol=CDC42BPB Serine/threonine-protein kinase MRCK beta	LFLYDLPEGK	597.8241	1193.6336	2	37	-777.777	-777.777	-777.777	-777.777	0	0	2795.026	0	0	0	1193.6332	597.822894	1193.631263	0	FALSE			-777.777	-777.777	-777.777	1	20.1	M:\Shao-En\MSDATA\kinaseinhib\k252a\solcomp\100x\J3\kinaseinhib_k252a_solcomp_100x_J3_combo.mgf.html		3	-777.777	-777.777	M:\Shao-En\MSDATA\kinaseinhib\k252a\solcomp\100x\J3\m03152008_j3_6.raw		0	1193.633195		0	TRUE	0	-777.777
-1	1	0	0.954	0.18	IPI:IPI00477763.4	196189	SPACER	SWISS-PROT:Q9Y5S2|TREMBL:Q86TR8;Q86XZ8|ENSEMBL:ENSP00000355237|REFSEQ:NP_006026|H-INV:HIT000070596|VEGA:OTTHUMP00000028140;OTTHUMP00000066098 Tax_Id=9606 Gene_Symbol=CDC42BPB Serine/threonine-protein kinase MRCK beta	LILCYEIQR	607.3406	1212.6666	2	67	-777.777	-777.777	-777.777	-777.777	2614.748233	7.805383593	2613.2606	2614.430044	2615.9948	178417.1558	1212.6632	607.3393591	1212.664193	1206.642269	FALSE			-777.777	-777.777	-777.777	1	45.3	M:\Shao-En\MSDATA\kinaseinhib\k252a\solcomp\100x\J3\kinaseinhib_k252a_solcomp_100x_J3_combo.mgf.html	1Arg6	3	-777.777	-777.777	M:\Shao-En\MSDATA\kinaseinhib\k252a\solcomp\100x\J3\m03152008_j3_6.raw		63842559.28	1149.6216		607.3404839	TRUE	607.339243	-777.777
-1	1	0	0.954	0.18	IPI:IPI00477763.4	196189	SPACER	SWISS-PROT:Q9Y5S2|TREMBL:Q86TR8;Q86XZ8|ENSEMBL:ENSP00000355237|REFSEQ:NP_006026|H-INV:HIT000070596|VEGA:OTTHUMP00000028140;OTTHUMP00000066098 Tax_Id=9606 Gene_Symbol=CDC42BPB Serine/threonine-protein kinase MRCK beta	LILCYEIQR	604.3297	1206.6449	2	57	-777.777	-777.777	-777.777	-777.777	0	0	2613.0175	0	0	0	1206.6431	604.3284702	1206.642415	0	FALSE			-777.777	-777.777	-777.777	1	38	M:\Shao-En\MSDATA\kinaseinhib\k252a\solcomp\100x\J3\kinaseinhib_k252a_solcomp_100x_J3_combo.mgf.html		3	-777.777	-777.777	M:\Shao-En\MSDATA\kinaseinhib\k252a\solcomp\100x\J3\m03152008_j3_6.raw		0	1149.6216		0	TRUE	0	-777.777
-1	1	0	0.954	0.18	IPI:IPI00477763.4	196189	SPACER	SWISS-PROT:Q9Y5S2|TREMBL:Q86TR8;Q86XZ8|ENSEMBL:ENSP00000355237|REFSEQ:NP_006026|H-INV:HIT000070596|VEGA:OTTHUMP00000028140;OTTHUMP00000066098 Tax_Id=9606 Gene_Symbol=CDC42BPB Serine/threonine-protein kinase MRCK beta	LPDFQDSIFEYFNTAPLAHDLTFR	953.1356	2856.3849	3	74	-777.777	-777.777	-777.777	-777.777	3460.152677	13.62347031	3460.2494	3460.080523	3460.8767	15267.78896	2856.3758	953.1330905	2856.377483	2856.377778	FALSE			-777.777	-777.777	-777.777	1	71.4	M:\Shao-En\MSDATA\kinaseinhib\k252a\solcomp\100x\J3\kinaseinhib_k252a_solcomp_100x_J3_combo.mgf.html		3	-777.777	-777.777	M:\Shao-En\MSDATA\kinaseinhib\k252a\solcomp\100x\J3\m03152008_j3_6.raw		2763465.593	2856.375845		953.1371733	TRUE	953.1346638	-777.777
-1	1	0	0.954	0.18	IPI:IPI00477763.4	196189	SPACER	SWISS-PROT:Q9Y5S2|TREMBL:Q86TR8;Q86XZ8|ENSEMBL:ENSP00000355237|REFSEQ:NP_006026|H-INV:HIT000070596|VEGA:OTTHUMP00000028140;OTTHUMP00000066098 Tax_Id=9606 Gene_Symbol=CDC42BPB Serine/threonine-protein kinase MRCK beta	MTEELEALR	549.2842	1096.5539	2	73	-777.777	-777.777	-777.777	-777.777	2416.778253	5.610151	2418.1639	2416.729728	2416.7084	94331.50631	1096.5529	549.2831721	1096.551819	1090.533073	FALSE			-777.777	-777.777	-777.777	1	51.7	M:\Shao-En\MSDATA\kinaseinhib\k252a\solcomp\100x\J3\kinaseinhib_k252a_solcomp_100x_J3_combo.mgf.html	1Arg6	3	-777.777	-777.777	M:\Shao-En\MSDATA\kinaseinhib\k252a\solcomp\100x\J3\m03152008_j3_6.raw		39876570.13	1090.532845		549.2842357	TRUE	549.2832078	-777.777
-1	1	0	0.954	0.18	IPI:IPI00477763.4	196189	SPACER	SWISS-PROT:Q9Y5S2|TREMBL:Q86TR8;Q86XZ8|ENSEMBL:ENSP00000355237|REFSEQ:NP_006026|H-INV:HIT000070596|VEGA:OTTHUMP00000028140;OTTHUMP00000066098 Tax_Id=9606 Gene_Symbol=CDC42BPB Serine/threonine-protein kinase MRCK beta	MTEELEALR	546.2754	1090.5363	2	63	-777.777	-777.777	-777.777	-777.777	0	0	2417.9298	0	0	0	1090.5328	546.2743832	1090.534241	0	FALSE			-777.777	-777.777	-777.777	1	47.9	M:\Shao-En\MSDATA\kinaseinhib\k252a\solcomp\100x\J3\kinaseinhib_k252a_solcomp_100x_J3_combo.mgf.html		3	-777.777	-777.777	M:\Shao-En\MSDATA\kinaseinhib\k252a\solcomp\100x\J3\m03152008_j3_6.raw		0	1090.532845		0	TRUE	0	-777.777
-1	1	0	0.954	0.18	IPI:IPI00477763.4	196189	SPACER	SWISS-PROT:Q9Y5S2|TREMBL:Q86TR8;Q86XZ8|ENSEMBL:ENSP00000355237|REFSEQ:NP_006026|H-INV:HIT000070596|VEGA:OTTHUMP00000028140;OTTHUMP00000066098 Tax_Id=9606 Gene_Symbol=CDC42BPB Serine/threonine-protein kinase MRCK beta	NKPYISWPSSGGSEPSVTVPLR	786.7426	2357.206	3	52	-777.777	-777.777	-777.777	-777.777	2695.761045	18.96849291	2695.5762	2695.610802	2694.5476	65136.45667	2357.2015	786.740701	2357.200315	2357.202263	FALSE			-777.777	-777.777	-777.777	1	38.5	M:\Shao-En\MSDATA\kinaseinhib\k252a\solcomp\100x\J3\kinaseinhib_k252a_solcomp_100x_J3_combo.mgf.html		3	-777.777	-777.777	M:\Shao-En\MSDATA\kinaseinhib\k252a\solcomp\100x\J3\m03152008_j3_6.raw		15780133.28	2357.201525		786.7426062	TRUE	786.7407072	-777.777
-1	1	0	0.954	0.18	IPI:IPI00477763.4	196189	SPACER	SWISS-PROT:Q9Y5S2|TREMBL:Q86TR8;Q86XZ8|ENSEMBL:ENSP00000355237|REFSEQ:NP_006026|H-INV:HIT000070596|VEGA:OTTHUMP00000028140;OTTHUMP00000066098 Tax_Id=9606 Gene_Symbol=CDC42BPB Serine/threonine-protein kinase MRCK beta	NLEAPYIPDVSSPSDTSNFDVDDDVLR	994.1301	2979.3685	3	40	-777.777	-777.777	-777.777	-777.777	3009.766165	8.364692918	3011.1325	3009.5931	3010.3388	44859.96179	2979.3621	994.1274401	2979.360532	2979.360269	FALSE			-777.777	-777.777	-777.777	1	39.7	M:\Shao-En\MSDATA\kinaseinhib\k252a\solcomp\100x\J3\kinaseinhib_k252a_solcomp_100x_J3_combo.mgf.html		3	-777.777	-777.777	M:\Shao-En\MSDATA\kinaseinhib\k252a\solcomp\100x\J3\m03152008_j3_6.raw		7636396.633	2979.362105		994.1300934	TRUE	994.1274335	-777.777
-1	1	0	0.954	0.18	IPI:IPI00477763.4	196189	SPACER	SWISS-PROT:Q9Y5S2|TREMBL:Q86TR8;Q86XZ8|ENSEMBL:ENSP00000355237|REFSEQ:NP_006026|H-INV:HIT000070596|VEGA:OTTHUMP00000028140;OTTHUMP00000066098 Tax_Id=9606 Gene_Symbol=CDC42BPB Serine/threonine-protein kinase MRCK beta	NQVVHVPLEAYDSSLPLIK	1065.5914	2129.1683	2	68	-777.777	-777.777	-777.777	-777.777	2839.814042	12.54739433	2841.3127	2840.340939	2840.2748	59957.15849	2129.1611	1065.588478	2129.16243	2121.145018	FALSE			-777.777	-777.777	-777.777	1	53	M:\Shao-En\MSDATA\kinaseinhib\k252a\solcomp\100x\J3\kinaseinhib_k252a_solcomp_100x_J3_combo.mgf.html	1Lys8	3	-777.777	-777.777	M:\Shao-En\MSDATA\kinaseinhib\k252a\solcomp\100x\J3\m03152008_j3_6.raw		9286875.711	2121.146965		1065.59141	TRUE	1065.588488	-777.777
-1	1	0	0.954	0.18	IPI:IPI00477763.4	196189	SPACER	SWISS-PROT:Q9Y5S2|TREMBL:Q86TR8;Q86XZ8|ENSEMBL:ENSP00000355237|REFSEQ:NP_006026|H-INV:HIT000070596|VEGA:OTTHUMP00000028140;OTTHUMP00000066098 Tax_Id=9606 Gene_Symbol=CDC42BPB Serine/threonine-protein kinase MRCK beta	NQVVHVPLEAYDSSLPLIK	1061.5838	2121.153	2	65	-777.777	-777.777	-777.777	-777.777	0	0	2841.5922	0	0	0	2121.1469	1061.580893	2121.14726	0	FALSE			-777.777	-777.777	-777.777	1	58	M:\Shao-En\MSDATA\kinaseinhib\k252a\solcomp\100x\J3\kinaseinhib_k252a_solcomp_100x_J3_combo.mgf.html		3	-777.777	-777.777	M:\Shao-En\MSDATA\kinaseinhib\k252a\solcomp\100x\J3\m03152008_j3_6.raw		0	2121.146965		0	TRUE	0	-777.777
-1	1	0	0.954	0.18	IPI:IPI00477763.4	196189	SPACER	SWISS-PROT:Q9Y5S2|TREMBL:Q86TR8;Q86XZ8|ENSEMBL:ENSP00000355237|REFSEQ:NP_006026|H-INV:HIT000070596|VEGA:OTTHUMP00000028140;OTTHUMP00000066098 Tax_Id=9606 Gene_Symbol=CDC42BPB Serine/threonine-protein kinase MRCK beta	NQVVHVPLEAYDSSLPLIK	708.0582	2121.1526	3	44	-777.777	-777.777	-777.777	-777.777	2839.494029	14.73204809	2837.1097	2839.641803	2840.2748	127511.9223	2121.1469	708.0565896	2121.147981	2121.147817	FALSE			-777.777	-777.777	-777.777	1	35.5	M:\Shao-En\MSDATA\kinaseinhib\k252a\solcomp\100x\J3\kinaseinhib_k252a_solcomp_100x_J3_combo.mgf.html		3	-777.777	-777.777	M:\Shao-En\MSDATA\kinaseinhib\k252a\solcomp\100x\J3\m03152008_j3_6.raw		36083193.98	2121.146965		708.0580253	TRUE	708.0564149	-777.777
-1	1	0	0.954	0.18	IPI:IPI00477763.4	196189	SPACER	SWISS-PROT:Q9Y5S2|TREMBL:Q86TR8;Q86XZ8|ENSEMBL:ENSP00000355237|REFSEQ:NP_006026|H-INV:HIT000070596|VEGA:OTTHUMP00000028140;OTTHUMP00000066098 Tax_Id=9606 Gene_Symbol=CDC42BPB Serine/threonine-protein kinase MRCK beta	NQVVHVPLEAYDSSLPLIK	710.7283	2129.1629	3	29	-777.777	-777.777	-777.777	-777.777	0	0	2834.4822	0	0	0	2129.1611	710.7266798	2129.158251	0	FALSE			-777.777	-777.777	-777.777	1	25.9	M:\Shao-En\MSDATA\kinaseinhib\k252a\solcomp\100x\J3\kinaseinhib_k252a_solcomp_100x_J3_combo.mgf.html	1Lys8	3	-777.777	-777.777	M:\Shao-En\MSDATA\kinaseinhib\k252a\solcomp\100x\J3\m03152008_j3_6.raw		0	2121.146965		0	TRUE	0	-777.777
-1	1	0	0.954	0.18	IPI:IPI00477763.4	196189	SPACER	SWISS-PROT:Q9Y5S2|TREMBL:Q86TR8;Q86XZ8|ENSEMBL:ENSP00000355237|REFSEQ:NP_006026|H-INV:HIT000070596|VEGA:OTTHUMP00000028140;OTTHUMP00000066098 Tax_Id=9606 Gene_Symbol=CDC42BPB Serine/threonine-protein kinase MRCK beta	QGYACEVCSFACHVSCK	688.2801	2061.8184	3	42	-777.777	-777.777	-777.777	-777.777	2517.978697	8.017724461	2518.6342	2518.039446	2518.9139	82862.51296	2061.8165	688.2785622	2061.813898	2061.816672	FALSE			-777.777	-777.777	-777.777	1	42	M:\Shao-En\MSDATA\kinaseinhib\k252a\solcomp\100x\J3\kinaseinhib_k252a_solcomp_100x_J3_combo.mgf.html		3	-777.777	-777.777	M:\Shao-En\MSDATA\kinaseinhib\k252a\solcomp\100x\J3\m03152008_j3_6.raw		24800907.59	1833.730646		688.2802926	TRUE	688.2787548	-777.777
-1	1	0	0.954	0.18	IPI:IPI00477763.4	196189	SPACER	SWISS-PROT:Q9Y5S2|TREMBL:Q86TR8;Q86XZ8|ENSEMBL:ENSP00000355237|REFSEQ:NP_006026|H-INV:HIT000070596|VEGA:OTTHUMP00000028140;OTTHUMP00000066098 Tax_Id=9606 Gene_Symbol=CDC42BPB Serine/threonine-protein kinase MRCK beta	QGYACEVCSFACHVSCK	690.9518	2069.8336	3	25	-777.777	-777.777	-777.777	-777.777	0	0	2518.0606	0	0	0	2069.8307	690.9502524	2069.828969	0	FALSE			-777.777	-777.777	-777.777	1	25	M:\Shao-En\MSDATA\kinaseinhib\k252a\solcomp\100x\J3\kinaseinhib_k252a_solcomp_100x_J3_combo.mgf.html	1Lys8	3	-777.777	-777.777	M:\Shao-En\MSDATA\kinaseinhib\k252a\solcomp\100x\J3\m03152008_j3_6.raw		0	1833.730646		0	FALSE	0	-777.777
-1	1	0	0.954	0.18	IPI:IPI00477763.4	196189	SPACER	SWISS-PROT:Q9Y5S2|TREMBL:Q86TR8;Q86XZ8|ENSEMBL:ENSP00000355237|REFSEQ:NP_006026|H-INV:HIT000070596|VEGA:OTTHUMP00000028140;OTTHUMP00000066098 Tax_Id=9606 Gene_Symbol=CDC42BPB Serine/threonine-protein kinase MRCK beta	QLEDELQDLAAK	686.8529	1371.6913	2	51	-777.777	-777.777	-777.777	-777.777	2682.132985	6.033442914	2685.3239	2681.99134	2681.8946	93733.03895	1371.6881	686.8513674	1371.688209	1371.688383	FALSE			-777.777	-777.777	-777.777	1	28.5	M:\Shao-En\MSDATA\kinaseinhib\k252a\solcomp\100x\J3\kinaseinhib_k252a_solcomp_100x_J3_combo.mgf.html		3	-777.777	-777.777	M:\Shao-En\MSDATA\kinaseinhib\k252a\solcomp\100x\J3\m03152008_j3_6.raw		27722639.8	1371.688145		686.8528971	TRUE	686.8513646	-777.777
-1	1	0	0.954	0.18	IPI:IPI00477763.4	196189	SPACER	SWISS-PROT:Q9Y5S2|TREMBL:Q86TR8;Q86XZ8|ENSEMBL:ENSP00000355237|REFSEQ:NP_006026|H-INV:HIT000070596|VEGA:OTTHUMP00000028140;OTTHUMP00000066098 Tax_Id=9606 Gene_Symbol=CDC42BPB Serine/threonine-protein kinase MRCK beta	QLEDELQDLAAKK	500.9363	1499.7872	3	22	-777.777	-777.777	-777.777	-777.777	0	0	2558.973	0	0	0	1499.7831	500.9354495	1499.78456	0	FALSE			-777.777	-777.777	-777.777	1	12.1	M:\Shao-En\MSDATA\kinaseinhib\k252a\solcomp\100x\J3\kinaseinhib_k252a_solcomp_100x_J3_combo.mgf.html		3	-777.777	-777.777	M:\Shao-En\MSDATA\kinaseinhib\k252a\solcomp\100x\J3\m03152008_j3_6.raw		0	1499.783105		0	FALSE	0	-777.777
-1	1	0	0.954	0.18	IPI:IPI00477763.4	196189	SPACER	SWISS-PROT:Q9Y5S2|TREMBL:Q86TR8;Q86XZ8|ENSEMBL:ENSP00000355237|REFSEQ:NP_006026|H-INV:HIT000070596|VEGA:OTTHUMP00000028140;OTTHUMP00000066098 Tax_Id=9606 Gene_Symbol=CDC42BPB Serine/threonine-protein kinase MRCK beta	QLEDELQDLAAKK	506.2791	1515.8154	3	13	-777.777	-777.777	-777.777	-777.777	0	0	2558.7066	0	0	0	1515.8115	506.2782299	1515.812902	0	FALSE			-777.777	-777.777	-777.777	1	5.8	M:\Shao-En\MSDATA\kinaseinhib\k252a\solcomp\100x\J3\kinaseinhib_k252a_solcomp_100x_J3_combo.mgf.html	2Lys8	3	-777.777	-777.777	M:\Shao-En\MSDATA\kinaseinhib\k252a\solcomp\100x\J3\m03152008_j3_6.raw		0	1499.783105		0	FALSE	0	-777.777
-1	1	0	0.954	0.18	IPI:IPI00477763.4	196189	SPACER	SWISS-PROT:Q9Y5S2|TREMBL:Q86TR8;Q86XZ8|ENSEMBL:ENSP00000355237|REFSEQ:NP_006026|H-INV:HIT000070596|VEGA:OTTHUMP00000028140;OTTHUMP00000066098 Tax_Id=9606 Gene_Symbol=CDC42BPB Serine/threonine-protein kinase MRCK beta	QLEDTVALR	522.7893	1043.564	2	51	-777.777	-777.777	-777.777	-777.777	2298.099195	8.05714849	2298.3426	2297.887653	2298.8546	43924.19134	1043.5611	522.7883693	1043.562213	1043.561747	FALSE			-777.777	-777.777	-777.777	1	25.7	M:\Shao-En\MSDATA\kinaseinhib\k252a\solcomp\100x\J3\kinaseinhib_k252a_solcomp_100x_J3_combo.mgf.html		3	-777.777	-777.777	M:\Shao-En\MSDATA\kinaseinhib\k252a\solcomp\100x\J3\m03152008_j3_6.raw		20284567.38	1043.561105		522.7893447	TRUE	522.788414	-777.777
-1	1	0	0.954	0.18	IPI:IPI00477763.4	196189	SPACER	SWISS-PROT:Q9Y5S2|TREMBL:Q86TR8;Q86XZ8|ENSEMBL:ENSP00000355237|REFSEQ:NP_006026|H-INV:HIT000070596|VEGA:OTTHUMP00000028140;OTTHUMP00000066098 Tax_Id=9606 Gene_Symbol=CDC42BPB Serine/threonine-protein kinase MRCK beta	QLVEASER	466.2469	930.4793	2	32	-777.777	-777.777	-777.777	-777.777	784.853583	5.841377685	784.4218	785.0835655	785.1666	6954.079623	930.477	466.2461768	930.4778281	930.4763699	FALSE			-777.777	-777.777	-777.777	1	13.1	M:\Shao-En\MSDATA\kinaseinhib\k252a\solcomp\100x\J3\kinaseinhib_k252a_solcomp_100x_J3_combo.mgf.html		3	-777.777	-777.777	M:\Shao-En\MSDATA\kinaseinhib\k252a\solcomp\100x\J3\m03152008_j3_6.raw		3710426.066	930.4770447		466.245642	TRUE	466.2449187	-777.777
-1	1	0	0.954	0.18	IPI:IPI00477763.4	196189	SPACER	SWISS-PROT:Q9Y5S2|TREMBL:Q86TR8;Q86XZ8|ENSEMBL:ENSP00000355237|REFSEQ:NP_006026|H-INV:HIT000070596|VEGA:OTTHUMP00000028140;OTTHUMP00000066098 Tax_Id=9606 Gene_Symbol=CDC42BPB Serine/threonine-protein kinase MRCK beta	QLVEASER	469.2569	936.4992	2	29	-777.777	-777.777	-777.777	-777.777	0	0	784.6759	0	0	0	936.4971	469.2561657	936.497806	0	FALSE			-777.777	-777.777	-777.777	1	3.7	M:\Shao-En\MSDATA\kinaseinhib\k252a\solcomp\100x\J3\kinaseinhib_k252a_solcomp_100x_J3_combo.mgf.html	1Arg6	3	-777.777	-777.777	M:\Shao-En\MSDATA\kinaseinhib\k252a\solcomp\100x\J3\m03152008_j3_6.raw		0	930.4770447		0	TRUE	0	-777.777
-1	1	0	0.954	0.18	IPI:IPI00477763.4	196189	SPACER	SWISS-PROT:Q9Y5S2|TREMBL:Q86TR8;Q86XZ8|ENSEMBL:ENSP00000355237|REFSEQ:NP_006026|H-INV:HIT000070596|VEGA:OTTHUMP00000028140;OTTHUMP00000066098 Tax_Id=9606 Gene_Symbol=CDC42BPB Serine/threonine-protein kinase MRCK beta	QLVQEELRK	571.8304	1141.6463	2	34	-777.777	-777.777	-777.777	-777.777	930.531401	12.71639573	927.3479	930.7216746	929.4595	7645.195916	1141.6455	571.8292894	1141.644053	1141.644303	FALSE			-777.777	-777.777	-777.777	1	10.5	M:\Shao-En\MSDATA\kinaseinhib\k252a\solcomp\100x\J3\kinaseinhib_k252a_solcomp_100x_J3_combo.mgf.html		3	-777.777	-777.777	M:\Shao-En\MSDATA\kinaseinhib\k252a\solcomp\100x\J3\m03152008_j3_6.raw		3018201.408	1141.645505		571.830358	TRUE	571.8292474	-777.777
-1	1	0	0.954	0.18	IPI:IPI00477763.4	196189	SPACER	SWISS-PROT:Q9Y5S2|TREMBL:Q86TR8;Q86XZ8|ENSEMBL:ENSP00000355237|REFSEQ:NP_006026|H-INV:HIT000070596|VEGA:OTTHUMP00000028140;OTTHUMP00000066098 Tax_Id=9606 Gene_Symbol=CDC42BPB Serine/threonine-protein kinase MRCK beta	QLVQEELRK	578.848	1155.6814	2	19	-777.777	-777.777	-777.777	-777.777	0	0	928.138	0	0	0	1155.6798	578.8468637	1155.679202	0	FALSE			-777.777	-777.777	-777.777	1	3.9	M:\Shao-En\MSDATA\kinaseinhib\k252a\solcomp\100x\J3\kinaseinhib_k252a_solcomp_100x_J3_combo.mgf.html	1Arg6 1Lys8	3	-777.777	-777.777	M:\Shao-En\MSDATA\kinaseinhib\k252a\solcomp\100x\J3\m03152008_j3_6.raw		0	1141.645505		0	FALSE	0	-777.777
-1	1	0	0.954	0.18	IPI:IPI00477763.4	196189	SPACER	SWISS-PROT:Q9Y5S2|TREMBL:Q86TR8;Q86XZ8|ENSEMBL:ENSP00000355237|REFSEQ:NP_006026|H-INV:HIT000070596|VEGA:OTTHUMP00000028140;OTTHUMP00000066098 Tax_Id=9606 Gene_Symbol=CDC42BPB Serine/threonine-protein kinase MRCK beta	QMESELEALK	589.293	1176.5714	2	56	-777.777	-777.777	-777.777	-777.777	2462.688601	5.742067094	2462.8297	2463.160277	2462.3228	100897.3987	1176.5696	589.2918253	1176.569125	1176.570251	FALSE			-777.777	-777.777	-777.777	1	35.5	M:\Shao-En\MSDATA\kinaseinhib\k252a\solcomp\100x\J3\kinaseinhib_k252a_solcomp_100x_J3_combo.mgf.html		3	-777.777	-777.777	M:\Shao-En\MSDATA\kinaseinhib\k252a\solcomp\100x\J3\m03152008_j3_6.raw		37905978.69	1176.569625		589.2929543	TRUE	589.2917796	-777.777
-1	1	0	0.954	0.18	IPI:IPI00477763.4	196189	SPACER	SWISS-PROT:Q9Y5S2|TREMBL:Q86TR8;Q86XZ8|ENSEMBL:ENSP00000355237|REFSEQ:NP_006026|H-INV:HIT000070596|VEGA:OTTHUMP00000028140;OTTHUMP00000066098 Tax_Id=9606 Gene_Symbol=CDC42BPB Serine/threonine-protein kinase MRCK beta	QMESELEALK	593.3012	1184.5879	2	34	-777.777	-777.777	-777.777	-777.777	0	0	2463.0728	0	0	0	1184.5838	593.3000106	1184.585496	0	FALSE			-777.777	-777.777	-777.777	1	22.6	M:\Shao-En\MSDATA\kinaseinhib\k252a\solcomp\100x\J3\kinaseinhib_k252a_solcomp_100x_J3_combo.mgf.html	1Lys8	3	-777.777	-777.777	M:\Shao-En\MSDATA\kinaseinhib\k252a\solcomp\100x\J3\m03152008_j3_6.raw		0	1176.569625		0	TRUE	0	-777.777
-1	1	0	0.954	0.18	IPI:IPI00477763.4	196189	SPACER	SWISS-PROT:Q9Y5S2|TREMBL:Q86TR8;Q86XZ8|ENSEMBL:ENSP00000355237|REFSEQ:NP_006026|H-INV:HIT000070596|VEGA:OTTHUMP00000028140;OTTHUMP00000066098 Tax_Id=9606 Gene_Symbol=CDC42BPB Serine/threonine-protein kinase MRCK beta	RPLGVDVQR	520.3051	1038.5956	2	37	-777.777	-777.777	-777.777	-777.777	865.9974043	14.51099468	863.6175	866.1752071	864.6643	7462.374215	1038.5934	520.3041784	1038.593831	1038.592445	FALSE			-777.777	-777.777	-777.777	1	15.6	M:\Shao-En\MSDATA\kinaseinhib\k252a\solcomp\100x\J3\kinaseinhib_k252a_solcomp_100x_J3_combo.mgf.html		3	-777.777	-777.777	M:\Shao-En\MSDATA\kinaseinhib\k252a\solcomp\100x\J3\m03152008_j3_6.raw		3386564.68	1038.593405		520.3043813	TRUE	520.3034598	-777.777
-1	1	0	0.954	0.18	IPI:IPI00477763.4	196189	SPACER	SWISS-PROT:Q9Y5S2|TREMBL:Q86TR8;Q86XZ8|ENSEMBL:ENSP00000355237|REFSEQ:NP_006026|H-INV:HIT000070596|VEGA:OTTHUMP00000028140;OTTHUMP00000066098 Tax_Id=9606 Gene_Symbol=CDC42BPB Serine/threonine-protein kinase MRCK beta	RPLGVDVQR	526.3252	1050.6358	2	24	-777.777	-777.777	-777.777	-777.777	0	0	863.8708	0	0	0	1050.6336	526.3242563	1050.633987	0	FALSE			-777.777	-777.777	-777.777	1	5.9	M:\Shao-En\MSDATA\kinaseinhib\k252a\solcomp\100x\J3\kinaseinhib_k252a_solcomp_100x_J3_combo.mgf.html	2Arg6	3	-777.777	-777.777	M:\Shao-En\MSDATA\kinaseinhib\k252a\solcomp\100x\J3\m03152008_j3_6.raw		0	1038.593405		0	FALSE	0	-777.777
-1	1	0	0.954	0.18	IPI:IPI00477763.4	196189	SPACER	SWISS-PROT:Q9Y5S2|TREMBL:Q86TR8;Q86XZ8|ENSEMBL:ENSP00000355237|REFSEQ:NP_006026|H-INV:HIT000070596|VEGA:OTTHUMP00000028140;OTTHUMP00000066098 Tax_Id=9606 Gene_Symbol=CDC42BPB Serine/threonine-protein kinase MRCK beta	SIMQSNTLTK	565.8027	1129.5909	2	34	-777.777	-777.777	-777.777	-777.777	2095.43084	16.94288333	2093.9365	2095.255622	2094.4411	6346.645896	1129.5892	565.8016115	1129.588698	1121.574957	FALSE			-777.777	-777.777	-777.777	1	17.4	M:\Shao-En\MSDATA\kinaseinhib\k252a\solcomp\100x\J3\kinaseinhib_k252a_solcomp_100x_J3_combo.mgf.html	1Lys8	3	-777.777	-777.777	M:\Shao-En\MSDATA\kinaseinhib\k252a\solcomp\100x\J3\m03152008_j3_6.raw		2585288.727	1121.575065		565.8027909	TRUE	565.8017024	-777.777
-1	1	0	0.954	0.18	IPI:IPI00477763.4	196189	SPACER	SWISS-PROT:Q9Y5S2|TREMBL:Q86TR8;Q86XZ8|ENSEMBL:ENSP00000355237|REFSEQ:NP_006026|H-INV:HIT000070596|VEGA:OTTHUMP00000028140;OTTHUMP00000066098 Tax_Id=9606 Gene_Symbol=CDC42BPB Serine/threonine-protein kinase MRCK beta	TMEWVQTIGLR	667.3513	1332.688	2	64	-777.777	-777.777	-777.777	-777.777	2861.691879	8.073997863	2863.3393	2862.847399	2862.3175	77214.74069	1332.686	667.349839	1332.685153	1332.686667	FALSE			-777.777	-777.777	-777.777	1	50.6	M:\Shao-En\MSDATA\kinaseinhib\k252a\solcomp\100x\J3\kinaseinhib_k252a_solcomp_100x_J3_combo.mgf.html		3	-777.777	-777.777	M:\Shao-En\MSDATA\kinaseinhib\k252a\solcomp\100x\J3\m03152008_j3_6.raw		24161547.66	1332.685995		667.3512939	TRUE	667.3498329	-777.777
-1	1	0	0.954	0.18	IPI:IPI00477763.4	196189	SPACER	SWISS-PROT:Q9Y5S2|TREMBL:Q86TR8;Q86XZ8|ENSEMBL:ENSP00000355237|REFSEQ:NP_006026|H-INV:HIT000070596|VEGA:OTTHUMP00000028140;OTTHUMP00000066098 Tax_Id=9606 Gene_Symbol=CDC42BPB Serine/threonine-protein kinase MRCK beta	TSSLLILTENENEK	795.9173	1589.82	2	96	-777.777	-777.777	-777.777	-777.777	2623.211735	9.882546341	2622.2613	2623.627894	2623.0211	114045.8868	1589.8148	795.9153673	1589.816209	1589.814308	FALSE			-777.777	-777.777	-777.777	1	72.3	M:\Shao-En\MSDATA\kinaseinhib\k252a\solcomp\100x\J3\kinaseinhib_k252a_solcomp_100x_J3_combo.mgf.html		3	-777.777	-777.777	M:\Shao-En\MSDATA\kinaseinhib\k252a\solcomp\100x\J3\m03152008_j3_6.raw		27004901.64	1589.814815		795.9172918	TRUE	795.9153591	-777.777
-1	1	0	0.954	0.18	IPI:IPI00477763.4	196189	SPACER	SWISS-PROT:Q9Y5S2|TREMBL:Q86TR8;Q86XZ8|ENSEMBL:ENSP00000355237|REFSEQ:NP_006026|H-INV:HIT000070596|VEGA:OTTHUMP00000028140;OTTHUMP00000066098 Tax_Id=9606 Gene_Symbol=CDC42BPB Serine/threonine-protein kinase MRCK beta	TSSLLILTENENEK	799.9241	1597.8336	2	61	-777.777	-777.777	-777.777	-777.777	0	0	2623.9862	0	0	0	1597.829	799.9221526	1597.82978	0	FALSE			-777.777	-777.777	-777.777	1	49.7	M:\Shao-En\MSDATA\kinaseinhib\k252a\solcomp\100x\J3\kinaseinhib_k252a_solcomp_100x_J3_combo.mgf.html	1Lys8	3	-777.777	-777.777	M:\Shao-En\MSDATA\kinaseinhib\k252a\solcomp\100x\J3\m03152008_j3_6.raw		0	1589.814815		0	TRUE	0	-777.777
-1	1	0	0.954	0.18	IPI:IPI00477763.4	196189	SPACER	SWISS-PROT:Q9Y5S2|TREMBL:Q86TR8;Q86XZ8|ENSEMBL:ENSP00000355237|REFSEQ:NP_006026|H-INV:HIT000070596|VEGA:OTTHUMP00000028140;OTTHUMP00000066098 Tax_Id=9606 Gene_Symbol=CDC42BPB Serine/threonine-protein kinase MRCK beta	VHQIELAPR	531.8064	1061.5983	2	48	-777.777	-777.777	-777.777	-777.777	964.3701414	21.00304371	957.9526	964.3782923	965.9417	11112.97542	1061.5981	531.8054362	1061.596347	1061.596355	FALSE			-777.777	-777.777	-777.777	1	30.3	M:\Shao-En\MSDATA\kinaseinhib\k252a\solcomp\100x\J3\kinaseinhib_k252a_solcomp_100x_J3_combo.mgf.html		3	-777.777	-777.777	M:\Shao-En\MSDATA\kinaseinhib\k252a\solcomp\100x\J3\m03152008_j3_6.raw		5004696.922	1061.598155		531.8061671	TRUE	531.8052033	-777.777
-1	1	0	0.954	0.18	IPI:IPI00477763.4	196189	SPACER	SWISS-PROT:Q9Y5S2|TREMBL:Q86TR8;Q86XZ8|ENSEMBL:ENSP00000355237|REFSEQ:NP_006026|H-INV:HIT000070596|VEGA:OTTHUMP00000028140;OTTHUMP00000066098 Tax_Id=9606 Gene_Symbol=CDC42BPB Serine/threonine-protein kinase MRCK beta	VHQIELAPR	534.8168	1067.619	2	41	-777.777	-777.777	-777.777	-777.777	0	0	959.4966	0	0	0	1067.6183	534.8158252	1067.617125	0	FALSE			-777.777	-777.777	-777.777	1	22.3	M:\Shao-En\MSDATA\kinaseinhib\k252a\solcomp\100x\J3\kinaseinhib_k252a_solcomp_100x_J3_combo.mgf.html	1Arg6	3	-777.777	-777.777	M:\Shao-En\MSDATA\kinaseinhib\k252a\solcomp\100x\J3\m03152008_j3_6.raw		0	1061.598155		0	TRUE	0	-777.777
-1	1	0	0.954	0.18	IPI:IPI00477763.4	196189	SPACER	SWISS-PROT:Q9Y5S2|TREMBL:Q86TR8;Q86XZ8|ENSEMBL:ENSP00000355237|REFSEQ:NP_006026|H-INV:HIT000070596|VEGA:OTTHUMP00000028140;OTTHUMP00000066098 Tax_Id=9606 Gene_Symbol=CDC42BPB Serine/threonine-protein kinase MRCK beta	VHQIELAPR	354.8743	1061.6012	3	25	-777.777	-777.777	-777.777	-777.777	0	0	959.2391	0	0	0	1061.5981	354.8739853	1061.600168	0	FALSE			-777.777	-777.777	-777.777	1	7.2	M:\Shao-En\MSDATA\kinaseinhib\k252a\solcomp\100x\J3\kinaseinhib_k252a_solcomp_100x_J3_combo.mgf.html		3	-777.777	-777.777	M:\Shao-En\MSDATA\kinaseinhib\k252a\solcomp\100x\J3\m03152008_j3_6.raw		0	1061.598155		0	FALSE	0	-777.777
-1	1	0	0.954	0.18	IPI:IPI00477763.4	196189	SPACER	SWISS-PROT:Q9Y5S2|TREMBL:Q86TR8;Q86XZ8|ENSEMBL:ENSP00000355237|REFSEQ:NP_006026|H-INV:HIT000070596|VEGA:OTTHUMP00000028140;OTTHUMP00000066098 Tax_Id=9606 Gene_Symbol=CDC42BPB Serine/threonine-protein kinase MRCK beta	VKDANLTLESK	609.3417	1216.6688	2	65	-777.777	-777.777	-777.777	-777.777	880.1766091	12.27068516	882.027	880.7618079	880.7692	4507.533314	1216.6663	609.3404518	1216.666378	1216.66497	FALSE			-777.777	-777.777	-777.777	1	43.8	M:\Shao-En\MSDATA\kinaseinhib\k252a\solcomp\100x\J3\kinaseinhib_k252a_solcomp_100x_J3_combo.mgf.html		3	-777.777	-777.777	M:\Shao-En\MSDATA\kinaseinhib\k252a\solcomp\100x\J3\m03152008_j3_6.raw		1618668.752	1216.666295		609.3416774	TRUE	609.3404292	-777.777
-1	1	0	0.954	0.18	IPI:IPI00477763.4	196189	SPACER	SWISS-PROT:Q9Y5S2|TREMBL:Q86TR8;Q86XZ8|ENSEMBL:ENSP00000355237|REFSEQ:NP_006026|H-INV:HIT000070596|VEGA:OTTHUMP00000028140;OTTHUMP00000066098 Tax_Id=9606 Gene_Symbol=CDC42BPB Serine/threonine-protein kinase MRCK beta	VKDANLTLESK	617.3552	1232.6958	2	47	-777.777	-777.777	-777.777	-777.777	0	0	880.2269	0	0	0	1232.6947	617.3539224	1232.693319	0	FALSE			-777.777	-777.777	-777.777	1	27.6	M:\Shao-En\MSDATA\kinaseinhib\k252a\solcomp\100x\J3\kinaseinhib_k252a_solcomp_100x_J3_combo.mgf.html	2Lys8	3	-777.777	-777.777	M:\Shao-En\MSDATA\kinaseinhib\k252a\solcomp\100x\J3\m03152008_j3_6.raw		0	1216.666295		0	TRUE	0	-777.777
-1	1	0	0.954	0.18	IPI:IPI00477763.4	196189	SPACER	SWISS-PROT:Q9Y5S2|TREMBL:Q86TR8;Q86XZ8|ENSEMBL:ENSP00000355237|REFSEQ:NP_006026|H-INV:HIT000070596|VEGA:OTTHUMP00000028140;OTTHUMP00000066098 Tax_Id=9606 Gene_Symbol=CDC42BPB Serine/threonine-protein kinase MRCK beta	VPKPTGVK	421.2783	840.5421	2	42	-777.777	-777.777	-777.777	-777.777	719.5943675	3.4438	721.0414	719.9709	719.9709	6762.823918	840.5404	421.2777417	840.5409581	824.511832	FALSE			-777.777	-777.777	-777.777	1	24.9	M:\Shao-En\MSDATA\kinaseinhib\k252a\solcomp\100x\J3\kinaseinhib_k252a_solcomp_100x_J3_combo.mgf.html	2Lys8	3	-777.777	-777.777	M:\Shao-En\MSDATA\kinaseinhib\k252a\solcomp\100x\J3\m03152008_j3_6.raw		4450611.625	824.5119647		421.2783226	TRUE	421.2777644	-777.777
-1	1	0	0.954	0.18	IPI:IPI00477763.4	196189	SPACER	SWISS-PROT:Q9Y5S2|TREMBL:Q86TR8;Q86XZ8|ENSEMBL:ENSP00000355237|REFSEQ:NP_006026|H-INV:HIT000070596|VEGA:OTTHUMP00000028140;OTTHUMP00000066098 Tax_Id=9606 Gene_Symbol=CDC42BPB Serine/threonine-protein kinase MRCK beta	VPKPTGVK	413.2635	824.5125	2	21	-777.777	-777.777	-777.777	-777.777	0	0	721.3044	0	0	0	824.5119	413.2629711	824.5114169	0	FALSE			-777.777	-777.777	-777.777	1	0.6	M:\Shao-En\MSDATA\kinaseinhib\k252a\solcomp\100x\J3\kinaseinhib_k252a_solcomp_100x_J3_combo.mgf.html		3	-777.777	-777.777	M:\Shao-En\MSDATA\kinaseinhib\k252a\solcomp\100x\J3\m03152008_j3_6.raw		0	824.5119647		0	FALSE	0	-777.777
-1	1	0	0.954	0.18	IPI:IPI00477763.4	196189	SPACER	SWISS-PROT:Q9Y5S2|TREMBL:Q86TR8;Q86XZ8|ENSEMBL:ENSP00000355237|REFSEQ:NP_006026|H-INV:HIT000070596|VEGA:OTTHUMP00000028140;OTTHUMP00000066098 Tax_Id=9606 Gene_Symbol=CDC42BPB Serine/threonine-protein kinase MRCK beta	VTASLLGAPSK	526.3164	1050.6183	2	65	-777.777	-777.777	-777.777	-777.777	2266.756002	10.21651136	2264.3939	2267.519891	2268.4964	80486.34668	1050.6164	526.3154564	1050.616387	1042.601687	FALSE			-777.777	-777.777	-777.777	1	44.9	M:\Shao-En\MSDATA\kinaseinhib\k252a\solcomp\100x\J3\kinaseinhib_k252a_solcomp_100x_J3_combo.mgf.html	1Lys8	3	-777.777	-777.777	M:\Shao-En\MSDATA\kinaseinhib\k252a\solcomp\100x\J3\m03152008_j3_6.raw		36446485.09	1042.602235		526.3162557	TRUE	526.3153121	-777.777
-1	1	0	0.954	0.18	IPI:IPI00477763.4	196189	SPACER	SWISS-PROT:Q9Y5S2|TREMBL:Q86TR8;Q86XZ8|ENSEMBL:ENSP00000355237|REFSEQ:NP_006026|H-INV:HIT000070596|VEGA:OTTHUMP00000028140;OTTHUMP00000066098 Tax_Id=9606 Gene_Symbol=CDC42BPB Serine/threonine-protein kinase MRCK beta	VTASLLGAPSK	522.3091	1042.6036	2	53	-777.777	-777.777	-777.777	-777.777	0	0	2264.6299	0	0	0	1042.6022	522.3081711	1042.601817	0	FALSE			-777.777	-777.777	-777.777	1	36.4	M:\Shao-En\MSDATA\kinaseinhib\k252a\solcomp\100x\J3\kinaseinhib_k252a_solcomp_100x_J3_combo.mgf.html		3	-777.777	-777.777	M:\Shao-En\MSDATA\kinaseinhib\k252a\solcomp\100x\J3\m03152008_j3_6.raw		0	1042.602235		0	TRUE	0	-777.777
-1	1	0	0.954	0.18	IPI:IPI00477763.4	196189	SPACER	SWISS-PROT:Q9Y5S2|TREMBL:Q86TR8;Q86XZ8|ENSEMBL:ENSP00000355237|REFSEQ:NP_006026|H-INV:HIT000070596|VEGA:OTTHUMP00000028140;OTTHUMP00000066098 Tax_Id=9606 Gene_Symbol=CDC42BPB Serine/threonine-protein kinase MRCK beta	WVGILEGLQSILHK	800.9721	1599.9296	2	69	-777.777	-777.777	-777.777	-777.777	3252.868813	8.513189869	3251.996	3253.166942	3252.2548	53794.88844	1599.9228	800.9701487	1599.925772	1591.91035	FALSE			-777.777	-777.777	-777.777	1	54.2	M:\Shao-En\MSDATA\kinaseinhib\k252a\solcomp\100x\J3\kinaseinhib_k252a_solcomp_100x_J3_combo.mgf.html	1Lys8	3	-777.777	-777.777	M:\Shao-En\MSDATA\kinaseinhib\k252a\solcomp\100x\J3\m03152008_j3_6.raw		12688528.12	1591.908575		800.9721891	TRUE	800.9702379	-777.777
-1	1	0	0.954	0.18	IPI:IPI00477763.4	196189	SPACER	SWISS-PROT:Q9Y5S2|TREMBL:Q86TR8;Q86XZ8|ENSEMBL:ENSP00000355237|REFSEQ:NP_006026|H-INV:HIT000070596|VEGA:OTTHUMP00000028140;OTTHUMP00000066098 Tax_Id=9606 Gene_Symbol=CDC42BPB Serine/threonine-protein kinase MRCK beta	WVGILEGLQSILHK	796.9645	1591.9143	2	66	-777.777	-777.777	-777.777	-777.777	0	0	3253.0731	0	0	0	1591.9086	796.9625635	1591.910602	0	FALSE			-777.777	-777.777	-777.777	1	51.3	M:\Shao-En\MSDATA\kinaseinhib\k252a\solcomp\100x\J3\kinaseinhib_k252a_solcomp_100x_J3_combo.mgf.html		3	-777.777	-777.777	M:\Shao-En\MSDATA\kinaseinhib\k252a\solcomp\100x\J3\m03152008_j3_6.raw		0	1591.908575		0	TRUE	0	-777.777
-1	1	0	0.954	0.18	IPI:IPI00477763.4	196189	SPACER	SWISS-PROT:Q9Y5S2|TREMBL:Q86TR8;Q86XZ8|ENSEMBL:ENSP00000355237|REFSEQ:NP_006026|H-INV:HIT000070596|VEGA:OTTHUMP00000028140;OTTHUMP00000066098 Tax_Id=9606 Gene_Symbol=CDC42BPB Serine/threonine-protein kinase MRCK beta	WVGILEGLQSILHK	531.645	1591.9133	3	28	-777.777	-777.777	-777.777	-777.777	3252.779457	8.513189869	3250.0707	3253.059978	3252.2548	73740.06707	1591.9086	531.6440368	1591.910322	1591.910802	FALSE			-777.777	-777.777	-777.777	1	6.9	M:\Shao-En\MSDATA\kinaseinhib\k252a\solcomp\100x\J3\kinaseinhib_k252a_solcomp_100x_J3_combo.mgf.html		3	-777.777	-777.777	M:\Shao-En\MSDATA\kinaseinhib\k252a\solcomp\100x\J3\m03152008_j3_6.raw		32454068.56	1591.908575		531.6451049	TRUE	531.6441418	-777.777
-1	1	0	0.954	0.18	IPI:IPI00477763.4	196189	SPACER	SWISS-PROT:Q9Y5S2|TREMBL:Q86TR8;Q86XZ8|ENSEMBL:ENSP00000355237|REFSEQ:NP_006026|H-INV:HIT000070596|VEGA:OTTHUMP00000028140;OTTHUMP00000066098 Tax_Id=9606 Gene_Symbol=CDC42BPB Serine/threonine-protein kinase MRCK beta	WVGILEGLQSILHK	534.3168	1599.9287	3	26	-777.777	-777.777	-777.777	-777.777	0	0	3249.5309	0	0	0	1599.9228	534.315827	1599.925693	0	FALSE			-777.777	-777.777	-777.777	1	13.2	M:\Shao-En\MSDATA\kinaseinhib\k252a\solcomp\100x\J3\kinaseinhib_k252a_solcomp_100x_J3_combo.mgf.html	1Lys8	3	-777.777	-777.777	M:\Shao-En\MSDATA\kinaseinhib\k252a\solcomp\100x\J3\m03152008_j3_6.raw		0	1591.908575		0	TRUE	0	-777.777
-1	1	0	0.868	0.14	IPI:IPI00005625.2	136622	SPACER	ENSEMBL:ENSP00000355168 Tax_Id=9606 Gene_Symbol=CTR9 136 kDa protein	ACISFNK	424.2147	846.4149	2	17	-777.777	-777.777	-777.777	-777.777	0	0	1070.4148	0	0	0	846.4149	424.214131	846.4137365	0	FALSE			-777.777	-777.777	-777.777	1	0	M:\Shao-En\MSDATA\kinaseinhib\k252a\solcomp\100x\J3\kinaseinhib_k252a_solcomp_100x_J3_combo.mgf.html	1Lys8	4	-777.777	-777.777	M:\Shao-En\MSDATA\kinaseinhib\k252a\solcomp\100x\J3\m03152008_j3_6.raw		0	781.3792501		0	FALSE	0	-777.777
-1	1	0	0.868	0.14	IPI:IPI00005625.2	136622	SPACER	ENSEMBL:ENSP00000355168 Tax_Id=9606 Gene_Symbol=CTR9 136 kDa protein	ACISFNKK	484.2556	966.4966	2	51	-777.777	-777.777	-777.777	-777.777	815.3982457	5.961923081	813.2852	815.71293	815.8282	10617.13321	966.4957	484.2548107	966.495096	966.494331	FALSE			-777.777	-777.777	-777.777	1	31.3	M:\Shao-En\MSDATA\kinaseinhib\k252a\solcomp\100x\J3\kinaseinhib_k252a_solcomp_100x_J3_combo.mgf.html		4	-777.777	-777.777	M:\Shao-En\MSDATA\kinaseinhib\k252a\solcomp\100x\J3\m03152008_j3_6.raw		5508544.141	909.4742101		484.2553907	TRUE	484.2546014	-777.777
-1	1	0	0.868	0.14	IPI:IPI00005625.2	136622	SPACER	ENSEMBL:ENSP00000355168 Tax_Id=9606 Gene_Symbol=CTR9 136 kDa protein	ACISFNKK	492.2694	982.5241	2	38	-777.777	-777.777	-777.777	-777.777	0	0	814.5404	0	0	0	982.5241	492.2685813	982.5226372	0	FALSE			-777.777	-777.777	-777.777	1	20.6	M:\Shao-En\MSDATA\kinaseinhib\k252a\solcomp\100x\J3\kinaseinhib_k252a_solcomp_100x_J3_combo.mgf.html	2Lys8	4	-777.777	-777.777	M:\Shao-En\MSDATA\kinaseinhib\k252a\solcomp\100x\J3\m03152008_j3_6.raw		0	909.4742101		0	TRUE	0	-777.777
-1	1	0	0.868	0.14	IPI:IPI00005625.2	136622	SPACER	ENSEMBL:ENSP00000355168 Tax_Id=9606 Gene_Symbol=CTR9 136 kDa protein	ALELNSK	387.722	773.4295	2	35	-777.777	-777.777	-777.777	-777.777	823.78937	7.760155259	822.3359	823.9254222	824.8006	9544.373224	773.4283	387.7215648	773.4286043	773.4285659	FALSE			-777.777	-777.777	-777.777	1	9.3	M:\Shao-En\MSDATA\kinaseinhib\k252a\solcomp\100x\J3\kinaseinhib_k252a_solcomp_100x_J3_combo.mgf.html		4	-777.777	-777.777	M:\Shao-En\MSDATA\kinaseinhib\k252a\solcomp\100x\J3\m03152008_j3_6.raw		6902266.734	773.4283047		387.7219862	TRUE	387.7215511	-777.777
-1	1	0	0.868	0.14	IPI:IPI00005625.2	136622	SPACER	ENSEMBL:ENSP00000355168 Tax_Id=9606 Gene_Symbol=CTR9 136 kDa protein	ALELNSK	391.7291	781.4436	2	33	-777.777	-777.777	-777.777	-777.777	0	0	822.5842	0	0	0	781.4425	391.7286501	781.4427749	0	FALSE			-777.777	-777.777	-777.777	1	4.9	M:\Shao-En\MSDATA\kinaseinhib\k252a\solcomp\100x\J3\kinaseinhib_k252a_solcomp_100x_J3_combo.mgf.html	1Lys8	4	-777.777	-777.777	M:\Shao-En\MSDATA\kinaseinhib\k252a\solcomp\100x\J3\m03152008_j3_6.raw		0	773.4283047		0	TRUE	0	-777.777
-1	1	0	0.868	0.14	IPI:IPI00005625.2	136622	SPACER	ENSEMBL:ENSP00000355168 Tax_Id=9606 Gene_Symbol=CTR9 136 kDa protein	AYPNNYETMK	615.7775	1229.5405	2	11	-777.777	-777.777	-777.777	-777.777	0	0	2142.8504	0	0	0	1229.5386	615.7762282	1229.537931	0	FALSE			-777.777	-777.777	-777.777	1	0.9	M:\Shao-En\MSDATA\kinaseinhib\k252a\solcomp\100x\J3\kinaseinhib_k252a_solcomp_100x_J3_combo.mgf.html		4	-777.777	-777.777	M:\Shao-En\MSDATA\kinaseinhib\k252a\solcomp\100x\J3\m03152008_j3_6.raw		0	1229.538675		0	FALSE	0	-777.777
-1	1	0	0.868	0.14	IPI:IPI00005625.2	136622	SPACER	ENSEMBL:ENSP00000355168 Tax_Id=9606 Gene_Symbol=CTR9 136 kDa protein	AYTIDPSNPMVLNHLANHFFFK	862.1048	2583.2926	3	16	-777.777	-777.777	-777.777	-777.777	0	0	2998.1795	0	0	0	2583.2823	862.1026245	2583.286085	0	FALSE			-777.777	-777.777	-777.777	1	12.9	M:\Shao-En\MSDATA\kinaseinhib\k252a\solcomp\100x\J3\kinaseinhib_k252a_solcomp_100x_J3_combo.mgf.html	1Lys8	4	-777.777	-777.777	M:\Shao-En\MSDATA\kinaseinhib\k252a\solcomp\100x\J3\m03152008_j3_6.raw		0	2575.268165		0	FALSE	0	-777.777
-1	1	0	0.868	0.14	IPI:IPI00005625.2	136622	SPACER	ENSEMBL:ENSP00000355168 Tax_Id=9606 Gene_Symbol=CTR9 136 kDa protein	AYTIDPSNPMVLNHLANHFFFK	859.4335	2575.2787	3	13	-777.777	-777.777	-777.777	-777.777	0	0	2997.8953	0	0	0	2575.2681	859.4313343	2575.272215	0	FALSE			-777.777	-777.777	-777.777	1	10.1	M:\Shao-En\MSDATA\kinaseinhib\k252a\solcomp\100x\J3\kinaseinhib_k252a_solcomp_100x_J3_combo.mgf.html		4	-777.777	-777.777	M:\Shao-En\MSDATA\kinaseinhib\k252a\solcomp\100x\J3\m03152008_j3_6.raw		0	2575.268165		0	FALSE	0	-777.777
-1	1	0	0.868	0.14	IPI:IPI00005625.2	136622	SPACER	ENSEMBL:ENSP00000355168 Tax_Id=9606 Gene_Symbol=CTR9 136 kDa protein	CVGALVGLAVLELNNK	835.4723	1668.9301	2	94	-777.777	-777.777	-777.777	-777.777	3193.571158	23.91800856	3188.7935	3192.84563	3189.6222	57625.82475	1668.9232	835.4702222	1668.925919	1668.922686	FALSE			-777.777	-777.777	-777.777	1	75.6	M:\Shao-En\MSDATA\kinaseinhib\k252a\solcomp\100x\J3\kinaseinhib_k252a_solcomp_100x_J3_combo.mgf.html		4	-777.777	-777.777	M:\Shao-En\MSDATA\kinaseinhib\k252a\solcomp\100x\J3\m03152008_j3_6.raw		12680624.17	1611.90177		835.4717333	TRUE	835.4696555	-777.777
-1	1	0	0.868	0.14	IPI:IPI00005625.2	136622	SPACER	ENSEMBL:ENSP00000355168 Tax_Id=9606 Gene_Symbol=CTR9 136 kDa protein	CVGALVGLAVLELNNK	559.9876	1676.9411	3	74	-777.777	-777.777	-777.777	-777.777	3192.483561	19.43590064	3188.2455	3191.357817	3189.6222	43439.65684	1676.9374	559.9865328	1676.93781	1668.923506	FALSE			-777.777	-777.777	-777.777	1	50.4	M:\Shao-En\MSDATA\kinaseinhib\k252a\solcomp\100x\J3\kinaseinhib_k252a_solcomp_100x_J3_combo.mgf.html	1Lys8	4	-777.777	-777.777	M:\Shao-En\MSDATA\kinaseinhib\k252a\solcomp\100x\J3\m03152008_j3_6.raw		17835388.14	1611.90177		559.9876274	TRUE	559.9865602	-777.777
-1	1	0	0.868	0.14	IPI:IPI00005625.2	136622	SPACER	ENSEMBL:ENSP00000355168 Tax_Id=9606 Gene_Symbol=CTR9 136 kDa protein	CVGALVGLAVLELNNK	557.3161	1668.9265	3	65	-777.777	-777.777	-777.777	-777.777	0	0	3187.4577	0	0	0	1668.9232	557.3150426	1668.92334	0	FALSE			-777.777	-777.777	-777.777	1	35.7	M:\Shao-En\MSDATA\kinaseinhib\k252a\solcomp\100x\J3\kinaseinhib_k252a_solcomp_100x_J3_combo.mgf.html		4	-777.777	-777.777	M:\Shao-En\MSDATA\kinaseinhib\k252a\solcomp\100x\J3\m03152008_j3_6.raw		0	1611.90177		0	TRUE	0	-777.777
-1	1	0	0.868	0.14	IPI:IPI00005625.2	136622	SPACER	ENSEMBL:ENSP00000355168 Tax_Id=9606 Gene_Symbol=CTR9 136 kDa protein	CVGALVGLAVLELNNKEADSIK	771.7563	2312.2469	3	62	-777.777	-777.777	-777.777	-777.777	3099.025494	10.58308676	3096.0244	3099.537183	3098.6754	127305.2978	2312.2409	771.7544559	2312.24158	2312.240678	FALSE			-777.777	-777.777	-777.777	1	53	M:\Shao-En\MSDATA\kinaseinhib\k252a\solcomp\100x\J3\kinaseinhib_k252a_solcomp_100x_J3_combo.mgf.html		4	-777.777	-777.777	M:\Shao-En\MSDATA\kinaseinhib\k252a\solcomp\100x\J3\m03152008_j3_6.raw		31603821.42	2255.21946		771.7562252	TRUE	771.7543811	-777.777
-1	1	0	0.868	0.14	IPI:IPI00005625.2	136622	SPACER	ENSEMBL:ENSP00000355168 Tax_Id=9606 Gene_Symbol=CTR9 136 kDa protein	CVGALVGLAVLELNNKEADSIK	777.0981	2328.2725	3	32	-777.777	-777.777	-777.777	-777.777	0	0	3096.5704	0	0	0	2328.2693	777.0962363	2328.266921	0	FALSE			-777.777	-777.777	-777.777	1	14.5	M:\Shao-En\MSDATA\kinaseinhib\k252a\solcomp\100x\J3\kinaseinhib_k252a_solcomp_100x_J3_combo.mgf.html	2Lys8	4	-777.777	-777.777	M:\Shao-En\MSDATA\kinaseinhib\k252a\solcomp\100x\J3\m03152008_j3_6.raw		0	2255.21946		0	TRUE	0	-777.777
-1	1	0	0.868	0.14	IPI:IPI00005625.2	136622	SPACER	ENSEMBL:ENSP00000355168 Tax_Id=9606 Gene_Symbol=CTR9 136 kDa protein	DKGNFYEASDWFK	803.8631	1605.7117	2	94	-777.777	-777.777	-777.777	-777.777	2783.007158	10.39649619	2781.7488	2783.636232	2783.0889	276410.1227	1605.7099	803.8611381	1605.707751	1605.7088	FALSE			-777.777	-777.777	-777.777	1	83.6	M:\Shao-En\MSDATA\kinaseinhib\k252a\solcomp\100x\J3\kinaseinhib_k252a_solcomp_100x_J3_combo.mgf.html		4	-777.777	-777.777	M:\Shao-En\MSDATA\kinaseinhib\k252a\solcomp\100x\J3\m03152008_j3_6.raw		64549150.62	1605.709945		803.86295	TRUE	803.8609881	-777.777
-1	1	0	0.868	0.14	IPI:IPI00005625.2	136622	SPACER	ENSEMBL:ENSP00000355168 Tax_Id=9606 Gene_Symbol=CTR9 136 kDa protein	DKGNFYEASDWFK	811.8786	1621.7427	2	62	-777.777	-777.777	-777.777	-777.777	0	0	2782.0139	0	0	0	1621.7383	811.8766087	1621.738692	0	FALSE			-777.777	-777.777	-777.777	1	48.8	M:\Shao-En\MSDATA\kinaseinhib\k252a\solcomp\100x\J3\kinaseinhib_k252a_solcomp_100x_J3_combo.mgf.html	2Lys8	4	-777.777	-777.777	M:\Shao-En\MSDATA\kinaseinhib\k252a\solcomp\100x\J3\m03152008_j3_6.raw		0	1605.709945		0	TRUE	0	-777.777
-1	1	0	0.868	0.14	IPI:IPI00005625.2	136622	SPACER	ENSEMBL:ENSP00000355168 Tax_Id=9606 Gene_Symbol=CTR9 136 kDa protein	DKGNFYEASDWFK	536.2451	1605.7134	3	38	-777.777	-777.777	-777.777	-777.777	2783.056622	10.39649619	2782.5427	2783.665191	2781.2415	90966.40647	1605.7099	536.2441199	1605.710572	1605.712064	FALSE			-777.777	-777.777	-777.777	1	26.5	M:\Shao-En\MSDATA\kinaseinhib\k252a\solcomp\100x\J3\kinaseinhib_k252a_solcomp_100x_J3_combo.mgf.html		4	-777.777	-777.777	M:\Shao-En\MSDATA\kinaseinhib\k252a\solcomp\100x\J3\m03152008_j3_6.raw		39489042.06	1605.709945		536.2450827	TRUE	536.2441027	-777.777
-1	1	0	0.868	0.14	IPI:IPI00005625.2	136622	SPACER	ENSEMBL:ENSP00000355168 Tax_Id=9606 Gene_Symbol=CTR9 136 kDa protein	DKGNFYEASDWFK	541.5884	1621.7433	3	30	-777.777	-777.777	-777.777	-777.777	0	0	2782.2755	0	0	0	1621.7383	541.5874003	1621.740413	0	FALSE			-777.777	-777.777	-777.777	1	17.5	M:\Shao-En\MSDATA\kinaseinhib\k252a\solcomp\100x\J3\kinaseinhib_k252a_solcomp_100x_J3_combo.mgf.html	2Lys8	4	-777.777	-777.777	M:\Shao-En\MSDATA\kinaseinhib\k252a\solcomp\100x\J3\m03152008_j3_6.raw		0	1605.709945		0	TRUE	0	-777.777
-1	1	0	0.868	0.14	IPI:IPI00005625.2	136622	SPACER	ENSEMBL:ENSP00000355168 Tax_Id=9606 Gene_Symbol=CTR9 136 kDa protein	DLITQATLLYTMADK	852.9544	1703.8942	2	112	-777.777	-777.777	-777.777	-777.777	3269.09518	10.64539263	3266.5631	3269.210253	3269.2122	220966.6204	1703.8895	852.952258	1703.889991	1695.874814	FALSE			-777.777	-777.777	-777.777	1	100.7	M:\Shao-En\MSDATA\kinaseinhib\k252a\solcomp\100x\J3\kinaseinhib_k252a_solcomp_100x_J3_combo.mgf.html	1Lys8	4	-777.777	-777.777	M:\Shao-En\MSDATA\kinaseinhib\k252a\solcomp\100x\J3\m03152008_j3_6.raw		47427850.32	1695.875305		852.9542823	TRUE	852.9521403	-777.777
-1	1	0	0.868	0.14	IPI:IPI00005625.2	136622	SPACER	ENSEMBL:ENSP00000355168 Tax_Id=9606 Gene_Symbol=CTR9 136 kDa protein	DLITQATLLYTMADK	848.9473	1695.88	2	107	-777.777	-777.777	-777.777	-777.777	0	0	3266.2968	0	0	0	1695.8753	848.9451727	1695.87582	0	FALSE			-777.777	-777.777	-777.777	1	91.5	M:\Shao-En\MSDATA\kinaseinhib\k252a\solcomp\100x\J3\kinaseinhib_k252a_solcomp_100x_J3_combo.mgf.html		4	-777.777	-777.777	M:\Shao-En\MSDATA\kinaseinhib\k252a\solcomp\100x\J3\m03152008_j3_6.raw		0	1695.875305		0	TRUE	0	-777.777
-1	1	0	0.868	0.14	IPI:IPI00005625.2	136622	SPACER	ENSEMBL:ENSP00000355168 Tax_Id=9606 Gene_Symbol=CTR9 136 kDa protein	DLITQATLLYTMADK	860.9533	1719.892	2	59	-777.777	-777.777	-777.777	-777.777	3120.26786	12.76990689	3118.0556	3120.207314	3119.4042	43325.43447	1719.8844	860.9511287	1719.887732	1711.871112	FALSE			-777.777	-777.777	-777.777	1	38	M:\Shao-En\MSDATA\kinaseinhib\k252a\solcomp\100x\J3\kinaseinhib_k252a_solcomp_100x_J3_combo.mgf.html	1Met(ox) 1Lys8	4	-777.777	-777.777	M:\Shao-En\MSDATA\kinaseinhib\k252a\solcomp\100x\J3\m03152008_j3_6.raw		9207244.289	1695.875305		860.9531295	TRUE	860.9509582	-777.777
-1	1	0	0.868	0.14	IPI:IPI00005625.2	136622	SPACER	ENSEMBL:ENSP00000355168 Tax_Id=9606 Gene_Symbol=CTR9 136 kDa protein	DLITQATLLYTMADK	856.945	1711.8754	2	55	-777.777	-777.777	-777.777	-777.777	0	0	3118.8763	0	0	0	1711.8702	856.9428434	1711.871161	0	FALSE			-777.777	-777.777	-777.777	1	44.1	M:\Shao-En\MSDATA\kinaseinhib\k252a\solcomp\100x\J3\kinaseinhib_k252a_solcomp_100x_J3_combo.mgf.html	1Met(ox)	4	-777.777	-777.777	M:\Shao-En\MSDATA\kinaseinhib\k252a\solcomp\100x\J3\m03152008_j3_6.raw		0	1695.875305		0	TRUE	0	-777.777
-1	1	0	0.868	0.14	IPI:IPI00005625.2	136622	SPACER	ENSEMBL:ENSP00000355168 Tax_Id=9606 Gene_Symbol=CTR9 136 kDa protein	DLITQATLLYTMADK	568.9714	1703.8924	3	52	-777.777	-777.777	-777.777	-777.777	3269.128409	10.64539263	3268.0926	3269.193273	3269.2122	46635.9651	1703.8895	568.9702999	1703.889112	1695.87653	FALSE			-777.777	-777.777	-777.777	1	40.3	M:\Shao-En\MSDATA\kinaseinhib\k252a\solcomp\100x\J3\kinaseinhib_k252a_solcomp_100x_J3_combo.mgf.html	1Lys8	4	-777.777	-777.777	M:\Shao-En\MSDATA\kinaseinhib\k252a\solcomp\100x\J3\m03152008_j3_6.raw		18625706.34	1695.875305		568.971416	TRUE	568.9703159	-777.777
-1	1	0	0.868	0.14	IPI:IPI00005625.2	136622	SPACER	ENSEMBL:ENSP00000355168 Tax_Id=9606 Gene_Symbol=CTR9 136 kDa protein	DLITQATLLYTMADK	566.301	1695.8812	3	49	-777.777	-777.777	-777.777	-777.777	0	0	3267.8139	0	0	0	1695.8753	566.2999097	1695.877941	0	FALSE			-777.777	-777.777	-777.777	1	42.9	M:\Shao-En\MSDATA\kinaseinhib\k252a\solcomp\100x\J3\kinaseinhib_k252a_solcomp_100x_J3_combo.mgf.html		4	-777.777	-777.777	M:\Shao-En\MSDATA\kinaseinhib\k252a\solcomp\100x\J3\m03152008_j3_6.raw		0	1695.875305		0	TRUE	0	-777.777
-1	1	0	0.868	0.14	IPI:IPI00005625.2	136622	SPACER	ENSEMBL:ENSP00000355168 Tax_Id=9606 Gene_Symbol=CTR9 136 kDa protein	DTDEVIELDFDQLPEGDEVISILK	914.1256	2739.355	3	55	-777.777	-777.777	-777.777	-777.777	3407.435804	11.00249794	3406.7189	3407.356656	3407.3122	21748.56347	2739.3469	914.1232336	2739.347913	2731.333697	FALSE			-777.777	-777.777	-777.777	1	47.7	M:\Shao-En\MSDATA\kinaseinhib\k252a\solcomp\100x\J3\kinaseinhib_k252a_solcomp_100x_J3_combo.mgf.html	1Lys8	4	-777.777	-777.777	M:\Shao-En\MSDATA\kinaseinhib\k252a\solcomp\100x\J3\m03152008_j3_6.raw		4200998.605	2731.332685		914.125804	TRUE	914.1234376	-777.777
-1	1	0	0.868	0.14	IPI:IPI00005625.2	136622	SPACER	ENSEMBL:ENSP00000355168 Tax_Id=9606 Gene_Symbol=CTR9 136 kDa protein	DTDEVIELDFDQLPEGDEVISILK	911.4537	2731.3393	3	34	-777.777	-777.777	-777.777	-777.777	0	0	3406.4274	0	0	0	2731.3327	911.4513434	2731.332242	0	FALSE			-777.777	-777.777	-777.777	1	26.4	M:\Shao-En\MSDATA\kinaseinhib\k252a\solcomp\100x\J3\kinaseinhib_k252a_solcomp_100x_J3_combo.mgf.html		4	-777.777	-777.777	M:\Shao-En\MSDATA\kinaseinhib\k252a\solcomp\100x\J3\m03152008_j3_6.raw		0	2731.332685		0	TRUE	0	-777.777
-1	1	0	0.868	0.14	IPI:IPI00005625.2	136622	SPACER	ENSEMBL:ENSP00000355168 Tax_Id=9606 Gene_Symbol=CTR9 136 kDa protein	DVFAQVR	417.7274	833.4402	2	30	-777.777	-777.777	-777.777	-777.777	2314.591393	9.62302868	2315.149	2314.714649	2314.6417	171367.7988	833.4395	417.7268548	833.4391841	833.4399906	FALSE			-777.777	-777.777	-777.777	1	11.7	M:\Shao-En\MSDATA\kinaseinhib\k252a\solcomp\100x\J3\kinaseinhib_k252a_solcomp_100x_J3_combo.mgf.html		4	-777.777	-777.777	M:\Shao-En\MSDATA\kinaseinhib\k252a\solcomp\100x\J3\m03152008_j3_6.raw		115583378.5	833.4395347		417.7273949	TRUE	417.7268496	-777.777
-1	1	0	0.868	0.14	IPI:IPI00005625.2	136622	SPACER	ENSEMBL:ENSP00000355168 Tax_Id=9606 Gene_Symbol=CTR9 136 kDa protein	DVFAQVR	420.7383	839.462	2	20	-777.777	-777.777	-777.777	-777.777	0	0	2311.717	0	0	0	839.4596	420.7377437	839.460962	0	FALSE			-777.777	-777.777	-777.777	1	8	M:\Shao-En\MSDATA\kinaseinhib\k252a\solcomp\100x\J3\kinaseinhib_k252a_solcomp_100x_J3_combo.mgf.html	1Arg6	4	-777.777	-777.777	M:\Shao-En\MSDATA\kinaseinhib\k252a\solcomp\100x\J3\m03152008_j3_6.raw		0	833.4395347		0	FALSE	0	-777.777
-1	1	0	0.868	0.14	IPI:IPI00005625.2	136622	SPACER	ENSEMBL:ENSP00000355168 Tax_Id=9606 Gene_Symbol=CTR9 136 kDa protein	EALQINQDHPDAWSLIGNLHLAK	861.7845	2582.3316	3	66	-777.777	-777.777	-777.777	-777.777	2927.64109	12.56459823	2924.2615	2928.141943	2928.4834	251624.1981	2582.3241	861.7823256	2582.325189	2582.324169	FALSE			-777.777	-777.777	-777.777	1	64.1	M:\Shao-En\MSDATA\kinaseinhib\k252a\solcomp\100x\J3\kinaseinhib_k252a_solcomp_100x_J3_combo.mgf.html		4	-777.777	-777.777	M:\Shao-En\MSDATA\kinaseinhib\k252a\solcomp\100x\J3\m03152008_j3_6.raw		52851994.55	2582.324085		861.7845154	TRUE	861.782341	-777.777
-1	1	0	0.868	0.14	IPI:IPI00005625.2	136622	SPACER	ENSEMBL:ENSP00000355168 Tax_Id=9606 Gene_Symbol=CTR9 136 kDa protein	EALQINQDHPDAWSLIGNLHLAK	864.4569	2590.3488	3	49	-777.777	-777.777	-777.777	-777.777	0	0	2925.3259	0	0	0	2590.3383	864.4547158	2590.342359	0	FALSE			-777.777	-777.777	-777.777	1	42.4	M:\Shao-En\MSDATA\kinaseinhib\k252a\solcomp\100x\J3\kinaseinhib_k252a_solcomp_100x_J3_combo.mgf.html	1Lys8	4	-777.777	-777.777	M:\Shao-En\MSDATA\kinaseinhib\k252a\solcomp\100x\J3\m03152008_j3_6.raw		0	2582.324085		0	TRUE	0	-777.777
-1	1	0	0.868	0.14	IPI:IPI00005625.2	136622	SPACER	ENSEMBL:ENSP00000355168 Tax_Id=9606 Gene_Symbol=CTR9 136 kDa protein	EATADISDVWLNLAHIYVEQK	1208.1172	2414.2199	2	88	-777.777	-777.777	-777.777	-777.777	3281.688238	10.42165488	3281.8091	3281.430397	3282.3544	49753.02855	2414.2117	1208.113755	2414.212985	2414.21676	FALSE			-777.777	-777.777	-777.777	1	74	M:\Shao-En\MSDATA\kinaseinhib\k252a\solcomp\100x\J3\kinaseinhib_k252a_solcomp_100x_J3_combo.mgf.html		4	-777.777	-777.777	M:\Shao-En\MSDATA\kinaseinhib\k252a\solcomp\100x\J3\m03152008_j3_6.raw		6316004.703	2414.211745		1208.117937	TRUE	1208.114492	-777.777
-1	1	0	0.868	0.14	IPI:IPI00005625.2	136622	SPACER	ENSEMBL:ENSP00000355168 Tax_Id=9606 Gene_Symbol=CTR9 136 kDa protein	EATADISDVWLNLAHIYVEQK	808.4157	2422.2252	3	68	-777.777	-777.777	-777.777	-777.777	3303.027242	12.8003227	3301.8158	3302.077589	3300.8866	1588.825031	2422.2259	808.4137214	2422.219376	2414.208381	FALSE			-777.777	-777.777	-777.777	1	57.7	M:\Shao-En\MSDATA\kinaseinhib\k252a\solcomp\100x\J3\kinaseinhib_k252a_solcomp_100x_J3_combo.mgf.html	1Lys8	4	-777.777	-777.777	M:\Shao-En\MSDATA\kinaseinhib\k252a\solcomp\100x\J3\m03152008_j3_1.raw		374013.291	2414.211745		808.4156787	TRUE	808.4137002	-777.777
-1	1	0	0.868	0.14	IPI:IPI00005625.2	136622	SPACER	ENSEMBL:ENSP00000355168 Tax_Id=9606 Gene_Symbol=CTR9 136 kDa protein	EATADISDVWLNLAHIYVEQK	805.7452	2414.2138	3	52	-777.777	-777.777	-777.777	-777.777	0	0	3301.436	0	0	0	2414.2117	805.7432312	2414.207906	0	FALSE			-777.777	-777.777	-777.777	1	41.9	M:\Shao-En\MSDATA\kinaseinhib\k252a\solcomp\100x\J3\kinaseinhib_k252a_solcomp_100x_J3_combo.mgf.html		4	-777.777	-777.777	M:\Shao-En\MSDATA\kinaseinhib\k252a\solcomp\100x\J3\m03152008_j3_1.raw		0	2414.211745		0	TRUE	0	-777.777
-1	1	0	0.868	0.14	IPI:IPI00005625.2	136622	SPACER	ENSEMBL:ENSP00000355168 Tax_Id=9606 Gene_Symbol=CTR9 136 kDa protein	EATADISDVWLNLAHIYVEQK	808.4192	2422.2359	3	40	-777.777	-777.777	-777.777	-777.777	3281.260891	12.67271691	3277.5323	3281.417166	3282.3544	212050.1012	2422.2259	808.4172214	2422.229876	2414.21225	FALSE			-777.777	-777.777	-777.777	1	34.1	M:\Shao-En\MSDATA\kinaseinhib\k252a\solcomp\100x\J3\kinaseinhib_k252a_solcomp_100x_J3_combo.mgf.html	1Lys8	4	-777.777	-777.777	M:\Shao-En\MSDATA\kinaseinhib\k252a\solcomp\100x\J3\m03152008_j3_6.raw		49258443.39	2414.211745		808.4191682	TRUE	808.4171896	-777.777
-1	1	0	0.868	0.14	IPI:IPI00005625.2	136622	SPACER	ENSEMBL:ENSP00000355168 Tax_Id=9606 Gene_Symbol=CTR9 136 kDa protein	EATADISDVWLNLAHIYVEQK	805.7472	2414.2197	3	21	-777.777	-777.777	-777.777	-777.777	0	0	3277.249	0	0	0	2414.2117	805.7452312	2414.213906	0	FALSE			-777.777	-777.777	-777.777	1	13.6	M:\Shao-En\MSDATA\kinaseinhib\k252a\solcomp\100x\J3\kinaseinhib_k252a_solcomp_100x_J3_combo.mgf.html		4	-777.777	-777.777	M:\Shao-En\MSDATA\kinaseinhib\k252a\solcomp\100x\J3\m03152008_j3_6.raw		0	2414.211745		0	FALSE	0	-777.777
-1	1	0	0.868	0.14	IPI:IPI00005625.2	136622	SPACER	ENSEMBL:ENSP00000355168 Tax_Id=9606 Gene_Symbol=CTR9 136 kDa protein	EATADISDVWLNLAHIYVEQK	805.7448	2414.2127	3	18	-777.777	-777.777	-777.777	-777.777	0	0	4160.2732	0	0	0	2414.2117	805.7428312	2414.206706	0	FALSE			-777.777	-777.777	-777.777	1	10.2	M:\Shao-En\MSDATA\kinaseinhib\k252a\solcomp\100x\J3\kinaseinhib_k252a_solcomp_100x_J3_combo.mgf.html		4	-777.777	-777.777	M:\Shao-En\MSDATA\kinaseinhib\k252a\solcomp\100x\J3\m03152008_j3_6.raw		0	2414.211745		0	FALSE	0	-777.777
-1	1	0	0.868	0.14	IPI:IPI00005625.2	136622	SPACER	ENSEMBL:ENSP00000355168 Tax_Id=9606 Gene_Symbol=CTR9 136 kDa protein	EATADISDVWLNLAHIYVEQK	805.7453	2414.2141	3	12	-777.777	-777.777	-777.777	-777.777	0	0	3836.8712	0	0	0	2414.2117	805.7433312	2414.208206	0	FALSE			-777.777	-777.777	-777.777	1	7.7	M:\Shao-En\MSDATA\kinaseinhib\k252a\solcomp\100x\J3\kinaseinhib_k252a_solcomp_100x_J3_combo.mgf.html		4	-777.777	-777.777	M:\Shao-En\MSDATA\kinaseinhib\k252a\solcomp\100x\J3\m03152008_j3_6.raw		0	2414.211745		0	FALSE	0	-777.777
-1	1	0	0.868	0.14	IPI:IPI00005625.2	136622	SPACER	ENSEMBL:ENSP00000355168 Tax_Id=9606 Gene_Symbol=CTR9 136 kDa protein	EHPNYVDCYLR	489.2235	1464.6487	3	34	-777.777	-777.777	-777.777	-777.777	2394.303753	12.01489442	2391.4821	2393.841255	2392.2873	134686.0693	1464.6456	489.2226925	1464.646289	1464.646272	FALSE			-777.777	-777.777	-777.777	1	15	M:\Shao-En\MSDATA\kinaseinhib\k252a\solcomp\100x\J3\kinaseinhib_k252a_solcomp_100x_J3_combo.mgf.html		4	-777.777	-777.777	M:\Shao-En\MSDATA\kinaseinhib\k252a\solcomp\100x\J3\m03152008_j3_6.raw		68768138.75	1407.62412		489.2234988	TRUE	489.2226912	-777.777
-1	1	0	0.868	0.14	IPI:IPI00005625.2	136622	SPACER	ENSEMBL:ENSP00000355168 Tax_Id=9606 Gene_Symbol=CTR9 136 kDa protein	ELELAHR	434.2384	866.4623	2	32	-777.777	-777.777	-777.777	-777.777	828.3628481	5.846459663	826.3271	828.3938913	828.3034	34054.91208	866.461	434.2377942	866.461063	866.4607503	FALSE			-777.777	-777.777	-777.777	1	4.6	M:\Shao-En\MSDATA\kinaseinhib\k252a\solcomp\100x\J3\kinaseinhib_k252a_solcomp_100x_J3_combo.mgf.html		4	-777.777	-777.777	M:\Shao-En\MSDATA\kinaseinhib\k252a\solcomp\100x\J3\m03152008_j3_6.raw		21658603.63	866.4609947		434.2378363	TRUE	434.2372305	-777.777
-1	1	0	0.868	0.14	IPI:IPI00005625.2	136622	SPACER	ENSEMBL:ENSP00000355168 Tax_Id=9606 Gene_Symbol=CTR9 136 kDa protein	ELELAHR	437.2481	872.4817	2	25	-777.777	-777.777	-777.777	-777.777	0	0	827.0785	0	0	0	872.4811	437.2474831	872.4804409	0	FALSE			-777.777	-777.777	-777.777	1	5.3	M:\Shao-En\MSDATA\kinaseinhib\k252a\solcomp\100x\J3\kinaseinhib_k252a_solcomp_100x_J3_combo.mgf.html	1Arg6	4	-777.777	-777.777	M:\Shao-En\MSDATA\kinaseinhib\k252a\solcomp\100x\J3\m03152008_j3_6.raw		0	866.4609947		0	FALSE	0	-777.777
-1	1	0	0.868	0.14	IPI:IPI00005625.2	136622	SPACER	ENSEMBL:ENSP00000355168 Tax_Id=9606 Gene_Symbol=CTR9 136 kDa protein	FDLALAATEAR	589.3146	1176.6146	2	85	-777.777	-777.777	-777.777	-777.777	2665.437425	10.08628563	2662.5412	2665.498122	2665.6332	442733.9727	1176.6138	589.3134253	1176.612325	1176.613808	FALSE			-777.777	-777.777	-777.777	1	61.9	M:\Shao-En\MSDATA\kinaseinhib\k252a\solcomp\100x\J3\kinaseinhib_k252a_solcomp_100x_J3_combo.mgf.html		4	-777.777	-777.777	M:\Shao-En\MSDATA\kinaseinhib\k252a\solcomp\100x\J3\m03152008_j3_6.raw		166762488	1176.613855		589.3146264	TRUE	589.3134516	-777.777
-1	1	0	0.868	0.14	IPI:IPI00005625.2	136622	SPACER	ENSEMBL:ENSP00000355168 Tax_Id=9606 Gene_Symbol=CTR9 136 kDa protein	GALAYYK	393.214	784.4135	2	31	-777.777	-777.777	-777.777	-777.777	1314.222409	45.18063183	1315.8996	1314.672982	1313.3608	11538.279	784.4119	393.2135447	784.412564	784.4125145	FALSE			-777.777	-777.777	-777.777	1	0	M:\Shao-En\MSDATA\kinaseinhib\k252a\solcomp\100x\J3\kinaseinhib_k252a_solcomp_100x_J3_combo.mgf.html		4	-777.777	-777.777	M:\Shao-En\MSDATA\kinaseinhib\k252a\solcomp\100x\J3\m03152008_j3_6.raw		8184408.25	784.4119247		393.2139979	TRUE	393.2135426	-777.777
-1	1	0	0.868	0.14	IPI:IPI00005625.2	136622	SPACER	ENSEMBL:ENSP00000355168 Tax_Id=9606 Gene_Symbol=CTR9 136 kDa protein	GALAYYK	393.2141	784.4136	2	23	-777.777	-777.777	-777.777	-777.777	0	0	1285.3095	0	0	0	784.4119	393.2136447	784.412764	0	FALSE			-777.777	-777.777	-777.777	1	0	M:\Shao-En\MSDATA\kinaseinhib\k252a\solcomp\100x\J3\kinaseinhib_k252a_solcomp_100x_J3_combo.mgf.html		4	-777.777	-777.777	M:\Shao-En\MSDATA\kinaseinhib\k252a\solcomp\100x\J3\m03152008_j3_6.raw		0	784.4119247		0	FALSE	0	-777.777
-1	1	0	0.868	0.14	IPI:IPI00005625.2	136622	SPACER	ENSEMBL:ENSP00000355168 Tax_Id=9606 Gene_Symbol=CTR9 136 kDa protein	GALAYYK	397.2207	792.4269	2	22	-777.777	-777.777	-777.777	-777.777	0	0	1317.9492	0	0	0	792.4261	397.22023	792.4259346	0	FALSE			-777.777	-777.777	-777.777	1	0	M:\Shao-En\MSDATA\kinaseinhib\k252a\solcomp\100x\J3\kinaseinhib_k252a_solcomp_100x_J3_combo.mgf.html	1Lys8	4	-777.777	-777.777	M:\Shao-En\MSDATA\kinaseinhib\k252a\solcomp\100x\J3\m03152008_j3_6.raw		0	784.4119247		0	FALSE	0	-777.777
-1	1	0	0.868	0.14	IPI:IPI00005625.2	136622	SPACER	ENSEMBL:ENSP00000355168 Tax_Id=9606 Gene_Symbol=CTR9 136 kDa protein	GALAYYKK	457.2616	912.5086	2	24	-777.777	-777.777	-777.777	-777.777	0	0	838.1522	0	0	0	912.5069	457.2609097	912.507294	0	FALSE			-777.777	-777.777	-777.777	1	0.4	M:\Shao-En\MSDATA\kinaseinhib\k252a\solcomp\100x\J3\kinaseinhib_k252a_solcomp_100x_J3_combo.mgf.html		4	-777.777	-777.777	M:\Shao-En\MSDATA\kinaseinhib\k252a\solcomp\100x\J3\m03152008_j3_6.raw		0	912.5068847		0	FALSE	0	-777.777
-1	1	0	0.868	0.14	IPI:IPI00005625.2	136622	SPACER	ENSEMBL:ENSP00000355168 Tax_Id=9606 Gene_Symbol=CTR9 136 kDa protein	GDKENASQCFEK	706.8101	1411.6056	2	54	-777.777	-777.777	-777.777	-777.777	758.5192846	3.6364	758.5226	758.8035461	758.0013	17503.8632	1411.6037	706.8084942	1411.602463	1411.601767	FALSE			-777.777	-777.777	-777.777	1	45.9	M:\Shao-En\MSDATA\kinaseinhib\k252a\solcomp\100x\J3\kinaseinhib_k252a_solcomp_100x_J3_combo.mgf.html		4	-777.777	-777.777	M:\Shao-En\MSDATA\kinaseinhib\k252a\solcomp\100x\J3\m03152008_j3_6.raw		4958180.772	1354.58231		706.8100723	TRUE	706.8084665	-777.777
-1	1	0	0.868	0.14	IPI:IPI00005625.2	136622	SPACER	ENSEMBL:ENSP00000355168 Tax_Id=9606 Gene_Symbol=CTR9 136 kDa protein	GDKENASQCFEK	714.8255	1427.6364	2	33	-777.777	-777.777	-777.777	-777.777	0	0	760.8423	0	0	0	1427.6322	714.8238648	1427.633204	0	FALSE			-777.777	-777.777	-777.777	1	31.6	M:\Shao-En\MSDATA\kinaseinhib\k252a\solcomp\100x\J3\kinaseinhib_k252a_solcomp_100x_J3_combo.mgf.html	2Lys8	4	-777.777	-777.777	M:\Shao-En\MSDATA\kinaseinhib\k252a\solcomp\100x\J3\m03152008_j3_6.raw		0	1354.58231		0	TRUE	0	-777.777
-1	1	0	0.868	0.14	IPI:IPI00005625.2	136622	SPACER	ENSEMBL:ENSP00000355168 Tax_Id=9606 Gene_Symbol=CTR9 136 kDa protein	GGEFDEFVNDDTDDDLPISK	1114.4848	2226.955	2	131	-777.777	-777.777	-777.777	-777.777	2851.88469	8.277874309	2850.9222	2851.434023	2853.0686	94280.72872	2226.944	1114.481699	2226.948872	2226.94755	FALSE			-777.777	-777.777	-777.777	1	120.9	M:\Shao-En\MSDATA\kinaseinhib\k252a\solcomp\100x\J3\kinaseinhib_k252a_solcomp_100x_J3_combo.mgf.html		4	-777.777	-777.777	M:\Shao-En\MSDATA\kinaseinhib\k252a\solcomp\100x\J3\m03152008_j3_6.raw		13452173.01	2226.944015		1114.48495	TRUE	1114.481848	-777.777
-1	1	0	0.868	0.14	IPI:IPI00005625.2	136622	SPACER	ENSEMBL:ENSP00000355168 Tax_Id=9606 Gene_Symbol=CTR9 136 kDa protein	GGEFDEFVNDDTDDDLPISK	1118.4915	2234.9684	2	95	-777.777	-777.777	-777.777	-777.777	0	0	2852.2038	0	0	0	2234.9582	1118.488384	2234.962242	0	FALSE			-777.777	-777.777	-777.777	1	87	M:\Shao-En\MSDATA\kinaseinhib\k252a\solcomp\100x\J3\kinaseinhib_k252a_solcomp_100x_J3_combo.mgf.html	1Lys8	4	-777.777	-777.777	M:\Shao-En\MSDATA\kinaseinhib\k252a\solcomp\100x\J3\m03152008_j3_6.raw		0	2226.944015		0	TRUE	0	-777.777
-1	1	0	0.868	0.14	IPI:IPI00005625.2	136622	SPACER	ENSEMBL:ENSP00000355168 Tax_Id=9606 Gene_Symbol=CTR9 136 kDa protein	GSIEIPLR	442.7647	883.5149	2	24	-777.777	-777.777	-777.777	-777.777	0	0	2454.9239	0	0	0	883.5127	442.7640629	883.5136004	0	FALSE			-777.777	-777.777	-777.777	1	5.2	M:\Shao-En\MSDATA\kinaseinhib\k252a\solcomp\100x\J3\kinaseinhib_k252a_solcomp_100x_J3_combo.mgf.html		4	-777.777	-777.777	M:\Shao-En\MSDATA\kinaseinhib\k252a\solcomp\100x\J3\m03152008_j3_6.raw		0	883.5126947		0	FALSE	0	-777.777
-1	1	0	0.868	0.14	IPI:IPI00005625.2	136622	SPACER	ENSEMBL:ENSP00000355168 Tax_Id=9606 Gene_Symbol=CTR9 136 kDa protein	GSIEIPLR	445.7752	889.5359	2	24	-777.777	-777.777	-777.777	-777.777	0	0	2456.4082	0	0	0	889.5328	445.7745519	889.5345783	0	FALSE			-777.777	-777.777	-777.777	1	15.7	M:\Shao-En\MSDATA\kinaseinhib\k252a\solcomp\100x\J3\kinaseinhib_k252a_solcomp_100x_J3_combo.mgf.html	1Arg6	4	-777.777	-777.777	M:\Shao-En\MSDATA\kinaseinhib\k252a\solcomp\100x\J3\m03152008_j3_6.raw		0	883.5126947		0	FALSE	0	-777.777
-1	1	0	0.868	0.14	IPI:IPI00005625.2	136622	SPACER	ENSEMBL:ENSP00000355168 Tax_Id=9606 Gene_Symbol=CTR9 136 kDa protein	GSIEIPLRDTDEVIELDFDQLPEGDEVISILK	1199.9572	3596.8498	3	85	-777.777	-777.777	-777.777	-777.777	3403.950392	31.52427719	3410.8889	3403.090431	3403.3938	14675.60528	3596.8348	1199.953785	3596.839567	3596.829924	FALSE			-777.777	-777.777	-777.777	1	81.6	M:\Shao-En\MSDATA\kinaseinhib\k252a\solcomp\100x\J3\kinaseinhib_k252a_solcomp_100x_J3_combo.mgf.html		4	-777.777	-777.777	M:\Shao-En\MSDATA\kinaseinhib\k252a\solcomp\100x\J3\m03152008_j3_6.raw		1899045.389	3596.834815		1199.955685	TRUE	1199.95227	-777.777
-1	1	0	0.868	0.14	IPI:IPI00005625.2	136622	SPACER	ENSEMBL:ENSP00000355168 Tax_Id=9606 Gene_Symbol=CTR9 136 kDa protein	GSIEIPLRDTDEVIELDFDQLPEGDEVISILK	1199.9566	3596.848	3	69	-777.777	-777.777	-777.777	-777.777	0	0	3403.1012	0	0	0	3596.8348	1199.953185	3596.837767	0	FALSE			-777.777	-777.777	-777.777	1	63.4	M:\Shao-En\MSDATA\kinaseinhib\k252a\solcomp\100x\J3\kinaseinhib_k252a_solcomp_100x_J3_combo.mgf.html		4	-777.777	-777.777	M:\Shao-En\MSDATA\kinaseinhib\k252a\solcomp\100x\J3\m03152008_j3_6.raw		0	3596.834815		0	TRUE	0	-777.777
-1	1	0	0.868	0.14	IPI:IPI00005625.2	136622	SPACER	ENSEMBL:ENSP00000355168 Tax_Id=9606 Gene_Symbol=CTR9 136 kDa protein	HQNTEVVLYLAR	721.8928	1441.7711	2	85	-777.777	-777.777	-777.777	-777.777	2448.021693	10.09537626	2445.1994	2448.311295	2448.2495	409655.114	1441.7677	721.8911389	1441.767752	1441.766394	FALSE			-777.777	-777.777	-777.777	1	70.5	M:\Shao-En\MSDATA\kinaseinhib\k252a\solcomp\100x\J3\kinaseinhib_k252a_solcomp_100x_J3_combo.mgf.html		4	-777.777	-777.777	M:\Shao-En\MSDATA\kinaseinhib\k252a\solcomp\100x\J3\m03152008_j3_6.raw		112446782.1	1441.767745		721.8926148	TRUE	721.8909536	-777.777
-1	1	0	0.868	0.14	IPI:IPI00005625.2	136622	SPACER	ENSEMBL:ENSP00000355168 Tax_Id=9606 Gene_Symbol=CTR9 136 kDa protein	HQNTEVVLYLAR	724.9028	1447.7911	2	81	-777.777	-777.777	-777.777	-777.777	0	0	2446.9593	0	0	0	1447.7878	724.9011278	1447.78773	0	FALSE			-777.777	-777.777	-777.777	1	66.6	M:\Shao-En\MSDATA\kinaseinhib\k252a\solcomp\100x\J3\kinaseinhib_k252a_solcomp_100x_J3_combo.mgf.html	1Arg6	4	-777.777	-777.777	M:\Shao-En\MSDATA\kinaseinhib\k252a\solcomp\100x\J3\m03152008_j3_6.raw		0	1441.767745		0	TRUE	0	-777.777
-1	1	0	0.868	0.14	IPI:IPI00005625.2	136622	SPACER	ENSEMBL:ENSP00000355168 Tax_Id=9606 Gene_Symbol=CTR9 136 kDa protein	IADEGHPR	447.7253	893.436	2	48	-777.777	-777.777	-777.777	-777.777	690.4714369	3.7756	691.2149	690.1019	690.1019	6822.923352	893.4355	447.7246447	893.434764	893.4350407	FALSE			-777.777	-777.777	-777.777	1	17.1	M:\Shao-En\MSDATA\kinaseinhib\k252a\solcomp\100x\J3\kinaseinhib_k252a_solcomp_100x_J3_combo.mgf.html		4	-777.777	-777.777	M:\Shao-En\MSDATA\kinaseinhib\k252a\solcomp\100x\J3\m03152008_j3_6.raw		3980592.938	893.4355047		447.725261	TRUE	447.7246057	-777.777
-1	1	0	0.868	0.14	IPI:IPI00005625.2	136622	SPACER	ENSEMBL:ENSP00000355168 Tax_Id=9606 Gene_Symbol=CTR9 136 kDa protein	IIMYDQNHLLGR	739.8989	1477.7832	2	69	-777.777	-777.777	-777.777	-777.777	2500.738631	5.865060289	2500.5129	2500.928342	2501.0218	138248.0732	1477.7807	739.8971728	1477.77982	1471.759883	FALSE			-777.777	-777.777	-777.777	1	53.6	M:\Shao-En\MSDATA\kinaseinhib\k252a\solcomp\100x\J3\kinaseinhib_k252a_solcomp_100x_J3_combo.mgf.html	1Arg6	4	-777.777	-777.777	M:\Shao-En\MSDATA\kinaseinhib\k252a\solcomp\100x\J3\m03152008_j3_6.raw		36736009.01	1471.760555		739.8987283	TRUE	739.8970011	-777.777
-1	1	0	0.868	0.14	IPI:IPI00005625.2	136622	SPACER	ENSEMBL:ENSP00000355168 Tax_Id=9606 Gene_Symbol=CTR9 136 kDa protein	IIMYDQNHLLGR	736.8891	1471.7637	2	62	-777.777	-777.777	-777.777	-777.777	0	0	2499.9918	0	0	0	1471.7605	736.8873839	1471.760242	0	FALSE			-777.777	-777.777	-777.777	1	49.1	M:\Shao-En\MSDATA\kinaseinhib\k252a\solcomp\100x\J3\kinaseinhib_k252a_solcomp_100x_J3_combo.mgf.html		4	-777.777	-777.777	M:\Shao-En\MSDATA\kinaseinhib\k252a\solcomp\100x\J3\m03152008_j3_6.raw		0	1471.760555		0	TRUE	0	-777.777
-1	1	0	0.868	0.14	IPI:IPI00005625.2	136622	SPACER	ENSEMBL:ENSP00000355168 Tax_Id=9606 Gene_Symbol=CTR9 136 kDa protein	ILGSLYAASEDQEKR	840.435	1678.8554	2	113	-777.777	-777.777	-777.777	-777.777	2341.630202	8.054960988	2340.5392	2341.713911	2342.5658	425661.7841	1678.8526	840.432904	1678.851283	1678.851077	FALSE			-777.777	-777.777	-777.777	1	82.3	M:\Shao-En\MSDATA\kinaseinhib\k252a\solcomp\100x\J3\kinaseinhib_k252a_solcomp_100x_J3_combo.mgf.html		4	-777.777	-777.777	M:\Shao-En\MSDATA\kinaseinhib\k252a\solcomp\100x\J3\m03152008_j3_6.raw		92750288.81	1678.852585		840.4349259	TRUE	840.4328299	-777.777
-1	1	0	0.868	0.14	IPI:IPI00005625.2	136622	SPACER	ENSEMBL:ENSP00000355168 Tax_Id=9606 Gene_Symbol=CTR9 136 kDa protein	ILGSLYAASEDQEKR	560.6261	1678.8565	3	39	-777.777	-777.777	-777.777	-777.777	2341.683087	8.054960988	2339.4996	2341.827101	2342.5658	474910.0512	1678.8526	560.6250305	1678.853303	1678.851543	FALSE			-777.777	-777.777	-777.777	1	23.7	M:\Shao-En\MSDATA\kinaseinhib\k252a\solcomp\100x\J3\kinaseinhib_k252a_solcomp_100x_J3_combo.mgf.html		4	-777.777	-777.777	M:\Shao-En\MSDATA\kinaseinhib\k252a\solcomp\100x\J3\m03152008_j3_6.raw		192995376	1678.852585		560.6260599	TRUE	560.6249904	-777.777
-1	1	0	0.868	0.14	IPI:IPI00005625.2	136622	SPACER	ENSEMBL:ENSP00000355168 Tax_Id=9606 Gene_Symbol=CTR9 136 kDa protein	ILGSLYAASEDQEKR	565.3042	1692.8909	3	24	-777.777	-777.777	-777.777	-777.777	0	0	2346.7155	0	0	0	1692.8869	565.3031133	1692.887552	0	FALSE			-777.777	-777.777	-777.777	1	12.1	M:\Shao-En\MSDATA\kinaseinhib\k252a\solcomp\100x\J3\kinaseinhib_k252a_solcomp_100x_J3_combo.mgf.html	1Arg6 1Lys8	4	-777.777	-777.777	M:\Shao-En\MSDATA\kinaseinhib\k252a\solcomp\100x\J3\m03152008_j3_6.raw		0	1678.852585		0	FALSE	0	-777.777
-1	1	0	0.868	0.14	IPI:IPI00005625.2	136622	SPACER	ENSEMBL:ENSP00000355168 Tax_Id=9606 Gene_Symbol=CTR9 136 kDa protein	ILKQPSTQSDTYSMLALGNVWLQTLHQPTR	857.4544	3425.7887	4	47	-777.777	-777.777	-777.777	-777.777	3159.619897	6.286439297	3159.6389	3159.357741	3159.1197	45677.15577	3425.7765	857.4522415	3425.779915	3425.779284	FALSE			-777.777	-777.777	-777.777	1	40.3	M:\Shao-En\MSDATA\kinaseinhib\k252a\solcomp\100x\J3\kinaseinhib_k252a_solcomp_100x_J3_combo.mgf.html		4	-777.777	-777.777	M:\Shao-En\MSDATA\kinaseinhib\k252a\solcomp\100x\J3\m03152008_j3_6.raw		9774995.008	3425.776535		857.4544484	TRUE	857.4522899	-777.777
-1	1	0	0.868	0.14	IPI:IPI00005625.2	136622	SPACER	ENSEMBL:ENSP00000355168 Tax_Id=9606 Gene_Symbol=CTR9 136 kDa protein	KGGEFDEFVNDDTDDDLPISK	786.0221	2355.0443	3	47	-777.777	-777.777	-777.777	-777.777	2710.059513	8.067910226	2710.3868	2710.06809	2710.9115	63746.75329	2355.039	786.0202036	2355.038823	2355.040989	FALSE			-777.777	-777.777	-777.777	1	41.2	M:\Shao-En\MSDATA\kinaseinhib\k252a\solcomp\100x\J3\kinaseinhib_k252a_solcomp_100x_J3_combo.mgf.html		4	-777.777	-777.777	M:\Shao-En\MSDATA\kinaseinhib\k252a\solcomp\100x\J3\m03152008_j3_6.raw		15436358.34	2355.038975		786.0220307	TRUE	786.0201343	-777.777
-1	1	0	0.868	0.14	IPI:IPI00005625.2	136622	SPACER	ENSEMBL:ENSP00000355168 Tax_Id=9606 Gene_Symbol=CTR9 136 kDa protein	KGGEFDEFVNDDTDDDLPISK	791.3651	2371.0733	3	32	-777.777	-777.777	-777.777	-777.777	0	0	2711.8907	0	0	0	2371.0674	791.363184	2371.067764	0	FALSE			-777.777	-777.777	-777.777	1	31	M:\Shao-En\MSDATA\kinaseinhib\k252a\solcomp\100x\J3\kinaseinhib_k252a_solcomp_100x_J3_combo.mgf.html	2Lys8	4	-777.777	-777.777	M:\Shao-En\MSDATA\kinaseinhib\k252a\solcomp\100x\J3\m03152008_j3_6.raw		0	2355.038975		0	TRUE	0	-777.777
-1	1	0	0.868	0.14	IPI:IPI00005625.2	136622	SPACER	ENSEMBL:ENSP00000355168 Tax_Id=9606 Gene_Symbol=CTR9 136 kDa protein	KLLEQR	400.7643	799.5139	2	26	-777.777	-777.777	-777.777	-777.777	739.2360303	5.743403723	739.4085	739.8767	739.8767	4320.825546	799.5102	400.763817	799.5131086	785.4759663	FALSE			-777.777	-777.777	-777.777	1	0	M:\Shao-En\MSDATA\kinaseinhib\k252a\solcomp\100x\J3\kinaseinhib_k252a_solcomp_100x_J3_combo.mgf.html	1Arg6 1Lys8	4	-777.777	-777.777	M:\Shao-En\MSDATA\kinaseinhib\k252a\solcomp\100x\J3\m03152008_j3_6.raw		3172213.688	785.4759247		400.7638186	TRUE	400.7633356	-777.777
-1	1	0	0.868	0.14	IPI:IPI00005625.2	136622	SPACER	ENSEMBL:ENSP00000355168 Tax_Id=9606 Gene_Symbol=CTR9 136 kDa protein	KYFLASLDR	556.8094	1111.6043	2	36	-777.777	-777.777	-777.777	-777.777	2440.951995	10.02933859	2438.351	2441.188729	2441.0674	180839.2484	1111.6026	556.8083445	1111.602164	1111.601978	FALSE			-777.777	-777.777	-777.777	1	16.8	M:\Shao-En\MSDATA\kinaseinhib\k252a\solcomp\100x\J3\kinaseinhib_k252a_solcomp_100x_J3_combo.mgf.html		4	-777.777	-777.777	M:\Shao-En\MSDATA\kinaseinhib\k252a\solcomp\100x\J3\m03152008_j3_6.raw		75837875.75	1111.602575		556.8093028	TRUE	556.8082473	-777.777
-1	1	0	0.868	0.14	IPI:IPI00005625.2	136622	SPACER	ENSEMBL:ENSP00000355168 Tax_Id=9606 Gene_Symbol=CTR9 136 kDa protein	KYFLASLDR	563.8271	1125.6396	2	32	-777.777	-777.777	-777.777	-777.777	0	0	2438.1102	0	0	0	1125.6369	563.8260188	1125.637512	0	FALSE			-777.777	-777.777	-777.777	1	14	M:\Shao-En\MSDATA\kinaseinhib\k252a\solcomp\100x\J3\kinaseinhib_k252a_solcomp_100x_J3_combo.mgf.html	1Arg6 1Lys8	4	-777.777	-777.777	M:\Shao-En\MSDATA\kinaseinhib\k252a\solcomp\100x\J3\m03152008_j3_6.raw		0	1111.602575		0	TRUE	0	-777.777
-1	1	0	0.868	0.14	IPI:IPI00005625.2	136622	SPACER	ENSEMBL:ENSP00000355168 Tax_Id=9606 Gene_Symbol=CTR9 136 kDa protein	KYFLASLDR	371.5426	1111.6059	3	21	-777.777	-777.777	-777.777	-777.777	0	0	2440.3568	0	0	0	1111.6026	371.5422242	1111.604884	0	FALSE			-777.777	-777.777	-777.777	1	11	M:\Shao-En\MSDATA\kinaseinhib\k252a\solcomp\100x\J3\kinaseinhib_k252a_solcomp_100x_J3_combo.mgf.html		4	-777.777	-777.777	M:\Shao-En\MSDATA\kinaseinhib\k252a\solcomp\100x\J3\m03152008_j3_6.raw		0	1111.602575		0	FALSE	0	-777.777
-1	1	0	0.868	0.14	IPI:IPI00005625.2	136622	SPACER	ENSEMBL:ENSP00000355168 Tax_Id=9606 Gene_Symbol=CTR9 136 kDa protein	KYFLASLDR	376.2202	1125.6389	3	18	-777.777	-777.777	-777.777	-777.777	0	0	2440.6014	0	0	0	1125.6369	376.219807	1125.637633	0	FALSE			-777.777	-777.777	-777.777	1	11.1	M:\Shao-En\MSDATA\kinaseinhib\k252a\solcomp\100x\J3\kinaseinhib_k252a_solcomp_100x_J3_combo.mgf.html	1Arg6 1Lys8	4	-777.777	-777.777	M:\Shao-En\MSDATA\kinaseinhib\k252a\solcomp\100x\J3\m03152008_j3_6.raw		0	1111.602575		0	FALSE	0	-777.777
-1	1	0	0.868	0.14	IPI:IPI00005625.2	136622	SPACER	ENSEMBL:ENSP00000355168 Tax_Id=9606 Gene_Symbol=CTR9 136 kDa protein	LATSVLK	366.2373	730.4601	2	26	-777.777	-777.777	-777.777	-777.777	938.0866528	12.28761971	939.1913	937.8081301	938.6587	4557.664912	730.4589	366.2369437	730.4593619	730.4594225	FALSE			-777.777	-777.777	-777.777	1	8.9	M:\Shao-En\MSDATA\kinaseinhib\k252a\solcomp\100x\J3\kinaseinhib_k252a_solcomp_100x_J3_combo.mgf.html		4	-777.777	-777.777	M:\Shao-En\MSDATA\kinaseinhib\k252a\solcomp\100x\J3\m03152008_j3_6.raw		3554096.617	730.4588747		366.2373149	TRUE	366.2369585	-777.777
-1	1	0	0.868	0.14	IPI:IPI00005625.2	136622	SPACER	ENSEMBL:ENSP00000355168 Tax_Id=9606 Gene_Symbol=CTR9 136 kDa protein	LATSVLKDEK	552.3193	1102.624	2	53	-777.777	-777.777	-777.777	-777.777	883.3741793	12.42649936	879.7333	884.1161974	884.4041	35245.63514	1102.6234	552.318261	1102.621997	1102.622046	FALSE			-777.777	-777.777	-777.777	1	29.8	M:\Shao-En\MSDATA\kinaseinhib\k252a\solcomp\100x\J3\kinaseinhib_k252a_solcomp_100x_J3_combo.mgf.html		4	-777.777	-777.777	M:\Shao-En\MSDATA\kinaseinhib\k252a\solcomp\100x\J3\m03152008_j3_6.raw		15009988.5	1102.623365		552.3192959	TRUE	552.3182569	-777.777
-1	1	0	0.868	0.14	IPI:IPI00005625.2	136622	SPACER	ENSEMBL:ENSP00000355168 Tax_Id=9606 Gene_Symbol=CTR9 136 kDa protein	LATSVLKDEK	560.3334	1118.6522	2	40	-777.777	-777.777	-777.777	-777.777	0	0	878.7037	0	0	0	1118.6518	560.3323316	1118.650138	0	FALSE			-777.777	-777.777	-777.777	1	23.3	M:\Shao-En\MSDATA\kinaseinhib\k252a\solcomp\100x\J3\kinaseinhib_k252a_solcomp_100x_J3_combo.mgf.html	2Lys8	4	-777.777	-777.777	M:\Shao-En\MSDATA\kinaseinhib\k252a\solcomp\100x\J3\m03152008_j3_6.raw		0	1102.623365		0	TRUE	0	-777.777
-1	1	0	0.868	0.14	IPI:IPI00005625.2	136622	SPACER	ENSEMBL:ENSP00000355168 Tax_Id=9606 Gene_Symbol=CTR9 136 kDa protein	LGMGHCFVK	528.7644	1055.5143	2	37	-777.777	-777.777	-777.777	-777.777	2155.834864	9.891437379	2153.6073	2155.967182	2156.1429	121164.0071	1055.5135	528.7634474	1055.512369	1047.498124	FALSE			-777.777	-777.777	-777.777	1	24.4	M:\Shao-En\MSDATA\kinaseinhib\k252a\solcomp\100x\J3\kinaseinhib_k252a_solcomp_100x_J3_combo.mgf.html	1Lys8	4	-777.777	-777.777	M:\Shao-En\MSDATA\kinaseinhib\k252a\solcomp\100x\J3\m03152008_j3_6.raw		55628210.38	990.4779101		528.763704	TRUE	528.7627514	-777.777
-1	1	0	0.868	0.14	IPI:IPI00005625.2	136622	SPACER	ENSEMBL:ENSP00000355168 Tax_Id=9606 Gene_Symbol=CTR9 136 kDa protein	LGMGHCFVK	524.7575	1047.5004	2	35	-777.777	-777.777	-777.777	-777.777	0	0	2153.3735	0	0	0	1047.4993	524.7565621	1047.498599	0	FALSE			-777.777	-777.777	-777.777	1	26.1	M:\Shao-En\MSDATA\kinaseinhib\k252a\solcomp\100x\J3\kinaseinhib_k252a_solcomp_100x_J3_combo.mgf.html		4	-777.777	-777.777	M:\Shao-En\MSDATA\kinaseinhib\k252a\solcomp\100x\J3\m03152008_j3_6.raw		0	990.4779101		0	TRUE	0	-777.777
-1	1	0	0.868	0.14	IPI:IPI00005625.2	136622	SPACER	ENSEMBL:ENSP00000355168 Tax_Id=9606 Gene_Symbol=CTR9 136 kDa protein	LGMGHCFVK	350.1745	1047.5017	3	19	-777.777	-777.777	-777.777	-777.777	0	0	2151.3201	0	0	0	1047.4993	350.1742026	1047.50082	0	FALSE			-777.777	-777.777	-777.777	1	6.8	M:\Shao-En\MSDATA\kinaseinhib\k252a\solcomp\100x\J3\kinaseinhib_k252a_solcomp_100x_J3_combo.mgf.html		4	-777.777	-777.777	M:\Shao-En\MSDATA\kinaseinhib\k252a\solcomp\100x\J3\m03152008_j3_6.raw		0	990.4779101		0	FALSE	0	-777.777
-1	1	0	0.868	0.14	IPI:IPI00005625.2	136622	SPACER	ENSEMBL:ENSP00000355168 Tax_Id=9606 Gene_Symbol=CTR9 136 kDa protein	LGNLGEAK	405.2344	808.4542	2	39	-777.777	-777.777	-777.777	-777.777	804.788372	5.72561717	803.7878	804.965776	805.0219	10710.14395	808.4534	405.2339006	808.4532758	800.439634	FALSE			-777.777	-777.777	-777.777	1	12.2	M:\Shao-En\MSDATA\kinaseinhib\k252a\solcomp\100x\J3\kinaseinhib_k252a_solcomp_100x_J3_combo.mgf.html	1Lys8	4	-777.777	-777.777	M:\Shao-En\MSDATA\kinaseinhib\k252a\solcomp\100x\J3\m03152008_j3_6.raw		7660533.063	800.4391947		405.2344218	TRUE	405.2339223	-777.777
-1	1	0	0.868	0.14	IPI:IPI00005625.2	136622	SPACER	ENSEMBL:ENSP00000355168 Tax_Id=9606 Gene_Symbol=CTR9 136 kDa protein	LNKLEK	380.7489	759.4833	2	38	-777.777	-777.777	-777.777	-777.777	707.2683	0	708.0292	707.2683	707.2683	13068.16031	759.4825	380.7484904	759.4824554	743.4538407	FALSE			-777.777	-777.777	-777.777	1	0	M:\Shao-En\MSDATA\kinaseinhib\k252a\solcomp\100x\J3\kinaseinhib_k252a_solcomp_100x_J3_combo.mgf.html	2Lys8	4	-777.777	-777.777	M:\Shao-En\MSDATA\kinaseinhib\k252a\solcomp\100x\J3\m03152008_j3_6.raw		10041386.44	743.4541247		380.7489486	TRUE	380.7485391	-777.777
-1	1	0	0.868	0.14	IPI:IPI00005625.2	136622	SPACER	ENSEMBL:ENSP00000355168 Tax_Id=9606 Gene_Symbol=CTR9 136 kDa protein	LNKLEK	372.7347	743.4548	2	36	-777.777	-777.777	-777.777	-777.777	0	0	707.7964	0	0	0	743.4541	372.7343198	743.4541142	0	FALSE			-777.777	-777.777	-777.777	1	0	M:\Shao-En\MSDATA\kinaseinhib\k252a\solcomp\100x\J3\kinaseinhib_k252a_solcomp_100x_J3_combo.mgf.html		4	-777.777	-777.777	M:\Shao-En\MSDATA\kinaseinhib\k252a\solcomp\100x\J3\m03152008_j3_6.raw		0	743.4541247		0	TRUE	0	-777.777
-1	1	0	0.868	0.14	IPI:IPI00005625.2	136622	SPACER	ENSEMBL:ENSP00000355168 Tax_Id=9606 Gene_Symbol=CTR9 136 kDa protein	LYEAMCEFHEAEK	832.8643	1663.714	2	82	-777.777	-777.777	-777.777	-777.777	2396.396812	9.859995932	2397.055	2396.724577	2397.5578	201490.4389	1663.7101	832.8622317	1663.709938	1655.695129	FALSE			-777.777	-777.777	-777.777	1	78.3	M:\Shao-En\MSDATA\kinaseinhib\k252a\solcomp\100x\J3\kinaseinhib_k252a_solcomp_100x_J3_combo.mgf.html	1Lys8	4	-777.777	-777.777	M:\Shao-En\MSDATA\kinaseinhib\k252a\solcomp\100x\J3\m03152008_j3_6.raw		44800882.77	1598.67449		832.8642821	TRUE	832.8622139	-777.777
-1	1	0	0.868	0.14	IPI:IPI00005625.2	136622	SPACER	ENSEMBL:ENSP00000355168 Tax_Id=9606 Gene_Symbol=CTR9 136 kDa protein	LYEAMCEFHEAEK	828.8563	1655.698	2	66	-777.777	-777.777	-777.777	-777.777	0	0	2396.7885	0	0	0	1655.6959	828.8542465	1655.693968	0	FALSE			-777.777	-777.777	-777.777	1	59.2	M:\Shao-En\MSDATA\kinaseinhib\k252a\solcomp\100x\J3\kinaseinhib_k252a_solcomp_100x_J3_combo.mgf.html		4	-777.777	-777.777	M:\Shao-En\MSDATA\kinaseinhib\k252a\solcomp\100x\J3\m03152008_j3_6.raw		0	1598.67449		0	TRUE	0	-777.777
-1	1	0	0.868	0.14	IPI:IPI00005625.2	136622	SPACER	ENSEMBL:ENSP00000355168 Tax_Id=9606 Gene_Symbol=CTR9 136 kDa protein	LYEAMCEFHEAEK	555.578	1663.7122	3	26	-777.777	-777.777	-777.777	-777.777	2396.711441	11.8518835	2395.0293	2396.712446	2397.5578	202599.6547	1663.7101	555.576949	1663.709059	1655.695747	FALSE			-777.777	-777.777	-777.777	1	14.9	M:\Shao-En\MSDATA\kinaseinhib\k252a\solcomp\100x\J3\kinaseinhib_k252a_solcomp_100x_J3_combo.mgf.html	1Lys8	4	-777.777	-777.777	M:\Shao-En\MSDATA\kinaseinhib\k252a\solcomp\100x\J3\m03152008_j3_6.raw		83847512.63	1598.67449		555.577898	TRUE	555.5768471	-777.777
-1	1	0	0.868	0.14	IPI:IPI00005625.2	136622	SPACER	ENSEMBL:ENSP00000355168 Tax_Id=9606 Gene_Symbol=CTR9 136 kDa protein	LYEAMCEFHEAEK	552.9078	1655.7015	3	15	-777.777	-777.777	-777.777	-777.777	0	0	2394.7609	0	0	0	1655.6959	552.9067588	1655.698488	0	FALSE			-777.777	-777.777	-777.777	1	12.9	M:\Shao-En\MSDATA\kinaseinhib\k252a\solcomp\100x\J3\kinaseinhib_k252a_solcomp_100x_J3_combo.mgf.html		4	-777.777	-777.777	M:\Shao-En\MSDATA\kinaseinhib\k252a\solcomp\100x\J3\m03152008_j3_6.raw		0	1598.67449		0	FALSE	0	-777.777
-1	1	0	0.868	0.14	IPI:IPI00005625.2	136622	SPACER	ENSEMBL:ENSP00000355168 Tax_Id=9606 Gene_Symbol=CTR9 136 kDa protein	NGVQLLSR	446.7692	891.5239	2	57	-777.777	-777.777	-777.777	-777.777	2208.75323	9.791527441	2208.4571	2209.44651	2208.6773	69216.16376	891.5233	446.7685482	891.522571	885.5028039	FALSE			-777.777	-777.777	-777.777	1	26	M:\Shao-En\MSDATA\kinaseinhib\k252a\solcomp\100x\J3\kinaseinhib_k252a_solcomp_100x_J3_combo.mgf.html	1Arg6	4	-777.777	-777.777	M:\Shao-En\MSDATA\kinaseinhib\k252a\solcomp\100x\J3\m03152008_j3_6.raw		40790047.25	885.5032047		446.769275	TRUE	446.7686232	-777.777
-1	1	0	0.868	0.14	IPI:IPI00005625.2	136622	SPACER	ENSEMBL:ENSP00000355168 Tax_Id=9606 Gene_Symbol=CTR9 136 kDa protein	NGVQLLSR	443.759	885.5034	2	48	-777.777	-777.777	-777.777	-777.777	0	0	2207.9466	0	0	0	885.5032	443.7583593	885.5021931	0	FALSE			-777.777	-777.777	-777.777	1	19.4	M:\Shao-En\MSDATA\kinaseinhib\k252a\solcomp\100x\J3\kinaseinhib_k252a_solcomp_100x_J3_combo.mgf.html		4	-777.777	-777.777	M:\Shao-En\MSDATA\kinaseinhib\k252a\solcomp\100x\J3\m03152008_j3_6.raw		0	885.5032047		0	TRUE	0	-777.777
-1	1	0	0.868	0.14	IPI:IPI00005625.2	136622	SPACER	ENSEMBL:ENSP00000355168 Tax_Id=9606 Gene_Symbol=CTR9 136 kDa protein	NILMFTGETEATK	731.8733	1461.7321	2	90	-777.777	-777.777	-777.777	-777.777	2678.847864	8.208516701	2677.7094	2679.021619	2678.2092	194670.4535	1461.7264	731.8716023	1461.728679	1453.712455	FALSE			-777.777	-777.777	-777.777	1	73.7	M:\Shao-En\MSDATA\kinaseinhib\k252a\solcomp\100x\J3\kinaseinhib_k252a_solcomp_100x_J3_combo.mgf.html	1Lys8	4	-777.777	-777.777	M:\Shao-En\MSDATA\kinaseinhib\k252a\solcomp\100x\J3\m03152008_j3_6.raw		52750655.22	1453.712265		731.8730165	TRUE	731.8713188	-777.777
-1	1	0	0.868	0.14	IPI:IPI00005625.2	136622	SPACER	ENSEMBL:ENSP00000355168 Tax_Id=9606 Gene_Symbol=CTR9 136 kDa protein	NILMFTGETEATK	727.8656	1453.7166	2	74	-777.777	-777.777	-777.777	-777.777	0	0	2677.4577	0	0	0	1453.7122	727.863917	1453.713309	0	FALSE			-777.777	-777.777	-777.777	1	60.6	M:\Shao-En\MSDATA\kinaseinhib\k252a\solcomp\100x\J3\kinaseinhib_k252a_solcomp_100x_J3_combo.mgf.html		4	-777.777	-777.777	M:\Shao-En\MSDATA\kinaseinhib\k252a\solcomp\100x\J3\m03152008_j3_6.raw		0	1453.712265		0	TRUE	0	-777.777
-1	1	0	0.868	0.14	IPI:IPI00005625.2	136622	SPACER	ENSEMBL:ENSP00000355168 Tax_Id=9606 Gene_Symbol=CTR9 136 kDa protein	NLYAANGIGAVLAHK	756.4218	1510.8291	2	79	-777.777	-777.777	-777.777	-777.777	2586.844595	7.830342761	2587.3168	2586.952509	2587.798	129807.364	1510.8255	756.4200122	1510.825499	1510.825075	FALSE			-777.777	-777.777	-777.777	1	68.5	M:\Shao-En\MSDATA\kinaseinhib\k252a\solcomp\100x\J3\kinaseinhib_k252a_solcomp_100x_J3_combo.mgf.html		4	-777.777	-777.777	M:\Shao-En\MSDATA\kinaseinhib\k252a\solcomp\100x\J3\m03152008_j3_6.raw		33106077.37	1510.825575		756.4205141	TRUE	756.4187263	-777.777
-1	1	0	0.868	0.14	IPI:IPI00005625.2	136622	SPACER	ENSEMBL:ENSP00000355168 Tax_Id=9606 Gene_Symbol=CTR9 136 kDa protein	NLYAANGIGAVLAHK	760.4288	1518.843	2	99	-777.777	-777.777	-777.777	-777.777	0	0	2587.0585	0	0	0	1518.8397	760.4269975	1518.83947	0	FALSE			-777.777	-777.777	-777.777	1	85.1	M:\Shao-En\MSDATA\kinaseinhib\k252a\solcomp\100x\J3\kinaseinhib_k252a_solcomp_100x_J3_combo.mgf.html	1Lys8	4	-777.777	-777.777	M:\Shao-En\MSDATA\kinaseinhib\k252a\solcomp\100x\J3\m03152008_j3_6.raw		0	1510.825575		0	TRUE	0	-777.777
-1	1	0	0.868	0.14	IPI:IPI00005625.2	136622	SPACER	ENSEMBL:ENSP00000355168 Tax_Id=9606 Gene_Symbol=CTR9 136 kDa protein	NLYAANGIGAVLAHK	504.6167	1510.8283	3	29	-777.777	-777.777	-777.777	-777.777	2586.883074	7.830342761	2584.7982	2586.941755	2587.798	232502.7183	1510.8255	504.615836	1510.82572	1510.827132	FALSE			-777.777	-777.777	-777.777	1	17.4	M:\Shao-En\MSDATA\kinaseinhib\k252a\solcomp\100x\J3\kinaseinhib_k252a_solcomp_100x_J3_combo.mgf.html		4	-777.777	-777.777	M:\Shao-En\MSDATA\kinaseinhib\k252a\solcomp\100x\J3\m03152008_j3_6.raw		110642472.3	1510.825575		504.6167076	TRUE	504.6158436	-777.777
-1	1	0	0.868	0.14	IPI:IPI00005625.2	136622	SPACER	ENSEMBL:ENSP00000355168 Tax_Id=9606 Gene_Symbol=CTR9 136 kDa protein	NLYAANGIGAVLAHK	507.2888	1518.8445	3	21	-777.777	-777.777	-777.777	-777.777	0	0	2584.0279	0	0	0	1518.8397	507.2879262	1518.84199	0	FALSE			-777.777	-777.777	-777.777	1	2.9	M:\Shao-En\MSDATA\kinaseinhib\k252a\solcomp\100x\J3\kinaseinhib_k252a_solcomp_100x_J3_combo.mgf.html	1Lys8	4	-777.777	-777.777	M:\Shao-En\MSDATA\kinaseinhib\k252a\solcomp\100x\J3\m03152008_j3_6.raw		0	1510.825575		0	FALSE	0	-777.777
-1	1	0	0.868	0.14	IPI:IPI00005625.2	136622	SPACER	ENSEMBL:ENSP00000355168 Tax_Id=9606 Gene_Symbol=CTR9 136 kDa protein	QCSDLLSQAQYHVAR	888.4293	1774.8441	2	64	-777.777	-777.777	-777.777	-777.777	2392.996305	7.950731209	2392.0247	2392.984669	2392.2873	244367.2186	1774.842	888.4270279	1774.83953	1774.841231	FALSE			-777.777	-777.777	-777.777	1	38.1	M:\Shao-En\MSDATA\kinaseinhib\k252a\solcomp\100x\J3\kinaseinhib_k252a_solcomp_100x_J3_combo.mgf.html		4	-777.777	-777.777	M:\Shao-En\MSDATA\kinaseinhib\k252a\solcomp\100x\J3\m03152008_j3_6.raw		49015073.06	1717.82059		888.4293988	TRUE	888.4271267	-777.777
-1	1	0	0.868	0.14	IPI:IPI00005625.2	136622	SPACER	ENSEMBL:ENSP00000355168 Tax_Id=9606 Gene_Symbol=CTR9 136 kDa protein	QCSDLLSQAQYHVAR	592.6223	1774.8451	3	58	-777.777	-777.777	-777.777	-777.777	2393.029949	7.950731209	2392.7876	2393.055013	2392.2873	439173.9314	1774.842	592.6211131	1774.841551	1774.840756	FALSE			-777.777	-777.777	-777.777	1	27.3	M:\Shao-En\MSDATA\kinaseinhib\k252a\solcomp\100x\J3\kinaseinhib_k252a_solcomp_100x_J3_combo.mgf.html		4	-777.777	-777.777	M:\Shao-En\MSDATA\kinaseinhib\k252a\solcomp\100x\J3\m03152008_j3_6.raw		164357844.4	1717.82059		592.622303	TRUE	592.6211162	-777.777
-1	1	0	0.868	0.14	IPI:IPI00005625.2	136622	SPACER	ENSEMBL:ENSP00000355168 Tax_Id=9606 Gene_Symbol=CTR9 136 kDa protein	QCSDLLSQAQYHVAR	594.6283	1780.863	3	43	-777.777	-777.777	-777.777	-777.777	0	0	2396.2922	0	0	0	1780.8622	594.6271058	1780.859529	0	FALSE			-777.777	-777.777	-777.777	1	37.2	M:\Shao-En\MSDATA\kinaseinhib\k252a\solcomp\100x\J3\kinaseinhib_k252a_solcomp_100x_J3_combo.mgf.html	1Arg6	4	-777.777	-777.777	M:\Shao-En\MSDATA\kinaseinhib\k252a\solcomp\100x\J3\m03152008_j3_6.raw		0	1717.82059		0	TRUE	0	-777.777
-1	1	0	0.868	0.14	IPI:IPI00005625.2	136622	SPACER	ENSEMBL:ENSP00000355168 Tax_Id=9606 Gene_Symbol=CTR9 136 kDa protein	QPSTQSDTYSMLALGNVWLQTLHQPTR	1024.8481	3071.5225	3	54	-777.777	-777.777	-777.777	-777.777	3259.25257	10.90097456	3254.9265	3258.94148	3257.943	312505.5646	3071.5134	1024.845327	3071.514194	3071.512533	FALSE			-777.777	-777.777	-777.777	1	47.4	M:\Shao-En\MSDATA\kinaseinhib\k252a\solcomp\100x\J3\kinaseinhib_k252a_solcomp_100x_J3_combo.mgf.html		4	-777.777	-777.777	M:\Shao-En\MSDATA\kinaseinhib\k252a\solcomp\100x\J3\m03152008_j3_6.raw		50488759.68	3071.513455		1024.848035	TRUE	1024.845263	-777.777
-1	1	0	0.868	0.14	IPI:IPI00005625.2	136622	SPACER	ENSEMBL:ENSP00000355168 Tax_Id=9606 Gene_Symbol=CTR9 136 kDa protein	QPSTQSDTYSMLALGNVWLQTLHQPTR	768.8884	3071.5244	4	82	-777.777	-777.777	-777.777	-777.777	3258.88432	8.72341314	3257.6575	3259.540489	3259.9175	24904.5157	3071.5134	768.8865665	3071.517215	3071.517707	FALSE			-777.777	-777.777	-777.777	1	70.6	M:\Shao-En\MSDATA\kinaseinhib\k252a\solcomp\100x\J3\kinaseinhib_k252a_solcomp_100x_J3_combo.mgf.html		4	-777.777	-777.777	M:\Shao-En\MSDATA\kinaseinhib\k252a\solcomp\100x\J3\m03152008_j3_6.raw		6222212.656	3071.513455		768.8886743	TRUE	768.8868407	-777.777
-1	1	0	0.868	0.14	IPI:IPI00005625.2	136622	SPACER	ENSEMBL:ENSP00000355168 Tax_Id=9606 Gene_Symbol=CTR9 136 kDa protein	QYISAVQMYENCLR	890.9297	1779.8449	2	88	-777.777	-777.777	-777.777	-777.777	2805.17057	6.09220894	2804.8951	2805.224786	2805.1588	142672.1476	1779.8379	890.9274187	1779.840312	1773.818075	FALSE			-777.777	-777.777	-777.777	1	77	M:\Shao-En\MSDATA\kinaseinhib\k252a\solcomp\100x\J3\kinaseinhib_k252a_solcomp_100x_J3_combo.mgf.html	1Arg6	4	-777.777	-777.777	M:\Shao-En\MSDATA\kinaseinhib\k252a\solcomp\100x\J3\m03152008_j3_6.raw		28683895.86	1716.79636		890.9296356	TRUE	890.9273543	-777.777
-1	1	0	0.868	0.14	IPI:IPI00005625.2	136622	SPACER	ENSEMBL:ENSP00000355168 Tax_Id=9606 Gene_Symbol=CTR9 136 kDa protein	QYISAVQMYENCLR	887.9187	1773.8229	2	83	-777.777	-777.777	-777.777	-777.777	0	0	2804.3352	0	0	0	1773.8178	887.9164298	1773.818334	0	FALSE			-777.777	-777.777	-777.777	1	70.3	M:\Shao-En\MSDATA\kinaseinhib\k252a\solcomp\100x\J3\kinaseinhib_k252a_solcomp_100x_J3_combo.mgf.html		4	-777.777	-777.777	M:\Shao-En\MSDATA\kinaseinhib\k252a\solcomp\100x\J3\m03152008_j3_6.raw		0	1716.79636		0	TRUE	0	-777.777
-1	1	0	0.868	0.14	IPI:IPI00005625.2	136622	SPACER	ENSEMBL:ENSP00000355168 Tax_Id=9606 Gene_Symbol=CTR9 136 kDa protein	SNLKEVLNAVK	615.8741	1229.7337	2	63	-777.777	-777.777	-777.777	-777.777	2420.286724	5.842270759	2419.6694	2420.23228	2420.1546	141204.1239	1229.7314	615.8728278	1229.73113	1213.702331	FALSE			-777.777	-777.777	-777.777	1	54.6	M:\Shao-En\MSDATA\kinaseinhib\k252a\solcomp\100x\J3\kinaseinhib_k252a_solcomp_100x_J3_combo.mgf.html	2Lys8	4	-777.777	-777.777	M:\Shao-En\MSDATA\kinaseinhib\k252a\solcomp\100x\J3\m03152008_j3_6.raw		50768159.25	1213.703015		615.8732148	TRUE	615.8719426	-777.777
-1	1	0	0.868	0.14	IPI:IPI00005625.2	136622	SPACER	ENSEMBL:ENSP00000355168 Tax_Id=9606 Gene_Symbol=CTR9 136 kDa protein	SNLKEVLNAVK	607.8601	1213.7056	2	23	-777.777	-777.777	-777.777	-777.777	0	0	2419.4283	0	0	0	1213.703	607.8588572	1213.703189	0	FALSE			-777.777	-777.777	-777.777	1	9.9	M:\Shao-En\MSDATA\kinaseinhib\k252a\solcomp\100x\J3\kinaseinhib_k252a_solcomp_100x_J3_combo.mgf.html		4	-777.777	-777.777	M:\Shao-En\MSDATA\kinaseinhib\k252a\solcomp\100x\J3\m03152008_j3_6.raw		0	1213.703015		0	FALSE	0	-777.777
-1	1	0	0.868	0.14	IPI:IPI00005625.2	136622	SPACER	ENSEMBL:ENSP00000355168 Tax_Id=9606 Gene_Symbol=CTR9 136 kDa protein	SNLKEVLNAVK	405.5764	1213.7074	3	41	-777.777	-777.777	-777.777	-777.777	2420.238643	5.842270759	2419.9161	2420.250203	2420.1546	65833.57842	1213.703	405.5758993	1213.70591	1213.7049	FALSE			-777.777	-777.777	-777.777	1	19.4	M:\Shao-En\MSDATA\kinaseinhib\k252a\solcomp\100x\J3\kinaseinhib_k252a_solcomp_100x_J3_combo.mgf.html		4	-777.777	-777.777	M:\Shao-En\MSDATA\kinaseinhib\k252a\solcomp\100x\J3\m03152008_j3_6.raw		46333706	1213.703015		405.5764019	TRUE	405.5759012	-777.777
-1	1	0	0.868	0.14	IPI:IPI00005625.2	136622	SPACER	ENSEMBL:ENSP00000355168 Tax_Id=9606 Gene_Symbol=CTR9 136 kDa protein	TNPGCPAEVR	550.7609	1099.5073	2	61	-777.777	-777.777	-777.777	-777.777	768.4814341	7.91340928	766.6988	768.1444291	768.696	16674.57341	1099.508	550.7598667	1099.505208	1099.506566	FALSE			-777.777	-777.777	-777.777	1	41	M:\Shao-En\MSDATA\kinaseinhib\k252a\solcomp\100x\J3\kinaseinhib_k252a_solcomp_100x_J3_combo.mgf.html		4	-777.777	-777.777	M:\Shao-En\MSDATA\kinaseinhib\k252a\solcomp\100x\J3\m03152008_j3_6.raw		6953646.797	1042.48656		550.7609462	TRUE	550.7599128	-777.777
-1	1	0	0.868	0.14	IPI:IPI00005625.2	136622	SPACER	ENSEMBL:ENSP00000355168 Tax_Id=9606 Gene_Symbol=CTR9 136 kDa protein	TNPGCPAEVR	553.7715	1105.5284	2	37	-777.777	-777.777	-777.777	-777.777	0	0	768.2069	0	0	0	1105.5281	553.7704557	1105.526386	0	FALSE			-777.777	-777.777	-777.777	1	22	M:\Shao-En\MSDATA\kinaseinhib\k252a\solcomp\100x\J3\kinaseinhib_k252a_solcomp_100x_J3_combo.mgf.html	1Arg6	4	-777.777	-777.777	M:\Shao-En\MSDATA\kinaseinhib\k252a\solcomp\100x\J3\m03152008_j3_6.raw		0	1042.48656		0	TRUE	0	-777.777
-1	1	0	0.868	0.14	IPI:IPI00005625.2	136622	SPACER	ENSEMBL:ENSP00000355168 Tax_Id=9606 Gene_Symbol=CTR9 136 kDa protein	VQADVPPEILNNVGALHFR	1045.0656	2088.1167	2	122	-777.777	-777.777	-777.777	-777.777	2874.092659	8.197770487	2871.9532	2874.274379	2873.2743	114772.3582	2088.1115	1045.062753	2088.110981	2088.111796	FALSE			-777.777	-777.777	-777.777	1	113.8	M:\Shao-En\MSDATA\kinaseinhib\k252a\solcomp\100x\J3\kinaseinhib_k252a_solcomp_100x_J3_combo.mgf.html		4	-777.777	-777.777	M:\Shao-En\MSDATA\kinaseinhib\k252a\solcomp\100x\J3\m03152008_j3_6.raw		18039552.71	2088.111575		1045.065932	TRUE	1045.063086	-777.777
-1	1	0	0.868	0.14	IPI:IPI00005625.2	136622	SPACER	ENSEMBL:ENSP00000355168 Tax_Id=9606 Gene_Symbol=CTR9 136 kDa protein	VQADVPPEILNNVGALHFR	1048.0757	2094.1368	2	67	-777.777	-777.777	-777.777	-777.777	0	0	2872.4998	0	0	0	2094.1317	1048.072842	2094.131159	0	FALSE			-777.777	-777.777	-777.777	1	61.9	M:\Shao-En\MSDATA\kinaseinhib\k252a\solcomp\100x\J3\kinaseinhib_k252a_solcomp_100x_J3_combo.mgf.html	1Arg6	4	-777.777	-777.777	M:\Shao-En\MSDATA\kinaseinhib\k252a\solcomp\100x\J3\m03152008_j3_6.raw		0	2088.111575		0	TRUE	0	-777.777
-1	1	0	0.868	0.14	IPI:IPI00005625.2	136622	SPACER	ENSEMBL:ENSP00000355168 Tax_Id=9606 Gene_Symbol=CTR9 136 kDa protein	VQADVPPEILNNVGALHFR	697.0446	2088.112	3	25	-777.777	-777.777	-777.777	-777.777	0	0	2870.6236	0	0	0	2088.1115	697.04303	2088.107302	0	FALSE			-777.777	-777.777	-777.777	1	15	M:\Shao-En\MSDATA\kinaseinhib\k252a\solcomp\100x\J3\kinaseinhib_k252a_solcomp_100x_J3_combo.mgf.html		4	-777.777	-777.777	M:\Shao-En\MSDATA\kinaseinhib\k252a\solcomp\100x\J3\m03152008_j3_6.raw		0	2088.111575		0	FALSE	0	-777.777
-1	1	0	0.868	0.14	IPI:IPI00005625.2	136622	SPACER	ENSEMBL:ENSP00000355168 Tax_Id=9606 Gene_Symbol=CTR9 136 kDa protein	VQADVPPEILNNVGALHFR	697.0459	2088.1158	3	11	-777.777	-777.777	-777.777	-777.777	0	0	2890.8808	0	0	0	2088.1115	697.04433	2088.111202	0	FALSE			-777.777	-777.777	-777.777	1	3.8	M:\Shao-En\MSDATA\kinaseinhib\k252a\solcomp\100x\J3\kinaseinhib_k252a_solcomp_100x_J3_combo.mgf.html		4	-777.777	-777.777	M:\Shao-En\MSDATA\kinaseinhib\k252a\solcomp\100x\J3\m03152008_j3_6.raw		0	2088.111575		0	FALSE	0	-777.777
-1	1	0	0.868	0.14	IPI:IPI00005625.2	136622	SPACER	ENSEMBL:ENSP00000355168 Tax_Id=9606 Gene_Symbol=CTR9 136 kDa protein	VQHLALHAFHNTEVEAMQAESCYQLAR	789.132	3152.4991	4	16	-777.777	-777.777	-777.777	-777.777	0	0	2632.4342	0	0	0	3152.4919	789.1300922	3152.491318	0	FALSE			-777.777	-777.777	-777.777	1	7.2	M:\Shao-En\MSDATA\kinaseinhib\k252a\solcomp\100x\J3\kinaseinhib_k252a_solcomp_100x_J3_combo.mgf.html		4	-777.777	-777.777	M:\Shao-En\MSDATA\kinaseinhib\k252a\solcomp\100x\J3\m03152008_j3_6.raw		0	3095.47052		0	FALSE	0	-777.777
-1	1	0	0.868	0.14	IPI:IPI00005625.2	136622	SPACER	ENSEMBL:ENSP00000355168 Tax_Id=9606 Gene_Symbol=CTR9 136 kDa protein	VTEQYPDDVEAWIELAQILEQTDIQGALSAYGTATR	1332.333	3993.9772	3	74	-777.777	-777.777	-777.777	-777.777	0	0	3815.9532	3856.18857	3871.5849	1374.739086	3993.9483	1332.329099	3993.96551	3993.910887	FALSE			-777.777	-777.777	-777.777	1	66.2	M:\Shao-En\MSDATA\kinaseinhib\k252a\solcomp\100x\J3\kinaseinhib_k252a_solcomp_100x_J3_combo.mgf.html		4	-777.777	-777.777	M:\Shao-En\MSDATA\kinaseinhib\k252a\solcomp\100x\J3\m03152008_j3_6.raw		0	3993.948305		1332.313218	TRUE	1332.309318	-777.777
-1	1	0	0.868	0.14	IPI:IPI00005625.2	136622	SPACER	ENSEMBL:ENSP00000355168 Tax_Id=9606 Gene_Symbol=CTR9 136 kDa protein	YFLASLDR	492.7626	983.5107	2	40	-777.777	-777.777	-777.777	-777.777	2615.433452	7.805383593	2613.7411	2615.961272	2615.9948	166679.3472	983.5076	492.7617795	983.5090335	983.5081798	FALSE			-777.777	-777.777	-777.777	1	20.4	M:\Shao-En\MSDATA\kinaseinhib\k252a\solcomp\100x\J3\kinaseinhib_k252a_solcomp_100x_J3_combo.mgf.html		4	-777.777	-777.777	M:\Shao-En\MSDATA\kinaseinhib\k252a\solcomp\100x\J3\m03152008_j3_6.raw		84291902.5	983.5076147		492.7624721	TRUE	492.7616515	-777.777
-1	1	0	0.868	0.14	IPI:IPI00005625.2	136622	SPACER	ENSEMBL:ENSP00000355168 Tax_Id=9606 Gene_Symbol=CTR9 136 kDa protein	YFLASLDR	495.7725	989.5305	2	37	-777.777	-777.777	-777.777	-777.777	0	0	2618.2544	0	0	0	989.5277	495.7716684	989.5288115	0	FALSE			-777.777	-777.777	-777.777	1	7.1	M:\Shao-En\MSDATA\kinaseinhib\k252a\solcomp\100x\J3\kinaseinhib_k252a_solcomp_100x_J3_combo.mgf.html	1Arg6	4	-777.777	-777.777	M:\Shao-En\MSDATA\kinaseinhib\k252a\solcomp\100x\J3\m03152008_j3_6.raw		0	983.5076147		0	TRUE	0	-777.777
-1	1	0	0.868	0.14	IPI:IPI00005625.2	136622	SPACER	ENSEMBL:ENSP00000355168 Tax_Id=9606 Gene_Symbol=CTR9 136 kDa protein	YFSYLSK	458.2402	914.4657	2	43	-777.777	-777.777	-777.777	-777.777	2400.010166	7.680924863	2398.7759	2400.14389	2399.223	149051.0209	914.4629	458.2395061	914.4644868	906.449391	FALSE			-777.777	-777.777	-777.777	1	24.6	M:\Shao-En\MSDATA\kinaseinhib\k252a\solcomp\100x\J3\kinaseinhib_k252a_solcomp_100x_J3_combo.mgf.html	1Lys8	4	-777.777	-777.777	M:\Shao-En\MSDATA\kinaseinhib\k252a\solcomp\100x\J3\m03152008_j3_6.raw		84980373.25	906.4487147		458.2401092	TRUE	458.2394153	-777.777
-1	1	0	0.868	0.14	IPI:IPI00005625.2	136622	SPACER	ENSEMBL:ENSP00000355168 Tax_Id=9606 Gene_Symbol=CTR9 136 kDa protein	YFSYLSK	454.2326	906.4507	2	33	-777.777	-777.777	-777.777	-777.777	0	0	2399.7362	0	0	0	906.4487	454.2319208	906.4493163	0	FALSE			-777.777	-777.777	-777.777	1	20.5	M:\Shao-En\MSDATA\kinaseinhib\k252a\solcomp\100x\J3\kinaseinhib_k252a_solcomp_100x_J3_combo.mgf.html		4	-777.777	-777.777	M:\Shao-En\MSDATA\kinaseinhib\k252a\solcomp\100x\J3\m03152008_j3_6.raw		0	906.4487147		0	TRUE	0	-777.777
-1	1	0	0.995	0.17	IPI:IPI00220834.8	83222	SPACER	SWISS-PROT:P13010|TREMBL:Q0Z7V0;Q53HH7;Q53T09;Q53TC2|ENSEMBL:ENSP00000329528|REFSEQ:NP_066964|H-INV:HIT000195394|VEGA:OTTHUMP00000164061 Tax_Id=9606 Gene_Symbol=XRCC5 ATP-dependent DNA helicase 2 subunit 2	ALQEKVEIK	537.3305	1072.6465	2	49	-777.777	-777.777	-777.777	-777.777	893.0352123	8.036967829	893.565	893.0775478	893.8116	7050.477747	1072.6463	537.329516	1072.644507	1056.616921	FALSE			-777.777	-777.777	-777.777	1	22.1	M:\Shao-En\MSDATA\kinaseinhib\k252a\solcomp\100x\J3\kinaseinhib_k252a_solcomp_100x_J3_combo.mgf.html	2Lys8	5	-777.777	-777.777	M:\Shao-En\MSDATA\kinaseinhib\k252a\solcomp\100x\J3\m03152008_j3_5.raw		3125303.738	1056.617885		537.3304559	TRUE	537.3294719	-777.777
-1	1	0	0.995	0.17	IPI:IPI00220834.8	83222	SPACER	SWISS-PROT:P13010|TREMBL:Q0Z7V0;Q53HH7;Q53T09;Q53TC2|ENSEMBL:ENSP00000329528|REFSEQ:NP_066964|H-INV:HIT000195394|VEGA:OTTHUMP00000164061 Tax_Id=9606 Gene_Symbol=XRCC5 ATP-dependent DNA helicase 2 subunit 2	ANPQVGVAFPHIK	689.3863	1376.758	2	81	-777.777	-777.777	-777.777	-777.777	2430.155498	25.95021248	2427.6636	2430.683312	2428.358	234022.5114	1376.7564	689.3847581	1376.754991	1376.755241	FALSE			-777.777	-777.777	-777.777	1	68	M:\Shao-En\MSDATA\kinaseinhib\k252a\solcomp\100x\J3\kinaseinhib_k252a_solcomp_100x_J3_combo.mgf.html		5	-777.777	-777.777	M:\Shao-En\MSDATA\kinaseinhib\k252a\solcomp\100x\J3\m03152008_j3_5.raw		68798663.16	1376.756435		689.3864226	TRUE	689.3848807	-777.777
-1	1	0	0.995	0.17	IPI:IPI00220834.8	83222	SPACER	SWISS-PROT:P13010|TREMBL:Q0Z7V0;Q53HH7;Q53T09;Q53TC2|ENSEMBL:ENSP00000329528|REFSEQ:NP_066964|H-INV:HIT000195394|VEGA:OTTHUMP00000164061 Tax_Id=9606 Gene_Symbol=XRCC5 ATP-dependent DNA helicase 2 subunit 2	ANPQVGVAFPHIK	693.3939	1384.7732	2	63	-777.777	-777.777	-777.777	-777.777	0	0	2422.6963	0	0	0	1384.7706	693.3923434	1384.770161	0	FALSE			-777.777	-777.777	-777.777	1	52.7	M:\Shao-En\MSDATA\kinaseinhib\k252a\solcomp\100x\J3\kinaseinhib_k252a_solcomp_100x_J3_combo.mgf.html	1Lys8	5	-777.777	-777.777	M:\Shao-En\MSDATA\kinaseinhib\k252a\solcomp\100x\J3\m03152008_j3_5.raw		0	1376.756435		0	TRUE	0	-777.777
-1	1	0	0.995	0.17	IPI:IPI00220834.8	83222	SPACER	SWISS-PROT:P13010|TREMBL:Q0Z7V0;Q53HH7;Q53T09;Q53TC2|ENSEMBL:ENSP00000329528|REFSEQ:NP_066964|H-INV:HIT000195394|VEGA:OTTHUMP00000164061 Tax_Id=9606 Gene_Symbol=XRCC5 ATP-dependent DNA helicase 2 subunit 2	ANPQVGVAFPHIK	689.3863	1376.7581	2	50	-777.777	-777.777	-777.777	-777.777	0	0	2439.4646	0	0	0	1376.7564	689.3847581	1376.754991	0	FALSE			-777.777	-777.777	-777.777	1	30.6	M:\Shao-En\MSDATA\kinaseinhib\k252a\solcomp\100x\J3\kinaseinhib_k252a_solcomp_100x_J3_combo.mgf.html		5	-777.777	-777.777	M:\Shao-En\MSDATA\kinaseinhib\k252a\solcomp\100x\J3\m03152008_j3_5.raw		0	1376.756435		0	TRUE	0	-777.777
-1	1	0	0.995	0.17	IPI:IPI00220834.8	83222	SPACER	SWISS-PROT:P13010|TREMBL:Q0Z7V0;Q53HH7;Q53T09;Q53TC2|ENSEMBL:ENSP00000329528|REFSEQ:NP_066964|H-INV:HIT000195394|VEGA:OTTHUMP00000164061 Tax_Id=9606 Gene_Symbol=XRCC5 ATP-dependent DNA helicase 2 subunit 2	ANPQVGVAFPHIK	693.394	1384.7734	2	40	-777.777	-777.777	-777.777	-777.777	0	0	2439.2121	0	0	0	1384.7706	693.3924434	1384.770361	0	FALSE			-777.777	-777.777	-777.777	1	28.8	M:\Shao-En\MSDATA\kinaseinhib\k252a\solcomp\100x\J3\kinaseinhib_k252a_solcomp_100x_J3_combo.mgf.html	1Lys8	5	-777.777	-777.777	M:\Shao-En\MSDATA\kinaseinhib\k252a\solcomp\100x\J3\m03152008_j3_5.raw		0	1376.756435		0	TRUE	0	-777.777
-1	1	0	0.995	0.17	IPI:IPI00220834.8	83222	SPACER	SWISS-PROT:P13010|TREMBL:Q0Z7V0;Q53HH7;Q53T09;Q53TC2|ENSEMBL:ENSP00000329528|REFSEQ:NP_066964|H-INV:HIT000195394|VEGA:OTTHUMP00000164061 Tax_Id=9606 Gene_Symbol=XRCC5 ATP-dependent DNA helicase 2 subunit 2	ANPQVGVAFPHIK	459.9266	1376.758	3	28	-777.777	-777.777	-777.777	-777.777	2428.993917	30.1440093	2433.9534	2429.863985	2428.358	265590.2134	1376.7564	459.9258999	1376.755912	1376.757245	FALSE			-777.777	-777.777	-777.777	1	17.6	M:\Shao-En\MSDATA\kinaseinhib\k252a\solcomp\100x\J3\kinaseinhib_k252a_solcomp_100x_J3_combo.mgf.html		5	-777.777	-777.777	M:\Shao-En\MSDATA\kinaseinhib\k252a\solcomp\100x\J3\m03152008_j3_5.raw		149145634	1376.756435		459.9273983	TRUE	459.9266982	-777.777
-1	1	0	0.995	0.17	IPI:IPI00220834.8	83222	SPACER	SWISS-PROT:P13010|TREMBL:Q0Z7V0;Q53HH7;Q53T09;Q53TC2|ENSEMBL:ENSP00000329528|REFSEQ:NP_066964|H-INV:HIT000195394|VEGA:OTTHUMP00000164061 Tax_Id=9606 Gene_Symbol=XRCC5 ATP-dependent DNA helicase 2 subunit 2	ANPQVGVAFPHIK	459.9273	1376.7601	3	25	-777.777	-777.777	-777.777	-777.777	0	0	2418.7148	0	0	0	1376.7564	459.9265999	1376.758012	0	FALSE			-777.777	-777.777	-777.777	1	18.8	M:\Shao-En\MSDATA\kinaseinhib\k252a\solcomp\100x\J3\kinaseinhib_k252a_solcomp_100x_J3_combo.mgf.html		5	-777.777	-777.777	M:\Shao-En\MSDATA\kinaseinhib\k252a\solcomp\100x\J3\m03152008_j3_5.raw		0	1376.756435		0	FALSE	0	-777.777
-1	1	0	0.995	0.17	IPI:IPI00220834.8	83222	SPACER	SWISS-PROT:P13010|TREMBL:Q0Z7V0;Q53HH7;Q53T09;Q53TC2|ENSEMBL:ENSP00000329528|REFSEQ:NP_066964|H-INV:HIT000195394|VEGA:OTTHUMP00000164061 Tax_Id=9606 Gene_Symbol=XRCC5 ATP-dependent DNA helicase 2 subunit 2	ANPQVGVAFPHIK	462.5982	1384.7727	3	25	-777.777	-777.777	-777.777	-777.777	0	0	2417.4317	0	0	0	1384.7706	462.5974901	1384.770682	0	FALSE			-777.777	-777.777	-777.777	1	15.8	M:\Shao-En\MSDATA\kinaseinhib\k252a\solcomp\100x\J3\kinaseinhib_k252a_solcomp_100x_J3_combo.mgf.html	1Lys8	5	-777.777	-777.777	M:\Shao-En\MSDATA\kinaseinhib\k252a\solcomp\100x\J3\m03152008_j3_5.raw		0	1376.756435		0	FALSE	0	-777.777
-1	1	0	0.995	0.17	IPI:IPI00220834.8	83222	SPACER	SWISS-PROT:P13010|TREMBL:Q0Z7V0;Q53HH7;Q53T09;Q53TC2|ENSEMBL:ENSP00000329528|REFSEQ:NP_066964|H-INV:HIT000195394|VEGA:OTTHUMP00000164061 Tax_Id=9606 Gene_Symbol=XRCC5 ATP-dependent DNA helicase 2 subunit 2	ASFEEASNQLINHIEQFLDTNETPYFMK	1114.1937	3339.5592	3	80	-777.777	-777.777	-777.777	-777.777	3544.066784	8.612436154	3546.0129	3545.449057	3542.9742	7848.085915	3339.5485	1114.1906	3339.550011	3331.531571	TRUE	Charge state is not the expected. Detected:	2. Expected: 3 Deci charge: 1.52	-777.777	-777.777	-777.777	1	69.7	M:\Shao-En\MSDATA\kinaseinhib\k252a\solcomp\100x\J3\kinaseinhib_k252a_solcomp_100x_J3_combo.mgf.html	1Met(ox) 1Lys8	5	-777.777	-777.777	M:\Shao-En\MSDATA\kinaseinhib\k252a\solcomp\100x\J3\m03152008_j3_6.raw		1142670.99	3315.539375		1114.189498	TRUE	1114.186398	-777.777
-1	1	0	0.995	0.17	IPI:IPI00220834.8	83222	SPACER	SWISS-PROT:P13010|TREMBL:Q0Z7V0;Q53HH7;Q53T09;Q53TC2|ENSEMBL:ENSP00000329528|REFSEQ:NP_066964|H-INV:HIT000195394|VEGA:OTTHUMP00000164061 Tax_Id=9606 Gene_Symbol=XRCC5 ATP-dependent DNA helicase 2 subunit 2	ASFEEASNQLINHIEQFLDTNETPYFMK	1114.1938	3339.5595	3	70	-777.777	-777.777	-777.777	-777.777	3552.972221	11.24761999	3560.5342	3552.677879	3553.6125	130135.6002	3339.5485	1114.1907	3339.550311	3331.535735	FALSE			-777.777	-777.777	-777.777	1	60.6	M:\Shao-En\MSDATA\kinaseinhib\k252a\solcomp\100x\J3\kinaseinhib_k252a_solcomp_100x_J3_combo.mgf.html	1Met(ox) 1Lys8	5	-777.777	-777.777	M:\Shao-En\MSDATA\kinaseinhib\k252a\solcomp\100x\J3\m03152008_j3_5.raw		18611871.41	3315.539375		1114.193562	TRUE	1114.190461	-777.777
-1	1	0	0.995	0.17	IPI:IPI00220834.8	83222	SPACER	SWISS-PROT:P13010|TREMBL:Q0Z7V0;Q53HH7;Q53T09;Q53TC2|ENSEMBL:ENSP00000329528|REFSEQ:NP_066964|H-INV:HIT000195394|VEGA:OTTHUMP00000164061 Tax_Id=9606 Gene_Symbol=XRCC5 ATP-dependent DNA helicase 2 subunit 2	ASFEEASNQLINHIEQFLDTNETPYFMK	1114.1908	3339.5507	3	62	-777.777	-777.777	-777.777	-777.777	0	0	3548.0683	0	0	0	3339.5485	1114.1877	3339.541311	0	FALSE			-777.777	-777.777	-777.777	1	55.6	M:\Shao-En\MSDATA\kinaseinhib\k252a\solcomp\100x\J3\kinaseinhib_k252a_solcomp_100x_J3_combo.mgf.html	1Met(ox) 1Lys8	5	-777.777	-777.777	M:\Shao-En\MSDATA\kinaseinhib\k252a\solcomp\100x\J3\m03152008_j3_5.raw		0	3315.539375		0	TRUE	0	-777.777
-1	1	0	0.995	0.17	IPI:IPI00220834.8	83222	SPACER	SWISS-PROT:P13010|TREMBL:Q0Z7V0;Q53HH7;Q53T09;Q53TC2|ENSEMBL:ENSP00000329528|REFSEQ:NP_066964|H-INV:HIT000195394|VEGA:OTTHUMP00000164061 Tax_Id=9606 Gene_Symbol=XRCC5 ATP-dependent DNA helicase 2 subunit 2	ASFEEASNQLINHIEQFLDTNETPYFMK	833.8923	3331.54	4	37	-777.777	-777.777	-777.777	-777.777	3552.359698	8.870313324	3552.5089	3552.550425	3553.6125	15272.75365	3331.5343	833.890228	3331.531861	3331.537219	TRUE	Charge state is not the expected. Detected:	2. Expected: 4 Deci charge: 2.00	-777.777	-777.777	-777.777	1	33.6	M:\Shao-En\MSDATA\kinaseinhib\k252a\solcomp\100x\J3\kinaseinhib_k252a_solcomp_100x_J3_combo.mgf.html	1Met(ox)	5	-777.777	-777.777	M:\Shao-En\MSDATA\kinaseinhib\k252a\solcomp\100x\J3\m03152008_j3_5.raw		3382981.337	3315.539375		833.8924371	TRUE	833.8903651	-777.777
-1	1	0	0.995	0.17	IPI:IPI00220834.8	83222	SPACER	SWISS-PROT:P13010|TREMBL:Q0Z7V0;Q53HH7;Q53T09;Q53TC2|ENSEMBL:ENSP00000329528|REFSEQ:NP_066964|H-INV:HIT000195394|VEGA:OTTHUMP00000164061 Tax_Id=9606 Gene_Symbol=XRCC5 ATP-dependent DNA helicase 2 subunit 2	CDISLQFFLPFSLGK	886.4608	1770.907	2	131	-777.777	-777.777	-777.777	-777.777	3434.616231	8.842851138	3432.7658	3434.766634	3433.8876	178386.6562	1770.9014	886.4585351	1770.902545	1770.90078	FALSE			-777.777	-777.777	-777.777	1	108.6	M:\Shao-En\MSDATA\kinaseinhib\k252a\solcomp\100x\J3\kinaseinhib_k252a_solcomp_100x_J3_combo.mgf.html		5	-777.777	-777.777	M:\Shao-En\MSDATA\kinaseinhib\k252a\solcomp\100x\J3\m03152008_j3_5.raw		36011616.85	1713.87998		886.4606888	TRUE	886.4584239	-777.777
-1	1	0	0.995	0.17	IPI:IPI00220834.8	83222	SPACER	SWISS-PROT:P13010|TREMBL:Q0Z7V0;Q53HH7;Q53T09;Q53TC2|ENSEMBL:ENSP00000329528|REFSEQ:NP_066964|H-INV:HIT000195394|VEGA:OTTHUMP00000164061 Tax_Id=9606 Gene_Symbol=XRCC5 ATP-dependent DNA helicase 2 subunit 2	CDISLQFFLPFSLGK	890.4679	1778.9213	2	128	-777.777	-777.777	-777.777	-777.777	0	0	3432.4912	0	0	0	1778.9156	890.4656204	1778.916715	0	FALSE			-777.777	-777.777	-777.777	1	110.5	M:\Shao-En\MSDATA\kinaseinhib\k252a\solcomp\100x\J3\kinaseinhib_k252a_solcomp_100x_J3_combo.mgf.html	1Lys8	5	-777.777	-777.777	M:\Shao-En\MSDATA\kinaseinhib\k252a\solcomp\100x\J3\m03152008_j3_5.raw		0	1713.87998		0	TRUE	0	-777.777
-1	1	0	0.995	0.17	IPI:IPI00220834.8	83222	SPACER	SWISS-PROT:P13010|TREMBL:Q0Z7V0;Q53HH7;Q53T09;Q53TC2|ENSEMBL:ENSP00000329528|REFSEQ:NP_066964|H-INV:HIT000195394|VEGA:OTTHUMP00000164061 Tax_Id=9606 Gene_Symbol=XRCC5 ATP-dependent DNA helicase 2 subunit 2	CDISLQFFLPFSLGK	890.468	1778.9215	2	105	-777.777	-777.777	-777.777	-777.777	3430.198563	11.34903241	3430.0124	3429.892331	3428.9463	14870.02908	1778.9156	890.4657204	1778.916915	1770.900435	FALSE			-777.777	-777.777	-777.777	1	96.8	M:\Shao-En\MSDATA\kinaseinhib\k252a\solcomp\100x\J3\kinaseinhib_k252a_solcomp_100x_J3_combo.mgf.html	1Lys8	5	-777.777	-777.777	M:\Shao-En\MSDATA\kinaseinhib\k252a\solcomp\100x\J3\m03152008_j3_6.raw		3030651.703	1713.87998		890.4680282	TRUE	890.4657487	-777.777
-1	1	0	0.995	0.17	IPI:IPI00220834.8	83222	SPACER	SWISS-PROT:P13010|TREMBL:Q0Z7V0;Q53HH7;Q53T09;Q53TC2|ENSEMBL:ENSP00000329528|REFSEQ:NP_066964|H-INV:HIT000195394|VEGA:OTTHUMP00000164061 Tax_Id=9606 Gene_Symbol=XRCC5 ATP-dependent DNA helicase 2 subunit 2	CFSVLGFCK	559.2635	1116.5125	2	53	-777.777	-777.777	-777.777	-777.777	2744.431896	14.46862115	2740.7548	2744.746701	2744.7399	386521.8472	1116.5096	559.2624355	1116.510346	1116.509947	FALSE			-777.777	-777.777	-777.777	1	33.9	M:\Shao-En\MSDATA\kinaseinhib\k252a\solcomp\100x\J3\kinaseinhib_k252a_solcomp_100x_J3_combo.mgf.html		5	-777.777	-777.777	M:\Shao-En\MSDATA\kinaseinhib\k252a\solcomp\100x\J3\m03152008_j3_5.raw		157509565.5	1002.466676		559.2626312	TRUE	559.2615667	-777.777
-1	1	0	0.995	0.17	IPI:IPI00220834.8	83222	SPACER	SWISS-PROT:P13010|TREMBL:Q0Z7V0;Q53HH7;Q53T09;Q53TC2|ENSEMBL:ENSP00000329528|REFSEQ:NP_066964|H-INV:HIT000195394|VEGA:OTTHUMP00000164061 Tax_Id=9606 Gene_Symbol=XRCC5 ATP-dependent DNA helicase 2 subunit 2	CFSVLGFCK	563.271	1124.5274	2	51	-777.777	-777.777	-777.777	-777.777	0	0	2740.518	0	0	0	1124.5238	563.2699208	1124.525316	0	FALSE			-777.777	-777.777	-777.777	1	37.6	M:\Shao-En\MSDATA\kinaseinhib\k252a\solcomp\100x\J3\kinaseinhib_k252a_solcomp_100x_J3_combo.mgf.html	1Lys8	5	-777.777	-777.777	M:\Shao-En\MSDATA\kinaseinhib\k252a\solcomp\100x\J3\m03152008_j3_5.raw		0	1002.466676		0	TRUE	0	-777.777
-1	1	0	0.995	0.17	IPI:IPI00220834.8	83222	SPACER	SWISS-PROT:P13010|TREMBL:Q0Z7V0;Q53HH7;Q53T09;Q53TC2|ENSEMBL:ENSP00000329528|REFSEQ:NP_066964|H-INV:HIT000195394|VEGA:OTTHUMP00000164061 Tax_Id=9606 Gene_Symbol=XRCC5 ATP-dependent DNA helicase 2 subunit 2	CFSVLGFCK	559.2643	1116.5141	2	35	-777.777	-777.777	-777.777	-777.777	2737.02014	10.20125403	2737.2032	2737.583206	2737.7193	53128.13878	1116.5096	559.2632355	1116.511946	1116.511042	FALSE			-777.777	-777.777	-777.777	1	10.3	M:\Shao-En\MSDATA\kinaseinhib\k252a\solcomp\100x\J3\kinaseinhib_k252a_solcomp_100x_J3_combo.mgf.html		5	-777.777	-777.777	M:\Shao-En\MSDATA\kinaseinhib\k252a\solcomp\100x\J3\m03152008_j3_6.raw		21680294.72	1002.466676		559.2643902	TRUE	559.2633257	-777.777
-1	1	0	0.995	0.17	IPI:IPI00220834.8	83222	SPACER	SWISS-PROT:P13010|TREMBL:Q0Z7V0;Q53HH7;Q53T09;Q53TC2|ENSEMBL:ENSP00000329528|REFSEQ:NP_066964|H-INV:HIT000195394|VEGA:OTTHUMP00000164061 Tax_Id=9606 Gene_Symbol=XRCC5 ATP-dependent DNA helicase 2 subunit 2	DDEAAAVALSSLIHALDDLDMVAIVR	1370.2024	2738.3903	2	74	-777.777	-777.777	-777.777	-777.777	3835.930726	16.3334543	3838.0441	3837.229342	3835.1142	2092.551991	2738.3796	1370.19836	2738.382195	2738.380238	FALSE			-777.777	-777.777	-777.777	1	70.6	M:\Shao-En\MSDATA\kinaseinhib\k252a\solcomp\100x\J3\kinaseinhib_k252a_solcomp_100x_J3_combo.mgf.html	1Met(ox)	5	-777.777	-777.777	M:\Shao-En\MSDATA\kinaseinhib\k252a\solcomp\100x\J3\m03152008_j3_5.raw		222739.9373	2722.384675		1370.202493	TRUE	1370.198453	-777.777
-1	1	0	0.995	0.17	IPI:IPI00220834.8	83222	SPACER	SWISS-PROT:P13010|TREMBL:Q0Z7V0;Q53HH7;Q53T09;Q53TC2|ENSEMBL:ENSP00000329528|REFSEQ:NP_066964|H-INV:HIT000195394|VEGA:OTTHUMP00000164061 Tax_Id=9606 Gene_Symbol=XRCC5 ATP-dependent DNA helicase 2 subunit 2	DDEAAAVALSSLIHALDDLDMVAIVR	1370.1976	2738.3807	2	73	-777.777	-777.777	-777.777	-777.777	0	0	3832.3755	0	0	0	2738.3796	1370.19356	2738.372595	0	FALSE			-777.777	-777.777	-777.777	1	68.4	M:\Shao-En\MSDATA\kinaseinhib\k252a\solcomp\100x\J3\kinaseinhib_k252a_solcomp_100x_J3_combo.mgf.html	1Met(ox)	5	-777.777	-777.777	M:\Shao-En\MSDATA\kinaseinhib\k252a\solcomp\100x\J3\m03152008_j3_5.raw		0	2722.384675		0	TRUE	0	-777.777
-1	1	0	0.995	0.17	IPI:IPI00220834.8	83222	SPACER	SWISS-PROT:P13010|TREMBL:Q0Z7V0;Q53HH7;Q53T09;Q53TC2|ENSEMBL:ENSP00000329528|REFSEQ:NP_066964|H-INV:HIT000195394|VEGA:OTTHUMP00000164061 Tax_Id=9606 Gene_Symbol=XRCC5 ATP-dependent DNA helicase 2 subunit 2	DDEAAAVALSSLIHALDDLDMVAIVR	1373.216	2744.4175	2	57	-777.777	-777.777	-777.777	-777.777	0	0	3833.6662	0	0	0	2744.3997	1373.211949	2744.409373	0	FALSE			-777.777	-777.777	-777.777	1	56.9	M:\Shao-En\MSDATA\kinaseinhib\k252a\solcomp\100x\J3\kinaseinhib_k252a_solcomp_100x_J3_combo.mgf.html	1Arg6 1Met(ox)	5	-777.777	-777.777	M:\Shao-En\MSDATA\kinaseinhib\k252a\solcomp\100x\J3\m03152008_j3_5.raw		0	2722.384675		0	TRUE	0	-777.777
-1	1	0	0.995	0.17	IPI:IPI00220834.8	83222	SPACER	SWISS-PROT:P13010|TREMBL:Q0Z7V0;Q53HH7;Q53T09;Q53TC2|ENSEMBL:ENSP00000329528|REFSEQ:NP_066964|H-INV:HIT000195394|VEGA:OTTHUMP00000164061 Tax_Id=9606 Gene_Symbol=XRCC5 ATP-dependent DNA helicase 2 subunit 2	DDEAAAVALSSLIHALDDLDMVAIVR	908.474	2722.4002	3	81	-777.777	-777.777	-777.777	-777.777	3920.617505	8.152861898	3918.5579	3920.501613	3918.8958	4014.786334	2722.3847	908.4716544	2722.393175	2722.381882	FALSE			-777.777	-777.777	-777.777	1	68.6	M:\Shao-En\MSDATA\kinaseinhib\k252a\solcomp\100x\J3\kinaseinhib_k252a_solcomp_100x_J3_combo.mgf.html		5	-777.777	-777.777	M:\Shao-En\MSDATA\kinaseinhib\k252a\solcomp\100x\J3\m03152008_j3_5.raw		790037.9326	2722.384675		908.4693902	TRUE	908.4670446	-777.777
-1	1	0	0.995	0.17	IPI:IPI00220834.8	83222	SPACER	SWISS-PROT:P13010|TREMBL:Q0Z7V0;Q53HH7;Q53T09;Q53TC2|ENSEMBL:ENSP00000329528|REFSEQ:NP_066964|H-INV:HIT000195394|VEGA:OTTHUMP00000164061 Tax_Id=9606 Gene_Symbol=XRCC5 ATP-dependent DNA helicase 2 subunit 2	DDEAAAVALSSLIHALDDLDMVAIVR	908.4714	2722.3924	3	73	-777.777	-777.777	-777.777	-777.777	0	0	3923.5876	0	0	0	2722.3847	908.4690544	2722.385375	0	FALSE			-777.777	-777.777	-777.777	1	58.4	M:\Shao-En\MSDATA\kinaseinhib\k252a\solcomp\100x\J3\kinaseinhib_k252a_solcomp_100x_J3_combo.mgf.html		5	-777.777	-777.777	M:\Shao-En\MSDATA\kinaseinhib\k252a\solcomp\100x\J3\m03152008_j3_5.raw		0	2722.384675		0	TRUE	0	-777.777
-1	1	0	0.995	0.17	IPI:IPI00220834.8	83222	SPACER	SWISS-PROT:P13010|TREMBL:Q0Z7V0;Q53HH7;Q53T09;Q53TC2|ENSEMBL:ENSP00000329528|REFSEQ:NP_066964|H-INV:HIT000195394|VEGA:OTTHUMP00000164061 Tax_Id=9606 Gene_Symbol=XRCC5 ATP-dependent DNA helicase 2 subunit 2	DDEAAAVALSSLIHALDDLDMVAIVR	910.4774	2728.4103	3	59	-777.777	-777.777	-777.777	-777.777	0	0	3921.6134	0	0	0	2728.4048	910.475047	2728.403353	0	FALSE			-777.777	-777.777	-777.777	1	56.8	M:\Shao-En\MSDATA\kinaseinhib\k252a\solcomp\100x\J3\kinaseinhib_k252a_solcomp_100x_J3_combo.mgf.html	1Arg6	5	-777.777	-777.777	M:\Shao-En\MSDATA\kinaseinhib\k252a\solcomp\100x\J3\m03152008_j3_5.raw		0	2722.384675		0	TRUE	0	-777.777
-1	1	0	0.995	0.17	IPI:IPI00220834.8	83222	SPACER	SWISS-PROT:P13010|TREMBL:Q0Z7V0;Q53HH7;Q53T09;Q53TC2|ENSEMBL:ENSP00000329528|REFSEQ:NP_066964|H-INV:HIT000195394|VEGA:OTTHUMP00000164061 Tax_Id=9606 Gene_Symbol=XRCC5 ATP-dependent DNA helicase 2 subunit 2	DDEAAAVALSSLIHALDDLDMVAIVR	910.4782	2728.4129	3	53	-777.777	-777.777	-777.777	-777.777	0	0	3633.0284	0	0	0	2728.4048	910.475847	2728.405753	0	FALSE			-777.777	-777.777	-777.777	1	53.1	M:\Shao-En\MSDATA\kinaseinhib\k252a\solcomp\100x\J3\kinaseinhib_k252a_solcomp_100x_J3_combo.mgf.html	1Arg6	5	-777.777	-777.777	M:\Shao-En\MSDATA\kinaseinhib\k252a\solcomp\100x\J3\m03152008_j3_5.raw		0	2722.384675		0	TRUE	0	-777.777
-1	1	0	0.995	0.17	IPI:IPI00220834.8	83222	SPACER	SWISS-PROT:P13010|TREMBL:Q0Z7V0;Q53HH7;Q53T09;Q53TC2|ENSEMBL:ENSP00000329528|REFSEQ:NP_066964|H-INV:HIT000195394|VEGA:OTTHUMP00000164061 Tax_Id=9606 Gene_Symbol=XRCC5 ATP-dependent DNA helicase 2 subunit 2	DDEAAAVALSSLIHALDDLDMVAIVR	913.8043	2738.3911	3	50	-777.777	-777.777	-777.777	-777.777	3837.359014	19.18117341	3826.0925	3837.39412	3835.1142	72518.62083	2738.3796	913.8019348	2738.384016	2738.375601	FALSE			-777.777	-777.777	-777.777	1	40.1	M:\Shao-En\MSDATA\kinaseinhib\k252a\solcomp\100x\J3\kinaseinhib_k252a_solcomp_100x_J3_combo.mgf.html	1Met(ox)	5	-777.777	-777.777	M:\Shao-En\MSDATA\kinaseinhib\k252a\solcomp\100x\J3\m03152008_j3_5.raw		13913964.46	2722.384675		913.8019855	TRUE	913.7996203	-777.777
-1	1	0	0.995	0.17	IPI:IPI00220834.8	83222	SPACER	SWISS-PROT:P13010|TREMBL:Q0Z7V0;Q53HH7;Q53T09;Q53TC2|ENSEMBL:ENSP00000329528|REFSEQ:NP_066964|H-INV:HIT000195394|VEGA:OTTHUMP00000164061 Tax_Id=9606 Gene_Symbol=XRCC5 ATP-dependent DNA helicase 2 subunit 2	DDEAAAVALSSLIHALDDLDMVAIVR	913.8019	2738.3838	3	48	-777.777	-777.777	-777.777	-777.777	3838.512277	28.77180323	3826.8342	3838.851116	3835.5758	4433.079788	2738.3796	913.7995348	2738.376816	2738.374055	FALSE			-777.777	-777.777	-777.777	1	34.1	M:\Shao-En\MSDATA\kinaseinhib\k252a\solcomp\100x\J3\kinaseinhib_k252a_solcomp_100x_J3_combo.mgf.html	1Met(ox)	5	-777.777	-777.777	M:\Shao-En\MSDATA\kinaseinhib\k252a\solcomp\100x\J3\m03152008_j3_6.raw		858219.4268	2722.384675		913.8018632	TRUE	913.799498	-777.777
-1	1	0	0.995	0.17	IPI:IPI00220834.8	83222	SPACER	SWISS-PROT:P13010|TREMBL:Q0Z7V0;Q53HH7;Q53T09;Q53TC2|ENSEMBL:ENSP00000329528|REFSEQ:NP_066964|H-INV:HIT000195394|VEGA:OTTHUMP00000164061 Tax_Id=9606 Gene_Symbol=XRCC5 ATP-dependent DNA helicase 2 subunit 2	DDEAAAVALSSLIHALDDLDMVAIVR	908.471	2722.3912	3	42	-777.777	-777.777	-777.777	-777.777	0	0	3632.6656	0	0	0	2722.3847	908.4686544	2722.384175	0	FALSE			-777.777	-777.777	-777.777	1	31.7	M:\Shao-En\MSDATA\kinaseinhib\k252a\solcomp\100x\J3\kinaseinhib_k252a_solcomp_100x_J3_combo.mgf.html		5	-777.777	-777.777	M:\Shao-En\MSDATA\kinaseinhib\k252a\solcomp\100x\J3\m03152008_j3_5.raw		0	2722.384675		0	TRUE	0	-777.777
-1	1	0	0.995	0.17	IPI:IPI00220834.8	83222	SPACER	SWISS-PROT:P13010|TREMBL:Q0Z7V0;Q53HH7;Q53T09;Q53TC2|ENSEMBL:ENSP00000329528|REFSEQ:NP_066964|H-INV:HIT000195394|VEGA:OTTHUMP00000164061 Tax_Id=9606 Gene_Symbol=XRCC5 ATP-dependent DNA helicase 2 subunit 2	DDEAAAVALSSLIHALDDLDMVAIVR	913.7994	2738.3762	3	41	-777.777	-777.777	-777.777	-777.777	3841.058402	17.96569488	3835.3418	3841.88746	3843.9791	1385.241798	2738.3796	913.7970348	2738.369316	2738.378975	FALSE			-777.777	-777.777	-777.777	1	27.6	M:\Shao-En\MSDATA\kinaseinhib\k252a\solcomp\100x\J3\kinaseinhib_k252a_solcomp_100x_J3_combo.mgf.html	1Met(ox)	5	-777.777	-777.777	M:\Shao-En\MSDATA\kinaseinhib\k252a\solcomp\100x\J3\m03152008_j3_4.raw		272829.1934	2722.384675		913.8023846	TRUE	913.8000194	-777.777
-1	1	0	0.995	0.17	IPI:IPI00220834.8	83222	SPACER	SWISS-PROT:P13010|TREMBL:Q0Z7V0;Q53HH7;Q53T09;Q53TC2|ENSEMBL:ENSP00000329528|REFSEQ:NP_066964|H-INV:HIT000195394|VEGA:OTTHUMP00000164061 Tax_Id=9606 Gene_Symbol=XRCC5 ATP-dependent DNA helicase 2 subunit 2	DDEAAAVALSSLIHALDDLDMVAIVR	913.8013	2738.382	3	27	-777.777	-777.777	-777.777	-777.777	0	0	3855.7579	0	0	0	2738.3796	913.7989348	2738.375016	0	FALSE			-777.777	-777.777	-777.777	1	20.1	M:\Shao-En\MSDATA\kinaseinhib\k252a\solcomp\100x\J3\kinaseinhib_k252a_solcomp_100x_J3_combo.mgf.html	1Met(ox)	5	-777.777	-777.777	M:\Shao-En\MSDATA\kinaseinhib\k252a\solcomp\100x\J3\m03152008_j3_5.raw		0	2722.384675		0	TRUE	0	-777.777
-1	1	0	0.995	0.17	IPI:IPI00220834.8	83222	SPACER	SWISS-PROT:P13010|TREMBL:Q0Z7V0;Q53HH7;Q53T09;Q53TC2|ENSEMBL:ENSP00000329528|REFSEQ:NP_066964|H-INV:HIT000195394|VEGA:OTTHUMP00000164061 Tax_Id=9606 Gene_Symbol=XRCC5 ATP-dependent DNA helicase 2 subunit 2	DDEAAAVALSSLIHALDDLDMVAIVR	915.8038	2744.3895	3	26	-777.777	-777.777	-777.777	-777.777	0	0	3847.2294	0	0	0	2744.3997	915.8014275	2744.382494	0	FALSE			-777.777	-777.777	-777.777	1	25.4	M:\Shao-En\MSDATA\kinaseinhib\k252a\solcomp\100x\J3\kinaseinhib_k252a_solcomp_100x_J3_combo.mgf.html	1Arg6 1Met(ox)	5	-777.777	-777.777	M:\Shao-En\MSDATA\kinaseinhib\k252a\solcomp\100x\J3\m03152008_j3_4.raw		0	2722.384675		0	TRUE	0	-777.777
-1	1	0	0.995	0.17	IPI:IPI00220834.8	83222	SPACER	SWISS-PROT:P13010|TREMBL:Q0Z7V0;Q53HH7;Q53T09;Q53TC2|ENSEMBL:ENSP00000329528|REFSEQ:NP_066964|H-INV:HIT000195394|VEGA:OTTHUMP00000164061 Tax_Id=9606 Gene_Symbol=XRCC5 ATP-dependent DNA helicase 2 subunit 2	DDEAAAVALSSLIHALDDLDMVAIVR	915.8097	2744.4074	3	18	-777.777	-777.777	-777.777	-777.777	0	0	3847.1164	0	0	0	2744.3997	915.8073274	2744.400194	0	FALSE			-777.777	-777.777	-777.777	1	13.1	M:\Shao-En\MSDATA\kinaseinhib\k252a\solcomp\100x\J3\kinaseinhib_k252a_solcomp_100x_J3_combo.mgf.html	1Arg6 1Met(ox)	5	-777.777	-777.777	M:\Shao-En\MSDATA\kinaseinhib\k252a\solcomp\100x\J3\m03152008_j3_6.raw		0	2722.384675		0	FALSE	0	-777.777
-1	1	0	0.995	0.17	IPI:IPI00220834.8	83222	SPACER	SWISS-PROT:P13010|TREMBL:Q0Z7V0;Q53HH7;Q53T09;Q53TC2|ENSEMBL:ENSP00000329528|REFSEQ:NP_066964|H-INV:HIT000195394|VEGA:OTTHUMP00000164061 Tax_Id=9606 Gene_Symbol=XRCC5 ATP-dependent DNA helicase 2 subunit 2	DDEAAAVALSSLIHALDDLDMVAIVR	915.807	2744.3993	3	13	-777.777	-777.777	-777.777	-777.777	0	0	3850.8518	0	0	0	2744.3997	915.8046275	2744.392094	0	FALSE			-777.777	-777.777	-777.777	1	6.3	M:\Shao-En\MSDATA\kinaseinhib\k252a\solcomp\100x\J3\kinaseinhib_k252a_solcomp_100x_J3_combo.mgf.html	1Arg6 1Met(ox)	5	-777.777	-777.777	M:\Shao-En\MSDATA\kinaseinhib\k252a\solcomp\100x\J3\m03152008_j3_6.raw		0	2722.384675		0	FALSE	0	-777.777
-1	1	0	0.995	0.17	IPI:IPI00220834.8	83222	SPACER	SWISS-PROT:P13010|TREMBL:Q0Z7V0;Q53HH7;Q53T09;Q53TC2|ENSEMBL:ENSP00000329528|REFSEQ:NP_066964|H-INV:HIT000195394|VEGA:OTTHUMP00000164061 Tax_Id=9606 Gene_Symbol=XRCC5 ATP-dependent DNA helicase 2 subunit 2	DDEAAAVALSSLIHALDDLDMVAIVR	685.603	2738.3828	4	65	-777.777	-777.777	-777.777	-777.777	3835.260542	18.96650866	3833.6831	3834.990227	3840.3994	1101.641187	2738.3796	685.601472	2738.376837	2738.370226	TRUE	Charge state is not the expected. Detected:	2. Expected: 4 Deci charge: 1.99	-777.777	-777.777	-777.777	1	60.1	M:\Shao-En\MSDATA\kinaseinhib\k252a\solcomp\100x\J3\kinaseinhib_k252a_solcomp_100x_J3_combo.mgf.html	1Met(ox)	5	-777.777	-777.777	M:\Shao-En\MSDATA\kinaseinhib\k252a\solcomp\100x\J3\m03152008_j3_6.raw		330030.2573	2722.384675		685.6013427	TRUE	685.5998147	-777.777
-1	1	0	0.995	0.17	IPI:IPI00220834.8	83222	SPACER	SWISS-PROT:P13010|TREMBL:Q0Z7V0;Q53HH7;Q53T09;Q53TC2|ENSEMBL:ENSP00000329528|REFSEQ:NP_066964|H-INV:HIT000195394|VEGA:OTTHUMP00000164061 Tax_Id=9606 Gene_Symbol=XRCC5 ATP-dependent DNA helicase 2 subunit 2	DDEAAAVALSSLIHALDDLDMVAIVR	685.6029	2738.3826	4	50	-777.777	-777.777	-777.777	-777.777	3837.195104	19.18117341	3826.8496	3837.232015	3835.1142	20827.21711	2738.3796	685.601372	2738.376437	2738.375393	FALSE			-777.777	-777.777	-777.777	1	43	M:\Shao-En\MSDATA\kinaseinhib\k252a\solcomp\100x\J3\kinaseinhib_k252a_solcomp_100x_J3_combo.mgf.html	1Met(ox)	5	-777.777	-777.777	M:\Shao-En\MSDATA\kinaseinhib\k252a\solcomp\100x\J3\m03152008_j3_5.raw		6180995.711	2722.384675		685.6029088	TRUE	685.6013808	-777.777
-1	1	0	0.995	0.17	IPI:IPI00220834.8	83222	SPACER	SWISS-PROT:P13010|TREMBL:Q0Z7V0;Q53HH7;Q53T09;Q53TC2|ENSEMBL:ENSP00000329528|REFSEQ:NP_066964|H-INV:HIT000195394|VEGA:OTTHUMP00000164061 Tax_Id=9606 Gene_Symbol=XRCC5 ATP-dependent DNA helicase 2 subunit 2	DDEAAAVALSSLIHALDDLDMVAIVR	685.6027	2738.3817	4	38	-777.777	-777.777	-777.777	-777.777	3836.258849	7.802706549	3840.872	3837.160476	3839.2082	476.3295933	2738.3796	685.601172	2738.375637	2738.373128	TRUE	Charge state is not the expected. Detected:	2. Expected: 4 Deci charge: 2.00	-777.777	-777.777	-777.777	1	33.3	M:\Shao-En\MSDATA\kinaseinhib\k252a\solcomp\100x\J3\kinaseinhib_k252a_solcomp_100x_J3_combo.mgf.html	1Met(ox)	5	-777.777	-777.777	M:\Shao-En\MSDATA\kinaseinhib\k252a\solcomp\100x\J3\m03152008_j3_4.raw		142420.2356	2722.384675		685.6027012	TRUE	685.6011732	-777.777
-1	1	0	0.995	0.17	IPI:IPI00220834.8	83222	SPACER	SWISS-PROT:P13010|TREMBL:Q0Z7V0;Q53HH7;Q53T09;Q53TC2|ENSEMBL:ENSP00000329528|REFSEQ:NP_066964|H-INV:HIT000195394|VEGA:OTTHUMP00000164061 Tax_Id=9606 Gene_Symbol=XRCC5 ATP-dependent DNA helicase 2 subunit 2	DKPSGDTAAVFEEGGDVDDLLDMI	1263.0688	2524.1231	2	119	-777.777	-777.777	-777.777	-777.777	3242.847973	8.791498693	3242.654	3242.218764	3242.1169	48873.29018	2524.1162	1263.065153	2524.115782	2524.116327	FALSE			-777.777	-777.777	-777.777	1	116	M:\Shao-En\MSDATA\kinaseinhib\k252a\solcomp\100x\J3\kinaseinhib_k252a_solcomp_100x_J3_combo.mgf.html	1Met(ox)	5	-777.777	-777.777	M:\Shao-En\MSDATA\kinaseinhib\k252a\solcomp\100x\J3\m03152008_j3_5.raw		5825953.113	2508.121315		1263.068805	TRUE	1263.065158	-777.777
-1	1	0	0.995	0.17	IPI:IPI00220834.8	83222	SPACER	SWISS-PROT:P13010|TREMBL:Q0Z7V0;Q53HH7;Q53T09;Q53TC2|ENSEMBL:ENSP00000329528|REFSEQ:NP_066964|H-INV:HIT000195394|VEGA:OTTHUMP00000164061 Tax_Id=9606 Gene_Symbol=XRCC5 ATP-dependent DNA helicase 2 subunit 2	DKPSGDTAAVFEEGGDVDDLLDMI	1263.0716	2524.1287	2	115	-777.777	-777.777	-777.777	-777.777	0	0	3269.4414	0	0	0	2524.1162	1263.067953	2524.121382	0	FALSE			-777.777	-777.777	-777.777	1	106	M:\Shao-En\MSDATA\kinaseinhib\k252a\solcomp\100x\J3\kinaseinhib_k252a_solcomp_100x_J3_combo.mgf.html	1Met(ox)	5	-777.777	-777.777	M:\Shao-En\MSDATA\kinaseinhib\k252a\solcomp\100x\J3\m03152008_j3_5.raw		0	2508.121315		0	TRUE	0	-777.777
-1	1	0	0.995	0.17	IPI:IPI00220834.8	83222	SPACER	SWISS-PROT:P13010|TREMBL:Q0Z7V0;Q53HH7;Q53T09;Q53TC2|ENSEMBL:ENSP00000329528|REFSEQ:NP_066964|H-INV:HIT000195394|VEGA:OTTHUMP00000164061 Tax_Id=9606 Gene_Symbol=XRCC5 ATP-dependent DNA helicase 2 subunit 2	DKPSGDTAAVFEEGGDVDDLLDMI	1255.072	2508.1294	2	98	-777.777	-777.777	-777.777	-777.777	3433.716871	6.389063311	3431.1148	3433.844944	3433.8876	262478.1705	2508.1213	1255.068383	2508.12224	2508.122255	FALSE			-777.777	-777.777	-777.777	1	93.2	M:\Shao-En\MSDATA\kinaseinhib\k252a\solcomp\100x\J3\kinaseinhib_k252a_solcomp_100x_J3_combo.mgf.html		5	-777.777	-777.777	M:\Shao-En\MSDATA\kinaseinhib\k252a\solcomp\100x\J3\m03152008_j3_5.raw		31391933.7	2508.121315		1255.071959	TRUE	1255.068342	-777.777
-1	1	0	0.995	0.17	IPI:IPI00220834.8	83222	SPACER	SWISS-PROT:P13010|TREMBL:Q0Z7V0;Q53HH7;Q53T09;Q53TC2|ENSEMBL:ENSP00000329528|REFSEQ:NP_066964|H-INV:HIT000195394|VEGA:OTTHUMP00000164061 Tax_Id=9606 Gene_Symbol=XRCC5 ATP-dependent DNA helicase 2 subunit 2	DKPSGDTAAVFEEGGDVDDLLDMI	1267.0755	2532.1364	2	91	-777.777	-777.777	-777.777	-777.777	0	0	3241.8405	0	0	0	2532.1304	1267.071839	2532.129152	0	FALSE			-777.777	-777.777	-777.777	1	87.1	M:\Shao-En\MSDATA\kinaseinhib\k252a\solcomp\100x\J3\kinaseinhib_k252a_solcomp_100x_J3_combo.mgf.html	1Met(ox) 1Lys8	5	-777.777	-777.777	M:\Shao-En\MSDATA\kinaseinhib\k252a\solcomp\100x\J3\m03152008_j3_5.raw		0	2508.121315		0	TRUE	0	-777.777
-1	1	0	0.995	0.17	IPI:IPI00220834.8	83222	SPACER	SWISS-PROT:P13010|TREMBL:Q0Z7V0;Q53HH7;Q53T09;Q53TC2|ENSEMBL:ENSP00000329528|REFSEQ:NP_066964|H-INV:HIT000195394|VEGA:OTTHUMP00000164061 Tax_Id=9606 Gene_Symbol=XRCC5 ATP-dependent DNA helicase 2 subunit 2	DKPSGDTAAVFEEGGDVDDLLDMI	1259.0792	2516.1438	2	87	-777.777	-777.777	-777.777	-777.777	3429.195138	8.96604202	3430.6466	3426.10295	3428.9463	16449.68632	2516.1355	1259.075568	2516.136611	2508.124204	FALSE			-777.777	-777.777	-777.777	1	82.1	M:\Shao-En\MSDATA\kinaseinhib\k252a\solcomp\100x\J3\kinaseinhib_k252a_solcomp_100x_J3_combo.mgf.html	1Lys8	5	-777.777	-777.777	M:\Shao-En\MSDATA\kinaseinhib\k252a\solcomp\100x\J3\m03152008_j3_6.raw		1972290.752	2508.121315		1259.079159	TRUE	1259.075527	-777.777
-1	1	0	0.995	0.17	IPI:IPI00220834.8	83222	SPACER	SWISS-PROT:P13010|TREMBL:Q0Z7V0;Q53HH7;Q53T09;Q53TC2|ENSEMBL:ENSP00000329528|REFSEQ:NP_066964|H-INV:HIT000195394|VEGA:OTTHUMP00000164061 Tax_Id=9606 Gene_Symbol=XRCC5 ATP-dependent DNA helicase 2 subunit 2	DKPSGDTAAVFEEGGDVDDLLDMI	1259.0794	2516.1442	2	79	-777.777	-777.777	-777.777	-777.777	0	0	3431.3904	0	0	0	2516.1355	1259.075768	2516.137011	0	FALSE			-777.777	-777.777	-777.777	1	77.3	M:\Shao-En\MSDATA\kinaseinhib\k252a\solcomp\100x\J3\kinaseinhib_k252a_solcomp_100x_J3_combo.mgf.html	1Lys8	5	-777.777	-777.777	M:\Shao-En\MSDATA\kinaseinhib\k252a\solcomp\100x\J3\m03152008_j3_5.raw		0	2508.121315		0	TRUE	0	-777.777
-1	1	0	0.995	0.17	IPI:IPI00220834.8	83222	SPACER	SWISS-PROT:P13010|TREMBL:Q0Z7V0;Q53HH7;Q53T09;Q53TC2|ENSEMBL:ENSP00000329528|REFSEQ:NP_066964|H-INV:HIT000195394|VEGA:OTTHUMP00000164061 Tax_Id=9606 Gene_Symbol=XRCC5 ATP-dependent DNA helicase 2 subunit 2	DKPSGDTAAVFEEGGDVDDLLDMI	1267.0754	2532.1362	2	99	-777.777	-777.777	-777.777	-777.777	0	0	3269.7215	0	0	0	2532.1304	1267.071739	2532.128952	0	FALSE			-777.777	-777.777	-777.777	1	99	M:\Shao-En\MSDATA\kinaseinhib\k252a\solcomp\100x\J3\kinaseinhib_k252a_solcomp_100x_J3_combo.mgf.html	1Met(ox) 1Lys8	5	-777.777	-777.777	M:\Shao-En\MSDATA\kinaseinhib\k252a\solcomp\100x\J3\m03152008_j3_5.raw		0	2508.121315		0	TRUE	0	-777.777
-1	1	0	0.995	0.17	IPI:IPI00220834.8	83222	SPACER	SWISS-PROT:P13010|TREMBL:Q0Z7V0;Q53HH7;Q53T09;Q53TC2|ENSEMBL:ENSP00000329528|REFSEQ:NP_066964|H-INV:HIT000195394|VEGA:OTTHUMP00000164061 Tax_Id=9606 Gene_Symbol=XRCC5 ATP-dependent DNA helicase 2 subunit 2	DKPSGDTAAVFEEGGDVDDLLDMI	839.7219	2516.1438	3	61	-777.777	-777.777	-777.777	-777.777	3434.347161	13.55200616	3431.6658	3433.882785	3433.8876	55935.26198	2516.1355	839.7198066	2516.137632	2508.12171	FALSE			-777.777	-777.777	-777.777	1	56.3	M:\Shao-En\MSDATA\kinaseinhib\k252a\solcomp\100x\J3\kinaseinhib_k252a_solcomp_100x_J3_combo.mgf.html	1Lys8	5	-777.777	-777.777	M:\Shao-En\MSDATA\kinaseinhib\k252a\solcomp\100x\J3\m03152008_j3_5.raw		12261373.05	2508.121315		839.721836	TRUE	839.7197426	-777.777
-1	1	0	0.995	0.17	IPI:IPI00220834.8	83222	SPACER	SWISS-PROT:P13010|TREMBL:Q0Z7V0;Q53HH7;Q53T09;Q53TC2|ENSEMBL:ENSP00000329528|REFSEQ:NP_066964|H-INV:HIT000195394|VEGA:OTTHUMP00000164061 Tax_Id=9606 Gene_Symbol=XRCC5 ATP-dependent DNA helicase 2 subunit 2	DKPSGDTAAVFEEGGDVDDLLDMI	845.0526	2532.1359	3	42	-777.777	-777.777	-777.777	-777.777	3242.733144	8.791498693	3243.2223	3242.795285	3240.1676	23868.54719	2532.1304	845.050487	2532.129673	2524.119618	FALSE			-777.777	-777.777	-777.777	1	42.4	M:\Shao-En\MSDATA\kinaseinhib\k252a\solcomp\100x\J3\kinaseinhib_k252a_solcomp_100x_J3_combo.mgf.html	1Met(ox) 1Lys8	5	-777.777	-777.777	M:\Shao-En\MSDATA\kinaseinhib\k252a\solcomp\100x\J3\m03152008_j3_5.raw		5256220.281	2508.121315		845.0523956	TRUE	845.0502826	-777.777
-1	1	0	0.995	0.17	IPI:IPI00220834.8	83222	SPACER	SWISS-PROT:P13010|TREMBL:Q0Z7V0;Q53HH7;Q53T09;Q53TC2|ENSEMBL:ENSP00000329528|REFSEQ:NP_066964|H-INV:HIT000195394|VEGA:OTTHUMP00000164061 Tax_Id=9606 Gene_Symbol=XRCC5 ATP-dependent DNA helicase 2 subunit 2	DQVTAQEIFQDNHEDGPTAK	748.3461	2242.0166	3	51	-777.777	-777.777	-777.777	-777.777	2460.510391	8.141049694	2460.9728	2460.682732	2461.5339	81330.22894	2242.0138	748.3443418	2242.011237	2242.013172	FALSE			-777.777	-777.777	-777.777	1	39.4	M:\Shao-En\MSDATA\kinaseinhib\k252a\solcomp\100x\J3\kinaseinhib_k252a_solcomp_100x_J3_combo.mgf.html		5	-777.777	-777.777	M:\Shao-En\MSDATA\kinaseinhib\k252a\solcomp\100x\J3\m03152008_j3_5.raw		21492540.72	2242.013785		748.3462217	TRUE	748.3444635	-777.777
-1	1	0	0.995	0.17	IPI:IPI00220834.8	83222	SPACER	SWISS-PROT:P13010|TREMBL:Q0Z7V0;Q53HH7;Q53T09;Q53TC2|ENSEMBL:ENSP00000329528|REFSEQ:NP_066964|H-INV:HIT000195394|VEGA:OTTHUMP00000164061 Tax_Id=9606 Gene_Symbol=XRCC5 ATP-dependent DNA helicase 2 subunit 2	DQVTAQEIFQDNHEDGPTAK	751.0179	2250.0318	3	38	-777.777	-777.777	-777.777	-777.777	0	0	2461.257	0	0	0	2250.028	751.016132	2250.026608	0	FALSE			-777.777	-777.777	-777.777	1	34.3	M:\Shao-En\MSDATA\kinaseinhib\k252a\solcomp\100x\J3\kinaseinhib_k252a_solcomp_100x_J3_combo.mgf.html	1Lys8	5	-777.777	-777.777	M:\Shao-En\MSDATA\kinaseinhib\k252a\solcomp\100x\J3\m03152008_j3_5.raw		0	2242.013785		0	TRUE	0	-777.777
-1	1	0	0.995	0.17	IPI:IPI00220834.8	83222	SPACER	SWISS-PROT:P13010|TREMBL:Q0Z7V0;Q53HH7;Q53T09;Q53TC2|ENSEMBL:ENSP00000329528|REFSEQ:NP_066964|H-INV:HIT000195394|VEGA:OTTHUMP00000164061 Tax_Id=9606 Gene_Symbol=XRCC5 ATP-dependent DNA helicase 2 subunit 2	EEASGSSVTAEEAKK	761.8667	1521.7188	2	101	-777.777	-777.777	-777.777	-777.777	716.8963006	3.4664	718.1925	716.85853	717.6798	30306.43781	1521.7158	761.8648922	1521.715259	1521.715249	FALSE			-777.777	-777.777	-777.777	1	75.5	M:\Shao-En\MSDATA\kinaseinhib\k252a\solcomp\100x\J3\kinaseinhib_k252a_solcomp_100x_J3_combo.mgf.html		5	-777.777	-777.777	M:\Shao-En\MSDATA\kinaseinhib\k252a\solcomp\100x\J3\m03152008_j3_5.raw		7642526.615	1521.715815		761.8666991	TRUE	761.8648913	-777.777
-1	1	0	0.995	0.17	IPI:IPI00220834.8	83222	SPACER	SWISS-PROT:P13010|TREMBL:Q0Z7V0;Q53HH7;Q53T09;Q53TC2|ENSEMBL:ENSP00000329528|REFSEQ:NP_066964|H-INV:HIT000195394|VEGA:OTTHUMP00000164061 Tax_Id=9606 Gene_Symbol=XRCC5 ATP-dependent DNA helicase 2 subunit 2	EEASGSSVTAEEAKK	508.2465	1521.7177	3	15	-777.777	-777.777	-777.777	-777.777	0	0	718.4703	0	0	0	1521.7158	508.2456227	1521.71508	0	FALSE			-777.777	-777.777	-777.777	1	4.1	M:\Shao-En\MSDATA\kinaseinhib\k252a\solcomp\100x\J3\kinaseinhib_k252a_solcomp_100x_J3_combo.mgf.html		5	-777.777	-777.777	M:\Shao-En\MSDATA\kinaseinhib\k252a\solcomp\100x\J3\m03152008_j3_5.raw		0	1521.715815		0	FALSE	0	-777.777
-1	1	0	0.995	0.17	IPI:IPI00220834.8	83222	SPACER	SWISS-PROT:P13010|TREMBL:Q0Z7V0;Q53HH7;Q53T09;Q53TC2|ENSEMBL:ENSP00000329528|REFSEQ:NP_066964|H-INV:HIT000195394|VEGA:OTTHUMP00000164061 Tax_Id=9606 Gene_Symbol=XRCC5 ATP-dependent DNA helicase 2 subunit 2	EGLEIVK	398.2391	794.4637	2	32	-777.777	-777.777	-777.777	-777.777	2205.226259	13.8434567	2201.9347	2205.725904	2204.9211	203579.5643	794.4629	398.2386262	794.4627271	786.4496245	FALSE			-777.777	-777.777	-777.777	1	11.1	M:\Shao-En\MSDATA\kinaseinhib\k252a\solcomp\100x\J3\kinaseinhib_k252a_solcomp_100x_J3_combo.mgf.html	1Lys8	5	-777.777	-777.777	M:\Shao-En\MSDATA\kinaseinhib\k252a\solcomp\100x\J3\m03152008_j3_5.raw		143832053	786.4486947		398.239148	TRUE	398.2386743	-777.777
-1	1	0	0.995	0.17	IPI:IPI00220834.8	83222	SPACER	SWISS-PROT:P13010|TREMBL:Q0Z7V0;Q53HH7;Q53T09;Q53TC2|ENSEMBL:ENSP00000329528|REFSEQ:NP_066964|H-INV:HIT000195394|VEGA:OTTHUMP00000164061 Tax_Id=9606 Gene_Symbol=XRCC5 ATP-dependent DNA helicase 2 subunit 2	EPLPPIQQHIWNMLNPPAEVTTK	885.1321	2652.3745	3	35	-777.777	-777.777	-777.777	-777.777	3065.81936	26.31591136	3073.2651	3066.900617	3070.7783	352370.9713	2652.3734	885.12984	2652.367732	2652.371302	FALSE			-777.777	-777.777	-777.777	1	27.2	M:\Shao-En\MSDATA\kinaseinhib\k252a\solcomp\100x\J3\kinaseinhib_k252a_solcomp_100x_J3_combo.mgf.html		5	-777.777	-777.777	M:\Shao-En\MSDATA\kinaseinhib\k252a\solcomp\100x\J3\m03152008_j3_5.raw		70950675.58	2652.373355		885.132132	TRUE	885.129872	-777.777
[truncated: 19,287 more rows]
[truncated: 52 more columns]
