# Supplementary material for: Empirical Bayes Analysis of Quantitative Proteomics Experiments
Source: PLoS One. 2009 Oct 14;4(10):e7454. doi: 10.1371/journal.pone.0007454 (PMC2759080; doi:10.1371/journal.pone.0007454)
Supplement: Data Set S1 — MSQuant output files for small-molecule target identification experiments analyzed in this study. (38.94 MB ZIP) [file pone.0007454.s009.zip › Margolin_et_al_MSB_dataset/k252a/pt25x/k252a_pt25x_rep2.txt]

Calibration constants,
A:	0.99999538
B:	0.000800554
Mode:	Arg13C6 and Lys13C615N2
Dishes:	2
Reserved - N	1/1	StDev	2/1	StDev	Accession number	Mass [Da]	Reserved	Description	Sequence	MCR (Mass charge ratio) [Th]	Measured mass [Da]	Charge	Score	*** Intensity wild	*** XIC wild [Da*secs]	*** Ratio (of intensity sums)	*** StDev	LC centroid [secs]	LC peak width [secs]	LC, MS/MS event [secs]	LC peak detection centroid [secs]	LC max time [secs]	LC max intensity [sumCounts]	Mascot calculated mass [Da]	Calibrated measured MCR [Th]	Calibrated measured mass [Da]	Neutral MS centroid for LC max [Da]	Bad peak	Bad peak text	Reserved	*** High ratio	*** High StDev	*** Ratios correlation	Peptide rank	Peptide delta score	Result file	Modifications	Mascot protein hit number	*** Isotope intensity	*** Higher isotope intensity	Raw file path	Naked seq	Max wild for checked	Peptide mass, no mods [Da]	Sequence with mods	Uncalibrated MS centroid MCR [Th]	Verified	Calibrated MS centroid mass [Da]	*** Isotope XIC [Da*secs]
-1	1	0	1.283	0.29	IPI:IPI00847250.1	275721	SPACER	TREMBL:Q13587;Q4LE83|ENSEMBL:ENSP00000363777|VEGA:OTTHUMP00000041958 Tax_Id=9606 Gene_Symbol=FASN Fatty acid synthase	AALQEELQLCK	651.8412	1301.6679	2	50	-777.777	-777.777	-777.777	-777.777	2501.74944	7.898137199	2501.7543	2502.483205	2502.5062	143524.2911	1301.6649	651.8389891	1301.663453	1301.663813	FALSE			-777.777	-777.777	-777.777	1	26.3	M:\Shao-En\MSDATA\kinaseinhib\k252a\solcomp\100x\J4\kinaseinhib_k252a_solcomp_100x_J4_combo.mgf.html		1	-777.777	-777.777	M:\Shao-En\MSDATA\kinaseinhib\k252a\solcomp\100x\J4\m03152008_j4_6.raw		45929422.47	1244.64345		651.8411301	TRUE	651.8389193	-777.777
-1	1	0	1.283	0.29	IPI:IPI00847250.1	275721	SPACER	TREMBL:Q13587;Q4LE83|ENSEMBL:ENSP00000363777|VEGA:OTTHUMP00000041958 Tax_Id=9606 Gene_Symbol=FASN Fatty acid synthase	AALQEELQLCK	655.8491	1309.6836	2	47	-777.777	-777.777	-777.777	-777.777	0	0	2499.9904	0	0	0	1309.6791	655.8468706	1309.679216	0	FALSE			-777.777	-777.777	-777.777	1	21.2	M:\Shao-En\MSDATA\kinaseinhib\k252a\solcomp\100x\J4\kinaseinhib_k252a_solcomp_100x_J4_combo.mgf.html	1Lys8	1	-777.777	-777.777	M:\Shao-En\MSDATA\kinaseinhib\k252a\solcomp\100x\J4\m03152008_j4_6.raw		0	1244.64345		0	TRUE	0	-777.777
-1	1	0	1.283	0.29	IPI:IPI00847250.1	275721	SPACER	TREMBL:Q13587;Q4LE83|ENSEMBL:ENSP00000363777|VEGA:OTTHUMP00000041958 Tax_Id=9606 Gene_Symbol=FASN Fatty acid synthase	AAPLDSIHSLAAYYIDCIR	1078.0542	2154.0939	2	76	-777.777	-777.777	-777.777	-777.777	3224.234035	11.10581201	3224.2217	3223.233607	3220.5589	20114.87451	2154.0875	1078.05002	2154.085515	2148.070412	FALSE			-777.777	-777.777	-777.777	1	64	M:\Shao-En\MSDATA\kinaseinhib\k252a\solcomp\100x\J4\kinaseinhib_k252a_solcomp_100x_J4_combo.mgf.html	1Arg6	1	-777.777	-777.777	M:\Shao-En\MSDATA\kinaseinhib\k252a\solcomp\100x\J4\m03152008_j4_6.raw		3075446.609	2091.04587		1078.057221	TRUE	1078.053041	-777.777
-1	1	0	1.283	0.29	IPI:IPI00847250.1	275721	SPACER	TREMBL:Q13587;Q4LE83|ENSEMBL:ENSP00000363777|VEGA:OTTHUMP00000041958 Tax_Id=9606 Gene_Symbol=FASN Fatty acid synthase	AAPLDSIHSLAAYYIDCIR	1075.0469	2148.0792	2	57	-777.777	-777.777	-777.777	-777.777	0	0	3225.6337	0	0	0	2148.0673	1075.042734	2148.070943	0	FALSE			-777.777	-777.777	-777.777	1	51.9	M:\Shao-En\MSDATA\kinaseinhib\k252a\solcomp\100x\J4\kinaseinhib_k252a_solcomp_100x_J4_combo.mgf.html		1	-777.777	-777.777	M:\Shao-En\MSDATA\kinaseinhib\k252a\solcomp\100x\J4\m03152008_j4_6.raw		0	2091.04587		0	TRUE	0	-777.777
-1	1	0	1.283	0.29	IPI:IPI00847250.1	275721	SPACER	TREMBL:Q13587;Q4LE83|ENSEMBL:ENSP00000363777|VEGA:OTTHUMP00000041958 Tax_Id=9606 Gene_Symbol=FASN Fatty acid synthase	AAPLDSIHSLAAYYIDCIR	717.033	2148.0771	3	36	-777.777	-777.777	-777.777	-777.777	3226.147672	31.04918669	3225.048	3226.400181	3224.51	46482.83437	2148.0673	717.0304879	2148.069676	2148.067403	FALSE			-777.777	-777.777	-777.777	1	21.1	M:\Shao-En\MSDATA\kinaseinhib\k252a\solcomp\100x\J4\kinaseinhib_k252a_solcomp_100x_J4_combo.mgf.html		1	-777.777	-777.777	M:\Shao-En\MSDATA\kinaseinhib\k252a\solcomp\100x\J4\m03152008_j4_6.raw		12924592.68	2091.04587		717.0329663	TRUE	717.0304543	-777.777
-1	1	0	1.283	0.29	IPI:IPI00847250.1	275721	SPACER	TREMBL:Q13587;Q4LE83|ENSEMBL:ENSP00000363777|VEGA:OTTHUMP00000041958 Tax_Id=9606 Gene_Symbol=FASN Fatty acid synthase	AAPLDSIHSLAAYYIDCIR	719.0397	2154.0974	3	36	-777.777	-777.777	-777.777	-777.777	0	0	3229.2125	0	0	0	2154.0875	719.0371787	2154.089748	0	FALSE			-777.777	-777.777	-777.777	1	26.5	M:\Shao-En\MSDATA\kinaseinhib\k252a\solcomp\100x\J4\kinaseinhib_k252a_solcomp_100x_J4_combo.mgf.html	1Arg6	1	-777.777	-777.777	M:\Shao-En\MSDATA\kinaseinhib\k252a\solcomp\100x\J4\m03152008_j4_6.raw		0	2091.04587		0	TRUE	0	-777.777
-1	1	0	1.283	0.29	IPI:IPI00847250.1	275721	SPACER	TREMBL:Q13587;Q4LE83|ENSEMBL:ENSP00000363777|VEGA:OTTHUMP00000041958 Tax_Id=9606 Gene_Symbol=FASN Fatty acid synthase	ACLDTAVENMPSLK	778.8818	1555.749	2	107	-777.777	-777.777	-777.777	-777.777	2625.963471	7.934387556	2625.8255	2626.094748	2626.8591	89044.93541	1555.7465	778.8790022	1555.743479	1547.73187	FALSE			-777.777	-777.777	-777.777	1	90.7	M:\Shao-En\MSDATA\kinaseinhib\k252a\solcomp\100x\J4\kinaseinhib_k252a_solcomp_100x_J4_combo.mgf.html	1Lys8	1	-777.777	-777.777	M:\Shao-En\MSDATA\kinaseinhib\k252a\solcomp\100x\J4\m03152008_j4_6.raw		21912211.44	1490.71088		778.8830786	TRUE	778.8802808	-777.777
-1	1	0	1.283	0.29	IPI:IPI00847250.1	275721	SPACER	TREMBL:Q13587;Q4LE83|ENSEMBL:ENSP00000363777|VEGA:OTTHUMP00000041958 Tax_Id=9606 Gene_Symbol=FASN Fatty acid synthase	AGLYGLPR	426.7575	851.5005	2	44	-777.777	-777.777	-777.777	-777.777	2413.917892	11.59591362	2412.5999	2414.442938	2413.2778	50276.44448	851.496	426.756329	851.4981326	845.4765914	FALSE			-777.777	-777.777	-777.777	1	13.9	M:\Shao-En\MSDATA\kinaseinhib\k252a\solcomp\100x\J4\kinaseinhib_k252a_solcomp_100x_J4_combo.mgf.html	1Arg6	1	-777.777	-777.777	M:\Shao-En\MSDATA\kinaseinhib\k252a\solcomp\100x\J4\m03152008_j4_6.raw		31848460.81	845.4759147		426.7564136	TRUE	426.7552425	-777.777
-1	1	0	1.283	0.29	IPI:IPI00847250.1	275721	SPACER	TREMBL:Q13587;Q4LE83|ENSEMBL:ENSP00000363777|VEGA:OTTHUMP00000041958 Tax_Id=9606 Gene_Symbol=FASN Fatty acid synthase	AINCATSGVVGLVNCLR	902.4676	1802.9207	2	98	-777.777	-777.777	-777.777	-777.777	2889.819386	8.278789805	2888.3464	2889.312615	2889.138	218169.1905	1802.9131	902.4642313	1802.913937	1802.912437	FALSE			-777.777	-777.777	-777.777	1	89.6	M:\Shao-En\MSDATA\kinaseinhib\k252a\solcomp\100x\J4\kinaseinhib_k252a_solcomp_100x_J4_combo.mgf.html		1	-777.777	-777.777	M:\Shao-En\MSDATA\kinaseinhib\k252a\solcomp\100x\J4\m03152008_j4_6.raw		42651076.71	1688.870166		902.465729	TRUE	902.4623603	-777.777
-1	1	0	1.283	0.29	IPI:IPI00847250.1	275721	SPACER	TREMBL:Q13587;Q4LE83|ENSEMBL:ENSP00000363777|VEGA:OTTHUMP00000041958 Tax_Id=9606 Gene_Symbol=FASN Fatty acid synthase	AINCATSGVVGLVNCLR	905.4783	1808.942	2	91	-777.777	-777.777	-777.777	-777.777	0	0	2888.076	0	0	0	1808.9332	905.4749174	1808.935309	0	FALSE			-777.777	-777.777	-777.777	1	80.4	M:\Shao-En\MSDATA\kinaseinhib\k252a\solcomp\100x\J4\kinaseinhib_k252a_solcomp_100x_J4_combo.mgf.html	1Arg6	1	-777.777	-777.777	M:\Shao-En\MSDATA\kinaseinhib\k252a\solcomp\100x\J4\m03152008_j4_6.raw		0	1688.870166		0	TRUE	0	-777.777
-1	1	0	1.283	0.29	IPI:IPI00847250.1	275721	SPACER	TREMBL:Q13587;Q4LE83|ENSEMBL:ENSP00000363777|VEGA:OTTHUMP00000041958 Tax_Id=9606 Gene_Symbol=FASN Fatty acid synthase	AINCATSGVVGLVNCLR	601.9804	1802.9194	3	54	-777.777	-777.777	-777.777	-777.777	2889.695204	8.278789805	2891.5167	2890.01148	2890.9984	65755.72579	1802.9131	601.9784195	1802.91347	1802.913592	FALSE			-777.777	-777.777	-777.777	1	39.1	M:\Shao-En\MSDATA\kinaseinhib\k252a\solcomp\100x\J4\kinaseinhib_k252a_solcomp_100x_J4_combo.mgf.html		1	-777.777	-777.777	M:\Shao-En\MSDATA\kinaseinhib\k252a\solcomp\100x\J4\m03152008_j4_6.raw		24012101.25	1688.870166		601.9804055	TRUE	601.978425	-777.777
-1	1	0	1.283	0.29	IPI:IPI00847250.1	275721	SPACER	TREMBL:Q13587;Q4LE83|ENSEMBL:ENSP00000363777|VEGA:OTTHUMP00000041958 Tax_Id=9606 Gene_Symbol=FASN Fatty acid synthase	AINCATSGVVGLVNCLR	603.9873	1808.94	3	49	-777.777	-777.777	-777.777	-777.777	0	0	2889.9392	0	0	0	1808.9332	603.9853102	1808.934143	0	FALSE			-777.777	-777.777	-777.777	1	34.8	M:\Shao-En\MSDATA\kinaseinhib\k252a\solcomp\100x\J4\kinaseinhib_k252a_solcomp_100x_J4_combo.mgf.html	1Arg6	1	-777.777	-777.777	M:\Shao-En\MSDATA\kinaseinhib\k252a\solcomp\100x\J4\m03152008_j4_6.raw		0	1688.870166		0	TRUE	0	-777.777
-1	1	0	1.283	0.29	IPI:IPI00847250.1	275721	SPACER	TREMBL:Q13587;Q4LE83|ENSEMBL:ENSP00000363777|VEGA:OTTHUMP00000041958 Tax_Id=9606 Gene_Symbol=FASN Fatty acid synthase	ALGLGVEQLPVVFEDVVLHQATILPK	929.2051	2784.5934	3	43	-777.777	-777.777	-777.777	-777.777	3506.159577	16.55150565	3508.1442	3506.521418	3505.5775	218065.116	2784.5788	929.2016077	2784.583035	2784.577683	FALSE			-777.777	-777.777	-777.777	1	36.1	M:\Shao-En\MSDATA\kinaseinhib\k252a\solcomp\100x\J4\kinaseinhib_k252a_solcomp_100x_J4_combo.mgf.html		1	-777.777	-777.777	M:\Shao-En\MSDATA\kinaseinhib\k252a\solcomp\100x\J4\m03152008_j4_6.raw		40801817.05	2784.578875		929.2032639	TRUE	929.1997716	-777.777
-1	1	0	1.283	0.29	IPI:IPI00847250.1	275721	SPACER	TREMBL:Q13587;Q4LE83|ENSEMBL:ENSP00000363777|VEGA:OTTHUMP00000041958 Tax_Id=9606 Gene_Symbol=FASN Fatty acid synthase	ALGLGVEQLPVVFEDVVLHQATILPK	931.8757	2792.6052	3	31	-777.777	-777.777	-777.777	-777.777	0	0	3506.1045	0	0	0	2792.593	931.8721954	2792.594798	0	FALSE			-777.777	-777.777	-777.777	1	29.3	M:\Shao-En\MSDATA\kinaseinhib\k252a\solcomp\100x\J4\kinaseinhib_k252a_solcomp_100x_J4_combo.mgf.html	1Lys8	1	-777.777	-777.777	M:\Shao-En\MSDATA\kinaseinhib\k252a\solcomp\100x\J4\m03152008_j4_6.raw		0	2784.578875		0	TRUE	0	-777.777
-1	1	0	1.283	0.29	IPI:IPI00847250.1	275721	SPACER	TREMBL:Q13587;Q4LE83|ENSEMBL:ENSP00000363777|VEGA:OTTHUMP00000041958 Tax_Id=9606 Gene_Symbol=FASN Fatty acid synthase	ALGLGVEQLPVVFEDVVLHQATILPK	929.2031	2784.5874	3	26	-777.777	-777.777	-777.777	-777.777	0	0	3493.9626	0	0	0	2784.5788	929.1996077	2784.577035	0	FALSE			-777.777	-777.777	-777.777	1	11.4	M:\Shao-En\MSDATA\kinaseinhib\k252a\solcomp\100x\J4\kinaseinhib_k252a_solcomp_100x_J4_combo.mgf.html		1	-777.777	-777.777	M:\Shao-En\MSDATA\kinaseinhib\k252a\solcomp\100x\J4\m03152008_j4_6.raw		0	2784.578875		0	TRUE	0	-777.777
-1	1	0	1.283	0.29	IPI:IPI00847250.1	275721	SPACER	TREMBL:Q13587;Q4LE83|ENSEMBL:ENSP00000363777|VEGA:OTTHUMP00000041958 Tax_Id=9606 Gene_Symbol=FASN Fatty acid synthase	ALGLGVEQLPVVFEDVVLHQATILPK	931.876	2792.6062	3	20	-777.777	-777.777	-777.777	-777.777	0	0	3492.8463	0	0	0	2792.593	931.8724954	2792.595698	0	FALSE			-777.777	-777.777	-777.777	1	12.6	M:\Shao-En\MSDATA\kinaseinhib\k252a\solcomp\100x\J4\kinaseinhib_k252a_solcomp_100x_J4_combo.mgf.html	1Lys8	1	-777.777	-777.777	M:\Shao-En\MSDATA\kinaseinhib\k252a\solcomp\100x\J4\m03152008_j4_6.raw		0	2784.578875		0	FALSE	0	-777.777
-1	1	0	1.283	0.29	IPI:IPI00847250.1	275721	SPACER	TREMBL:Q13587;Q4LE83|ENSEMBL:ENSP00000363777|VEGA:OTTHUMP00000041958 Tax_Id=9606 Gene_Symbol=FASN Fatty acid synthase	ALGLGVEQLPVVFEDVVLHQATILPK	699.1587	2792.6058	4	43	-777.777	-777.777	-777.777	-777.777	3505.449523	14.19532164	3503.1113	3504.964034	3505.5775	4194.989806	2792.593	699.1562705	2792.596031	2784.579365	FALSE			-777.777	-777.777	-777.777	1	37.6	M:\Shao-En\MSDATA\kinaseinhib\k252a\solcomp\100x\J4\kinaseinhib_k252a_solcomp_100x_J4_combo.mgf.html	1Lys8	1	-777.777	-777.777	M:\Shao-En\MSDATA\kinaseinhib\k252a\solcomp\100x\J4\m03152008_j4_6.raw		1238277.623	2784.578875		699.1587691	TRUE	699.1563396	-777.777
-1	1	0	1.283	0.29	IPI:IPI00847250.1	275721	SPACER	TREMBL:Q13587;Q4LE83|ENSEMBL:ENSP00000363777|VEGA:OTTHUMP00000041958 Tax_Id=9606 Gene_Symbol=FASN Fatty acid synthase	AQVADVVVSR	525.3073	1048.6	2	72	-777.777	-777.777	-777.777	-777.777	2200.371861	5.621113553	2200.1859	2200.770915	2200.9047	58629.80674	1048.5972	525.3056737	1048.596822	1042.57576	FALSE			-777.777	-777.777	-777.777	1	56.2	M:\Shao-En\MSDATA\kinaseinhib\k252a\solcomp\100x\J4\kinaseinhib_k252a_solcomp_100x_J4_combo.mgf.html	1Arg6	1	-777.777	-777.777	M:\Shao-En\MSDATA\kinaseinhib\k252a\solcomp\100x\J4\m03152008_j4_6.raw		26459669.47	1042.577085		525.3071829	TRUE	525.3055566	-777.777
-1	1	0	1.283	0.29	IPI:IPI00847250.1	275721	SPACER	TREMBL:Q13587;Q4LE83|ENSEMBL:ENSP00000363777|VEGA:OTTHUMP00000041958 Tax_Id=9606 Gene_Symbol=FASN Fatty acid synthase	AQVADVVVSR	522.2973	1042.5801	2	64	-777.777	-777.777	-777.777	-777.777	0	0	2200.6776	0	0	0	1042.5771	522.2956876	1042.57685	0	FALSE			-777.777	-777.777	-777.777	1	47	M:\Shao-En\MSDATA\kinaseinhib\k252a\solcomp\100x\J4\kinaseinhib_k252a_solcomp_100x_J4_combo.mgf.html		1	-777.777	-777.777	M:\Shao-En\MSDATA\kinaseinhib\k252a\solcomp\100x\J4\m03152008_j4_6.raw		0	1042.577085		0	TRUE	0	-777.777
-1	1	0	1.283	0.29	IPI:IPI00847250.1	275721	SPACER	TREMBL:Q13587;Q4LE83|ENSEMBL:ENSP00000363777|VEGA:OTTHUMP00000041958 Tax_Id=9606 Gene_Symbol=FASN Fatty acid synthase	AYLQAR	364.2146	726.4146	2	31	-777.777	-777.777	-777.777	-777.777	883.7973921	6.04224739	885.0839	883.7659684	883.7244	2907.432739	726.412	364.2137179	726.4129105	720.3926045	FALSE			-777.777	-777.777	-777.777	1	4.2	M:\Shao-En\MSDATA\kinaseinhib\k252a\solcomp\100x\J4\kinaseinhib_k252a_solcomp_100x_J4_combo.mgf.html	1Arg6	1	-777.777	-777.777	M:\Shao-En\MSDATA\kinaseinhib\k252a\solcomp\100x\J4\m03152008_j4_6.raw		2443915.578	720.3918647		364.2145551	TRUE	364.2136731	-777.777
-1	1	0	1.283	0.29	IPI:IPI00847250.1	275721	SPACER	TREMBL:Q13587;Q4LE83|ENSEMBL:ENSP00000363777|VEGA:OTTHUMP00000041958 Tax_Id=9606 Gene_Symbol=FASN Fatty acid synthase	CTVFHGAQVEDAFR	818.8847	1635.7548	2	81	-777.777	-777.777	-777.777	-777.777	2461.046183	5.727593246	2463.5211	2461.339805	2462.208	102719.9933	1635.7463	818.8817174	1635.748909	1635.746883	FALSE			-777.777	-777.777	-777.777	1	71	M:\Shao-En\MSDATA\kinaseinhib\k252a\solcomp\100x\J4\kinaseinhib_k252a_solcomp_100x_J4_combo.mgf.html		1	-777.777	-777.777	M:\Shao-En\MSDATA\kinaseinhib\k252a\solcomp\100x\J4\m03152008_j4_6.raw		23327159.36	1578.72488		818.8846552	TRUE	818.8816726	-777.777
-1	1	0	1.283	0.29	IPI:IPI00847250.1	275721	SPACER	TREMBL:Q13587;Q4LE83|ENSEMBL:ENSP00000363777|VEGA:OTTHUMP00000041958 Tax_Id=9606 Gene_Symbol=FASN Fatty acid synthase	CTVFHGAQVEDAFR	821.8927	1641.7709	2	60	-777.777	-777.777	-777.777	-777.777	0	0	2461.4564	0	0	0	1641.7664	821.8897035	1641.764882	0	FALSE			-777.777	-777.777	-777.777	1	49.4	M:\Shao-En\MSDATA\kinaseinhib\k252a\solcomp\100x\J4\kinaseinhib_k252a_solcomp_100x_J4_combo.mgf.html	1Arg6	1	-777.777	-777.777	M:\Shao-En\MSDATA\kinaseinhib\k252a\solcomp\100x\J4\m03152008_j4_6.raw		0	1578.72488		0	TRUE	0	-777.777
-1	1	0	1.283	0.29	IPI:IPI00847250.1	275721	SPACER	TREMBL:Q13587;Q4LE83|ENSEMBL:ENSP00000363777|VEGA:OTTHUMP00000041958 Tax_Id=9606 Gene_Symbol=FASN Fatty acid synthase	CTVFHGAQVEDAFR	546.2586	1635.7539	3	49	-777.777	-777.777	-777.777	-777.777	2461.325016	7.970440747	2462.7184	2461.335236	2462.208	75014.30024	1635.7463	546.2568769	1635.748843	1635.747128	FALSE			-777.777	-777.777	-777.777	1	40.4	M:\Shao-En\MSDATA\kinaseinhib\k252a\solcomp\100x\J4\kinaseinhib_k252a_solcomp_100x_J4_combo.mgf.html		1	-777.777	-777.777	M:\Shao-En\MSDATA\kinaseinhib\k252a\solcomp\100x\J4\m03152008_j4_6.raw		31626480.47	1578.72488		546.258573	TRUE	546.2568499	-777.777
-1	1	0	1.283	0.29	IPI:IPI00847250.1	275721	SPACER	TREMBL:Q13587;Q4LE83|ENSEMBL:ENSP00000363777|VEGA:OTTHUMP00000041958 Tax_Id=9606 Gene_Symbol=FASN Fatty acid synthase	CTVFHGAQVEDAFR	548.2641	1641.7704	3	34	-777.777	-777.777	-777.777	-777.777	0	0	2460.9361	0	0	0	1641.7664	548.2623676	1641.765315	0	FALSE			-777.777	-777.777	-777.777	1	21.1	M:\Shao-En\MSDATA\kinaseinhib\k252a\solcomp\100x\J4\kinaseinhib_k252a_solcomp_100x_J4_combo.mgf.html	1Arg6	1	-777.777	-777.777	M:\Shao-En\MSDATA\kinaseinhib\k252a\solcomp\100x\J4\m03152008_j4_6.raw		0	1578.72488		0	TRUE	0	-777.777
-1	1	0	1.283	0.29	IPI:IPI00847250.1	275721	SPACER	TREMBL:Q13587;Q4LE83|ENSEMBL:ENSP00000363777|VEGA:OTTHUMP00000041958 Tax_Id=9606 Gene_Symbol=FASN Fatty acid synthase	DGLLENQTPEFFQDVCKPK	1141.0656	2280.1166	2	64	-777.777	-777.777	-777.777	-777.777	2804.654372	10.54853185	2807.5615	2805.301061	2805.9581	36758.24167	2280.1067	1141.061129	2280.107733	2264.083433	FALSE			-777.777	-777.777	-777.777	1	60.5	M:\Shao-En\MSDATA\kinaseinhib\k252a\solcomp\100x\J4\kinaseinhib_k252a_solcomp_100x_J4_combo.mgf.html	2Lys8	1	-777.777	-777.777	M:\Shao-En\MSDATA\kinaseinhib\k252a\solcomp\100x\J4\m03152008_j4_6.raw		5145868.18	2207.05683		1141.065572	TRUE	1141.061101	-777.777
-1	1	0	1.283	0.29	IPI:IPI00847250.1	275721	SPACER	TREMBL:Q13587;Q4LE83|ENSEMBL:ENSP00000363777|VEGA:OTTHUMP00000041958 Tax_Id=9606 Gene_Symbol=FASN Fatty acid synthase	DGLLENQTPEFFQDVCKPK	755.7044	2264.0915	3	20	-777.777	-777.777	-777.777	-777.777	0	0	2804.6111	0	0	0	2264.0783	755.7017093	2264.08334	0	FALSE			-777.777	-777.777	-777.777	1	9.2	M:\Shao-En\MSDATA\kinaseinhib\k252a\solcomp\100x\J4\kinaseinhib_k252a_solcomp_100x_J4_combo.mgf.html		1	-777.777	-777.777	M:\Shao-En\MSDATA\kinaseinhib\k252a\solcomp\100x\J4\m03152008_j4_6.raw		0	2207.05683		0	FALSE	0	-777.777
-1	1	0	1.283	0.29	IPI:IPI00847250.1	275721	SPACER	TREMBL:Q13587;Q4LE83|ENSEMBL:ENSP00000363777|VEGA:OTTHUMP00000041958 Tax_Id=9606 Gene_Symbol=FASN Fatty acid synthase	DGVVRPLK	442.2723	882.5301	2	34	-777.777	-777.777	-777.777	-777.777	883.6638243	6.04224739	883.4868	883.7993749	883.7244	4467.673815	882.5287	442.2710573	882.5275892	882.5281762	FALSE			-777.777	-777.777	-777.777	1	0	M:\Shao-En\MSDATA\kinaseinhib\k252a\solcomp\100x\J4\kinaseinhib_k252a_solcomp_100x_J4_combo.mgf.html		1	-777.777	-777.777	M:\Shao-En\MSDATA\kinaseinhib\k252a\solcomp\100x\J4\m03152008_j4_6.raw		2651594.758	882.5286747		442.2723748	TRUE	442.2711321	-777.777
-1	1	0	1.283	0.29	IPI:IPI00847250.1	275721	SPACER	TREMBL:Q13587;Q4LE83|ENSEMBL:ENSP00000363777|VEGA:OTTHUMP00000041958 Tax_Id=9606 Gene_Symbol=FASN Fatty acid synthase	DGVVRPLK	449.2897	896.5649	2	31	-777.777	-777.777	-777.777	-777.777	0	0	886.3912	0	0	0	896.563	449.2884249	896.5623244	0	FALSE			-777.777	-777.777	-777.777	1	17.2	M:\Shao-En\MSDATA\kinaseinhib\k252a\solcomp\100x\J4\kinaseinhib_k252a_solcomp_100x_J4_combo.mgf.html	1Arg6 1Lys8	1	-777.777	-777.777	M:\Shao-En\MSDATA\kinaseinhib\k252a\solcomp\100x\J4\m03152008_j4_6.raw		0	882.5286747		0	TRUE	0	-777.777
-1	1	0	1.283	0.29	IPI:IPI00847250.1	275721	SPACER	TREMBL:Q13587;Q4LE83|ENSEMBL:ENSP00000363777|VEGA:OTTHUMP00000041958 Tax_Id=9606 Gene_Symbol=FASN Fatty acid synthase	DLVEAVAHILGIR	706.4236	1410.8327	2	89	-777.777	-777.777	-777.777	-777.777	3548.263592	10.80067928	3545.3625	3548.82455	3548.1016	75531.54027	1410.829	706.421137	1410.827749	1404.809009	FALSE			-777.777	-777.777	-777.777	1	66.2	M:\Shao-En\MSDATA\kinaseinhib\k252a\solcomp\100x\J4\kinaseinhib_k252a_solcomp_100x_J4_combo.mgf.html	1Arg6	1	-777.777	-777.777	M:\Shao-En\MSDATA\kinaseinhib\k252a\solcomp\100x\J4\m03152008_j4_6.raw		21546705.67	1404.808855		706.4237323	TRUE	706.4212692	-777.777
-1	1	0	1.283	0.29	IPI:IPI00847250.1	275721	SPACER	TREMBL:Q13587;Q4LE83|ENSEMBL:ENSP00000363777|VEGA:OTTHUMP00000041958 Tax_Id=9606 Gene_Symbol=FASN Fatty acid synthase	DLVEAVAHILGIR	703.4144	1404.8143	2	70	-777.777	-777.777	-777.777	-777.777	0	0	3546.7266	0	0	0	1404.8088	703.4119509	1404.809376	0	FALSE			-777.777	-777.777	-777.777	1	57.3	M:\Shao-En\MSDATA\kinaseinhib\k252a\solcomp\100x\J4\kinaseinhib_k252a_solcomp_100x_J4_combo.mgf.html		1	-777.777	-777.777	M:\Shao-En\MSDATA\kinaseinhib\k252a\solcomp\100x\J4\m03152008_j4_6.raw		0	1404.808855		0	TRUE	0	-777.777
-1	1	0	1.283	0.29	IPI:IPI00847250.1	275721	SPACER	TREMBL:Q13587;Q4LE83|ENSEMBL:ENSP00000363777|VEGA:OTTHUMP00000041958 Tax_Id=9606 Gene_Symbol=FASN Fatty acid synthase	DLVEAVAHILGIR	471.2855	1410.8347	3	36	-777.777	-777.777	-777.777	-777.777	3548.743543	8.530129158	3548.8923	3548.209871	3548.1016	11912.4332	1410.829	471.2841233	1410.830582	1404.810063	FALSE			-777.777	-777.777	-777.777	1	18.5	M:\Shao-En\MSDATA\kinaseinhib\k252a\solcomp\100x\J4\kinaseinhib_k252a_solcomp_100x_J4_combo.mgf.html	1Arg6	1	-777.777	-777.777	M:\Shao-En\MSDATA\kinaseinhib\k252a\solcomp\100x\J4\m03152008_j4_6.raw		6477048.469	1404.808855		471.2855249	TRUE	471.2841482	-777.777
-1	1	0	1.283	0.29	IPI:IPI00847250.1	275721	SPACER	TREMBL:Q13587;Q4LE83|ENSEMBL:ENSP00000363777|VEGA:OTTHUMP00000041958 Tax_Id=9606 Gene_Symbol=FASN Fatty acid synthase	DNLEFFLAGIGR	676.3577	1350.7009	2	65	-777.777	-777.777	-777.777	-777.777	3185.636373	10.77267703	3183.4035	3185.234545	3184.2289	45915.59739	1350.6931	676.3553759	1350.696226	1350.694531	FALSE			-777.777	-777.777	-777.777	1	29.3	M:\Shao-En\MSDATA\kinaseinhib\k252a\solcomp\100x\J4\kinaseinhib_k252a_solcomp_100x_J4_combo.mgf.html		1	-777.777	-777.777	M:\Shao-En\MSDATA\kinaseinhib\k252a\solcomp\100x\J4\m03152008_j4_6.raw		14019259.84	1350.693165		676.3575729	TRUE	676.3552487	-777.777
-1	1	0	1.283	0.29	IPI:IPI00847250.1	275721	SPACER	TREMBL:Q13587;Q4LE83|ENSEMBL:ENSP00000363777|VEGA:OTTHUMP00000041958 Tax_Id=9606 Gene_Symbol=FASN Fatty acid synthase	DPSQQELPR	538.2786	1074.5427	2	49	-777.777	-777.777	-777.777	-777.777	1232.383861	97.02335377	1253.7336	1231.994684	1251.2653	2453.665512	1074.5401	538.2769138	1074.539302	1068.519024	FALSE			-777.777	-777.777	-777.777	1	20.5	M:\Shao-En\MSDATA\kinaseinhib\k252a\solcomp\100x\J4\kinaseinhib_k252a_solcomp_100x_J4_combo.mgf.html	1Arg6	1	-777.777	-777.777	M:\Shao-En\MSDATA\kinaseinhib\k252a\solcomp\100x\J4\m03152008_j4_6.raw		1076665.458	1068.519975		538.2793565	TRUE	538.2776702	-777.777
-1	1	0	1.283	0.29	IPI:IPI00847250.1	275721	SPACER	TREMBL:Q13587;Q4LE83|ENSEMBL:ENSP00000363777|VEGA:OTTHUMP00000041958 Tax_Id=9606 Gene_Symbol=FASN Fatty acid synthase	DPSQQELPR	535.2681	1068.5217	2	47	-777.777	-777.777	-777.777	-777.777	0	0	1240.2124	0	0	0	1068.52	535.2664277	1068.51833	0	FALSE			-777.777	-777.777	-777.777	1	32.1	M:\Shao-En\MSDATA\kinaseinhib\k252a\solcomp\100x\J4\kinaseinhib_k252a_solcomp_100x_J4_combo.mgf.html		1	-777.777	-777.777	M:\Shao-En\MSDATA\kinaseinhib\k252a\solcomp\100x\J4\m03152008_j4_6.raw		0	1068.519975		0	TRUE	0	-777.777
-1	1	0	1.283	0.29	IPI:IPI00847250.1	275721	SPACER	TREMBL:Q13587;Q4LE83|ENSEMBL:ENSP00000363777|VEGA:OTTHUMP00000041958 Tax_Id=9606 Gene_Symbol=FASN Fatty acid synthase	DPSQQELPR	538.2793	1074.544	2	45	-777.777	-777.777	-777.777	-777.777	0	0	1267.7536	0	0	0	1074.5401	538.2776138	1074.540702	0	FALSE			-777.777	-777.777	-777.777	1	20.9	M:\Shao-En\MSDATA\kinaseinhib\k252a\solcomp\100x\J4\kinaseinhib_k252a_solcomp_100x_J4_combo.mgf.html	1Arg6	1	-777.777	-777.777	M:\Shao-En\MSDATA\kinaseinhib\k252a\solcomp\100x\J4\m03152008_j4_6.raw		0	1068.519975		0	TRUE	0	-777.777
-1	1	0	1.283	0.29	IPI:IPI00847250.1	275721	SPACER	TREMBL:Q13587;Q4LE83|ENSEMBL:ENSP00000363777|VEGA:OTTHUMP00000041958 Tax_Id=9606 Gene_Symbol=FASN Fatty acid synthase	DPSQQELPR	538.2778	1074.541	2	41	-777.777	-777.777	-777.777	-777.777	0	0	1222.1183	0	0	0	1074.5401	538.2761138	1074.537702	0	FALSE			-777.777	-777.777	-777.777	1	16.4	M:\Shao-En\MSDATA\kinaseinhib\k252a\solcomp\100x\J4\kinaseinhib_k252a_solcomp_100x_J4_combo.mgf.html	1Arg6	1	-777.777	-777.777	M:\Shao-En\MSDATA\kinaseinhib\k252a\solcomp\100x\J4\m03152008_j4_6.raw		0	1068.519975		0	TRUE	0	-777.777
-1	1	0	1.283	0.29	IPI:IPI00847250.1	275721	SPACER	TREMBL:Q13587;Q4LE83|ENSEMBL:ENSP00000363777|VEGA:OTTHUMP00000041958 Tax_Id=9606 Gene_Symbol=FASN Fatty acid synthase	DPSQQELPR	535.268	1068.5215	2	31	-777.777	-777.777	-777.777	-777.777	0	0	1266.6786	0	0	0	1068.52	535.2663277	1068.51813	0	FALSE			-777.777	-777.777	-777.777	1	15.4	M:\Shao-En\MSDATA\kinaseinhib\k252a\solcomp\100x\J4\kinaseinhib_k252a_solcomp_100x_J4_combo.mgf.html		1	-777.777	-777.777	M:\Shao-En\MSDATA\kinaseinhib\k252a\solcomp\100x\J4\m03152008_j4_6.raw		0	1068.519975		0	TRUE	0	-777.777
-1	1	0	1.283	0.29	IPI:IPI00847250.1	275721	SPACER	TREMBL:Q13587;Q4LE83|ENSEMBL:ENSP00000363777|VEGA:OTTHUMP00000041958 Tax_Id=9606 Gene_Symbol=FASN Fatty acid synthase	DTSFEQHVLWHTGGK	875.4272	1748.8398	2	54	-777.777	-777.777	-777.777	-777.777	2448.822609	7.921166785	2449.6639	2448.78708	2448.2028	52156.02416	1748.8362	875.4239562	1748.833387	1740.821572	FALSE			-777.777	-777.777	-777.777	1	42.9	M:\Shao-En\MSDATA\kinaseinhib\k252a\solcomp\100x\J4\kinaseinhib_k252a_solcomp_100x_J4_combo.mgf.html	1Lys8	1	-777.777	-777.777	M:\Shao-En\MSDATA\kinaseinhib\k252a\solcomp\100x\J4\m03152008_j4_6.raw		10932135.92	1740.821955		875.4271771	TRUE	875.4239333	-777.777
-1	1	0	1.283	0.29	IPI:IPI00847250.1	275721	SPACER	TREMBL:Q13587;Q4LE83|ENSEMBL:ENSP00000363777|VEGA:OTTHUMP00000041958 Tax_Id=9606 Gene_Symbol=FASN Fatty acid synthase	DTVTISGPQAPVFEFVEQLR	1117.0835	2232.1524	2	74	-777.777	-777.777	-777.777	-777.777	3358.31178	23.6892337	3361.3027	3356.325751	3364.107	12569.31729	2232.1426	1117.07914	2232.143754	2232.135838	FALSE			-777.777	-777.777	-777.777	1	67.7	M:\Shao-En\MSDATA\kinaseinhib\k252a\solcomp\100x\J4\kinaseinhib_k252a_solcomp_100x_J4_combo.mgf.html		1	-777.777	-777.777	M:\Shao-En\MSDATA\kinaseinhib\k252a\solcomp\100x\J4\m03152008_j4_6.raw		1792126.977	2232.142605		1117.077507	TRUE	1117.073147	-777.777
-1	1	0	1.283	0.29	IPI:IPI00847250.1	275721	SPACER	TREMBL:Q13587;Q4LE83|ENSEMBL:ENSP00000363777|VEGA:OTTHUMP00000041958 Tax_Id=9606 Gene_Symbol=FASN Fatty acid synthase	DTVTISGPQAPVFEFVEQLR	747.0639	2238.1699	3	72	-777.777	-777.777	-777.777	-777.777	3358.43742	22.39152208	3356.8002	3359.322589	3364.107	24346.31954	2238.1627	747.0612492	2238.16196	2232.144104	FALSE			-777.777	-777.777	-777.777	1	70.2	M:\Shao-En\MSDATA\kinaseinhib\k252a\solcomp\100x\J4\kinaseinhib_k252a_solcomp_100x_J4_combo.mgf.html	1Arg6	1	-777.777	-777.777	M:\Shao-En\MSDATA\kinaseinhib\k252a\solcomp\100x\J4\m03152008_j4_6.raw		6368153.967	2232.142605		747.0639271	TRUE	747.0612763	-777.777
-1	1	0	1.283	0.29	IPI:IPI00847250.1	275721	SPACER	TREMBL:Q13587;Q4LE83|ENSEMBL:ENSP00000363777|VEGA:OTTHUMP00000041958 Tax_Id=9606 Gene_Symbol=FASN Fatty acid synthase	DTVTISGPQAPVFEFVEQLR	745.0579	2232.1519	3	45	-777.777	-777.777	-777.777	-777.777	0	0	3359.0701	0	0	0	2232.1426	745.0552585	2232.143987	0	FALSE			-777.777	-777.777	-777.777	1	34.8	M:\Shao-En\MSDATA\kinaseinhib\k252a\solcomp\100x\J4\kinaseinhib_k252a_solcomp_100x_J4_combo.mgf.html		1	-777.777	-777.777	M:\Shao-En\MSDATA\kinaseinhib\k252a\solcomp\100x\J4\m03152008_j4_6.raw		0	2232.142605		0	TRUE	0	-777.777
-1	1	0	1.283	0.29	IPI:IPI00847250.1	275721	SPACER	TREMBL:Q13587;Q4LE83|ENSEMBL:ENSP00000363777|VEGA:OTTHUMP00000041958 Tax_Id=9606 Gene_Symbol=FASN Fatty acid synthase	EDGLAQQQTQLNLR	807.418	1612.8214	2	79	-777.777	-777.777	-777.777	-777.777	2400.467905	6.074939651	2402.0002	2400.734152	2399.089	93603.90265	1612.8169	807.4150704	1612.815615	1612.816363	FALSE			-777.777	-777.777	-777.777	1	64.6	M:\Shao-En\MSDATA\kinaseinhib\k252a\solcomp\100x\J4\kinaseinhib_k252a_solcomp_100x_J4_combo.mgf.html		1	-777.777	-777.777	M:\Shao-En\MSDATA\kinaseinhib\k252a\solcomp\100x\J4\m03152008_j4_6.raw		22054363.41	1612.816885		807.4179862	TRUE	807.4150566	-777.777
-1	1	0	1.283	0.29	IPI:IPI00847250.1	275721	SPACER	TREMBL:Q13587;Q4LE83|ENSEMBL:ENSP00000363777|VEGA:OTTHUMP00000041958 Tax_Id=9606 Gene_Symbol=FASN Fatty acid synthase	EDGLAQQQTQLNLR	810.4295	1618.8444	2	69	-777.777	-777.777	-777.777	-777.777	0	0	2401.4504	0	0	0	1618.837	810.4265565	1618.838588	0	FALSE			-777.777	-777.777	-777.777	1	50.7	M:\Shao-En\MSDATA\kinaseinhib\k252a\solcomp\100x\J4\kinaseinhib_k252a_solcomp_100x_J4_combo.mgf.html	1Arg6	1	-777.777	-777.777	M:\Shao-En\MSDATA\kinaseinhib\k252a\solcomp\100x\J4\m03152008_j4_6.raw		0	1612.816885		0	TRUE	0	-777.777
-1	1	0	1.283	0.29	IPI:IPI00847250.1	275721	SPACER	TREMBL:Q13587;Q4LE83|ENSEMBL:ENSP00000363777|VEGA:OTTHUMP00000041958 Tax_Id=9606 Gene_Symbol=FASN Fatty acid synthase	EGGFLLLHTLLR	687.9153	1373.816	2	42	-777.777	-777.777	-777.777	-777.777	3009.078927	8.162800504	3009.1687	3008.520694	3008.4061	66728.88116	1373.8126	687.9129225	1373.81132	1367.792937	FALSE			-777.777	-777.777	-777.777	1	25	M:\Shao-En\MSDATA\kinaseinhib\k252a\solcomp\100x\J4\kinaseinhib_k252a_solcomp_100x_J4_combo.mgf.html	1Arg6	1	-777.777	-777.777	M:\Shao-En\MSDATA\kinaseinhib\k252a\solcomp\100x\J4\m03152008_j4_6.raw		19944912.58	1367.792485		687.9152693	TRUE	687.9128918	-777.777
-1	1	0	1.283	0.29	IPI:IPI00847250.1	275721	SPACER	TREMBL:Q13587;Q4LE83|ENSEMBL:ENSP00000363777|VEGA:OTTHUMP00000041958 Tax_Id=9606 Gene_Symbol=FASN Fatty acid synthase	EGGFLLLHTLLR	684.9054	1367.7962	2	37	-777.777	-777.777	-777.777	-777.777	0	0	3011.2216	0	0	0	1367.7925	684.9030364	1367.791547	0	FALSE			-777.777	-777.777	-777.777	1	22.3	M:\Shao-En\MSDATA\kinaseinhib\k252a\solcomp\100x\J4\kinaseinhib_k252a_solcomp_100x_J4_combo.mgf.html		1	-777.777	-777.777	M:\Shao-En\MSDATA\kinaseinhib\k252a\solcomp\100x\J4\m03152008_j4_6.raw		0	1367.792485		0	TRUE	0	-777.777
-1	1	0	1.283	0.29	IPI:IPI00847250.1	275721	SPACER	TREMBL:Q13587;Q4LE83|ENSEMBL:ENSP00000363777|VEGA:OTTHUMP00000041958 Tax_Id=9606 Gene_Symbol=FASN Fatty acid synthase	EGGFLLLHTLLR	456.9402	1367.7987	3	27	-777.777	-777.777	-777.777	-777.777	3009.128303	8.162800504	3009.4231	3008.548625	3008.4061	31850.29305	1367.7925	456.9388895	1367.794881	1367.79373	FALSE			-777.777	-777.777	-777.777	1	12	M:\Shao-En\MSDATA\kinaseinhib\k252a\solcomp\100x\J4\kinaseinhib_k252a_solcomp_100x_J4_combo.mgf.html		1	-777.777	-777.777	M:\Shao-En\MSDATA\kinaseinhib\k252a\solcomp\100x\J4\m03152008_j4_6.raw		18024079.81	1367.792485		456.9401823	TRUE	456.9388718	-777.777
-1	1	0	1.283	0.29	IPI:IPI00847250.1	275721	SPACER	TREMBL:Q13587;Q4LE83|ENSEMBL:ENSP00000363777|VEGA:OTTHUMP00000041958 Tax_Id=9606 Gene_Symbol=FASN Fatty acid synthase	EGGFLLLHTLLR	458.947	1373.8193	3	25	-777.777	-777.777	-777.777	-777.777	0	0	3010.6737	0	0	0	1373.8126	458.9456803	1373.815253	0	FALSE			-777.777	-777.777	-777.777	1	13.3	M:\Shao-En\MSDATA\kinaseinhib\k252a\solcomp\100x\J4\kinaseinhib_k252a_solcomp_100x_J4_combo.mgf.html	1Arg6	1	-777.777	-777.777	M:\Shao-En\MSDATA\kinaseinhib\k252a\solcomp\100x\J4\m03152008_j4_6.raw		0	1367.792485		0	FALSE	0	-777.777
-1	1	0	1.283	0.29	IPI:IPI00847250.1	275721	SPACER	TREMBL:Q13587;Q4LE83|ENSEMBL:ENSP00000363777|VEGA:OTTHUMP00000041958 Tax_Id=9606 Gene_Symbol=FASN Fatty acid synthase	FCFTPHTEEGCLSER	625.9439	1874.8099	3	24	-777.777	-777.777	-777.777	-777.777	0	0	2426.4818	0	0	0	1874.8023	625.9418088	1874.803638	0	FALSE			-777.777	-777.777	-777.777	1	16.8	M:\Shao-En\MSDATA\kinaseinhib\k252a\solcomp\100x\J4\kinaseinhib_k252a_solcomp_100x_J4_combo.mgf.html	1Arg6	1	-777.777	-777.777	M:\Shao-En\MSDATA\kinaseinhib\k252a\solcomp\100x\J4\m03152008_j4_6.raw		0	1754.739216		0	FALSE	0	-777.777
-1	1	0	1.283	0.29	IPI:IPI00847250.1	275721	SPACER	TREMBL:Q13587;Q4LE83|ENSEMBL:ENSP00000363777|VEGA:OTTHUMP00000041958 Tax_Id=9606 Gene_Symbol=FASN Fatty acid synthase	FCFTPHTEEGCLSER	623.937	1868.7893	3	14	-777.777	-777.777	-777.777	-777.777	0	0	2429.9412	0	0	0	1868.7821	623.934918	1868.782966	0	FALSE			-777.777	-777.777	-777.777	1	12.9	M:\Shao-En\MSDATA\kinaseinhib\k252a\solcomp\100x\J4\kinaseinhib_k252a_solcomp_100x_J4_combo.mgf.html		1	-777.777	-777.777	M:\Shao-En\MSDATA\kinaseinhib\k252a\solcomp\100x\J4\m03152008_j4_6.raw		0	1754.739216		0	FALSE	0	-777.777
-1	1	0	1.283	0.29	IPI:IPI00847250.1	275721	SPACER	TREMBL:Q13587;Q4LE83|ENSEMBL:ENSP00000363777|VEGA:OTTHUMP00000041958 Tax_Id=9606 Gene_Symbol=FASN Fatty acid synthase	FDASFFGVHPK	630.3203	1258.6261	2	58	-777.777	-777.777	-777.777	-777.777	2636.610796	8.003101846	2638.3173	2636.741296	2637.5743	58688.52564	1258.6226	630.3181886	1258.621852	1250.607513	FALSE			-777.777	-777.777	-777.777	1	40	M:\Shao-En\MSDATA\kinaseinhib\k252a\solcomp\100x\J4\kinaseinhib_k252a_solcomp_100x_J4_combo.mgf.html	1Lys8	1	-777.777	-777.777	M:\Shao-En\MSDATA\kinaseinhib\k252a\solcomp\100x\J4\m03152008_j4_6.raw		20191876.5	1250.608375		630.3203103	TRUE	630.3181989	-777.777
-1	1	0	1.283	0.29	IPI:IPI00847250.1	275721	SPACER	TREMBL:Q13587;Q4LE83|ENSEMBL:ENSP00000363777|VEGA:OTTHUMP00000041958 Tax_Id=9606 Gene_Symbol=FASN Fatty acid synthase	FDASFFGVHPK	417.8786	1250.6139	3	56	-777.777	-777.777	-777.777	-777.777	2636.474652	8.003101846	2637.0693	2636.697964	2637.5743	50992.03073	1250.6084	417.87747	1250.610622	1250.609077	FALSE			-777.777	-777.777	-777.777	1	44.5	M:\Shao-En\MSDATA\kinaseinhib\k252a\solcomp\100x\J4\kinaseinhib_k252a_solcomp_100x_J4_combo.mgf.html		1	-777.777	-777.777	M:\Shao-En\MSDATA\kinaseinhib\k252a\solcomp\100x\J4\m03152008_j4_6.raw		34276952.25	1250.608375		417.8785236	TRUE	417.8773936	-777.777
-1	1	0	1.283	0.29	IPI:IPI00847250.1	275721	SPACER	TREMBL:Q13587;Q4LE83|ENSEMBL:ENSP00000363777|VEGA:OTTHUMP00000041958 Tax_Id=9606 Gene_Symbol=FASN Fatty acid synthase	FDASFFGVHPK	420.5494	1258.6264	3	43	-777.777	-777.777	-777.777	-777.777	0	0	2635.2916	0	0	0	1258.6226	420.5482577	1258.622985	0	FALSE			-777.777	-777.777	-777.777	1	32.7	M:\Shao-En\MSDATA\kinaseinhib\k252a\solcomp\100x\J4\kinaseinhib_k252a_solcomp_100x_J4_combo.mgf.html	1Lys8	1	-777.777	-777.777	M:\Shao-En\MSDATA\kinaseinhib\k252a\solcomp\100x\J4\m03152008_j4_6.raw		0	1250.608375		0	TRUE	0	-777.777
-1	1	0	1.283	0.29	IPI:IPI00847250.1	275721	SPACER	TREMBL:Q13587;Q4LE83|ENSEMBL:ENSP00000363777|VEGA:OTTHUMP00000041958 Tax_Id=9606 Gene_Symbol=FASN Fatty acid synthase	FDLSQNHPLGMAIFLK	610.9933	1829.958	3	36	-777.777	-777.777	-777.777	-777.777	2973.223541	8.226863135	2973.5536	2973.2974	2972.4735	44295.94896	1829.9498	610.9912778	1829.952045	1829.950895	FALSE			-777.777	-777.777	-777.777	1	23.3	M:\Shao-En\MSDATA\kinaseinhib\k252a\solcomp\100x\J4\kinaseinhib_k252a_solcomp_100x_J4_combo.mgf.html		1	-777.777	-777.777	M:\Shao-En\MSDATA\kinaseinhib\k252a\solcomp\100x\J4\m03152008_j4_6.raw		15599186.39	1829.949795		610.9932702	TRUE	610.991248	-777.777
-1	1	0	1.283	0.29	IPI:IPI00847250.1	275721	SPACER	TREMBL:Q13587;Q4LE83|ENSEMBL:ENSP00000363777|VEGA:OTTHUMP00000041958 Tax_Id=9606 Gene_Symbol=FASN Fatty acid synthase	FDLSQNHPLGMAIFLK	613.664	1837.9703	3	30	-777.777	-777.777	-777.777	-777.777	0	0	2972.9872	0	0	0	1837.964	613.6619655	1837.964108	0	FALSE			-777.777	-777.777	-777.777	1	21.3	M:\Shao-En\MSDATA\kinaseinhib\k252a\solcomp\100x\J4\kinaseinhib_k252a_solcomp_100x_J4_combo.mgf.html	1Lys8	1	-777.777	-777.777	M:\Shao-En\MSDATA\kinaseinhib\k252a\solcomp\100x\J4\m03152008_j4_6.raw		0	1829.949795		0	TRUE	0	-777.777
-1	1	0	1.283	0.29	IPI:IPI00847250.1	275721	SPACER	TREMBL:Q13587;Q4LE83|ENSEMBL:ENSP00000363777|VEGA:OTTHUMP00000041958 Tax_Id=9606 Gene_Symbol=FASN Fatty acid synthase	FLEIGK	357.7189	713.4233	2	23	-777.777	-777.777	-777.777	-777.777	0	0	2340.774	0	0	0	713.4203	357.7180479	713.4215705	0	FALSE			-777.777	-777.777	-777.777	1	0	M:\Shao-En\MSDATA\kinaseinhib\k252a\solcomp\100x\J4\kinaseinhib_k252a_solcomp_100x_J4_combo.mgf.html	1Lys8	1	-777.777	-777.777	M:\Shao-En\MSDATA\kinaseinhib\k252a\solcomp\100x\J4\m03152008_j4_6.raw		0	705.4061047		0	FALSE	0	-777.777
-1	1	0	1.283	0.29	IPI:IPI00847250.1	275721	SPACER	TREMBL:Q13587;Q4LE83|ENSEMBL:ENSP00000363777|VEGA:OTTHUMP00000041958 Tax_Id=9606 Gene_Symbol=FASN Fatty acid synthase	FPQLDSTSFANSR	738.368	1474.7214	2	89	-777.777	-777.777	-777.777	-777.777	2604.407795	7.808171345	2603.3961	2604.479084	2603.6443	170518.6422	1474.7148	738.3653894	1474.716253	1468.694279	FALSE			-777.777	-777.777	-777.777	1	71.3	M:\Shao-En\MSDATA\kinaseinhib\k252a\solcomp\100x\J4\kinaseinhib_k252a_solcomp_100x_J4_combo.mgf.html	1Arg6	1	-777.777	-777.777	M:\Shao-En\MSDATA\kinaseinhib\k252a\solcomp\100x\J4\m03152008_j4_6.raw		45367040.06	1468.694645		738.3667185	TRUE	738.3641079	-777.777
-1	1	0	1.283	0.29	IPI:IPI00847250.1	275721	SPACER	TREMBL:Q13587;Q4LE83|ENSEMBL:ENSP00000363777|VEGA:OTTHUMP00000041958 Tax_Id=9606 Gene_Symbol=FASN Fatty acid synthase	FPQLDSTSFANSR	735.357	1468.6995	2	85	-777.777	-777.777	-777.777	-777.777	0	0	2604.1478	0	0	0	1468.6946	735.3544033	1468.694281	0	FALSE			-777.777	-777.777	-777.777	1	73.4	M:\Shao-En\MSDATA\kinaseinhib\k252a\solcomp\100x\J4\kinaseinhib_k252a_solcomp_100x_J4_combo.mgf.html		1	-777.777	-777.777	M:\Shao-En\MSDATA\kinaseinhib\k252a\solcomp\100x\J4\m03152008_j4_6.raw		0	1468.694645		0	TRUE	0	-777.777
-1	1	0	1.283	0.29	IPI:IPI00847250.1	275721	SPACER	TREMBL:Q13587;Q4LE83|ENSEMBL:ENSP00000363777|VEGA:OTTHUMP00000041958 Tax_Id=9606 Gene_Symbol=FASN Fatty acid synthase	GDLSSIR	374.2045	746.3945	2	33	-777.777	-777.777	-777.777	-777.777	1082.847024	33.33721237	1077.0218	1083.562584	1084.1833	4151.045713	746.3922	374.2035718	746.3926181	746.3928468	FALSE			-777.777	-777.777	-777.777	1	12.7	M:\Shao-En\MSDATA\kinaseinhib\k252a\solcomp\100x\J4\kinaseinhib_k252a_solcomp_100x_J4_combo.mgf.html		1	-777.777	-777.777	M:\Shao-En\MSDATA\kinaseinhib\k252a\solcomp\100x\J4\m03152008_j4_6.raw		3168612.914	746.3922547		374.2045723	TRUE	374.2036441	-777.777
-1	1	0	1.283	0.29	IPI:IPI00847250.1	275721	SPACER	TREMBL:Q13587;Q4LE83|ENSEMBL:ENSP00000363777|VEGA:OTTHUMP00000041958 Tax_Id=9606 Gene_Symbol=FASN Fatty acid synthase	GILADEDSSRPVWLK	843.449	1684.8834	2	75	-777.777	-777.777	-777.777	-777.777	2633.919714	5.736886691	2633.5594	2634.030464	2634.0502	113956.5886	1684.8784	843.4459039	1684.877282	1684.879182	FALSE			-777.777	-777.777	-777.777	1	57.5	M:\Shao-En\MSDATA\kinaseinhib\k252a\solcomp\100x\J4\kinaseinhib_k252a_solcomp_100x_J4_combo.mgf.html		1	-777.777	-777.777	M:\Shao-En\MSDATA\kinaseinhib\k252a\solcomp\100x\J4\m03152008_j4_6.raw		24903533.69	1684.878395		843.4491509	TRUE	843.4460548	-777.777
-1	1	0	1.283	0.29	IPI:IPI00847250.1	275721	SPACER	TREMBL:Q13587;Q4LE83|ENSEMBL:ENSP00000363777|VEGA:OTTHUMP00000041958 Tax_Id=9606 Gene_Symbol=FASN Fatty acid synthase	GILADEDSSRPVWLK	850.466	1698.9175	2	71	-777.777	-777.777	-777.777	-777.777	0	0	2633.2938	0	0	0	1698.9127	850.4628715	1698.911218	0	FALSE			-777.777	-777.777	-777.777	1	54	M:\Shao-En\MSDATA\kinaseinhib\k252a\solcomp\100x\J4\kinaseinhib_k252a_solcomp_100x_J4_combo.mgf.html	1Arg6 1Lys8	1	-777.777	-777.777	M:\Shao-En\MSDATA\kinaseinhib\k252a\solcomp\100x\J4\m03152008_j4_6.raw		0	1684.878395		0	TRUE	0	-777.777
-1	1	0	1.283	0.29	IPI:IPI00847250.1	275721	SPACER	TREMBL:Q13587;Q4LE83|ENSEMBL:ENSP00000363777|VEGA:OTTHUMP00000041958 Tax_Id=9606 Gene_Symbol=FASN Fatty acid synthase	GILADEDSSRPVWLK	567.3133	1698.918	3	20	-777.777	-777.777	-777.777	-777.777	0	0	2634.7864	0	0	0	1698.9127	567.3114796	1698.912651	0	FALSE			-777.777	-777.777	-777.777	1	12.9	M:\Shao-En\MSDATA\kinaseinhib\k252a\solcomp\100x\J4\kinaseinhib_k252a_solcomp_100x_J4_combo.mgf.html	1Arg6 1Lys8	1	-777.777	-777.777	M:\Shao-En\MSDATA\kinaseinhib\k252a\solcomp\100x\J4\m03152008_j4_6.raw		0	1684.878395		0	FALSE	0	-777.777
-1	1	0	1.283	0.29	IPI:IPI00847250.1	275721	SPACER	TREMBL:Q13587;Q4LE83|ENSEMBL:ENSP00000363777|VEGA:OTTHUMP00000041958 Tax_Id=9606 Gene_Symbol=FASN Fatty acid synthase	GILADEDSSRPVWLK	562.6355	1684.8846	3	19	-777.777	-777.777	-777.777	-777.777	0	0	2633.0187	0	0	0	1684.8784	562.6337012	1684.879316	0	FALSE			-777.777	-777.777	-777.777	1	14.6	M:\Shao-En\MSDATA\kinaseinhib\k252a\solcomp\100x\J4\kinaseinhib_k252a_solcomp_100x_J4_combo.mgf.html		1	-777.777	-777.777	M:\Shao-En\MSDATA\kinaseinhib\k252a\solcomp\100x\J4\m03152008_j4_6.raw		0	1684.878395		0	FALSE	0	-777.777
-1	1	0	1.283	0.29	IPI:IPI00847250.1	275721	SPACER	TREMBL:Q13587;Q4LE83|ENSEMBL:ENSP00000363777|VEGA:OTTHUMP00000041958 Tax_Id=9606 Gene_Symbol=FASN Fatty acid synthase	GLKPSCTIIPLMK	737.4302	1472.8458	2	30	-777.777	-777.777	-777.777	-777.777	2554.276141	7.811347717	2554.5279	2554.440954	2553.5399	44102.71046	1472.843	737.4275937	1472.840662	1456.814034	FALSE			-777.777	-777.777	-777.777	1	19	M:\Shao-En\MSDATA\kinaseinhib\k252a\solcomp\100x\J4\kinaseinhib_k252a_solcomp_100x_J4_combo.mgf.html	2Lys8	1	-777.777	-777.777	M:\Shao-En\MSDATA\kinaseinhib\k252a\solcomp\100x\J4\m03152008_j4_6.raw		12024667.52	1399.79309		737.4301516	TRUE	737.4275453	-777.777
-1	1	0	1.283	0.29	IPI:IPI00847250.1	275721	SPACER	TREMBL:Q13587;Q4LE83|ENSEMBL:ENSP00000363777|VEGA:OTTHUMP00000041958 Tax_Id=9606 Gene_Symbol=FASN Fatty acid synthase	GLVQALQTK	483.2985	964.5824	2	57	-777.777	-777.777	-777.777	-777.777	2348.187608	5.547277824	2347.058	2348.243943	2348.2531	164921.851	964.5797	483.2970678	964.5796101	956.5648437	FALSE			-777.777	-777.777	-777.777	1	35.8	M:\Shao-En\MSDATA\kinaseinhib\k252a\solcomp\100x\J4\kinaseinhib_k252a_solcomp_100x_J4_combo.mgf.html	1Lys8	1	-777.777	-777.777	M:\Shao-En\MSDATA\kinaseinhib\k252a\solcomp\100x\J4\m03152008_j4_6.raw		86777434.75	956.5654647		483.2985313	TRUE	483.2970991	-777.777
-1	1	0	1.283	0.29	IPI:IPI00847250.1	275721	SPACER	TREMBL:Q13587;Q4LE83|ENSEMBL:ENSP00000363777|VEGA:OTTHUMP00000041958 Tax_Id=9606 Gene_Symbol=FASN Fatty acid synthase	GLVQALQTK	479.2913	956.568	2	54	-777.777	-777.777	-777.777	-777.777	0	0	2347.2902	0	0	0	956.5654	479.2898863	956.5652472	0	FALSE			-777.777	-777.777	-777.777	1	34.2	M:\Shao-En\MSDATA\kinaseinhib\k252a\solcomp\100x\J4\kinaseinhib_k252a_solcomp_100x_J4_combo.mgf.html		1	-777.777	-777.777	M:\Shao-En\MSDATA\kinaseinhib\k252a\solcomp\100x\J4\m03152008_j4_6.raw		0	956.5654647		0	TRUE	0	-777.777
-1	1	0	1.283	0.29	IPI:IPI00847250.1	275721	SPACER	TREMBL:Q13587;Q4LE83|ENSEMBL:ENSP00000363777|VEGA:OTTHUMP00000041958 Tax_Id=9606 Gene_Symbol=FASN Fatty acid synthase	GMGLSLMR	432.727	863.4395	2	54	-777.777	-777.777	-777.777	-777.777	2530.217862	7.756827817	2529.9366	2530.672821	2529.1856	35291.01572	863.4357	432.7258014	863.4370774	863.437172	FALSE			-777.777	-777.777	-777.777	1	18.1	M:\Shao-En\MSDATA\kinaseinhib\k252a\solcomp\100x\J4\kinaseinhib_k252a_solcomp_100x_J4_combo.mgf.html		1	-777.777	-777.777	M:\Shao-En\MSDATA\kinaseinhib\k252a\solcomp\100x\J4\m03152008_j4_6.raw		21629330.13	863.4357247		432.7270387	TRUE	432.7258401	-777.777
-1	1	0	1.283	0.29	IPI:IPI00847250.1	275721	SPACER	TREMBL:Q13587;Q4LE83|ENSEMBL:ENSP00000363777|VEGA:OTTHUMP00000041958 Tax_Id=9606 Gene_Symbol=FASN Fatty acid synthase	GMGLSLMR	435.7371	869.4596	2	54	-777.777	-777.777	-777.777	-777.777	0	0	2529.7029	0	0	0	869.4558	435.7358875	869.4572496	0	FALSE			-777.777	-777.777	-777.777	1	29.6	M:\Shao-En\MSDATA\kinaseinhib\k252a\solcomp\100x\J4\kinaseinhib_k252a_solcomp_100x_J4_combo.mgf.html	1Arg6	1	-777.777	-777.777	M:\Shao-En\MSDATA\kinaseinhib\k252a\solcomp\100x\J4\m03152008_j4_6.raw		0	863.4357247		0	TRUE	0	-777.777
-1	1	0	1.283	0.29	IPI:IPI00847250.1	275721	SPACER	TREMBL:Q13587;Q4LE83|ENSEMBL:ENSP00000363777|VEGA:OTTHUMP00000041958 Tax_Id=9606 Gene_Symbol=FASN Fatty acid synthase	GTPLISPLIK	523.8408	1045.667	2	35	-777.777	-777.777	-777.777	-777.777	2628.787202	10.18715759	2626.086	2629.03506	2628.6631	150136.1283	1045.6627	523.8391805	1045.663836	1037.648623	FALSE			-777.777	-777.777	-777.777	1	30.4	M:\Shao-En\MSDATA\kinaseinhib\k252a\solcomp\100x\J4\kinaseinhib_k252a_solcomp_100x_J4_combo.mgf.html	1Lys8	1	-777.777	-777.777	M:\Shao-En\MSDATA\kinaseinhib\k252a\solcomp\100x\J4\m03152008_j4_6.raw		68372504.31	1037.648455		523.8407669	TRUE	523.8391474	-777.777
-1	1	0	1.283	0.29	IPI:IPI00847250.1	275721	SPACER	TREMBL:Q13587;Q4LE83|ENSEMBL:ENSP00000363777|VEGA:OTTHUMP00000041958 Tax_Id=9606 Gene_Symbol=FASN Fatty acid synthase	GTPLISPLIK	519.8328	1037.6511	2	24	-777.777	-777.777	-777.777	-777.777	0	0	2627.3742	0	0	0	1037.6485	519.831199	1037.647873	0	FALSE			-777.777	-777.777	-777.777	1	17.4	M:\Shao-En\MSDATA\kinaseinhib\k252a\solcomp\100x\J4\kinaseinhib_k252a_solcomp_100x_J4_combo.mgf.html		1	-777.777	-777.777	M:\Shao-En\MSDATA\kinaseinhib\k252a\solcomp\100x\J4\m03152008_j4_6.raw		0	1037.648455		0	FALSE	0	-777.777
-1	1	0	1.283	0.29	IPI:IPI00847250.1	275721	SPACER	TREMBL:Q13587;Q4LE83|ENSEMBL:ENSP00000363777|VEGA:OTTHUMP00000041958 Tax_Id=9606 Gene_Symbol=FASN Fatty acid synthase	GVDLVLNSLAEEK	697.8863	1393.7581	2	80	-777.777	-777.777	-777.777	-777.777	2785.04608	10.28416846	2782.6517	2784.889539	2785.7746	117460.7051	1393.7543	697.8838764	1393.753227	1385.740446	FALSE			-777.777	-777.777	-777.777	1	60.8	M:\Shao-En\MSDATA\kinaseinhib\k252a\solcomp\100x\J4\kinaseinhib_k252a_solcomp_100x_J4_combo.mgf.html	1Lys8	1	-777.777	-777.777	M:\Shao-En\MSDATA\kinaseinhib\k252a\solcomp\100x\J4\m03152008_j4_6.raw		34671852.25	1385.740175		697.886398	TRUE	697.8839744	-777.777
-1	1	0	1.283	0.29	IPI:IPI00847250.1	275721	SPACER	TREMBL:Q13587;Q4LE83|ENSEMBL:ENSP00000363777|VEGA:OTTHUMP00000041958 Tax_Id=9606 Gene_Symbol=FASN Fatty acid synthase	GVDLVLNSLAEEK	693.8803	1385.746	2	71	-777.777	-777.777	-777.777	-777.777	0	0	2783.4399	0	0	0	1385.7401	693.8778949	1385.741264	0	FALSE			-777.777	-777.777	-777.777	1	48	M:\Shao-En\MSDATA\kinaseinhib\k252a\solcomp\100x\J4\kinaseinhib_k252a_solcomp_100x_J4_combo.mgf.html		1	-777.777	-777.777	M:\Shao-En\MSDATA\kinaseinhib\k252a\solcomp\100x\J4\m03152008_j4_6.raw		0	1385.740175		0	TRUE	0	-777.777
-1	1	0	1.283	0.29	IPI:IPI00847250.1	275721	SPACER	TREMBL:Q13587;Q4LE83|ENSEMBL:ENSP00000363777|VEGA:OTTHUMP00000041958 Tax_Id=9606 Gene_Symbol=FASN Fatty acid synthase	GYAVLGGER	461.2442	920.4739	2	52	-777.777	-777.777	-777.777	-777.777	2241.550439	8.010003857	2244.0705	2241.795223	2241.0748	22004.85622	920.4715	461.2428697	920.4712139	920.4708976	FALSE			-777.777	-777.777	-777.777	1	34.6	M:\Shao-En\MSDATA\kinaseinhib\k252a\solcomp\100x\J4\kinaseinhib_k252a_solcomp_100x_J4_combo.mgf.html		1	-777.777	-777.777	M:\Shao-En\MSDATA\kinaseinhib\k252a\solcomp\100x\J4\m03152008_j4_6.raw		12338886.13	920.4715547		461.2440756	TRUE	461.2427453	-777.777
-1	1	0	1.283	0.29	IPI:IPI00847250.1	275721	SPACER	TREMBL:Q13587;Q4LE83|ENSEMBL:ENSP00000363777|VEGA:OTTHUMP00000041958 Tax_Id=9606 Gene_Symbol=FASN Fatty acid synthase	HFLLEEDKPEEPTAHAFVSTLTR	667.5921	2666.3393	4	34	-777.777	-777.777	-777.777	-777.777	2637.854831	10.06129723	2638.5648	2638.159233	2637.5743	71195.93082	2666.334	667.5898164	2666.330215	2666.33166	FALSE			-777.777	-777.777	-777.777	1	27.7	M:\Shao-En\MSDATA\kinaseinhib\k252a\solcomp\100x\J4\kinaseinhib_k252a_solcomp_100x_J4_combo.mgf.html		1	-777.777	-777.777	M:\Shao-En\MSDATA\kinaseinhib\k252a\solcomp\100x\J4\m03152008_j4_6.raw		22052722.77	2666.333975		667.5921123	TRUE	667.5898287	-777.777
-1	1	0	1.283	0.29	IPI:IPI00847250.1	275721	SPACER	TREMBL:Q13587;Q4LE83|ENSEMBL:ENSP00000363777|VEGA:OTTHUMP00000041958 Tax_Id=9606 Gene_Symbol=FASN Fatty acid synthase	HGLYLPTR	481.7808	961.5471	2	32	-777.777	-777.777	-777.777	-777.777	2191.200216	7.812422586	2194.3365	2191.267321	2192.0409	73770.85104	961.5441	481.7793748	961.5442242	955.5234456	FALSE			-777.777	-777.777	-777.777	1	15.9	M:\Shao-En\MSDATA\kinaseinhib\k252a\solcomp\100x\J4\kinaseinhib_k252a_solcomp_100x_J4_combo.mgf.html	1Arg6	1	-777.777	-777.777	M:\Shao-En\MSDATA\kinaseinhib\k252a\solcomp\100x\J4\m03152008_j4_6.raw		39010601.63	955.5239347		481.780719	TRUE	481.7792938	-777.777
-1	1	0	1.283	0.29	IPI:IPI00847250.1	275721	SPACER	TREMBL:Q13587;Q4LE83|ENSEMBL:ENSP00000363777|VEGA:OTTHUMP00000041958 Tax_Id=9606 Gene_Symbol=FASN Fatty acid synthase	HSQDLAFLSMLNDIAAVPATAMPFR	908.135	2721.3831	3	38	-777.777	-777.777	-777.777	-777.777	3446.157363	13.59919156	3444.5574	3446.08547	3446.8049	27900.105	2721.3713	908.1316051	2721.373027	2715.351112	FALSE			-777.777	-777.777	-777.777	1	33.2	M:\Shao-En\MSDATA\kinaseinhib\k252a\solcomp\100x\J4\kinaseinhib_k252a_solcomp_100x_J4_combo.mgf.html	1Arg6	1	-777.777	-777.777	M:\Shao-En\MSDATA\kinaseinhib\k252a\solcomp\100x\J4\m03152008_j4_6.raw		5442940.992	2715.351235		908.1349584	TRUE	908.1315635	-777.777
-1	1	0	1.283	0.29	IPI:IPI00847250.1	275721	SPACER	TREMBL:Q13587;Q4LE83|ENSEMBL:ENSP00000363777|VEGA:OTTHUMP00000041958 Tax_Id=9606 Gene_Symbol=FASN Fatty acid synthase	HSQDLAFLSMLNDIAAVPATAMPFR	906.1277	2715.3614	3	34	-777.777	-777.777	-777.777	-777.777	0	0	3447.6196	0	0	0	2715.3512	906.1243144	2715.351155	0	FALSE			-777.777	-777.777	-777.777	1	18.7	M:\Shao-En\MSDATA\kinaseinhib\k252a\solcomp\100x\J4\kinaseinhib_k252a_solcomp_100x_J4_combo.mgf.html		1	-777.777	-777.777	M:\Shao-En\MSDATA\kinaseinhib\k252a\solcomp\100x\J4\m03152008_j4_6.raw		0	2715.351235		0	TRUE	0	-777.777
-1	1	0	1.283	0.29	IPI:IPI00847250.1	275721	SPACER	TREMBL:Q13587;Q4LE83|ENSEMBL:ENSP00000363777|VEGA:OTTHUMP00000041958 Tax_Id=9606 Gene_Symbol=FASN Fatty acid synthase	HSQDLAFLSMLNDIAAVPATAMPFR	911.4586	2731.3541	3	15	-777.777	-777.777	-777.777	-777.777	0	0	3332.2688	0	0	0	2731.3461	911.4551897	2731.343781	0	FALSE			-777.777	-777.777	-777.777	1	7.7	M:\Shao-En\MSDATA\kinaseinhib\k252a\solcomp\100x\J4\kinaseinhib_k252a_solcomp_100x_J4_combo.mgf.html	1Met(ox)	1	-777.777	-777.777	M:\Shao-En\MSDATA\kinaseinhib\k252a\solcomp\100x\J4\m03152008_j4_6.raw		0	2715.351235		0	FALSE	0	-777.777
-1	1	0	1.283	0.29	IPI:IPI00847250.1	275721	SPACER	TREMBL:Q13587;Q4LE83|ENSEMBL:ENSP00000363777|VEGA:OTTHUMP00000041958 Tax_Id=9606 Gene_Symbol=FASN Fatty acid synthase	IPGLLSPHPLLQLSYTATDR	1096.6159	2191.2172	2	62	-777.777	-777.777	-777.777	-777.777	2914.308832	8.351897223	2914.4691	2914.102761	2913.1458	43361.08828	2191.2001	1096.611634	2191.208743	2191.210554	FALSE			-777.777	-777.777	-777.777	1	55.7	M:\Shao-En\MSDATA\kinaseinhib\k252a\solcomp\100x\J4\kinaseinhib_k252a_solcomp_100x_J4_combo.mgf.html		1	-777.777	-777.777	M:\Shao-En\MSDATA\kinaseinhib\k252a\solcomp\100x\J4\m03152008_j4_6.raw		6416755.148	2191.200065		1096.615873	TRUE	1096.611607	-777.777
-1	1	0	1.283	0.29	IPI:IPI00847250.1	275721	SPACER	TREMBL:Q13587;Q4LE83|ENSEMBL:ENSP00000363777|VEGA:OTTHUMP00000041958 Tax_Id=9606 Gene_Symbol=FASN Fatty acid synthase	IPGLLSPHPLLQLSYTATDR	733.4168	2197.2285	3	84	-777.777	-777.777	-777.777	-777.777	2914.62922	10.58008548	2913.659	2914.727735	2915.0132	152431.8668	2197.2202	733.4142123	2197.220849	2191.199314	FALSE			-777.777	-777.777	-777.777	1	71.5	M:\Shao-En\MSDATA\kinaseinhib\k252a\solcomp\100x\J4\kinaseinhib_k252a_solcomp_100x_J4_combo.mgf.html	1Arg6	1	-777.777	-777.777	M:\Shao-En\MSDATA\kinaseinhib\k252a\solcomp\100x\J4\m03152008_j4_6.raw		40972226.88	2191.200065		733.416693	TRUE	733.4141053	-777.777
-1	1	0	1.283	0.29	IPI:IPI00847250.1	275721	SPACER	TREMBL:Q13587;Q4LE83|ENSEMBL:ENSP00000363777|VEGA:OTTHUMP00000041958 Tax_Id=9606 Gene_Symbol=FASN Fatty acid synthase	IPGLLSPHPLLQLSYTATDR	731.4099	2191.2079	3	69	-777.777	-777.777	-777.777	-777.777	0	0	2910.4385	0	0	0	2191.2001	731.4073215	2191.200176	0	FALSE			-777.777	-777.777	-777.777	1	56.2	M:\Shao-En\MSDATA\kinaseinhib\k252a\solcomp\100x\J4\kinaseinhib_k252a_solcomp_100x_J4_combo.mgf.html		1	-777.777	-777.777	M:\Shao-En\MSDATA\kinaseinhib\k252a\solcomp\100x\J4\m03152008_j4_6.raw		0	2191.200065		0	TRUE	0	-777.777
-1	1	0	1.283	0.29	IPI:IPI00847250.1	275721	SPACER	TREMBL:Q13587;Q4LE83|ENSEMBL:ENSP00000363777|VEGA:OTTHUMP00000041958 Tax_Id=9606 Gene_Symbol=FASN Fatty acid synthase	IPGLLSPHPLLQLSYTATDR	731.41	2191.208	3	68	-777.777	-777.777	-777.777	-777.777	0	0	2917.4036	0	0	0	2191.2001	731.4074215	2191.200476	0	FALSE			-777.777	-777.777	-777.777	1	56.3	M:\Shao-En\MSDATA\kinaseinhib\k252a\solcomp\100x\J4\kinaseinhib_k252a_solcomp_100x_J4_combo.mgf.html		1	-777.777	-777.777	M:\Shao-En\MSDATA\kinaseinhib\k252a\solcomp\100x\J4\m03152008_j4_6.raw		0	2191.200065		0	TRUE	0	-777.777
-1	1	0	1.283	0.29	IPI:IPI00847250.1	275721	SPACER	TREMBL:Q13587;Q4LE83|ENSEMBL:ENSP00000363777|VEGA:OTTHUMP00000041958 Tax_Id=9606 Gene_Symbol=FASN Fatty acid synthase	KLQELSSK	466.7747	931.5349	2	28	-777.777	-777.777	-777.777	-777.777	813.1353789	3.484	813.724	813.3027636	812.4614	3605.194162	931.5338	466.7733441	931.5321628	931.5331467	FALSE			-777.777	-777.777	-777.777	1	7.1	M:\Shao-En\MSDATA\kinaseinhib\k252a\solcomp\100x\J4\kinaseinhib_k252a_solcomp_100x_J4_combo.mgf.html		1	-777.777	-777.777	M:\Shao-En\MSDATA\kinaseinhib\k252a\solcomp\100x\J4\m03152008_j4_6.raw		1984676.836	931.5338347		466.7747375	TRUE	466.7733816	-777.777
-1	1	0	1.283	0.29	IPI:IPI00847250.1	275721	SPACER	TREMBL:Q13587;Q4LE83|ENSEMBL:ENSP00000363777|VEGA:OTTHUMP00000041958 Tax_Id=9606 Gene_Symbol=FASN Fatty acid synthase	KLQELSSK	474.7897	947.5649	2	16	-777.777	-777.777	-777.777	-777.777	0	0	815.244	0	0	0	947.5622	474.7883071	947.5620888	0	FALSE			-777.777	-777.777	-777.777	1	1.1	M:\Shao-En\MSDATA\kinaseinhib\k252a\solcomp\100x\J4\kinaseinhib_k252a_solcomp_100x_J4_combo.mgf.html	2Lys8	1	-777.777	-777.777	M:\Shao-En\MSDATA\kinaseinhib\k252a\solcomp\100x\J4\m03152008_j4_6.raw		0	931.5338347		0	FALSE	0	-777.777
-1	1	0	1.283	0.29	IPI:IPI00847250.1	275721	SPACER	TREMBL:Q13587;Q4LE83|ENSEMBL:ENSP00000363777|VEGA:OTTHUMP00000041958 Tax_Id=9606 Gene_Symbol=FASN Fatty acid synthase	LFDHPESPTPNPTEPLFLAQAEVYK	950.1493	2847.4262	3	79	-777.777	-777.777	-777.777	-777.777	2938.915486	14.55162588	2933.9102	2938.696219	2940.597	65364.55045	2847.421	950.145711	2847.415345	2839.406776	FALSE			-777.777	-777.777	-777.777	1	68.2	M:\Shao-En\MSDATA\kinaseinhib\k252a\solcomp\100x\J4\kinaseinhib_k252a_solcomp_100x_J4_combo.mgf.html	1Lys8	1	-777.777	-777.777	M:\Shao-En\MSDATA\kinaseinhib\k252a\solcomp\100x\J4\m03152008_j4_6.raw		11900919.88	2839.406805		950.1496112	TRUE	950.1460222	-777.777
-1	1	0	1.283	0.29	IPI:IPI00847250.1	275721	SPACER	TREMBL:Q13587;Q4LE83|ENSEMBL:ENSP00000363777|VEGA:OTTHUMP00000041958 Tax_Id=9606 Gene_Symbol=FASN Fatty acid synthase	LFDHPESPTPNPTEPLFLAQAEVYK	947.4793	2839.416	3	52	-777.777	-777.777	-777.777	-777.777	0	0	2934.9945	0	0	0	2839.4068	947.4757233	2839.405382	0	FALSE			-777.777	-777.777	-777.777	1	43.2	M:\Shao-En\MSDATA\kinaseinhib\k252a\solcomp\100x\J4\kinaseinhib_k252a_solcomp_100x_J4_combo.mgf.html		1	-777.777	-777.777	M:\Shao-En\MSDATA\kinaseinhib\k252a\solcomp\100x\J4\m03152008_j4_6.raw		0	2839.406805		0	TRUE	0	-777.777
-1	1	0	1.283	0.29	IPI:IPI00847250.1	275721	SPACER	TREMBL:Q13587;Q4LE83|ENSEMBL:ENSP00000363777|VEGA:OTTHUMP00000041958 Tax_Id=9606 Gene_Symbol=FASN Fatty acid synthase	LHLSGIDANPNALFPPVEFPAPR	824.7741	2471.3006	3	51	-777.777	-777.777	-777.777	-777.777	3006.309841	14.87249799	3005.1705	3006.409173	3006.538	176963.2735	2471.2961	824.7710902	2471.291482	2471.296685	FALSE			-777.777	-777.777	-777.777	1	33.4	M:\Shao-En\MSDATA\kinaseinhib\k252a\solcomp\100x\J4\kinaseinhib_k252a_solcomp_100x_J4_combo.mgf.html		1	-777.777	-777.777	M:\Shao-En\MSDATA\kinaseinhib\k252a\solcomp\100x\J4\m03152008_j4_6.raw		39664114.13	2471.296065		824.7771335	TRUE	824.7741237	-777.777
-1	1	0	1.283	0.29	IPI:IPI00847250.1	275721	SPACER	TREMBL:Q13587;Q4LE83|ENSEMBL:ENSP00000363777|VEGA:OTTHUMP00000041958 Tax_Id=9606 Gene_Symbol=FASN Fatty acid synthase	LHLSGIDANPNALFPPVEFPAPR	826.7789	2477.315	3	22	-777.777	-777.777	-777.777	-777.777	0	0	3001.3711	0	0	0	2477.3162	826.7758809	2477.305855	0	FALSE			-777.777	-777.777	-777.777	1	14.6	M:\Shao-En\MSDATA\kinaseinhib\k252a\solcomp\100x\J4\kinaseinhib_k252a_solcomp_100x_J4_combo.mgf.html	1Arg6	1	-777.777	-777.777	M:\Shao-En\MSDATA\kinaseinhib\k252a\solcomp\100x\J4\m03152008_j4_6.raw		0	2471.296065		0	FALSE	0	-777.777
-1	1	0	1.283	0.29	IPI:IPI00847250.1	275721	SPACER	TREMBL:Q13587;Q4LE83|ENSEMBL:ENSP00000363777|VEGA:OTTHUMP00000041958 Tax_Id=9606 Gene_Symbol=FASN Fatty acid synthase	LLEQGLR	414.7514	827.4883	2	40	-777.777	-777.777	-777.777	-777.777	2165.149771	7.531858137	2163.4517	2165.178565	2166.0803	39300.98193	827.4865	414.7502845	827.4860435	827.4865235	FALSE			-777.777	-777.777	-777.777	1	0	M:\Shao-En\MSDATA\kinaseinhib\k252a\solcomp\100x\J4\kinaseinhib_k252a_solcomp_100x_J4_combo.mgf.html		1	-777.777	-777.777	M:\Shao-En\MSDATA\kinaseinhib\k252a\solcomp\100x\J4\m03152008_j4_6.raw		25736769.75	827.4864847		414.7514328	TRUE	414.7503172	-777.777
-1	1	0	1.283	0.29	IPI:IPI00847250.1	275721	SPACER	TREMBL:Q13587;Q4LE83|ENSEMBL:ENSP00000363777|VEGA:OTTHUMP00000041958 Tax_Id=9606 Gene_Symbol=FASN Fatty acid synthase	LLSAACR	398.7271	795.4396	2	26	-777.777	-777.777	-777.777	-777.777	896.0579825	5.884184328	895.3448	896.2461723	896.3896	6631.571158	795.4368	398.7260585	795.4375916	789.4166745	FALSE			-777.777	-777.777	-777.777	1	12.3	M:\Shao-En\MSDATA\kinaseinhib\k252a\solcomp\100x\J4\kinaseinhib_k252a_solcomp_100x_J4_combo.mgf.html	1Arg6	1	-777.777	-777.777	M:\Shao-En\MSDATA\kinaseinhib\k252a\solcomp\100x\J4\m03152008_j4_6.raw		4649570.156	732.3952301		398.7264892	TRUE	398.7254477	-777.777
-1	1	0	1.283	0.29	IPI:IPI00847250.1	275721	SPACER	TREMBL:Q13587;Q4LE83|ENSEMBL:ENSP00000363777|VEGA:OTTHUMP00000041958 Tax_Id=9606 Gene_Symbol=FASN Fatty acid synthase	LLSAACR	395.7168	789.419	2	25	-777.777	-777.777	-777.777	-777.777	0	0	895.1008	0	0	0	789.4167	395.7157724	789.4170194	0	FALSE			-777.777	-777.777	-777.777	1	5.7	M:\Shao-En\MSDATA\kinaseinhib\k252a\solcomp\100x\J4\kinaseinhib_k252a_solcomp_100x_J4_combo.mgf.html		1	-777.777	-777.777	M:\Shao-En\MSDATA\kinaseinhib\k252a\solcomp\100x\J4\m03152008_j4_6.raw		0	732.3952301		0	FALSE	0	-777.777
-1	1	0	1.283	0.29	IPI:IPI00847250.1	275721	SPACER	TREMBL:Q13587;Q4LE83|ENSEMBL:ENSP00000363777|VEGA:OTTHUMP00000041958 Tax_Id=9606 Gene_Symbol=FASN Fatty acid synthase	LMSAISK	379.2227	756.4308	2	27	-777.777	-777.777	-777.777	-777.777	1006.539288	28.91862754	1006.6872	1006.513146	1006.14	2168.181955	756.4295	379.2217486	756.4289718	748.4155011	FALSE			-777.777	-777.777	-777.777	1	13	M:\Shao-En\MSDATA\kinaseinhib\k252a\solcomp\100x\J4\kinaseinhib_k252a_solcomp_100x_J4_combo.mgf.html	1Lys8	1	-777.777	-777.777	M:\Shao-En\MSDATA\kinaseinhib\k252a\solcomp\100x\J4\m03152008_j4_6.raw		1634333.309	748.4153047		379.2226699	TRUE	379.2217185	-777.777
-1	1	0	1.283	0.29	IPI:IPI00847250.1	275721	SPACER	TREMBL:Q13587;Q4LE83|ENSEMBL:ENSP00000363777|VEGA:OTTHUMP00000041958 Tax_Id=9606 Gene_Symbol=FASN Fatty acid synthase	LNSVQSSERPLFLVHPIEGSTTVFHSLASR	827.9421	3307.7394	4	27	-777.777	-777.777	-777.777	-777.777	2785.600165	10.28416846	2784.982	2785.837817	2783.9265	36494.69833	3307.7312	827.9390756	3307.727251	3307.730734	TRUE	Charge state is not the expected. Detected:	2. Expected: 4 Deci charge: 1.99	-777.777	-777.777	-777.777	1	18.4	M:\Shao-En\MSDATA\kinaseinhib\k252a\solcomp\100x\J4\kinaseinhib_k252a_solcomp_100x_J4_combo.mgf.html		1	-777.777	-777.777	M:\Shao-En\MSDATA\kinaseinhib\k252a\solcomp\100x\J4\m03152008_j4_6.raw		8226731.828	3307.731275		827.9421339	TRUE	827.9391095	-777.777
-1	1	0	1.283	0.29	IPI:IPI00847250.1	275721	SPACER	TREMBL:Q13587;Q4LE83|ENSEMBL:ENSP00000363777|VEGA:OTTHUMP00000041958 Tax_Id=9606 Gene_Symbol=FASN Fatty acid synthase	LPEDPLLSGLLDSPALK	889.5053	1776.9961	2	115	-777.777	-777.777	-777.777	-777.777	3216.347123	15.30621023	3212.6557	3216.004969	3214.8723	200078.7239	1776.9873	889.5019911	1776.989457	1776.986408	FALSE			-777.777	-777.777	-777.777	1	105.7	M:\Shao-En\MSDATA\kinaseinhib\k252a\solcomp\100x\J4\kinaseinhib_k252a_solcomp_100x_J4_combo.mgf.html		1	-777.777	-777.777	M:\Shao-En\MSDATA\kinaseinhib\k252a\solcomp\100x\J4\m03152008_j4_6.raw		40011794.18	1776.987265		889.5047841	TRUE	889.5014752	-777.777
-1	1	0	1.283	0.29	IPI:IPI00847250.1	275721	SPACER	TREMBL:Q13587;Q4LE83|ENSEMBL:ENSP00000363777|VEGA:OTTHUMP00000041958 Tax_Id=9606 Gene_Symbol=FASN Fatty acid synthase	LPEDPLLSGLLDSPALK	893.5126	1785.0106	2	113	-777.777	-777.777	-777.777	-777.777	0	0	3221.1042	0	0	0	1785.0015	893.5092726	1785.00402	0	FALSE			-777.777	-777.777	-777.777	1	97.8	M:\Shao-En\MSDATA\kinaseinhib\k252a\solcomp\100x\J4\kinaseinhib_k252a_solcomp_100x_J4_combo.mgf.html	1Lys8	1	-777.777	-777.777	M:\Shao-En\MSDATA\kinaseinhib\k252a\solcomp\100x\J4\m03152008_j4_6.raw		0	1776.987265		0	TRUE	0	-777.777
-1	1	0	1.283	0.29	IPI:IPI00847250.1	275721	SPACER	TREMBL:Q13587;Q4LE83|ENSEMBL:ENSP00000363777|VEGA:OTTHUMP00000041958 Tax_Id=9606 Gene_Symbol=FASN Fatty acid synthase	LPEDPLLSGLLDSPALK	893.5127	1785.0108	2	104	-777.777	-777.777	-777.777	-777.777	0	0	3210.2157	0	0	0	1785.0015	893.5093726	1785.00422	0	FALSE			-777.777	-777.777	-777.777	1	91	M:\Shao-En\MSDATA\kinaseinhib\k252a\solcomp\100x\J4\kinaseinhib_k252a_solcomp_100x_J4_combo.mgf.html	1Lys8	1	-777.777	-777.777	M:\Shao-En\MSDATA\kinaseinhib\k252a\solcomp\100x\J4\m03152008_j4_6.raw		0	1776.987265		0	TRUE	0	-777.777
-1	1	0	1.283	0.29	IPI:IPI00847250.1	275721	SPACER	TREMBL:Q13587;Q4LE83|ENSEMBL:ENSP00000363777|VEGA:OTTHUMP00000041958 Tax_Id=9606 Gene_Symbol=FASN Fatty acid synthase	LPEDPLLSGLLDSPALK	596.0107	1785.0102	3	49	-777.777	-777.777	-777.777	-777.777	3216.248486	17.53730698	3216.1916	3215.762886	3212.9204	17949.55397	1785.0015	596.0087471	1785.004453	1776.990043	FALSE			-777.777	-777.777	-777.777	1	35.3	M:\Shao-En\MSDATA\kinaseinhib\k252a\solcomp\100x\J4\kinaseinhib_k252a_solcomp_100x_J4_combo.mgf.html	1Lys8	1	-777.777	-777.777	M:\Shao-En\MSDATA\kinaseinhib\k252a\solcomp\100x\J4\m03152008_j4_6.raw		6652099.572	1776.987265		596.0107777	TRUE	596.0088247	-777.777
-1	1	0	1.283	0.29	IPI:IPI00847250.1	275721	SPACER	TREMBL:Q13587;Q4LE83|ENSEMBL:ENSP00000363777|VEGA:OTTHUMP00000041958 Tax_Id=9606 Gene_Symbol=FASN Fatty acid synthase	LPEDPLLSGLLDSPALK	593.3397	1776.9971	3	38	-777.777	-777.777	-777.777	-777.777	0	0	3222.2202	0	0	0	1776.9873	593.3377594	1776.99149	0	FALSE			-777.777	-777.777	-777.777	1	26.6	M:\Shao-En\MSDATA\kinaseinhib\k252a\solcomp\100x\J4\kinaseinhib_k252a_solcomp_100x_J4_combo.mgf.html		1	-777.777	-777.777	M:\Shao-En\MSDATA\kinaseinhib\k252a\solcomp\100x\J4\m03152008_j4_6.raw		0	1776.987265		0	TRUE	0	-777.777
-1	1	0	1.283	0.29	IPI:IPI00847250.1	275721	SPACER	TREMBL:Q13587;Q4LE83|ENSEMBL:ENSP00000363777|VEGA:OTTHUMP00000041958 Tax_Id=9606 Gene_Symbol=FASN Fatty acid synthase	LPESENLQEFWDNLIGGVDMVTDDDRR	1060.497	3178.4693	3	68	-777.777	-777.777	-777.777	-777.777	3486.91064	16.20719541	3494.5821	3485.90722	3493.1354	5148.647825	3178.4513	1060.492901	3178.456915	3178.452238	FALSE			-777.777	-777.777	-777.777	1	63.7	M:\Shao-En\MSDATA\kinaseinhib\k252a\solcomp\100x\J4\kinaseinhib_k252a_solcomp_100x_J4_combo.mgf.html	1Met(ox)	1	-777.777	-777.777	M:\Shao-En\MSDATA\kinaseinhib\k252a\solcomp\100x\J4\m03152008_j4_6.raw		811988.9688	3162.456355		1060.497043	TRUE	1060.492944	-777.777
-1	1	0	1.283	0.29	IPI:IPI00847250.1	275721	SPACER	TREMBL:Q13587;Q4LE83|ENSEMBL:ENSP00000363777|VEGA:OTTHUMP00000041958 Tax_Id=9606 Gene_Symbol=FASN Fatty acid synthase	LQVVDQPLPVR	632.3763	1262.7381	2	57	-777.777	-777.777	-777.777	-777.777	2483.376947	11.60036324	2480.8263	2483.2109	2483.279	194359.7517	1262.7346	632.3741791	1262.733833	1262.734033	FALSE			-777.777	-777.777	-777.777	1	39.1	M:\Shao-En\MSDATA\kinaseinhib\k252a\solcomp\100x\J4\kinaseinhib_k252a_solcomp_100x_J4_combo.mgf.html		1	-777.777	-777.777	M:\Shao-En\MSDATA\kinaseinhib\k252a\solcomp\100x\J4\m03152008_j4_6.raw		66121218.88	1262.734645		632.3762915	TRUE	632.3741706	-777.777
-1	1	0	1.283	0.29	IPI:IPI00847250.1	275721	SPACER	TREMBL:Q13587;Q4LE83|ENSEMBL:ENSP00000363777|VEGA:OTTHUMP00000041958 Tax_Id=9606 Gene_Symbol=FASN Fatty acid synthase	LQVVDQPLPVR	635.3865	1268.7585	2	55	-777.777	-777.777	-777.777	-777.777	0	0	2480.5811	0	0	0	1268.7548	635.3843651	1268.754205	0	FALSE			-777.777	-777.777	-777.777	1	24.9	M:\Shao-En\MSDATA\kinaseinhib\k252a\solcomp\100x\J4\kinaseinhib_k252a_solcomp_100x_J4_combo.mgf.html	1Arg6	1	-777.777	-777.777	M:\Shao-En\MSDATA\kinaseinhib\k252a\solcomp\100x\J4\m03152008_j4_6.raw		0	1262.734645		0	TRUE	0	-777.777
-1	1	0	1.283	0.29	IPI:IPI00847250.1	275721	SPACER	TREMBL:Q13587;Q4LE83|ENSEMBL:ENSP00000363777|VEGA:OTTHUMP00000041958 Tax_Id=9606 Gene_Symbol=FASN Fatty acid synthase	LSIPTYGLQCTR	704.8687	1407.7228	2	29	-777.777	-777.777	-777.777	-777.777	2631.991171	12.18445606	2629.7142	2632.443947	2634.0502	137158.7072	1407.718	704.8662441	1407.717963	1407.718337	FALSE			-777.777	-777.777	-777.777	1	14.4	M:\Shao-En\MSDATA\kinaseinhib\k252a\solcomp\100x\J4\kinaseinhib_k252a_solcomp_100x_J4_combo.mgf.html		1	-777.777	-777.777	M:\Shao-En\MSDATA\kinaseinhib\k252a\solcomp\100x\J4\m03152008_j4_6.raw		38899131.39	1350.69656		704.8689159	TRUE	704.8664601	-777.777
-1	1	0	1.283	0.29	IPI:IPI00847250.1	275721	SPACER	TREMBL:Q13587;Q4LE83|ENSEMBL:ENSP00000363777|VEGA:OTTHUMP00000041958 Tax_Id=9606 Gene_Symbol=FASN Fatty acid synthase	LSPDAIPGK	449.2565	896.4984	2	24	-777.777	-777.777	-777.777	-777.777	0	0	2154.645	0	0	0	896.4967	449.255225	896.4959247	0	FALSE			-777.777	-777.777	-777.777	1	10.1	M:\Shao-En\MSDATA\kinaseinhib\k252a\solcomp\100x\J4\kinaseinhib_k252a_solcomp_100x_J4_combo.mgf.html		1	-777.777	-777.777	M:\Shao-En\MSDATA\kinaseinhib\k252a\solcomp\100x\J4\m03152008_j4_6.raw		0	896.4967047		0	FALSE	0	-777.777
-1	1	0	1.283	0.29	IPI:IPI00847250.1	275721	SPACER	TREMBL:Q13587;Q4LE83|ENSEMBL:ENSP00000363777|VEGA:OTTHUMP00000041958 Tax_Id=9606 Gene_Symbol=FASN Fatty acid synthase	LSPDAIPGK	453.2646	904.5147	2	22	-777.777	-777.777	-777.777	-777.777	0	0	2152.6443	0	0	0	904.5109	453.2633065	904.5120877	0	FALSE			-777.777	-777.777	-777.777	1	0	M:\Shao-En\MSDATA\kinaseinhib\k252a\solcomp\100x\J4\kinaseinhib_k252a_solcomp_100x_J4_combo.mgf.html	1Lys8	1	-777.777	-777.777	M:\Shao-En\MSDATA\kinaseinhib\k252a\solcomp\100x\J4\m03152008_j4_6.raw		0	896.4967047		0	FALSE	0	-777.777
-1	1	0	1.283	0.29	IPI:IPI00847250.1	275721	SPACER	TREMBL:Q13587;Q4LE83|ENSEMBL:ENSP00000363777|VEGA:OTTHUMP00000041958 Tax_Id=9606 Gene_Symbol=FASN Fatty acid synthase	LTPGCEAEAETEAICFFVQQFTDMEHNR	1116.1597	3345.4572	3	44	-777.777	-777.777	-777.777	-777.777	3416.780216	11.26363409	3415.5249	3416.17044	3416.9496	17866.00812	3345.4376	1116.155344	3345.444244	3345.441445	TRUE	Charge state is not the expected. Detected:	2. Expected: 3 Deci charge: 1.52	-777.777	-777.777	-777.777	1	38.2	M:\Shao-En\MSDATA\kinaseinhib\k252a\solcomp\100x\J4\kinaseinhib_k252a_solcomp_100x_J4_combo.mgf.html	1Met(ox)	1	-777.777	-777.777	M:\Shao-En\MSDATA\kinaseinhib\k252a\solcomp\100x\J4\m03152008_j4_6.raw		2568541.702	3215.399776		1116.15965	TRUE	1116.155294	-777.777
-1	1	0	1.283	0.29	IPI:IPI00847250.1	275721	SPACER	TREMBL:Q13587;Q4LE83|ENSEMBL:ENSP00000363777|VEGA:OTTHUMP00000041958 Tax_Id=9606 Gene_Symbol=FASN Fatty acid synthase	LYTLQDK	444.7511	887.4877	2	16	-777.777	-777.777	-777.777	-777.777	0	0	2168.2788	0	0	0	887.4844	444.7498459	887.4851663	0	FALSE			-777.777	-777.777	-777.777	1	0.4	M:\Shao-En\MSDATA\kinaseinhib\k252a\solcomp\100x\J4\kinaseinhib_k252a_solcomp_100x_J4_combo.mgf.html	1Lys8	1	-777.777	-777.777	M:\Shao-En\MSDATA\kinaseinhib\k252a\solcomp\100x\J4\m03152008_j4_6.raw		0	879.4701747		0	FALSE	0	-777.777
-1	1	0	1.283	0.29	IPI:IPI00847250.1	275721	SPACER	TREMBL:Q13587;Q4LE83|ENSEMBL:ENSP00000363777|VEGA:OTTHUMP00000041958 Tax_Id=9606 Gene_Symbol=FASN Fatty acid synthase	LYTLQDK	440.7439	879.4733	2	15	-777.777	-777.777	-777.777	-777.777	0	0	2167.5488	0	0	0	879.4702	440.7426644	879.4708033	0	FALSE			-777.777	-777.777	-777.777	1	0.8	M:\Shao-En\MSDATA\kinaseinhib\k252a\solcomp\100x\J4\kinaseinhib_k252a_solcomp_100x_J4_combo.mgf.html		1	-777.777	-777.777	M:\Shao-En\MSDATA\kinaseinhib\k252a\solcomp\100x\J4\m03152008_j4_6.raw		0	879.4701747		0	FALSE	0	-777.777
-1	1	0	1.283	0.29	IPI:IPI00847250.1	275721	SPACER	TREMBL:Q13587;Q4LE83|ENSEMBL:ENSP00000363777|VEGA:OTTHUMP00000041958 Tax_Id=9606 Gene_Symbol=FASN Fatty acid synthase	MVVPGLDGAQIPR	676.8733	1351.7321	2	29	-777.777	-777.777	-777.777	-777.777	2691.714171	16.51001657	2694.5731	2693.840091	2691.5014	69959.05339	1351.7281	676.8709735	1351.727422	1351.726947	FALSE			-777.777	-777.777	-777.777	1	16.7	M:\Shao-En\MSDATA\kinaseinhib\k252a\solcomp\100x\J4\kinaseinhib_k252a_solcomp_100x_J4_combo.mgf.html		1	-777.777	-777.777	M:\Shao-En\MSDATA\kinaseinhib\k252a\solcomp\100x\J4\m03152008_j4_6.raw		21163581.01	1351.728175		676.8732366	TRUE	676.8709101	-777.777
-1	1	0	1.283	0.29	IPI:IPI00847250.1	275721	SPACER	TREMBL:Q13587;Q4LE83|ENSEMBL:ENSP00000363777|VEGA:OTTHUMP00000041958 Tax_Id=9606 Gene_Symbol=FASN Fatty acid synthase	MVVPGLDGAQIPR	679.8837	1357.7529	2	25	-777.777	-777.777	-777.777	-777.777	0	0	2694.0832	0	0	0	1357.7483	679.8813596	1357.748194	0	FALSE			-777.777	-777.777	-777.777	1	15.7	M:\Shao-En\MSDATA\kinaseinhib\k252a\solcomp\100x\J4\kinaseinhib_k252a_solcomp_100x_J4_combo.mgf.html	1Arg6	1	-777.777	-777.777	M:\Shao-En\MSDATA\kinaseinhib\k252a\solcomp\100x\J4\m03152008_j4_6.raw		0	1351.728175		0	FALSE	0	-777.777
-1	1	0	1.283	0.29	IPI:IPI00847250.1	275721	SPACER	TREMBL:Q13587;Q4LE83|ENSEMBL:ENSP00000363777|VEGA:OTTHUMP00000041958 Tax_Id=9606 Gene_Symbol=FASN Fatty acid synthase	QEPLLIGSTK	547.322	1092.6295	2	23	-777.777	-777.777	-777.777	-777.777	0	0	2352.9483	0	0	0	1092.627	547.320272	1092.626019	0	FALSE			-777.777	-777.777	-777.777	1	12.1	M:\Shao-En\MSDATA\kinaseinhib\k252a\solcomp\100x\J4\kinaseinhib_k252a_solcomp_100x_J4_combo.mgf.html	1Lys8	1	-777.777	-777.777	M:\Shao-En\MSDATA\kinaseinhib\k252a\solcomp\100x\J4\m03152008_j4_6.raw		0	1084.612805		0	FALSE	0	-777.777
-1	1	0	1.283	0.29	IPI:IPI00847250.1	275721	SPACER	TREMBL:Q13587;Q4LE83|ENSEMBL:ENSP00000363777|VEGA:OTTHUMP00000041958 Tax_Id=9606 Gene_Symbol=FASN Fatty acid synthase	QVQPEGPYR	540.2835	1078.5524	2	15	-777.777	-777.777	-777.777	-777.777	0	0	1058.1023	0	0	0	1078.5502	540.2818045	1078.549084	0	FALSE			-777.777	-777.777	-777.777	1	0.8	M:\Shao-En\MSDATA\kinaseinhib\k252a\solcomp\100x\J4\kinaseinhib_k252a_solcomp_100x_J4_combo.mgf.html	1Arg6	1	-777.777	-777.777	M:\Shao-En\MSDATA\kinaseinhib\k252a\solcomp\100x\J4\m03152008_j4_6.raw		0	1072.530145		0	FALSE	0	-777.777
-1	1	0	1.283	0.29	IPI:IPI00847250.1	275721	SPACER	TREMBL:Q13587;Q4LE83|ENSEMBL:ENSP00000363777|VEGA:OTTHUMP00000041958 Tax_Id=9606 Gene_Symbol=FASN Fatty acid synthase	RPTPQDSPIFLPVDDTSFR	730.041	2187.1011	3	56	-777.777	-777.777	-777.777	-777.777	2782.788297	12.5540664	2781.8602	2782.700783	2782.1393	87631.37042	2187.096	730.0384279	2187.093495	2187.095897	FALSE			-777.777	-777.777	-777.777	1	42.3	M:\Shao-En\MSDATA\kinaseinhib\k252a\solcomp\100x\J4\kinaseinhib_k252a_solcomp_100x_J4_combo.mgf.html		1	-777.777	-777.777	M:\Shao-En\MSDATA\kinaseinhib\k252a\solcomp\100x\J4\m03152008_j4_6.raw		23652419.29	2187.095995		730.0410353	TRUE	730.0384631	-777.777
-1	1	0	1.283	0.29	IPI:IPI00847250.1	275721	SPACER	TREMBL:Q13587;Q4LE83|ENSEMBL:ENSP00000363777|VEGA:OTTHUMP00000041958 Tax_Id=9606 Gene_Symbol=FASN Fatty acid synthase	RPTPQDSPIFLPVDDTSFR	734.0553	2199.1441	3	41	-777.777	-777.777	-777.777	-777.777	0	0	2784.693	0	0	0	2199.1363	734.0527093	2199.13634	0	FALSE			-777.777	-777.777	-777.777	1	21.8	M:\Shao-En\MSDATA\kinaseinhib\k252a\solcomp\100x\J4\kinaseinhib_k252a_solcomp_100x_J4_combo.mgf.html	2Arg6	1	-777.777	-777.777	M:\Shao-En\MSDATA\kinaseinhib\k252a\solcomp\100x\J4\m03152008_j4_6.raw		0	2187.095995		0	TRUE	0	-777.777
-1	1	0	1.283	0.29	IPI:IPI00847250.1	275721	SPACER	TREMBL:Q13587;Q4LE83|ENSEMBL:ENSP00000363777|VEGA:OTTHUMP00000041958 Tax_Id=9606 Gene_Symbol=FASN Fatty acid synthase	SDEAVKPFGLK	603.8411	1205.6677	2	47	-777.777	-777.777	-777.777	-777.777	2278.539601	7.710640553	2278.3616	2278.730926	2277.864	53029.8628	1205.6626	603.8391109	1205.663696	1189.634615	FALSE			-777.777	-777.777	-777.777	1	19.7	M:\Shao-En\MSDATA\kinaseinhib\k252a\solcomp\100x\J4\kinaseinhib_k252a_solcomp_100x_J4_combo.mgf.html	2Lys8	1	-777.777	-777.777	M:\Shao-En\MSDATA\kinaseinhib\k252a\solcomp\100x\J4\m03152008_j4_6.raw		19575325.33	1189.634255		603.8411211	TRUE	603.8391319	-777.777
-1	1	0	1.283	0.29	IPI:IPI00847250.1	275721	SPACER	TREMBL:Q13587;Q4LE83|ENSEMBL:ENSP00000363777|VEGA:OTTHUMP00000041958 Tax_Id=9606 Gene_Symbol=FASN Fatty acid synthase	SDEAVKPFGLK	595.8266	1189.6387	2	35	-777.777	-777.777	-777.777	-777.777	0	0	2280.0861	0	0	0	1189.6342	595.8246479	1189.63477	0	FALSE			-777.777	-777.777	-777.777	1	18.5	M:\Shao-En\MSDATA\kinaseinhib\k252a\solcomp\100x\J4\kinaseinhib_k252a_solcomp_100x_J4_combo.mgf.html		1	-777.777	-777.777	M:\Shao-En\MSDATA\kinaseinhib\k252a\solcomp\100x\J4\m03152008_j4_6.raw		0	1189.634255		0	TRUE	0	-777.777
-1	1	0	1.283	0.29	IPI:IPI00847250.1	275721	SPACER	TREMBL:Q13587;Q4LE83|ENSEMBL:ENSP00000363777|VEGA:OTTHUMP00000041958 Tax_Id=9606 Gene_Symbol=FASN Fatty acid synthase	SDEAVKPFGLK	397.5536	1189.6391	3	33	-777.777	-777.777	-777.777	-777.777	2278.506325	7.710640553	2279.0683	2278.819892	2279.5802	47314.01458	1189.6342	397.5525639	1189.635904	1189.635951	FALSE			-777.777	-777.777	-777.777	1	15.9	M:\Shao-En\MSDATA\kinaseinhib\k252a\solcomp\100x\J4\kinaseinhib_k252a_solcomp_100x_J4_combo.mgf.html		1	-777.777	-777.777	M:\Shao-En\MSDATA\kinaseinhib\k252a\solcomp\100x\J4\m03152008_j4_6.raw		32885857.5	1189.634255		397.5536422	TRUE	397.5526061	-777.777
-1	1	0	1.283	0.29	IPI:IPI00847250.1	275721	SPACER	TREMBL:Q13587;Q4LE83|ENSEMBL:ENSP00000363777|VEGA:OTTHUMP00000041958 Tax_Id=9606 Gene_Symbol=FASN Fatty acid synthase	SDEAVKPFGLK	402.8961	1205.6664	3	24	-777.777	-777.777	-777.777	-777.777	0	0	2276.6973	0	0	0	1205.6626	402.8950392	1205.66333	0	FALSE			-777.777	-777.777	-777.777	1	10.2	M:\Shao-En\MSDATA\kinaseinhib\k252a\solcomp\100x\J4\kinaseinhib_k252a_solcomp_100x_J4_combo.mgf.html	2Lys8	1	-777.777	-777.777	M:\Shao-En\MSDATA\kinaseinhib\k252a\solcomp\100x\J4\m03152008_j4_6.raw		0	1189.634255		0	FALSE	0	-777.777
-1	1	0	1.283	0.29	IPI:IPI00847250.1	275721	SPACER	TREMBL:Q13587;Q4LE83|ENSEMBL:ENSP00000363777|VEGA:OTTHUMP00000041958 Tax_Id=9606 Gene_Symbol=FASN Fatty acid synthase	SEGVVAVLLTK	562.346	1122.6775	2	79	-777.777	-777.777	-777.777	-777.777	2750.185939	12.25094234	2748.2006	2750.286807	2749.4323	68186.17022	1122.6739	562.3442026	1122.67388	1114.660837	FALSE			-777.777	-777.777	-777.777	1	63.3	M:\Shao-En\MSDATA\kinaseinhib\k252a\solcomp\100x\J4\kinaseinhib_k252a_solcomp_100x_J4_combo.mgf.html	1Lys8	1	-777.777	-777.777	M:\Shao-En\MSDATA\kinaseinhib\k252a\solcomp\100x\J4\m03152008_j4_6.raw		27892575.61	1114.659745		562.3458731	TRUE	562.3440757	-777.777
-1	1	0	1.283	0.29	IPI:IPI00847250.1	275721	SPACER	TREMBL:Q13587;Q4LE83|ENSEMBL:ENSP00000363777|VEGA:OTTHUMP00000041958 Tax_Id=9606 Gene_Symbol=FASN Fatty acid synthase	SEGVVAVLLTK	558.3392	1114.6639	2	61	-777.777	-777.777	-777.777	-777.777	0	0	2748.9361	0	0	0	1114.6597	558.3374211	1114.660317	0	FALSE			-777.777	-777.777	-777.777	1	49	M:\Shao-En\MSDATA\kinaseinhib\k252a\solcomp\100x\J4\kinaseinhib_k252a_solcomp_100x_J4_combo.mgf.html		1	-777.777	-777.777	M:\Shao-En\MSDATA\kinaseinhib\k252a\solcomp\100x\J4\m03152008_j4_6.raw		0	1114.659745		0	TRUE	0	-777.777
-1	1	0	1.283	0.29	IPI:IPI00847250.1	275721	SPACER	TREMBL:Q13587;Q4LE83|ENSEMBL:ENSP00000363777|VEGA:OTTHUMP00000041958 Tax_Id=9606 Gene_Symbol=FASN Fatty acid synthase	SFYGSTLFLCR	675.8317	1349.6488	2	54	-777.777	-777.777	-777.777	-777.777	2861.607721	5.835416736	2861.4055	2861.640427	2861.6481	86390.19246	1349.6438	675.8293783	1349.644231	1349.644538	FALSE			-777.777	-777.777	-777.777	1	44.2	M:\Shao-En\MSDATA\kinaseinhib\k252a\solcomp\100x\J4\kinaseinhib_k252a_solcomp_100x_J4_combo.mgf.html		1	-777.777	-777.777	M:\Shao-En\MSDATA\kinaseinhib\k252a\solcomp\100x\J4\m03152008_j4_6.raw		26537406.06	1292.62233		675.8327662	TRUE	675.8304445	-777.777
-1	1	0	1.283	0.29	IPI:IPI00847250.1	275721	SPACER	TREMBL:Q13587;Q4LE83|ENSEMBL:ENSP00000363777|VEGA:OTTHUMP00000041958 Tax_Id=9606 Gene_Symbol=FASN Fatty acid synthase	SFYGSTLFLCR	678.8409	1355.6673	2	47	-777.777	-777.777	-777.777	-777.777	0	0	2860.355	0	0	0	1355.6639	678.8385644	1355.662603	0	FALSE			-777.777	-777.777	-777.777	1	32.2	M:\Shao-En\MSDATA\kinaseinhib\k252a\solcomp\100x\J4\kinaseinhib_k252a_solcomp_100x_J4_combo.mgf.html	1Arg6	1	-777.777	-777.777	M:\Shao-En\MSDATA\kinaseinhib\k252a\solcomp\100x\J4\m03152008_j4_6.raw		0	1292.62233		0	TRUE	0	-777.777
-1	1	0	1.283	0.29	IPI:IPI00847250.1	275721	SPACER	TREMBL:Q13587;Q4LE83|ENSEMBL:ENSP00000363777|VEGA:OTTHUMP00000041958 Tax_Id=9606 Gene_Symbol=FASN Fatty acid synthase	SLLVNPEGPTLMR	713.8919	1425.7692	2	52	-777.777	-777.777	-777.777	-777.777	2684.618076	10.3243282	2685.1179	2685.097196	2684.3203	126041.3958	1425.7649	713.8894025	1425.76428	1425.764308	FALSE			-777.777	-777.777	-777.777	1	36.2	M:\Shao-En\MSDATA\kinaseinhib\k252a\solcomp\100x\J4\kinaseinhib_k252a_solcomp_100x_J4_combo.mgf.html		1	-777.777	-777.777	M:\Shao-En\MSDATA\kinaseinhib\k252a\solcomp\100x\J4\m03152008_j4_6.raw		35185529.47	1425.764965		713.8918598	TRUE	713.8893623	-777.777
-1	1	0	1.283	0.29	IPI:IPI00847250.1	275721	SPACER	TREMBL:Q13587;Q4LE83|ENSEMBL:ENSP00000363777|VEGA:OTTHUMP00000041958 Tax_Id=9606 Gene_Symbol=FASN Fatty acid synthase	SLLVNPEGPTLMR	716.9027	1431.7908	2	47	-777.777	-777.777	-777.777	-777.777	0	0	2683.5363	0	0	0	1431.7851	716.9001886	1431.785852	0	FALSE			-777.777	-777.777	-777.777	1	31.1	M:\Shao-En\MSDATA\kinaseinhib\k252a\solcomp\100x\J4\kinaseinhib_k252a_solcomp_100x_J4_combo.mgf.html	1Arg6	1	-777.777	-777.777	M:\Shao-En\MSDATA\kinaseinhib\k252a\solcomp\100x\J4\m03152008_j4_6.raw		0	1425.764965		0	TRUE	0	-777.777
-1	1	0	1.283	0.29	IPI:IPI00847250.1	275721	SPACER	TREMBL:Q13587;Q4LE83|ENSEMBL:ENSP00000363777|VEGA:OTTHUMP00000041958 Tax_Id=9606 Gene_Symbol=FASN Fatty acid synthase	SLYQSAGVAPESFEYIEAHGTGTK	850.7474	2549.2202	3	40	-777.777	-777.777	-777.777	-777.777	2707.207773	8.174502298	2708.4518	2707.285764	2707.9352	120214.1641	2549.2165	850.7442702	2549.211023	2541.198855	FALSE			-777.777	-777.777	-777.777	1	31.1	M:\Shao-En\MSDATA\kinaseinhib\k252a\solcomp\100x\J4\kinaseinhib_k252a_solcomp_100x_J4_combo.mgf.html	1Lys8	1	-777.777	-777.777	M:\Shao-En\MSDATA\kinaseinhib\k252a\solcomp\100x\J4\m03152008_j4_6.raw		25847693.8	2541.202305		850.7473577	TRUE	850.7442279	-777.777
-1	1	0	1.283	0.29	IPI:IPI00847250.1	275721	SPACER	TREMBL:Q13587;Q4LE83|ENSEMBL:ENSP00000363777|VEGA:OTTHUMP00000041958 Tax_Id=9606 Gene_Symbol=FASN Fatty acid synthase	SLYQSAGVAPESFEYIEAHGTGTK	848.0765	2541.2078	3	28	-777.777	-777.777	-777.777	-777.777	0	0	2705.603	0	0	0	2541.2023	848.0733825	2541.19836	0	FALSE			-777.777	-777.777	-777.777	1	25.1	M:\Shao-En\MSDATA\kinaseinhib\k252a\solcomp\100x\J4\kinaseinhib_k252a_solcomp_100x_J4_combo.mgf.html		1	-777.777	-777.777	M:\Shao-En\MSDATA\kinaseinhib\k252a\solcomp\100x\J4\m03152008_j4_6.raw		0	2541.202305		0	TRUE	0	-777.777
-1	1	0	1.283	0.29	IPI:IPI00847250.1	275721	SPACER	TREMBL:Q13587;Q4LE83|ENSEMBL:ENSP00000363777|VEGA:OTTHUMP00000041958 Tax_Id=9606 Gene_Symbol=FASN Fatty acid synthase	TFCPAHK	434.7158	867.417	2	24	-777.777	-777.777	-777.777	-777.777	0	0	786.8422	0	0	0	867.4153	434.7145922	867.414659	0	FALSE			-777.777	-777.777	-777.777	1	2	M:\Shao-En\MSDATA\kinaseinhib\k252a\solcomp\100x\J4\kinaseinhib_k252a_solcomp_100x_J4_combo.mgf.html	1Lys8	1	-777.777	-777.777	M:\Shao-En\MSDATA\kinaseinhib\k252a\solcomp\100x\J4\m03152008_j4_6.raw		0	802.3795801		0	FALSE	0	-777.777
-1	1	0	1.283	0.29	IPI:IPI00847250.1	275721	SPACER	TREMBL:Q13587;Q4LE83|ENSEMBL:ENSP00000363777|VEGA:OTTHUMP00000041958 Tax_Id=9606 Gene_Symbol=FASN Fatty acid synthase	TFCPAHK	430.7088	859.4031	2	13	-777.777	-777.777	-777.777	-777.777	0	0	787.3392	0	0	0	859.401	430.7076107	859.4006961	0	FALSE			-777.777	-777.777	-777.777	1	5.7	M:\Shao-En\MSDATA\kinaseinhib\k252a\solcomp\100x\J4\kinaseinhib_k252a_solcomp_100x_J4_combo.mgf.html		1	-777.777	-777.777	M:\Shao-En\MSDATA\kinaseinhib\k252a\solcomp\100x\J4\m03152008_j4_6.raw		0	802.3795801		0	FALSE	0	-777.777
-1	1	0	1.283	0.29	IPI:IPI00847250.1	275721	SPACER	TREMBL:Q13587;Q4LE83|ENSEMBL:ENSP00000363777|VEGA:OTTHUMP00000041958 Tax_Id=9606 Gene_Symbol=FASN Fatty acid synthase	TLLEGSGLESIISIIHSSLAEPR	808.1153	2421.3241	3	60	-777.777	-777.777	-777.777	-777.777	3497.80802	14.02997467	3491.9133	3497.375727	3497.2153	118144.4266	2421.3114	808.1123672	2421.315313	2421.310164	FALSE			-777.777	-777.777	-777.777	1	53.9	M:\Shao-En\MSDATA\kinaseinhib\k252a\solcomp\100x\J4\kinaseinhib_k252a_solcomp_100x_J4_combo.mgf.html		1	-777.777	-777.777	M:\Shao-En\MSDATA\kinaseinhib\k252a\solcomp\100x\J4\m03152008_j4_6.raw		27290013.71	2421.311455		808.1136856	TRUE	808.1107527	-777.777
-1	1	0	1.283	0.29	IPI:IPI00847250.1	275721	SPACER	TREMBL:Q13587;Q4LE83|ENSEMBL:ENSP00000363777|VEGA:OTTHUMP00000041958 Tax_Id=9606 Gene_Symbol=FASN Fatty acid synthase	TLLEGSGLESIISIIHSSLAEPR	810.1201	2427.3386	3	56	-777.777	-777.777	-777.777	-777.777	0	0	3493.6749	0	0	0	2427.3316	810.1171579	2427.329686	0	FALSE			-777.777	-777.777	-777.777	1	48.9	M:\Shao-En\MSDATA\kinaseinhib\k252a\solcomp\100x\J4\kinaseinhib_k252a_solcomp_100x_J4_combo.mgf.html	1Arg6	1	-777.777	-777.777	M:\Shao-En\MSDATA\kinaseinhib\k252a\solcomp\100x\J4\m03152008_j4_6.raw		0	2421.311455		0	TRUE	0	-777.777
-1	1	0	1.283	0.29	IPI:IPI00847250.1	275721	SPACER	TREMBL:Q13587;Q4LE83|ENSEMBL:ENSP00000363777|VEGA:OTTHUMP00000041958 Tax_Id=9606 Gene_Symbol=FASN Fatty acid synthase	TLLEGSGLESIISIIHSSLAEPR	808.1154	2421.3244	3	41	-777.777	-777.777	-777.777	-777.777	0	0	3506.9895	0	0	0	2421.3114	808.1124672	2421.315613	0	FALSE			-777.777	-777.777	-777.777	1	37.9	M:\Shao-En\MSDATA\kinaseinhib\k252a\solcomp\100x\J4\kinaseinhib_k252a_solcomp_100x_J4_combo.mgf.html		1	-777.777	-777.777	M:\Shao-En\MSDATA\kinaseinhib\k252a\solcomp\100x\J4\m03152008_j4_6.raw		0	2421.311455		0	TRUE	0	-777.777
-1	1	0	1.283	0.29	IPI:IPI00847250.1	275721	SPACER	TREMBL:Q13587;Q4LE83|ENSEMBL:ENSP00000363777|VEGA:OTTHUMP00000041958 Tax_Id=9606 Gene_Symbol=FASN Fatty acid synthase	VFTTVGSAEK	523.785	1045.5554	2	48	-777.777	-777.777	-777.777	-777.777	1942.083365	26.22118792	1950.3487	1943.813921	1947.1524	185.4931026	1045.5535	523.7833807	1045.552236	1037.539293	FALSE			-777.777	-777.777	-777.777	1	32.3	M:\Shao-En\MSDATA\kinaseinhib\k252a\solcomp\100x\J4\kinaseinhib_k252a_solcomp_100x_J4_combo.mgf.html	1Lys8	1	-777.777	-777.777	M:\Shao-En\MSDATA\kinaseinhib\k252a\solcomp\100x\J4\m03152008_j4_6.raw		85989.10864	1037.539305		523.7849386	TRUE	523.7833193	-777.777
-1	1	0	1.283	0.29	IPI:IPI00847250.1	275721	SPACER	TREMBL:Q13587;Q4LE83|ENSEMBL:ENSP00000363777|VEGA:OTTHUMP00000041958 Tax_Id=9606 Gene_Symbol=FASN Fatty acid synthase	VFTTVGSAEK	519.7787	1037.5428	2	39	-777.777	-777.777	-777.777	-777.777	0	0	1989.9746	0	0	0	1037.5393	519.7770992	1037.539673	0	FALSE			-777.777	-777.777	-777.777	1	22.9	M:\Shao-En\MSDATA\kinaseinhib\k252a\solcomp\100x\J4\kinaseinhib_k252a_solcomp_100x_J4_combo.mgf.html		1	-777.777	-777.777	M:\Shao-En\MSDATA\kinaseinhib\k252a\solcomp\100x\J4\m03152008_j4_6.raw		0	1037.539305		0	TRUE	0	-777.777
-1	1	0	1.283	0.29	IPI:IPI00847250.1	275721	SPACER	TREMBL:Q13587;Q4LE83|ENSEMBL:ENSP00000363777|VEGA:OTTHUMP00000041958 Tax_Id=9606 Gene_Symbol=FASN Fatty acid synthase	VFTTVGSAEK	523.7847	1045.5549	2	37	-777.777	-777.777	-777.777	-777.777	0	0	1982.6141	0	0	0	1045.5535	523.7830807	1045.551636	0	FALSE			-777.777	-777.777	-777.777	1	19.3	M:\Shao-En\MSDATA\kinaseinhib\k252a\solcomp\100x\J4\kinaseinhib_k252a_solcomp_100x_J4_combo.mgf.html	1Lys8	1	-777.777	-777.777	M:\Shao-En\MSDATA\kinaseinhib\k252a\solcomp\100x\J4\m03152008_j4_6.raw		0	1037.539305		0	TRUE	0	-777.777
-1	1	0	1.283	0.29	IPI:IPI00847250.1	275721	SPACER	TREMBL:Q13587;Q4LE83|ENSEMBL:ENSP00000363777|VEGA:OTTHUMP00000041958 Tax_Id=9606 Gene_Symbol=FASN Fatty acid synthase	VFTTVGSAEK	523.785	1045.5555	2	36	-777.777	-777.777	-777.777	-777.777	0	0	1486.1076	0	0	0	1045.5535	523.7833807	1045.552236	0	FALSE			-777.777	-777.777	-777.777	1	19.3	M:\Shao-En\MSDATA\kinaseinhib\k252a\solcomp\100x\J4\kinaseinhib_k252a_solcomp_100x_J4_combo.mgf.html	1Lys8	1	-777.777	-777.777	M:\Shao-En\MSDATA\kinaseinhib\k252a\solcomp\100x\J4\m03152008_j4_6.raw		0	1037.539305		0	TRUE	0	-777.777
-1	1	0	1.283	0.29	IPI:IPI00847250.1	275721	SPACER	TREMBL:Q13587;Q4LE83|ENSEMBL:ENSP00000363777|VEGA:OTTHUMP00000041958 Tax_Id=9606 Gene_Symbol=FASN Fatty acid synthase	VFTTVGSAEK	523.7852	1045.5558	2	36	-777.777	-777.777	-777.777	-777.777	0	0	1702.7236	0	0	0	1045.5535	523.7835807	1045.552636	0	FALSE			-777.777	-777.777	-777.777	1	22.1	M:\Shao-En\MSDATA\kinaseinhib\k252a\solcomp\100x\J4\kinaseinhib_k252a_solcomp_100x_J4_combo.mgf.html	1Lys8	1	-777.777	-777.777	M:\Shao-En\MSDATA\kinaseinhib\k252a\solcomp\100x\J4\m03152008_j4_6.raw		0	1037.539305		0	TRUE	0	-777.777
-1	1	0	1.283	0.29	IPI:IPI00847250.1	275721	SPACER	TREMBL:Q13587;Q4LE83|ENSEMBL:ENSP00000363777|VEGA:OTTHUMP00000041958 Tax_Id=9606 Gene_Symbol=FASN Fatty acid synthase	VFTTVGSAEK	523.7847	1045.5549	2	34	-777.777	-777.777	-777.777	-777.777	0	0	2014.0394	0	0	0	1045.5535	523.7830807	1045.551636	0	FALSE			-777.777	-777.777	-777.777	1	20.9	M:\Shao-En\MSDATA\kinaseinhib\k252a\solcomp\100x\J4\kinaseinhib_k252a_solcomp_100x_J4_combo.mgf.html	1Lys8	1	-777.777	-777.777	M:\Shao-En\MSDATA\kinaseinhib\k252a\solcomp\100x\J4\m03152008_j4_6.raw		0	1037.539305		0	TRUE	0	-777.777
-1	1	0	1.283	0.29	IPI:IPI00847250.1	275721	SPACER	TREMBL:Q13587;Q4LE83|ENSEMBL:ENSP00000363777|VEGA:OTTHUMP00000041958 Tax_Id=9606 Gene_Symbol=FASN Fatty acid synthase	VFTTVGSAEK	523.7848	1045.5551	2	33	-777.777	-777.777	-777.777	-777.777	0	0	1919.947	0	0	0	1045.5535	523.7831807	1045.551836	0	FALSE			-777.777	-777.777	-777.777	1	19.8	M:\Shao-En\MSDATA\kinaseinhib\k252a\solcomp\100x\J4\kinaseinhib_k252a_solcomp_100x_J4_combo.mgf.html	1Lys8	1	-777.777	-777.777	M:\Shao-En\MSDATA\kinaseinhib\k252a\solcomp\100x\J4\m03152008_j4_6.raw		0	1037.539305		0	TRUE	0	-777.777
-1	1	0	1.283	0.29	IPI:IPI00847250.1	275721	SPACER	TREMBL:Q13587;Q4LE83|ENSEMBL:ENSP00000363777|VEGA:OTTHUMP00000041958 Tax_Id=9606 Gene_Symbol=FASN Fatty acid synthase	VFTTVGSAEK	523.7852	1045.5559	2	30	-777.777	-777.777	-777.777	-777.777	0	0	1889.581	0	0	0	1045.5535	523.7835807	1045.552636	0	FALSE			-777.777	-777.777	-777.777	1	16.6	M:\Shao-En\MSDATA\kinaseinhib\k252a\solcomp\100x\J4\kinaseinhib_k252a_solcomp_100x_J4_combo.mgf.html	1Lys8	1	-777.777	-777.777	M:\Shao-En\MSDATA\kinaseinhib\k252a\solcomp\100x\J4\m03152008_j4_6.raw		0	1037.539305		0	TRUE	0	-777.777
-1	1	0	1.283	0.29	IPI:IPI00847250.1	275721	SPACER	TREMBL:Q13587;Q4LE83|ENSEMBL:ENSP00000363777|VEGA:OTTHUMP00000041958 Tax_Id=9606 Gene_Symbol=FASN Fatty acid synthase	VFTTVGSAEK	523.7847	1045.5549	2	27	-777.777	-777.777	-777.777	-777.777	0	0	1857.8734	0	0	0	1045.5535	523.7830807	1045.551636	0	FALSE			-777.777	-777.777	-777.777	1	14.3	M:\Shao-En\MSDATA\kinaseinhib\k252a\solcomp\100x\J4\kinaseinhib_k252a_solcomp_100x_J4_combo.mgf.html	1Lys8	1	-777.777	-777.777	M:\Shao-En\MSDATA\kinaseinhib\k252a\solcomp\100x\J4\m03152008_j4_6.raw		0	1037.539305		0	TRUE	0	-777.777
-1	1	0	1.283	0.29	IPI:IPI00847250.1	275721	SPACER	TREMBL:Q13587;Q4LE83|ENSEMBL:ENSP00000363777|VEGA:OTTHUMP00000041958 Tax_Id=9606 Gene_Symbol=FASN Fatty acid synthase	VFTTVGSAEK	523.7851	1045.5556	2	27	-777.777	-777.777	-777.777	-777.777	0	0	1796.0681	0	0	0	1045.5535	523.7834807	1045.552436	0	FALSE			-777.777	-777.777	-777.777	1	16.4	M:\Shao-En\MSDATA\kinaseinhib\k252a\solcomp\100x\J4\kinaseinhib_k252a_solcomp_100x_J4_combo.mgf.html	1Lys8	1	-777.777	-777.777	M:\Shao-En\MSDATA\kinaseinhib\k252a\solcomp\100x\J4\m03152008_j4_6.raw		0	1037.539305		0	TRUE	0	-777.777
-1	1	0	1.283	0.29	IPI:IPI00847250.1	275721	SPACER	TREMBL:Q13587;Q4LE83|ENSEMBL:ENSP00000363777|VEGA:OTTHUMP00000041958 Tax_Id=9606 Gene_Symbol=FASN Fatty acid synthase	VFTTVGSAEK	523.7848	1045.5551	2	26	-777.777	-777.777	-777.777	-777.777	0	0	1826.501	0	0	0	1045.5535	523.7831807	1045.551836	0	FALSE			-777.777	-777.777	-777.777	1	16.5	M:\Shao-En\MSDATA\kinaseinhib\k252a\solcomp\100x\J4\kinaseinhib_k252a_solcomp_100x_J4_combo.mgf.html	1Lys8	1	-777.777	-777.777	M:\Shao-En\MSDATA\kinaseinhib\k252a\solcomp\100x\J4\m03152008_j4_6.raw		0	1037.539305		0	TRUE	0	-777.777
-1	1	0	1.283	0.29	IPI:IPI00847250.1	275721	SPACER	TREMBL:Q13587;Q4LE83|ENSEMBL:ENSP00000363777|VEGA:OTTHUMP00000041958 Tax_Id=9606 Gene_Symbol=FASN Fatty acid synthase	VFTTVGSAEK	519.7771	1037.5397	2	24	-777.777	-777.777	-777.777	-777.777	0	0	2020.5129	0	0	0	1037.5393	519.7754992	1037.536473	0	FALSE			-777.777	-777.777	-777.777	1	16	M:\Shao-En\MSDATA\kinaseinhib\k252a\solcomp\100x\J4\kinaseinhib_k252a_solcomp_100x_J4_combo.mgf.html		1	-777.777	-777.777	M:\Shao-En\MSDATA\kinaseinhib\k252a\solcomp\100x\J4\m03152008_j4_6.raw		0	1037.539305		0	FALSE	0	-777.777
-1	1	0	1.283	0.29	IPI:IPI00847250.1	275721	SPACER	TREMBL:Q13587;Q4LE83|ENSEMBL:ENSP00000363777|VEGA:OTTHUMP00000041958 Tax_Id=9606 Gene_Symbol=FASN Fatty acid synthase	VFTTVGSAEK	523.7852	1045.5559	2	21	-777.777	-777.777	-777.777	-777.777	0	0	1640.6079	0	0	0	1045.5535	523.7835807	1045.552636	0	FALSE			-777.777	-777.777	-777.777	1	12.3	M:\Shao-En\MSDATA\kinaseinhib\k252a\solcomp\100x\J4\kinaseinhib_k252a_solcomp_100x_J4_combo.mgf.html	1Lys8	1	-777.777	-777.777	M:\Shao-En\MSDATA\kinaseinhib\k252a\solcomp\100x\J4\m03152008_j4_6.raw		0	1037.539305		0	FALSE	0	-777.777
-1	1	0	1.283	0.29	IPI:IPI00847250.1	275721	SPACER	TREMBL:Q13587;Q4LE83|ENSEMBL:ENSP00000363777|VEGA:OTTHUMP00000041958 Tax_Id=9606 Gene_Symbol=FASN Fatty acid synthase	VFTTVGSAEK	519.7787	1037.5429	2	17	-777.777	-777.777	-777.777	-777.777	0	0	1958.5812	0	0	0	1037.5393	519.7770992	1037.539673	0	FALSE			-777.777	-777.777	-777.777	1	5.8	M:\Shao-En\MSDATA\kinaseinhib\k252a\solcomp\100x\J4\kinaseinhib_k252a_solcomp_100x_J4_combo.mgf.html		1	-777.777	-777.777	M:\Shao-En\MSDATA\kinaseinhib\k252a\solcomp\100x\J4\m03152008_j4_6.raw		0	1037.539305		0	FALSE	0	-777.777
-1	1	0	1.283	0.29	IPI:IPI00847250.1	275721	SPACER	TREMBL:Q13587;Q4LE83|ENSEMBL:ENSP00000363777|VEGA:OTTHUMP00000041958 Tax_Id=9606 Gene_Symbol=FASN Fatty acid synthase	VFTTVGSAEK	523.7849	1045.5553	2	10	-777.777	-777.777	-777.777	-777.777	0	0	1764.9407	0	0	0	1045.5535	523.7832807	1045.552036	0	FALSE			-777.777	-777.777	-777.777	1	0.2	M:\Shao-En\MSDATA\kinaseinhib\k252a\solcomp\100x\J4\kinaseinhib_k252a_solcomp_100x_J4_combo.mgf.html	1Lys8	1	-777.777	-777.777	M:\Shao-En\MSDATA\kinaseinhib\k252a\solcomp\100x\J4\m03152008_j4_6.raw		0	1037.539305		0	FALSE	0	-777.777
-1	1	0	1.283	0.29	IPI:IPI00847250.1	275721	SPACER	TREMBL:Q13587;Q4LE83|ENSEMBL:ENSP00000363777|VEGA:OTTHUMP00000041958 Tax_Id=9606 Gene_Symbol=FASN Fatty acid synthase	VLEALLPLK	502.3374	1002.6603	2	65	-777.777	-777.777	-777.777	-777.777	2792.247682	12.29526815	2788.8622	2792.426582	2794.7768	87635.96368	1002.6568	502.3358798	1002.657234	994.6435116	FALSE			-777.777	-777.777	-777.777	1	35.4	M:\Shao-En\MSDATA\kinaseinhib\k252a\solcomp\100x\J4\kinaseinhib_k252a_solcomp_100x_J4_combo.mgf.html	1Lys8	1	-777.777	-777.777	M:\Shao-En\MSDATA\kinaseinhib\k252a\solcomp\100x\J4\m03152008_j4_6.raw		43511895.75	994.6426347		502.3373225	TRUE	502.3358023	-777.777
-1	1	0	1.283	0.29	IPI:IPI00847250.1	275721	SPACER	TREMBL:Q13587;Q4LE83|ENSEMBL:ENSP00000363777|VEGA:OTTHUMP00000041958 Tax_Id=9606 Gene_Symbol=FASN Fatty acid synthase	VLEALLPLK	498.3308	994.647	2	46	-777.777	-777.777	-777.777	-777.777	0	0	2789.8978	0	0	0	994.6426	498.3292983	994.6440713	0	FALSE			-777.777	-777.777	-777.777	1	30.1	M:\Shao-En\MSDATA\kinaseinhib\k252a\solcomp\100x\J4\kinaseinhib_k252a_solcomp_100x_J4_combo.mgf.html		1	-777.777	-777.777	M:\Shao-En\MSDATA\kinaseinhib\k252a\solcomp\100x\J4\m03152008_j4_6.raw		0	994.6426347		0	TRUE	0	-777.777
-1	1	0	1.283	0.29	IPI:IPI00847250.1	275721	SPACER	TREMBL:Q13587;Q4LE83|ENSEMBL:ENSP00000363777|VEGA:OTTHUMP00000041958 Tax_Id=9606 Gene_Symbol=FASN Fatty acid synthase	VLFPATGYLSIVWK	797.4596	1592.9047	2	69	-777.777	-777.777	-777.777	-777.777	3268.205454	15.06200928	3268.2445	3268.468649	3268.5079	31243.25829	1592.8966	797.4567164	1592.898907	1592.896922	FALSE			-777.777	-777.777	-777.777	1	60.7	M:\Shao-En\MSDATA\kinaseinhib\k252a\solcomp\100x\J4\kinaseinhib_k252a_solcomp_100x_J4_combo.mgf.html		1	-777.777	-777.777	M:\Shao-En\MSDATA\kinaseinhib\k252a\solcomp\100x\J4\m03152008_j4_6.raw		7383183.737	1592.896615		797.4594266	TRUE	797.456543	-777.777
-1	1	0	1.283	0.29	IPI:IPI00847250.1	275721	SPACER	TREMBL:Q13587;Q4LE83|ENSEMBL:ENSP00000363777|VEGA:OTTHUMP00000041958 Tax_Id=9606 Gene_Symbol=FASN Fatty acid synthase	VLFPATGYLSIVWK	801.4659	1600.9172	2	52	-777.777	-777.777	-777.777	-777.777	0	0	3264.2122	0	0	0	1600.9108	801.4629979	1600.91147	0	FALSE			-777.777	-777.777	-777.777	1	40	M:\Shao-En\MSDATA\kinaseinhib\k252a\solcomp\100x\J4\kinaseinhib_k252a_solcomp_100x_J4_combo.mgf.html	1Lys8	1	-777.777	-777.777	M:\Shao-En\MSDATA\kinaseinhib\k252a\solcomp\100x\J4\m03152008_j4_6.raw		0	1592.896615		0	TRUE	0	-777.777
-1	1	0	1.283	0.29	IPI:IPI00847250.1	275721	SPACER	TREMBL:Q13587;Q4LE83|ENSEMBL:ENSP00000363777|VEGA:OTTHUMP00000041958 Tax_Id=9606 Gene_Symbol=FASN Fatty acid synthase	VLLSLEHGLWAPNLHFHSPNPEIPALLDGR	669.3643	3341.7849	5	16	-777.777	-777.777	-777.777	-777.777	0	0	3037.1764	0	0	0	3341.7672	669.3620082	3341.773727	0	FALSE			-777.777	-777.777	-777.777	1	10.1	M:\Shao-En\MSDATA\kinaseinhib\k252a\solcomp\100x\J4\kinaseinhib_k252a_solcomp_100x_J4_combo.mgf.html		1	-777.777	-777.777	M:\Shao-En\MSDATA\kinaseinhib\k252a\solcomp\100x\J4\m03152008_j4_6.raw		0	3341.767235		0	FALSE	0	-777.777
-1	1	0	1.283	0.29	IPI:IPI00847250.1	275721	SPACER	TREMBL:Q13587;Q4LE83|ENSEMBL:ENSP00000363777|VEGA:OTTHUMP00000041958 Tax_Id=9606 Gene_Symbol=FASN Fatty acid synthase	VLQGDLVMNVYR	703.8799	1405.7452	2	78	-777.777	-777.777	-777.777	-777.777	2678.962379	10.05635729	2681.7134	2679.607322	2678.8106	53393.58291	1405.7387	703.8774487	1405.740372	1405.738585	FALSE			-777.777	-777.777	-777.777	1	58.5	M:\Shao-En\MSDATA\kinaseinhib\k252a\solcomp\100x\J4\kinaseinhib_k252a_solcomp_100x_J4_combo.mgf.html		1	-777.777	-777.777	M:\Shao-En\MSDATA\kinaseinhib\k252a\solcomp\100x\J4\m03152008_j4_6.raw		15456283.56	1405.738755		703.8786809	TRUE	703.8762296	-777.777
-1	1	0	1.283	0.29	IPI:IPI00847250.1	275721	SPACER	TREMBL:Q13587;Q4LE83|ENSEMBL:ENSP00000363777|VEGA:OTTHUMP00000041958 Tax_Id=9606 Gene_Symbol=FASN Fatty acid synthase	VLQGDLVMNVYR	706.8888	1411.7631	2	61	-777.777	-777.777	-777.777	-777.777	0	0	2679.6127	0	0	0	1411.7588	706.8863348	1411.758144	0	FALSE			-777.777	-777.777	-777.777	1	43.3	M:\Shao-En\MSDATA\kinaseinhib\k252a\solcomp\100x\J4\kinaseinhib_k252a_solcomp_100x_J4_combo.mgf.html	1Arg6	1	-777.777	-777.777	M:\Shao-En\MSDATA\kinaseinhib\k252a\solcomp\100x\J4\m03152008_j4_6.raw		0	1405.738755		0	TRUE	0	-777.777
-1	1	0	1.283	0.29	IPI:IPI00847250.1	275721	SPACER	TREMBL:Q13587;Q4LE83|ENSEMBL:ENSP00000363777|VEGA:OTTHUMP00000041958 Tax_Id=9606 Gene_Symbol=FASN Fatty acid synthase	VRPGETLLIHSGSGGVGQAAIAIALSLGCR	740.911	2959.615	4	12	-777.777	-777.777	-777.777	-777.777	0	0	3119.1291	0	0	0	2959.6024	740.9083776	2959.60446	0	FALSE			-777.777	-777.777	-777.777	1	8	M:\Shao-En\MSDATA\kinaseinhib\k252a\solcomp\100x\J4\kinaseinhib_k252a_solcomp_100x_J4_combo.mgf.html		1	-777.777	-777.777	M:\Shao-En\MSDATA\kinaseinhib\k252a\solcomp\100x\J4\m03152008_j4_6.raw		0	2902.58102		0	FALSE	0	-777.777
-1	1	0	1.283	0.29	IPI:IPI00847250.1	275721	SPACER	TREMBL:Q13587;Q4LE83|ENSEMBL:ENSP00000363777|VEGA:OTTHUMP00000041958 Tax_Id=9606 Gene_Symbol=FASN Fatty acid synthase	VSVHVIEGDHR	627.3399	1252.6652	2	46	-777.777	-777.777	-777.777	-777.777	1002.505421	31.04054738	995.4145	1002.091036	1002.2568	5404.940146	1252.6619	627.3378023	1252.661079	1246.639519	FALSE			-777.777	-777.777	-777.777	1	27.4	M:\Shao-En\MSDATA\kinaseinhib\k252a\solcomp\100x\J4\kinaseinhib_k252a_solcomp_100x_J4_combo.mgf.html	1Arg6	1	-777.777	-777.777	M:\Shao-En\MSDATA\kinaseinhib\k252a\solcomp\100x\J4\m03152008_j4_6.raw		1836666.065	1246.641805		627.3397542	TRUE	627.3376565	-777.777
-1	1	0	1.283	0.29	IPI:IPI00847250.1	275721	SPACER	TREMBL:Q13587;Q4LE83|ENSEMBL:ENSP00000363777|VEGA:OTTHUMP00000041958 Tax_Id=9606 Gene_Symbol=FASN Fatty acid synthase	VSVHVIEGDHR	624.3293	1246.6441	2	35	-777.777	-777.777	-777.777	-777.777	0	0	994.3142	0	0	0	1246.6418	624.3272162	1246.639907	0	FALSE			-777.777	-777.777	-777.777	1	17.6	M:\Shao-En\MSDATA\kinaseinhib\k252a\solcomp\100x\J4\kinaseinhib_k252a_solcomp_100x_J4_combo.mgf.html		1	-777.777	-777.777	M:\Shao-En\MSDATA\kinaseinhib\k252a\solcomp\100x\J4\m03152008_j4_6.raw		0	1246.641805		0	TRUE	0	-777.777
-1	1	0	1.283	0.29	IPI:IPI00847250.1	275721	SPACER	TREMBL:Q13587;Q4LE83|ENSEMBL:ENSP00000363777|VEGA:OTTHUMP00000041958 Tax_Id=9606 Gene_Symbol=FASN Fatty acid synthase	VSVHVIEGDHR	418.5622	1252.6648	3	39	-777.777	-777.777	-777.777	-777.777	1002.203135	28.78645355	995.1434	1003.297526	1002.2568	7088.3847	1252.6619	418.5610668	1252.661412	1246.640961	FALSE			-777.777	-777.777	-777.777	1	19.6	M:\Shao-En\MSDATA\kinaseinhib\k252a\solcomp\100x\J4\kinaseinhib_k252a_solcomp_100x_J4_combo.mgf.html	1Arg6	1	-777.777	-777.777	M:\Shao-En\MSDATA\kinaseinhib\k252a\solcomp\100x\J4\m03152008_j4_6.raw		4614979.094	1246.641805		418.5621513	TRUE	418.5610181	-777.777
-1	1	0	1.283	0.29	IPI:IPI00847250.1	275721	SPACER	TREMBL:Q13587;Q4LE83|ENSEMBL:ENSP00000363777|VEGA:OTTHUMP00000041958 Tax_Id=9606 Gene_Symbol=FASN Fatty acid synthase	VSVHVIEGDHR	416.5555	1246.6446	3	37	-777.777	-777.777	-777.777	-777.777	0	0	1004.6785	0	0	0	1246.6418	416.5543761	1246.64134	0	FALSE			-777.777	-777.777	-777.777	1	27.4	M:\Shao-En\MSDATA\kinaseinhib\k252a\solcomp\100x\J4\kinaseinhib_k252a_solcomp_100x_J4_combo.mgf.html		1	-777.777	-777.777	M:\Shao-En\MSDATA\kinaseinhib\k252a\solcomp\100x\J4\m03152008_j4_6.raw		0	1246.641805		0	TRUE	0	-777.777
-1	1	0	1.283	0.29	IPI:IPI00847250.1	275721	SPACER	TREMBL:Q13587;Q4LE83|ENSEMBL:ENSP00000363777|VEGA:OTTHUMP00000041958 Tax_Id=9606 Gene_Symbol=FASN Fatty acid synthase	VSVHVIEGDHR	418.5622	1252.6647	3	32	-777.777	-777.777	-777.777	-777.777	0	0	1013.1094	0	0	0	1252.6619	418.5610668	1252.661412	0	FALSE			-777.777	-777.777	-777.777	1	23.4	M:\Shao-En\MSDATA\kinaseinhib\k252a\solcomp\100x\J4\kinaseinhib_k252a_solcomp_100x_J4_combo.mgf.html	1Arg6	1	-777.777	-777.777	M:\Shao-En\MSDATA\kinaseinhib\k252a\solcomp\100x\J4\m03152008_j4_6.raw		0	1246.641805		0	TRUE	0	-777.777
-1	1	0	1.283	0.29	IPI:IPI00847250.1	275721	SPACER	TREMBL:Q13587;Q4LE83|ENSEMBL:ENSP00000363777|VEGA:OTTHUMP00000041958 Tax_Id=9606 Gene_Symbol=FASN Fatty acid synthase	VSVHVIEGDHR	416.5555	1246.6446	3	20	-777.777	-777.777	-777.777	-777.777	0	0	990.3123	0	0	0	1246.6418	416.5543761	1246.64134	0	FALSE			-777.777	-777.777	-777.777	1	9.9	M:\Shao-En\MSDATA\kinaseinhib\k252a\solcomp\100x\J4\kinaseinhib_k252a_solcomp_100x_J4_combo.mgf.html		1	-777.777	-777.777	M:\Shao-En\MSDATA\kinaseinhib\k252a\solcomp\100x\J4\m03152008_j4_6.raw		0	1246.641805		0	FALSE	0	-777.777
-1	1	0	1.283	0.29	IPI:IPI00847250.1	275721	SPACER	TREMBL:Q13587;Q4LE83|ENSEMBL:ENSP00000363777|VEGA:OTTHUMP00000041958 Tax_Id=9606 Gene_Symbol=FASN Fatty acid synthase	VTAIHIDPATHR	665.8666	1329.7186	2	49	-777.777	-777.777	-777.777	-777.777	2087.832964	14.6387172	2088.0341	2088.525781	2087.522	13470.22589	1329.7153	665.8643243	1329.714123	1329.714036	FALSE			-777.777	-777.777	-777.777	1	35.8	M:\Shao-En\MSDATA\kinaseinhib\k252a\solcomp\100x\J4\kinaseinhib_k252a_solcomp_100x_J4_combo.mgf.html		1	-777.777	-777.777	M:\Shao-En\MSDATA\kinaseinhib\k252a\solcomp\100x\J4\m03152008_j4_6.raw		4262359.023	1329.715305		665.8665722	TRUE	665.8642965	-777.777
-1	1	0	1.283	0.29	IPI:IPI00847250.1	275721	SPACER	TREMBL:Q13587;Q4LE83|ENSEMBL:ENSP00000363777|VEGA:OTTHUMP00000041958 Tax_Id=9606 Gene_Symbol=FASN Fatty acid synthase	VTAIHIDPATHR	668.8762	1335.7377	2	43	-777.777	-777.777	-777.777	-777.777	0	0	2085.1583	0	0	0	1335.7354	668.8739104	1335.733295	0	FALSE			-777.777	-777.777	-777.777	1	33.3	M:\Shao-En\MSDATA\kinaseinhib\k252a\solcomp\100x\J4\kinaseinhib_k252a_solcomp_100x_J4_combo.mgf.html	1Arg6	1	-777.777	-777.777	M:\Shao-En\MSDATA\kinaseinhib\k252a\solcomp\100x\J4\m03152008_j4_6.raw		0	1329.715305		0	TRUE	0	-777.777
-1	1	0	1.283	0.29	IPI:IPI00847250.1	275721	SPACER	TREMBL:Q13587;Q4LE83|ENSEMBL:ENSP00000363777|VEGA:OTTHUMP00000041958 Tax_Id=9606 Gene_Symbol=FASN Fatty acid synthase	VTAIHIDPATHR	444.2466	1329.7181	3	43	-777.777	-777.777	-777.777	-777.777	2088.49016	14.6387172	2089.9264	2086.854708	2087.522	67823.12788	1329.7153	444.2453482	1329.714256	1329.714953	FALSE			-777.777	-777.777	-777.777	1	30.1	M:\Shao-En\MSDATA\kinaseinhib\k252a\solcomp\100x\J4\kinaseinhib_k252a_solcomp_100x_J4_combo.mgf.html		1	-777.777	-777.777	M:\Shao-En\MSDATA\kinaseinhib\k252a\solcomp\100x\J4\m03152008_j4_6.raw		40018185.5	1329.715305		444.2467861	TRUE	444.2455343	-777.777
-1	1	0	1.283	0.29	IPI:IPI00847250.1	275721	SPACER	TREMBL:Q13587;Q4LE83|ENSEMBL:ENSP00000363777|VEGA:OTTHUMP00000041958 Tax_Id=9606 Gene_Symbol=FASN Fatty acid synthase	VTVAGGVHISGLHTESAPR	632.0144	1893.0214	3	60	-777.777	-777.777	-777.777	-777.777	2290.574052	8.026446381	2289.8331	2290.169799	2290.1092	50397.52289	1893.0163	632.0122807	1893.015054	1886.996438	FALSE			-777.777	-777.777	-777.777	1	54.1	M:\Shao-En\MSDATA\kinaseinhib\k252a\solcomp\100x\J4\kinaseinhib_k252a_solcomp_100x_J4_combo.mgf.html	1Arg6	1	-777.777	-777.777	M:\Shao-En\MSDATA\kinaseinhib\k252a\solcomp\100x\J4\m03152008_j4_6.raw		16968124.88	1886.996215		632.014631	TRUE	632.0125117	-777.777
-1	1	0	1.283	0.29	IPI:IPI00847250.1	275721	SPACER	TREMBL:Q13587;Q4LE83|ENSEMBL:ENSP00000363777|VEGA:OTTHUMP00000041958 Tax_Id=9606 Gene_Symbol=FASN Fatty acid synthase	VTVAGGVHISGLHTESAPR	630.0081	1887.0024	3	25	-777.777	-777.777	-777.777	-777.777	0	0	2293.168	0	0	0	1886.9962	630.00599	1886.996182	0	FALSE			-777.777	-777.777	-777.777	1	15.8	M:\Shao-En\MSDATA\kinaseinhib\k252a\solcomp\100x\J4\kinaseinhib_k252a_solcomp_100x_J4_combo.mgf.html		1	-777.777	-777.777	M:\Shao-En\MSDATA\kinaseinhib\k252a\solcomp\100x\J4\m03152008_j4_6.raw		0	1886.996215		0	FALSE	0	-777.777
-1	1	0	1.283	0.29	IPI:IPI00847250.1	275721	SPACER	TREMBL:Q13587;Q4LE83|ENSEMBL:ENSP00000363777|VEGA:OTTHUMP00000041958 Tax_Id=9606 Gene_Symbol=FASN Fatty acid synthase	VTVAGGVHISGLHTESAPR	472.7581	1887.0033	4	18	-777.777	-777.777	-777.777	-777.777	0	0	2290.8559	0	0	0	1886.9962	472.7567165	1886.997815	0	FALSE			-777.777	-777.777	-777.777	1	9.3	M:\Shao-En\MSDATA\kinaseinhib\k252a\solcomp\100x\J4\kinaseinhib_k252a_solcomp_100x_J4_combo.mgf.html		1	-777.777	-777.777	M:\Shao-En\MSDATA\kinaseinhib\k252a\solcomp\100x\J4\m03152008_j4_6.raw		0	1886.996215		0	FALSE	0	-777.777
-1	1	0	1.283	0.29	IPI:IPI00847250.1	275721	SPACER	TREMBL:Q13587;Q4LE83|ENSEMBL:ENSP00000363777|VEGA:OTTHUMP00000041958 Tax_Id=9606 Gene_Symbol=FASN Fatty acid synthase	VTVAGGVHISGLHTESAPR	474.2627	1893.0216	4	11	-777.777	-777.777	-777.777	-777.777	0	0	2288.7954	0	0	0	1893.0163	474.2613095	1893.016187	0	FALSE			-777.777	-777.777	-777.777	1	1.8	M:\Shao-En\MSDATA\kinaseinhib\k252a\solcomp\100x\J4\kinaseinhib_k252a_solcomp_100x_J4_combo.mgf.html	1Arg6	1	-777.777	-777.777	M:\Shao-En\MSDATA\kinaseinhib\k252a\solcomp\100x\J4\m03152008_j4_6.raw		0	1886.996215		0	FALSE	0	-777.777
-1	1	0	1.283	0.29	IPI:IPI00847250.1	275721	SPACER	TREMBL:Q13587;Q4LE83|ENSEMBL:ENSP00000363777|VEGA:OTTHUMP00000041958 Tax_Id=9606 Gene_Symbol=FASN Fatty acid synthase	VVEVLAGHGHLYSR	771.9304	1541.8462	2	64	-777.777	-777.777	-777.777	-777.777	2243.463507	7.876218501	2246.1118	2243.5843	2242.8357	38733.65784	1541.8409	771.9276343	1541.840743	1535.818328	FALSE			-777.777	-777.777	-777.777	1	53.7	M:\Shao-En\MSDATA\kinaseinhib\k252a\solcomp\100x\J4\kinaseinhib_k252a_solcomp_100x_J4_combo.mgf.html	1Arg6	1	-777.777	-777.777	M:\Shao-En\MSDATA\kinaseinhib\k252a\solcomp\100x\J4\m03152008_j4_6.raw		9686347.934	1535.820825		771.9304476	TRUE	771.9276819	-777.777
-1	1	0	1.283	0.29	IPI:IPI00847250.1	275721	SPACER	TREMBL:Q13587;Q4LE83|ENSEMBL:ENSP00000363777|VEGA:OTTHUMP00000041958 Tax_Id=9606 Gene_Symbol=FASN Fatty acid synthase	VVEVLAGHGHLYSR	514.9552	1541.8439	3	39	-777.777	-777.777	-777.777	-777.777	2243.477867	7.876218501	2241.5784	2243.666405	2242.8357	76373.42861	1541.8409	514.9536215	1541.839076	1535.819103	FALSE			-777.777	-777.777	-777.777	1	28	M:\Shao-En\MSDATA\kinaseinhib\k252a\solcomp\100x\J4\kinaseinhib_k252a_solcomp_100x_J4_combo.mgf.html	1Arg6	1	-777.777	-777.777	M:\Shao-En\MSDATA\kinaseinhib\k252a\solcomp\100x\J4\m03152008_j4_6.raw		35382535.91	1535.820825		514.9552073	TRUE	514.9536288	-777.777
-1	1	0	1.283	0.29	IPI:IPI00847250.1	275721	SPACER	TREMBL:Q13587;Q4LE83|ENSEMBL:ENSP00000363777|VEGA:OTTHUMP00000041958 Tax_Id=9606 Gene_Symbol=FASN Fatty acid synthase	VVEVLAGHGHLYSR	512.9495	1535.8267	3	22	-777.777	-777.777	-777.777	-777.777	0	0	2246.8774	0	0	0	1535.8208	512.9479308	1535.822004	0	FALSE			-777.777	-777.777	-777.777	1	7.9	M:\Shao-En\MSDATA\kinaseinhib\k252a\solcomp\100x\J4\kinaseinhib_k252a_solcomp_100x_J4_combo.mgf.html		1	-777.777	-777.777	M:\Shao-En\MSDATA\kinaseinhib\k252a\solcomp\100x\J4\m03152008_j4_6.raw		0	1535.820825		0	FALSE	0	-777.777
-1	1	0	1.283	0.29	IPI:IPI00847250.1	275721	SPACER	TREMBL:Q13587;Q4LE83|ENSEMBL:ENSP00000363777|VEGA:OTTHUMP00000041958 Tax_Id=9606 Gene_Symbol=FASN Fatty acid synthase	VVVQVLAEEPEAVLK	815.9806	1629.9466	2	83	-777.777	-777.777	-777.777	-777.777	2805.56798	8.347186086	2803.0207	2805.994276	2805.9581	280619.8042	1629.9432	815.9776308	1629.940736	1621.928722	FALSE			-777.777	-777.777	-777.777	1	70.3	M:\Shao-En\MSDATA\kinaseinhib\k252a\solcomp\100x\J4\kinaseinhib_k252a_solcomp_100x_J4_combo.mgf.html	1Lys8	1	-777.777	-777.777	M:\Shao-En\MSDATA\kinaseinhib\k252a\solcomp\100x\J4\m03152008_j4_6.raw		64533303.84	1621.929025		815.9806006	TRUE	815.9776314	-777.777
-1	1	0	1.283	0.29	IPI:IPI00847250.1	275721	SPACER	TREMBL:Q13587;Q4LE83|ENSEMBL:ENSP00000363777|VEGA:OTTHUMP00000041958 Tax_Id=9606 Gene_Symbol=FASN Fatty acid synthase	VVVQVLAEEPEAVLK	811.9746	1621.9347	2	78	-777.777	-777.777	-777.777	-777.777	0	0	2803.2824	0	0	0	1621.929	811.9716493	1621.928773	0	FALSE			-777.777	-777.777	-777.777	1	61.8	M:\Shao-En\MSDATA\kinaseinhib\k252a\solcomp\100x\J4\kinaseinhib_k252a_solcomp_100x_J4_combo.mgf.html		1	-777.777	-777.777	M:\Shao-En\MSDATA\kinaseinhib\k252a\solcomp\100x\J4\m03152008_j4_6.raw		0	1621.929025		0	TRUE	0	-777.777
-1	1	0	1.283	0.29	IPI:IPI00847250.1	275721	SPACER	TREMBL:Q13587;Q4LE83|ENSEMBL:ENSP00000363777|VEGA:OTTHUMP00000041958 Tax_Id=9606 Gene_Symbol=FASN Fatty acid synthase	VVVQVLAEEPEAVLK	544.3237	1629.9493	3	64	-777.777	-777.777	-777.777	-777.777	2805.42198	8.347186086	2804.8976	2805.310914	2805.9581	36837.98047	1629.9432	544.3219858	1629.944169	1621.931078	FALSE			-777.777	-777.777	-777.777	1	50.5	M:\Shao-En\MSDATA\kinaseinhib\k252a\solcomp\100x\J4\kinaseinhib_k252a_solcomp_100x_J4_combo.mgf.html	1Lys8	1	-777.777	-777.777	M:\Shao-En\MSDATA\kinaseinhib\k252a\solcomp\100x\J4\m03152008_j4_6.raw		15821393.59	1621.929025		544.3245077	TRUE	544.3227936	-777.777
-1	1	0	1.283	0.29	IPI:IPI00847250.1	275721	SPACER	TREMBL:Q13587;Q4LE83|ENSEMBL:ENSP00000363777|VEGA:OTTHUMP00000041958 Tax_Id=9606 Gene_Symbol=FASN Fatty acid synthase	VVVQVLAEEPEAVLK	541.6527	1621.9361	3	53	-777.777	-777.777	-777.777	-777.777	0	0	2807.2914	0	0	0	1621.929	541.6509982	1621.931206	0	FALSE			-777.777	-777.777	-777.777	1	36.9	M:\Shao-En\MSDATA\kinaseinhib\k252a\solcomp\100x\J4\kinaseinhib_k252a_solcomp_100x_J4_combo.mgf.html		1	-777.777	-777.777	M:\Shao-En\MSDATA\kinaseinhib\k252a\solcomp\100x\J4\m03152008_j4_6.raw		0	1621.929025		0	TRUE	0	-777.777
-1	1	0	1.283	0.29	IPI:IPI00847250.1	275721	SPACER	TREMBL:Q13587;Q4LE83|ENSEMBL:ENSP00000363777|VEGA:OTTHUMP00000041958 Tax_Id=9606 Gene_Symbol=FASN Fatty acid synthase	WLSTSIPEAQWHSSLAR	659.011	1974.0112	3	35	-777.777	-777.777	-777.777	-777.777	2685.268488	8.127519555	2684.8314	2685.260772	2684.3203	137470.9149	1974.0055	659.008756	1974.00448	1967.98423	FALSE			-777.777	-777.777	-777.777	1	26.6	M:\Shao-En\MSDATA\kinaseinhib\k252a\solcomp\100x\J4\kinaseinhib_k252a_solcomp_100x_J4_combo.mgf.html	1Arg6	1	-777.777	-777.777	M:\Shao-En\MSDATA\kinaseinhib\k252a\solcomp\100x\J4\m03152008_j4_6.raw		43919662.94	1967.985335		659.0109951	TRUE	659.0087511	-777.777
-1	1	0	1.283	0.29	IPI:IPI00847250.1	275721	SPACER	TREMBL:Q13587;Q4LE83|ENSEMBL:ENSP00000363777|VEGA:OTTHUMP00000041958 Tax_Id=9606 Gene_Symbol=FASN Fatty acid synthase	WTSQDSLLGMEFSGR	857.404	1712.7934	2	94	-777.777	-777.777	-777.777	-777.777	2901.282728	8.257731247	2901.5673	2902.073197	2902.1084	69535.42344	1712.7828	857.4008395	1712.787154	1712.780974	FALSE			-777.777	-777.777	-777.777	1	85.7	M:\Shao-En\MSDATA\kinaseinhib\k252a\solcomp\100x\J4\kinaseinhib_k252a_solcomp_100x_J4_combo.mgf.html		1	-777.777	-777.777	M:\Shao-En\MSDATA\kinaseinhib\k252a\solcomp\100x\J4\m03152008_j4_6.raw		14713381.99	1712.782805		857.4003307	TRUE	857.3971702	-777.777
-1	1	0	1.283	0.29	IPI:IPI00847250.1	275721	SPACER	TREMBL:Q13587;Q4LE83|ENSEMBL:ENSP00000363777|VEGA:OTTHUMP00000041958 Tax_Id=9606 Gene_Symbol=FASN Fatty acid synthase	WTSQDSLLGMEFSGR	860.4108	1718.8071	2	94	-777.777	-777.777	-777.777	-777.777	0	0	2901.2995	0	0	0	1718.8029	860.4076256	1718.800726	0	FALSE			-777.777	-777.777	-777.777	1	85.9	M:\Shao-En\MSDATA\kinaseinhib\k252a\solcomp\100x\J4\kinaseinhib_k252a_solcomp_100x_J4_combo.mgf.html	1Arg6	1	-777.777	-777.777	M:\Shao-En\MSDATA\kinaseinhib\k252a\solcomp\100x\J4\m03152008_j4_6.raw		0	1712.782805		0	TRUE	0	-777.777
-1	1	0	1.283	0.29	IPI:IPI00847250.1	275721	SPACER	TREMBL:Q13587;Q4LE83|ENSEMBL:ENSP00000363777|VEGA:OTTHUMP00000041958 Tax_Id=9606 Gene_Symbol=FASN Fatty acid synthase	WVCSSLR	454.2274	906.4402	2	15	-777.777	-777.777	-777.777	-777.777	0	0	2234.9857	0	0	0	906.4382	454.2261021	906.4376788	0	FALSE			-777.777	-777.777	-777.777	1	1.1	M:\Shao-En\MSDATA\kinaseinhib\k252a\solcomp\100x\J4\kinaseinhib_k252a_solcomp_100x_J4_combo.mgf.html		1	-777.777	-777.777	M:\Shao-En\MSDATA\kinaseinhib\k252a\solcomp\100x\J4\m03152008_j4_6.raw		0	849.4167001		0	FALSE	0	-777.777
-1	1	0	1.283	0.29	IPI:IPI00847250.1	275721	SPACER	TREMBL:Q13587;Q4LE83|ENSEMBL:ENSP00000363777|VEGA:OTTHUMP00000041958 Tax_Id=9606 Gene_Symbol=FASN Fatty acid synthase	YHGNVMLLR	370.2071	1107.5995	3	16	-777.777	-777.777	-777.777	-777.777	0	0	2280.3337	0	0	0	1107.5954	370.2061902	1107.596783	0	FALSE			-777.777	-777.777	-777.777	1	0	M:\Shao-En\MSDATA\kinaseinhib\k252a\solcomp\100x\J4\kinaseinhib_k252a_solcomp_100x_J4_combo.mgf.html	1Arg6	1	-777.777	-777.777	M:\Shao-En\MSDATA\kinaseinhib\k252a\solcomp\100x\J4\m03152008_j4_6.raw		0	1101.575325		0	FALSE	0	-777.777
-1	1	0	1.283	0.29	IPI:IPI00847250.1	275721	SPACER	TREMBL:Q13587;Q4LE83|ENSEMBL:ENSP00000363777|VEGA:OTTHUMP00000041958 Tax_Id=9606 Gene_Symbol=FASN Fatty acid synthase	YSGTLNLDR	522.7761	1043.5376	2	33	-777.777	-777.777	-777.777	-777.777	2276.322563	5.737932259	2277.6358	2276.979904	2276.1856	44918.96639	1043.5343	522.7744854	1043.534445	1037.514818	FALSE			-777.777	-777.777	-777.777	1	18	M:\Shao-En\MSDATA\kinaseinhib\k252a\solcomp\100x\J4\kinaseinhib_k252a_solcomp_100x_J4_combo.mgf.html	1Arg6	1	-777.777	-777.777	M:\Shao-En\MSDATA\kinaseinhib\k252a\solcomp\100x\J4\m03152008_j4_6.raw		20376051.14	1037.514165		522.7760723	TRUE	522.7744577	-777.777
-1	1	0	1.098	0	IPI:IPI00026781.2	275850	SPACER	SWISS-PROT:P49327|TREMBL:Q6PJJ3|ENSEMBL:ENSP00000304592|REFSEQ:NP_004095|H-INV:HIT000260792|VEGA:OTTHUMP00000180803 Tax_Id=9606 Gene_Symbol=FASN Fatty acid synthase	CVLLSNLSSTSHVPEVDPGSAELQK	892.4551	2674.3436	3	59	-777.777	-777.777	-777.777	-777.777	2680.840367	6.002245018	2682.9999	2680.707126	2680.6412	123060.6799	2674.3363	892.4517775	2674.333544	2666.321927	FALSE			-777.777	-777.777	-777.777	1	50.3	M:\Shao-En\MSDATA\kinaseinhib\k252a\solcomp\100x\J4\kinaseinhib_k252a_solcomp_100x_J4_combo.mgf.html	1Lys8	2	-777.777	-777.777	M:\Shao-En\MSDATA\kinaseinhib\k252a\solcomp\100x\J4\m03152008_j4_6.raw		24595169.6	2609.30064		892.4549576	TRUE	892.4516352	-777.777
-1	1	0	0.765	0.13	IPI:IPI00013452.8	172080	SPACER	SWISS-PROT:P07814|TREMBL:A0AVA9;Q05BP6;Q05DF8;Q3KQZ8;Q5DSM1;Q5H9S5;Q6PD57;Q86X73|ENSEMBL:ENSP00000355890|REFSEQ:NP_004437|H-INV:HIT000321887|VEGA:OTTHUMP00000035562 Tax_Id=9606 Gene_Symbol=EPRS glutamyl-prolyl tRNA synthetase	AALLNQHYQVNFK	777.4214	1552.8283	2	70	-777.777	-777.777	-777.777	-777.777	2465.772908	5.751897138	2465.0576	2465.817894	2465.8133	234960.183	1552.8241	777.418609	1552.822693	1544.809024	FALSE			-777.777	-777.777	-777.777	1	52.9	M:\Shao-En\MSDATA\kinaseinhib\k252a\solcomp\100x\J4\kinaseinhib_k252a_solcomp_100x_J4_combo.mgf.html	1Lys8	3	-777.777	-777.777	M:\Shao-En\MSDATA\kinaseinhib\k252a\solcomp\100x\J4\m03152008_j4_6.raw		58235385.19	1544.809945		777.421375	TRUE	777.418584	-777.777
-1	1	0	0.765	0.13	IPI:IPI00013452.8	172080	SPACER	SWISS-PROT:P07814|TREMBL:A0AVA9;Q05BP6;Q05DF8;Q3KQZ8;Q5DSM1;Q5H9S5;Q6PD57;Q86X73|ENSEMBL:ENSP00000355890|REFSEQ:NP_004437|H-INV:HIT000321887|VEGA:OTTHUMP00000035562 Tax_Id=9606 Gene_Symbol=EPRS glutamyl-prolyl tRNA synthetase	AALLNQHYQVNFK	773.4151	1544.8157	2	60	-777.777	-777.777	-777.777	-777.777	0	0	2464.5553	0	0	0	1544.8099	773.4123275	1544.81013	0	FALSE			-777.777	-777.777	-777.777	1	43.8	M:\Shao-En\MSDATA\kinaseinhib\k252a\solcomp\100x\J4\kinaseinhib_k252a_solcomp_100x_J4_combo.mgf.html		3	-777.777	-777.777	M:\Shao-En\MSDATA\kinaseinhib\k252a\solcomp\100x\J4\m03152008_j4_6.raw		0	1544.809945		0	TRUE	0	-777.777
-1	1	0	0.765	0.13	IPI:IPI00013452.8	172080	SPACER	SWISS-PROT:P07814|TREMBL:A0AVA9;Q05BP6;Q05DF8;Q3KQZ8;Q5DSM1;Q5H9S5;Q6PD57;Q86X73|ENSEMBL:ENSP00000355890|REFSEQ:NP_004437|H-INV:HIT000321887|VEGA:OTTHUMP00000035562 Tax_Id=9606 Gene_Symbol=EPRS glutamyl-prolyl tRNA synthetase	AALLNQHYQVNFK	518.6171	1552.8293	3	30	-777.777	-777.777	-777.777	-777.777	2465.434731	7.984233199	2463.791	2465.809015	2465.8133	262340.4833	1552.8241	518.6155046	1552.824726	1544.809699	FALSE			-777.777	-777.777	-777.777	1	19.8	M:\Shao-En\MSDATA\kinaseinhib\k252a\solcomp\100x\J4\kinaseinhib_k252a_solcomp_100x_J4_combo.mgf.html	1Lys8	3	-777.777	-777.777	M:\Shao-En\MSDATA\kinaseinhib\k252a\solcomp\100x\J4\m03152008_j4_6.raw		123797305.5	1544.809945		518.6168465	TRUE	518.6152511	-777.777
-1	1	0	0.765	0.13	IPI:IPI00013452.8	172080	SPACER	SWISS-PROT:P07814|TREMBL:A0AVA9;Q05BP6;Q05DF8;Q3KQZ8;Q5DSM1;Q5H9S5;Q6PD57;Q86X73|ENSEMBL:ENSP00000355890|REFSEQ:NP_004437|H-INV:HIT000321887|VEGA:OTTHUMP00000035562 Tax_Id=9606 Gene_Symbol=EPRS glutamyl-prolyl tRNA synthetase	AIQGGTSHHLGQNFSK	845.4327	1688.8509	2	74	-777.777	-777.777	-777.777	-777.777	1000.684173	30.99102555	989.6961	1000.90993	1004.1299	14861.24116	1688.8474	845.4295948	1688.844664	1680.831713	FALSE			-777.777	-777.777	-777.777	1	54.2	M:\Shao-En\MSDATA\kinaseinhib\k252a\solcomp\100x\J4\kinaseinhib_k252a_solcomp_100x_J4_combo.mgf.html	1Lys8	3	-777.777	-777.777	M:\Shao-En\MSDATA\kinaseinhib\k252a\solcomp\100x\J4\m03152008_j4_6.raw		3244538.539	1680.833195		845.4332756	TRUE	845.4301704	-777.777
-1	1	0	0.765	0.13	IPI:IPI00013452.8	172080	SPACER	SWISS-PROT:P07814|TREMBL:A0AVA9;Q05BP6;Q05DF8;Q3KQZ8;Q5DSM1;Q5H9S5;Q6PD57;Q86X73|ENSEMBL:ENSP00000355890|REFSEQ:NP_004437|H-INV:HIT000321887|VEGA:OTTHUMP00000035562 Tax_Id=9606 Gene_Symbol=EPRS glutamyl-prolyl tRNA synthetase	AIQGGTSHHLGQNFSK	841.4254	1680.8363	2	64	-777.777	-777.777	-777.777	-777.777	0	0	988.5889	0	0	0	1680.8332	841.4223133	1680.830101	0	FALSE			-777.777	-777.777	-777.777	1	51	M:\Shao-En\MSDATA\kinaseinhib\k252a\solcomp\100x\J4\kinaseinhib_k252a_solcomp_100x_J4_combo.mgf.html		3	-777.777	-777.777	M:\Shao-En\MSDATA\kinaseinhib\k252a\solcomp\100x\J4\m03152008_j4_6.raw		0	1680.833195		0	TRUE	0	-777.777
-1	1	0	0.765	0.13	IPI:IPI00013452.8	172080	SPACER	SWISS-PROT:P07814|TREMBL:A0AVA9;Q05BP6;Q05DF8;Q3KQZ8;Q5DSM1;Q5H9S5;Q6PD57;Q86X73|ENSEMBL:ENSP00000355890|REFSEQ:NP_004437|H-INV:HIT000321887|VEGA:OTTHUMP00000035562 Tax_Id=9606 Gene_Symbol=EPRS glutamyl-prolyl tRNA synthetase	AIQGGTSHHLGQNFSK	563.9566	1688.8479	3	32	-777.777	-777.777	-777.777	-777.777	1001.339605	33.24402164	1012.8156	1001.72501	1002.2568	31117.62446	1688.8474	563.9547951	1688.842597	1680.829506	FALSE			-777.777	-777.777	-777.777	1	25.6	M:\Shao-En\MSDATA\kinaseinhib\k252a\solcomp\100x\J4\kinaseinhib_k252a_solcomp_100x_J4_combo.mgf.html	1Lys8	3	-777.777	-777.777	M:\Shao-En\MSDATA\kinaseinhib\k252a\solcomp\100x\J4\m03152008_j4_6.raw		12625602.34	1680.833195		563.9564825	TRUE	563.9546777	-777.777
-1	1	0	0.765	0.13	IPI:IPI00013452.8	172080	SPACER	SWISS-PROT:P07814|TREMBL:A0AVA9;Q05BP6;Q05DF8;Q3KQZ8;Q5DSM1;Q5H9S5;Q6PD57;Q86X73|ENSEMBL:ENSP00000355890|REFSEQ:NP_004437|H-INV:HIT000321887|VEGA:OTTHUMP00000035562 Tax_Id=9606 Gene_Symbol=EPRS glutamyl-prolyl tRNA synthetase	AIQGGTSHHLGQNFSK	561.2861	1680.8365	3	30	-777.777	-777.777	-777.777	-777.777	0	0	1012.5339	0	0	0	1680.8332	561.2843075	1680.831134	0	FALSE			-777.777	-777.777	-777.777	1	18	M:\Shao-En\MSDATA\kinaseinhib\k252a\solcomp\100x\J4\kinaseinhib_k252a_solcomp_100x_J4_combo.mgf.html		3	-777.777	-777.777	M:\Shao-En\MSDATA\kinaseinhib\k252a\solcomp\100x\J4\m03152008_j4_6.raw		0	1680.833195		0	TRUE	0	-777.777
-1	1	0	0.765	0.13	IPI:IPI00013452.8	172080	SPACER	SWISS-PROT:P07814|TREMBL:A0AVA9;Q05BP6;Q05DF8;Q3KQZ8;Q5DSM1;Q5H9S5;Q6PD57;Q86X73|ENSEMBL:ENSP00000355890|REFSEQ:NP_004437|H-INV:HIT000321887|VEGA:OTTHUMP00000035562 Tax_Id=9606 Gene_Symbol=EPRS glutamyl-prolyl tRNA synthetase	AIQGGTSHHLGQNFSK	563.9576	1688.8509	3	18	-777.777	-777.777	-777.777	-777.777	0	0	986.2054	0	0	0	1688.8474	563.9557951	1688.845597	0	FALSE			-777.777	-777.777	-777.777	1	9.1	M:\Shao-En\MSDATA\kinaseinhib\k252a\solcomp\100x\J4\kinaseinhib_k252a_solcomp_100x_J4_combo.mgf.html	1Lys8	3	-777.777	-777.777	M:\Shao-En\MSDATA\kinaseinhib\k252a\solcomp\100x\J4\m03152008_j4_6.raw		0	1680.833195		0	FALSE	0	-777.777
-1	1	0	0.765	0.13	IPI:IPI00013452.8	172080	SPACER	SWISS-PROT:P07814|TREMBL:A0AVA9;Q05BP6;Q05DF8;Q3KQZ8;Q5DSM1;Q5H9S5;Q6PD57;Q86X73|ENSEMBL:ENSP00000355890|REFSEQ:NP_004437|H-INV:HIT000321887|VEGA:OTTHUMP00000035562 Tax_Id=9606 Gene_Symbol=EPRS glutamyl-prolyl tRNA synthetase	AKINEAVECLLSLK	794.4443	1586.874	2	50	-777.777	-777.777	-777.777	-777.777	2912.063659	8.408930199	2914.7512	2912.288569	2913.1458	40169.4485	1586.8701	794.4414303	1586.868335	1586.870193	FALSE			-777.777	-777.777	-777.777	1	43.3	M:\Shao-En\MSDATA\kinaseinhib\k252a\solcomp\100x\J4\kinaseinhib_k252a_solcomp_100x_J4_combo.mgf.html		3	-777.777	-777.777	M:\Shao-En\MSDATA\kinaseinhib\k252a\solcomp\100x\J4\m03152008_j4_6.raw		9599001.492	1529.84868		794.4442697	TRUE	794.4414	-777.777
-1	1	0	0.765	0.13	IPI:IPI00013452.8	172080	SPACER	SWISS-PROT:P07814|TREMBL:A0AVA9;Q05BP6;Q05DF8;Q3KQZ8;Q5DSM1;Q5H9S5;Q6PD57;Q86X73|ENSEMBL:ENSP00000355890|REFSEQ:NP_004437|H-INV:HIT000321887|VEGA:OTTHUMP00000035562 Tax_Id=9606 Gene_Symbol=EPRS glutamyl-prolyl tRNA synthetase	APKDQVDIAVQELLQLK	636.7003	1907.0789	3	40	-777.777	-777.777	-777.777	-777.777	3137.467341	12.81344787	3135.238	3137.00831	3138.5003	52690.03702	1907.0727	636.6981591	1907.072689	1907.073737	FALSE			-777.777	-777.777	-777.777	1	28.4	M:\Shao-En\MSDATA\kinaseinhib\k252a\solcomp\100x\J4\kinaseinhib_k252a_solcomp_100x_J4_combo.mgf.html		3	-777.777	-777.777	M:\Shao-En\MSDATA\kinaseinhib\k252a\solcomp\100x\J4\m03152008_j4_6.raw		17850230.97	1907.072735		636.7003663	TRUE	636.6982253	-777.777
-1	1	0	0.765	0.13	IPI:IPI00013452.8	172080	SPACER	SWISS-PROT:P07814|TREMBL:A0AVA9;Q05BP6;Q05DF8;Q3KQZ8;Q5DSM1;Q5H9S5;Q6PD57;Q86X73|ENSEMBL:ENSP00000355890|REFSEQ:NP_004437|H-INV:HIT000321887|VEGA:OTTHUMP00000035562 Tax_Id=9606 Gene_Symbol=EPRS glutamyl-prolyl tRNA synthetase	APKDQVDIAVQELLQLK	642.0433	1923.1082	3	28	-777.777	-777.777	-777.777	-777.777	0	0	3135.7991	0	0	0	1923.1011	642.0411344	1923.101615	0	FALSE			-777.777	-777.777	-777.777	1	17	M:\Shao-En\MSDATA\kinaseinhib\k252a\solcomp\100x\J4\kinaseinhib_k252a_solcomp_100x_J4_combo.mgf.html	2Lys8	3	-777.777	-777.777	M:\Shao-En\MSDATA\kinaseinhib\k252a\solcomp\100x\J4\m03152008_j4_6.raw		0	1907.072735		0	TRUE	0	-777.777
-1	1	0	0.765	0.13	IPI:IPI00013452.8	172080	SPACER	SWISS-PROT:P07814|TREMBL:A0AVA9;Q05BP6;Q05DF8;Q3KQZ8;Q5DSM1;Q5H9S5;Q6PD57;Q86X73|ENSEMBL:ENSP00000355890|REFSEQ:NP_004437|H-INV:HIT000321887|VEGA:OTTHUMP00000035562 Tax_Id=9606 Gene_Symbol=EPRS glutamyl-prolyl tRNA synthetase	DPTLYR	382.7019	763.3892	2	26	-777.777	-777.777	-777.777	-777.777	1233.969097	70.43764911	1260.5915	1234.246756	1221.5761	1513.48452	763.3864	382.7009325	763.3873396	763.3871734	FALSE			-777.777	-777.777	-777.777	1	10.5	M:\Shao-En\MSDATA\kinaseinhib\k252a\solcomp\100x\J4\kinaseinhib_k252a_solcomp_100x_J4_combo.mgf.html		3	-777.777	-777.777	M:\Shao-En\MSDATA\kinaseinhib\k252a\solcomp\100x\J4\m03152008_j4_6.raw		1117491.152	763.3864447		382.7018221	TRUE	382.7008546	-777.777
-1	1	0	0.765	0.13	IPI:IPI00013452.8	172080	SPACER	SWISS-PROT:P07814|TREMBL:A0AVA9;Q05BP6;Q05DF8;Q3KQZ8;Q5DSM1;Q5H9S5;Q6PD57;Q86X73|ENSEMBL:ENSP00000355890|REFSEQ:NP_004437|H-INV:HIT000321887|VEGA:OTTHUMP00000035562 Tax_Id=9606 Gene_Symbol=EPRS glutamyl-prolyl tRNA synthetase	DPTLYR	382.7019	763.3892	2	20	-777.777	-777.777	-777.777	-777.777	0	0	1276.23	0	0	0	763.3864	382.7009325	763.3873396	0	FALSE			-777.777	-777.777	-777.777	1	4.9	M:\Shao-En\MSDATA\kinaseinhib\k252a\solcomp\100x\J4\kinaseinhib_k252a_solcomp_100x_J4_combo.mgf.html		3	-777.777	-777.777	M:\Shao-En\MSDATA\kinaseinhib\k252a\solcomp\100x\J4\m03152008_j4_6.raw		0	763.3864447		0	FALSE	0	-777.777
-1	1	0	0.765	0.13	IPI:IPI00013452.8	172080	SPACER	SWISS-PROT:P07814|TREMBL:A0AVA9;Q05BP6;Q05DF8;Q3KQZ8;Q5DSM1;Q5H9S5;Q6PD57;Q86X73|ENSEMBL:ENSP00000355890|REFSEQ:NP_004437|H-INV:HIT000321887|VEGA:OTTHUMP00000035562 Tax_Id=9606 Gene_Symbol=EPRS glutamyl-prolyl tRNA synthetase	DPTLYR	382.7018	763.389	2	17	-777.777	-777.777	-777.777	-777.777	0	0	1218.7817	0	0	0	763.3864	382.7008325	763.3871396	0	FALSE			-777.777	-777.777	-777.777	1	4	M:\Shao-En\MSDATA\kinaseinhib\k252a\solcomp\100x\J4\kinaseinhib_k252a_solcomp_100x_J4_combo.mgf.html		3	-777.777	-777.777	M:\Shao-En\MSDATA\kinaseinhib\k252a\solcomp\100x\J4\m03152008_j4_6.raw		0	763.3864447		0	FALSE	0	-777.777
-1	1	0	0.765	0.13	IPI:IPI00013452.8	172080	SPACER	SWISS-PROT:P07814|TREMBL:A0AVA9;Q05BP6;Q05DF8;Q3KQZ8;Q5DSM1;Q5H9S5;Q6PD57;Q86X73|ENSEMBL:ENSP00000355890|REFSEQ:NP_004437|H-INV:HIT000321887|VEGA:OTTHUMP00000035562 Tax_Id=9606 Gene_Symbol=EPRS glutamyl-prolyl tRNA synthetase	DPTLYR	385.712	769.4094	2	16	-777.777	-777.777	-777.777	-777.777	0	0	1223.3191	0	0	0	769.4066	385.7110186	769.4075118	0	FALSE			-777.777	-777.777	-777.777	1	2.1	M:\Shao-En\MSDATA\kinaseinhib\k252a\solcomp\100x\J4\kinaseinhib_k252a_solcomp_100x_J4_combo.mgf.html	1Arg6	3	-777.777	-777.777	M:\Shao-En\MSDATA\kinaseinhib\k252a\solcomp\100x\J4\m03152008_j4_6.raw		0	763.3864447		0	FALSE	0	-777.777
-1	1	0	0.765	0.13	IPI:IPI00013452.8	172080	SPACER	SWISS-PROT:P07814|TREMBL:A0AVA9;Q05BP6;Q05DF8;Q3KQZ8;Q5DSM1;Q5H9S5;Q6PD57;Q86X73|ENSEMBL:ENSP00000355890|REFSEQ:NP_004437|H-INV:HIT000321887|VEGA:OTTHUMP00000035562 Tax_Id=9606 Gene_Symbol=EPRS glutamyl-prolyl tRNA synthetase	DQDLEPGAPSMGAK	708.329	1414.6434	2	48	-777.777	-777.777	-777.777	-777.777	2272.7414	5.59677994	2273.3635	2272.676808	2272.6047	62876.53423	1414.6398	708.3265282	1414.638531	1414.640077	FALSE			-777.777	-777.777	-777.777	1	31.7	M:\Shao-En\MSDATA\kinaseinhib\k252a\solcomp\100x\J4\kinaseinhib_k252a_solcomp_100x_J4_combo.mgf.html		3	-777.777	-777.777	M:\Shao-En\MSDATA\kinaseinhib\k252a\solcomp\100x\J4\m03152008_j4_6.raw		17777236.63	1414.639815		708.3289975	TRUE	708.3265257	-777.777
-1	1	0	0.765	0.13	IPI:IPI00013452.8	172080	SPACER	SWISS-PROT:P07814|TREMBL:A0AVA9;Q05BP6;Q05DF8;Q3KQZ8;Q5DSM1;Q5H9S5;Q6PD57;Q86X73|ENSEMBL:ENSP00000355890|REFSEQ:NP_004437|H-INV:HIT000321887|VEGA:OTTHUMP00000035562 Tax_Id=9606 Gene_Symbol=EPRS glutamyl-prolyl tRNA synthetase	DQDLEPGAPSMGAK	712.3373	1422.6601	2	43	-777.777	-777.777	-777.777	-777.777	0	0	2273.8418	0	0	0	1422.654	712.3348096	1422.655094	0	FALSE			-777.777	-777.777	-777.777	1	30.2	M:\Shao-En\MSDATA\kinaseinhib\k252a\solcomp\100x\J4\kinaseinhib_k252a_solcomp_100x_J4_combo.mgf.html	1Lys8	3	-777.777	-777.777	M:\Shao-En\MSDATA\kinaseinhib\k252a\solcomp\100x\J4\m03152008_j4_6.raw		0	1414.639815		0	TRUE	0	-777.777
-1	1	0	0.765	0.13	IPI:IPI00013452.8	172080	SPACER	SWISS-PROT:P07814|TREMBL:A0AVA9;Q05BP6;Q05DF8;Q3KQZ8;Q5DSM1;Q5H9S5;Q6PD57;Q86X73|ENSEMBL:ENSP00000355890|REFSEQ:NP_004437|H-INV:HIT000321887|VEGA:OTTHUMP00000035562 Tax_Id=9606 Gene_Symbol=EPRS glutamyl-prolyl tRNA synthetase	DQDLEPGAPSMGAK	716.3269	1430.6392	2	29	-777.777	-777.777	-777.777	-777.777	1262.904892	8.641629453	1262.3187	1262.13596	1261.1874	1206.923066	1430.6347	716.3243912	1430.634257	1430.635369	FALSE			-777.777	-777.777	-777.777	1	12.1	M:\Shao-En\MSDATA\kinaseinhib\k252a\solcomp\100x\J4\kinaseinhib_k252a_solcomp_100x_J4_combo.mgf.html	1Met(ox)	3	-777.777	-777.777	M:\Shao-En\MSDATA\kinaseinhib\k252a\solcomp\100x\J4\m03152008_j4_6.raw		335981.0298	1414.639815		716.3268927	TRUE	716.3243839	-777.777
-1	1	0	0.765	0.13	IPI:IPI00013452.8	172080	SPACER	SWISS-PROT:P07814|TREMBL:A0AVA9;Q05BP6;Q05DF8;Q3KQZ8;Q5DSM1;Q5H9S5;Q6PD57;Q86X73|ENSEMBL:ENSP00000355890|REFSEQ:NP_004437|H-INV:HIT000321887|VEGA:OTTHUMP00000035562 Tax_Id=9606 Gene_Symbol=EPRS glutamyl-prolyl tRNA synthetase	EAPCVLIYIPDGHTK	856.94	1711.8654	2	68	-777.777	-777.777	-777.777	-777.777	2671.051594	8.056862088	2670.6604	2671.017476	2671.6821	168535.7721	1711.8603	856.9368416	1711.859158	1711.859692	FALSE			-777.777	-777.777	-777.777	1	52.1	M:\Shao-En\MSDATA\kinaseinhib\k252a\solcomp\100x\J4\kinaseinhib_k252a_solcomp_100x_J4_combo.mgf.html		3	-777.777	-777.777	M:\Shao-En\MSDATA\kinaseinhib\k252a\solcomp\100x\J4\m03152008_j4_6.raw		35765035.66	1654.83884		856.9402061	TRUE	856.9370477	-777.777
-1	1	0	0.765	0.13	IPI:IPI00013452.8	172080	SPACER	SWISS-PROT:P07814|TREMBL:A0AVA9;Q05BP6;Q05DF8;Q3KQZ8;Q5DSM1;Q5H9S5;Q6PD57;Q86X73|ENSEMBL:ENSP00000355890|REFSEQ:NP_004437|H-INV:HIT000321887|VEGA:OTTHUMP00000035562 Tax_Id=9606 Gene_Symbol=EPRS glutamyl-prolyl tRNA synthetase	EAPCVLIYIPDGHTK	860.9483	1719.8821	2	54	-777.777	-777.777	-777.777	-777.777	0	0	2671.4198	0	0	0	1719.8745	860.9451231	1719.875721	0	FALSE			-777.777	-777.777	-777.777	1	42.9	M:\Shao-En\MSDATA\kinaseinhib\k252a\solcomp\100x\J4\kinaseinhib_k252a_solcomp_100x_J4_combo.mgf.html	1Lys8	3	-777.777	-777.777	M:\Shao-En\MSDATA\kinaseinhib\k252a\solcomp\100x\J4\m03152008_j4_6.raw		0	1654.83884		0	TRUE	0	-777.777
-1	1	0	0.765	0.13	IPI:IPI00013452.8	172080	SPACER	SWISS-PROT:P07814|TREMBL:A0AVA9;Q05BP6;Q05DF8;Q3KQZ8;Q5DSM1;Q5H9S5;Q6PD57;Q86X73|ENSEMBL:ENSP00000355890|REFSEQ:NP_004437|H-INV:HIT000321887|VEGA:OTTHUMP00000035562 Tax_Id=9606 Gene_Symbol=EPRS glutamyl-prolyl tRNA synthetase	EAPCVLIYIPDGHTK	574.3003	1719.879	3	33	-777.777	-777.777	-777.777	-777.777	2671.330674	10.2492779	2669.6421	2671.701657	2671.6821	185654.9626	1719.8745	574.2984474	1719.873554	1711.860648	FALSE			-777.777	-777.777	-777.777	1	23.6	M:\Shao-En\MSDATA\kinaseinhib\k252a\solcomp\100x\J4\kinaseinhib_k252a_solcomp_100x_J4_combo.mgf.html	1Lys8	3	-777.777	-777.777	M:\Shao-En\MSDATA\kinaseinhib\k252a\solcomp\100x\J4\m03152008_j4_6.raw		73533171.44	1654.83884		574.3002455	TRUE	574.2983928	-777.777
-1	1	0	0.765	0.13	IPI:IPI00013452.8	172080	SPACER	SWISS-PROT:P07814|TREMBL:A0AVA9;Q05BP6;Q05DF8;Q3KQZ8;Q5DSM1;Q5H9S5;Q6PD57;Q86X73|ENSEMBL:ENSP00000355890|REFSEQ:NP_004437|H-INV:HIT000321887|VEGA:OTTHUMP00000035562 Tax_Id=9606 Gene_Symbol=EPRS glutamyl-prolyl tRNA synthetase	EAPCVLIYIPDGHTK	571.6289	1711.865	3	21	-777.777	-777.777	-777.777	-777.777	0	0	2668.6565	0	0	0	1711.8603	571.6270597	1711.859391	0	FALSE			-777.777	-777.777	-777.777	1	5.2	M:\Shao-En\MSDATA\kinaseinhib\k252a\solcomp\100x\J4\kinaseinhib_k252a_solcomp_100x_J4_combo.mgf.html		3	-777.777	-777.777	M:\Shao-En\MSDATA\kinaseinhib\k252a\solcomp\100x\J4\m03152008_j4_6.raw		0	1654.83884		0	FALSE	0	-777.777
-1	1	0	0.765	0.13	IPI:IPI00013452.8	172080	SPACER	SWISS-PROT:P07814|TREMBL:A0AVA9;Q05BP6;Q05DF8;Q3KQZ8;Q5DSM1;Q5H9S5;Q6PD57;Q86X73|ENSEMBL:ENSP00000355890|REFSEQ:NP_004437|H-INV:HIT000321887|VEGA:OTTHUMP00000035562 Tax_Id=9606 Gene_Symbol=EPRS glutamyl-prolyl tRNA synthetase	ERPTPSLNNNCTTSEDSLVLYNR	894.0979	2679.2718	3	64	-777.777	-777.777	-777.777	-777.777	2478.974331	7.74616054	2477.098	2478.872592	2478.1296	159775.0968	2679.2558	894.0945699	2679.261922	2679.253607	FALSE			-777.777	-777.777	-777.777	1	56.5	M:\Shao-En\MSDATA\kinaseinhib\k252a\solcomp\100x\J4\kinaseinhib_k252a_solcomp_100x_J4_combo.mgf.html		3	-777.777	-777.777	M:\Shao-En\MSDATA\kinaseinhib\k252a\solcomp\100x\J4\m03152008_j4_6.raw		31773615.48	2622.23438		894.0942698	TRUE	894.0909397	-777.777
-1	1	0	0.765	0.13	IPI:IPI00013452.8	172080	SPACER	SWISS-PROT:P07814|TREMBL:A0AVA9;Q05BP6;Q05DF8;Q3KQZ8;Q5DSM1;Q5H9S5;Q6PD57;Q86X73|ENSEMBL:ENSP00000355890|REFSEQ:NP_004437|H-INV:HIT000321887|VEGA:OTTHUMP00000035562 Tax_Id=9606 Gene_Symbol=EPRS glutamyl-prolyl tRNA synthetase	EVIPVNVPEAQEEMKEVAK	719.0504	2154.1293	3	16	-777.777	-777.777	-777.777	-777.777	0	0	2704.0236	0	0	0	2154.1212	719.0478786	2154.121848	0	FALSE			-777.777	-777.777	-777.777	1	8.7	M:\Shao-En\MSDATA\kinaseinhib\k252a\solcomp\100x\J4\kinaseinhib_k252a_solcomp_100x_J4_combo.mgf.html	2Lys8	3	-777.777	-777.777	M:\Shao-En\MSDATA\kinaseinhib\k252a\solcomp\100x\J4\m03152008_j4_6.raw		0	2138.092875		0	FALSE	0	-777.777
-1	1	0	0.765	0.13	IPI:IPI00013452.8	172080	SPACER	SWISS-PROT:P07814|TREMBL:A0AVA9;Q05BP6;Q05DF8;Q3KQZ8;Q5DSM1;Q5H9S5;Q6PD57;Q86X73|ENSEMBL:ENSP00000355890|REFSEQ:NP_004437|H-INV:HIT000321887|VEGA:OTTHUMP00000035562 Tax_Id=9606 Gene_Symbol=EPRS glutamyl-prolyl tRNA synthetase	EYIPGQPPLSQSSDSSPTR	1023.4988	2044.9831	2	64	-777.777	-777.777	-777.777	-777.777	2403.700776	14.44693113	2402.5346	2403.369911	2404.5911	80816.59501	2044.9701	1023.494872	2044.975219	2044.970308	FALSE			-777.777	-777.777	-777.777	1	53.5	M:\Shao-En\MSDATA\kinaseinhib\k252a\solcomp\100x\J4\kinaseinhib_k252a_solcomp_100x_J4_combo.mgf.html		3	-777.777	-777.777	M:\Shao-En\MSDATA\kinaseinhib\k252a\solcomp\100x\J4\m03152008_j4_6.raw		13080080.29	2044.970145		1023.497725	TRUE	1023.493797	-777.777
-1	1	0	0.765	0.13	IPI:IPI00013452.8	172080	SPACER	SWISS-PROT:P07814|TREMBL:A0AVA9;Q05BP6;Q05DF8;Q3KQZ8;Q5DSM1;Q5H9S5;Q6PD57;Q86X73|ENSEMBL:ENSP00000355890|REFSEQ:NP_004437|H-INV:HIT000321887|VEGA:OTTHUMP00000035562 Tax_Id=9606 Gene_Symbol=EPRS glutamyl-prolyl tRNA synthetase	FAGGDYTTTIEAFISASGR	985.4862	1968.9578	2	116	-777.777	-777.777	-777.777	-777.777	3207.264372	13.02904269	3204.7401	3207.459957	3207.1755	115546.4459	1968.9524	985.4824477	1968.95037	1962.932814	FALSE			-777.777	-777.777	-777.777	1	110	M:\Shao-En\MSDATA\kinaseinhib\k252a\solcomp\100x\J4\kinaseinhib_k252a_solcomp_100x_J4_combo.mgf.html	1Arg6	3	-777.777	-777.777	M:\Shao-En\MSDATA\kinaseinhib\k252a\solcomp\100x\J4\m03152008_j4_6.raw		20246731.27	1962.932285		985.486542	TRUE	985.4827897	-777.777
-1	1	0	0.765	0.13	IPI:IPI00013452.8	172080	SPACER	SWISS-PROT:P07814|TREMBL:A0AVA9;Q05BP6;Q05DF8;Q3KQZ8;Q5DSM1;Q5H9S5;Q6PD57;Q86X73|ENSEMBL:ENSP00000355890|REFSEQ:NP_004437|H-INV:HIT000321887|VEGA:OTTHUMP00000035562 Tax_Id=9606 Gene_Symbol=EPRS glutamyl-prolyl tRNA synthetase	FAGGDYTTTIEAFISASGR	982.4774	1962.9402	2	101	-777.777	-777.777	-777.777	-777.777	0	0	3203.9155	0	0	0	1962.9323	982.4736616	1962.932798	0	FALSE			-777.777	-777.777	-777.777	1	90.1	M:\Shao-En\MSDATA\kinaseinhib\k252a\solcomp\100x\J4\kinaseinhib_k252a_solcomp_100x_J4_combo.mgf.html		3	-777.777	-777.777	M:\Shao-En\MSDATA\kinaseinhib\k252a\solcomp\100x\J4\m03152008_j4_6.raw		0	1962.932285		0	TRUE	0	-777.777
-1	1	0	0.765	0.13	IPI:IPI00013452.8	172080	SPACER	SWISS-PROT:P07814|TREMBL:A0AVA9;Q05BP6;Q05DF8;Q3KQZ8;Q5DSM1;Q5H9S5;Q6PD57;Q86X73|ENSEMBL:ENSP00000355890|REFSEQ:NP_004437|H-INV:HIT000321887|VEGA:OTTHUMP00000035562 Tax_Id=9606 Gene_Symbol=EPRS glutamyl-prolyl tRNA synthetase	FAGGDYTTTIEAFISASGR	655.3221	1962.9446	3	60	-777.777	-777.777	-777.777	-777.777	3206.601627	15.25961149	3205.0232	3207.031836	3205.3084	37284.20841	1962.9323	655.319873	1962.937831	1962.933897	FALSE			-777.777	-777.777	-777.777	1	43	M:\Shao-En\MSDATA\kinaseinhib\k252a\solcomp\100x\J4\kinaseinhib_k252a_solcomp_100x_J4_combo.mgf.html		3	-777.777	-777.777	M:\Shao-En\MSDATA\kinaseinhib\k252a\solcomp\100x\J4\m03152008_j4_6.raw		11958825.19	1962.932285		655.3199407	TRUE	655.3177138	-777.777
-1	1	0	0.765	0.13	IPI:IPI00013452.8	172080	SPACER	SWISS-PROT:P07814|TREMBL:A0AVA9;Q05BP6;Q05DF8;Q3KQZ8;Q5DSM1;Q5H9S5;Q6PD57;Q86X73|ENSEMBL:ENSP00000355890|REFSEQ:NP_004437|H-INV:HIT000321887|VEGA:OTTHUMP00000035562 Tax_Id=9606 Gene_Symbol=EPRS glutamyl-prolyl tRNA synthetase	FNHWELK	491.2573	980.5001	2	31	-777.777	-777.777	-777.777	-777.777	2273.413533	7.841436832	2271.4271	2273.633146	2272.6047	110300.4631	980.4959	491.255831	980.4971366	972.4819337	FALSE			-777.777	-777.777	-777.777	1	1.6	M:\Shao-En\MSDATA\kinaseinhib\k252a\solcomp\100x\J4\kinaseinhib_k252a_solcomp_100x_J4_combo.mgf.html	1Lys8	3	-777.777	-777.777	M:\Shao-En\MSDATA\kinaseinhib\k252a\solcomp\100x\J4\m03152008_j4_6.raw		56053060	972.4817347		491.2573509	TRUE	491.2558819	-777.777
-1	1	0	0.765	0.13	IPI:IPI00013452.8	172080	SPACER	SWISS-PROT:P07814|TREMBL:A0AVA9;Q05BP6;Q05DF8;Q3KQZ8;Q5DSM1;Q5H9S5;Q6PD57;Q86X73|ENSEMBL:ENSP00000355890|REFSEQ:NP_004437|H-INV:HIT000321887|VEGA:OTTHUMP00000035562 Tax_Id=9606 Gene_Symbol=EPRS glutamyl-prolyl tRNA synthetase	FNHWELK	487.249	972.4834	2	25	-777.777	-777.777	-777.777	-777.777	0	0	2271.6623	0	0	0	972.4817	487.2475495	972.4805736	0	FALSE			-777.777	-777.777	-777.777	1	5.6	M:\Shao-En\MSDATA\kinaseinhib\k252a\solcomp\100x\J4\kinaseinhib_k252a_solcomp_100x_J4_combo.mgf.html		3	-777.777	-777.777	M:\Shao-En\MSDATA\kinaseinhib\k252a\solcomp\100x\J4\m03152008_j4_6.raw		0	972.4817347		0	FALSE	0	-777.777
-1	1	0	0.765	0.13	IPI:IPI00013452.8	172080	SPACER	SWISS-PROT:P07814|TREMBL:A0AVA9;Q05BP6;Q05DF8;Q3KQZ8;Q5DSM1;Q5H9S5;Q6PD57;Q86X73|ENSEMBL:ENSP00000355890|REFSEQ:NP_004437|H-INV:HIT000321887|VEGA:OTTHUMP00000035562 Tax_Id=9606 Gene_Symbol=EPRS glutamyl-prolyl tRNA synthetase	FPPEASGYLHIGHAK	541.9482	1622.8229	3	15	-777.777	-777.777	-777.777	-777.777	0	0	2376.6599	0	0	0	1622.8205	541.9464968	1622.817702	0	FALSE			-777.777	-777.777	-777.777	1	5.2	M:\Shao-En\MSDATA\kinaseinhib\k252a\solcomp\100x\J4\kinaseinhib_k252a_solcomp_100x_J4_combo.mgf.html		3	-777.777	-777.777	M:\Shao-En\MSDATA\kinaseinhib\k252a\solcomp\100x\J4\m03152008_j4_6.raw		0	1622.820485		0	FALSE	0	-777.777
-1	1	0	0.765	0.13	IPI:IPI00013452.8	172080	SPACER	SWISS-PROT:P07814|TREMBL:A0AVA9;Q05BP6;Q05DF8;Q3KQZ8;Q5DSM1;Q5H9S5;Q6PD57;Q86X73|ENSEMBL:ENSP00000355890|REFSEQ:NP_004437|H-INV:HIT000321887|VEGA:OTTHUMP00000035562 Tax_Id=9606 Gene_Symbol=EPRS glutamyl-prolyl tRNA synthetase	FVELPGAEMGK	589.3021	1176.5896	2	41	-777.777	-777.777	-777.777	-777.777	2536.866075	7.741196499	2535.0537	2536.831293	2536.0709	242327.4844	1176.5848	589.300178	1176.585831	1176.584533	FALSE			-777.777	-777.777	-777.777	1	27	M:\Shao-En\MSDATA\kinaseinhib\k252a\solcomp\100x\J4\kinaseinhib_k252a_solcomp_100x_J4_combo.mgf.html		3	-777.777	-777.777	M:\Shao-En\MSDATA\kinaseinhib\k252a\solcomp\100x\J4\m03152008_j4_6.raw		91190039	1176.584865		589.3009755	TRUE	589.2990536	-777.777
-1	1	0	0.765	0.13	IPI:IPI00013452.8	172080	SPACER	SWISS-PROT:P07814|TREMBL:A0AVA9;Q05BP6;Q05DF8;Q3KQZ8;Q5DSM1;Q5H9S5;Q6PD57;Q86X73|ENSEMBL:ENSP00000355890|REFSEQ:NP_004437|H-INV:HIT000321887|VEGA:OTTHUMP00000035562 Tax_Id=9606 Gene_Symbol=EPRS glutamyl-prolyl tRNA synthetase	FVELPGAEMGK	593.3097	1184.6048	2	32	-777.777	-777.777	-777.777	-777.777	0	0	2534.8101	0	0	0	1184.599	593.3077595	1184.600994	0	FALSE			-777.777	-777.777	-777.777	1	22.2	M:\Shao-En\MSDATA\kinaseinhib\k252a\solcomp\100x\J4\kinaseinhib_k252a_solcomp_100x_J4_combo.mgf.html	1Lys8	3	-777.777	-777.777	M:\Shao-En\MSDATA\kinaseinhib\k252a\solcomp\100x\J4\m03152008_j4_6.raw		0	1176.584865		0	TRUE	0	-777.777
-1	1	0	0.765	0.13	IPI:IPI00013452.8	172080	SPACER	SWISS-PROT:P07814|TREMBL:A0AVA9;Q05BP6;Q05DF8;Q3KQZ8;Q5DSM1;Q5H9S5;Q6PD57;Q86X73|ENSEMBL:ENSP00000355890|REFSEQ:NP_004437|H-INV:HIT000321887|VEGA:OTTHUMP00000035562 Tax_Id=9606 Gene_Symbol=EPRS glutamyl-prolyl tRNA synthetase	FVELPGAEMGK	601.3069	1200.5993	2	14	-777.777	-777.777	-777.777	-777.777	0	0	2386.1192	0	0	0	1200.594	601.3049226	1200.59532	0	FALSE			-777.777	-777.777	-777.777	1	2.5	M:\Shao-En\MSDATA\kinaseinhib\k252a\solcomp\100x\J4\kinaseinhib_k252a_solcomp_100x_J4_combo.mgf.html	1Met(ox) 1Lys8	3	-777.777	-777.777	M:\Shao-En\MSDATA\kinaseinhib\k252a\solcomp\100x\J4\m03152008_j4_6.raw		0	1176.584865		0	FALSE	0	-777.777
-1	1	0	0.765	0.13	IPI:IPI00013452.8	172080	SPACER	SWISS-PROT:P07814|TREMBL:A0AVA9;Q05BP6;Q05DF8;Q3KQZ8;Q5DSM1;Q5H9S5;Q6PD57;Q86X73|ENSEMBL:ENSP00000355890|REFSEQ:NP_004437|H-INV:HIT000321887|VEGA:OTTHUMP00000035562 Tax_Id=9606 Gene_Symbol=EPRS glutamyl-prolyl tRNA synthetase	GFFICDQPYEPVSPYSCK	1097.4902	2192.9659	2	72	-777.777	-777.777	-777.777	-777.777	2846.559951	10.36487912	2844.0085	2846.924835	2846.9447	159166.612	2192.9547	1097.48593	2192.957335	2192.956185	FALSE			-777.777	-777.777	-777.777	1	69.6	M:\Shao-En\MSDATA\kinaseinhib\k252a\solcomp\100x\J4\kinaseinhib_k252a_solcomp_100x_J4_combo.mgf.html		3	-777.777	-777.777	M:\Shao-En\MSDATA\kinaseinhib\k252a\solcomp\100x\J4\m03152008_j4_6.raw		23242625.15	2078.911756		1097.490007	TRUE	1097.485737	-777.777
-1	1	0	0.765	0.13	IPI:IPI00013452.8	172080	SPACER	SWISS-PROT:P07814|TREMBL:A0AVA9;Q05BP6;Q05DF8;Q3KQZ8;Q5DSM1;Q5H9S5;Q6PD57;Q86X73|ENSEMBL:ENSP00000355890|REFSEQ:NP_004437|H-INV:HIT000321887|VEGA:OTTHUMP00000035562 Tax_Id=9606 Gene_Symbol=EPRS glutamyl-prolyl tRNA synthetase	GFFICDQPYEPVSPYSCK	1101.4986	2200.9827	2	68	-777.777	-777.777	-777.777	-777.777	0	0	2844.2874	0	0	0	2200.9689	1101.494312	2200.974098	0	FALSE			-777.777	-777.777	-777.777	1	67.8	M:\Shao-En\MSDATA\kinaseinhib\k252a\solcomp\100x\J4\kinaseinhib_k252a_solcomp_100x_J4_combo.mgf.html	1Lys8	3	-777.777	-777.777	M:\Shao-En\MSDATA\kinaseinhib\k252a\solcomp\100x\J4\m03152008_j4_6.raw		0	2078.911756		0	TRUE	0	-777.777
-1	1	0	0.765	0.13	IPI:IPI00013452.8	172080	SPACER	SWISS-PROT:P07814|TREMBL:A0AVA9;Q05BP6;Q05DF8;Q3KQZ8;Q5DSM1;Q5H9S5;Q6PD57;Q86X73|ENSEMBL:ENSP00000355890|REFSEQ:NP_004437|H-INV:HIT000321887|VEGA:OTTHUMP00000035562 Tax_Id=9606 Gene_Symbol=EPRS glutamyl-prolyl tRNA synthetase	GMTVEGLK	417.7242	833.4337	2	22	-777.777	-777.777	-777.777	-777.777	0	0	2220.7404	0	0	0	833.4316	417.7230707	833.431616	0	FALSE			-777.777	-777.777	-777.777	1	0.8	M:\Shao-En\MSDATA\kinaseinhib\k252a\solcomp\100x\J4\kinaseinhib_k252a_solcomp_100x_J4_combo.mgf.html		3	-777.777	-777.777	M:\Shao-En\MSDATA\kinaseinhib\k252a\solcomp\100x\J4\m03152008_j4_6.raw		0	833.4316747		0	FALSE	0	-777.777
-1	1	0	0.765	0.13	IPI:IPI00013452.8	172080	SPACER	SWISS-PROT:P07814|TREMBL:A0AVA9;Q05BP6;Q05DF8;Q3KQZ8;Q5DSM1;Q5H9S5;Q6PD57;Q86X73|ENSEMBL:ENSP00000355890|REFSEQ:NP_004437|H-INV:HIT000321887|VEGA:OTTHUMP00000035562 Tax_Id=9606 Gene_Symbol=EPRS glutamyl-prolyl tRNA synthetase	GNAAWQEQLK	572.7925	1143.5704	2	56	-777.777	-777.777	-777.777	-777.777	2305.717816	5.67196271	2305.0953	2305.941743	2306.121	67847.27796	1143.5672	572.7906543	1143.566783	1143.566693	FALSE			-777.777	-777.777	-777.777	1	37.9	M:\Shao-En\MSDATA\kinaseinhib\k252a\solcomp\100x\J4\kinaseinhib_k252a_solcomp_100x_J4_combo.mgf.html		3	-777.777	-777.777	M:\Shao-En\MSDATA\kinaseinhib\k252a\solcomp\100x\J4\m03152008_j4_6.raw		26737176.94	1143.567255		572.7924381	TRUE	572.7905924	-777.777
-1	1	0	0.765	0.13	IPI:IPI00013452.8	172080	SPACER	SWISS-PROT:P07814|TREMBL:A0AVA9;Q05BP6;Q05DF8;Q3KQZ8;Q5DSM1;Q5H9S5;Q6PD57;Q86X73|ENSEMBL:ENSP00000355890|REFSEQ:NP_004437|H-INV:HIT000321887|VEGA:OTTHUMP00000035562 Tax_Id=9606 Gene_Symbol=EPRS glutamyl-prolyl tRNA synthetase	GNAAWQEQLK	576.7993	1151.584	2	54	-777.777	-777.777	-777.777	-777.777	0	0	2305.6238	0	0	0	1151.5814	576.7974358	1151.580346	0	FALSE			-777.777	-777.777	-777.777	1	34.8	M:\Shao-En\MSDATA\kinaseinhib\k252a\solcomp\100x\J4\kinaseinhib_k252a_solcomp_100x_J4_combo.mgf.html	1Lys8	3	-777.777	-777.777	M:\Shao-En\MSDATA\kinaseinhib\k252a\solcomp\100x\J4\m03152008_j4_6.raw		0	1143.567255		0	TRUE	0	-777.777
-1	1	0	0.765	0.13	IPI:IPI00013452.8	172080	SPACER	SWISS-PROT:P07814|TREMBL:A0AVA9;Q05BP6;Q05DF8;Q3KQZ8;Q5DSM1;Q5H9S5;Q6PD57;Q86X73|ENSEMBL:ENSP00000355890|REFSEQ:NP_004437|H-INV:HIT000321887|VEGA:OTTHUMP00000035562 Tax_Id=9606 Gene_Symbol=EPRS glutamyl-prolyl tRNA synthetase	GSQFGQSCCLR	653.2931	1304.5717	2	57	-777.777	-777.777	-777.777	-777.777	2173.919461	7.644352698	2173.6081	2173.797136	2172.8546	92734.18483	1304.5697	653.2908824	1304.567239	1298.547674	FALSE			-777.777	-777.777	-777.777	1	42	M:\Shao-En\MSDATA\kinaseinhib\k252a\solcomp\100x\J4\kinaseinhib_k252a_solcomp_100x_J4_combo.mgf.html	1Arg6	3	-777.777	-777.777	M:\Shao-En\MSDATA\kinaseinhib\k252a\solcomp\100x\J4\m03152008_j4_6.raw		30156279.91	1184.506656		653.2931266	TRUE	653.2909091	-777.777
-1	1	0	0.765	0.13	IPI:IPI00013452.8	172080	SPACER	SWISS-PROT:P07814|TREMBL:A0AVA9;Q05BP6;Q05DF8;Q3KQZ8;Q5DSM1;Q5H9S5;Q6PD57;Q86X73|ENSEMBL:ENSP00000355890|REFSEQ:NP_004437|H-INV:HIT000321887|VEGA:OTTHUMP00000035562 Tax_Id=9606 Gene_Symbol=EPRS glutamyl-prolyl tRNA synthetase	GSQFGQSCCLR	650.2841	1298.5537	2	47	-777.777	-777.777	-777.777	-777.777	0	0	2172.6081	0	0	0	1298.5496	650.2818963	1298.549267	0	FALSE			-777.777	-777.777	-777.777	1	34.6	M:\Shao-En\MSDATA\kinaseinhib\k252a\solcomp\100x\J4\kinaseinhib_k252a_solcomp_100x_J4_combo.mgf.html		3	-777.777	-777.777	M:\Shao-En\MSDATA\kinaseinhib\k252a\solcomp\100x\J4\m03152008_j4_6.raw		0	1184.506656		0	TRUE	0	-777.777
-1	1	0	0.765	0.13	IPI:IPI00013452.8	172080	SPACER	SWISS-PROT:P07814|TREMBL:A0AVA9;Q05BP6;Q05DF8;Q3KQZ8;Q5DSM1;Q5H9S5;Q6PD57;Q86X73|ENSEMBL:ENSP00000355890|REFSEQ:NP_004437|H-INV:HIT000321887|VEGA:OTTHUMP00000035562 Tax_Id=9606 Gene_Symbol=EPRS glutamyl-prolyl tRNA synthetase	HPQPFLR	447.7521	893.4896	2	19	-777.777	-777.777	-777.777	-777.777	0	0	1142.5206	0	0	0	893.4872	447.750832	893.4871386	0	FALSE			-777.777	-777.777	-777.777	1	0	M:\Shao-En\MSDATA\kinaseinhib\k252a\solcomp\100x\J4\kinaseinhib_k252a_solcomp_100x_J4_combo.mgf.html		3	-777.777	-777.777	M:\Shao-En\MSDATA\kinaseinhib\k252a\solcomp\100x\J4\m03152008_j4_6.raw		0	893.4871547		0	FALSE	0	-777.777
-1	1	0	0.765	0.13	IPI:IPI00013452.8	172080	SPACER	SWISS-PROT:P07814|TREMBL:A0AVA9;Q05BP6;Q05DF8;Q3KQZ8;Q5DSM1;Q5H9S5;Q6PD57;Q86X73|ENSEMBL:ENSP00000355890|REFSEQ:NP_004437|H-INV:HIT000321887|VEGA:OTTHUMP00000035562 Tax_Id=9606 Gene_Symbol=EPRS glutamyl-prolyl tRNA synthetase	IISLDAK	380.2352	758.4559	2	32	-777.777	-777.777	-777.777	-777.777	2193.338056	10.06443901	2191.3359	2193.107034	2192.0409	63312.63695	758.4538	380.2342439	758.4539624	758.454223	FALSE			-777.777	-777.777	-777.777	1	1.1	M:\Shao-En\MSDATA\kinaseinhib\k252a\solcomp\100x\J4\kinaseinhib_k252a_solcomp_100x_J4_combo.mgf.html		3	-777.777	-777.777	M:\Shao-En\MSDATA\kinaseinhib\k252a\solcomp\100x\J4\m03152008_j4_6.raw		49077883.5	758.4537847		380.2357012	TRUE	380.2347451	-777.777
-1	1	0	0.765	0.13	IPI:IPI00013452.8	172080	SPACER	SWISS-PROT:P07814|TREMBL:A0AVA9;Q05BP6;Q05DF8;Q3KQZ8;Q5DSM1;Q5H9S5;Q6PD57;Q86X73|ENSEMBL:ENSP00000355890|REFSEQ:NP_004437|H-INV:HIT000321887|VEGA:OTTHUMP00000035562 Tax_Id=9606 Gene_Symbol=EPRS glutamyl-prolyl tRNA synthetase	IISLDAK	384.2425	766.4704	2	20	-777.777	-777.777	-777.777	-777.777	0	0	2191.5589	0	0	0	766.468	384.2415254	766.4685254	0	FALSE			-777.777	-777.777	-777.777	1	0	M:\Shao-En\MSDATA\kinaseinhib\k252a\solcomp\100x\J4\kinaseinhib_k252a_solcomp_100x_J4_combo.mgf.html	1Lys8	3	-777.777	-777.777	M:\Shao-En\MSDATA\kinaseinhib\k252a\solcomp\100x\J4\m03152008_j4_6.raw		0	758.4537847		0	FALSE	0	-777.777
-1	1	0	0.765	0.13	IPI:IPI00013452.8	172080	SPACER	SWISS-PROT:P07814|TREMBL:A0AVA9;Q05BP6;Q05DF8;Q3KQZ8;Q5DSM1;Q5H9S5;Q6PD57;Q86X73|ENSEMBL:ENSP00000355890|REFSEQ:NP_004437|H-INV:HIT000321887|VEGA:OTTHUMP00000035562 Tax_Id=9606 Gene_Symbol=EPRS glutamyl-prolyl tRNA synthetase	INEAVECLLSLK	694.8793	1387.744	2	86	-777.777	-777.777	-777.777	-777.777	2938.816841	10.1448041	2936.0424	2938.942401	2938.8541	530934.9091	1387.7381	694.8768903	1387.739255	1387.737721	FALSE			-777.777	-777.777	-777.777	1	66.2	M:\Shao-En\MSDATA\kinaseinhib\k252a\solcomp\100x\J4\kinaseinhib_k252a_solcomp_100x_J4_combo.mgf.html		3	-777.777	-777.777	M:\Shao-En\MSDATA\kinaseinhib\k252a\solcomp\100x\J4\m03152008_j4_6.raw		156250724.3	1330.71661		694.8793118	TRUE	694.8769021	-777.777
-1	1	0	0.765	0.13	IPI:IPI00013452.8	172080	SPACER	SWISS-PROT:P07814|TREMBL:A0AVA9;Q05BP6;Q05DF8;Q3KQZ8;Q5DSM1;Q5H9S5;Q6PD57;Q86X73|ENSEMBL:ENSP00000355890|REFSEQ:NP_004437|H-INV:HIT000321887|VEGA:OTTHUMP00000035562 Tax_Id=9606 Gene_Symbol=EPRS glutamyl-prolyl tRNA synthetase	INEAVECLLSLK	698.8863	1395.7581	2	59	-777.777	-777.777	-777.777	-777.777	0	0	2935.7905	0	0	0	1395.7523	698.8838718	1395.753218	0	FALSE			-777.777	-777.777	-777.777	1	40.1	M:\Shao-En\MSDATA\kinaseinhib\k252a\solcomp\100x\J4\kinaseinhib_k252a_solcomp_100x_J4_combo.mgf.html	1Lys8	3	-777.777	-777.777	M:\Shao-En\MSDATA\kinaseinhib\k252a\solcomp\100x\J4\m03152008_j4_6.raw		0	1330.71661		0	TRUE	0	-777.777
-1	1	0	0.765	0.13	IPI:IPI00013452.8	172080	SPACER	SWISS-PROT:P07814|TREMBL:A0AVA9;Q05BP6;Q05DF8;Q3KQZ8;Q5DSM1;Q5H9S5;Q6PD57;Q86X73|ENSEMBL:ENSP00000355890|REFSEQ:NP_004437|H-INV:HIT000321887|VEGA:OTTHUMP00000035562 Tax_Id=9606 Gene_Symbol=EPRS glutamyl-prolyl tRNA synthetase	IVQIPFCGEIDCEDWIK	1061.5093	2121.0041	2	61	-777.777	-777.777	-777.777	-777.777	3076.31198	10.79019339	3075.8707	3075.581048	3076.1453	71304.00156	2120.9911	1061.505197	2120.995868	2120.993865	FALSE			-777.777	-777.777	-777.777	1	51.3	M:\Shao-En\MSDATA\kinaseinhib\k252a\solcomp\100x\J4\kinaseinhib_k252a_solcomp_100x_J4_combo.mgf.html		3	-777.777	-777.777	M:\Shao-En\MSDATA\kinaseinhib\k252a\solcomp\100x\J4\m03152008_j4_6.raw		11038965.15	2006.948126		1061.509134	TRUE	1061.505031	-777.777
-1	1	0	0.765	0.13	IPI:IPI00013452.8	172080	SPACER	SWISS-PROT:P07814|TREMBL:A0AVA9;Q05BP6;Q05DF8;Q3KQZ8;Q5DSM1;Q5H9S5;Q6PD57;Q86X73|ENSEMBL:ENSP00000355890|REFSEQ:NP_004437|H-INV:HIT000321887|VEGA:OTTHUMP00000035562 Tax_Id=9606 Gene_Symbol=EPRS glutamyl-prolyl tRNA synthetase	IVQIPFCGEIDCEDWIK	1065.5155	2129.0164	2	56	-777.777	-777.777	-777.777	-777.777	0	0	3077.2179	0	0	0	2129.0053	1065.511378	2129.008231	0	FALSE			-777.777	-777.777	-777.777	1	45.1	M:\Shao-En\MSDATA\kinaseinhib\k252a\solcomp\100x\J4\kinaseinhib_k252a_solcomp_100x_J4_combo.mgf.html	1Lys8	3	-777.777	-777.777	M:\Shao-En\MSDATA\kinaseinhib\k252a\solcomp\100x\J4\m03152008_j4_6.raw		0	2006.948126		0	TRUE	0	-777.777
-1	1	0	0.765	0.13	IPI:IPI00013452.8	172080	SPACER	SWISS-PROT:P07814|TREMBL:A0AVA9;Q05BP6;Q05DF8;Q3KQZ8;Q5DSM1;Q5H9S5;Q6PD57;Q86X73|ENSEMBL:ENSP00000355890|REFSEQ:NP_004437|H-INV:HIT000321887|VEGA:OTTHUMP00000035562 Tax_Id=9606 Gene_Symbol=EPRS glutamyl-prolyl tRNA synthetase	IVQIPFCGEIDCEDWIKK	1125.5536	2249.0927	2	61	-777.777	-777.777	-777.777	-777.777	2896.67012	10.42721122	2899.738	2897.339908	2896.5871	73161.90872	2249.086	1125.549201	2249.083876	2249.084004	FALSE			-777.777	-777.777	-777.777	1	57.9	M:\Shao-En\MSDATA\kinaseinhib\k252a\solcomp\100x\J4\kinaseinhib_k252a_solcomp_100x_J4_combo.mgf.html		3	-777.777	-777.777	M:\Shao-En\MSDATA\kinaseinhib\k252a\solcomp\100x\J4\m03152008_j4_6.raw		10313928.87	2135.043086		1125.552938	TRUE	1125.548538	-777.777
-1	1	0	0.765	0.13	IPI:IPI00013452.8	172080	SPACER	SWISS-PROT:P07814|TREMBL:A0AVA9;Q05BP6;Q05DF8;Q3KQZ8;Q5DSM1;Q5H9S5;Q6PD57;Q86X73|ENSEMBL:ENSP00000355890|REFSEQ:NP_004437|H-INV:HIT000321887|VEGA:OTTHUMP00000035562 Tax_Id=9606 Gene_Symbol=EPRS glutamyl-prolyl tRNA synthetase	IVQIPFCGEIDCEDWIKK	756.0471	2265.1196	3	15	-777.777	-777.777	-777.777	-777.777	0	0	2893.6323	0	0	0	2265.1144	756.0444077	2265.111435	0	FALSE			-777.777	-777.777	-777.777	1	0.7	M:\Shao-En\MSDATA\kinaseinhib\k252a\solcomp\100x\J4\kinaseinhib_k252a_solcomp_100x_J4_combo.mgf.html	2Lys8	3	-777.777	-777.777	M:\Shao-En\MSDATA\kinaseinhib\k252a\solcomp\100x\J4\m03152008_j4_6.raw		0	2135.043086		0	FALSE	0	-777.777
-1	1	0	0.765	0.13	IPI:IPI00013452.8	172080	SPACER	SWISS-PROT:P07814|TREMBL:A0AVA9;Q05BP6;Q05DF8;Q3KQZ8;Q5DSM1;Q5H9S5;Q6PD57;Q86X73|ENSEMBL:ENSP00000355890|REFSEQ:NP_004437|H-INV:HIT000321887|VEGA:OTTHUMP00000035562 Tax_Id=9606 Gene_Symbol=EPRS glutamyl-prolyl tRNA synthetase	KAPVHVK	389.7507	777.4868	2	29	-777.777	-777.777	-777.777	-777.777	740.6920988	4.1614	740.6229	741.0347445	740.034	969.4114928	777.4861	389.7497	777.4848745	777.4853973	FALSE			-777.777	-777.777	-777.777	1	10.2	M:\Shao-En\MSDATA\kinaseinhib\k252a\solcomp\100x\J4\kinaseinhib_k252a_solcomp_100x_J4_combo.mgf.html		3	-777.777	-777.777	M:\Shao-En\MSDATA\kinaseinhib\k252a\solcomp\100x\J4\m03152008_j4_6.raw		722899.3711	777.4860847		389.7506871	TRUE	389.7496871	-777.777
-1	1	0	0.765	0.13	IPI:IPI00013452.8	172080	SPACER	SWISS-PROT:P07814|TREMBL:A0AVA9;Q05BP6;Q05DF8;Q3KQZ8;Q5DSM1;Q5H9S5;Q6PD57;Q86X73|ENSEMBL:ENSP00000355890|REFSEQ:NP_004437|H-INV:HIT000321887|VEGA:OTTHUMP00000035562 Tax_Id=9606 Gene_Symbol=EPRS glutamyl-prolyl tRNA synthetase	KAPVHVK	397.765	793.5154	2	28	-777.777	-777.777	-777.777	-777.777	0	0	740.8881	0	0	0	793.5145	397.7639629	793.5134005	0	FALSE			-777.777	-777.777	-777.777	1	14.6	M:\Shao-En\MSDATA\kinaseinhib\k252a\solcomp\100x\J4\kinaseinhib_k252a_solcomp_100x_J4_combo.mgf.html	2Lys8	3	-777.777	-777.777	M:\Shao-En\MSDATA\kinaseinhib\k252a\solcomp\100x\J4\m03152008_j4_6.raw		0	777.4860847		0	TRUE	0	-777.777
-1	1	0	0.765	0.13	IPI:IPI00013452.8	172080	SPACER	SWISS-PROT:P07814|TREMBL:A0AVA9;Q05BP6;Q05DF8;Q3KQZ8;Q5DSM1;Q5H9S5;Q6PD57;Q86X73|ENSEMBL:ENSP00000355890|REFSEQ:NP_004437|H-INV:HIT000321887|VEGA:OTTHUMP00000035562 Tax_Id=9606 Gene_Symbol=EPRS glutamyl-prolyl tRNA synthetase	KEENLADWYSQVITK	912.4653	1822.916	2	104	-777.777	-777.777	-777.777	-777.777	2825.253662	8.073197216	2823.481	2825.3433	2824.5429	232136.9027	1822.9101	912.4618851	1822.909245	1822.908891	FALSE			-777.777	-777.777	-777.777	1	83.8	M:\Shao-En\MSDATA\kinaseinhib\k252a\solcomp\100x\J4\kinaseinhib_k252a_solcomp_100x_J4_combo.mgf.html		3	-777.777	-777.777	M:\Shao-En\MSDATA\kinaseinhib\k252a\solcomp\100x\J4\m03152008_j4_6.raw		44723717.3	1822.910105		912.4636314	TRUE	912.4602165	-777.777
-1	1	0	0.765	0.13	IPI:IPI00013452.8	172080	SPACER	SWISS-PROT:P07814|TREMBL:A0AVA9;Q05BP6;Q05DF8;Q3KQZ8;Q5DSM1;Q5H9S5;Q6PD57;Q86X73|ENSEMBL:ENSP00000355890|REFSEQ:NP_004437|H-INV:HIT000321887|VEGA:OTTHUMP00000035562 Tax_Id=9606 Gene_Symbol=EPRS glutamyl-prolyl tRNA synthetase	KEENLADWYSQVITK	920.4809	1838.9473	2	93	-777.777	-777.777	-777.777	-777.777	0	0	2826.7982	0	0	0	1838.9385	920.477448	1838.940371	0	FALSE			-777.777	-777.777	-777.777	1	79.6	M:\Shao-En\MSDATA\kinaseinhib\k252a\solcomp\100x\J4\kinaseinhib_k252a_solcomp_100x_J4_combo.mgf.html	2Lys8	3	-777.777	-777.777	M:\Shao-En\MSDATA\kinaseinhib\k252a\solcomp\100x\J4\m03152008_j4_6.raw		0	1822.910105		0	TRUE	0	-777.777
-1	1	0	0.765	0.13	IPI:IPI00013452.8	172080	SPACER	SWISS-PROT:P07814|TREMBL:A0AVA9;Q05BP6;Q05DF8;Q3KQZ8;Q5DSM1;Q5H9S5;Q6PD57;Q86X73|ENSEMBL:ENSP00000355890|REFSEQ:NP_004437|H-INV:HIT000321887|VEGA:OTTHUMP00000035562 Tax_Id=9606 Gene_Symbol=EPRS glutamyl-prolyl tRNA synthetase	KEENLADWYSQVITK	608.6464	1822.9175	3	34	-777.777	-777.777	-777.777	-777.777	2824.700755	10.17880448	2823.9895	2825.246499	2824.5429	146224.2512	1822.9101	608.6443887	1822.911378	1822.910449	FALSE			-777.777	-777.777	-777.777	1	26.3	M:\Shao-En\MSDATA\kinaseinhib\k252a\solcomp\100x\J4\kinaseinhib_k252a_solcomp_100x_J4_combo.mgf.html		3	-777.777	-777.777	M:\Shao-En\MSDATA\kinaseinhib\k252a\solcomp\100x\J4\m03152008_j4_6.raw		51841542.78	1822.910105		608.646345	TRUE	608.6443337	-777.777
-1	1	0	0.765	0.13	IPI:IPI00013452.8	172080	SPACER	SWISS-PROT:P07814|TREMBL:A0AVA9;Q05BP6;Q05DF8;Q3KQZ8;Q5DSM1;Q5H9S5;Q6PD57;Q86X73|ENSEMBL:ENSP00000355890|REFSEQ:NP_004437|H-INV:HIT000321887|VEGA:OTTHUMP00000035562 Tax_Id=9606 Gene_Symbol=EPRS glutamyl-prolyl tRNA synthetase	KGDIIQLQR	542.8381	1083.6616	2	58	-777.777	-777.777	-777.777	-777.777	2168.949122	7.60510119	2167.3104	2168.765705	2169.4803	106607.5357	1083.6587	542.8363927	1083.65826	1069.623511	FALSE			-777.777	-777.777	-777.777	1	38.6	M:\Shao-En\MSDATA\kinaseinhib\k252a\solcomp\100x\J4\kinaseinhib_k252a_solcomp_100x_J4_combo.mgf.html	1Arg6 1Lys8	3	-777.777	-777.777	M:\Shao-En\MSDATA\kinaseinhib\k252a\solcomp\100x\J4\m03152008_j4_6.raw		46449615.41	1069.624375		542.8379975	TRUE	542.8362902	-777.777
-1	1	0	0.765	0.13	IPI:IPI00013452.8	172080	SPACER	SWISS-PROT:P07814|TREMBL:A0AVA9;Q05BP6;Q05DF8;Q3KQZ8;Q5DSM1;Q5H9S5;Q6PD57;Q86X73|ENSEMBL:ENSP00000355890|REFSEQ:NP_004437|H-INV:HIT000321887|VEGA:OTTHUMP00000035562 Tax_Id=9606 Gene_Symbol=EPRS glutamyl-prolyl tRNA synthetase	KGDIIQLQR	535.8221	1069.6297	2	54	-777.777	-777.777	-777.777	-777.777	0	0	2166.5842	0	0	0	1069.6244	535.8204251	1069.626325	0	FALSE			-777.777	-777.777	-777.777	1	31.5	M:\Shao-En\MSDATA\kinaseinhib\k252a\solcomp\100x\J4\kinaseinhib_k252a_solcomp_100x_J4_combo.mgf.html		3	-777.777	-777.777	M:\Shao-En\MSDATA\kinaseinhib\k252a\solcomp\100x\J4\m03152008_j4_6.raw		0	1069.624375		0	TRUE	0	-777.777
-1	1	0	0.765	0.13	IPI:IPI00013452.8	172080	SPACER	SWISS-PROT:P07814|TREMBL:A0AVA9;Q05BP6;Q05DF8;Q3KQZ8;Q5DSM1;Q5H9S5;Q6PD57;Q86X73|ENSEMBL:ENSP00000355890|REFSEQ:NP_004437|H-INV:HIT000321887|VEGA:OTTHUMP00000035562 Tax_Id=9606 Gene_Symbol=EPRS glutamyl-prolyl tRNA synthetase	KGDIIQLQR	362.2282	1083.6628	3	18	-777.777	-777.777	-777.777	-777.777	0	0	2167.0694	0	0	0	1083.6587	362.2273271	1083.660193	0	FALSE			-777.777	-777.777	-777.777	1	7.5	M:\Shao-En\MSDATA\kinaseinhib\k252a\solcomp\100x\J4\kinaseinhib_k252a_solcomp_100x_J4_combo.mgf.html	1Arg6 1Lys8	3	-777.777	-777.777	M:\Shao-En\MSDATA\kinaseinhib\k252a\solcomp\100x\J4\m03152008_j4_6.raw		0	1069.624375		0	FALSE	0	-777.777
-1	1	0	0.765	0.13	IPI:IPI00013452.8	172080	SPACER	SWISS-PROT:P07814|TREMBL:A0AVA9;Q05BP6;Q05DF8;Q3KQZ8;Q5DSM1;Q5H9S5;Q6PD57;Q86X73|ENSEMBL:ENSP00000355890|REFSEQ:NP_004437|H-INV:HIT000321887|VEGA:OTTHUMP00000035562 Tax_Id=9606 Gene_Symbol=EPRS glutamyl-prolyl tRNA synthetase	KPYIWEYSR	621.3219	1240.6292	2	32	-777.777	-777.777	-777.777	-777.777	2411.036292	19.779737	2406.9305	2410.872294	2408.1481	101976.5745	1240.624	621.3198301	1240.625135	1240.623336	FALSE			-777.777	-777.777	-777.777	1	17	M:\Shao-En\MSDATA\kinaseinhib\k252a\solcomp\100x\J4\kinaseinhib_k252a_solcomp_100x_J4_combo.mgf.html		3	-777.777	-777.777	M:\Shao-En\MSDATA\kinaseinhib\k252a\solcomp\100x\J4\m03152008_j4_6.raw		35488350.44	1240.624045		621.3218184	TRUE	621.3197485	-777.777
-1	1	0	0.765	0.13	IPI:IPI00013452.8	172080	SPACER	SWISS-PROT:P07814|TREMBL:A0AVA9;Q05BP6;Q05DF8;Q3KQZ8;Q5DSM1;Q5H9S5;Q6PD57;Q86X73|ENSEMBL:ENSP00000355890|REFSEQ:NP_004437|H-INV:HIT000321887|VEGA:OTTHUMP00000035562 Tax_Id=9606 Gene_Symbol=EPRS glutamyl-prolyl tRNA synthetase	KPYIWEYSR	628.3382	1254.6619	2	19	-777.777	-777.777	-777.777	-777.777	0	0	2406.1759	0	0	0	1254.6584	628.3360977	1254.65767	0	FALSE			-777.777	-777.777	-777.777	1	8.4	M:\Shao-En\MSDATA\kinaseinhib\k252a\solcomp\100x\J4\kinaseinhib_k252a_solcomp_100x_J4_combo.mgf.html	1Arg6 1Lys8	3	-777.777	-777.777	M:\Shao-En\MSDATA\kinaseinhib\k252a\solcomp\100x\J4\m03152008_j4_6.raw		0	1240.624045		0	FALSE	0	-777.777
-1	1	0	0.765	0.13	IPI:IPI00013452.8	172080	SPACER	SWISS-PROT:P07814|TREMBL:A0AVA9;Q05BP6;Q05DF8;Q3KQZ8;Q5DSM1;Q5H9S5;Q6PD57;Q86X73|ENSEMBL:ENSP00000355890|REFSEQ:NP_004437|H-INV:HIT000321887|VEGA:OTTHUMP00000035562 Tax_Id=9606 Gene_Symbol=EPRS glutamyl-prolyl tRNA synthetase	KPYIWEYSR	414.5504	1240.6292	3	21	-777.777	-777.777	-777.777	-777.777	0	0	2416.3973	0	0	0	1240.624	414.5492854	1240.626068	0	FALSE			-777.777	-777.777	-777.777	1	2.1	M:\Shao-En\MSDATA\kinaseinhib\k252a\solcomp\100x\J4\kinaseinhib_k252a_solcomp_100x_J4_combo.mgf.html		3	-777.777	-777.777	M:\Shao-En\MSDATA\kinaseinhib\k252a\solcomp\100x\J4\m03152008_j4_6.raw		0	1240.624045		0	FALSE	0	-777.777
-1	1	0	0.765	0.13	IPI:IPI00013452.8	172080	SPACER	SWISS-PROT:P07814|TREMBL:A0AVA9;Q05BP6;Q05DF8;Q3KQZ8;Q5DSM1;Q5H9S5;Q6PD57;Q86X73|ENSEMBL:ENSP00000355890|REFSEQ:NP_004437|H-INV:HIT000321887|VEGA:OTTHUMP00000035562 Tax_Id=9606 Gene_Symbol=EPRS glutamyl-prolyl tRNA synthetase	KVIDPVAPR	497.8069	993.5992	2	29	-777.777	-777.777	-777.777	-777.777	1022.62159	49.89412875	1042.806	1023.342013	1019.7179	2205.875858	993.5971	497.8054007	993.5962761	993.5962585	FALSE			-777.777	-777.777	-777.777	1	17.2	M:\Shao-En\MSDATA\kinaseinhib\k252a\solcomp\100x\J4\kinaseinhib_k252a_solcomp_100x_J4_combo.mgf.html		3	-777.777	-777.777	M:\Shao-En\MSDATA\kinaseinhib\k252a\solcomp\100x\J4\m03152008_j4_6.raw		1069386.48	993.5970847		497.8068903	TRUE	497.8053911	-777.777
-1	1	0	0.765	0.13	IPI:IPI00013452.8	172080	SPACER	SWISS-PROT:P07814|TREMBL:A0AVA9;Q05BP6;Q05DF8;Q3KQZ8;Q5DSM1;Q5H9S5;Q6PD57;Q86X73|ENSEMBL:ENSP00000355890|REFSEQ:NP_004437|H-INV:HIT000321887|VEGA:OTTHUMP00000035562 Tax_Id=9606 Gene_Symbol=EPRS glutamyl-prolyl tRNA synthetase	KVIDPVAPR	497.8076	993.6006	2	23	-777.777	-777.777	-777.777	-777.777	0	0	1009.2636	0	0	0	993.5971	497.8061007	993.5976761	0	FALSE			-777.777	-777.777	-777.777	1	7.8	M:\Shao-En\MSDATA\kinaseinhib\k252a\solcomp\100x\J4\kinaseinhib_k252a_solcomp_100x_J4_combo.mgf.html		3	-777.777	-777.777	M:\Shao-En\MSDATA\kinaseinhib\k252a\solcomp\100x\J4\m03152008_j4_6.raw		0	993.5970847		0	FALSE	0	-777.777
-1	1	0	0.765	0.13	IPI:IPI00013452.8	172080	SPACER	SWISS-PROT:P07814|TREMBL:A0AVA9;Q05BP6;Q05DF8;Q3KQZ8;Q5DSM1;Q5H9S5;Q6PD57;Q86X73|ENSEMBL:ENSP00000355890|REFSEQ:NP_004437|H-INV:HIT000321887|VEGA:OTTHUMP00000035562 Tax_Id=9606 Gene_Symbol=EPRS glutamyl-prolyl tRNA synthetase	KVIDPVAPR	504.8242	1007.6338	2	17	-777.777	-777.777	-777.777	-777.777	0	0	1016.3882	0	0	0	1007.6314	504.8226683	1007.630811	0	FALSE			-777.777	-777.777	-777.777	1	7.5	M:\Shao-En\MSDATA\kinaseinhib\k252a\solcomp\100x\J4\kinaseinhib_k252a_solcomp_100x_J4_combo.mgf.html	1Arg6 1Lys8	3	-777.777	-777.777	M:\Shao-En\MSDATA\kinaseinhib\k252a\solcomp\100x\J4\m03152008_j4_6.raw		0	993.5970847		0	FALSE	0	-777.777
-1	1	0	0.765	0.13	IPI:IPI00013452.8	172080	SPACER	SWISS-PROT:P07814|TREMBL:A0AVA9;Q05BP6;Q05DF8;Q3KQZ8;Q5DSM1;Q5H9S5;Q6PD57;Q86X73|ENSEMBL:ENSP00000355890|REFSEQ:NP_004437|H-INV:HIT000321887|VEGA:OTTHUMP00000035562 Tax_Id=9606 Gene_Symbol=EPRS glutamyl-prolyl tRNA synthetase	LGVENCYFPMFVSQSALEK	1114.0418	2226.0691	2	118	-777.777	-777.777	-777.777	-777.777	3084.777617	8.465160061	3085.0862	3085.631606	3085.6523	110471.6949	2226.058	1114.037454	2226.060382	2218.044188	FALSE			-777.777	-777.777	-777.777	1	106.2	M:\Shao-En\MSDATA\kinaseinhib\k252a\solcomp\100x\J4\kinaseinhib_k252a_solcomp_100x_J4_combo.mgf.html	1Lys8	3	-777.777	-777.777	M:\Shao-En\MSDATA\kinaseinhib\k252a\solcomp\100x\J4\m03152008_j4_6.raw		15890983.36	2161.02237		1114.042192	TRUE	1114.037846	-777.777
-1	1	0	0.765	0.13	IPI:IPI00013452.8	172080	SPACER	SWISS-PROT:P07814|TREMBL:A0AVA9;Q05BP6;Q05DF8;Q3KQZ8;Q5DSM1;Q5H9S5;Q6PD57;Q86X73|ENSEMBL:ENSP00000355890|REFSEQ:NP_004437|H-INV:HIT000321887|VEGA:OTTHUMP00000035562 Tax_Id=9606 Gene_Symbol=EPRS glutamyl-prolyl tRNA synthetase	LGVENCYFPMFVSQSALEK	1110.0352	2218.0559	2	103	-777.777	-777.777	-777.777	-777.777	0	0	3084.2656	0	0	0	2218.0438	1110.030872	2218.047219	0	FALSE			-777.777	-777.777	-777.777	1	92.5	M:\Shao-En\MSDATA\kinaseinhib\k252a\solcomp\100x\J4\kinaseinhib_k252a_solcomp_100x_J4_combo.mgf.html		3	-777.777	-777.777	M:\Shao-En\MSDATA\kinaseinhib\k252a\solcomp\100x\J4\m03152008_j4_6.raw		0	2161.02237		0	TRUE	0	-777.777
-1	1	0	0.765	0.13	IPI:IPI00013452.8	172080	SPACER	SWISS-PROT:P07814|TREMBL:A0AVA9;Q05BP6;Q05DF8;Q3KQZ8;Q5DSM1;Q5H9S5;Q6PD57;Q86X73|ENSEMBL:ENSP00000355890|REFSEQ:NP_004437|H-INV:HIT000321887|VEGA:OTTHUMP00000035562 Tax_Id=9606 Gene_Symbol=EPRS glutamyl-prolyl tRNA synthetase	LGVENCYFPMFVSQSALEK	743.0299	2226.0677	3	64	-777.777	-777.777	-777.777	-777.777	3084.830399	8.465160061	3085.3707	3085.5663	3085.6523	61479.04844	2226.058	743.0272678	2226.060015	2218.0432	FALSE			-777.777	-777.777	-777.777	1	52.5	M:\Shao-En\MSDATA\kinaseinhib\k252a\solcomp\100x\J4\kinaseinhib_k252a_solcomp_100x_J4_combo.mgf.html	1Lys8	3	-777.777	-777.777	M:\Shao-En\MSDATA\kinaseinhib\k252a\solcomp\100x\J4\m03152008_j4_6.raw		16322787.06	2161.02237		743.0295533	TRUE	743.0269212	-777.777
-1	1	0	0.765	0.13	IPI:IPI00013452.8	172080	SPACER	SWISS-PROT:P07814|TREMBL:A0AVA9;Q05BP6;Q05DF8;Q3KQZ8;Q5DSM1;Q5H9S5;Q6PD57;Q86X73|ENSEMBL:ENSP00000355890|REFSEQ:NP_004437|H-INV:HIT000321887|VEGA:OTTHUMP00000035562 Tax_Id=9606 Gene_Symbol=EPRS glutamyl-prolyl tRNA synthetase	LGVENCYFPMFVSQSALEK	740.3585	2218.0537	3	61	-777.777	-777.777	-777.777	-777.777	0	0	3084.7988	0	0	0	2218.0438	740.3558802	2218.045852	0	FALSE			-777.777	-777.777	-777.777	1	52.3	M:\Shao-En\MSDATA\kinaseinhib\k252a\solcomp\100x\J4\kinaseinhib_k252a_solcomp_100x_J4_combo.mgf.html		3	-777.777	-777.777	M:\Shao-En\MSDATA\kinaseinhib\k252a\solcomp\100x\J4\m03152008_j4_6.raw		0	2161.02237		0	TRUE	0	-777.777
-1	1	0	0.765	0.13	IPI:IPI00013452.8	172080	SPACER	SWISS-PROT:P07814|TREMBL:A0AVA9;Q05BP6;Q05DF8;Q3KQZ8;Q5DSM1;Q5H9S5;Q6PD57;Q86X73|ENSEMBL:ENSP00000355890|REFSEQ:NP_004437|H-INV:HIT000321887|VEGA:OTTHUMP00000035562 Tax_Id=9606 Gene_Symbol=EPRS glutamyl-prolyl tRNA synthetase	LLSVNIR	407.7627	813.5108	2	34	-777.777	-777.777	-777.777	-777.777	2400.08474	12.18812679	2397.8971	2400.193917	2400.9371	160487.495	813.5072	407.7616167	813.5087081	813.5082691	FALSE			-777.777	-777.777	-777.777	1	0	M:\Shao-En\MSDATA\kinaseinhib\k252a\solcomp\100x\J4\kinaseinhib_k252a_solcomp_100x_J4_combo.mgf.html		3	-777.777	-777.777	M:\Shao-En\MSDATA\kinaseinhib\k252a\solcomp\100x\J4\m03152008_j4_6.raw		107701576	813.5072247		407.7625316	TRUE	407.7614483	-777.777
-1	1	0	0.765	0.13	IPI:IPI00013452.8	172080	SPACER	SWISS-PROT:P07814|TREMBL:A0AVA9;Q05BP6;Q05DF8;Q3KQZ8;Q5DSM1;Q5H9S5;Q6PD57;Q86X73|ENSEMBL:ENSP00000355890|REFSEQ:NP_004437|H-INV:HIT000321887|VEGA:OTTHUMP00000035562 Tax_Id=9606 Gene_Symbol=EPRS glutamyl-prolyl tRNA synthetase	LLSVNIR	410.7733	819.532	2	34	-777.777	-777.777	-777.777	-777.777	0	0	2398.1236	0	0	0	819.5273	410.7722028	819.5298803	0	FALSE			-777.777	-777.777	-777.777	1	5.1	M:\Shao-En\MSDATA\kinaseinhib\k252a\solcomp\100x\J4\kinaseinhib_k252a_solcomp_100x_J4_combo.mgf.html	1Arg6	3	-777.777	-777.777	M:\Shao-En\MSDATA\kinaseinhib\k252a\solcomp\100x\J4\m03152008_j4_6.raw		0	813.5072247		0	TRUE	0	-777.777
-1	1	0	0.765	0.13	IPI:IPI00013452.8	172080	SPACER	SWISS-PROT:P07814|TREMBL:A0AVA9;Q05BP6;Q05DF8;Q3KQZ8;Q5DSM1;Q5H9S5;Q6PD57;Q86X73|ENSEMBL:ENSP00000355890|REFSEQ:NP_004437|H-INV:HIT000321887|VEGA:OTTHUMP00000035562 Tax_Id=9606 Gene_Symbol=EPRS glutamyl-prolyl tRNA synthetase	LNLENK	365.7095	729.4044	2	31	-777.777	-777.777	-777.777	-777.777	887.7331757	6.005472393	887.9652	887.5558018	887.4406	3519.727459	729.4021	365.708611	729.4026966	729.4024864	FALSE			-777.777	-777.777	-777.777	1	11	M:\Shao-En\MSDATA\kinaseinhib\k252a\solcomp\100x\J4\kinaseinhib_k252a_solcomp_100x_J4_combo.mgf.html		3	-777.777	-777.777	M:\Shao-En\MSDATA\kinaseinhib\k252a\solcomp\100x\J4\m03152008_j4_6.raw		2783211.633	729.4020947		365.7094714	TRUE	365.7085824	-777.777
-1	1	0	0.765	0.13	IPI:IPI00013452.8	172080	SPACER	SWISS-PROT:P07814|TREMBL:A0AVA9;Q05BP6;Q05DF8;Q3KQZ8;Q5DSM1;Q5H9S5;Q6PD57;Q86X73|ENSEMBL:ENSP00000355890|REFSEQ:NP_004437|H-INV:HIT000321887|VEGA:OTTHUMP00000035562 Tax_Id=9606 Gene_Symbol=EPRS glutamyl-prolyl tRNA synthetase	LNLENK	369.7163	737.418	2	27	-777.777	-777.777	-777.777	-777.777	0	0	888.4653	0	0	0	737.4163	369.7153925	737.4162596	0	FALSE			-777.777	-777.777	-777.777	1	9.3	M:\Shao-En\MSDATA\kinaseinhib\k252a\solcomp\100x\J4\kinaseinhib_k252a_solcomp_100x_J4_combo.mgf.html	1Lys8	3	-777.777	-777.777	M:\Shao-En\MSDATA\kinaseinhib\k252a\solcomp\100x\J4\m03152008_j4_6.raw		0	729.4020947		0	TRUE	0	-777.777
-1	1	0	0.765	0.13	IPI:IPI00013452.8	172080	SPACER	SWISS-PROT:P07814|TREMBL:A0AVA9;Q05BP6;Q05DF8;Q3KQZ8;Q5DSM1;Q5H9S5;Q6PD57;Q86X73|ENSEMBL:ENSP00000355890|REFSEQ:NP_004437|H-INV:HIT000321887|VEGA:OTTHUMP00000035562 Tax_Id=9606 Gene_Symbol=EPRS glutamyl-prolyl tRNA synthetase	LNLENKDYK	568.802	1135.5895	2	23	-777.777	-777.777	-777.777	-777.777	0	0	1319.6901	0	0	0	1135.5873	568.8001728	1135.58582	0	FALSE			-777.777	-777.777	-777.777	1	1.7	M:\Shao-En\MSDATA\kinaseinhib\k252a\solcomp\100x\J4\kinaseinhib_k252a_solcomp_100x_J4_combo.mgf.html		3	-777.777	-777.777	M:\Shao-En\MSDATA\kinaseinhib\k252a\solcomp\100x\J4\m03152008_j4_6.raw		0	1135.587325		0	FALSE	0	-777.777
-1	1	0	0.765	0.13	IPI:IPI00013452.8	172080	SPACER	SWISS-PROT:P07814|TREMBL:A0AVA9;Q05BP6;Q05DF8;Q3KQZ8;Q5DSM1;Q5H9S5;Q6PD57;Q86X73|ENSEMBL:ENSP00000355890|REFSEQ:NP_004437|H-INV:HIT000321887|VEGA:OTTHUMP00000035562 Tax_Id=9606 Gene_Symbol=EPRS glutamyl-prolyl tRNA synthetase	LNLNNTVLSK	562.3332	1122.6518	2	58	-777.777	-777.777	-777.777	-777.777	2422.487777	7.923567238	2424.2927	2422.07101	2421.9799	386213.3737	1122.6488	562.3314026	1122.64828	1114.633918	FALSE			-777.777	-777.777	-777.777	1	31.4	M:\Shao-En\MSDATA\kinaseinhib\k252a\solcomp\100x\J4\kinaseinhib_k252a_solcomp_100x_J4_combo.mgf.html	1Lys8	3	-777.777	-777.777	M:\Shao-En\MSDATA\kinaseinhib\k252a\solcomp\100x\J4\m03152008_j4_6.raw		158091008.4	1114.634615		562.3330066	TRUE	562.3312092	-777.777
-1	1	0	0.765	0.13	IPI:IPI00013452.8	172080	SPACER	SWISS-PROT:P07814|TREMBL:A0AVA9;Q05BP6;Q05DF8;Q3KQZ8;Q5DSM1;Q5H9S5;Q6PD57;Q86X73|ENSEMBL:ENSP00000355890|REFSEQ:NP_004437|H-INV:HIT000321887|VEGA:OTTHUMP00000035562 Tax_Id=9606 Gene_Symbol=EPRS glutamyl-prolyl tRNA synthetase	LNLNNTVLSK	558.3265	1114.6384	2	51	-777.777	-777.777	-777.777	-777.777	0	0	2419.2292	0	0	0	1114.6346	558.3247212	1114.634917	0	FALSE			-777.777	-777.777	-777.777	1	12.8	M:\Shao-En\MSDATA\kinaseinhib\k252a\solcomp\100x\J4\kinaseinhib_k252a_solcomp_100x_J4_combo.mgf.html		3	-777.777	-777.777	M:\Shao-En\MSDATA\kinaseinhib\k252a\solcomp\100x\J4\m03152008_j4_6.raw		0	1114.634615		0	TRUE	0	-777.777
-1	1	0	0.765	0.13	IPI:IPI00013452.8	172080	SPACER	SWISS-PROT:P07814|TREMBL:A0AVA9;Q05BP6;Q05DF8;Q3KQZ8;Q5DSM1;Q5H9S5;Q6PD57;Q86X73|ENSEMBL:ENSP00000355890|REFSEQ:NP_004437|H-INV:HIT000321887|VEGA:OTTHUMP00000035562 Tax_Id=9606 Gene_Symbol=EPRS glutamyl-prolyl tRNA synthetase	LNQWCNVVR	597.8128	1193.611	2	58	-777.777	-777.777	-777.777	-777.777	2404.31881	5.895920807	2403.3186	2404.543614	2404.5911	343265.2013	1193.6071	597.8108387	1193.607152	1187.585202	FALSE			-777.777	-777.777	-777.777	1	43	M:\Shao-En\MSDATA\kinaseinhib\k252a\solcomp\100x\J4\kinaseinhib_k252a_solcomp_100x_J4_combo.mgf.html	1Arg6	3	-777.777	-777.777	M:\Shao-En\MSDATA\kinaseinhib\k252a\solcomp\100x\J4\m03152008_j4_6.raw		127487409	1130.56549		597.8123586	TRUE	597.8103974	-777.777
-1	1	0	0.765	0.13	IPI:IPI00013452.8	172080	SPACER	SWISS-PROT:P07814|TREMBL:A0AVA9;Q05BP6;Q05DF8;Q3KQZ8;Q5DSM1;Q5H9S5;Q6PD57;Q86X73|ENSEMBL:ENSP00000355890|REFSEQ:NP_004437|H-INV:HIT000321887|VEGA:OTTHUMP00000035562 Tax_Id=9606 Gene_Symbol=EPRS glutamyl-prolyl tRNA synthetase	LQAILEDIQVTLFTR	880.5038	1758.9931	2	114	-777.777	-777.777	-777.777	-777.777	3340.551534	26.62589097	3336.0723	3340.195084	3336.9139	28184.86434	1758.9879	880.5005327	1758.98654	1758.986554	FALSE			-777.777	-777.777	-777.777	1	93.8	M:\Shao-En\MSDATA\kinaseinhib\k252a\solcomp\100x\J4\kinaseinhib_k252a_solcomp_100x_J4_combo.mgf.html		3	-777.777	-777.777	M:\Shao-En\MSDATA\kinaseinhib\k252a\solcomp\100x\J4\m03152008_j4_6.raw		5786349.855	1758.987955		880.5034792	TRUE	880.500212	-777.777
-1	1	0	0.765	0.13	IPI:IPI00013452.8	172080	SPACER	SWISS-PROT:P07814|TREMBL:A0AVA9;Q05BP6;Q05DF8;Q3KQZ8;Q5DSM1;Q5H9S5;Q6PD57;Q86X73|ENSEMBL:ENSP00000355890|REFSEQ:NP_004437|H-INV:HIT000321887|VEGA:OTTHUMP00000035562 Tax_Id=9606 Gene_Symbol=EPRS glutamyl-prolyl tRNA synthetase	LQAILEDIQVTLFTR	883.5159	1765.0173	2	101	-777.777	-777.777	-777.777	-777.777	0	0	3338.0205	0	0	0	1765.0081	883.5126188	1765.010712	0	FALSE			-777.777	-777.777	-777.777	1	89.4	M:\Shao-En\MSDATA\kinaseinhib\k252a\solcomp\100x\J4\kinaseinhib_k252a_solcomp_100x_J4_combo.mgf.html	1Arg6	3	-777.777	-777.777	M:\Shao-En\MSDATA\kinaseinhib\k252a\solcomp\100x\J4\m03152008_j4_6.raw		0	1758.987955		0	TRUE	0	-777.777
-1	1	0	0.765	0.13	IPI:IPI00013452.8	172080	SPACER	SWISS-PROT:P07814|TREMBL:A0AVA9;Q05BP6;Q05DF8;Q3KQZ8;Q5DSM1;Q5H9S5;Q6PD57;Q86X73|ENSEMBL:ENSP00000355890|REFSEQ:NP_004437|H-INV:HIT000321887|VEGA:OTTHUMP00000035562 Tax_Id=9606 Gene_Symbol=EPRS glutamyl-prolyl tRNA synthetase	LSSCDSFTSTINELNHCLSLR	818.7213	2453.1421	3	50	-777.777	-777.777	-777.777	-777.777	3010.726629	8.305004742	3007.5466	3011.067653	3010.1617	329529.0482	2453.1315	818.7183182	2453.133166	2453.130763	FALSE			-777.777	-777.777	-777.777	1	47	M:\Shao-En\MSDATA\kinaseinhib\k252a\solcomp\100x\J4\kinaseinhib_k252a_solcomp_100x_J4_combo.mgf.html		3	-777.777	-777.777	M:\Shao-En\MSDATA\kinaseinhib\k252a\solcomp\100x\J4\m03152008_j4_6.raw		74987313.38	2339.088566		818.721092	TRUE	818.7181101	-777.777
-1	1	0	0.765	0.13	IPI:IPI00013452.8	172080	SPACER	SWISS-PROT:P07814|TREMBL:A0AVA9;Q05BP6;Q05DF8;Q3KQZ8;Q5DSM1;Q5H9S5;Q6PD57;Q86X73|ENSEMBL:ENSP00000355890|REFSEQ:NP_004437|H-INV:HIT000321887|VEGA:OTTHUMP00000035562 Tax_Id=9606 Gene_Symbol=EPRS glutamyl-prolyl tRNA synthetase	LTVAENEAETK	602.8061	1203.5977	2	87	-777.777	-777.777	-777.777	-777.777	1060.431275	43.72392436	1061.8895	1061.268103	1061.3512	21309.92234	1203.5983	602.8041157	1203.593706	1203.595189	FALSE			-777.777	-777.777	-777.777	1	74.5	M:\Shao-En\MSDATA\kinaseinhib\k252a\solcomp\100x\J4\kinaseinhib_k252a_solcomp_100x_J4_combo.mgf.html		3	-777.777	-777.777	M:\Shao-En\MSDATA\kinaseinhib\k252a\solcomp\100x\J4\m03152008_j4_6.raw		7763136.836	1203.598275		602.8061308	TRUE	602.8041465	-777.777
-1	1	0	0.765	0.13	IPI:IPI00013452.8	172080	SPACER	SWISS-PROT:P07814|TREMBL:A0AVA9;Q05BP6;Q05DF8;Q3KQZ8;Q5DSM1;Q5H9S5;Q6PD57;Q86X73|ENSEMBL:ENSP00000355890|REFSEQ:NP_004437|H-INV:HIT000321887|VEGA:OTTHUMP00000035562 Tax_Id=9606 Gene_Symbol=EPRS glutamyl-prolyl tRNA synthetase	LTVAENEAETK	602.8082	1203.6018	2	79	-777.777	-777.777	-777.777	-777.777	0	0	1080.8186	0	0	0	1203.5983	602.8062157	1203.597906	0	FALSE			-777.777	-777.777	-777.777	1	64.9	M:\Shao-En\MSDATA\kinaseinhib\k252a\solcomp\100x\J4\kinaseinhib_k252a_solcomp_100x_J4_combo.mgf.html		3	-777.777	-777.777	M:\Shao-En\MSDATA\kinaseinhib\k252a\solcomp\100x\J4\m03152008_j4_6.raw		0	1203.598275		0	TRUE	0	-777.777
-1	1	0	0.765	0.13	IPI:IPI00013452.8	172080	SPACER	SWISS-PROT:P07814|TREMBL:A0AVA9;Q05BP6;Q05DF8;Q3KQZ8;Q5DSM1;Q5H9S5;Q6PD57;Q86X73|ENSEMBL:ENSP00000355890|REFSEQ:NP_004437|H-INV:HIT000321887|VEGA:OTTHUMP00000035562 Tax_Id=9606 Gene_Symbol=EPRS glutamyl-prolyl tRNA synthetase	LTVAENEAETK	606.8151	1211.6157	2	78	-777.777	-777.777	-777.777	-777.777	0	0	1063.7611	0	0	0	1211.6125	606.8130971	1211.611669	0	FALSE			-777.777	-777.777	-777.777	1	58.4	M:\Shao-En\MSDATA\kinaseinhib\k252a\solcomp\100x\J4\kinaseinhib_k252a_solcomp_100x_J4_combo.mgf.html	1Lys8	3	-777.777	-777.777	M:\Shao-En\MSDATA\kinaseinhib\k252a\solcomp\100x\J4\m03152008_j4_6.raw		0	1203.598275		0	TRUE	0	-777.777
-1	1	0	0.765	0.13	IPI:IPI00013452.8	172080	SPACER	SWISS-PROT:P07814|TREMBL:A0AVA9;Q05BP6;Q05DF8;Q3KQZ8;Q5DSM1;Q5H9S5;Q6PD57;Q86X73|ENSEMBL:ENSP00000355890|REFSEQ:NP_004437|H-INV:HIT000321887|VEGA:OTTHUMP00000035562 Tax_Id=9606 Gene_Symbol=EPRS glutamyl-prolyl tRNA synthetase	LTVAENEAETK	606.8151	1211.6156	2	71	-777.777	-777.777	-777.777	-777.777	0	0	1034.1293	0	0	0	1211.6125	606.8130971	1211.611669	0	FALSE			-777.777	-777.777	-777.777	1	54.4	M:\Shao-En\MSDATA\kinaseinhib\k252a\solcomp\100x\J4\kinaseinhib_k252a_solcomp_100x_J4_combo.mgf.html	1Lys8	3	-777.777	-777.777	M:\Shao-En\MSDATA\kinaseinhib\k252a\solcomp\100x\J4\m03152008_j4_6.raw		0	1203.598275		0	TRUE	0	-777.777
-1	1	0	0.765	0.13	IPI:IPI00013452.8	172080	SPACER	SWISS-PROT:P07814|TREMBL:A0AVA9;Q05BP6;Q05DF8;Q3KQZ8;Q5DSM1;Q5H9S5;Q6PD57;Q86X73|ENSEMBL:ENSP00000355890|REFSEQ:NP_004437|H-INV:HIT000321887|VEGA:OTTHUMP00000035562 Tax_Id=9606 Gene_Symbol=EPRS glutamyl-prolyl tRNA synthetase	LTVAENEAETK	602.8085	1203.6024	2	59	-777.777	-777.777	-777.777	-777.777	0	0	1032.2676	0	0	0	1203.5983	602.8065157	1203.598506	0	FALSE			-777.777	-777.777	-777.777	1	45.4	M:\Shao-En\MSDATA\kinaseinhib\k252a\solcomp\100x\J4\kinaseinhib_k252a_solcomp_100x_J4_combo.mgf.html		3	-777.777	-777.777	M:\Shao-En\MSDATA\kinaseinhib\k252a\solcomp\100x\J4\m03152008_j4_6.raw		0	1203.598275		0	TRUE	0	-777.777
-1	1	0	0.765	0.13	IPI:IPI00013452.8	172080	SPACER	SWISS-PROT:P07814|TREMBL:A0AVA9;Q05BP6;Q05DF8;Q3KQZ8;Q5DSM1;Q5H9S5;Q6PD57;Q86X73|ENSEMBL:ENSP00000355890|REFSEQ:NP_004437|H-INV:HIT000321887|VEGA:OTTHUMP00000035562 Tax_Id=9606 Gene_Symbol=EPRS glutamyl-prolyl tRNA synthetase	MFEIVFEDPK	631.8164	1261.6182	2	69	-777.777	-777.777	-777.777	-777.777	2888.980256	10.48361032	2887.8287	2889.074107	2889.138	106878.5236	1261.6144	631.8142816	1261.614038	1253.600603	FALSE			-777.777	-777.777	-777.777	1	58.5	M:\Shao-En\MSDATA\kinaseinhib\k252a\solcomp\100x\J4\kinaseinhib_k252a_solcomp_100x_J4_combo.mgf.html	1Lys8	3	-777.777	-777.777	M:\Shao-En\MSDATA\kinaseinhib\k252a\solcomp\100x\J4\m03152008_j4_6.raw		36136102.73	1253.600185		631.8165327	TRUE	631.8144144	-777.777
-1	1	0	0.765	0.13	IPI:IPI00013452.8	172080	SPACER	SWISS-PROT:P07814|TREMBL:A0AVA9;Q05BP6;Q05DF8;Q3KQZ8;Q5DSM1;Q5H9S5;Q6PD57;Q86X73|ENSEMBL:ENSP00000355890|REFSEQ:NP_004437|H-INV:HIT000321887|VEGA:OTTHUMP00000035562 Tax_Id=9606 Gene_Symbol=EPRS glutamyl-prolyl tRNA synthetase	MFEIVFEDPK	627.8096	1253.6047	2	59	-777.777	-777.777	-777.777	-777.777	0	0	2886.7918	0	0	0	1253.6002	627.8075001	1253.600475	0	FALSE			-777.777	-777.777	-777.777	1	40.8	M:\Shao-En\MSDATA\kinaseinhib\k252a\solcomp\100x\J4\kinaseinhib_k252a_solcomp_100x_J4_combo.mgf.html		3	-777.777	-777.777	M:\Shao-En\MSDATA\kinaseinhib\k252a\solcomp\100x\J4\m03152008_j4_6.raw		0	1253.600185		0	TRUE	0	-777.777
-1	1	0	0.765	0.13	IPI:IPI00013452.8	172080	SPACER	SWISS-PROT:P07814|TREMBL:A0AVA9;Q05BP6;Q05DF8;Q3KQZ8;Q5DSM1;Q5H9S5;Q6PD57;Q86X73|ENSEMBL:ENSP00000355890|REFSEQ:NP_004437|H-INV:HIT000321887|VEGA:OTTHUMP00000035562 Tax_Id=9606 Gene_Symbol=EPRS glutamyl-prolyl tRNA synthetase	MFEIVFEDPKIPGEK	598.9839	1793.9298	3	21	-777.777	-777.777	-777.777	-777.777	0	0	2879.5024	0	0	0	1793.9244	598.9819333	1793.924012	0	FALSE			-777.777	-777.777	-777.777	1	13	M:\Shao-En\MSDATA\kinaseinhib\k252a\solcomp\100x\J4\kinaseinhib_k252a_solcomp_100x_J4_combo.mgf.html	2Lys8	3	-777.777	-777.777	M:\Shao-En\MSDATA\kinaseinhib\k252a\solcomp\100x\J4\m03152008_j4_6.raw		0	1777.896015		0	FALSE	0	-777.777
-1	1	0	0.765	0.13	IPI:IPI00013452.8	172080	SPACER	SWISS-PROT:P07814|TREMBL:A0AVA9;Q05BP6;Q05DF8;Q3KQZ8;Q5DSM1;Q5H9S5;Q6PD57;Q86X73|ENSEMBL:ENSP00000355890|REFSEQ:NP_004437|H-INV:HIT000321887|VEGA:OTTHUMP00000035562 Tax_Id=9606 Gene_Symbol=EPRS glutamyl-prolyl tRNA synthetase	NETSAPFK	447.2227	892.4309	2	28	-777.777	-777.777	-777.777	-777.777	913.88309	12.10690634	913.6587	913.9128469	914.6438	6259.405063	892.429	447.2214344	892.4283435	892.4279338	FALSE			-777.777	-777.777	-777.777	1	3.2	M:\Shao-En\MSDATA\kinaseinhib\k252a\solcomp\100x\J4\kinaseinhib_k252a_solcomp_100x_J4_combo.mgf.html		3	-777.777	-777.777	M:\Shao-En\MSDATA\kinaseinhib\k252a\solcomp\100x\J4\m03152008_j4_6.raw		3654040.117	892.4290347		447.2225912	TRUE	447.2213256	-777.777
-1	1	0	0.765	0.13	IPI:IPI00013452.8	172080	SPACER	SWISS-PROT:P07814|TREMBL:A0AVA9;Q05BP6;Q05DF8;Q3KQZ8;Q5DSM1;Q5H9S5;Q6PD57;Q86X73|ENSEMBL:ENSP00000355890|REFSEQ:NP_004437|H-INV:HIT000321887|VEGA:OTTHUMP00000035562 Tax_Id=9606 Gene_Symbol=EPRS glutamyl-prolyl tRNA synthetase	NETSAPFK	451.2301	900.4456	2	23	-777.777	-777.777	-777.777	-777.777	0	0	911.6314	0	0	0	900.4432	451.2288159	900.4431065	0	FALSE			-777.777	-777.777	-777.777	1	0.2	M:\Shao-En\MSDATA\kinaseinhib\k252a\solcomp\100x\J4\kinaseinhib_k252a_solcomp_100x_J4_combo.mgf.html	1Lys8	3	-777.777	-777.777	M:\Shao-En\MSDATA\kinaseinhib\k252a\solcomp\100x\J4\m03152008_j4_6.raw		0	892.4290347		0	FALSE	0	-777.777
-1	1	0	0.765	0.13	IPI:IPI00013452.8	172080	SPACER	SWISS-PROT:P07814|TREMBL:A0AVA9;Q05BP6;Q05DF8;Q3KQZ8;Q5DSM1;Q5H9S5;Q6PD57;Q86X73|ENSEMBL:ENSP00000355890|REFSEQ:NP_004437|H-INV:HIT000321887|VEGA:OTTHUMP00000035562 Tax_Id=9606 Gene_Symbol=EPRS glutamyl-prolyl tRNA synthetase	NPEVGLKPVWYSPK	807.4399	1612.8652	2	67	-777.777	-777.777	-777.777	-777.777	2522.182178	14.22914386	2520.057	2522.425757	2523.8437	269701.8014	1612.8613	807.4369703	1612.859415	1612.860466	FALSE			-777.777	-777.777	-777.777	1	44.1	M:\Shao-En\MSDATA\kinaseinhib\k252a\solcomp\100x\J4\kinaseinhib_k252a_solcomp_100x_J4_combo.mgf.html		3	-777.777	-777.777	M:\Shao-En\MSDATA\kinaseinhib\k252a\solcomp\100x\J4\m03152008_j4_6.raw		62676183.69	1612.861295		807.4397974	TRUE	807.4368677	-777.777
-1	1	0	0.765	0.13	IPI:IPI00013452.8	172080	SPACER	SWISS-PROT:P07814|TREMBL:A0AVA9;Q05BP6;Q05DF8;Q3KQZ8;Q5DSM1;Q5H9S5;Q6PD57;Q86X73|ENSEMBL:ENSP00000355890|REFSEQ:NP_004437|H-INV:HIT000321887|VEGA:OTTHUMP00000035562 Tax_Id=9606 Gene_Symbol=EPRS glutamyl-prolyl tRNA synthetase	NPEVGLKPVWYSPK	815.4559	1628.8972	2	52	-777.777	-777.777	-777.777	-777.777	0	0	2520.8189	0	0	0	1628.8897	815.4529332	1628.891341	0	FALSE			-777.777	-777.777	-777.777	1	39.6	M:\Shao-En\MSDATA\kinaseinhib\k252a\solcomp\100x\J4\kinaseinhib_k252a_solcomp_100x_J4_combo.mgf.html	2Lys8	3	-777.777	-777.777	M:\Shao-En\MSDATA\kinaseinhib\k252a\solcomp\100x\J4\m03152008_j4_6.raw		0	1612.861295		0	TRUE	0	-777.777
-1	1	0	0.765	0.13	IPI:IPI00013452.8	172080	SPACER	SWISS-PROT:P07814|TREMBL:A0AVA9;Q05BP6;Q05DF8;Q3KQZ8;Q5DSM1;Q5H9S5;Q6PD57;Q86X73|ENSEMBL:ENSP00000355890|REFSEQ:NP_004437|H-INV:HIT000321887|VEGA:OTTHUMP00000035562 Tax_Id=9606 Gene_Symbol=EPRS glutamyl-prolyl tRNA synthetase	NPEVGLKPVWYSPK	543.9723	1628.895	3	34	-777.777	-777.777	-777.777	-777.777	2522.355234	14.22914386	2519.5268	2523.040879	2523.8437	196131.2348	1628.8897	543.9705875	1628.889974	1612.860836	FALSE			-777.777	-777.777	-777.777	1	27.9	M:\Shao-En\MSDATA\kinaseinhib\k252a\solcomp\100x\J4\kinaseinhib_k252a_solcomp_100x_J4_combo.mgf.html	2Lys8	3	-777.777	-777.777	M:\Shao-En\MSDATA\kinaseinhib\k252a\solcomp\100x\J4\m03152008_j4_6.raw		84942138.13	1612.861295		543.9722421	TRUE	543.9705296	-777.777
-1	1	0	0.765	0.13	IPI:IPI00013452.8	172080	SPACER	SWISS-PROT:P07814|TREMBL:A0AVA9;Q05BP6;Q05DF8;Q3KQZ8;Q5DSM1;Q5H9S5;Q6PD57;Q86X73|ENSEMBL:ENSP00000355890|REFSEQ:NP_004437|H-INV:HIT000321887|VEGA:OTTHUMP00000035562 Tax_Id=9606 Gene_Symbol=EPRS glutamyl-prolyl tRNA synthetase	NPEVGLKPVWYSPK	538.629	1612.8653	3	31	-777.777	-777.777	-777.777	-777.777	0	0	2517.7381	0	0	0	1612.8613	538.6273122	1612.860148	0	FALSE			-777.777	-777.777	-777.777	1	22.6	M:\Shao-En\MSDATA\kinaseinhib\k252a\solcomp\100x\J4\kinaseinhib_k252a_solcomp_100x_J4_combo.mgf.html		3	-777.777	-777.777	M:\Shao-En\MSDATA\kinaseinhib\k252a\solcomp\100x\J4\m03152008_j4_6.raw		0	1612.861295		0	TRUE	0	-777.777
-1	1	0	0.765	0.13	IPI:IPI00013452.8	172080	SPACER	SWISS-PROT:P07814|TREMBL:A0AVA9;Q05BP6;Q05DF8;Q3KQZ8;Q5DSM1;Q5H9S5;Q6PD57;Q86X73|ENSEMBL:ENSP00000355890|REFSEQ:NP_004437|H-INV:HIT000321887|VEGA:OTTHUMP00000035562 Tax_Id=9606 Gene_Symbol=EPRS glutamyl-prolyl tRNA synthetase	NQGGGLSSSGAGEGQGPK	794.3739	1586.7332	2	86	-777.777	-777.777	-777.777	-777.777	841.6482388	8.356381764	844.8728	841.9925011	843.592	6854.487633	1586.7284	794.3710306	1586.727536	1586.72734	FALSE			-777.777	-777.777	-777.777	1	67.5	M:\Shao-En\MSDATA\kinaseinhib\k252a\solcomp\100x\J4\kinaseinhib_k252a_solcomp_100x_J4_combo.mgf.html		3	-777.777	-777.777	M:\Shao-En\MSDATA\kinaseinhib\k252a\solcomp\100x\J4\m03152008_j4_6.raw		1627048.52	1586.728445		794.3738938	TRUE	794.3710244	-777.777
-1	1	0	0.765	0.13	IPI:IPI00013452.8	172080	SPACER	SWISS-PROT:P07814|TREMBL:A0AVA9;Q05BP6;Q05DF8;Q3KQZ8;Q5DSM1;Q5H9S5;Q6PD57;Q86X73|ENSEMBL:ENSP00000355890|REFSEQ:NP_004437|H-INV:HIT000321887|VEGA:OTTHUMP00000035562 Tax_Id=9606 Gene_Symbol=EPRS glutamyl-prolyl tRNA synthetase	NSEPAGLETPEAK	671.8289	1341.6432	2	56	-777.777	-777.777	-777.777	-777.777	2142.547177	22.38596421	2137.562	2143.254805	2139.9111	39157.07757	1341.6412	671.8265968	1341.638668	1341.640356	FALSE			-777.777	-777.777	-777.777	1	34.1	M:\Shao-En\MSDATA\kinaseinhib\k252a\solcomp\100x\J4\kinaseinhib_k252a_solcomp_100x_J4_combo.mgf.html		3	-777.777	-777.777	M:\Shao-En\MSDATA\kinaseinhib\k252a\solcomp\100x\J4\m03152008_j4_6.raw		12111098.81	1341.641195		671.8289897	TRUE	671.8266865	-777.777
-1	1	0	0.765	0.13	IPI:IPI00013452.8	172080	SPACER	SWISS-PROT:P07814|TREMBL:A0AVA9;Q05BP6;Q05DF8;Q3KQZ8;Q5DSM1;Q5H9S5;Q6PD57;Q86X73|ENSEMBL:ENSP00000355890|REFSEQ:NP_004437|H-INV:HIT000321887|VEGA:OTTHUMP00000035562 Tax_Id=9606 Gene_Symbol=EPRS glutamyl-prolyl tRNA synthetase	NSEPAGLETPEAK	675.8367	1349.6588	2	50	-777.777	-777.777	-777.777	-777.777	0	0	2138.5905	0	0	0	1349.6554	675.8343783	1349.654231	0	FALSE			-777.777	-777.777	-777.777	1	41.8	M:\Shao-En\MSDATA\kinaseinhib\k252a\solcomp\100x\J4\kinaseinhib_k252a_solcomp_100x_J4_combo.mgf.html	1Lys8	3	-777.777	-777.777	M:\Shao-En\MSDATA\kinaseinhib\k252a\solcomp\100x\J4\m03152008_j4_6.raw		0	1341.641195		0	TRUE	0	-777.777
-1	1	0	0.765	0.13	IPI:IPI00013452.8	172080	SPACER	SWISS-PROT:P07814|TREMBL:A0AVA9;Q05BP6;Q05DF8;Q3KQZ8;Q5DSM1;Q5H9S5;Q6PD57;Q86X73|ENSEMBL:ENSP00000355890|REFSEQ:NP_004437|H-INV:HIT000321887|VEGA:OTTHUMP00000035562 Tax_Id=9606 Gene_Symbol=EPRS glutamyl-prolyl tRNA synthetase	NSKHEELMLGDPCLK	590.9577	1769.8512	3	16	-777.777	-777.777	-777.777	-777.777	0	0	2309.0425	0	0	0	1769.844	590.9557704	1769.845523	0	FALSE			-777.777	-777.777	-777.777	1	9.8	M:\Shao-En\MSDATA\kinaseinhib\k252a\solcomp\100x\J4\kinaseinhib_k252a_solcomp_100x_J4_combo.mgf.html		3	-777.777	-777.777	M:\Shao-En\MSDATA\kinaseinhib\k252a\solcomp\100x\J4\m03152008_j4_6.raw		0	1712.82255		0	FALSE	0	-777.777
-1	1	0	0.765	0.13	IPI:IPI00013452.8	172080	SPACER	SWISS-PROT:P07814|TREMBL:A0AVA9;Q05BP6;Q05DF8;Q3KQZ8;Q5DSM1;Q5H9S5;Q6PD57;Q86X73|ENSEMBL:ENSP00000355890|REFSEQ:NP_004437|H-INV:HIT000321887|VEGA:OTTHUMP00000035562 Tax_Id=9606 Gene_Symbol=EPRS glutamyl-prolyl tRNA synthetase	QFAYQNSWGLTTR	786.3859	1570.7573	2	77	-777.777	-777.777	-777.777	-777.777	2674.41113	8.06039081	2674.3507	2674.321707	2673.5591	211760.73	1570.7528	786.3830675	1570.75161	1570.751684	FALSE			-777.777	-777.777	-777.777	1	61.1	M:\Shao-En\MSDATA\kinaseinhib\k252a\solcomp\100x\J4\kinaseinhib_k252a_solcomp_100x_J4_combo.mgf.html		3	-777.777	-777.777	M:\Shao-En\MSDATA\kinaseinhib\k252a\solcomp\100x\J4\m03152008_j4_6.raw		50906098.91	1570.752835		786.3859306	TRUE	786.3830982	-777.777
-1	1	0	0.765	0.13	IPI:IPI00013452.8	172080	SPACER	SWISS-PROT:P07814|TREMBL:A0AVA9;Q05BP6;Q05DF8;Q3KQZ8;Q5DSM1;Q5H9S5;Q6PD57;Q86X73|ENSEMBL:ENSP00000355890|REFSEQ:NP_004437|H-INV:HIT000321887|VEGA:OTTHUMP00000035562 Tax_Id=9606 Gene_Symbol=EPRS glutamyl-prolyl tRNA synthetase	QFAYQNSWGLTTR	789.3961	1576.7776	2	76	-777.777	-777.777	-777.777	-777.777	0	0	2675.122	0	0	0	1576.7729	789.3932536	1576.771982	0	FALSE			-777.777	-777.777	-777.777	1	64.3	M:\Shao-En\MSDATA\kinaseinhib\k252a\solcomp\100x\J4\kinaseinhib_k252a_solcomp_100x_J4_combo.mgf.html	1Arg6	3	-777.777	-777.777	M:\Shao-En\MSDATA\kinaseinhib\k252a\solcomp\100x\J4\m03152008_j4_6.raw		0	1570.752835		0	TRUE	0	-777.777
-1	1	0	0.765	0.13	IPI:IPI00013452.8	172080	SPACER	SWISS-PROT:P07814|TREMBL:A0AVA9;Q05BP6;Q05DF8;Q3KQZ8;Q5DSM1;Q5H9S5;Q6PD57;Q86X73|ENSEMBL:ENSP00000355890|REFSEQ:NP_004437|H-INV:HIT000321887|VEGA:OTTHUMP00000035562 Tax_Id=9606 Gene_Symbol=EPRS glutamyl-prolyl tRNA synthetase	QFIAAQGSSR	532.7785	1063.5425	2	37	-777.777	-777.777	-777.777	-777.777	1000.605909	33.24402164	987.8382	1000.999631	1002.2568	19990.12506	1063.541	532.7768392	1063.539153	1063.539116	FALSE			-777.777	-777.777	-777.777	1	22.9	M:\Shao-En\MSDATA\kinaseinhib\k252a\solcomp\100x\J4\kinaseinhib_k252a_solcomp_100x_J4_combo.mgf.html		3	-777.777	-777.777	M:\Shao-En\MSDATA\kinaseinhib\k252a\solcomp\100x\J4\m03152008_j4_6.raw		8787057.453	1063.541045		532.7782319	TRUE	532.776571	-777.777
-1	1	0	0.765	0.13	IPI:IPI00013452.8	172080	SPACER	SWISS-PROT:P07814|TREMBL:A0AVA9;Q05BP6;Q05DF8;Q3KQZ8;Q5DSM1;Q5H9S5;Q6PD57;Q86X73|ENSEMBL:ENSP00000355890|REFSEQ:NP_004437|H-INV:HIT000321887|VEGA:OTTHUMP00000035562 Tax_Id=9606 Gene_Symbol=EPRS glutamyl-prolyl tRNA synthetase	QFIAAQGSSR	535.7896	1069.5646	2	35	-777.777	-777.777	-777.777	-777.777	0	0	991.4265	0	0	0	1069.5611	535.7879253	1069.561325	0	FALSE			-777.777	-777.777	-777.777	1	10.5	M:\Shao-En\MSDATA\kinaseinhib\k252a\solcomp\100x\J4\kinaseinhib_k252a_solcomp_100x_J4_combo.mgf.html	1Arg6	3	-777.777	-777.777	M:\Shao-En\MSDATA\kinaseinhib\k252a\solcomp\100x\J4\m03152008_j4_6.raw		0	1063.541045		0	TRUE	0	-777.777
-1	1	0	0.765	0.13	IPI:IPI00013452.8	172080	SPACER	SWISS-PROT:P07814|TREMBL:A0AVA9;Q05BP6;Q05DF8;Q3KQZ8;Q5DSM1;Q5H9S5;Q6PD57;Q86X73|ENSEMBL:ENSP00000355890|REFSEQ:NP_004437|H-INV:HIT000321887|VEGA:OTTHUMP00000035562 Tax_Id=9606 Gene_Symbol=EPRS glutamyl-prolyl tRNA synthetase	RLLSVNIR	485.8132	969.6119	2	43	-777.777	-777.777	-777.777	-777.777	2278.743983	7.710640553	2278.6069	2278.897726	2279.5802	82230.31114	969.6083	485.8117562	969.6089869	969.6080674	FALSE			-777.777	-777.777	-777.777	1	22	M:\Shao-En\MSDATA\kinaseinhib\k252a\solcomp\100x\J4\kinaseinhib_k252a_solcomp_100x_J4_combo.mgf.html		3	-777.777	-777.777	M:\Shao-En\MSDATA\kinaseinhib\k252a\solcomp\100x\J4\m03152008_j4_6.raw		42469320.63	969.6083347		485.8131292	TRUE	485.8116853	-777.777
-1	1	0	0.765	0.13	IPI:IPI00013452.8	172080	SPACER	SWISS-PROT:P07814|TREMBL:A0AVA9;Q05BP6;Q05DF8;Q3KQZ8;Q5DSM1;Q5H9S5;Q6PD57;Q86X73|ENSEMBL:ENSP00000355890|REFSEQ:NP_004437|H-INV:HIT000321887|VEGA:OTTHUMP00000035562 Tax_Id=9606 Gene_Symbol=EPRS glutamyl-prolyl tRNA synthetase	SCQFVAVR	483.7466	965.4786	2	44	-777.777	-777.777	-777.777	-777.777	2190.78191	7.812422586	2189.0729	2191.033124	2190.347	88464.06617	965.4752	483.7451657	965.475806	965.4748888	FALSE			-777.777	-777.777	-777.777	1	8.8	M:\Shao-En\MSDATA\kinaseinhib\k252a\solcomp\100x\J4\kinaseinhib_k252a_solcomp_100x_J4_combo.mgf.html		3	-777.777	-777.777	M:\Shao-En\MSDATA\kinaseinhib\k252a\solcomp\100x\J4\m03152008_j4_6.raw		45993731.25	908.4538101		483.7464161	TRUE	483.7449819	-777.777
-1	1	0	0.765	0.13	IPI:IPI00013452.8	172080	SPACER	SWISS-PROT:P07814|TREMBL:A0AVA9;Q05BP6;Q05DF8;Q3KQZ8;Q5DSM1;Q5H9S5;Q6PD57;Q86X73|ENSEMBL:ENSP00000355890|REFSEQ:NP_004437|H-INV:HIT000321887|VEGA:OTTHUMP00000035562 Tax_Id=9606 Gene_Symbol=EPRS glutamyl-prolyl tRNA synthetase	SCQFVAVR	486.7571	971.4996	2	43	-777.777	-777.777	-777.777	-777.777	0	0	2189.5958	0	0	0	971.4954	486.7556518	971.4967782	0	FALSE			-777.777	-777.777	-777.777	1	23.3	M:\Shao-En\MSDATA\kinaseinhib\k252a\solcomp\100x\J4\kinaseinhib_k252a_solcomp_100x_J4_combo.mgf.html	1Arg6	3	-777.777	-777.777	M:\Shao-En\MSDATA\kinaseinhib\k252a\solcomp\100x\J4\m03152008_j4_6.raw		0	908.4538101		0	TRUE	0	-777.777
-1	1	0	0.765	0.13	IPI:IPI00013452.8	172080	SPACER	SWISS-PROT:P07814|TREMBL:A0AVA9;Q05BP6;Q05DF8;Q3KQZ8;Q5DSM1;Q5H9S5;Q6PD57;Q86X73|ENSEMBL:ENSP00000355890|REFSEQ:NP_004437|H-INV:HIT000321887|VEGA:OTTHUMP00000035562 Tax_Id=9606 Gene_Symbol=EPRS glutamyl-prolyl tRNA synthetase	SLCIPFKPLCELQPGAK	987.5338	1973.0531	2	63	-777.777	-777.777	-777.777	-777.777	2812.782971	12.7564493	2811.0751	2813.489841	2813.487	176761.8935	1973.0449	987.5300383	1973.045551	1957.0158	FALSE			-777.777	-777.777	-777.777	1	51	M:\Shao-En\MSDATA\kinaseinhib\k252a\solcomp\100x\J4\kinaseinhib_k252a_solcomp_100x_J4_combo.mgf.html	2Lys8	3	-777.777	-777.777	M:\Shao-En\MSDATA\kinaseinhib\k252a\solcomp\100x\J4\m03152008_j4_6.raw		30594050.77	1842.973556		987.5337969	TRUE	987.5300352	-777.777
-1	1	0	0.765	0.13	IPI:IPI00013452.8	172080	SPACER	SWISS-PROT:P07814|TREMBL:A0AVA9;Q05BP6;Q05DF8;Q3KQZ8;Q5DSM1;Q5H9S5;Q6PD57;Q86X73|ENSEMBL:ENSP00000355890|REFSEQ:NP_004437|H-INV:HIT000321887|VEGA:OTTHUMP00000035562 Tax_Id=9606 Gene_Symbol=EPRS glutamyl-prolyl tRNA synthetase	SLCIPFKPLCELQPGAK	979.5195	1957.0244	2	59	-777.777	-777.777	-777.777	-777.777	0	0	2810.7913	0	0	0	1957.0165	979.5157753	1957.017025	0	FALSE			-777.777	-777.777	-777.777	1	45.2	M:\Shao-En\MSDATA\kinaseinhib\k252a\solcomp\100x\J4\kinaseinhib_k252a_solcomp_100x_J4_combo.mgf.html		3	-777.777	-777.777	M:\Shao-En\MSDATA\kinaseinhib\k252a\solcomp\100x\J4\m03152008_j4_6.raw		0	1842.973556		0	TRUE	0	-777.777
-1	1	0	0.765	0.13	IPI:IPI00013452.8	172080	SPACER	SWISS-PROT:P07814|TREMBL:A0AVA9;Q05BP6;Q05DF8;Q3KQZ8;Q5DSM1;Q5H9S5;Q6PD57;Q86X73|ENSEMBL:ENSP00000355890|REFSEQ:NP_004437|H-INV:HIT000321887|VEGA:OTTHUMP00000035562 Tax_Id=9606 Gene_Symbol=EPRS glutamyl-prolyl tRNA synthetase	SLCIPFKPLCELQPGAK	658.6917	1973.0533	3	31	-777.777	-777.777	-777.777	-777.777	2813.264441	14.9572838	2808.9022	2813.414648	2813.487	215465.0886	1973.0449	658.6894575	1973.046584	1957.016209	FALSE			-777.777	-777.777	-777.777	1	25.5	M:\Shao-En\MSDATA\kinaseinhib\k252a\solcomp\100x\J4\kinaseinhib_k252a_solcomp_100x_J4_combo.mgf.html	2Lys8	3	-777.777	-777.777	M:\Shao-En\MSDATA\kinaseinhib\k252a\solcomp\100x\J4\m03152008_j4_6.raw		69559676	1842.973556		658.6914576	TRUE	658.6892151	-777.777
-1	1	0	0.765	0.13	IPI:IPI00013452.8	172080	SPACER	SWISS-PROT:P07814|TREMBL:A0AVA9;Q05BP6;Q05DF8;Q3KQZ8;Q5DSM1;Q5H9S5;Q6PD57;Q86X73|ENSEMBL:ENSP00000355890|REFSEQ:NP_004437|H-INV:HIT000321887|VEGA:OTTHUMP00000035562 Tax_Id=9606 Gene_Symbol=EPRS glutamyl-prolyl tRNA synthetase	SLCIPFKPLCELQPGAK	653.3493	1957.026	3	17	-777.777	-777.777	-777.777	-777.777	0	0	2808.6141	0	0	0	1957.0165	653.3470822	1957.019458	0	FALSE			-777.777	-777.777	-777.777	1	0.8	M:\Shao-En\MSDATA\kinaseinhib\k252a\solcomp\100x\J4\kinaseinhib_k252a_solcomp_100x_J4_combo.mgf.html		3	-777.777	-777.777	M:\Shao-En\MSDATA\kinaseinhib\k252a\solcomp\100x\J4\m03152008_j4_6.raw		0	1842.973556		0	FALSE	0	-777.777
-1	1	0	0.765	0.13	IPI:IPI00013452.8	172080	SPACER	SWISS-PROT:P07814|TREMBL:A0AVA9;Q05BP6;Q05DF8;Q3KQZ8;Q5DSM1;Q5H9S5;Q6PD57;Q86X73|ENSEMBL:ENSP00000355890|REFSEQ:NP_004437|H-INV:HIT000321887|VEGA:OTTHUMP00000035562 Tax_Id=9606 Gene_Symbol=EPRS glutamyl-prolyl tRNA synthetase	SLIGVEYKPVSATGAEDKDK	703.0375	2106.0908	3	57	-777.777	-777.777	-777.777	-777.777	2317.134905	8.038157746	2317.3347	2317.774613	2318.6718	92870.86478	2106.0844	703.0350526	2106.08337	2106.082385	FALSE			-777.777	-777.777	-777.777	1	47	M:\Shao-En\MSDATA\kinaseinhib\k252a\solcomp\100x\J4\kinaseinhib_k252a_solcomp_100x_J4_combo.mgf.html		3	-777.777	-777.777	M:\Shao-En\MSDATA\kinaseinhib\k252a\solcomp\100x\J4\m03152008_j4_6.raw		26512466.49	2106.084415		703.0375342	TRUE	703.0350868	-777.777
-1	1	0	0.765	0.13	IPI:IPI00013452.8	172080	SPACER	SWISS-PROT:P07814|TREMBL:A0AVA9;Q05BP6;Q05DF8;Q3KQZ8;Q5DSM1;Q5H9S5;Q6PD57;Q86X73|ENSEMBL:ENSP00000355890|REFSEQ:NP_004437|H-INV:HIT000321887|VEGA:OTTHUMP00000035562 Tax_Id=9606 Gene_Symbol=EPRS glutamyl-prolyl tRNA synthetase	SLYDEVAAQGEVVR	771.4003	1540.7861	2	102	-777.777	-777.777	-777.777	-777.777	2649.524709	7.869778636	2649.1063	2649.488254	2648.5972	397437.4441	1540.7828	771.3975368	1540.780548	1534.760756	FALSE			-777.777	-777.777	-777.777	1	73	M:\Shao-En\MSDATA\kinaseinhib\k252a\solcomp\100x\J4\kinaseinhib_k252a_solcomp_100x_J4_combo.mgf.html	1Arg6	3	-777.777	-777.777	M:\Shao-En\MSDATA\kinaseinhib\k252a\solcomp\100x\J4\m03152008_j4_6.raw		99205131.33	1534.762705		771.4003065	TRUE	771.3975433	-777.777
-1	1	0	0.765	0.13	IPI:IPI00013452.8	172080	SPACER	SWISS-PROT:P07814|TREMBL:A0AVA9;Q05BP6;Q05DF8;Q3KQZ8;Q5DSM1;Q5H9S5;Q6PD57;Q86X73|ENSEMBL:ENSP00000355890|REFSEQ:NP_004437|H-INV:HIT000321887|VEGA:OTTHUMP00000035562 Tax_Id=9606 Gene_Symbol=EPRS glutamyl-prolyl tRNA synthetase	SLYDEVAAQGEVVR	768.3915	1534.7684	2	92	-777.777	-777.777	-777.777	-777.777	0	0	2647.5947	0	0	0	1534.7627	768.3887507	1534.762976	0	FALSE			-777.777	-777.777	-777.777	1	63.9	M:\Shao-En\MSDATA\kinaseinhib\k252a\solcomp\100x\J4\kinaseinhib_k252a_solcomp_100x_J4_combo.mgf.html		3	-777.777	-777.777	M:\Shao-En\MSDATA\kinaseinhib\k252a\solcomp\100x\J4\m03152008_j4_6.raw		0	1534.762705		0	TRUE	0	-777.777
-1	1	0	0.765	0.13	IPI:IPI00013452.8	172080	SPACER	SWISS-PROT:P07814|TREMBL:A0AVA9;Q05BP6;Q05DF8;Q3KQZ8;Q5DSM1;Q5H9S5;Q6PD57;Q86X73|ENSEMBL:ENSP00000355890|REFSEQ:NP_004437|H-INV:HIT000321887|VEGA:OTTHUMP00000035562 Tax_Id=9606 Gene_Symbol=EPRS glutamyl-prolyl tRNA synthetase	TELAEPIAIRPTSETVMYPAYAK	855.7897	2564.3474	3	40	-777.777	-777.777	-777.777	-777.777	2690.602172	8.043509699	2690.2137	2690.772885	2691.5014	147367.561	2564.3382	855.7865469	2564.337853	2550.302565	FALSE			-777.777	-777.777	-777.777	1	32.4	M:\Shao-En\MSDATA\kinaseinhib\k252a\solcomp\100x\J4\kinaseinhib_k252a_solcomp_100x_J4_combo.mgf.html	1Arg6 1Lys8	3	-777.777	-777.777	M:\Shao-En\MSDATA\kinaseinhib\k252a\solcomp\100x\J4\m03152008_j4_6.raw		31486144.38	2550.303935		855.7893263	TRUE	855.7861733	-777.777
-1	1	0	0.765	0.13	IPI:IPI00013452.8	172080	SPACER	SWISS-PROT:P07814|TREMBL:A0AVA9;Q05BP6;Q05DF8;Q3KQZ8;Q5DSM1;Q5H9S5;Q6PD57;Q86X73|ENSEMBL:ENSP00000355890|REFSEQ:NP_004437|H-INV:HIT000321887|VEGA:OTTHUMP00000035562 Tax_Id=9606 Gene_Symbol=EPRS glutamyl-prolyl tRNA synthetase	TELAEPIAIRPTSETVMYPAYAK	861.1209	2580.3407	3	38	-777.777	-777.777	-777.777	-777.777	2611.681667	8.082860327	2612.533	2611.883541	2612.8132	29718.9267	2580.3332	861.1177223	2580.331379	2566.298929	FALSE			-777.777	-777.777	-777.777	1	33.6	M:\Shao-En\MSDATA\kinaseinhib\k252a\solcomp\100x\J4\kinaseinhib_k252a_solcomp_100x_J4_combo.mgf.html	1Arg6 1Met(ox) 1Lys8	3	-777.777	-777.777	M:\Shao-En\MSDATA\kinaseinhib\k252a\solcomp\100x\J4\m03152008_j4_6.raw		6454299.25	2550.303935		861.1208375	TRUE	861.1176597	-777.777
-1	1	0	0.765	0.13	IPI:IPI00013452.8	172080	SPACER	SWISS-PROT:P07814|TREMBL:A0AVA9;Q05BP6;Q05DF8;Q3KQZ8;Q5DSM1;Q5H9S5;Q6PD57;Q86X73|ENSEMBL:ENSP00000355890|REFSEQ:NP_004437|H-INV:HIT000321887|VEGA:OTTHUMP00000035562 Tax_Id=9606 Gene_Symbol=EPRS glutamyl-prolyl tRNA synthetase	TELAEPIAIRPTSETVMYPAYAK	856.4429	2566.307	3	30	-777.777	-777.777	-777.777	-777.777	2611.681667	8.082860327	2612.249	2611.883541	2612.8132	29718.9267	2566.2988	856.4397439	2566.297444	2566.298929	FALSE			-777.777	-777.777	-777.777	1	23.9	M:\Shao-En\MSDATA\kinaseinhib\k252a\solcomp\100x\J4\kinaseinhib_k252a_solcomp_100x_J4_combo.mgf.html	1Met(ox)	3	-777.777	-777.777	M:\Shao-En\MSDATA\kinaseinhib\k252a\solcomp\100x\J4\m03152008_j4_6.raw		6454299.25	2550.303935		856.4428816	TRUE	856.4397254	-777.777
-1	1	0	0.765	0.13	IPI:IPI00013452.8	172080	SPACER	SWISS-PROT:P07814|TREMBL:A0AVA9;Q05BP6;Q05DF8;Q3KQZ8;Q5DSM1;Q5H9S5;Q6PD57;Q86X73|ENSEMBL:ENSP00000355890|REFSEQ:NP_004437|H-INV:HIT000321887|VEGA:OTTHUMP00000035562 Tax_Id=9606 Gene_Symbol=EPRS glutamyl-prolyl tRNA synthetase	TGQEYKPGNPPAEIGQNISSNSSASILESK	1040.5268	3118.5584	3	89	-777.777	-777.777	-777.777	-777.777	2547.305421	7.953764929	2548.8318	2547.370035	2546.535	148512.5297	3118.5389	1040.522793	3118.546592	3102.5123	FALSE			-777.777	-777.777	-777.777	1	84.9	M:\Shao-En\MSDATA\kinaseinhib\k252a\solcomp\100x\J4\kinaseinhib_k252a_solcomp_100x_J4_combo.mgf.html	2Lys8	3	-777.777	-777.777	M:\Shao-En\MSDATA\kinaseinhib\k252a\solcomp\100x\J4\m03152008_j4_6.raw		23693721	3102.510515		1040.521601	TRUE	1040.517594	-777.777
-1	1	0	0.765	0.13	IPI:IPI00013452.8	172080	SPACER	SWISS-PROT:P07814|TREMBL:A0AVA9;Q05BP6;Q05DF8;Q3KQZ8;Q5DSM1;Q5H9S5;Q6PD57;Q86X73|ENSEMBL:ENSP00000355890|REFSEQ:NP_004437|H-INV:HIT000321887|VEGA:OTTHUMP00000035562 Tax_Id=9606 Gene_Symbol=EPRS glutamyl-prolyl tRNA synthetase	TGQEYKPGNPPAEIGQNISSNSSASILESK	1035.1831	3102.5274	3	68	-777.777	-777.777	-777.777	-777.777	0	0	2546.0253	0	0	0	3102.5105	1035.179118	3102.515566	0	FALSE			-777.777	-777.777	-777.777	1	60.9	M:\Shao-En\MSDATA\kinaseinhib\k252a\solcomp\100x\J4\kinaseinhib_k252a_solcomp_100x_J4_combo.mgf.html		3	-777.777	-777.777	M:\Shao-En\MSDATA\kinaseinhib\k252a\solcomp\100x\J4\m03152008_j4_6.raw		0	3102.510515		0	TRUE	0	-777.777
-1	1	0	0.765	0.13	IPI:IPI00013452.8	172080	SPACER	SWISS-PROT:P07814|TREMBL:A0AVA9;Q05BP6;Q05DF8;Q3KQZ8;Q5DSM1;Q5H9S5;Q6PD57;Q86X73|ENSEMBL:ENSP00000355890|REFSEQ:NP_004437|H-INV:HIT000321887|VEGA:OTTHUMP00000035562 Tax_Id=9606 Gene_Symbol=EPRS glutamyl-prolyl tRNA synthetase	THMVVANTMEDFQK	829.8941	1657.7737	2	102	-777.777	-777.777	-777.777	-777.777	2391.29618	8.064457315	2391.9055	2391.355083	2392.1644	107090.7594	1657.7683	829.8910665	1657.767608	1649.753844	FALSE			-777.777	-777.777	-777.777	1	84.7	M:\Shao-En\MSDATA\kinaseinhib\k252a\solcomp\100x\J4\kinaseinhib_k252a_solcomp_100x_J4_combo.mgf.html	1Lys8	3	-777.777	-777.777	M:\Shao-En\MSDATA\kinaseinhib\k252a\solcomp\100x\J4\m03152008_j4_6.raw		23945733.98	1649.754155		829.8938562	TRUE	829.8908228	-777.777
-1	1	0	0.765	0.13	IPI:IPI00013452.8	172080	SPACER	SWISS-PROT:P07814|TREMBL:A0AVA9;Q05BP6;Q05DF8;Q3KQZ8;Q5DSM1;Q5H9S5;Q6PD57;Q86X73|ENSEMBL:ENSP00000355890|REFSEQ:NP_004437|H-INV:HIT000321887|VEGA:OTTHUMP00000035562 Tax_Id=9606 Gene_Symbol=EPRS glutamyl-prolyl tRNA synthetase	THMVVANTMEDFQK	825.8883	1649.762	2	84	-777.777	-777.777	-777.777	-777.777	0	0	2391.3726	0	0	0	1649.7541	825.8852851	1649.756045	0	FALSE			-777.777	-777.777	-777.777	1	63.9	M:\Shao-En\MSDATA\kinaseinhib\k252a\solcomp\100x\J4\kinaseinhib_k252a_solcomp_100x_J4_combo.mgf.html		3	-777.777	-777.777	M:\Shao-En\MSDATA\kinaseinhib\k252a\solcomp\100x\J4\m03152008_j4_6.raw		0	1649.754155		0	TRUE	0	-777.777
-1	1	0	0.765	0.13	IPI:IPI00013452.8	172080	SPACER	SWISS-PROT:P07814|TREMBL:A0AVA9;Q05BP6;Q05DF8;Q3KQZ8;Q5DSM1;Q5H9S5;Q6PD57;Q86X73|ENSEMBL:ENSP00000355890|REFSEQ:NP_004437|H-INV:HIT000321887|VEGA:OTTHUMP00000035562 Tax_Id=9606 Gene_Symbol=EPRS glutamyl-prolyl tRNA synthetase	THVADFAPEVAWVTR	849.9366	1697.8587	2	95	-777.777	-777.777	-777.777	-777.777	2774.459399	12.55679849	2770.2729	2774.275694	2774.6965	167511.9103	1697.8525	849.9334739	1697.852422	1697.851724	FALSE			-777.777	-777.777	-777.777	1	81.4	M:\Shao-En\MSDATA\kinaseinhib\k252a\solcomp\100x\J4\kinaseinhib_k252a_solcomp_100x_J4_combo.mgf.html		3	-777.777	-777.777	M:\Shao-En\MSDATA\kinaseinhib\k252a\solcomp\100x\J4\m03152008_j4_6.raw		36031683.39	1697.852515		849.9363988	TRUE	849.9332728	-777.777
-1	1	0	0.765	0.13	IPI:IPI00013452.8	172080	SPACER	SWISS-PROT:P07814|TREMBL:A0AVA9;Q05BP6;Q05DF8;Q3KQZ8;Q5DSM1;Q5H9S5;Q6PD57;Q86X73|ENSEMBL:ENSP00000355890|REFSEQ:NP_004437|H-INV:HIT000321887|VEGA:OTTHUMP00000035562 Tax_Id=9606 Gene_Symbol=EPRS glutamyl-prolyl tRNA synthetase	THVADFAPEVAWVTR	852.9453	1703.8761	2	67	-777.777	-777.777	-777.777	-777.777	0	0	2775.2134	0	0	0	1703.8726	852.9421601	1703.869795	0	FALSE			-777.777	-777.777	-777.777	1	60.2	M:\Shao-En\MSDATA\kinaseinhib\k252a\solcomp\100x\J4\kinaseinhib_k252a_solcomp_100x_J4_combo.mgf.html	1Arg6	3	-777.777	-777.777	M:\Shao-En\MSDATA\kinaseinhib\k252a\solcomp\100x\J4\m03152008_j4_6.raw		0	1697.852515		0	TRUE	0	-777.777
-1	1	0	0.765	0.13	IPI:IPI00013452.8	172080	SPACER	SWISS-PROT:P07814|TREMBL:A0AVA9;Q05BP6;Q05DF8;Q3KQZ8;Q5DSM1;Q5H9S5;Q6PD57;Q86X73|ENSEMBL:ENSP00000355890|REFSEQ:NP_004437|H-INV:HIT000321887|VEGA:OTTHUMP00000035562 Tax_Id=9606 Gene_Symbol=EPRS glutamyl-prolyl tRNA synthetase	THVADFAPEVAWVTR	566.9609	1697.8608	3	36	-777.777	-777.777	-777.777	-777.777	2774.295831	16.91201215	2769.9967	2773.730804	2776.5632	98670.36116	1697.8525	566.9590813	1697.855456	1697.852771	FALSE			-777.777	-777.777	-777.777	1	21.3	M:\Shao-En\MSDATA\kinaseinhib\k252a\solcomp\100x\J4\kinaseinhib_k252a_solcomp_100x_J4_combo.mgf.html		3	-777.777	-777.777	M:\Shao-En\MSDATA\kinaseinhib\k252a\solcomp\100x\J4\m03152008_j4_6.raw		39402885.19	1697.852515		566.9599831	TRUE	566.9581644	-777.777
-1	1	0	0.765	0.13	IPI:IPI00013452.8	172080	SPACER	SWISS-PROT:P07814|TREMBL:A0AVA9;Q05BP6;Q05DF8;Q3KQZ8;Q5DSM1;Q5H9S5;Q6PD57;Q86X73|ENSEMBL:ENSP00000355890|REFSEQ:NP_004437|H-INV:HIT000321887|VEGA:OTTHUMP00000035562 Tax_Id=9606 Gene_Symbol=EPRS glutamyl-prolyl tRNA synthetase	VACVQVVIIPCGITNALSEEDKEALIAK	1014.2126	3039.6161	3	51	-777.777	-777.777	-777.777	-777.777	3054.919618	8.520250144	3051.4376	3055.521442	3055.5167	223363.0747	3039.5983	1014.208715	3039.604357	3039.598749	FALSE			-777.777	-777.777	-777.777	1	45.2	M:\Shao-En\MSDATA\kinaseinhib\k252a\solcomp\100x\J4\kinaseinhib_k252a_solcomp_100x_J4_combo.mgf.html		3	-777.777	-777.777	M:\Shao-En\MSDATA\kinaseinhib\k252a\solcomp\100x\J4\m03152008_j4_6.raw		37165335.48	2925.555446		1014.21002	TRUE	1014.206135	-777.777
-1	1	0	0.765	0.13	IPI:IPI00013452.8	172080	SPACER	SWISS-PROT:P07814|TREMBL:A0AVA9;Q05BP6;Q05DF8;Q3KQZ8;Q5DSM1;Q5H9S5;Q6PD57;Q86X73|ENSEMBL:ENSP00000355890|REFSEQ:NP_004437|H-INV:HIT000321887|VEGA:OTTHUMP00000035562 Tax_Id=9606 Gene_Symbol=EPRS glutamyl-prolyl tRNA synthetase	VACVQVVIIPCGITNALSEEDKEALIAK	1019.5543	3055.6411	3	44	-777.777	-777.777	-777.777	-777.777	0	0	3060.3037	0	0	0	3055.6268	1019.55039	3055.629383	0	FALSE			-777.777	-777.777	-777.777	1	40.8	M:\Shao-En\MSDATA\kinaseinhib\k252a\solcomp\100x\J4\kinaseinhib_k252a_solcomp_100x_J4_combo.mgf.html	2Lys8	3	-777.777	-777.777	M:\Shao-En\MSDATA\kinaseinhib\k252a\solcomp\100x\J4\m03152008_j4_6.raw		0	2925.555446		0	TRUE	0	-777.777
-1	1	0	0.765	0.13	IPI:IPI00013452.8	172080	SPACER	SWISS-PROT:P07814|TREMBL:A0AVA9;Q05BP6;Q05DF8;Q3KQZ8;Q5DSM1;Q5H9S5;Q6PD57;Q86X73|ENSEMBL:ENSP00000355890|REFSEQ:NP_004437|H-INV:HIT000321887|VEGA:OTTHUMP00000035562 Tax_Id=9606 Gene_Symbol=EPRS glutamyl-prolyl tRNA synthetase	VACVQVVIIPCGITNALSEEDKEALIAK	1019.5565	3055.6475	3	36	-777.777	-777.777	-777.777	-777.777	0	0	3052.5233	0	0	0	3055.6268	1019.55259	3055.635983	0	FALSE			-777.777	-777.777	-777.777	1	33.1	M:\Shao-En\MSDATA\kinaseinhib\k252a\solcomp\100x\J4\kinaseinhib_k252a_solcomp_100x_J4_combo.mgf.html	2Lys8	3	-777.777	-777.777	M:\Shao-En\MSDATA\kinaseinhib\k252a\solcomp\100x\J4\m03152008_j4_6.raw		0	2925.555446		0	TRUE	0	-777.777
-1	1	0	0.765	0.13	IPI:IPI00013452.8	172080	SPACER	SWISS-PROT:P07814|TREMBL:A0AVA9;Q05BP6;Q05DF8;Q3KQZ8;Q5DSM1;Q5H9S5;Q6PD57;Q86X73|ENSEMBL:ENSP00000355890|REFSEQ:NP_004437|H-INV:HIT000321887|VEGA:OTTHUMP00000035562 Tax_Id=9606 Gene_Symbol=EPRS glutamyl-prolyl tRNA synthetase	VACVQVVIIPCGITNALSEEDKEALIAK	764.9174	3055.6405	4	10	-777.777	-777.777	-777.777	-777.777	0	0	3054.9744	0	0	0	3055.6268	764.9146667	3055.629616	0	FALSE			-777.777	-777.777	-777.777	1	2.9	M:\Shao-En\MSDATA\kinaseinhib\k252a\solcomp\100x\J4\kinaseinhib_k252a_solcomp_100x_J4_combo.mgf.html	2Lys8	3	-777.777	-777.777	M:\Shao-En\MSDATA\kinaseinhib\k252a\solcomp\100x\J4\m03152008_j4_6.raw		0	2925.555446		0	FALSE	0	-777.777
-1	1	0	0.765	0.13	IPI:IPI00013452.8	172080	SPACER	SWISS-PROT:P07814|TREMBL:A0AVA9;Q05BP6;Q05DF8;Q3KQZ8;Q5DSM1;Q5H9S5;Q6PD57;Q86X73|ENSEMBL:ENSP00000355890|REFSEQ:NP_004437|H-INV:HIT000321887|VEGA:OTTHUMP00000035562 Tax_Id=9606 Gene_Symbol=EPRS glutamyl-prolyl tRNA synthetase	VASQGEVVR	472.7623	943.51	2	56	-777.777	-777.777	-777.777	-777.777	810.7028125	5.836936082	811.4235	810.6970056	810.6537	7094.308333	943.5086	472.7609164	943.5073075	943.5082213	FALSE			-777.777	-777.777	-777.777	1	32.2	M:\Shao-En\MSDATA\kinaseinhib\k252a\solcomp\100x\J4\kinaseinhib_k252a_solcomp_100x_J4_combo.mgf.html		3	-777.777	-777.777	M:\Shao-En\MSDATA\kinaseinhib\k252a\solcomp\100x\J4\m03152008_j4_6.raw		3827276.141	943.5086747		472.7623001	TRUE	472.7609165	-777.777
-1	1	0	0.765	0.13	IPI:IPI00013452.8	172080	SPACER	SWISS-PROT:P07814|TREMBL:A0AVA9;Q05BP6;Q05DF8;Q3KQZ8;Q5DSM1;Q5H9S5;Q6PD57;Q86X73|ENSEMBL:ENSP00000355890|REFSEQ:NP_004437|H-INV:HIT000321887|VEGA:OTTHUMP00000035562 Tax_Id=9606 Gene_Symbol=EPRS glutamyl-prolyl tRNA synthetase	VASQGEVVR	475.7727	949.5308	2	43	-777.777	-777.777	-777.777	-777.777	0	0	811.6708	0	0	0	949.5288	475.7713025	949.5280797	0	FALSE			-777.777	-777.777	-777.777	1	27.5	M:\Shao-En\MSDATA\kinaseinhib\k252a\solcomp\100x\J4\kinaseinhib_k252a_solcomp_100x_J4_combo.mgf.html	1Arg6	3	-777.777	-777.777	M:\Shao-En\MSDATA\kinaseinhib\k252a\solcomp\100x\J4\m03152008_j4_6.raw		0	943.5086747		0	TRUE	0	-777.777
-1	1	0	0.765	0.13	IPI:IPI00013452.8	172080	SPACER	SWISS-PROT:P07814|TREMBL:A0AVA9;Q05BP6;Q05DF8;Q3KQZ8;Q5DSM1;Q5H9S5;Q6PD57;Q86X73|ENSEMBL:ENSP00000355890|REFSEQ:NP_004437|H-INV:HIT000321887|VEGA:OTTHUMP00000035562 Tax_Id=9606 Gene_Symbol=EPRS glutamyl-prolyl tRNA synthetase	VAVQGDVVR	471.7731	941.5316	2	67	-777.777	-777.777	-777.777	-777.777	1141.547947	45.91977422	1140.1413	1141.857079	1145.1821	28673.06712	941.5294	471.771721	941.5289166	941.5278826	FALSE			-777.777	-777.777	-777.777	1	39.3	M:\Shao-En\MSDATA\kinaseinhib\k252a\solcomp\100x\J4\kinaseinhib_k252a_solcomp_100x_J4_combo.mgf.html		3	-777.777	-777.777	M:\Shao-En\MSDATA\kinaseinhib\k252a\solcomp\100x\J4\m03152008_j4_6.raw		15500284.66	941.5294047		471.7729794	TRUE	471.7716004	-777.777
-1	1	0	0.765	0.13	IPI:IPI00013452.8	172080	SPACER	SWISS-PROT:P07814|TREMBL:A0AVA9;Q05BP6;Q05DF8;Q3KQZ8;Q5DSM1;Q5H9S5;Q6PD57;Q86X73|ENSEMBL:ENSP00000355890|REFSEQ:NP_004437|H-INV:HIT000321887|VEGA:OTTHUMP00000035562 Tax_Id=9606 Gene_Symbol=EPRS glutamyl-prolyl tRNA synthetase	VAVQGDVVR	471.7732	941.5318	2	57	-777.777	-777.777	-777.777	-777.777	0	0	1162.9304	0	0	0	941.5294	471.771821	941.5291166	0	FALSE			-777.777	-777.777	-777.777	1	28.9	M:\Shao-En\MSDATA\kinaseinhib\k252a\solcomp\100x\J4\kinaseinhib_k252a_solcomp_100x_J4_combo.mgf.html		3	-777.777	-777.777	M:\Shao-En\MSDATA\kinaseinhib\k252a\solcomp\100x\J4\m03152008_j4_6.raw		0	941.5294047		0	TRUE	0	-777.777
-1	1	0	0.765	0.13	IPI:IPI00013452.8	172080	SPACER	SWISS-PROT:P07814|TREMBL:A0AVA9;Q05BP6;Q05DF8;Q3KQZ8;Q5DSM1;Q5H9S5;Q6PD57;Q86X73|ENSEMBL:ENSP00000355890|REFSEQ:NP_004437|H-INV:HIT000321887|VEGA:OTTHUMP00000035562 Tax_Id=9606 Gene_Symbol=EPRS glutamyl-prolyl tRNA synthetase	VAVQGDVVR	474.7823	947.5501	2	54	-777.777	-777.777	-777.777	-777.777	0	0	1145.7153	0	0	0	947.5495	474.7809071	947.5472888	0	FALSE			-777.777	-777.777	-777.777	1	36.7	M:\Shao-En\MSDATA\kinaseinhib\k252a\solcomp\100x\J4\kinaseinhib_k252a_solcomp_100x_J4_combo.mgf.html	1Arg6	3	-777.777	-777.777	M:\Shao-En\MSDATA\kinaseinhib\k252a\solcomp\100x\J4\m03152008_j4_6.raw		0	941.5294047		0	TRUE	0	-777.777
-1	1	0	0.765	0.13	IPI:IPI00013452.8	172080	SPACER	SWISS-PROT:P07814|TREMBL:A0AVA9;Q05BP6;Q05DF8;Q3KQZ8;Q5DSM1;Q5H9S5;Q6PD57;Q86X73|ENSEMBL:ENSP00000355890|REFSEQ:NP_004437|H-INV:HIT000321887|VEGA:OTTHUMP00000035562 Tax_Id=9606 Gene_Symbol=EPRS glutamyl-prolyl tRNA synthetase	VAVQGDVVR	474.7823	947.55	2	32	-777.777	-777.777	-777.777	-777.777	0	0	1115.8833	0	0	0	947.5495	474.7809071	947.5472888	0	FALSE			-777.777	-777.777	-777.777	1	6.7	M:\Shao-En\MSDATA\kinaseinhib\k252a\solcomp\100x\J4\kinaseinhib_k252a_solcomp_100x_J4_combo.mgf.html	1Arg6	3	-777.777	-777.777	M:\Shao-En\MSDATA\kinaseinhib\k252a\solcomp\100x\J4\m03152008_j4_6.raw		0	941.5294047		0	TRUE	0	-777.777
-1	1	0	0.765	0.13	IPI:IPI00013452.8	172080	SPACER	SWISS-PROT:P07814|TREMBL:A0AVA9;Q05BP6;Q05DF8;Q3KQZ8;Q5DSM1;Q5H9S5;Q6PD57;Q86X73|ENSEMBL:ENSP00000355890|REFSEQ:NP_004437|H-INV:HIT000321887|VEGA:OTTHUMP00000035562 Tax_Id=9606 Gene_Symbol=EPRS glutamyl-prolyl tRNA synthetase	VIDPVAPR	436.7699	871.5252	2	31	-777.777	-777.777	-777.777	-777.777	2154.865491	12.07622902	2150.8971	2155.010464	2155.6696	102706.6472	871.5222	436.7686827	871.5228401	865.5027465	FALSE			-777.777	-777.777	-777.777	1	16.7	M:\Shao-En\MSDATA\kinaseinhib\k252a\solcomp\100x\J4\kinaseinhib_k252a_solcomp_100x_J4_combo.mgf.html	1Arg6	3	-777.777	-777.777	M:\Shao-En\MSDATA\kinaseinhib\k252a\solcomp\100x\J4\m03152008_j4_6.raw		62954260.63	865.5021247		436.7699615	TRUE	436.7687443	-777.777
-1	1	0	0.765	0.13	IPI:IPI00013452.8	172080	SPACER	SWISS-PROT:P07814|TREMBL:A0AVA9;Q05BP6;Q05DF8;Q3KQZ8;Q5DSM1;Q5H9S5;Q6PD57;Q86X73|ENSEMBL:ENSP00000355890|REFSEQ:NP_004437|H-INV:HIT000321887|VEGA:OTTHUMP00000035562 Tax_Id=9606 Gene_Symbol=EPRS glutamyl-prolyl tRNA synthetase	VIDPVAPR	433.7593	865.5041	2	23	-777.777	-777.777	-777.777	-777.777	0	0	2149.9228	0	0	0	865.5021	433.7580966	865.5016679	0	FALSE			-777.777	-777.777	-777.777	1	4.3	M:\Shao-En\MSDATA\kinaseinhib\k252a\solcomp\100x\J4\kinaseinhib_k252a_solcomp_100x_J4_combo.mgf.html		3	-777.777	-777.777	M:\Shao-En\MSDATA\kinaseinhib\k252a\solcomp\100x\J4\m03152008_j4_6.raw		0	865.5021247		0	FALSE	0	-777.777
-1	1	0	0.765	0.13	IPI:IPI00013452.8	172080	SPACER	SWISS-PROT:P07814|TREMBL:A0AVA9;Q05BP6;Q05DF8;Q3KQZ8;Q5DSM1;Q5H9S5;Q6PD57;Q86X73|ENSEMBL:ENSP00000355890|REFSEQ:NP_004437|H-INV:HIT000321887|VEGA:OTTHUMP00000035562 Tax_Id=9606 Gene_Symbol=EPRS glutamyl-prolyl tRNA synthetase	WDVSTTK	422.7194	843.4243	2	26	-777.777	-777.777	-777.777	-777.777	2031.985632	47.87788996	2024.9664	2033.134014	2035.5887	9213.058424	843.4218	422.7182476	843.4219699	835.406957	FALSE			-777.777	-777.777	-777.777	1	10.8	M:\Shao-En\MSDATA\kinaseinhib\k252a\solcomp\100x\J4\kinaseinhib_k252a_solcomp_100x_J4_combo.mgf.html	1Lys8	3	-777.777	-777.777	M:\Shao-En\MSDATA\kinaseinhib\k252a\solcomp\100x\J4\m03152008_j4_6.raw		6181879.781	835.4075747		422.7194449	TRUE	422.7182925	-777.777
-1	1	0	0.765	0.13	IPI:IPI00013452.8	172080	SPACER	SWISS-PROT:P07814|TREMBL:A0AVA9;Q05BP6;Q05DF8;Q3KQZ8;Q5DSM1;Q5H9S5;Q6PD57;Q86X73|ENSEMBL:ENSP00000355890|REFSEQ:NP_004437|H-INV:HIT000321887|VEGA:OTTHUMP00000035562 Tax_Id=9606 Gene_Symbol=EPRS glutamyl-prolyl tRNA synthetase	WDVSTTK	418.7119	835.4093	2	20	-777.777	-777.777	-777.777	-777.777	0	0	2024.7171	0	0	0	835.4076	418.7107662	835.4070069	0	FALSE			-777.777	-777.777	-777.777	1	0.1	M:\Shao-En\MSDATA\kinaseinhib\k252a\solcomp\100x\J4\kinaseinhib_k252a_solcomp_100x_J4_combo.mgf.html		3	-777.777	-777.777	M:\Shao-En\MSDATA\kinaseinhib\k252a\solcomp\100x\J4\m03152008_j4_6.raw		0	835.4075747		0	FALSE	0	-777.777
-1	1	0	0.765	0.13	IPI:IPI00013452.8	172080	SPACER	SWISS-PROT:P07814|TREMBL:A0AVA9;Q05BP6;Q05DF8;Q3KQZ8;Q5DSM1;Q5H9S5;Q6PD57;Q86X73|ENSEMBL:ENSP00000355890|REFSEQ:NP_004437|H-INV:HIT000321887|VEGA:OTTHUMP00000035562 Tax_Id=9606 Gene_Symbol=EPRS glutamyl-prolyl tRNA synthetase	WDVSTTK	422.7195	843.4244	2	18	-777.777	-777.777	-777.777	-777.777	0	0	1994.5873	0	0	0	843.4218	422.7183476	843.4221699	0	FALSE			-777.777	-777.777	-777.777	1	2.6	M:\Shao-En\MSDATA\kinaseinhib\k252a\solcomp\100x\J4\kinaseinhib_k252a_solcomp_100x_J4_combo.mgf.html	1Lys8	3	-777.777	-777.777	M:\Shao-En\MSDATA\kinaseinhib\k252a\solcomp\100x\J4\m03152008_j4_6.raw		0	835.4075747		0	FALSE	0	-777.777
-1	1	0	0.765	0.13	IPI:IPI00013452.8	172080	SPACER	SWISS-PROT:P07814|TREMBL:A0AVA9;Q05BP6;Q05DF8;Q3KQZ8;Q5DSM1;Q5H9S5;Q6PD57;Q86X73|ENSEMBL:ENSP00000355890|REFSEQ:NP_004437|H-INV:HIT000321887|VEGA:OTTHUMP00000035562 Tax_Id=9606 Gene_Symbol=EPRS glutamyl-prolyl tRNA synthetase	WFGFLEAQQAFQSVGTK	976.4996	1950.9846	2	106	-777.777	-777.777	-777.777	-777.777	3180.89531	13.10131376	3179.016	3181.091452	3180.4582	115396.7059	1950.9719	976.4958892	1950.977253	1942.959652	FALSE			-777.777	-777.777	-777.777	1	92.8	M:\Shao-En\MSDATA\kinaseinhib\k252a\solcomp\100x\J4\kinaseinhib_k252a_solcomp_100x_J4_combo.mgf.html	1Lys8	3	-777.777	-777.777	M:\Shao-En\MSDATA\kinaseinhib\k252a\solcomp\100x\J4\m03152008_j4_6.raw		20169048.74	1942.957715		976.4977797	TRUE	976.4940689	-777.777
-1	1	0	0.765	0.13	IPI:IPI00013452.8	172080	SPACER	SWISS-PROT:P07814|TREMBL:A0AVA9;Q05BP6;Q05DF8;Q3KQZ8;Q5DSM1;Q5H9S5;Q6PD57;Q86X73|ENSEMBL:ENSP00000355890|REFSEQ:NP_004437|H-INV:HIT000321887|VEGA:OTTHUMP00000035562 Tax_Id=9606 Gene_Symbol=EPRS glutamyl-prolyl tRNA synthetase	WFGFLEAQQAFQSVGTK	972.4895	1942.9645	2	103	-777.777	-777.777	-777.777	-777.777	0	0	3177.9304	0	0	0	1942.9577	972.4858078	1942.95709	0	FALSE			-777.777	-777.777	-777.777	1	92.3	M:\Shao-En\MSDATA\kinaseinhib\k252a\solcomp\100x\J4\kinaseinhib_k252a_solcomp_100x_J4_combo.mgf.html		3	-777.777	-777.777	M:\Shao-En\MSDATA\kinaseinhib\k252a\solcomp\100x\J4\m03152008_j4_6.raw		0	1942.957715		0	TRUE	0	-777.777
-1	1	0	0.765	0.13	IPI:IPI00013452.8	172080	SPACER	SWISS-PROT:P07814|TREMBL:A0AVA9;Q05BP6;Q05DF8;Q3KQZ8;Q5DSM1;Q5H9S5;Q6PD57;Q86X73|ENSEMBL:ENSP00000355890|REFSEQ:NP_004437|H-INV:HIT000321887|VEGA:OTTHUMP00000035562 Tax_Id=9606 Gene_Symbol=EPRS glutamyl-prolyl tRNA synthetase	WVQSHR	409.7225	817.4305	2	27	-777.777	-777.777	-777.777	-777.777	775.6630403	3.7052	776.0573	775.29	775.29	12377.57542	817.429	409.7214077	817.42829	811.4085281	FALSE			-777.777	-777.777	-777.777	1	0	M:\Shao-En\MSDATA\kinaseinhib\k252a\solcomp\100x\J4\kinaseinhib_k252a_solcomp_100x_J4_combo.mgf.html	1Arg6	3	-777.777	-777.777	M:\Shao-En\MSDATA\kinaseinhib\k252a\solcomp\100x\J4\m03152008_j4_6.raw		8679918.313	811.4089147		409.7225205	TRUE	409.7214282	-777.777
-1	1	0	0.765	0.13	IPI:IPI00013452.8	172080	SPACER	SWISS-PROT:P07814|TREMBL:A0AVA9;Q05BP6;Q05DF8;Q3KQZ8;Q5DSM1;Q5H9S5;Q6PD57;Q86X73|ENSEMBL:ENSP00000355890|REFSEQ:NP_004437|H-INV:HIT000321887|VEGA:OTTHUMP00000035562 Tax_Id=9606 Gene_Symbol=EPRS glutamyl-prolyl tRNA synthetase	WVQSHR	406.7129	811.4113	2	25	-777.777	-777.777	-777.777	-777.777	0	0	775.8212	0	0	0	811.4089	406.7118216	811.4091178	0	FALSE			-777.777	-777.777	-777.777	1	0	M:\Shao-En\MSDATA\kinaseinhib\k252a\solcomp\100x\J4\kinaseinhib_k252a_solcomp_100x_J4_combo.mgf.html		3	-777.777	-777.777	M:\Shao-En\MSDATA\kinaseinhib\k252a\solcomp\100x\J4\m03152008_j4_6.raw		0	811.4089147		0	FALSE	0	-777.777
-1	1	0	0.765	0.13	IPI:IPI00013452.8	172080	SPACER	SWISS-PROT:P07814|TREMBL:A0AVA9;Q05BP6;Q05DF8;Q3KQZ8;Q5DSM1;Q5H9S5;Q6PD57;Q86X73|ENSEMBL:ENSP00000355890|REFSEQ:NP_004437|H-INV:HIT000321887|VEGA:OTTHUMP00000035562 Tax_Id=9606 Gene_Symbol=EPRS glutamyl-prolyl tRNA synthetase	YNVYPTYDFACPIVDSIEGVTHALR	967.4728	2899.3967	3	51	-777.777	-777.777	-777.777	-777.777	3389.067167	20.26713552	3395.7678	3388.882731	3391.3082	245371.1092	2899.385	967.4691309	2899.385605	2899.384043	FALSE			-777.777	-777.777	-777.777	1	45	M:\Shao-En\MSDATA\kinaseinhib\k252a\solcomp\100x\J4\kinaseinhib_k252a_solcomp_100x_J4_combo.mgf.html		3	-777.777	-777.777	M:\Shao-En\MSDATA\kinaseinhib\k252a\solcomp\100x\J4\m03152008_j4_6.raw		43229513.54	2842.36357		967.4726309	TRUE	967.4689619	-777.777
-1	1	0	0.765	0.13	IPI:IPI00013452.8	172080	SPACER	SWISS-PROT:P07814|TREMBL:A0AVA9;Q05BP6;Q05DF8;Q3KQZ8;Q5DSM1;Q5H9S5;Q6PD57;Q86X73|ENSEMBL:ENSP00000355890|REFSEQ:NP_004437|H-INV:HIT000321887|VEGA:OTTHUMP00000035562 Tax_Id=9606 Gene_Symbol=EPRS glutamyl-prolyl tRNA synthetase	YNVYPTYDFACPIVDSIEGVTHALR	967.4723	2899.3951	3	48	-777.777	-777.777	-777.777	-777.777	3394.171697	18.05606298	3392.5757	3394.75727	3393.4289	23399.49964	2899.385	967.4686309	2899.384105	2899.385205	FALSE			-777.777	-777.777	-777.777	1	43	M:\Shao-En\MSDATA\kinaseinhib\k252a\solcomp\100x\J4\kinaseinhib_k252a_solcomp_100x_J4_combo.mgf.html		3	-777.777	-777.777	M:\Shao-En\MSDATA\kinaseinhib\k252a\solcomp\100x\J4\m03152008_j4_5.raw		4149595.568	2842.36357		967.4727106	TRUE	967.4690415	-777.777
-1	1	0	0.765	0.13	IPI:IPI00013452.8	172080	SPACER	SWISS-PROT:P07814|TREMBL:A0AVA9;Q05BP6;Q05DF8;Q3KQZ8;Q5DSM1;Q5H9S5;Q6PD57;Q86X73|ENSEMBL:ENSP00000355890|REFSEQ:NP_004437|H-INV:HIT000321887|VEGA:OTTHUMP00000035562 Tax_Id=9606 Gene_Symbol=EPRS glutamyl-prolyl tRNA synthetase	YNVYPTYDFACPIVDSIEGVTHALR	967.473	2899.3971	3	33	-777.777	-777.777	-777.777	-777.777	0	0	3377.1107	0	0	0	2899.385	967.4693309	2899.386205	0	FALSE			-777.777	-777.777	-777.777	1	27.2	M:\Shao-En\MSDATA\kinaseinhib\k252a\solcomp\100x\J4\kinaseinhib_k252a_solcomp_100x_J4_combo.mgf.html		3	-777.777	-777.777	M:\Shao-En\MSDATA\kinaseinhib\k252a\solcomp\100x\J4\m03152008_j4_6.raw		0	2842.36357		0	TRUE	0	-777.777
-1	1	0	0.765	0.13	IPI:IPI00013452.8	172080	SPACER	SWISS-PROT:P07814|TREMBL:A0AVA9;Q05BP6;Q05DF8;Q3KQZ8;Q5DSM1;Q5H9S5;Q6PD57;Q86X73|ENSEMBL:ENSP00000355890|REFSEQ:NP_004437|H-INV:HIT000321887|VEGA:OTTHUMP00000035562 Tax_Id=9606 Gene_Symbol=EPRS glutamyl-prolyl tRNA synthetase	YVALLK	353.7303	705.4461	2	32	-777.777	-777.777	-777.777	-777.777	2295.357129	10.01762455	2293.4553	2296.149107	2295.4016	71894.49619	705.4425	353.7294664	705.4444073	705.4435198	FALSE			-777.777	-777.777	-777.777	1	9.6	M:\Shao-En\MSDATA\kinaseinhib\k252a\solcomp\100x\J4\kinaseinhib_k252a_solcomp_100x_J4_combo.mgf.html		3	-777.777	-777.777	M:\Shao-En\MSDATA\kinaseinhib\k252a\solcomp\100x\J4\m03152008_j4_6.raw		62142451.5	705.4424947		353.7298428	TRUE	353.7290092	-777.777
-1	1	0	0.765	0.13	IPI:IPI00013452.8	172080	SPACER	SWISS-PROT:P07814|TREMBL:A0AVA9;Q05BP6;Q05DF8;Q3KQZ8;Q5DSM1;Q5H9S5;Q6PD57;Q86X73|ENSEMBL:ENSP00000355890|REFSEQ:NP_004437|H-INV:HIT000321887|VEGA:OTTHUMP00000035562 Tax_Id=9606 Gene_Symbol=EPRS glutamyl-prolyl tRNA synthetase	YVALLKK	417.7772	833.5399	2	15	-777.777	-777.777	-777.777	-777.777	0	0	1267.5074	0	0	0	833.5374	417.7760705	833.5376155	0	FALSE			-777.777	-777.777	-777.777	1	7.5	M:\Shao-En\MSDATA\kinaseinhib\k252a\solcomp\100x\J4\kinaseinhib_k252a_solcomp_100x_J4_combo.mgf.html		3	-777.777	-777.777	M:\Shao-En\MSDATA\kinaseinhib\k252a\solcomp\100x\J4\m03152008_j4_6.raw		0	833.5374547		0	FALSE	0	-777.777
-1	1	0	0.765	0.13	IPI:IPI00013452.8	172080	SPACER	SWISS-PROT:P07814|TREMBL:A0AVA9;Q05BP6;Q05DF8;Q3KQZ8;Q5DSM1;Q5H9S5;Q6PD57;Q86X73|ENSEMBL:ENSP00000355890|REFSEQ:NP_004437|H-INV:HIT000321887|VEGA:OTTHUMP00000035562 Tax_Id=9606 Gene_Symbol=EPRS glutamyl-prolyl tRNA synthetase	YYTLFGR	460.2389	918.4633	2	46	-777.777	-777.777	-777.777	-777.777	2635.969636	10.09322458	2635.0607	2636.619196	2637.5743	103207.4072	918.4599	460.2375743	918.4606232	918.4600287	FALSE			-777.777	-777.777	-777.777	1	24.5	M:\Shao-En\MSDATA\kinaseinhib\k252a\solcomp\100x\J4\kinaseinhib_k252a_solcomp_100x_J4_combo.mgf.html		3	-777.777	-777.777	M:\Shao-En\MSDATA\kinaseinhib\k252a\solcomp\100x\J4\m03152008_j4_6.raw		57792611.75	918.4599447		460.2388133	TRUE	460.2374876	-777.777
-1	1	0	0.765	0.13	IPI:IPI00013452.8	172080	SPACER	SWISS-PROT:P07814|TREMBL:A0AVA9;Q05BP6;Q05DF8;Q3KQZ8;Q5DSM1;Q5H9S5;Q6PD57;Q86X73|ENSEMBL:ENSP00000355890|REFSEQ:NP_004437|H-INV:HIT000321887|VEGA:OTTHUMP00000035562 Tax_Id=9606 Gene_Symbol=EPRS glutamyl-prolyl tRNA synthetase	YYTLFGR	463.2491	924.4837	2	40	-777.777	-777.777	-777.777	-777.777	0	0	2635.5436	0	0	0	924.48	463.2477604	924.4809954	0	FALSE			-777.777	-777.777	-777.777	1	20.1	M:\Shao-En\MSDATA\kinaseinhib\k252a\solcomp\100x\J4\kinaseinhib_k252a_solcomp_100x_J4_combo.mgf.html	1Arg6	3	-777.777	-777.777	M:\Shao-En\MSDATA\kinaseinhib\k252a\solcomp\100x\J4\m03152008_j4_6.raw		0	918.4599447		0	TRUE	0	-777.777
-1	1	0	1.042	0.17	IPI:IPI00477763.4	196189	SPACER	SWISS-PROT:Q9Y5S2|TREMBL:Q86TR8;Q86XZ8|ENSEMBL:ENSP00000355237|REFSEQ:NP_006026|H-INV:HIT000070596|VEGA:OTTHUMP00000028140;OTTHUMP00000066098 Tax_Id=9606 Gene_Symbol=CDC42BPB Serine/threonine-protein kinase MRCK beta	ADTGLKLPDFQDSIFEYFNTAPLAHDLTFR	864.9423	3455.7402	4	32	-777.777	-777.777	-777.777	-777.777	3413.844889	13.67233196	3412.0836	3414.72549	3412.9809	14536.43439	3455.7224	864.9391046	3455.727368	3441.687644	TRUE	Charge state is not the expected. Detected:	2. Expected: 4 Deci charge: 1.99	-777.777	-777.777	-777.777	1	30	M:\Shao-En\MSDATA\kinaseinhib\k252a\solcomp\100x\J4\kinaseinhib_k252a_solcomp_100x_J4_combo.mgf.html	1Arg6 1Lys8	4	-777.777	-777.777	M:\Shao-En\MSDATA\kinaseinhib\k252a\solcomp\100x\J4\m03152008_j4_6.raw		3063965.875	3441.688055		864.9408716	TRUE	864.9376763	-777.777
-1	1	0	1.042	0.17	IPI:IPI00477763.4	196189	SPACER	SWISS-PROT:Q9Y5S2|TREMBL:Q86TR8;Q86XZ8|ENSEMBL:ENSP00000355237|REFSEQ:NP_006026|H-INV:HIT000070596|VEGA:OTTHUMP00000028140;OTTHUMP00000066098 Tax_Id=9606 Gene_Symbol=CDC42BPB Serine/threonine-protein kinase MRCK beta	ADTGLKLPDFQDSIFEYFNTAPLAHDLTFR	861.4317	3441.6976	4	30	-777.777	-777.777	-777.777	-777.777	0	0	3411.7868	0	0	0	3441.688	861.4285208	3441.685033	0	FALSE			-777.777	-777.777	-777.777	1	21.5	M:\Shao-En\MSDATA\kinaseinhib\k252a\solcomp\100x\J4\kinaseinhib_k252a_solcomp_100x_J4_combo.mgf.html		4	-777.777	-777.777	M:\Shao-En\MSDATA\kinaseinhib\k252a\solcomp\100x\J4\m03152008_j4_6.raw		0	3441.688055		0	TRUE	0	-777.777
-1	1	0	1.042	0.17	IPI:IPI00477763.4	196189	SPACER	SWISS-PROT:Q9Y5S2|TREMBL:Q86TR8;Q86XZ8|ENSEMBL:ENSP00000355237|REFSEQ:NP_006026|H-INV:HIT000070596|VEGA:OTTHUMP00000028140;OTTHUMP00000066098 Tax_Id=9606 Gene_Symbol=CDC42BPB Serine/threonine-protein kinase MRCK beta	AHQFSIK	415.7299	829.4452	2	24	-777.777	-777.777	-777.777	-777.777	0	0	915.1719	0	0	0	829.4446	415.7287799	829.4430345	0	FALSE			-777.777	-777.777	-777.777	1	9.4	M:\Shao-En\MSDATA\kinaseinhib\k252a\solcomp\100x\J4\kinaseinhib_k252a_solcomp_100x_J4_combo.mgf.html		4	-777.777	-777.777	M:\Shao-En\MSDATA\kinaseinhib\k252a\solcomp\100x\J4\m03152008_j4_6.raw		0	829.4446247		0	FALSE	0	-777.777
-1	1	0	1.042	0.17	IPI:IPI00477763.4	196189	SPACER	SWISS-PROT:Q9Y5S2|TREMBL:Q86TR8;Q86XZ8|ENSEMBL:ENSP00000355237|REFSEQ:NP_006026|H-INV:HIT000070596|VEGA:OTTHUMP00000028140;OTTHUMP00000066098 Tax_Id=9606 Gene_Symbol=CDC42BPB Serine/threonine-protein kinase MRCK beta	AILTAAIVDADR	614.8495	1227.6844	2	98	-777.777	-777.777	-777.777	-777.777	2622.517653	7.865004297	2620.3268	2622.522097	2623.3411	301582.2003	1227.6823	614.84746	1227.680395	1227.681974	FALSE			-777.777	-777.777	-777.777	1	81.4	M:\Shao-En\MSDATA\kinaseinhib\k252a\solcomp\100x\J4\kinaseinhib_k252a_solcomp_100x_J4_combo.mgf.html		4	-777.777	-777.777	M:\Shao-En\MSDATA\kinaseinhib\k252a\solcomp\100x\J4\m03152008_j4_6.raw		106521124.4	1227.682265		614.8495007	TRUE	614.8474607	-777.777
-1	1	0	1.042	0.17	IPI:IPI00477763.4	196189	SPACER	SWISS-PROT:Q9Y5S2|TREMBL:Q86TR8;Q86XZ8|ENSEMBL:ENSP00000355237|REFSEQ:NP_006026|H-INV:HIT000070596|VEGA:OTTHUMP00000028140;OTTHUMP00000066098 Tax_Id=9606 Gene_Symbol=CDC42BPB Serine/threonine-protein kinase MRCK beta	AILTAAIVDADR	617.8609	1233.7072	2	90	-777.777	-777.777	-777.777	-777.777	0	0	2620.5742	0	0	0	1233.7024	617.8588461	1233.703167	0	FALSE			-777.777	-777.777	-777.777	1	77.4	M:\Shao-En\MSDATA\kinaseinhib\k252a\solcomp\100x\J4\kinaseinhib_k252a_solcomp_100x_J4_combo.mgf.html	1Arg6	4	-777.777	-777.777	M:\Shao-En\MSDATA\kinaseinhib\k252a\solcomp\100x\J4\m03152008_j4_6.raw		0	1227.682265		0	TRUE	0	-777.777
-1	1	0	1.042	0.17	IPI:IPI00477763.4	196189	SPACER	SWISS-PROT:Q9Y5S2|TREMBL:Q86TR8;Q86XZ8|ENSEMBL:ENSP00000355237|REFSEQ:NP_006026|H-INV:HIT000070596|VEGA:OTTHUMP00000028140;OTTHUMP00000066098 Tax_Id=9606 Gene_Symbol=CDC42BPB Serine/threonine-protein kinase MRCK beta	AYAVVCDCK	547.2494	1092.4841	2	50	-777.777	-777.777	-777.777	-777.777	1251.204801	40.9440344	1265.8389	1252.34229	1253.1807	4440.861471	1092.4823	547.2476723	1092.480819	1084.467645	FALSE			-777.777	-777.777	-777.777	1	30.6	M:\Shao-En\MSDATA\kinaseinhib\k252a\solcomp\100x\J4\kinaseinhib_k252a_solcomp_100x_J4_combo.mgf.html	1Lys8	4	-777.777	-777.777	M:\Shao-En\MSDATA\kinaseinhib\k252a\solcomp\100x\J4\m03152008_j4_6.raw		1889398.633	970.4252055		547.2493783	TRUE	547.2476506	-777.777
-1	1	0	1.042	0.17	IPI:IPI00477763.4	196189	SPACER	SWISS-PROT:Q9Y5S2|TREMBL:Q86TR8;Q86XZ8|ENSEMBL:ENSP00000355237|REFSEQ:NP_006026|H-INV:HIT000070596|VEGA:OTTHUMP00000028140;OTTHUMP00000066098 Tax_Id=9606 Gene_Symbol=CDC42BPB Serine/threonine-protein kinase MRCK beta	AYAVVCDCK	547.2493	1092.484	2	43	-777.777	-777.777	-777.777	-777.777	0	0	1234.2072	0	0	0	1092.4823	547.2475723	1092.480619	0	FALSE			-777.777	-777.777	-777.777	1	24.2	M:\Shao-En\MSDATA\kinaseinhib\k252a\solcomp\100x\J4\kinaseinhib_k252a_solcomp_100x_J4_combo.mgf.html	1Lys8	4	-777.777	-777.777	M:\Shao-En\MSDATA\kinaseinhib\k252a\solcomp\100x\J4\m03152008_j4_6.raw		0	970.4252055		0	TRUE	0	-777.777
-1	1	0	1.042	0.17	IPI:IPI00477763.4	196189	SPACER	SWISS-PROT:Q9Y5S2|TREMBL:Q86TR8;Q86XZ8|ENSEMBL:ENSP00000355237|REFSEQ:NP_006026|H-INV:HIT000070596|VEGA:OTTHUMP00000028140;OTTHUMP00000066098 Tax_Id=9606 Gene_Symbol=CDC42BPB Serine/threonine-protein kinase MRCK beta	AYAVVCDCK	543.2423	1084.4701	2	35	-777.777	-777.777	-777.777	-777.777	0	0	1263.7239	0	0	0	1084.4681	543.2405908	1084.466656	0	FALSE			-777.777	-777.777	-777.777	1	26.5	M:\Shao-En\MSDATA\kinaseinhib\k252a\solcomp\100x\J4\kinaseinhib_k252a_solcomp_100x_J4_combo.mgf.html		4	-777.777	-777.777	M:\Shao-En\MSDATA\kinaseinhib\k252a\solcomp\100x\J4\m03152008_j4_6.raw		0	970.4252055		0	TRUE	0	-777.777
-1	1	0	1.042	0.17	IPI:IPI00477763.4	196189	SPACER	SWISS-PROT:Q9Y5S2|TREMBL:Q86TR8;Q86XZ8|ENSEMBL:ENSP00000355237|REFSEQ:NP_006026|H-INV:HIT000070596|VEGA:OTTHUMP00000028140;OTTHUMP00000066098 Tax_Id=9606 Gene_Symbol=CDC42BPB Serine/threonine-protein kinase MRCK beta	AYAVVCDCK	543.2425	1084.4705	2	35	-777.777	-777.777	-777.777	-777.777	0	0	1233.0817	0	0	0	1084.4681	543.2407908	1084.467056	0	FALSE			-777.777	-777.777	-777.777	1	18.9	M:\Shao-En\MSDATA\kinaseinhib\k252a\solcomp\100x\J4\kinaseinhib_k252a_solcomp_100x_J4_combo.mgf.html		4	-777.777	-777.777	M:\Shao-En\MSDATA\kinaseinhib\k252a\solcomp\100x\J4\m03152008_j4_6.raw		0	970.4252055		0	TRUE	0	-777.777
-1	1	0	1.042	0.17	IPI:IPI00477763.4	196189	SPACER	SWISS-PROT:Q9Y5S2|TREMBL:Q86TR8;Q86XZ8|ENSEMBL:ENSP00000355237|REFSEQ:NP_006026|H-INV:HIT000070596|VEGA:OTTHUMP00000028140;OTTHUMP00000066098 Tax_Id=9606 Gene_Symbol=CDC42BPB Serine/threonine-protein kinase MRCK beta	DIKPDNVLLDVNGHIR	606.6687	1816.9842	3	60	-777.777	-777.777	-777.777	-777.777	2600.630416	9.844220829	2599.4747	2601.097813	2601.9646	79826.79434	1816.9795	606.6666978	1816.978305	1816.978649	FALSE			-777.777	-777.777	-777.777	1	44.6	M:\Shao-En\MSDATA\kinaseinhib\k252a\solcomp\100x\J4\kinaseinhib_k252a_solcomp_100x_J4_combo.mgf.html		4	-777.777	-777.777	M:\Shao-En\MSDATA\kinaseinhib\k252a\solcomp\100x\J4\m03152008_j4_6.raw		28479988.56	1816.979505		606.6686441	TRUE	606.6666419	-777.777
-1	1	0	1.042	0.17	IPI:IPI00477763.4	196189	SPACER	SWISS-PROT:Q9Y5S2|TREMBL:Q86TR8;Q86XZ8|ENSEMBL:ENSP00000355237|REFSEQ:NP_006026|H-INV:HIT000070596|VEGA:OTTHUMP00000028140;OTTHUMP00000066098 Tax_Id=9606 Gene_Symbol=CDC42BPB Serine/threonine-protein kinase MRCK beta	DIPCIFR	460.7384	919.4622	2	29	-777.777	-777.777	-777.777	-777.777	2722.534017	10.30553712	2720.9061	2723.174294	2724.0176	83620.55748	919.4586	460.737072	919.4596186	919.459557	FALSE			-777.777	-777.777	-777.777	1	11.9	M:\Shao-En\MSDATA\kinaseinhib\k252a\solcomp\100x\J4\kinaseinhib_k252a_solcomp_100x_J4_combo.mgf.html		4	-777.777	-777.777	M:\Shao-En\MSDATA\kinaseinhib\k252a\solcomp\100x\J4\m03152008_j4_6.raw		46947479.69	862.4370901		460.7383417	TRUE	460.7370137	-777.777
-1	1	0	1.042	0.17	IPI:IPI00477763.4	196189	SPACER	SWISS-PROT:Q9Y5S2|TREMBL:Q86TR8;Q86XZ8|ENSEMBL:ENSP00000355237|REFSEQ:NP_006026|H-INV:HIT000070596|VEGA:OTTHUMP00000028140;OTTHUMP00000066098 Tax_Id=9606 Gene_Symbol=CDC42BPB Serine/threonine-protein kinase MRCK beta	DIPCIFR	463.7486	925.4826	2	21	-777.777	-777.777	-777.777	-777.777	0	0	2719.643	0	0	0	925.4787	463.7472581	925.4799908	0	FALSE			-777.777	-777.777	-777.777	1	6	M:\Shao-En\MSDATA\kinaseinhib\k252a\solcomp\100x\J4\kinaseinhib_k252a_solcomp_100x_J4_combo.mgf.html	1Arg6	4	-777.777	-777.777	M:\Shao-En\MSDATA\kinaseinhib\k252a\solcomp\100x\J4\m03152008_j4_6.raw		0	862.4370901		0	FALSE	0	-777.777
-1	1	0	1.042	0.17	IPI:IPI00477763.4	196189	SPACER	SWISS-PROT:Q9Y5S2|TREMBL:Q86TR8;Q86XZ8|ENSEMBL:ENSP00000355237|REFSEQ:NP_006026|H-INV:HIT000070596|VEGA:OTTHUMP00000028140;OTTHUMP00000066098 Tax_Id=9606 Gene_Symbol=CDC42BPB Serine/threonine-protein kinase MRCK beta	DKEEEMEVATQK	726.8469	1451.6793	2	82	-777.777	-777.777	-777.777	-777.777	1017.244438	33.06461555	1018.8784	1017.010882	1017.7969	3084.772196	1451.6784	726.8443426	1451.67416	1435.647537	FALSE			-777.777	-777.777	-777.777	1	68.2	M:\Shao-En\MSDATA\kinaseinhib\k252a\solcomp\100x\J4\kinaseinhib_k252a_solcomp_100x_J4_combo.mgf.html	2Lys8	4	-777.777	-777.777	M:\Shao-En\MSDATA\kinaseinhib\k252a\solcomp\100x\J4\m03152008_j4_6.raw		852365.4663	1435.650055		726.8469015	TRUE	726.8443442	-777.777
-1	1	0	1.042	0.17	IPI:IPI00477763.4	196189	SPACER	SWISS-PROT:Q9Y5S2|TREMBL:Q86TR8;Q86XZ8|ENSEMBL:ENSP00000355237|REFSEQ:NP_006026|H-INV:HIT000070596|VEGA:OTTHUMP00000028140;OTTHUMP00000066098 Tax_Id=9606 Gene_Symbol=CDC42BPB Serine/threonine-protein kinase MRCK beta	DKEEEMEVATQK	726.8467	1451.6789	2	80	-777.777	-777.777	-777.777	-777.777	0	0	1008.9073	0	0	0	1451.6784	726.8441426	1451.67376	0	FALSE			-777.777	-777.777	-777.777	1	58.5	M:\Shao-En\MSDATA\kinaseinhib\k252a\solcomp\100x\J4\kinaseinhib_k252a_solcomp_100x_J4_combo.mgf.html	2Lys8	4	-777.777	-777.777	M:\Shao-En\MSDATA\kinaseinhib\k252a\solcomp\100x\J4\m03152008_j4_6.raw		0	1435.650055		0	TRUE	0	-777.777
-1	1	0	1.042	0.17	IPI:IPI00477763.4	196189	SPACER	SWISS-PROT:Q9Y5S2|TREMBL:Q86TR8;Q86XZ8|ENSEMBL:ENSP00000355237|REFSEQ:NP_006026|H-INV:HIT000070596|VEGA:OTTHUMP00000028140;OTTHUMP00000066098 Tax_Id=9606 Gene_Symbol=CDC42BPB Serine/threonine-protein kinase MRCK beta	DKEEEMEVATQK	718.8354	1435.6562	2	66	-777.777	-777.777	-777.777	-777.777	0	0	1015.2209	0	0	0	1435.65	718.8328796	1435.651234	0	FALSE			-777.777	-777.777	-777.777	1	31.9	M:\Shao-En\MSDATA\kinaseinhib\k252a\solcomp\100x\J4\kinaseinhib_k252a_solcomp_100x_J4_combo.mgf.html		4	-777.777	-777.777	M:\Shao-En\MSDATA\kinaseinhib\k252a\solcomp\100x\J4\m03152008_j4_6.raw		0	1435.650055		0	TRUE	0	-777.777
-1	1	0	1.042	0.17	IPI:IPI00477763.4	196189	SPACER	SWISS-PROT:Q9Y5S2|TREMBL:Q86TR8;Q86XZ8|ENSEMBL:ENSP00000355237|REFSEQ:NP_006026|H-INV:HIT000070596|VEGA:OTTHUMP00000028140;OTTHUMP00000066098 Tax_Id=9606 Gene_Symbol=CDC42BPB Serine/threonine-protein kinase MRCK beta	DKEEEMEVATQK	479.5588	1435.6546	3	19	-777.777	-777.777	-777.777	-777.777	0	0	1017.2061	0	0	0	1435.65	479.5573851	1435.650367	0	FALSE			-777.777	-777.777	-777.777	1	9.1	M:\Shao-En\MSDATA\kinaseinhib\k252a\solcomp\100x\J4\kinaseinhib_k252a_solcomp_100x_J4_combo.mgf.html		4	-777.777	-777.777	M:\Shao-En\MSDATA\kinaseinhib\k252a\solcomp\100x\J4\m03152008_j4_6.raw		0	1435.650055		0	FALSE	0	-777.777
-1	1	0	1.042	0.17	IPI:IPI00477763.4	196189	SPACER	SWISS-PROT:Q9Y5S2|TREMBL:Q86TR8;Q86XZ8|ENSEMBL:ENSP00000355237|REFSEQ:NP_006026|H-INV:HIT000070596|VEGA:OTTHUMP00000028140;OTTHUMP00000066098 Tax_Id=9606 Gene_Symbol=CDC42BPB Serine/threonine-protein kinase MRCK beta	DKEEEMEVATQK	484.9007	1451.6803	3	19	-777.777	-777.777	-777.777	-777.777	0	0	1013.6373	0	0	0	1451.6784	484.8992604	1451.675993	0	FALSE			-777.777	-777.777	-777.777	1	15	M:\Shao-En\MSDATA\kinaseinhib\k252a\solcomp\100x\J4\kinaseinhib_k252a_solcomp_100x_J4_combo.mgf.html	2Lys8	4	-777.777	-777.777	M:\Shao-En\MSDATA\kinaseinhib\k252a\solcomp\100x\J4\m03152008_j4_6.raw		0	1435.650055		0	FALSE	0	-777.777
-1	1	0	1.042	0.17	IPI:IPI00477763.4	196189	SPACER	SWISS-PROT:Q9Y5S2|TREMBL:Q86TR8;Q86XZ8|ENSEMBL:ENSP00000355237|REFSEQ:NP_006026|H-INV:HIT000070596|VEGA:OTTHUMP00000028140;OTTHUMP00000066098 Tax_Id=9606 Gene_Symbol=CDC42BPB Serine/threonine-protein kinase MRCK beta	DKEEEMEVATQK	484.9013	1451.6821	3	13	-777.777	-777.777	-777.777	-777.777	0	0	1028.5839	0	0	0	1451.6784	484.8998604	1451.677793	0	FALSE			-777.777	-777.777	-777.777	1	4.2	M:\Shao-En\MSDATA\kinaseinhib\k252a\solcomp\100x\J4\kinaseinhib_k252a_solcomp_100x_J4_combo.mgf.html	2Lys8	4	-777.777	-777.777	M:\Shao-En\MSDATA\kinaseinhib\k252a\solcomp\100x\J4\m03152008_j4_6.raw		0	1435.650055		0	FALSE	0	-777.777
-1	1	0	1.042	0.17	IPI:IPI00477763.4	196189	SPACER	SWISS-PROT:Q9Y5S2|TREMBL:Q86TR8;Q86XZ8|ENSEMBL:ENSP00000355237|REFSEQ:NP_006026|H-INV:HIT000070596|VEGA:OTTHUMP00000028140;OTTHUMP00000066098 Tax_Id=9606 Gene_Symbol=CDC42BPB Serine/threonine-protein kinase MRCK beta	DKYVAEFLEWAKPFTQLVK	779.4321	2335.2746	3	37	-777.777	-777.777	-777.777	-777.777	3346.058821	17.80505311	3351.5585	3346.708274	3348.5085	19439.64328	2335.2678	779.4292997	2335.266111	2311.222964	FALSE			-777.777	-777.777	-777.777	1	33.6	M:\Shao-En\MSDATA\kinaseinhib\k252a\solcomp\100x\J4\kinaseinhib_k252a_solcomp_100x_J4_combo.mgf.html	3Lys8	4	-777.777	-777.777	M:\Shao-En\MSDATA\kinaseinhib\k252a\solcomp\100x\J4\m03152008_j4_6.raw		4818172.516	2311.225205		779.4320538	TRUE	779.4292535	-777.777
-1	1	0	1.042	0.17	IPI:IPI00477763.4	196189	SPACER	SWISS-PROT:Q9Y5S2|TREMBL:Q86TR8;Q86XZ8|ENSEMBL:ENSP00000355237|REFSEQ:NP_006026|H-INV:HIT000070596|VEGA:OTTHUMP00000028140;OTTHUMP00000066098 Tax_Id=9606 Gene_Symbol=CDC42BPB Serine/threonine-protein kinase MRCK beta	DKYVAEFLEWAKPFTQLVK	771.4198	2311.2376	3	31	-777.777	-777.777	-777.777	-777.777	0	0	3343.6859	0	0	0	2311.2252	771.4170367	2311.229322	0	FALSE			-777.777	-777.777	-777.777	1	27.6	M:\Shao-En\MSDATA\kinaseinhib\k252a\solcomp\100x\J4\kinaseinhib_k252a_solcomp_100x_J4_combo.mgf.html		4	-777.777	-777.777	M:\Shao-En\MSDATA\kinaseinhib\k252a\solcomp\100x\J4\m03152008_j4_6.raw		0	2311.225205		0	TRUE	0	-777.777
-1	1	0	1.042	0.17	IPI:IPI00477763.4	196189	SPACER	SWISS-PROT:Q9Y5S2|TREMBL:Q86TR8;Q86XZ8|ENSEMBL:ENSP00000355237|REFSEQ:NP_006026|H-INV:HIT000070596|VEGA:OTTHUMP00000028140;OTTHUMP00000066098 Tax_Id=9606 Gene_Symbol=CDC42BPB Serine/threonine-protein kinase MRCK beta	DKYVAEFLEWAKPFTQLVK	779.4321	2335.2745	3	26	-777.777	-777.777	-777.777	-777.777	0	0	3343.3923	0	0	0	2335.2678	779.4292997	2335.266111	0	FALSE			-777.777	-777.777	-777.777	1	19.8	M:\Shao-En\MSDATA\kinaseinhib\k252a\solcomp\100x\J4\kinaseinhib_k252a_solcomp_100x_J4_combo.mgf.html	3Lys8	4	-777.777	-777.777	M:\Shao-En\MSDATA\kinaseinhib\k252a\solcomp\100x\J4\m03152008_j4_6.raw		0	2311.225205		0	TRUE	0	-777.777
-1	1	0	1.042	0.17	IPI:IPI00477763.4	196189	SPACER	SWISS-PROT:Q9Y5S2|TREMBL:Q86TR8;Q86XZ8|ENSEMBL:ENSP00000355237|REFSEQ:NP_006026|H-INV:HIT000070596|VEGA:OTTHUMP00000028140;OTTHUMP00000066098 Tax_Id=9606 Gene_Symbol=CDC42BPB Serine/threonine-protein kinase MRCK beta	DLEHSLQMEAYER	810.8724	1619.7302	2	70	-777.777	-777.777	-777.777	-777.777	2619.570276	5.845651431	2619.0519	2619.670577	2619.8159	144352.4959	1619.7249	810.8694544	1619.724383	1619.723907	FALSE			-777.777	-777.777	-777.777	1	62.4	M:\Shao-En\MSDATA\kinaseinhib\k252a\solcomp\100x\J4\kinaseinhib_k252a_solcomp_100x_J4_combo.mgf.html		4	-777.777	-777.777	M:\Shao-En\MSDATA\kinaseinhib\k252a\solcomp\100x\J4\m03152008_j4_6.raw		33488251.53	1619.724955		810.872203	TRUE	810.8692574	-777.777
-1	1	0	1.042	0.17	IPI:IPI00477763.4	196189	SPACER	SWISS-PROT:Q9Y5S2|TREMBL:Q86TR8;Q86XZ8|ENSEMBL:ENSP00000355237|REFSEQ:NP_006026|H-INV:HIT000070596|VEGA:OTTHUMP00000028140;OTTHUMP00000066098 Tax_Id=9606 Gene_Symbol=CDC42BPB Serine/threonine-protein kinase MRCK beta	DLEHSLQMEAYER	813.8833	1625.7521	2	69	-777.777	-777.777	-777.777	-777.777	0	0	2619.3186	0	0	0	1625.7451	813.8803405	1625.746156	0	FALSE			-777.777	-777.777	-777.777	1	56.9	M:\Shao-En\MSDATA\kinaseinhib\k252a\solcomp\100x\J4\kinaseinhib_k252a_solcomp_100x_J4_combo.mgf.html	1Arg6	4	-777.777	-777.777	M:\Shao-En\MSDATA\kinaseinhib\k252a\solcomp\100x\J4\m03152008_j4_6.raw		0	1619.724955		0	TRUE	0	-777.777
-1	1	0	1.042	0.17	IPI:IPI00477763.4	196189	SPACER	SWISS-PROT:Q9Y5S2|TREMBL:Q86TR8;Q86XZ8|ENSEMBL:ENSP00000355237|REFSEQ:NP_006026|H-INV:HIT000070596|VEGA:OTTHUMP00000028140;OTTHUMP00000066098 Tax_Id=9606 Gene_Symbol=CDC42BPB Serine/threonine-protein kinase MRCK beta	DLEHSLQMEAYER	540.9176	1619.7309	3	33	-777.777	-777.777	-777.777	-777.777	2619.062247	7.959071767	2621.2935	2619.622348	2619.8159	37127.30899	1619.7249	540.9159016	1619.725917	1619.725898	FALSE			-777.777	-777.777	-777.777	1	26.6	M:\Shao-En\MSDATA\kinaseinhib\k252a\solcomp\100x\J4\kinaseinhib_k252a_solcomp_100x_J4_combo.mgf.html		4	-777.777	-777.777	M:\Shao-En\MSDATA\kinaseinhib\k252a\solcomp\100x\J4\m03152008_j4_6.raw		16287000.06	1619.724955		540.9175716	TRUE	540.9158732	-777.777
-1	1	0	1.042	0.17	IPI:IPI00477763.4	196189	SPACER	SWISS-PROT:Q9Y5S2|TREMBL:Q86TR8;Q86XZ8|ENSEMBL:ENSP00000355237|REFSEQ:NP_006026|H-INV:HIT000070596|VEGA:OTTHUMP00000028140;OTTHUMP00000066098 Tax_Id=9606 Gene_Symbol=CDC42BPB Serine/threonine-protein kinase MRCK beta	EASHVLEVK	510.2851	1018.5556	2	25	-777.777	-777.777	-777.777	-777.777	0	0	898.7153	0	0	0	1018.5538	510.2835431	1018.552561	0	FALSE			-777.777	-777.777	-777.777	1	7.2	M:\Shao-En\MSDATA\kinaseinhib\k252a\solcomp\100x\J4\kinaseinhib_k252a_solcomp_100x_J4_combo.mgf.html	1Lys8	4	-777.777	-777.777	M:\Shao-En\MSDATA\kinaseinhib\k252a\solcomp\100x\J4\m03152008_j4_6.raw		0	1010.539635		0	FALSE	0	-777.777
-1	1	0	1.042	0.17	IPI:IPI00477763.4	196189	SPACER	SWISS-PROT:Q9Y5S2|TREMBL:Q86TR8;Q86XZ8|ENSEMBL:ENSP00000355237|REFSEQ:NP_006026|H-INV:HIT000070596|VEGA:OTTHUMP00000028140;OTTHUMP00000066098 Tax_Id=9606 Gene_Symbol=CDC42BPB Serine/threonine-protein kinase MRCK beta	ELEAQLDDAVAEASK	798.8992	1595.7839	2	100	-777.777	-777.777	-777.777	-777.777	2693.864445	8.078070413	2692.2921	2693.354983	2693.3264	186322.0448	1595.7769	798.8963097	1595.778094	1587.76075	FALSE			-777.777	-777.777	-777.777	1	69.9	M:\Shao-En\MSDATA\kinaseinhib\k252a\solcomp\100x\J4\kinaseinhib_k252a_solcomp_100x_J4_combo.mgf.html	1Lys8	4	-777.777	-777.777	M:\Shao-En\MSDATA\kinaseinhib\k252a\solcomp\100x\J4\m03152008_j4_6.raw		44152174.33	1587.762755		798.8976478	TRUE	798.8947576	-777.777
-1	1	0	1.042	0.17	IPI:IPI00477763.4	196189	SPACER	SWISS-PROT:Q9Y5S2|TREMBL:Q86TR8;Q86XZ8|ENSEMBL:ENSP00000355237|REFSEQ:NP_006026|H-INV:HIT000070596|VEGA:OTTHUMP00000028140;OTTHUMP00000066098 Tax_Id=9606 Gene_Symbol=CDC42BPB Serine/threonine-protein kinase MRCK beta	ELEAQLDDAVAEASK	794.8919	1587.7693	2	80	-777.777	-777.777	-777.777	-777.777	0	0	2692.5522	0	0	0	1587.7627	794.8890282	1587.763531	0	FALSE			-777.777	-777.777	-777.777	1	65.6	M:\Shao-En\MSDATA\kinaseinhib\k252a\solcomp\100x\J4\kinaseinhib_k252a_solcomp_100x_J4_combo.mgf.html		4	-777.777	-777.777	M:\Shao-En\MSDATA\kinaseinhib\k252a\solcomp\100x\J4\m03152008_j4_6.raw		0	1587.762755		0	TRUE	0	-777.777
-1	1	0	1.042	0.17	IPI:IPI00477763.4	196189	SPACER	SWISS-PROT:Q9Y5S2|TREMBL:Q86TR8;Q86XZ8|ENSEMBL:ENSP00000355237|REFSEQ:NP_006026|H-INV:HIT000070596|VEGA:OTTHUMP00000028140;OTTHUMP00000066098 Tax_Id=9606 Gene_Symbol=CDC42BPB Serine/threonine-protein kinase MRCK beta	ELLEEMEILK	627.8424	1253.6702	2	56	-777.777	-777.777	-777.777	-777.777	2905.817201	10.20034187	2906.9621	2906.366868	2905.7069	45915.16448	1253.6668	627.8403	1253.666075	1245.65325	FALSE			-777.777	-777.777	-777.777	1	31.1	M:\Shao-En\MSDATA\kinaseinhib\k252a\solcomp\100x\J4\kinaseinhib_k252a_solcomp_100x_J4_combo.mgf.html	1Lys8	4	-777.777	-777.777	M:\Shao-En\MSDATA\kinaseinhib\k252a\solcomp\100x\J4\m03152008_j4_6.raw		15944007.27	1245.652615		627.842379	TRUE	627.840279	-777.777
-1	1	0	1.042	0.17	IPI:IPI00477763.4	196189	SPACER	SWISS-PROT:Q9Y5S2|TREMBL:Q86TR8;Q86XZ8|ENSEMBL:ENSP00000355237|REFSEQ:NP_006026|H-INV:HIT000070596|VEGA:OTTHUMP00000028140;OTTHUMP00000066098 Tax_Id=9606 Gene_Symbol=CDC42BPB Serine/threonine-protein kinase MRCK beta	ELLEEMEILK	623.8359	1245.6573	2	41	-777.777	-777.777	-777.777	-777.777	0	0	2906.7142	0	0	0	1245.6526	623.8338185	1245.653112	0	FALSE			-777.777	-777.777	-777.777	1	13.2	M:\Shao-En\MSDATA\kinaseinhib\k252a\solcomp\100x\J4\kinaseinhib_k252a_solcomp_100x_J4_combo.mgf.html		4	-777.777	-777.777	M:\Shao-En\MSDATA\kinaseinhib\k252a\solcomp\100x\J4\m03152008_j4_6.raw		0	1245.652615		0	TRUE	0	-777.777
-1	1	0	1.042	0.17	IPI:IPI00477763.4	196189	SPACER	SWISS-PROT:Q9Y5S2|TREMBL:Q86TR8;Q86XZ8|ENSEMBL:ENSP00000355237|REFSEQ:NP_006026|H-INV:HIT000070596|VEGA:OTTHUMP00000028140;OTTHUMP00000066098 Tax_Id=9606 Gene_Symbol=CDC42BPB Serine/threonine-protein kinase MRCK beta	EVHDSESHQLALQK	810.9051	1619.7957	2	98	-777.777	-777.777	-777.777	-777.777	929.4482978	15.25808738	930.8611	929.0952378	929.5497	4470.780004	1619.7903	810.9021543	1619.789783	1619.790274	FALSE			-777.777	-777.777	-777.777	1	71.1	M:\Shao-En\MSDATA\kinaseinhib\k252a\solcomp\100x\J4\kinaseinhib_k252a_solcomp_100x_J4_combo.mgf.html		4	-777.777	-777.777	M:\Shao-En\MSDATA\kinaseinhib\k252a\solcomp\100x\J4\m03152008_j4_6.raw		1035246.064	1619.790325		810.9051276	TRUE	810.9021819	-777.777
-1	1	0	1.042	0.17	IPI:IPI00477763.4	196189	SPACER	SWISS-PROT:Q9Y5S2|TREMBL:Q86TR8;Q86XZ8|ENSEMBL:ENSP00000355237|REFSEQ:NP_006026|H-INV:HIT000070596|VEGA:OTTHUMP00000028140;OTTHUMP00000066098 Tax_Id=9606 Gene_Symbol=CDC42BPB Serine/threonine-protein kinase MRCK beta	EVHDSESHQLALQK	814.9113	1627.808	2	84	-777.777	-777.777	-777.777	-777.777	0	0	928.9728	0	0	0	1627.8045	814.9083358	1627.802146	0	FALSE			-777.777	-777.777	-777.777	1	69.5	M:\Shao-En\MSDATA\kinaseinhib\k252a\solcomp\100x\J4\kinaseinhib_k252a_solcomp_100x_J4_combo.mgf.html	1Lys8	4	-777.777	-777.777	M:\Shao-En\MSDATA\kinaseinhib\k252a\solcomp\100x\J4\m03152008_j4_6.raw		0	1619.790325		0	TRUE	0	-777.777
-1	1	0	1.042	0.17	IPI:IPI00477763.4	196189	SPACER	SWISS-PROT:Q9Y5S2|TREMBL:Q86TR8;Q86XZ8|ENSEMBL:ENSP00000355237|REFSEQ:NP_006026|H-INV:HIT000070596|VEGA:OTTHUMP00000028140;OTTHUMP00000066098 Tax_Id=9606 Gene_Symbol=CDC42BPB Serine/threonine-protein kinase MRCK beta	EVHDSESHQLALQK	543.6088	1627.8045	3	28	-777.777	-777.777	-777.777	-777.777	929.3379027	15.25808738	926.5021	929.5507194	929.5497	4522.005361	1627.8045	543.6070891	1627.799479	1619.789221	FALSE			-777.777	-777.777	-777.777	1	18.1	M:\Shao-En\MSDATA\kinaseinhib\k252a\solcomp\100x\J4\kinaseinhib_k252a_solcomp_100x_J4_combo.mgf.html	1Lys8	4	-777.777	-777.777	M:\Shao-En\MSDATA\kinaseinhib\k252a\solcomp\100x\J4\m03152008_j4_6.raw		1988275.844	1619.790325		543.6103128	TRUE	543.608602	-777.777
-1	1	0	1.042	0.17	IPI:IPI00477763.4	196189	SPACER	SWISS-PROT:Q9Y5S2|TREMBL:Q86TR8;Q86XZ8|ENSEMBL:ENSP00000355237|REFSEQ:NP_006026|H-INV:HIT000070596|VEGA:OTTHUMP00000028140;OTTHUMP00000066098 Tax_Id=9606 Gene_Symbol=CDC42BPB Serine/threonine-protein kinase MRCK beta	FEDKLPEDMAR	450.8846	1349.6321	3	35	-777.777	-777.777	-777.777	-777.777	2330.801575	5.559465383	2330.5891	2330.828023	2330.8349	45179.94605	1349.6285	450.8833175	1349.628164	1349.627846	FALSE			-777.777	-777.777	-777.777	1	15.5	M:\Shao-En\MSDATA\kinaseinhib\k252a\solcomp\100x\J4\kinaseinhib_k252a_solcomp_100x_J4_combo.mgf.html		4	-777.777	-777.777	M:\Shao-En\MSDATA\kinaseinhib\k252a\solcomp\100x\J4\m03152008_j4_6.raw		26016803.13	1349.628525		450.8844731	TRUE	450.8831907	-777.777
-1	1	0	1.042	0.17	IPI:IPI00477763.4	196189	SPACER	SWISS-PROT:Q9Y5S2|TREMBL:Q86TR8;Q86XZ8|ENSEMBL:ENSP00000355237|REFSEQ:NP_006026|H-INV:HIT000070596|VEGA:OTTHUMP00000028140;OTTHUMP00000066098 Tax_Id=9606 Gene_Symbol=CDC42BPB Serine/threonine-protein kinase MRCK beta	FNEIVAPGSVQCLAVLR	937.0076	1872.0007	2	97	-777.777	-777.777	-777.777	-777.777	2885.544208	6.047137423	2886.238	2885.479192	2885.4419	98153.61567	1871.9927	937.0040717	1871.993618	1871.992294	FALSE			-777.777	-777.777	-777.777	1	82.6	M:\Shao-En\MSDATA\kinaseinhib\k252a\solcomp\100x\J4\kinaseinhib_k252a_solcomp_100x_J4_combo.mgf.html		4	-777.777	-777.777	M:\Shao-En\MSDATA\kinaseinhib\k252a\solcomp\100x\J4\m03152008_j4_6.raw		18232791.31	1814.97125		937.0076349	TRUE	937.0041066	-777.777
-1	1	0	1.042	0.17	IPI:IPI00477763.4	196189	SPACER	SWISS-PROT:Q9Y5S2|TREMBL:Q86TR8;Q86XZ8|ENSEMBL:ENSP00000355237|REFSEQ:NP_006026|H-INV:HIT000070596|VEGA:OTTHUMP00000028140;OTTHUMP00000066098 Tax_Id=9606 Gene_Symbol=CDC42BPB Serine/threonine-protein kinase MRCK beta	FNEIVAPGSVQCLAVLR	940.0172	1878.0198	2	57	-777.777	-777.777	-777.777	-777.777	0	0	2886.513	0	0	0	1878.0128	940.0136578	1878.01279	0	FALSE			-777.777	-777.777	-777.777	1	48.1	M:\Shao-En\MSDATA\kinaseinhib\k252a\solcomp\100x\J4\kinaseinhib_k252a_solcomp_100x_J4_combo.mgf.html	1Arg6	4	-777.777	-777.777	M:\Shao-En\MSDATA\kinaseinhib\k252a\solcomp\100x\J4\m03152008_j4_6.raw		0	1814.97125		0	TRUE	0	-777.777
-1	1	0	1.042	0.17	IPI:IPI00477763.4	196189	SPACER	SWISS-PROT:Q9Y5S2|TREMBL:Q86TR8;Q86XZ8|ENSEMBL:ENSP00000355237|REFSEQ:NP_006026|H-INV:HIT000070596|VEGA:OTTHUMP00000028140;OTTHUMP00000066098 Tax_Id=9606 Gene_Symbol=CDC42BPB Serine/threonine-protein kinase MRCK beta	FQFPSHVTDVSEEAK	864.9233	1727.8321	2	59	-777.777	-777.777	-777.777	-777.777	2490.953775	13.83940297	2494.8486	2492.041864	2493.5275	61008.9275	1727.8246	864.9201047	1727.825684	1719.810954	FALSE			-777.777	-777.777	-777.777	1	46.9	M:\Shao-En\MSDATA\kinaseinhib\k252a\solcomp\100x\J4\kinaseinhib_k252a_solcomp_100x_J4_combo.mgf.html	1Lys8	4	-777.777	-777.777	M:\Shao-En\MSDATA\kinaseinhib\k252a\solcomp\100x\J4\m03152008_j4_6.raw		12835883.38	1719.810385		864.923318	TRUE	864.9201227	-777.777
-1	1	0	1.042	0.17	IPI:IPI00477763.4	196189	SPACER	SWISS-PROT:Q9Y5S2|TREMBL:Q86TR8;Q86XZ8|ENSEMBL:ENSP00000355237|REFSEQ:NP_006026|H-INV:HIT000070596|VEGA:OTTHUMP00000028140;OTTHUMP00000066098 Tax_Id=9606 Gene_Symbol=CDC42BPB Serine/threonine-protein kinase MRCK beta	FQFPSHVTDVSEEAK	574.2792	1719.8158	3	17	-777.777	-777.777	-777.777	-777.777	0	0	2492.9822	0	0	0	1719.8104	574.2773475	1719.810254	0	FALSE			-777.777	-777.777	-777.777	1	4.2	M:\Shao-En\MSDATA\kinaseinhib\k252a\solcomp\100x\J4\kinaseinhib_k252a_solcomp_100x_J4_combo.mgf.html		4	-777.777	-777.777	M:\Shao-En\MSDATA\kinaseinhib\k252a\solcomp\100x\J4\m03152008_j4_6.raw		0	1719.810385		0	FALSE	0	-777.777
-1	1	0	1.042	0.17	IPI:IPI00477763.4	196189	SPACER	SWISS-PROT:Q9Y5S2|TREMBL:Q86TR8;Q86XZ8|ENSEMBL:ENSP00000355237|REFSEQ:NP_006026|H-INV:HIT000070596|VEGA:OTTHUMP00000028140;OTTHUMP00000066098 Tax_Id=9606 Gene_Symbol=CDC42BPB Serine/threonine-protein kinase MRCK beta	FQFPSHVTDVSEEAKDLIQR	787.4096	2359.2069	3	22	-777.777	-777.777	-777.777	-777.777	0	0	2813.2046	0	0	0	2359.1994	787.4067628	2359.1985	0	FALSE			-777.777	-777.777	-777.777	1	15.5	M:\Shao-En\MSDATA\kinaseinhib\k252a\solcomp\100x\J4\kinaseinhib_k252a_solcomp_100x_J4_combo.mgf.html	1Arg6 1Lys8	4	-777.777	-777.777	M:\Shao-En\MSDATA\kinaseinhib\k252a\solcomp\100x\J4\m03152008_j4_6.raw		0	2345.165135		0	FALSE	0	-777.777
-1	1	0	1.042	0.17	IPI:IPI00477763.4	196189	SPACER	SWISS-PROT:Q9Y5S2|TREMBL:Q86TR8;Q86XZ8|ENSEMBL:ENSP00000355237|REFSEQ:NP_006026|H-INV:HIT000070596|VEGA:OTTHUMP00000028140;OTTHUMP00000066098 Tax_Id=9606 Gene_Symbol=CDC42BPB Serine/threonine-protein kinase MRCK beta	FQFPSHVTDVSEEAKDLIQR	782.731	2345.1713	3	16	-777.777	-777.777	-777.777	-777.777	0	0	2814.7768	0	0	0	2345.1651	782.7281844	2345.162765	0	FALSE			-777.777	-777.777	-777.777	1	13.8	M:\Shao-En\MSDATA\kinaseinhib\k252a\solcomp\100x\J4\kinaseinhib_k252a_solcomp_100x_J4_combo.mgf.html		4	-777.777	-777.777	M:\Shao-En\MSDATA\kinaseinhib\k252a\solcomp\100x\J4\m03152008_j4_6.raw		0	2345.165135		0	FALSE	0	-777.777
-1	1	0	1.042	0.17	IPI:IPI00477763.4	196189	SPACER	SWISS-PROT:Q9Y5S2|TREMBL:Q86TR8;Q86XZ8|ENSEMBL:ENSP00000355237|REFSEQ:NP_006026|H-INV:HIT000070596|VEGA:OTTHUMP00000028140;OTTHUMP00000066098 Tax_Id=9606 Gene_Symbol=CDC42BPB Serine/threonine-protein kinase MRCK beta	FQFPSHVTDVSEEAKDLIQR	587.3005	2345.1728	4	21	-777.777	-777.777	-777.777	-777.777	0	0	2812.9066	0	0	0	2345.1651	587.2985873	2345.165298	0	FALSE			-777.777	-777.777	-777.777	1	4.4	M:\Shao-En\MSDATA\kinaseinhib\k252a\solcomp\100x\J4\kinaseinhib_k252a_solcomp_100x_J4_combo.mgf.html		4	-777.777	-777.777	M:\Shao-En\MSDATA\kinaseinhib\k252a\solcomp\100x\J4\m03152008_j4_6.raw		0	2345.165135		0	FALSE	0	-777.777
-1	1	0	1.042	0.17	IPI:IPI00477763.4	196189	SPACER	SWISS-PROT:Q9Y5S2|TREMBL:Q86TR8;Q86XZ8|ENSEMBL:ENSP00000355237|REFSEQ:NP_006026|H-INV:HIT000070596|VEGA:OTTHUMP00000028140;OTTHUMP00000066098 Tax_Id=9606 Gene_Symbol=CDC42BPB Serine/threonine-protein kinase MRCK beta	GAFGEVAVVK	488.7784	975.5423	2	71	-777.777	-777.777	-777.777	-777.777	2389.040966	7.905919624	2388.061	2388.724879	2388.5697	90993.1511	975.5388	488.7769425	975.5393595	975.5397705	FALSE			-777.777	-777.777	-777.777	1	48.5	M:\Shao-En\MSDATA\kinaseinhib\k252a\solcomp\100x\J4\kinaseinhib_k252a_solcomp_100x_J4_combo.mgf.html		4	-777.777	-777.777	M:\Shao-En\MSDATA\kinaseinhib\k252a\solcomp\100x\J4\m03152008_j4_6.raw		46496320.13	975.5388947		488.7783553	TRUE	488.7768978	-777.777
-1	1	0	1.042	0.17	IPI:IPI00477763.4	196189	SPACER	SWISS-PROT:Q9Y5S2|TREMBL:Q86TR8;Q86XZ8|ENSEMBL:ENSP00000355237|REFSEQ:NP_006026|H-INV:HIT000070596|VEGA:OTTHUMP00000028140;OTTHUMP00000066098 Tax_Id=9606 Gene_Symbol=CDC42BPB Serine/threonine-protein kinase MRCK beta	GAFGEVAVVK	492.7855	983.5564	2	53	-777.777	-777.777	-777.777	-777.777	0	0	2387.3709	0	0	0	983.5531	492.7840239	983.5535225	0	FALSE			-777.777	-777.777	-777.777	1	38.9	M:\Shao-En\MSDATA\kinaseinhib\k252a\solcomp\100x\J4\kinaseinhib_k252a_solcomp_100x_J4_combo.mgf.html	1Lys8	4	-777.777	-777.777	M:\Shao-En\MSDATA\kinaseinhib\k252a\solcomp\100x\J4\m03152008_j4_6.raw		0	975.5388947		0	TRUE	0	-777.777
-1	1	0	1.042	0.17	IPI:IPI00477763.4	196189	SPACER	SWISS-PROT:Q9Y5S2|TREMBL:Q86TR8;Q86XZ8|ENSEMBL:ENSP00000355237|REFSEQ:NP_006026|H-INV:HIT000070596|VEGA:OTTHUMP00000028140;OTTHUMP00000066098 Tax_Id=9606 Gene_Symbol=CDC42BPB Serine/threonine-protein kinase MRCK beta	GAGATLEHQQEISK	734.8748	1467.735	2	82	-777.777	-777.777	-777.777	-777.777	956.1378898	18.95065087	955.1969	956.0483777	953.6194	8317.411567	1467.7317	734.8722055	1467.729886	1467.728798	FALSE			-777.777	-777.777	-777.777	1	60.7	M:\Shao-En\MSDATA\kinaseinhib\k252a\solcomp\100x\J4\kinaseinhib_k252a_solcomp_100x_J4_combo.mgf.html		4	-777.777	-777.777	M:\Shao-En\MSDATA\kinaseinhib\k252a\solcomp\100x\J4\m03152008_j4_6.raw		2223152.085	1467.731745		734.8747714	TRUE	734.8721769	-777.777
-1	1	0	1.042	0.17	IPI:IPI00477763.4	196189	SPACER	SWISS-PROT:Q9Y5S2|TREMBL:Q86TR8;Q86XZ8|ENSEMBL:ENSP00000355237|REFSEQ:NP_006026|H-INV:HIT000070596|VEGA:OTTHUMP00000028140;OTTHUMP00000066098 Tax_Id=9606 Gene_Symbol=CDC42BPB Serine/threonine-protein kinase MRCK beta	GAGATLEHQQEISK	738.8808	1475.7471	2	68	-777.777	-777.777	-777.777	-777.777	0	0	954.6618	0	0	0	1475.7459	738.878187	1475.741849	0	FALSE			-777.777	-777.777	-777.777	1	42.8	M:\Shao-En\MSDATA\kinaseinhib\k252a\solcomp\100x\J4\kinaseinhib_k252a_solcomp_100x_J4_combo.mgf.html	1Lys8	4	-777.777	-777.777	M:\Shao-En\MSDATA\kinaseinhib\k252a\solcomp\100x\J4\m03152008_j4_6.raw		0	1467.731745		0	TRUE	0	-777.777
-1	1	0	1.042	0.17	IPI:IPI00477763.4	196189	SPACER	SWISS-PROT:Q9Y5S2|TREMBL:Q86TR8;Q86XZ8|ENSEMBL:ENSP00000355237|REFSEQ:NP_006026|H-INV:HIT000070596|VEGA:OTTHUMP00000028140;OTTHUMP00000066098 Tax_Id=9606 Gene_Symbol=CDC42BPB Serine/threonine-protein kinase MRCK beta	GYLQALASK	479.7775	957.5405	2	60	-777.777	-777.777	-777.777	-777.777	2445.031302	9.838025728	2443.4279	2445.5443	2446.3782	99215.55042	957.5374	479.776084	957.5376427	949.5229616	FALSE			-777.777	-777.777	-777.777	1	34.6	M:\Shao-En\MSDATA\kinaseinhib\k252a\solcomp\100x\J4\kinaseinhib_k252a_solcomp_100x_J4_combo.mgf.html	1Lys8	4	-777.777	-777.777	M:\Shao-En\MSDATA\kinaseinhib\k252a\solcomp\100x\J4\m03152008_j4_6.raw		52931185	949.5232647		479.7773524	TRUE	479.7759365	-777.777
-1	1	0	1.042	0.17	IPI:IPI00477763.4	196189	SPACER	SWISS-PROT:Q9Y5S2|TREMBL:Q86TR8;Q86XZ8|ENSEMBL:ENSP00000355237|REFSEQ:NP_006026|H-INV:HIT000070596|VEGA:OTTHUMP00000028140;OTTHUMP00000066098 Tax_Id=9606 Gene_Symbol=CDC42BPB Serine/threonine-protein kinase MRCK beta	GYLQALASK	475.7706	949.5267	2	53	-777.777	-777.777	-777.777	-777.777	0	0	2443.6603	0	0	0	949.5232	475.7692026	949.5238797	0	FALSE			-777.777	-777.777	-777.777	1	31.7	M:\Shao-En\MSDATA\kinaseinhib\k252a\solcomp\100x\J4\kinaseinhib_k252a_solcomp_100x_J4_combo.mgf.html		4	-777.777	-777.777	M:\Shao-En\MSDATA\kinaseinhib\k252a\solcomp\100x\J4\m03152008_j4_6.raw		0	949.5232647		0	TRUE	0	-777.777
-1	1	0	1.042	0.17	IPI:IPI00477763.4	196189	SPACER	SWISS-PROT:Q9Y5S2|TREMBL:Q86TR8;Q86XZ8|ENSEMBL:ENSP00000355237|REFSEQ:NP_006026|H-INV:HIT000070596|VEGA:OTTHUMP00000028140;OTTHUMP00000066098 Tax_Id=9606 Gene_Symbol=CDC42BPB Serine/threonine-protein kinase MRCK beta	HAFFEGLNWENIR	816.9016	1631.7887	2	83	-777.777	-777.777	-777.777	-777.777	2871.643609	8.256000691	2869.9908	2871.694595	2872.6372	105761.0564	1631.7844	816.8986266	1631.782728	1631.782856	FALSE			-777.777	-777.777	-777.777	1	69.1	M:\Shao-En\MSDATA\kinaseinhib\k252a\solcomp\100x\J4\kinaseinhib_k252a_solcomp_100x_J4_combo.mgf.html		4	-777.777	-777.777	M:\Shao-En\MSDATA\kinaseinhib\k252a\solcomp\100x\J4\m03152008_j4_6.raw		24062508.18	1631.784445		816.9014232	TRUE	816.8984498	-777.777
-1	1	0	1.042	0.17	IPI:IPI00477763.4	196189	SPACER	SWISS-PROT:Q9Y5S2|TREMBL:Q86TR8;Q86XZ8|ENSEMBL:ENSP00000355237|REFSEQ:NP_006026|H-INV:HIT000070596|VEGA:OTTHUMP00000028140;OTTHUMP00000066098 Tax_Id=9606 Gene_Symbol=CDC42BPB Serine/threonine-protein kinase MRCK beta	HAFFEGLNWENIR	819.9128	1637.8111	2	79	-777.777	-777.777	-777.777	-777.777	0	0	2872.0971	0	0	0	1637.8045	819.9098127	1637.8051	0	FALSE			-777.777	-777.777	-777.777	1	58.6	M:\Shao-En\MSDATA\kinaseinhib\k252a\solcomp\100x\J4\kinaseinhib_k252a_solcomp_100x_J4_combo.mgf.html	1Arg6	4	-777.777	-777.777	M:\Shao-En\MSDATA\kinaseinhib\k252a\solcomp\100x\J4\m03152008_j4_6.raw		0	1631.784445		0	TRUE	0	-777.777
-1	1	0	1.042	0.17	IPI:IPI00477763.4	196189	SPACER	SWISS-PROT:Q9Y5S2|TREMBL:Q86TR8;Q86XZ8|ENSEMBL:ENSP00000355237|REFSEQ:NP_006026|H-INV:HIT000070596|VEGA:OTTHUMP00000028140;OTTHUMP00000066098 Tax_Id=9606 Gene_Symbol=CDC42BPB Serine/threonine-protein kinase MRCK beta	HAFFEGLNWENIR	544.9373	1631.7901	3	43	-777.777	-777.777	-777.777	-777.777	2871.771399	8.256000691	2870.537	2871.869816	2872.6372	59379.37048	1631.7844	544.935583	1631.784961	1631.785471	FALSE			-777.777	-777.777	-777.777	1	16.8	M:\Shao-En\MSDATA\kinaseinhib\k252a\solcomp\100x\J4\kinaseinhib_k252a_solcomp_100x_J4_combo.mgf.html		4	-777.777	-777.777	M:\Shao-En\MSDATA\kinaseinhib\k252a\solcomp\100x\J4\m03152008_j4_6.raw		25705570.56	1631.784445		544.9373274	TRUE	544.9356104	-777.777
-1	1	0	1.042	0.17	IPI:IPI00477763.4	196189	SPACER	SWISS-PROT:Q9Y5S2|TREMBL:Q86TR8;Q86XZ8|ENSEMBL:ENSP00000355237|REFSEQ:NP_006026|H-INV:HIT000070596|VEGA:OTTHUMP00000028140;OTTHUMP00000066098 Tax_Id=9606 Gene_Symbol=CDC42BPB Serine/threonine-protein kinase MRCK beta	HNEMEEAVGTIK	683.3334	1364.6522	2	39	-777.777	-777.777	-777.777	-777.777	2295.421006	5.763399581	2296.1655	2295.503107	2295.4016	29058.45112	1364.6485	683.3310436	1364.647562	1356.634727	FALSE			-777.777	-777.777	-777.777	1	26.7	M:\Shao-En\MSDATA\kinaseinhib\k252a\solcomp\100x\J4\kinaseinhib_k252a_solcomp_100x_J4_combo.mgf.html	1Lys8	4	-777.777	-777.777	M:\Shao-En\MSDATA\kinaseinhib\k252a\solcomp\100x\J4\m03152008_j4_6.raw		8776055.102	1356.634345		683.3333622	TRUE	683.3310059	-777.777
-1	1	0	1.042	0.17	IPI:IPI00477763.4	196189	SPACER	SWISS-PROT:Q9Y5S2|TREMBL:Q86TR8;Q86XZ8|ENSEMBL:ENSP00000355237|REFSEQ:NP_006026|H-INV:HIT000070596|VEGA:OTTHUMP00000028140;OTTHUMP00000066098 Tax_Id=9606 Gene_Symbol=CDC42BPB Serine/threonine-protein kinase MRCK beta	HNEMEEAVGTIK	679.3269	1356.6392	2	30	-777.777	-777.777	-777.777	-777.777	0	0	2296.417	0	0	0	1356.6343	679.3245621	1356.634599	0	FALSE			-777.777	-777.777	-777.777	1	23	M:\Shao-En\MSDATA\kinaseinhib\k252a\solcomp\100x\J4\kinaseinhib_k252a_solcomp_100x_J4_combo.mgf.html		4	-777.777	-777.777	M:\Shao-En\MSDATA\kinaseinhib\k252a\solcomp\100x\J4\m03152008_j4_6.raw		0	1356.634345		0	TRUE	0	-777.777
-1	1	0	1.042	0.17	IPI:IPI00477763.4	196189	SPACER	SWISS-PROT:Q9Y5S2|TREMBL:Q86TR8;Q86XZ8|ENSEMBL:ENSP00000355237|REFSEQ:NP_006026|H-INV:HIT000070596|VEGA:OTTHUMP00000028140;OTTHUMP00000066098 Tax_Id=9606 Gene_Symbol=CDC42BPB Serine/threonine-protein kinase MRCK beta	IADSNRLER	537.29	1072.5655	2	26	-777.777	-777.777	-777.777	-777.777	831.6192212	3.7134	831.4443	831.6009382	832.486	8540.281657	1072.5625	537.2883183	1072.562111	1072.560531	FALSE			-777.777	-777.777	-777.777	1	1.4	M:\Shao-En\MSDATA\kinaseinhib\k252a\solcomp\100x\J4\kinaseinhib_k252a_solcomp_100x_J4_combo.mgf.html		4	-777.777	-777.777	M:\Shao-En\MSDATA\kinaseinhib\k252a\solcomp\100x\J4\m03152008_j4_6.raw		3699741.094	1072.562505		537.289822	TRUE	537.2881403	-777.777
-1	1	0	1.042	0.17	IPI:IPI00477763.4	196189	SPACER	SWISS-PROT:Q9Y5S2|TREMBL:Q86TR8;Q86XZ8|ENSEMBL:ENSP00000355237|REFSEQ:NP_006026|H-INV:HIT000070596|VEGA:OTTHUMP00000028140;OTTHUMP00000066098 Tax_Id=9606 Gene_Symbol=CDC42BPB Serine/threonine-protein kinase MRCK beta	ILNKWEMLK	392.2288	1173.6645	3	24	-777.777	-777.777	-777.777	-777.777	0	0	2453.2057	0	0	0	1173.658	392.2277885	1173.661577	0	FALSE			-777.777	-777.777	-777.777	1	2.3	M:\Shao-En\MSDATA\kinaseinhib\k252a\solcomp\100x\J4\kinaseinhib_k252a_solcomp_100x_J4_combo.mgf.html		4	-777.777	-777.777	M:\Shao-En\MSDATA\kinaseinhib\k252a\solcomp\100x\J4\m03152008_j4_6.raw		0	1173.657985		0	FALSE	0	-777.777
-1	1	0	1.042	0.17	IPI:IPI00477763.4	196189	SPACER	SWISS-PROT:Q9Y5S2|TREMBL:Q86TR8;Q86XZ8|ENSEMBL:ENSP00000355237|REFSEQ:NP_006026|H-INV:HIT000070596|VEGA:OTTHUMP00000028140;OTTHUMP00000066098 Tax_Id=9606 Gene_Symbol=CDC42BPB Serine/threonine-protein kinase MRCK beta	IMNHEER	464.7198	927.4251	2	44	-777.777	-777.777	-777.777	-777.777	756.3535	0	758.0442	756.3535	756.3535	2184.228146	927.4232	464.7184536	927.4223818	927.4220965	FALSE			-777.777	-777.777	-777.777	1	25.6	M:\Shao-En\MSDATA\kinaseinhib\k252a\solcomp\100x\J4\kinaseinhib_k252a_solcomp_100x_J4_combo.mgf.html		4	-777.777	-777.777	M:\Shao-En\MSDATA\kinaseinhib\k252a\solcomp\100x\J4\m03152008_j4_6.raw		1207603.555	927.4232447		464.7198485	TRUE	464.7185021	-777.777
-1	1	0	1.042	0.17	IPI:IPI00477763.4	196189	SPACER	SWISS-PROT:Q9Y5S2|TREMBL:Q86TR8;Q86XZ8|ENSEMBL:ENSP00000355237|REFSEQ:NP_006026|H-INV:HIT000070596|VEGA:OTTHUMP00000028140;OTTHUMP00000066098 Tax_Id=9606 Gene_Symbol=CDC42BPB Serine/threonine-protein kinase MRCK beta	IRPLNSEGTLNLLNCEPPR	731.7209	2192.1408	3	48	-777.777	-777.777	-777.777	-777.777	2637.376936	10.06129723	2638.8502	2637.524622	2639.4119	61290.96697	2192.1371	731.7183201	2192.133172	2192.137076	FALSE			-777.777	-777.777	-777.777	1	41.6	M:\Shao-En\MSDATA\kinaseinhib\k252a\solcomp\100x\J4\kinaseinhib_k252a_solcomp_100x_J4_combo.mgf.html		4	-777.777	-777.777	M:\Shao-En\MSDATA\kinaseinhib\k252a\solcomp\100x\J4\m03152008_j4_6.raw		16767389.34	2135.11569		731.7221765	TRUE	731.7195966	-777.777
-1	1	0	1.042	0.17	IPI:IPI00477763.4	196189	SPACER	SWISS-PROT:Q9Y5S2|TREMBL:Q86TR8;Q86XZ8|ENSEMBL:ENSP00000355237|REFSEQ:NP_006026|H-INV:HIT000070596|VEGA:OTTHUMP00000028140;OTTHUMP00000066098 Tax_Id=9606 Gene_Symbol=CDC42BPB Serine/threonine-protein kinase MRCK beta	IVILLCGR	475.3027	948.5909	2	55	-777.777	-777.777	-777.777	-777.777	2586.250464	10.20001853	2585.0203	2586.926626	2586.0275	121605.1244	948.5885	475.3013047	948.588084	942.568857	FALSE			-777.777	-777.777	-777.777	1	39.4	M:\Shao-En\MSDATA\kinaseinhib\k252a\solcomp\100x\J4\kinaseinhib_k252a_solcomp_100x_J4_combo.mgf.html	1Arg6	4	-777.777	-777.777	M:\Shao-En\MSDATA\kinaseinhib\k252a\solcomp\100x\J4\m03152008_j4_6.raw		65673449	885.5469701		475.3027891	TRUE	475.3013939	-777.777
-1	1	0	1.042	0.17	IPI:IPI00477763.4	196189	SPACER	SWISS-PROT:Q9Y5S2|TREMBL:Q86TR8;Q86XZ8|ENSEMBL:ENSP00000355237|REFSEQ:NP_006026|H-INV:HIT000070596|VEGA:OTTHUMP00000028140;OTTHUMP00000066098 Tax_Id=9606 Gene_Symbol=CDC42BPB Serine/threonine-protein kinase MRCK beta	IVILLCGR	472.2927	942.5709	2	45	-777.777	-777.777	-777.777	-777.777	0	0	2584.7877	0	0	0	942.5684	472.2913186	942.5681118	0	FALSE			-777.777	-777.777	-777.777	1	27.8	M:\Shao-En\MSDATA\kinaseinhib\k252a\solcomp\100x\J4\kinaseinhib_k252a_solcomp_100x_J4_combo.mgf.html		4	-777.777	-777.777	M:\Shao-En\MSDATA\kinaseinhib\k252a\solcomp\100x\J4\m03152008_j4_6.raw		0	885.5469701		0	TRUE	0	-777.777
-1	1	0	1.042	0.17	IPI:IPI00477763.4	196189	SPACER	SWISS-PROT:Q9Y5S2|TREMBL:Q86TR8;Q86XZ8|ENSEMBL:ENSP00000355237|REFSEQ:NP_006026|H-INV:HIT000070596|VEGA:OTTHUMP00000028140;OTTHUMP00000066098 Tax_Id=9606 Gene_Symbol=CDC42BPB Serine/threonine-protein kinase MRCK beta	KFNEIVAPGSVQCLAVLR	1001.0554	2000.0963	2	77	-777.777	-777.777	-777.777	-777.777	2739.449124	8.132717214	2739.3401	2732.936538	2740.3791	73472.26067	2000.0876	1001.051576	2000.088626	2000.086083	FALSE			-777.777	-777.777	-777.777	1	62.9	M:\Shao-En\MSDATA\kinaseinhib\k252a\solcomp\100x\J4\kinaseinhib_k252a_solcomp_100x_J4_combo.mgf.html		4	-777.777	-777.777	M:\Shao-En\MSDATA\kinaseinhib\k252a\solcomp\100x\J4\m03152008_j4_6.raw		12325548.41	1943.06621		1001.055084	TRUE	1001.05126	-777.777
-1	1	0	1.042	0.17	IPI:IPI00477763.4	196189	SPACER	SWISS-PROT:Q9Y5S2|TREMBL:Q86TR8;Q86XZ8|ENSEMBL:ENSP00000355237|REFSEQ:NP_006026|H-INV:HIT000070596|VEGA:OTTHUMP00000028140;OTTHUMP00000066098 Tax_Id=9606 Gene_Symbol=CDC42BPB Serine/threonine-protein kinase MRCK beta	KFNEIVAPGSVQCLAVLR	1008.0719	2014.1292	2	69	-777.777	-777.777	-777.777	-777.777	0	0	2739.6197	0	0	0	2014.122	1008.068043	2014.121561	0	FALSE			-777.777	-777.777	-777.777	1	55.3	M:\Shao-En\MSDATA\kinaseinhib\k252a\solcomp\100x\J4\kinaseinhib_k252a_solcomp_100x_J4_combo.mgf.html	1Arg6 1Lys8	4	-777.777	-777.777	M:\Shao-En\MSDATA\kinaseinhib\k252a\solcomp\100x\J4\m03152008_j4_6.raw		0	1943.06621		0	TRUE	0	-777.777
-1	1	0	1.042	0.17	IPI:IPI00477763.4	196189	SPACER	SWISS-PROT:Q9Y5S2|TREMBL:Q86TR8;Q86XZ8|ENSEMBL:ENSP00000355237|REFSEQ:NP_006026|H-INV:HIT000070596|VEGA:OTTHUMP00000028140;OTTHUMP00000066098 Tax_Id=9606 Gene_Symbol=CDC42BPB Serine/threonine-protein kinase MRCK beta	KFNEIVAPGSVQCLAVLR	667.7056	2000.095	3	48	-777.777	-777.777	-777.777	-777.777	2739.71323	8.132717214	2738.2943	2740.270991	2740.3791	112727.4594	2000.0876	667.7033158	2000.088159	2000.086462	FALSE			-777.777	-777.777	-777.777	1	36.2	M:\Shao-En\MSDATA\kinaseinhib\k252a\solcomp\100x\J4\kinaseinhib_k252a_solcomp_100x_J4_combo.mgf.html		4	-777.777	-777.777	M:\Shao-En\MSDATA\kinaseinhib\k252a\solcomp\100x\J4\m03152008_j4_6.raw		34846179.13	1943.06621		667.7056145	TRUE	667.7033304	-777.777
-1	1	0	1.042	0.17	IPI:IPI00477763.4	196189	SPACER	SWISS-PROT:Q9Y5S2|TREMBL:Q86TR8;Q86XZ8|ENSEMBL:ENSP00000355237|REFSEQ:NP_006026|H-INV:HIT000070596|VEGA:OTTHUMP00000028140;OTTHUMP00000066098 Tax_Id=9606 Gene_Symbol=CDC42BPB Serine/threonine-protein kinase MRCK beta	KFNEIVAPGSVQCLAVLR	672.3843	2014.1312	3	29	-777.777	-777.777	-777.777	-777.777	0	0	2738.0047	0	0	0	2014.122	672.3819942	2014.124195	0	FALSE			-777.777	-777.777	-777.777	1	25.8	M:\Shao-En\MSDATA\kinaseinhib\k252a\solcomp\100x\J4\kinaseinhib_k252a_solcomp_100x_J4_combo.mgf.html	1Arg6 1Lys8	4	-777.777	-777.777	M:\Shao-En\MSDATA\kinaseinhib\k252a\solcomp\100x\J4\m03152008_j4_6.raw		0	1943.06621		0	TRUE	0	-777.777
-1	1	0	1.042	0.17	IPI:IPI00477763.4	196189	SPACER	SWISS-PROT:Q9Y5S2|TREMBL:Q86TR8;Q86XZ8|ENSEMBL:ENSP00000355237|REFSEQ:NP_006026|H-INV:HIT000070596|VEGA:OTTHUMP00000028140;OTTHUMP00000066098 Tax_Id=9606 Gene_Symbol=CDC42BPB Serine/threonine-protein kinase MRCK beta	KLALQEFSELNER	526.2845	1575.8317	3	24	-777.777	-777.777	-777.777	-777.777	0	0	2583.7282	0	0	0	1575.8256	526.2828692	1575.826819	0	FALSE			-777.777	-777.777	-777.777	1	15.9	M:\Shao-En\MSDATA\kinaseinhib\k252a\solcomp\100x\J4\kinaseinhib_k252a_solcomp_100x_J4_combo.mgf.html		4	-777.777	-777.777	M:\Shao-En\MSDATA\kinaseinhib\k252a\solcomp\100x\J4\m03152008_j4_6.raw		0	1575.825645		0	FALSE	0	-777.777
-1	1	0	1.042	0.17	IPI:IPI00477763.4	196189	SPACER	SWISS-PROT:Q9Y5S2|TREMBL:Q86TR8;Q86XZ8|ENSEMBL:ENSP00000355237|REFSEQ:NP_006026|H-INV:HIT000070596|VEGA:OTTHUMP00000028140;OTTHUMP00000066098 Tax_Id=9606 Gene_Symbol=CDC42BPB Serine/threonine-protein kinase MRCK beta	KLEQLLLDGPWR	741.4401	1480.8657	2	48	-777.777	-777.777	-777.777	-777.777	2852.332102	14.79819891	2855.6502	2851.990966	2852.457	44323.07215	1480.8588	741.4374752	1480.860425	1466.824605	TRUE	Higher peak to the left (C13?). Possible charge state:	2	-777.777	-777.777	-777.777	1	38.3	M:\Shao-En\MSDATA\kinaseinhib\k252a\solcomp\100x\J4\kinaseinhib_k252a_solcomp_100x_J4_combo.mgf.html	1Arg6 1Lys8	4	-777.777	-777.777	M:\Shao-En\MSDATA\kinaseinhib\k252a\solcomp\100x\J4\m03152008_j4_6.raw		11918480.14	1466.824515		741.4402013	TRUE	741.4375765	-777.777
-1	1	0	1.042	0.17	IPI:IPI00477763.4	196189	SPACER	SWISS-PROT:Q9Y5S2|TREMBL:Q86TR8;Q86XZ8|ENSEMBL:ENSP00000355237|REFSEQ:NP_006026|H-INV:HIT000070596|VEGA:OTTHUMP00000028140;OTTHUMP00000066098 Tax_Id=9606 Gene_Symbol=CDC42BPB Serine/threonine-protein kinase MRCK beta	KLEQLLLDGPWR	734.4232	1466.8318	2	46	-777.777	-777.777	-777.777	-777.777	0	0	2852.2073	0	0	0	1466.8245	734.4206076	1466.82669	0	FALSE			-777.777	-777.777	-777.777	1	32.5	M:\Shao-En\MSDATA\kinaseinhib\k252a\solcomp\100x\J4\kinaseinhib_k252a_solcomp_100x_J4_combo.mgf.html		4	-777.777	-777.777	M:\Shao-En\MSDATA\kinaseinhib\k252a\solcomp\100x\J4\m03152008_j4_6.raw		0	1466.824515		0	TRUE	0	-777.777
-1	1	0	1.042	0.17	IPI:IPI00477763.4	196189	SPACER	SWISS-PROT:Q9Y5S2|TREMBL:Q86TR8;Q86XZ8|ENSEMBL:ENSP00000355237|REFSEQ:NP_006026|H-INV:HIT000070596|VEGA:OTTHUMP00000028140;OTTHUMP00000066098 Tax_Id=9606 Gene_Symbol=CDC42BPB Serine/threonine-protein kinase MRCK beta	KLNEEIER	522.7983	1043.5821	2	59	-777.777	-777.777	-777.777	-777.777	876.2622773	5.977766816	876.898	876.3881316	876.371	11348.71761	1043.5798	522.7966853	1043.578845	1029.54375	FALSE			-777.777	-777.777	-777.777	1	22.1	M:\Shao-En\MSDATA\kinaseinhib\k252a\solcomp\100x\J4\kinaseinhib_k252a_solcomp_100x_J4_combo.mgf.html	1Arg6 1Lys8	4	-777.777	-777.777	M:\Shao-En\MSDATA\kinaseinhib\k252a\solcomp\100x\J4\m03152008_j4_6.raw		5208630.531	1029.545455		522.7983304	TRUE	522.7967157	-777.777
-1	1	0	1.042	0.17	IPI:IPI00477763.4	196189	SPACER	SWISS-PROT:Q9Y5S2|TREMBL:Q86TR8;Q86XZ8|ENSEMBL:ENSP00000355237|REFSEQ:NP_006026|H-INV:HIT000070596|VEGA:OTTHUMP00000028140;OTTHUMP00000066098 Tax_Id=9606 Gene_Symbol=CDC42BPB Serine/threonine-protein kinase MRCK beta	KLNEEIER	515.7814	1029.5483	2	52	-777.777	-777.777	-777.777	-777.777	0	0	875.8559	0	0	0	1029.5454	515.7798177	1029.54511	0	FALSE			-777.777	-777.777	-777.777	1	16.5	M:\Shao-En\MSDATA\kinaseinhib\k252a\solcomp\100x\J4\kinaseinhib_k252a_solcomp_100x_J4_combo.mgf.html		4	-777.777	-777.777	M:\Shao-En\MSDATA\kinaseinhib\k252a\solcomp\100x\J4\m03152008_j4_6.raw		0	1029.545455		0	TRUE	0	-777.777
-1	1	0	1.042	0.17	IPI:IPI00477763.4	196189	SPACER	SWISS-PROT:Q9Y5S2|TREMBL:Q86TR8;Q86XZ8|ENSEMBL:ENSP00000355237|REFSEQ:NP_006026|H-INV:HIT000070596|VEGA:OTTHUMP00000028140;OTTHUMP00000066098 Tax_Id=9606 Gene_Symbol=CDC42BPB Serine/threonine-protein kinase MRCK beta	KLQESTQTVQSLHGSSR	950.509	1899.0034	2	94	-777.777	-777.777	-777.777	-777.777	1080.236073	24.41948442	1081.8426	1079.582129	1080.2838	3386.778425	1898.9996	950.5054093	1898.996293	1884.965979	FALSE			-777.777	-777.777	-777.777	1	84.9	M:\Shao-En\MSDATA\kinaseinhib\k252a\solcomp\100x\J4\kinaseinhib_k252a_solcomp_100x_J4_combo.mgf.html	1Arg6 1Lys8	4	-777.777	-777.777	M:\Shao-En\MSDATA\kinaseinhib\k252a\solcomp\100x\J4\m03152008_j4_6.raw		621190.085	1884.965345		950.5089889	TRUE	950.5053982	-777.777
-1	1	0	1.042	0.17	IPI:IPI00477763.4	196189	SPACER	SWISS-PROT:Q9Y5S2|TREMBL:Q86TR8;Q86XZ8|ENSEMBL:ENSP00000355237|REFSEQ:NP_006026|H-INV:HIT000070596|VEGA:OTTHUMP00000028140;OTTHUMP00000066098 Tax_Id=9606 Gene_Symbol=CDC42BPB Serine/threonine-protein kinase MRCK beta	KLQESTQTVQSLHGSSR	634.0087	1899.0043	3	54	-777.777	-777.777	-777.777	-777.777	1080.450176	24.41948442	1091.1095	1080.340139	1080.2838	19218.78082	1898.9996	634.0065715	1898.997926	1884.961807	FALSE			-777.777	-777.777	-777.777	1	49.3	M:\Shao-En\MSDATA\kinaseinhib\k252a\solcomp\100x\J4\kinaseinhib_k252a_solcomp_100x_J4_combo.mgf.html	1Arg6 1Lys8	4	-777.777	-777.777	M:\Shao-En\MSDATA\kinaseinhib\k252a\solcomp\100x\J4\m03152008_j4_6.raw		6498386.547	1884.965345		634.0086756	TRUE	634.0065472	-777.777
-1	1	0	1.042	0.17	IPI:IPI00477763.4	196189	SPACER	SWISS-PROT:Q9Y5S2|TREMBL:Q86TR8;Q86XZ8|ENSEMBL:ENSP00000355237|REFSEQ:NP_006026|H-INV:HIT000070596|VEGA:OTTHUMP00000028140;OTTHUMP00000066098 Tax_Id=9606 Gene_Symbol=CDC42BPB Serine/threonine-protein kinase MRCK beta	KLQESTQTVQSLHGSSR	634.0089	1899.0048	3	42	-777.777	-777.777	-777.777	-777.777	0	0	1066.3747	0	0	0	1898.9996	634.0067715	1898.998526	0	FALSE			-777.777	-777.777	-777.777	1	34.9	M:\Shao-En\MSDATA\kinaseinhib\k252a\solcomp\100x\J4\kinaseinhib_k252a_solcomp_100x_J4_combo.mgf.html	1Arg6 1Lys8	4	-777.777	-777.777	M:\Shao-En\MSDATA\kinaseinhib\k252a\solcomp\100x\J4\m03152008_j4_6.raw		0	1884.965345		0	TRUE	0	-777.777
-1	1	0	1.042	0.17	IPI:IPI00477763.4	196189	SPACER	SWISS-PROT:Q9Y5S2|TREMBL:Q86TR8;Q86XZ8|ENSEMBL:ENSP00000355237|REFSEQ:NP_006026|H-INV:HIT000070596|VEGA:OTTHUMP00000028140;OTTHUMP00000066098 Tax_Id=9606 Gene_Symbol=CDC42BPB Serine/threonine-protein kinase MRCK beta	KLQESTQTVQSLHGSSR	629.3305	1884.9696	3	41	-777.777	-777.777	-777.777	-777.777	0	0	1067.7412	0	0	0	1884.9653	629.3283931	1884.963391	0	FALSE			-777.777	-777.777	-777.777	1	26.1	M:\Shao-En\MSDATA\kinaseinhib\k252a\solcomp\100x\J4\kinaseinhib_k252a_solcomp_100x_J4_combo.mgf.html		4	-777.777	-777.777	M:\Shao-En\MSDATA\kinaseinhib\k252a\solcomp\100x\J4\m03152008_j4_6.raw		0	1884.965345		0	TRUE	0	-777.777
-1	1	0	1.042	0.17	IPI:IPI00477763.4	196189	SPACER	SWISS-PROT:Q9Y5S2|TREMBL:Q86TR8;Q86XZ8|ENSEMBL:ENSP00000355237|REFSEQ:NP_006026|H-INV:HIT000070596|VEGA:OTTHUMP00000028140;OTTHUMP00000066098 Tax_Id=9606 Gene_Symbol=CDC42BPB Serine/threonine-protein kinase MRCK beta	KLQESTQTVQSLHGSSR	629.3304	1884.9693	3	38	-777.777	-777.777	-777.777	-777.777	0	0	1086.9201	0	0	0	1884.9653	629.3282931	1884.963091	0	FALSE			-777.777	-777.777	-777.777	1	22.4	M:\Shao-En\MSDATA\kinaseinhib\k252a\solcomp\100x\J4\kinaseinhib_k252a_solcomp_100x_J4_combo.mgf.html		4	-777.777	-777.777	M:\Shao-En\MSDATA\kinaseinhib\k252a\solcomp\100x\J4\m03152008_j4_6.raw		0	1884.965345		0	TRUE	0	-777.777
-1	1	0	1.042	0.17	IPI:IPI00477763.4	196189	SPACER	SWISS-PROT:Q9Y5S2|TREMBL:Q86TR8;Q86XZ8|ENSEMBL:ENSP00000355237|REFSEQ:NP_006026|H-INV:HIT000070596|VEGA:OTTHUMP00000028140;OTTHUMP00000066098 Tax_Id=9606 Gene_Symbol=CDC42BPB Serine/threonine-protein kinase MRCK beta	KLQESTQTVQSLHGSSR	472.2527	1884.9815	4	25	-777.777	-777.777	-777.777	-777.777	0	0	1073.9006	0	0	0	1884.9653	472.2513188	1884.976224	0	FALSE			-777.777	-777.777	-777.777	1	14	M:\Shao-En\MSDATA\kinaseinhib\k252a\solcomp\100x\J4\kinaseinhib_k252a_solcomp_100x_J4_combo.mgf.html		4	-777.777	-777.777	M:\Shao-En\MSDATA\kinaseinhib\k252a\solcomp\100x\J4\m03152008_j4_6.raw		0	1884.965345		0	FALSE	0	-777.777
-1	1	0	1.042	0.17	IPI:IPI00477763.4	196189	SPACER	SWISS-PROT:Q9Y5S2|TREMBL:Q86TR8;Q86XZ8|ENSEMBL:ENSP00000355237|REFSEQ:NP_006026|H-INV:HIT000070596|VEGA:OTTHUMP00000028140;OTTHUMP00000066098 Tax_Id=9606 Gene_Symbol=CDC42BPB Serine/threonine-protein kinase MRCK beta	KVHQIELAPR	402.2505	1203.7297	3	37	-777.777	-777.777	-777.777	-777.777	951.1176883	14.61578306	948.9561	951.6207142	949.9799	4676.550924	1203.7274	402.2494422	1203.726539	1189.692655	FALSE			-777.777	-777.777	-777.777	1	10.8	M:\Shao-En\MSDATA\kinaseinhib\k252a\solcomp\100x\J4\kinaseinhib_k252a_solcomp_100x_J4_combo.mgf.html	1Arg6 1Lys8	4	-777.777	-777.777	M:\Shao-En\MSDATA\kinaseinhib\k252a\solcomp\100x\J4\m03152008_j4_6.raw		3386250.156	1189.693115		402.2505537	TRUE	402.2494959	-777.777
-1	1	0	1.042	0.17	IPI:IPI00477763.4	196189	SPACER	SWISS-PROT:Q9Y5S2|TREMBL:Q86TR8;Q86XZ8|ENSEMBL:ENSP00000355237|REFSEQ:NP_006026|H-INV:HIT000070596|VEGA:OTTHUMP00000028140;OTTHUMP00000066098 Tax_Id=9606 Gene_Symbol=CDC42BPB Serine/threonine-protein kinase MRCK beta	KVHQIELAPR	397.5729	1189.6969	3	24	-777.777	-777.777	-777.777	-777.777	0	0	951.2692	0	0	0	1189.6931	397.5718638	1189.693803	0	FALSE			-777.777	-777.777	-777.777	1	7.9	M:\Shao-En\MSDATA\kinaseinhib\k252a\solcomp\100x\J4\kinaseinhib_k252a_solcomp_100x_J4_combo.mgf.html		4	-777.777	-777.777	M:\Shao-En\MSDATA\kinaseinhib\k252a\solcomp\100x\J4\m03152008_j4_6.raw		0	1189.693115		0	FALSE	0	-777.777
-1	1	0	1.042	0.17	IPI:IPI00477763.4	196189	SPACER	SWISS-PROT:Q9Y5S2|TREMBL:Q86TR8;Q86XZ8|ENSEMBL:ENSP00000355237|REFSEQ:NP_006026|H-INV:HIT000070596|VEGA:OTTHUMP00000028140;OTTHUMP00000066098 Tax_Id=9606 Gene_Symbol=CDC42BPB Serine/threonine-protein kinase MRCK beta	LADFGSCLK	505.7544	1009.4942	2	45	-777.777	-777.777	-777.777	-777.777	2425.538138	9.823806815	2425.0322	2425.536771	2425.5109	82886.32164	1009.4902	505.752864	1009.491203	1009.490034	FALSE			-777.777	-777.777	-777.777	1	31.9	M:\Shao-En\MSDATA\kinaseinhib\k252a\solcomp\100x\J4\kinaseinhib_k252a_solcomp_100x_J4_combo.mgf.html		4	-777.777	-777.777	M:\Shao-En\MSDATA\kinaseinhib\k252a\solcomp\100x\J4\m03152008_j4_6.raw		40294019.38	952.4687801		505.7534946	TRUE	505.7519587	-777.777
-1	1	0	1.042	0.17	IPI:IPI00477763.4	196189	SPACER	SWISS-PROT:Q9Y5S2|TREMBL:Q86TR8;Q86XZ8|ENSEMBL:ENSP00000355237|REFSEQ:NP_006026|H-INV:HIT000070596|VEGA:OTTHUMP00000028140;OTTHUMP00000066098 Tax_Id=9606 Gene_Symbol=CDC42BPB Serine/threonine-protein kinase MRCK beta	LADFGSCLK	509.7609	1017.5072	2	32	-777.777	-777.777	-777.777	-777.777	0	0	2424.5335	0	0	0	1017.5044	509.7593455	1017.504166	0	FALSE			-777.777	-777.777	-777.777	1	24.8	M:\Shao-En\MSDATA\kinaseinhib\k252a\solcomp\100x\J4\kinaseinhib_k252a_solcomp_100x_J4_combo.mgf.html	1Lys8	4	-777.777	-777.777	M:\Shao-En\MSDATA\kinaseinhib\k252a\solcomp\100x\J4\m03152008_j4_6.raw		0	952.4687801		0	TRUE	0	-777.777
-1	1	0	1.042	0.17	IPI:IPI00477763.4	196189	SPACER	SWISS-PROT:Q9Y5S2|TREMBL:Q86TR8;Q86XZ8|ENSEMBL:ENSP00000355237|REFSEQ:NP_006026|H-INV:HIT000070596|VEGA:OTTHUMP00000028140;OTTHUMP00000066098 Tax_Id=9606 Gene_Symbol=CDC42BPB Serine/threonine-protein kinase MRCK beta	LALQEFSELNER	724.8743	1447.734	2	70	-777.777	-777.777	-777.777	-777.777	2727.40296	5.988186223	2727.2559	2727.582652	2727.7566	135040.6488	1447.7307	724.8717517	1447.728978	1447.729618	FALSE			-777.777	-777.777	-777.777	1	57.2	M:\Shao-En\MSDATA\kinaseinhib\k252a\solcomp\100x\J4\kinaseinhib_k252a_solcomp_100x_J4_combo.mgf.html		4	-777.777	-777.777	M:\Shao-En\MSDATA\kinaseinhib\k252a\solcomp\100x\J4\m03152008_j4_6.raw		36801721.69	1447.730685		724.8740633	TRUE	724.871515	-777.777
-1	1	0	1.042	0.17	IPI:IPI00477763.4	196189	SPACER	SWISS-PROT:Q9Y5S2|TREMBL:Q86TR8;Q86XZ8|ENSEMBL:ENSP00000355237|REFSEQ:NP_006026|H-INV:HIT000070596|VEGA:OTTHUMP00000028140;OTTHUMP00000066098 Tax_Id=9606 Gene_Symbol=CDC42BPB Serine/threonine-protein kinase MRCK beta	LALQEFSELNER	727.8843	1453.7541	2	54	-777.777	-777.777	-777.777	-777.777	0	0	2728.8272	0	0	0	1453.7508	727.8817378	1453.74895	0	FALSE			-777.777	-777.777	-777.777	1	38.4	M:\Shao-En\MSDATA\kinaseinhib\k252a\solcomp\100x\J4\kinaseinhib_k252a_solcomp_100x_J4_combo.mgf.html	1Arg6	4	-777.777	-777.777	M:\Shao-En\MSDATA\kinaseinhib\k252a\solcomp\100x\J4\m03152008_j4_6.raw		0	1447.730685		0	TRUE	0	-777.777
-1	1	0	1.042	0.17	IPI:IPI00477763.4	196189	SPACER	SWISS-PROT:Q9Y5S2|TREMBL:Q86TR8;Q86XZ8|ENSEMBL:ENSP00000355237|REFSEQ:NP_006026|H-INV:HIT000070596|VEGA:OTTHUMP00000028140;OTTHUMP00000066098 Tax_Id=9606 Gene_Symbol=CDC42BPB Serine/threonine-protein kinase MRCK beta	LFLYDLPEGK	601.8336	1201.6526	2	49	-777.777	-777.777	-777.777	-777.777	2799.360462	14.93912507	2795.5879	2799.575638	2798.4378	102226.4779	1201.6474	601.8316202	1201.648715	1193.633558	FALSE			-777.777	-777.777	-777.777	1	29.4	M:\Shao-En\MSDATA\kinaseinhib\k252a\solcomp\100x\J4\kinaseinhib_k252a_solcomp_100x_J4_combo.mgf.html	1Lys8	4	-777.777	-777.777	M:\Shao-En\MSDATA\kinaseinhib\k252a\solcomp\100x\J4\m03152008_j4_6.raw		37171513.82	1193.633195		601.8335698	TRUE	601.83159	-777.777
-1	1	0	1.042	0.17	IPI:IPI00477763.4	196189	SPACER	SWISS-PROT:Q9Y5S2|TREMBL:Q86TR8;Q86XZ8|ENSEMBL:ENSP00000355237|REFSEQ:NP_006026|H-INV:HIT000070596|VEGA:OTTHUMP00000028140;OTTHUMP00000066098 Tax_Id=9606 Gene_Symbol=CDC42BPB Serine/threonine-protein kinase MRCK beta	LFLYDLPEGK	597.8263	1193.638	2	40	-777.777	-777.777	-777.777	-777.777	0	0	2805.4434	0	0	0	1193.6332	597.8243387	1193.634152	0	FALSE			-777.777	-777.777	-777.777	1	20.7	M:\Shao-En\MSDATA\kinaseinhib\k252a\solcomp\100x\J4\kinaseinhib_k252a_solcomp_100x_J4_combo.mgf.html		4	-777.777	-777.777	M:\Shao-En\MSDATA\kinaseinhib\k252a\solcomp\100x\J4\m03152008_j4_6.raw		0	1193.633195		0	TRUE	0	-777.777
-1	1	0	1.042	0.17	IPI:IPI00477763.4	196189	SPACER	SWISS-PROT:Q9Y5S2|TREMBL:Q86TR8;Q86XZ8|ENSEMBL:ENSP00000355237|REFSEQ:NP_006026|H-INV:HIT000070596|VEGA:OTTHUMP00000028140;OTTHUMP00000066098 Tax_Id=9606 Gene_Symbol=CDC42BPB Serine/threonine-protein kinase MRCK beta	LFLYDLPEGK	597.8263	1193.638	2	39	-777.777	-777.777	-777.777	-777.777	0	0	2795.8323	0	0	0	1193.6332	597.8243387	1193.634152	0	FALSE			-777.777	-777.777	-777.777	1	18.7	M:\Shao-En\MSDATA\kinaseinhib\k252a\solcomp\100x\J4\kinaseinhib_k252a_solcomp_100x_J4_combo.mgf.html		4	-777.777	-777.777	M:\Shao-En\MSDATA\kinaseinhib\k252a\solcomp\100x\J4\m03152008_j4_6.raw		0	1193.633195		0	TRUE	0	-777.777
-1	1	0	1.042	0.17	IPI:IPI00477763.4	196189	SPACER	SWISS-PROT:Q9Y5S2|TREMBL:Q86TR8;Q86XZ8|ENSEMBL:ENSP00000355237|REFSEQ:NP_006026|H-INV:HIT000070596|VEGA:OTTHUMP00000028140;OTTHUMP00000066098 Tax_Id=9606 Gene_Symbol=CDC42BPB Serine/threonine-protein kinase MRCK beta	LILCYEIQR	604.3301	1206.6456	2	67	-777.777	-777.777	-777.777	-777.777	2623.925081	7.891199156	2623.1073	2623.487319	2623.3411	171064.4412	1206.6431	604.3281086	1206.641692	1206.642919	FALSE			-777.777	-777.777	-777.777	1	49.6	M:\Shao-En\MSDATA\kinaseinhib\k252a\solcomp\100x\J4\kinaseinhib_k252a_solcomp_100x_J4_combo.mgf.html		4	-777.777	-777.777	M:\Shao-En\MSDATA\kinaseinhib\k252a\solcomp\100x\J4\m03152008_j4_6.raw		62055988.31	1149.6216		604.3299976	TRUE	604.3280062	-777.777
-1	1	0	1.042	0.17	IPI:IPI00477763.4	196189	SPACER	SWISS-PROT:Q9Y5S2|TREMBL:Q86TR8;Q86XZ8|ENSEMBL:ENSP00000355237|REFSEQ:NP_006026|H-INV:HIT000070596|VEGA:OTTHUMP00000028140;OTTHUMP00000066098 Tax_Id=9606 Gene_Symbol=CDC42BPB Serine/threonine-protein kinase MRCK beta	LILCYEIQR	607.3408	1212.6671	2	64	-777.777	-777.777	-777.777	-777.777	0	0	2623.849	0	0	0	1212.6632	607.3387947	1212.663064	0	FALSE			-777.777	-777.777	-777.777	1	35	M:\Shao-En\MSDATA\kinaseinhib\k252a\solcomp\100x\J4\kinaseinhib_k252a_solcomp_100x_J4_combo.mgf.html	1Arg6	4	-777.777	-777.777	M:\Shao-En\MSDATA\kinaseinhib\k252a\solcomp\100x\J4\m03152008_j4_6.raw		0	1149.6216		0	TRUE	0	-777.777
-1	1	0	1.042	0.17	IPI:IPI00477763.4	196189	SPACER	SWISS-PROT:Q9Y5S2|TREMBL:Q86TR8;Q86XZ8|ENSEMBL:ENSP00000355237|REFSEQ:NP_006026|H-INV:HIT000070596|VEGA:OTTHUMP00000028140;OTTHUMP00000066098 Tax_Id=9606 Gene_Symbol=CDC42BPB Serine/threonine-protein kinase MRCK beta	LPDFQDSIFEYFNTAPLAHDLTFR	953.135	2856.3831	3	63	-777.777	-777.777	-777.777	-777.777	3457.454087	15.62688661	3456.3429	3457.795304	3456.6266	21372.64745	2856.3758	953.1313972	2856.372403	2856.37319	FALSE			-777.777	-777.777	-777.777	1	59.4	M:\Shao-En\MSDATA\kinaseinhib\k252a\solcomp\100x\J4\kinaseinhib_k252a_solcomp_100x_J4_combo.mgf.html		4	-777.777	-777.777	M:\Shao-En\MSDATA\kinaseinhib\k252a\solcomp\100x\J4\m03152008_j4_6.raw		3868597.631	2856.375845		953.136936	TRUE	953.1333332	-777.777
-1	1	0	1.042	0.17	IPI:IPI00477763.4	196189	SPACER	SWISS-PROT:Q9Y5S2|TREMBL:Q86TR8;Q86XZ8|ENSEMBL:ENSP00000355237|REFSEQ:NP_006026|H-INV:HIT000070596|VEGA:OTTHUMP00000028140;OTTHUMP00000066098 Tax_Id=9606 Gene_Symbol=CDC42BPB Serine/threonine-protein kinase MRCK beta	MTEELEALR	549.286	1096.5574	2	76	-777.777	-777.777	-777.777	-777.777	2429.31598	5.793117138	2429.7069	2429.129448	2428.9355	97332.18396	1096.5529	549.2842629	1096.554	1090.533141	FALSE			-777.777	-777.777	-777.777	1	58.7	M:\Shao-En\MSDATA\kinaseinhib\k252a\solcomp\100x\J4\kinaseinhib_k252a_solcomp_100x_J4_combo.mgf.html	1Arg6	4	-777.777	-777.777	M:\Shao-En\MSDATA\kinaseinhib\k252a\solcomp\100x\J4\m03152008_j4_6.raw		41938381.88	1090.532845		549.2859956	TRUE	549.2842586	-777.777
-1	1	0	1.042	0.17	IPI:IPI00477763.4	196189	SPACER	SWISS-PROT:Q9Y5S2|TREMBL:Q86TR8;Q86XZ8|ENSEMBL:ENSP00000355237|REFSEQ:NP_006026|H-INV:HIT000070596|VEGA:OTTHUMP00000028140;OTTHUMP00000066098 Tax_Id=9606 Gene_Symbol=CDC42BPB Serine/threonine-protein kinase MRCK beta	MTEELEALR	546.2757	1090.5368	2	60	-777.777	-777.777	-777.777	-777.777	0	0	2428.2402	0	0	0	1090.5328	546.2739768	1090.533428	0	FALSE			-777.777	-777.777	-777.777	1	44.9	M:\Shao-En\MSDATA\kinaseinhib\k252a\solcomp\100x\J4\kinaseinhib_k252a_solcomp_100x_J4_combo.mgf.html		4	-777.777	-777.777	M:\Shao-En\MSDATA\kinaseinhib\k252a\solcomp\100x\J4\m03152008_j4_6.raw		0	1090.532845		0	TRUE	0	-777.777
-1	1	0	1.042	0.17	IPI:IPI00477763.4	196189	SPACER	SWISS-PROT:Q9Y5S2|TREMBL:Q86TR8;Q86XZ8|ENSEMBL:ENSP00000355237|REFSEQ:NP_006026|H-INV:HIT000070596|VEGA:OTTHUMP00000028140;OTTHUMP00000066098 Tax_Id=9606 Gene_Symbol=CDC42BPB Serine/threonine-protein kinase MRCK beta	NKPYISWPSSGGSEPSVTVPLR	786.7427	2357.2063	3	76	-777.777	-777.777	-777.777	-777.777	2698.365665	16.77833306	2700.3113	2698.414091	2698.7756	60364.10544	2357.2015	786.7398659	2357.19781	2357.200278	FALSE			-777.777	-777.777	-777.777	1	68.7	M:\Shao-En\MSDATA\kinaseinhib\k252a\solcomp\100x\J4\kinaseinhib_k252a_solcomp_100x_J4_combo.mgf.html		4	-777.777	-777.777	M:\Shao-En\MSDATA\kinaseinhib\k252a\solcomp\100x\J4\m03152008_j4_6.raw		14570838.15	2357.201525		786.7427014	TRUE	786.7398673	-777.777
-1	1	0	1.042	0.17	IPI:IPI00477763.4	196189	SPACER	SWISS-PROT:Q9Y5S2|TREMBL:Q86TR8;Q86XZ8|ENSEMBL:ENSP00000355237|REFSEQ:NP_006026|H-INV:HIT000070596|VEGA:OTTHUMP00000028140;OTTHUMP00000066098 Tax_Id=9606 Gene_Symbol=CDC42BPB Serine/threonine-protein kinase MRCK beta	NLEAPYIPDVSSPSDTSNFDVDDDVLR	994.1324	2979.3754	3	40	-777.777	-777.777	-777.777	-777.777	3011.210988	8.305004742	3013.4187	3011.337306	3012.0365	57436.15116	2979.3621	994.1286078	2979.364035	2979.360517	FALSE			-777.777	-777.777	-777.777	1	30.2	M:\Shao-En\MSDATA\kinaseinhib\k252a\solcomp\100x\J4\kinaseinhib_k252a_solcomp_100x_J4_combo.mgf.html		4	-777.777	-777.777	M:\Shao-En\MSDATA\kinaseinhib\k252a\solcomp\100x\J4\m03152008_j4_6.raw		9738516.836	2979.362105		994.132414	TRUE	994.1286218	-777.777
-1	1	0	1.042	0.17	IPI:IPI00477763.4	196189	SPACER	SWISS-PROT:Q9Y5S2|TREMBL:Q86TR8;Q86XZ8|ENSEMBL:ENSP00000355237|REFSEQ:NP_006026|H-INV:HIT000070596|VEGA:OTTHUMP00000028140;OTTHUMP00000066098 Tax_Id=9606 Gene_Symbol=CDC42BPB Serine/threonine-protein kinase MRCK beta	NQVVHVPLEAYDSSLPLIK	1065.592	2129.1694	2	70	-777.777	-777.777	-777.777	-777.777	2840.089798	10.60133622	2840.592	2839.870375	2841.4084	66733.14278	2129.1611	1065.587878	2129.16123	2121.148905	FALSE			-777.777	-777.777	-777.777	1	67.2	M:\Shao-En\MSDATA\kinaseinhib\k252a\solcomp\100x\J4\kinaseinhib_k252a_solcomp_100x_J4_combo.mgf.html	1Lys8	4	-777.777	-777.777	M:\Shao-En\MSDATA\kinaseinhib\k252a\solcomp\100x\J4\m03152008_j4_6.raw		10295061.89	2121.146965		1065.592461	TRUE	1065.588339	-777.777
-1	1	0	1.042	0.17	IPI:IPI00477763.4	196189	SPACER	SWISS-PROT:Q9Y5S2|TREMBL:Q86TR8;Q86XZ8|ENSEMBL:ENSP00000355237|REFSEQ:NP_006026|H-INV:HIT000070596|VEGA:OTTHUMP00000028140;OTTHUMP00000066098 Tax_Id=9606 Gene_Symbol=CDC42BPB Serine/threonine-protein kinase MRCK beta	NQVVHVPLEAYDSSLPLIK	1061.5874	2121.1603	2	60	-777.777	-777.777	-777.777	-777.777	0	0	2841.1324	0	0	0	2121.1469	1061.583296	2121.152067	0	FALSE			-777.777	-777.777	-777.777	1	48.9	M:\Shao-En\MSDATA\kinaseinhib\k252a\solcomp\100x\J4\kinaseinhib_k252a_solcomp_100x_J4_combo.mgf.html		4	-777.777	-777.777	M:\Shao-En\MSDATA\kinaseinhib\k252a\solcomp\100x\J4\m03152008_j4_6.raw		0	2121.146965		0	TRUE	0	-777.777
-1	1	0	1.042	0.17	IPI:IPI00477763.4	196189	SPACER	SWISS-PROT:Q9Y5S2|TREMBL:Q86TR8;Q86XZ8|ENSEMBL:ENSP00000355237|REFSEQ:NP_006026|H-INV:HIT000070596|VEGA:OTTHUMP00000028140;OTTHUMP00000066098 Tax_Id=9606 Gene_Symbol=CDC42BPB Serine/threonine-protein kinase MRCK beta	NQVVHVPLEAYDSSLPLIK	708.0584	2121.1534	3	64	-777.777	-777.777	-777.777	-777.777	2840.331457	12.80849206	2838.1057	2839.97616	2841.4084	118918.0626	2121.1469	708.0559294	2121.146	2121.147173	FALSE			-777.777	-777.777	-777.777	1	46.3	M:\Shao-En\MSDATA\kinaseinhib\k252a\solcomp\100x\J4\kinaseinhib_k252a_solcomp_100x_J4_combo.mgf.html		4	-777.777	-777.777	M:\Shao-En\MSDATA\kinaseinhib\k252a\solcomp\100x\J4\m03152008_j4_6.raw		33585395.99	2121.146965		708.0582674	TRUE	708.0557968	-777.777
-1	1	0	1.042	0.17	IPI:IPI00477763.4	196189	SPACER	SWISS-PROT:Q9Y5S2|TREMBL:Q86TR8;Q86XZ8|ENSEMBL:ENSP00000355237|REFSEQ:NP_006026|H-INV:HIT000070596|VEGA:OTTHUMP00000028140;OTTHUMP00000066098 Tax_Id=9606 Gene_Symbol=CDC42BPB Serine/threonine-protein kinase MRCK beta	NQVVHVPLEAYDSSLPLIK	710.7313	2129.1721	3	44	-777.777	-777.777	-777.777	-777.777	0	0	2835.2297	0	0	0	2129.1611	710.7288171	2129.164663	0	FALSE			-777.777	-777.777	-777.777	1	32.2	M:\Shao-En\MSDATA\kinaseinhib\k252a\solcomp\100x\J4\kinaseinhib_k252a_solcomp_100x_J4_combo.mgf.html	1Lys8	4	-777.777	-777.777	M:\Shao-En\MSDATA\kinaseinhib\k252a\solcomp\100x\J4\m03152008_j4_6.raw		0	2121.146965		0	TRUE	0	-777.777
-1	1	0	1.042	0.17	IPI:IPI00477763.4	196189	SPACER	SWISS-PROT:Q9Y5S2|TREMBL:Q86TR8;Q86XZ8|ENSEMBL:ENSP00000355237|REFSEQ:NP_006026|H-INV:HIT000070596|VEGA:OTTHUMP00000028140;OTTHUMP00000066098 Tax_Id=9606 Gene_Symbol=CDC42BPB Serine/threonine-protein kinase MRCK beta	NSGTCLFVAVK	602.3196	1202.6247	2	81	-777.777	-777.777	-777.777	-777.777	2489.098039	7.651915851	2489.3258	2489.204518	2490.0419	99841.7889	1202.6209	602.3176179	1202.62071	1194.607139	FALSE			-777.777	-777.777	-777.777	1	62.1	M:\Shao-En\MSDATA\kinaseinhib\k252a\solcomp\100x\J4\kinaseinhib_k252a_solcomp_100x_J4_combo.mgf.html	1Lys8	4	-777.777	-777.777	M:\Shao-En\MSDATA\kinaseinhib\k252a\solcomp\100x\J4\m03152008_j4_6.raw		36904826.72	1137.58521		602.3197609	TRUE	602.3177788	-777.777
-1	1	0	1.042	0.17	IPI:IPI00477763.4	196189	SPACER	SWISS-PROT:Q9Y5S2|TREMBL:Q86TR8;Q86XZ8|ENSEMBL:ENSP00000355237|REFSEQ:NP_006026|H-INV:HIT000070596|VEGA:OTTHUMP00000028140;OTTHUMP00000066098 Tax_Id=9606 Gene_Symbol=CDC42BPB Serine/threonine-protein kinase MRCK beta	NSGTCLFVAVK	598.3128	1194.6111	2	64	-777.777	-777.777	-777.777	-777.777	0	0	2489.5681	0	0	0	1194.6066	598.3108364	1194.607147	0	FALSE			-777.777	-777.777	-777.777	1	48.8	M:\Shao-En\MSDATA\kinaseinhib\k252a\solcomp\100x\J4\kinaseinhib_k252a_solcomp_100x_J4_combo.mgf.html		4	-777.777	-777.777	M:\Shao-En\MSDATA\kinaseinhib\k252a\solcomp\100x\J4\m03152008_j4_6.raw		0	1137.58521		0	TRUE	0	-777.777
-1	1	0	1.042	0.17	IPI:IPI00477763.4	196189	SPACER	SWISS-PROT:Q9Y5S2|TREMBL:Q86TR8;Q86XZ8|ENSEMBL:ENSP00000355237|REFSEQ:NP_006026|H-INV:HIT000070596|VEGA:OTTHUMP00000028140;OTTHUMP00000066098 Tax_Id=9606 Gene_Symbol=CDC42BPB Serine/threonine-protein kinase MRCK beta	QGYACEVCSFACHVSCK	688.2815	2061.8227	3	47	-777.777	-777.777	-777.777	-777.777	2524.717981	7.949695445	2525.3981	2524.831349	2525.6778	61012.54282	2061.8165	688.2791208	2061.815574	2061.816347	FALSE			-777.777	-777.777	-777.777	1	46.9	M:\Shao-En\MSDATA\kinaseinhib\k252a\solcomp\100x\J4\kinaseinhib_k252a_solcomp_100x_J4_combo.mgf.html		4	-777.777	-777.777	M:\Shao-En\MSDATA\kinaseinhib\k252a\solcomp\100x\J4\m03152008_j4_6.raw		18154402.19	1833.730646		688.2826616	TRUE	688.2802824	-777.777
-1	1	0	1.042	0.17	IPI:IPI00477763.4	196189	SPACER	SWISS-PROT:Q9Y5S2|TREMBL:Q86TR8;Q86XZ8|ENSEMBL:ENSP00000355237|REFSEQ:NP_006026|H-INV:HIT000070596|VEGA:OTTHUMP00000028140;OTTHUMP00000066098 Tax_Id=9606 Gene_Symbol=CDC42BPB Serine/threonine-protein kinase MRCK beta	QGYACEVCSFACHVSCK	690.9523	2069.835	3	40	-777.777	-777.777	-777.777	-777.777	0	0	2524.8586	0	0	0	2069.8307	690.9499084	2069.827937	0	FALSE			-777.777	-777.777	-777.777	1	40.2	M:\Shao-En\MSDATA\kinaseinhib\k252a\solcomp\100x\J4\kinaseinhib_k252a_solcomp_100x_J4_combo.mgf.html	1Lys8	4	-777.777	-777.777	M:\Shao-En\MSDATA\kinaseinhib\k252a\solcomp\100x\J4\m03152008_j4_6.raw		0	1833.730646		0	TRUE	0	-777.777
-1	1	0	1.042	0.17	IPI:IPI00477763.4	196189	SPACER	SWISS-PROT:Q9Y5S2|TREMBL:Q86TR8;Q86XZ8|ENSEMBL:ENSP00000355237|REFSEQ:NP_006026|H-INV:HIT000070596|VEGA:OTTHUMP00000028140;OTTHUMP00000066098 Tax_Id=9606 Gene_Symbol=CDC42BPB Serine/threonine-protein kinase MRCK beta	QLEDELQDLAAK	690.8597	1379.7048	2	74	-777.777	-777.777	-777.777	-777.777	2685.178412	8.127519555	2685.6412	2685.275866	2686.1534	83015.50992	1379.7023	690.8573089	1379.700092	1371.688189	FALSE			-777.777	-777.777	-777.777	1	61.7	M:\Shao-En\MSDATA\kinaseinhib\k252a\solcomp\100x\J4\kinaseinhib_k252a_solcomp_100x_J4_combo.mgf.html	1Lys8	4	-777.777	-777.777	M:\Shao-En\MSDATA\kinaseinhib\k252a\solcomp\100x\J4\m03152008_j4_6.raw		24617318.06	1371.688145		690.8597034	TRUE	690.8573122	-777.777
-1	1	0	1.042	0.17	IPI:IPI00477763.4	196189	SPACER	SWISS-PROT:Q9Y5S2|TREMBL:Q86TR8;Q86XZ8|ENSEMBL:ENSP00000355237|REFSEQ:NP_006026|H-INV:HIT000070596|VEGA:OTTHUMP00000028140;OTTHUMP00000066098 Tax_Id=9606 Gene_Symbol=CDC42BPB Serine/threonine-protein kinase MRCK beta	QLEDELQDLAAK	686.8532	1371.6918	2	70	-777.777	-777.777	-777.777	-777.777	0	0	2687.688	0	0	0	1371.6881	686.8508274	1371.687129	0	FALSE			-777.777	-777.777	-777.777	1	48.9	M:\Shao-En\MSDATA\kinaseinhib\k252a\solcomp\100x\J4\kinaseinhib_k252a_solcomp_100x_J4_combo.mgf.html		4	-777.777	-777.777	M:\Shao-En\MSDATA\kinaseinhib\k252a\solcomp\100x\J4\m03152008_j4_6.raw		0	1371.688145		0	TRUE	0	-777.777
-1	1	0	1.042	0.17	IPI:IPI00477763.4	196189	SPACER	SWISS-PROT:Q9Y5S2|TREMBL:Q86TR8;Q86XZ8|ENSEMBL:ENSP00000355237|REFSEQ:NP_006026|H-INV:HIT000070596|VEGA:OTTHUMP00000028140;OTTHUMP00000066098 Tax_Id=9606 Gene_Symbol=CDC42BPB Serine/threonine-protein kinase MRCK beta	QLEDTVALR	525.7992	1049.5839	2	38	-777.777	-777.777	-777.777	-777.777	2316.224212	5.839010495	2316.361	2315.985792	2316.8253	57604.07528	1049.5812	525.7975714	1049.580617	1043.561213	FALSE			-777.777	-777.777	-777.777	1	13.5	M:\Shao-En\MSDATA\kinaseinhib\k252a\solcomp\100x\J4\kinaseinhib_k252a_solcomp_100x_J4_combo.mgf.html	1Arg6	4	-777.777	-777.777	M:\Shao-En\MSDATA\kinaseinhib\k252a\solcomp\100x\J4\m03152008_j4_6.raw		26089414.47	1043.561105		525.7991869	TRUE	525.7975584	-777.777
-1	1	0	1.042	0.17	IPI:IPI00477763.4	196189	SPACER	SWISS-PROT:Q9Y5S2|TREMBL:Q86TR8;Q86XZ8|ENSEMBL:ENSP00000355237|REFSEQ:NP_006026|H-INV:HIT000070596|VEGA:OTTHUMP00000028140;OTTHUMP00000066098 Tax_Id=9606 Gene_Symbol=CDC42BPB Serine/threonine-protein kinase MRCK beta	QLEDTVALR	522.7896	1043.5646	2	36	-777.777	-777.777	-777.777	-777.777	0	0	2316.5973	0	0	0	1043.5611	522.7879853	1043.561445	0	FALSE			-777.777	-777.777	-777.777	1	10.9	M:\Shao-En\MSDATA\kinaseinhib\k252a\solcomp\100x\J4\kinaseinhib_k252a_solcomp_100x_J4_combo.mgf.html		4	-777.777	-777.777	M:\Shao-En\MSDATA\kinaseinhib\k252a\solcomp\100x\J4\m03152008_j4_6.raw		0	1043.561105		0	TRUE	0	-777.777
-1	1	0	1.042	0.17	IPI:IPI00477763.4	196189	SPACER	SWISS-PROT:Q9Y5S2|TREMBL:Q86TR8;Q86XZ8|ENSEMBL:ENSP00000355237|REFSEQ:NP_006026|H-INV:HIT000070596|VEGA:OTTHUMP00000028140;OTTHUMP00000066098 Tax_Id=9606 Gene_Symbol=CDC42BPB Serine/threonine-protein kinase MRCK beta	QLVEASER	469.2571	936.4997	2	23	-777.777	-777.777	-777.777	-777.777	0	0	872.3151	0	0	0	936.4971	469.2557326	936.4969399	0	FALSE			-777.777	-777.777	-777.777	1	3.8	M:\Shao-En\MSDATA\kinaseinhib\k252a\solcomp\100x\J4\kinaseinhib_k252a_solcomp_100x_J4_combo.mgf.html	1Arg6	4	-777.777	-777.777	M:\Shao-En\MSDATA\kinaseinhib\k252a\solcomp\100x\J4\m03152008_j4_6.raw		0	930.4770447		0	FALSE	0	-777.777
-1	1	0	1.042	0.17	IPI:IPI00477763.4	196189	SPACER	SWISS-PROT:Q9Y5S2|TREMBL:Q86TR8;Q86XZ8|ENSEMBL:ENSP00000355237|REFSEQ:NP_006026|H-INV:HIT000070596|VEGA:OTTHUMP00000028140;OTTHUMP00000066098 Tax_Id=9606 Gene_Symbol=CDC42BPB Serine/threonine-protein kinase MRCK beta	QLVQEELRK	571.8315	1141.6485	2	38	-777.777	-777.777	-777.777	-777.777	1347.944632	61.67272299	1356.2094	1349.851459	1357.7002	3960.704227	1141.6455	571.8296588	1141.644792	1141.644425	FALSE			-777.777	-777.777	-777.777	1	21.7	M:\Shao-En\MSDATA\kinaseinhib\k252a\solcomp\100x\J4\kinaseinhib_k252a_solcomp_100x_J4_combo.mgf.html		4	-777.777	-777.777	M:\Shao-En\MSDATA\kinaseinhib\k252a\solcomp\100x\J4\m03152008_j4_6.raw		1557262.859	1141.645505		571.8306498	TRUE	571.8288086	-777.777
-1	1	0	1.042	0.17	IPI:IPI00477763.4	196189	SPACER	SWISS-PROT:Q9Y5S2|TREMBL:Q86TR8;Q86XZ8|ENSEMBL:ENSP00000355237|REFSEQ:NP_006026|H-INV:HIT000070596|VEGA:OTTHUMP00000028140;OTTHUMP00000066098 Tax_Id=9606 Gene_Symbol=CDC42BPB Serine/threonine-protein kinase MRCK beta	QLVQEELRK	578.8483	1155.682	2	33	-777.777	-777.777	-777.777	-777.777	0	0	1348.6059	0	0	0	1155.6798	578.8464263	1155.678327	0	FALSE			-777.777	-777.777	-777.777	1	11.9	M:\Shao-En\MSDATA\kinaseinhib\k252a\solcomp\100x\J4\kinaseinhib_k252a_solcomp_100x_J4_combo.mgf.html	1Arg6 1Lys8	4	-777.777	-777.777	M:\Shao-En\MSDATA\kinaseinhib\k252a\solcomp\100x\J4\m03152008_j4_6.raw		0	1141.645505		0	TRUE	0	-777.777
-1	1	0	1.042	0.17	IPI:IPI00477763.4	196189	SPACER	SWISS-PROT:Q9Y5S2|TREMBL:Q86TR8;Q86XZ8|ENSEMBL:ENSP00000355237|REFSEQ:NP_006026|H-INV:HIT000070596|VEGA:OTTHUMP00000028140;OTTHUMP00000066098 Tax_Id=9606 Gene_Symbol=CDC42BPB Serine/threonine-protein kinase MRCK beta	QMESELEALK	589.2948	1176.575	2	50	-777.777	-777.777	-777.777	-777.777	2471.021076	5.611811738	2471.7685	2471.058526	2471.0198	78079.03817	1176.5696	589.2928781	1176.571231	1176.569706	FALSE			-777.777	-777.777	-777.777	1	34.6	M:\Shao-En\MSDATA\kinaseinhib\k252a\solcomp\100x\J4\kinaseinhib_k252a_solcomp_100x_J4_combo.mgf.html		4	-777.777	-777.777	M:\Shao-En\MSDATA\kinaseinhib\k252a\solcomp\100x\J4\m03152008_j4_6.raw		29331874.94	1176.569625		589.2947909	TRUE	589.2928689	-777.777
-1	1	0	1.042	0.17	IPI:IPI00477763.4	196189	SPACER	SWISS-PROT:Q9Y5S2|TREMBL:Q86TR8;Q86XZ8|ENSEMBL:ENSP00000355237|REFSEQ:NP_006026|H-INV:HIT000070596|VEGA:OTTHUMP00000028140;OTTHUMP00000066098 Tax_Id=9606 Gene_Symbol=CDC42BPB Serine/threonine-protein kinase MRCK beta	QMESELEALK	593.3015	1184.5885	2	21	-777.777	-777.777	-777.777	-777.777	0	0	2469.7923	0	0	0	1184.5838	593.2995596	1184.584594	0	FALSE			-777.777	-777.777	-777.777	1	6.4	M:\Shao-En\MSDATA\kinaseinhib\k252a\solcomp\100x\J4\kinaseinhib_k252a_solcomp_100x_J4_combo.mgf.html	1Lys8	4	-777.777	-777.777	M:\Shao-En\MSDATA\kinaseinhib\k252a\solcomp\100x\J4\m03152008_j4_6.raw		0	1176.569625		0	FALSE	0	-777.777
-1	1	0	1.042	0.17	IPI:IPI00477763.4	196189	SPACER	SWISS-PROT:Q9Y5S2|TREMBL:Q86TR8;Q86XZ8|ENSEMBL:ENSP00000355237|REFSEQ:NP_006026|H-INV:HIT000070596|VEGA:OTTHUMP00000028140;OTTHUMP00000066098 Tax_Id=9606 Gene_Symbol=CDC42BPB Serine/threonine-protein kinase MRCK beta	RPLGVDVQR	520.3051	1038.5957	2	37	-777.777	-777.777	-777.777	-777.777	1022.14199	12.85935389	1024.2284	1022.410566	1023.4441	1670.211459	1038.5934	520.3034968	1038.592468	1038.591269	FALSE			-777.777	-777.777	-777.777	1	17.5	M:\Shao-En\MSDATA\kinaseinhib\k252a\solcomp\100x\J4\kinaseinhib_k252a_solcomp_100x_J4_combo.mgf.html		4	-777.777	-777.777	M:\Shao-En\MSDATA\kinaseinhib\k252a\solcomp\100x\J4\m03152008_j4_6.raw		765162.0933	1038.593405		520.3051442	TRUE	520.303541	-777.777
-1	1	0	1.042	0.17	IPI:IPI00477763.4	196189	SPACER	SWISS-PROT:Q9Y5S2|TREMBL:Q86TR8;Q86XZ8|ENSEMBL:ENSP00000355237|REFSEQ:NP_006026|H-INV:HIT000070596|VEGA:OTTHUMP00000028140;OTTHUMP00000066098 Tax_Id=9606 Gene_Symbol=CDC42BPB Serine/threonine-protein kinase MRCK beta	RPLGVDVQR	520.3052	1038.5959	2	36	-777.777	-777.777	-777.777	-777.777	0	0	1054.2858	0	0	0	1038.5934	520.3035968	1038.592668	0	FALSE			-777.777	-777.777	-777.777	1	13.5	M:\Shao-En\MSDATA\kinaseinhib\k252a\solcomp\100x\J4\kinaseinhib_k252a_solcomp_100x_J4_combo.mgf.html		4	-777.777	-777.777	M:\Shao-En\MSDATA\kinaseinhib\k252a\solcomp\100x\J4\m03152008_j4_6.raw		0	1038.593405		0	TRUE	0	-777.777
-1	1	0	1.042	0.17	IPI:IPI00477763.4	196189	SPACER	SWISS-PROT:Q9Y5S2|TREMBL:Q86TR8;Q86XZ8|ENSEMBL:ENSP00000355237|REFSEQ:NP_006026|H-INV:HIT000070596|VEGA:OTTHUMP00000028140;OTTHUMP00000066098 Tax_Id=9606 Gene_Symbol=CDC42BPB Serine/threonine-protein kinase MRCK beta	RPLGVDVQR	520.3054	1038.5962	2	29	-777.777	-777.777	-777.777	-777.777	0	0	1075.3036	0	0	0	1038.5934	520.3037968	1038.593068	0	FALSE			-777.777	-777.777	-777.777	1	17.5	M:\Shao-En\MSDATA\kinaseinhib\k252a\solcomp\100x\J4\kinaseinhib_k252a_solcomp_100x_J4_combo.mgf.html		4	-777.777	-777.777	M:\Shao-En\MSDATA\kinaseinhib\k252a\solcomp\100x\J4\m03152008_j4_6.raw		0	1038.593405		0	TRUE	0	-777.777
-1	1	0	1.042	0.17	IPI:IPI00477763.4	196189	SPACER	SWISS-PROT:Q9Y5S2|TREMBL:Q86TR8;Q86XZ8|ENSEMBL:ENSP00000355237|REFSEQ:NP_006026|H-INV:HIT000070596|VEGA:OTTHUMP00000028140;OTTHUMP00000066098 Tax_Id=9606 Gene_Symbol=CDC42BPB Serine/threonine-protein kinase MRCK beta	RPLGVDVQR	526.3253	1050.636	2	28	-777.777	-777.777	-777.777	-777.777	0	0	1054.5447	0	0	0	1050.6336	526.323669	1050.632813	0	FALSE			-777.777	-777.777	-777.777	1	13.5	M:\Shao-En\MSDATA\kinaseinhib\k252a\solcomp\100x\J4\kinaseinhib_k252a_solcomp_100x_J4_combo.mgf.html	2Arg6	4	-777.777	-777.777	M:\Shao-En\MSDATA\kinaseinhib\k252a\solcomp\100x\J4\m03152008_j4_6.raw		0	1038.593405		0	TRUE	0	-777.777
-1	1	0	1.042	0.17	IPI:IPI00477763.4	196189	SPACER	SWISS-PROT:Q9Y5S2|TREMBL:Q86TR8;Q86XZ8|ENSEMBL:ENSP00000355237|REFSEQ:NP_006026|H-INV:HIT000070596|VEGA:OTTHUMP00000028140;OTTHUMP00000066098 Tax_Id=9606 Gene_Symbol=CDC42BPB Serine/threonine-protein kinase MRCK beta	RPLGVDVQR	526.3253	1050.6361	2	26	-777.777	-777.777	-777.777	-777.777	0	0	1024.9982	0	0	0	1050.6336	526.323669	1050.632813	0	FALSE			-777.777	-777.777	-777.777	1	7.8	M:\Shao-En\MSDATA\kinaseinhib\k252a\solcomp\100x\J4\kinaseinhib_k252a_solcomp_100x_J4_combo.mgf.html	2Arg6	4	-777.777	-777.777	M:\Shao-En\MSDATA\kinaseinhib\k252a\solcomp\100x\J4\m03152008_j4_6.raw		0	1038.593405		0	TRUE	0	-777.777
-1	1	0	1.042	0.17	IPI:IPI00477763.4	196189	SPACER	SWISS-PROT:Q9Y5S2|TREMBL:Q86TR8;Q86XZ8|ENSEMBL:ENSP00000355237|REFSEQ:NP_006026|H-INV:HIT000070596|VEGA:OTTHUMP00000028140;OTTHUMP00000066098 Tax_Id=9606 Gene_Symbol=CDC42BPB Serine/threonine-protein kinase MRCK beta	RPLGVDVQR	526.3254	1050.6362	2	18	-777.777	-777.777	-777.777	-777.777	0	0	1077.2681	0	0	0	1050.6336	526.323769	1050.633013	0	FALSE			-777.777	-777.777	-777.777	1	5.2	M:\Shao-En\MSDATA\kinaseinhib\k252a\solcomp\100x\J4\kinaseinhib_k252a_solcomp_100x_J4_combo.mgf.html	2Arg6	4	-777.777	-777.777	M:\Shao-En\MSDATA\kinaseinhib\k252a\solcomp\100x\J4\m03152008_j4_6.raw		0	1038.593405		0	FALSE	0	-777.777
-1	1	0	1.042	0.17	IPI:IPI00477763.4	196189	SPACER	SWISS-PROT:Q9Y5S2|TREMBL:Q86TR8;Q86XZ8|ENSEMBL:ENSP00000355237|REFSEQ:NP_006026|H-INV:HIT000070596|VEGA:OTTHUMP00000028140;OTTHUMP00000066098 Tax_Id=9606 Gene_Symbol=CDC42BPB Serine/threonine-protein kinase MRCK beta	RPLGVDVQR	351.2191	1050.6355	3	17	-777.777	-777.777	-777.777	-777.777	0	0	1041.1444	0	0	0	1050.6336	351.218278	1050.633046	0	FALSE			-777.777	-777.777	-777.777	1	8.3	M:\Shao-En\MSDATA\kinaseinhib\k252a\solcomp\100x\J4\kinaseinhib_k252a_solcomp_100x_J4_combo.mgf.html	2Arg6	4	-777.777	-777.777	M:\Shao-En\MSDATA\kinaseinhib\k252a\solcomp\100x\J4\m03152008_j4_6.raw		0	1038.593405		0	FALSE	0	-777.777
-1	1	0	1.042	0.17	IPI:IPI00477763.4	196189	SPACER	SWISS-PROT:Q9Y5S2|TREMBL:Q86TR8;Q86XZ8|ENSEMBL:ENSP00000355237|REFSEQ:NP_006026|H-INV:HIT000070596|VEGA:OTTHUMP00000028140;OTTHUMP00000066098 Tax_Id=9606 Gene_Symbol=CDC42BPB Serine/threonine-protein kinase MRCK beta	RPLGVDVQR	351.2201	1050.6386	3	14	-777.777	-777.777	-777.777	-777.777	0	0	1064.2712	0	0	0	1050.6336	351.219278	1050.636046	0	FALSE			-777.777	-777.777	-777.777	1	6.7	M:\Shao-En\MSDATA\kinaseinhib\k252a\solcomp\100x\J4\kinaseinhib_k252a_solcomp_100x_J4_combo.mgf.html	2Arg6	4	-777.777	-777.777	M:\Shao-En\MSDATA\kinaseinhib\k252a\solcomp\100x\J4\m03152008_j4_6.raw		0	1038.593405		0	FALSE	0	-777.777
-1	1	0	1.042	0.17	IPI:IPI00477763.4	196189	SPACER	SWISS-PROT:Q9Y5S2|TREMBL:Q86TR8;Q86XZ8|ENSEMBL:ENSP00000355237|REFSEQ:NP_006026|H-INV:HIT000070596|VEGA:OTTHUMP00000028140;OTTHUMP00000066098 Tax_Id=9606 Gene_Symbol=CDC42BPB Serine/threonine-protein kinase MRCK beta	STQPGVIASQVLDLRDDEFSVSSVLASDVIHATR	1208.9516	3623.8331	3	59	-777.777	-777.777	-777.777	-777.777	3287.314525	10.77524966	3288.923	3287.707434	3285.399	15742.92906	3623.8833	1208.946815	3623.818658	3611.846147	FALSE			-777.777	-777.777	-777.777	1	56.6	M:\Shao-En\MSDATA\kinaseinhib\k252a\solcomp\100x\J4\kinaseinhib_k252a_solcomp_100x_J4_combo.mgf.html	2Arg6	4	-777.777	-777.777	M:\Shao-En\MSDATA\kinaseinhib\k252a\solcomp\100x\J4\m03152008_j4_6.raw		2035068.27	3611.843055		1208.970324	TRUE	1208.96554	-777.777
-1	1	0	1.042	0.17	IPI:IPI00477763.4	196189	SPACER	SWISS-PROT:Q9Y5S2|TREMBL:Q86TR8;Q86XZ8|ENSEMBL:ENSP00000355237|REFSEQ:NP_006026|H-INV:HIT000070596|VEGA:OTTHUMP00000028140;OTTHUMP00000066098 Tax_Id=9606 Gene_Symbol=CDC42BPB Serine/threonine-protein kinase MRCK beta	TMEWVQTIGLR	667.3537	1332.6928	2	73	-777.777	-777.777	-777.777	-777.777	2862.471575	7.95642432	2862.927	2862.595453	2863.4187	97509.97849	1332.686	667.3514175	1332.68831	1332.686236	FALSE			-777.777	-777.777	-777.777	1	54.8	M:\Shao-En\MSDATA\kinaseinhib\k252a\solcomp\100x\J4\kinaseinhib_k252a_solcomp_100x_J4_combo.mgf.html		4	-777.777	-777.777	M:\Shao-En\MSDATA\kinaseinhib\k252a\solcomp\100x\J4\m03152008_j4_6.raw		30480432.19	1332.685995		667.353548	TRUE	667.3512654	-777.777
-1	1	0	1.042	0.17	IPI:IPI00477763.4	196189	SPACER	SWISS-PROT:Q9Y5S2|TREMBL:Q86TR8;Q86XZ8|ENSEMBL:ENSP00000355237|REFSEQ:NP_006026|H-INV:HIT000070596|VEGA:OTTHUMP00000028140;OTTHUMP00000066098 Tax_Id=9606 Gene_Symbol=CDC42BPB Serine/threonine-protein kinase MRCK beta	TMEWVQTIGLR	670.3635	1338.7124	2	73	-777.777	-777.777	-777.777	-777.777	0	0	2863.1758	0	0	0	1338.7061	670.3612036	1338.707882	0	FALSE			-777.777	-777.777	-777.777	1	57.5	M:\Shao-En\MSDATA\kinaseinhib\k252a\solcomp\100x\J4\kinaseinhib_k252a_solcomp_100x_J4_combo.mgf.html	1Arg6	4	-777.777	-777.777	M:\Shao-En\MSDATA\kinaseinhib\k252a\solcomp\100x\J4\m03152008_j4_6.raw		0	1332.685995		0	TRUE	0	-777.777
-1	1	0	1.042	0.17	IPI:IPI00477763.4	196189	SPACER	SWISS-PROT:Q9Y5S2|TREMBL:Q86TR8;Q86XZ8|ENSEMBL:ENSP00000355237|REFSEQ:NP_006026|H-INV:HIT000070596|VEGA:OTTHUMP00000028140;OTTHUMP00000066098 Tax_Id=9606 Gene_Symbol=CDC42BPB Serine/threonine-protein kinase MRCK beta	TSSLLILTENENEK	795.9179	1589.8212	2	83	-777.777	-777.777	-777.777	-777.777	2632.028009	10.02974493	2632.7577	2632.208795	2632.2533	127969.5434	1589.8148	795.9150235	1589.815522	1589.815461	FALSE			-777.777	-777.777	-777.777	1	63.2	M:\Shao-En\MSDATA\kinaseinhib\k252a\solcomp\100x\J4\kinaseinhib_k252a_solcomp_100x_J4_combo.mgf.html		4	-777.777	-777.777	M:\Shao-En\MSDATA\kinaseinhib\k252a\solcomp\100x\J4\m03152008_j4_6.raw		30367589.03	1589.814815		795.9178768	TRUE	795.9150003	-777.777
-1	1	0	1.042	0.17	IPI:IPI00477763.4	196189	SPACER	SWISS-PROT:Q9Y5S2|TREMBL:Q86TR8;Q86XZ8|ENSEMBL:ENSP00000355237|REFSEQ:NP_006026|H-INV:HIT000070596|VEGA:OTTHUMP00000028140;OTTHUMP00000066098 Tax_Id=9606 Gene_Symbol=CDC42BPB Serine/threonine-protein kinase MRCK beta	TSSLLILTENENEK	799.9247	1597.8348	2	75	-777.777	-777.777	-777.777	-777.777	0	0	2631.0321	0	0	0	1597.829	799.921805	1597.829085	0	FALSE			-777.777	-777.777	-777.777	1	59.2	M:\Shao-En\MSDATA\kinaseinhib\k252a\solcomp\100x\J4\kinaseinhib_k252a_solcomp_100x_J4_combo.mgf.html	1Lys8	4	-777.777	-777.777	M:\Shao-En\MSDATA\kinaseinhib\k252a\solcomp\100x\J4\m03152008_j4_6.raw		0	1589.814815		0	TRUE	0	-777.777
-1	1	0	1.042	0.17	IPI:IPI00477763.4	196189	SPACER	SWISS-PROT:Q9Y5S2|TREMBL:Q86TR8;Q86XZ8|ENSEMBL:ENSP00000355237|REFSEQ:NP_006026|H-INV:HIT000070596|VEGA:OTTHUMP00000028140;OTTHUMP00000066098 Tax_Id=9606 Gene_Symbol=CDC42BPB Serine/threonine-protein kinase MRCK beta	VHQIELAPR	531.8064	1061.5982	2	60	-777.777	-777.777	-777.777	-777.777	2049.074968	28.4585367	2055.2136	2050.145953	2052.6669	14872.14472	1061.5981	531.8047437	1061.594962	1061.596323	FALSE			-777.777	-777.777	-777.777	1	41.5	M:\Shao-En\MSDATA\kinaseinhib\k252a\solcomp\100x\J4\kinaseinhib_k252a_solcomp_100x_J4_combo.mgf.html		4	-777.777	-777.777	M:\Shao-En\MSDATA\kinaseinhib\k252a\solcomp\100x\J4\m03152008_j4_6.raw		6535846.133	1061.598155		531.8071172	TRUE	531.8054609	-777.777
-1	1	0	1.042	0.17	IPI:IPI00477763.4	196189	SPACER	SWISS-PROT:Q9Y5S2|TREMBL:Q86TR8;Q86XZ8|ENSEMBL:ENSP00000355237|REFSEQ:NP_006026|H-INV:HIT000070596|VEGA:OTTHUMP00000028140;OTTHUMP00000066098 Tax_Id=9606 Gene_Symbol=CDC42BPB Serine/threonine-protein kinase MRCK beta	VHQIELAPR	531.8072	1061.5999	2	22	-777.777	-777.777	-777.777	-777.777	0	0	2029.3965	0	0	0	1061.5981	531.8055437	1061.596562	0	FALSE			-777.777	-777.777	-777.777	1	6.8	M:\Shao-En\MSDATA\kinaseinhib\k252a\solcomp\100x\J4\kinaseinhib_k252a_solcomp_100x_J4_combo.mgf.html		4	-777.777	-777.777	M:\Shao-En\MSDATA\kinaseinhib\k252a\solcomp\100x\J4\m03152008_j4_6.raw		0	1061.598155		0	FALSE	0	-777.777
-1	1	0	1.042	0.17	IPI:IPI00477763.4	196189	SPACER	SWISS-PROT:Q9Y5S2|TREMBL:Q86TR8;Q86XZ8|ENSEMBL:ENSP00000355237|REFSEQ:NP_006026|H-INV:HIT000070596|VEGA:OTTHUMP00000028140;OTTHUMP00000066098 Tax_Id=9606 Gene_Symbol=CDC42BPB Serine/threonine-protein kinase MRCK beta	VKDANLTLESK	609.3419	1216.6692	2	40	-777.777	-777.777	-777.777	-777.777	1111.996789	34.88090697	1099.2761	1111.64681	1109.2628	4074.880628	1216.6663	609.3398855	1216.665246	1216.663538	FALSE			-777.777	-777.777	-777.777	1	18	M:\Shao-En\MSDATA\kinaseinhib\k252a\solcomp\100x\J4\kinaseinhib_k252a_solcomp_100x_J4_combo.mgf.html		4	-777.777	-777.777	M:\Shao-En\MSDATA\kinaseinhib\k252a\solcomp\100x\J4\m03152008_j4_6.raw		1473844.199	1216.666295		609.3416977	TRUE	609.3396831	-777.777
-1	1	0	1.042	0.17	IPI:IPI00477763.4	196189	SPACER	SWISS-PROT:Q9Y5S2|TREMBL:Q86TR8;Q86XZ8|ENSEMBL:ENSP00000355237|REFSEQ:NP_006026|H-INV:HIT000070596|VEGA:OTTHUMP00000028140;OTTHUMP00000066098 Tax_Id=9606 Gene_Symbol=CDC42BPB Serine/threonine-protein kinase MRCK beta	VKDANLTLESK	617.3564	1232.6982	2	37	-777.777	-777.777	-777.777	-777.777	0	0	1121.2313	0	0	0	1232.6947	617.3543484	1232.694171	0	FALSE			-777.777	-777.777	-777.777	1	30.1	M:\Shao-En\MSDATA\kinaseinhib\k252a\solcomp\100x\J4\kinaseinhib_k252a_solcomp_100x_J4_combo.mgf.html	2Lys8	4	-777.777	-777.777	M:\Shao-En\MSDATA\kinaseinhib\k252a\solcomp\100x\J4\m03152008_j4_6.raw		0	1216.666295		0	TRUE	0	-777.777
-1	1	0	1.042	0.17	IPI:IPI00477763.4	196189	SPACER	SWISS-PROT:Q9Y5S2|TREMBL:Q86TR8;Q86XZ8|ENSEMBL:ENSP00000355237|REFSEQ:NP_006026|H-INV:HIT000070596|VEGA:OTTHUMP00000028140;OTTHUMP00000066098 Tax_Id=9606 Gene_Symbol=CDC42BPB Serine/threonine-protein kinase MRCK beta	VKDANLTLESK	617.3566	1232.6987	2	24	-777.777	-777.777	-777.777	-777.777	0	0	1095.5235	0	0	0	1232.6947	617.3545484	1232.694571	0	FALSE			-777.777	-777.777	-777.777	1	21.3	M:\Shao-En\MSDATA\kinaseinhib\k252a\solcomp\100x\J4\kinaseinhib_k252a_solcomp_100x_J4_combo.mgf.html	2Lys8	4	-777.777	-777.777	M:\Shao-En\MSDATA\kinaseinhib\k252a\solcomp\100x\J4\m03152008_j4_6.raw		0	1216.666295		0	FALSE	0	-777.777
-1	1	0	1.042	0.17	IPI:IPI00477763.4	196189	SPACER	SWISS-PROT:Q9Y5S2|TREMBL:Q86TR8;Q86XZ8|ENSEMBL:ENSP00000355237|REFSEQ:NP_006026|H-INV:HIT000070596|VEGA:OTTHUMP00000028140;OTTHUMP00000066098 Tax_Id=9606 Gene_Symbol=CDC42BPB Serine/threonine-protein kinase MRCK beta	VKDANLTLESK	609.342	1216.6694	2	22	-777.777	-777.777	-777.777	-777.777	0	0	1125.0396	0	0	0	1216.6663	609.3399855	1216.665446	0	FALSE			-777.777	-777.777	-777.777	1	6.4	M:\Shao-En\MSDATA\kinaseinhib\k252a\solcomp\100x\J4\kinaseinhib_k252a_solcomp_100x_J4_combo.mgf.html		4	-777.777	-777.777	M:\Shao-En\MSDATA\kinaseinhib\k252a\solcomp\100x\J4\m03152008_j4_6.raw		0	1216.666295		0	FALSE	0	-777.777
-1	1	0	1.042	0.17	IPI:IPI00477763.4	196189	SPACER	SWISS-PROT:Q9Y5S2|TREMBL:Q86TR8;Q86XZ8|ENSEMBL:ENSP00000355237|REFSEQ:NP_006026|H-INV:HIT000070596|VEGA:OTTHUMP00000028140;OTTHUMP00000066098 Tax_Id=9606 Gene_Symbol=CDC42BPB Serine/threonine-protein kinase MRCK beta	VPKPTGVK	421.2785	840.5424	2	42	-777.777	-777.777	-777.777	-777.777	785.1266963	5.899875172	785.0343	785.4319258	786.3191	5029.640361	840.5404	421.2773543	840.5401832	824.5116842	FALSE			-777.777	-777.777	-777.777	1	25.3	M:\Shao-En\MSDATA\kinaseinhib\k252a\solcomp\100x\J4\kinaseinhib_k252a_solcomp_100x_J4_combo.mgf.html	2Lys8	4	-777.777	-777.777	M:\Shao-En\MSDATA\kinaseinhib\k252a\solcomp\100x\J4\m03152008_j4_6.raw		3324783.051	824.5119647		421.2785053	TRUE	421.2773596	-777.777
-1	1	0	1.042	0.17	IPI:IPI00477763.4	196189	SPACER	SWISS-PROT:Q9Y5S2|TREMBL:Q86TR8;Q86XZ8|ENSEMBL:ENSP00000355237|REFSEQ:NP_006026|H-INV:HIT000070596|VEGA:OTTHUMP00000028140;OTTHUMP00000066098 Tax_Id=9606 Gene_Symbol=CDC42BPB Serine/threonine-protein kinase MRCK beta	VPKPTGVK	413.2641	824.5137	2	33	-777.777	-777.777	-777.777	-777.777	0	0	785.2848	0	0	0	824.5119	413.2629913	824.5114572	0	FALSE			-777.777	-777.777	-777.777	1	11.4	M:\Shao-En\MSDATA\kinaseinhib\k252a\solcomp\100x\J4\kinaseinhib_k252a_solcomp_100x_J4_combo.mgf.html		4	-777.777	-777.777	M:\Shao-En\MSDATA\kinaseinhib\k252a\solcomp\100x\J4\m03152008_j4_6.raw		0	824.5119647		0	TRUE	0	-777.777
-1	1	0	1.042	0.17	IPI:IPI00477763.4	196189	SPACER	SWISS-PROT:Q9Y5S2|TREMBL:Q86TR8;Q86XZ8|ENSEMBL:ENSP00000355237|REFSEQ:NP_006026|H-INV:HIT000070596|VEGA:OTTHUMP00000028140;OTTHUMP00000066098 Tax_Id=9606 Gene_Symbol=CDC42BPB Serine/threonine-protein kinase MRCK beta	VTASLLGAPSK	526.3167	1050.6188	2	80	-777.777	-777.777	-777.777	-777.777	2291.359653	10.06003758	2290.6186	2291.064872	2291.9257	62948.37827	1050.6164	526.315069	1050.615613	1042.601589	FALSE			-777.777	-777.777	-777.777	1	56.2	M:\Shao-En\MSDATA\kinaseinhib\k252a\solcomp\100x\J4\kinaseinhib_k252a_solcomp_100x_J4_combo.mgf.html	1Lys8	4	-777.777	-777.777	M:\Shao-En\MSDATA\kinaseinhib\k252a\solcomp\100x\J4\m03152008_j4_6.raw		28397526.94	1042.602235		526.316645	TRUE	526.3150141	-777.777
-1	1	0	1.042	0.17	IPI:IPI00477763.4	196189	SPACER	SWISS-PROT:Q9Y5S2|TREMBL:Q86TR8;Q86XZ8|ENSEMBL:ENSP00000355237|REFSEQ:NP_006026|H-INV:HIT000070596|VEGA:OTTHUMP00000028140;OTTHUMP00000066098 Tax_Id=9606 Gene_Symbol=CDC42BPB Serine/threonine-protein kinase MRCK beta	VTASLLGAPSK	522.31	1042.6055	2	60	-777.777	-777.777	-777.777	-777.777	0	0	2289.333	0	0	0	1042.6022	522.3083875	1042.60225	0	FALSE			-777.777	-777.777	-777.777	1	38.4	M:\Shao-En\MSDATA\kinaseinhib\k252a\solcomp\100x\J4\kinaseinhib_k252a_solcomp_100x_J4_combo.mgf.html		4	-777.777	-777.777	M:\Shao-En\MSDATA\kinaseinhib\k252a\solcomp\100x\J4\m03152008_j4_6.raw		0	1042.602235		0	TRUE	0	-777.777
-1	1	0	1.042	0.17	IPI:IPI00477763.4	196189	SPACER	SWISS-PROT:Q9Y5S2|TREMBL:Q86TR8;Q86XZ8|ENSEMBL:ENSP00000355237|REFSEQ:NP_006026|H-INV:HIT000070596|VEGA:OTTHUMP00000028140;OTTHUMP00000066098 Tax_Id=9606 Gene_Symbol=CDC42BPB Serine/threonine-protein kinase MRCK beta	WVGILEGLQSILHK	800.9725	1599.9305	2	79	-777.777	-777.777	-777.777	-777.777	3255.280455	10.66596234	3254.9438	3255.263156	3255.2016	49092.09062	1599.9228	800.9696002	1599.924675	1591.909439	FALSE			-777.777	-777.777	-777.777	1	63.7	M:\Shao-En\MSDATA\kinaseinhib\k252a\solcomp\100x\J4\kinaseinhib_k252a_solcomp_100x_J4_combo.mgf.html	1Lys8	4	-777.777	-777.777	M:\Shao-En\MSDATA\kinaseinhib\k252a\solcomp\100x\J4\m03152008_j4_6.raw		11651296.25	1591.908575		800.9723917	TRUE	800.9694918	-777.777
-1	1	0	1.042	0.17	IPI:IPI00477763.4	196189	SPACER	SWISS-PROT:Q9Y5S2|TREMBL:Q86TR8;Q86XZ8|ENSEMBL:ENSP00000355237|REFSEQ:NP_006026|H-INV:HIT000070596|VEGA:OTTHUMP00000028140;OTTHUMP00000066098 Tax_Id=9606 Gene_Symbol=CDC42BPB Serine/threonine-protein kinase MRCK beta	WVGILEGLQSILHK	796.966	1591.9175	2	68	-777.777	-777.777	-777.777	-777.777	0	0	3256.0167	0	0	0	1591.9086	796.9631187	1591.911712	0	FALSE			-777.777	-777.777	-777.777	1	48.4	M:\Shao-En\MSDATA\kinaseinhib\k252a\solcomp\100x\J4\kinaseinhib_k252a_solcomp_100x_J4_combo.mgf.html		4	-777.777	-777.777	M:\Shao-En\MSDATA\kinaseinhib\k252a\solcomp\100x\J4\m03152008_j4_6.raw		0	1591.908575		0	TRUE	0	-777.777
-1	1	0	1.042	0.17	IPI:IPI00477763.4	196189	SPACER	SWISS-PROT:Q9Y5S2|TREMBL:Q86TR8;Q86XZ8|ENSEMBL:ENSP00000355237|REFSEQ:NP_006026|H-INV:HIT000070596|VEGA:OTTHUMP00000028140;OTTHUMP00000066098 Tax_Id=9606 Gene_Symbol=CDC42BPB Serine/threonine-protein kinase MRCK beta	WVGILEGLQSILHK	534.3169	1599.929	3	28	-777.777	-777.777	-777.777	-777.777	3255.485327	8.431483989	3254.4078	3255.245322	3255.2016	75149.12054	1599.9228	534.3152321	1599.923908	1591.90994	FALSE			-777.777	-777.777	-777.777	1	16.3	M:\Shao-En\MSDATA\kinaseinhib\k252a\solcomp\100x\J4\kinaseinhib_k252a_solcomp_100x_J4_combo.mgf.html	1Lys8	4	-777.777	-777.777	M:\Shao-En\MSDATA\kinaseinhib\k252a\solcomp\100x\J4\m03152008_j4_6.raw		33153576.53	1591.908575		534.316931	TRUE	534.3152631	-777.777
-1	1	0	1.042	0.17	IPI:IPI00477763.4	196189	SPACER	SWISS-PROT:Q9Y5S2|TREMBL:Q86TR8;Q86XZ8|ENSEMBL:ENSP00000355237|REFSEQ:NP_006026|H-INV:HIT000070596|VEGA:OTTHUMP00000028140;OTTHUMP00000066098 Tax_Id=9606 Gene_Symbol=CDC42BPB Serine/threonine-protein kinase MRCK beta	WVGILEGLQSILHK	531.6459	1591.9158	3	25	-777.777	-777.777	-777.777	-777.777	0	0	3254.6772	0	0	0	1591.9086	531.6442444	1591.910945	0	FALSE			-777.777	-777.777	-777.777	1	7.5	M:\Shao-En\MSDATA\kinaseinhib\k252a\solcomp\100x\J4\kinaseinhib_k252a_solcomp_100x_J4_combo.mgf.html		4	-777.777	-777.777	M:\Shao-En\MSDATA\kinaseinhib\k252a\solcomp\100x\J4\m03152008_j4_6.raw		0	1591.908575		0	FALSE	0	-777.777
-1	1	0	0.92	0.16	IPI:IPI00005625.2	136622	SPACER	ENSEMBL:ENSP00000355168 Tax_Id=9606 Gene_Symbol=CTR9 136 kDa protein	ACFCLLEGDKMDQADAQFHFVLNQSPNNIPALLGK	995.2415	3976.9367	4	21	-777.777	-777.777	-777.777	-777.777	0	0	3117.2341	0	0	0	3976.9244	995.2377027	3976.92176	0	FALSE			-777.777	-777.777	-777.777	1	12	M:\Shao-En\MSDATA\kinaseinhib\k252a\solcomp\100x\J4\kinaseinhib_k252a_solcomp_100x_J4_combo.mgf.html	2Lys8	5	-777.777	-777.777	M:\Shao-En\MSDATA\kinaseinhib\k252a\solcomp\100x\J4\m03152008_j4_6.raw		0	3846.853106		0	FALSE	0	-777.777
-1	1	0	0.92	0.16	IPI:IPI00005625.2	136622	SPACER	ENSEMBL:ENSP00000355168 Tax_Id=9606 Gene_Symbol=CTR9 136 kDa protein	ACISFNKK	484.2557	966.4968	2	23	-777.777	-777.777	-777.777	-777.777	0	0	902.9357	0	0	0	966.4957	484.2542634	966.4940013	0	FALSE			-777.777	-777.777	-777.777	1	5.9	M:\Shao-En\MSDATA\kinaseinhib\k252a\solcomp\100x\J4\kinaseinhib_k252a_solcomp_100x_J4_combo.mgf.html		5	-777.777	-777.777	M:\Shao-En\MSDATA\kinaseinhib\k252a\solcomp\100x\J4\m03152008_j4_6.raw		0	909.4742101		0	FALSE	0	-777.777
-1	1	0	0.92	0.16	IPI:IPI00005625.2	136622	SPACER	ENSEMBL:ENSP00000355168 Tax_Id=9606 Gene_Symbol=CTR9 136 kDa protein	ALELNSK	391.7292	781.4439	2	32	-777.777	-777.777	-777.777	-777.777	913.4722301	10.05364669	910.8574	913.7693763	912.8921	8766.862135	781.4425	391.7281908	781.4418562	773.4282145	FALSE			-777.777	-777.777	-777.777	1	7	M:\Shao-En\MSDATA\kinaseinhib\k252a\solcomp\100x\J4\kinaseinhib_k252a_solcomp_100x_J4_combo.mgf.html	1Lys8	5	-777.777	-777.777	M:\Shao-En\MSDATA\kinaseinhib\k252a\solcomp\100x\J4\m03152008_j4_6.raw		6350238.016	773.4283047		391.7292696	TRUE	391.7282605	-777.777
-1	1	0	0.92	0.16	IPI:IPI00005625.2	136622	SPACER	ENSEMBL:ENSP00000355168 Tax_Id=9606 Gene_Symbol=CTR9 136 kDa protein	ALELNSK	387.7222	773.4298	2	25	-777.777	-777.777	-777.777	-777.777	0	0	910.6151	0	0	0	773.4283	387.7212093	773.4278932	0	FALSE			-777.777	-777.777	-777.777	1	5.8	M:\Shao-En\MSDATA\kinaseinhib\k252a\solcomp\100x\J4\kinaseinhib_k252a_solcomp_100x_J4_combo.mgf.html		5	-777.777	-777.777	M:\Shao-En\MSDATA\kinaseinhib\k252a\solcomp\100x\J4\m03152008_j4_6.raw		0	773.4283047		0	FALSE	0	-777.777
-1	1	0	0.92	0.16	IPI:IPI00005625.2	136622	SPACER	ENSEMBL:ENSP00000355168 Tax_Id=9606 Gene_Symbol=CTR9 136 kDa protein	CVGALVGLAVLELNNK	839.4788	1676.943	2	124	-777.777	-777.777	-777.777	-777.777	3196.336938	19.80476397	3191.0549	3195.265045	3193.7727	63285.43826	1676.9374	839.4757223	1676.936919	1668.92411	FALSE			-777.777	-777.777	-777.777	1	109.6	M:\Shao-En\MSDATA\kinaseinhib\k252a\solcomp\100x\J4\kinaseinhib_k252a_solcomp_100x_J4_combo.mgf.html	1Lys8	5	-777.777	-777.777	M:\Shao-En\MSDATA\kinaseinhib\k252a\solcomp\100x\J4\m03152008_j4_6.raw		13936465.32	1611.90177		839.4789359	TRUE	839.4758581	-777.777
-1	1	0	0.92	0.16	IPI:IPI00005625.2	136622	SPACER	ENSEMBL:ENSP00000355168 Tax_Id=9606 Gene_Symbol=CTR9 136 kDa protein	CVGALVGLAVLELNNK	835.4723	1668.9301	2	76	-777.777	-777.777	-777.777	-777.777	0	0	3191.3236	0	0	0	1668.9232	835.4692408	1668.923956	0	FALSE			-777.777	-777.777	-777.777	1	53.8	M:\Shao-En\MSDATA\kinaseinhib\k252a\solcomp\100x\J4\kinaseinhib_k252a_solcomp_100x_J4_combo.mgf.html		5	-777.777	-777.777	M:\Shao-En\MSDATA\kinaseinhib\k252a\solcomp\100x\J4\m03152008_j4_6.raw		0	1611.90177		0	TRUE	0	-777.777
-1	1	0	0.92	0.16	IPI:IPI00005625.2	136622	SPACER	ENSEMBL:ENSP00000355168 Tax_Id=9606 Gene_Symbol=CTR9 136 kDa protein	CVGALVGLAVLELNNK	559.9879	1676.9418	3	60	-777.777	-777.777	-777.777	-777.777	3196.328341	19.80476397	3190.4918	3195.227764	3193.7727	36745.38215	1676.9374	559.9861135	1676.936552	1668.925544	FALSE			-777.777	-777.777	-777.777	1	44.6	M:\Shao-En\MSDATA\kinaseinhib\k252a\solcomp\100x\J4\kinaseinhib_k252a_solcomp_100x_J4_combo.mgf.html	1Lys8	5	-777.777	-777.777	M:\Shao-En\MSDATA\kinaseinhib\k252a\solcomp\100x\J4\m03152008_j4_6.raw		15016287.58	1611.90177		559.9887994	TRUE	559.9870129	-777.777
-1	1	0	0.92	0.16	IPI:IPI00005625.2	136622	SPACER	ENSEMBL:ENSP00000355168 Tax_Id=9606 Gene_Symbol=CTR9 136 kDa protein	CVGALVGLAVLELNNKEADSIK	771.7569	2312.2488	3	56	-777.777	-777.777	-777.777	-777.777	3104.962947	8.524499053	3103.2	3104.664041	3104.5987	87123.95257	2312.2409	771.7541351	2312.240617	2312.241201	FALSE			-777.777	-777.777	-777.777	1	49.7	M:\Shao-En\MSDATA\kinaseinhib\k252a\solcomp\100x\J4\kinaseinhib_k252a_solcomp_100x_J4_combo.mgf.html		5	-777.777	-777.777	M:\Shao-En\MSDATA\kinaseinhib\k252a\solcomp\100x\J4\m03152008_j4_6.raw		21646766.14	2255.21946		771.7566543	TRUE	771.7538894	-777.777
-1	1	0	0.92	0.16	IPI:IPI00005625.2	136622	SPACER	ENSEMBL:ENSP00000355168 Tax_Id=9606 Gene_Symbol=CTR9 136 kDa protein	CVGALVGLAVLELNNKEADSIK	777.0994	2328.2763	3	41	-777.777	-777.777	-777.777	-777.777	0	0	3103.486	0	0	0	2328.2693	777.0966104	2328.268043	0	FALSE			-777.777	-777.777	-777.777	1	23.8	M:\Shao-En\MSDATA\kinaseinhib\k252a\solcomp\100x\J4\kinaseinhib_k252a_solcomp_100x_J4_combo.mgf.html	2Lys8	5	-777.777	-777.777	M:\Shao-En\MSDATA\kinaseinhib\k252a\solcomp\100x\J4\m03152008_j4_6.raw		0	2255.21946		0	TRUE	0	-777.777
-1	1	0	0.92	0.16	IPI:IPI00005625.2	136622	SPACER	ENSEMBL:ENSP00000355168 Tax_Id=9606 Gene_Symbol=CTR9 136 kDa protein	DKGNFYEASDWFK	811.8787	1621.7429	2	88	-777.777	-777.777	-777.777	-777.777	2782.764895	8.14248784	2780.7991	2782.883654	2782.1393	295392.685	1621.7383	811.8757498	1621.736974	1605.707851	FALSE			-777.777	-777.777	-777.777	1	67.1	M:\Shao-En\MSDATA\kinaseinhib\k252a\solcomp\100x\J4\kinaseinhib_k252a_solcomp_100x_J4_combo.mgf.html	2Lys8	5	-777.777	-777.777	M:\Shao-En\MSDATA\kinaseinhib\k252a\solcomp\100x\J4\m03152008_j4_6.raw		68732531.75	1605.709945		811.8784998	TRUE	811.8755496	-777.777
-1	1	0	0.92	0.16	IPI:IPI00005625.2	136622	SPACER	ENSEMBL:ENSP00000355168 Tax_Id=9606 Gene_Symbol=CTR9 136 kDa protein	DKGNFYEASDWFK	803.8646	1605.7146	2	84	-777.777	-777.777	-777.777	-777.777	0	0	2781.0613	0	0	0	1605.7099	803.8616868	1605.708848	0	FALSE			-777.777	-777.777	-777.777	1	73.9	M:\Shao-En\MSDATA\kinaseinhib\k252a\solcomp\100x\J4\kinaseinhib_k252a_solcomp_100x_J4_combo.mgf.html		5	-777.777	-777.777	M:\Shao-En\MSDATA\kinaseinhib\k252a\solcomp\100x\J4\m03152008_j4_6.raw		0	1605.709945		0	TRUE	0	-777.777
-1	1	0	0.92	0.16	IPI:IPI00005625.2	136622	SPACER	ENSEMBL:ENSP00000355168 Tax_Id=9606 Gene_Symbol=CTR9 136 kDa protein	DKGNFYEASDWFK	536.2459	1605.7158	3	28	-777.777	-777.777	-777.777	-777.777	2782.705356	8.14248784	2781.5916	2782.899518	2782.1393	96364.95579	1605.7099	536.2442232	1605.710881	1605.71019	FALSE			-777.777	-777.777	-777.777	1	21.2	M:\Shao-En\MSDATA\kinaseinhib\k252a\solcomp\100x\J4\kinaseinhib_k252a_solcomp_100x_J4_combo.mgf.html		5	-777.777	-777.777	M:\Shao-En\MSDATA\kinaseinhib\k252a\solcomp\100x\J4\m03152008_j4_6.raw		41858891.56	1605.709945		536.2451031	TRUE	536.2434262	-777.777
-1	1	0	0.92	0.16	IPI:IPI00005625.2	136622	SPACER	ENSEMBL:ENSP00000355168 Tax_Id=9606 Gene_Symbol=CTR9 136 kDa protein	DKGNFYEASDWFK	541.5884	1621.7434	3	24	-777.777	-777.777	-777.777	-777.777	0	0	2781.3234	0	0	0	1621.7383	541.5866985	1621.738307	0	FALSE			-777.777	-777.777	-777.777	1	9	M:\Shao-En\MSDATA\kinaseinhib\k252a\solcomp\100x\J4\kinaseinhib_k252a_solcomp_100x_J4_combo.mgf.html	2Lys8	5	-777.777	-777.777	M:\Shao-En\MSDATA\kinaseinhib\k252a\solcomp\100x\J4\m03152008_j4_6.raw		0	1605.709945		0	FALSE	0	-777.777
-1	1	0	0.92	0.16	IPI:IPI00005625.2	136622	SPACER	ENSEMBL:ENSP00000355168 Tax_Id=9606 Gene_Symbol=CTR9 136 kDa protein	DLITQATLLYTMADK	852.9547	1703.8948	2	105	-777.777	-777.777	-777.777	-777.777	3268.090257	10.67585328	3265.5533	3267.656981	3268.5079	193046.7393	1703.8895	852.95156	1703.888595	1695.874865	FALSE			-777.777	-777.777	-777.777	1	95.6	M:\Shao-En\MSDATA\kinaseinhib\k252a\solcomp\100x\J4\kinaseinhib_k252a_solcomp_100x_J4_combo.mgf.html	1Lys8	5	-777.777	-777.777	M:\Shao-En\MSDATA\kinaseinhib\k252a\solcomp\100x\J4\m03152008_j4_6.raw		41391528.15	1695.875305		852.9546293	TRUE	852.9514894	-777.777
-1	1	0	0.92	0.16	IPI:IPI00005625.2	136622	SPACER	ENSEMBL:ENSP00000355168 Tax_Id=9606 Gene_Symbol=CTR9 136 kDa protein	DLITQATLLYTMADK	848.9491	1695.8836	2	80	-777.777	-777.777	-777.777	-777.777	0	0	3265.2827	0	0	0	1695.8753	848.9459785	1695.877432	0	FALSE			-777.777	-777.777	-777.777	1	73.8	M:\Shao-En\MSDATA\kinaseinhib\k252a\solcomp\100x\J4\kinaseinhib_k252a_solcomp_100x_J4_combo.mgf.html		5	-777.777	-777.777	M:\Shao-En\MSDATA\kinaseinhib\k252a\solcomp\100x\J4\m03152008_j4_6.raw		0	1695.875305		0	TRUE	0	-777.777
-1	1	0	0.92	0.16	IPI:IPI00005625.2	136622	SPACER	ENSEMBL:ENSP00000355168 Tax_Id=9606 Gene_Symbol=CTR9 136 kDa protein	DLITQATLLYTMADK	856.945	1711.8754	2	75	-777.777	-777.777	-777.777	-777.777	0	0	3120.4545	0	0	0	1711.8702	856.9418416	1711.869158	0	FALSE			-777.777	-777.777	-777.777	1	65.3	M:\Shao-En\MSDATA\kinaseinhib\k252a\solcomp\100x\J4\kinaseinhib_k252a_solcomp_100x_J4_combo.mgf.html	1Met(ox)	5	-777.777	-777.777	M:\Shao-En\MSDATA\kinaseinhib\k252a\solcomp\100x\J4\m03152008_j4_6.raw		0	1695.875305		0	TRUE	0	-777.777
-1	1	0	0.92	0.16	IPI:IPI00005625.2	136622	SPACER	ENSEMBL:ENSP00000355168 Tax_Id=9606 Gene_Symbol=CTR9 136 kDa protein	DLITQATLLYTMADK	860.9532	1719.8918	2	74	-777.777	-777.777	-777.777	-777.777	3121.123972	10.72071851	3120.1866	3120.596313	3119.6793	50436.05681	1719.8844	860.9500231	1719.885521	1711.869703	FALSE			-777.777	-777.777	-777.777	1	59.4	M:\Shao-En\MSDATA\kinaseinhib\k252a\solcomp\100x\J4\kinaseinhib_k252a_solcomp_100x_J4_combo.mgf.html	1Met(ox) 1Lys8	5	-777.777	-777.777	M:\Shao-En\MSDATA\kinaseinhib\k252a\solcomp\100x\J4\m03152008_j4_6.raw		10682340.63	1695.875305		860.9531613	TRUE	860.9499844	-777.777
-1	1	0	0.92	0.16	IPI:IPI00005625.2	136622	SPACER	ENSEMBL:ENSP00000355168 Tax_Id=9606 Gene_Symbol=CTR9 136 kDa protein	DLITQATLLYTMADK	566.3014	1695.8824	3	59	-777.777	-777.777	-777.777	-777.777	3267.593843	8.432134017	3266.1027	3267.780318	3268.5079	48598.9501	1695.8753	566.2995843	1695.876965	1695.876502	FALSE			-777.777	-777.777	-777.777	1	42.3	M:\Shao-En\MSDATA\kinaseinhib\k252a\solcomp\100x\J4\kinaseinhib_k252a_solcomp_100x_J4_combo.mgf.html		5	-777.777	-777.777	M:\Shao-En\MSDATA\kinaseinhib\k252a\solcomp\100x\J4\m03152008_j4_6.raw		19931208.69	1695.875305		566.3012565	TRUE	566.2994408	-777.777
-1	1	0	0.92	0.16	IPI:IPI00005625.2	136622	SPACER	ENSEMBL:ENSP00000355168 Tax_Id=9606 Gene_Symbol=CTR9 136 kDa protein	DLITQATLLYTMADK	568.9732	1703.8979	3	47	-777.777	-777.777	-777.777	-777.777	0	0	3265.8218	0	0	0	1703.8895	568.971372	1703.892328	0	FALSE			-777.777	-777.777	-777.777	1	35.5	M:\Shao-En\MSDATA\kinaseinhib\k252a\solcomp\100x\J4\kinaseinhib_k252a_solcomp_100x_J4_combo.mgf.html	1Lys8	5	-777.777	-777.777	M:\Shao-En\MSDATA\kinaseinhib\k252a\solcomp\100x\J4\m03152008_j4_6.raw		0	1695.875305		0	TRUE	0	-777.777
-1	1	0	0.92	0.16	IPI:IPI00005625.2	136622	SPACER	ENSEMBL:ENSP00000355168 Tax_Id=9606 Gene_Symbol=CTR9 136 kDa protein	DTDEVIELDFDQLPEGDEVISILK	911.4559	2731.3458	3	49	-777.777	-777.777	-777.777	-777.777	3401.561883	11.16495901	3400.916	3401.439197	3401.1996	26992.1343	2731.3327	911.4524897	2731.335681	2731.333767	FALSE			-777.777	-777.777	-777.777	1	41.4	M:\Shao-En\MSDATA\kinaseinhib\k252a\solcomp\100x\J4\kinaseinhib_k252a_solcomp_100x_J4_combo.mgf.html		5	-777.777	-777.777	M:\Shao-En\MSDATA\kinaseinhib\k252a\solcomp\100x\J4\m03152008_j4_6.raw		5227312.963	2731.332685		911.4541024	TRUE	911.4506922	-777.777
-1	1	0	0.92	0.16	IPI:IPI00005625.2	136622	SPACER	ENSEMBL:ENSP00000355168 Tax_Id=9606 Gene_Symbol=CTR9 136 kDa protein	DTDEVIELDFDQLPEGDEVISILK	914.1261	2739.3564	3	46	-777.777	-777.777	-777.777	-777.777	0	0	3400.033	0	0	0	2739.3469	914.1226774	2739.346244	0	FALSE			-777.777	-777.777	-777.777	1	30.9	M:\Shao-En\MSDATA\kinaseinhib\k252a\solcomp\100x\J4\kinaseinhib_k252a_solcomp_100x_J4_combo.mgf.html	1Lys8	5	-777.777	-777.777	M:\Shao-En\MSDATA\kinaseinhib\k252a\solcomp\100x\J4\m03152008_j4_6.raw		0	2731.332685		0	TRUE	0	-777.777
-1	1	0	0.92	0.16	IPI:IPI00005625.2	136622	SPACER	ENSEMBL:ENSP00000355168 Tax_Id=9606 Gene_Symbol=CTR9 136 kDa protein	DVFAQVR	420.7385	839.4624	2	44	-777.777	-777.777	-777.777	-777.777	2339.493786	9.765161566	2340.0422	2340.276946	2339.5416	155307.4782	839.4596	420.7373568	839.4601882	833.4399067	FALSE			-777.777	-777.777	-777.777	1	26.1	M:\Shao-En\MSDATA\kinaseinhib\k252a\solcomp\100x\J4\kinaseinhib_k252a_solcomp_100x_J4_combo.mgf.html	1Arg6	5	-777.777	-777.777	M:\Shao-En\MSDATA\kinaseinhib\k252a\solcomp\100x\J4\m03152008_j4_6.raw		100618309	833.4395347		420.738454	TRUE	420.7373108	-777.777
-1	1	0	0.92	0.16	IPI:IPI00005625.2	136622	SPACER	ENSEMBL:ENSP00000355168 Tax_Id=9606 Gene_Symbol=CTR9 136 kDa protein	DVFAQVR	417.7288	833.443	2	30	-777.777	-777.777	-777.777	-777.777	0	0	2337.152	0	0	0	833.4395	417.7276707	833.440816	0	FALSE			-777.777	-777.777	-777.777	1	10.9	M:\Shao-En\MSDATA\kinaseinhib\k252a\solcomp\100x\J4\kinaseinhib_k252a_solcomp_100x_J4_combo.mgf.html		5	-777.777	-777.777	M:\Shao-En\MSDATA\kinaseinhib\k252a\solcomp\100x\J4\m03152008_j4_6.raw		0	833.4395347		0	TRUE	0	-777.777
-1	1	0	0.92	0.16	IPI:IPI00005625.2	136622	SPACER	ENSEMBL:ENSP00000355168 Tax_Id=9606 Gene_Symbol=CTR9 136 kDa protein	EALQINQDHPDAWSLIGNLHLAK	861.7849	2582.333	3	87	-777.777	-777.777	-777.777	-777.777	2930.536145	12.4724562	2926.9109	2929.949903	2929.7607	230995.3994	2582.3241	861.7817192	2582.32337	2582.323825	FALSE			-777.777	-777.777	-777.777	1	77.3	M:\Shao-En\MSDATA\kinaseinhib\k252a\solcomp\100x\J4\kinaseinhib_k252a_solcomp_100x_J4_combo.mgf.html		5	-777.777	-777.777	M:\Shao-En\MSDATA\kinaseinhib\k252a\solcomp\100x\J4\m03152008_j4_6.raw		48521318.27	2582.324085		861.784932	TRUE	861.7817512	-777.777
-1	1	0	0.92	0.16	IPI:IPI00005625.2	136622	SPACER	ENSEMBL:ENSP00000355168 Tax_Id=9606 Gene_Symbol=CTR9 136 kDa protein	EALQINQDHPDAWSLIGNLHLAK	864.4574	2590.3505	3	46	-777.777	-777.777	-777.777	-777.777	0	0	2928.4643	0	0	0	2590.3383	864.4542069	2590.340832	0	FALSE			-777.777	-777.777	-777.777	1	34.5	M:\Shao-En\MSDATA\kinaseinhib\k252a\solcomp\100x\J4\kinaseinhib_k252a_solcomp_100x_J4_combo.mgf.html	1Lys8	5	-777.777	-777.777	M:\Shao-En\MSDATA\kinaseinhib\k252a\solcomp\100x\J4\m03152008_j4_6.raw		0	2582.324085		0	TRUE	0	-777.777
-1	1	0	0.92	0.16	IPI:IPI00005625.2	136622	SPACER	ENSEMBL:ENSP00000355168 Tax_Id=9606 Gene_Symbol=CTR9 136 kDa protein	EATADISDVWLNLAHIYVEQK	808.4193	2422.2362	3	43	-777.777	-777.777	-777.777	-777.777	3280.118633	12.74105205	3278.4415	3279.859187	3279.7732	164417.3102	2422.2259	808.4163658	2422.227309	2414.210322	FALSE			-777.777	-777.777	-777.777	1	33.2	M:\Shao-En\MSDATA\kinaseinhib\k252a\solcomp\100x\J4\kinaseinhib_k252a_solcomp_100x_J4_combo.mgf.html	1Lys8	5	-777.777	-777.777	M:\Shao-En\MSDATA\kinaseinhib\k252a\solcomp\100x\J4\m03152008_j4_6.raw		38279248.94	2414.211745		808.4192424	TRUE	808.4163082	-777.777
-1	1	0	0.92	0.16	IPI:IPI00005625.2	136622	SPACER	ENSEMBL:ENSP00000355168 Tax_Id=9606 Gene_Symbol=CTR9 136 kDa protein	EATADISDVWLNLAHIYVEQK	805.7452	2414.2137	3	37	-777.777	-777.777	-777.777	-777.777	3291.934784	9.907797847	3292.2891	3293.334865	3293.2976	1257.545215	2414.2117	805.7422781	2414.205046	2414.208024	FALSE			-777.777	-777.777	-777.777	1	31.3	M:\Shao-En\MSDATA\kinaseinhib\k252a\solcomp\100x\J4\kinaseinhib_k252a_solcomp_100x_J4_combo.mgf.html		5	-777.777	-777.777	M:\Shao-En\MSDATA\kinaseinhib\k252a\solcomp\100x\J4\m03152008_j4_1.raw		291536.0632	2414.211745		805.7457805	TRUE	805.7428586	-777.777
-1	1	0	0.92	0.16	IPI:IPI00005625.2	136622	SPACER	ENSEMBL:ENSP00000355168 Tax_Id=9606 Gene_Symbol=CTR9 136 kDa protein	EATADISDVWLNLAHIYVEQK	805.7475	2414.2206	3	29	-777.777	-777.777	-777.777	-777.777	0	0	3275.5038	0	0	0	2414.2117	805.7445781	2414.211946	0	FALSE			-777.777	-777.777	-777.777	1	23.7	M:\Shao-En\MSDATA\kinaseinhib\k252a\solcomp\100x\J4\kinaseinhib_k252a_solcomp_100x_J4_combo.mgf.html		5	-777.777	-777.777	M:\Shao-En\MSDATA\kinaseinhib\k252a\solcomp\100x\J4\m03152008_j4_6.raw		0	2414.211745		0	TRUE	0	-777.777
-1	1	0	0.92	0.16	IPI:IPI00005625.2	136622	SPACER	ENSEMBL:ENSP00000355168 Tax_Id=9606 Gene_Symbol=CTR9 136 kDa protein	EATADISDVWLNLAHIYVEQK	805.7435	2414.2088	3	14	-777.777	-777.777	-777.777	-777.777	0	0	4158.2711	0	0	0	2414.2117	805.7405781	2414.199946	0	FALSE			-777.777	-777.777	-777.777	1	11.2	M:\Shao-En\MSDATA\kinaseinhib\k252a\solcomp\100x\J4\kinaseinhib_k252a_solcomp_100x_J4_combo.mgf.html		5	-777.777	-777.777	M:\Shao-En\MSDATA\kinaseinhib\k252a\solcomp\100x\J4\m03152008_j4_6.raw		0	2414.211745		0	FALSE	0	-777.777
-1	1	0	0.92	0.16	IPI:IPI00005625.2	136622	SPACER	ENSEMBL:ENSP00000355168 Tax_Id=9606 Gene_Symbol=CTR9 136 kDa protein	EHPNYVDCYLR	736.3443	1470.6741	2	30	-777.777	-777.777	-777.777	-777.777	2406.220232	12.04923089	2404.073	2405.935138	2404.5911	252259.6049	1470.6657	736.3416987	1470.668872	1464.643846	FALSE			-777.777	-777.777	-777.777	1	19.7	M:\Shao-En\MSDATA\kinaseinhib\k252a\solcomp\100x\J4\kinaseinhib_k252a_solcomp_100x_J4_combo.mgf.html	1Arg6	5	-777.777	-777.777	M:\Shao-En\MSDATA\kinaseinhib\k252a\solcomp\100x\J4\m03152008_j4_6.raw		67623186.27	1407.62412		736.3414904	TRUE	736.3388892	-777.777
-1	1	0	0.92	0.16	IPI:IPI00005625.2	136622	SPACER	ENSEMBL:ENSP00000355168 Tax_Id=9606 Gene_Symbol=CTR9 136 kDa protein	EHPNYVDCYLR	489.2238	1464.6497	3	29	-777.777	-777.777	-777.777	-777.777	2405.91288	10.07087064	2403.8154	2406.522442	2406.4195	109550.4066	1464.6456	489.2223404	1464.645233	1464.646519	FALSE			-777.777	-777.777	-777.777	1	16.7	M:\Shao-En\MSDATA\kinaseinhib\k252a\solcomp\100x\J4\kinaseinhib_k252a_solcomp_100x_J4_combo.mgf.html		5	-777.777	-777.777	M:\Shao-En\MSDATA\kinaseinhib\k252a\solcomp\100x\J4\m03152008_j4_6.raw		54622622.06	1407.62412		489.223785	TRUE	489.2223254	-777.777
-1	1	0	0.92	0.16	IPI:IPI00005625.2	136622	SPACER	ENSEMBL:ENSP00000355168 Tax_Id=9606 Gene_Symbol=CTR9 136 kDa protein	ELELAHR	437.2483	872.482	2	48	-777.777	-777.777	-777.777	-777.777	926.2055781	13.09962669	922.6299	926.468189	927.6356	20536.41867	872.4811	437.2470805	872.4796356	866.460659	FALSE			-777.777	-777.777	-777.777	1	25.3	M:\Shao-En\MSDATA\kinaseinhib\k252a\solcomp\100x\J4\kinaseinhib_k252a_solcomp_100x_J4_combo.mgf.html	1Arg6	5	-777.777	-777.777	M:\Shao-En\MSDATA\kinaseinhib\k252a\solcomp\100x\J4\m03152008_j4_6.raw		12564638.28	866.4609947		437.248314	TRUE	437.2470946	-777.777
-1	1	0	0.92	0.16	IPI:IPI00005625.2	136622	SPACER	ENSEMBL:ENSP00000355168 Tax_Id=9606 Gene_Symbol=CTR9 136 kDa protein	EVLNAVK	386.733	771.4514	2	40	-777.777	-777.777	-777.777	-777.777	941.8521315	12.77463938	937.5796	941.8744543	940.7665	13590.46488	771.449	386.7320139	771.4495024	771.4489495	FALSE			-777.777	-777.777	-777.777	1	10.7	M:\Shao-En\MSDATA\kinaseinhib\k252a\solcomp\100x\J4\kinaseinhib_k252a_solcomp_100x_J4_combo.mgf.html		5	-777.777	-777.777	M:\Shao-En\MSDATA\kinaseinhib\k252a\solcomp\100x\J4\m03152008_j4_6.raw		10288650.56	771.4490347		386.7329483	TRUE	386.7319622	-777.777
-1	1	0	0.92	0.16	IPI:IPI00005625.2	136622	SPACER	ENSEMBL:ENSP00000355168 Tax_Id=9606 Gene_Symbol=CTR9 136 kDa protein	FDLALAATEAR	592.3257	1182.6369	2	97	-777.777	-777.777	-777.777	-777.777	2671.853656	10.2492779	2669.4003	2672.493462	2671.6821	363146.1371	1182.634	592.3237641	1182.633003	1176.613383	FALSE			-777.777	-777.777	-777.777	1	69.7	M:\Shao-En\MSDATA\kinaseinhib\k252a\solcomp\100x\J4\kinaseinhib_k252a_solcomp_100x_J4_combo.mgf.html	1Arg6	5	-777.777	-777.777	M:\Shao-En\MSDATA\kinaseinhib\k252a\solcomp\100x\J4\m03152008_j4_6.raw		136833840	1176.613855		592.3256882	TRUE	592.3237522	-777.777
-1	1	0	0.92	0.16	IPI:IPI00005625.2	136622	SPACER	ENSEMBL:ENSP00000355168 Tax_Id=9606 Gene_Symbol=CTR9 136 kDa protein	FDLALAATEAR	589.3165	1176.6185	2	80	-777.777	-777.777	-777.777	-777.777	0	0	2668.9277	0	0	0	1176.6138	589.314578	1176.614631	0	FALSE			-777.777	-777.777	-777.777	1	58.1	M:\Shao-En\MSDATA\kinaseinhib\k252a\solcomp\100x\J4\kinaseinhib_k252a_solcomp_100x_J4_combo.mgf.html		5	-777.777	-777.777	M:\Shao-En\MSDATA\kinaseinhib\k252a\solcomp\100x\J4\m03152008_j4_6.raw		0	1176.613855		0	TRUE	0	-777.777
-1	1	0	0.92	0.16	IPI:IPI00005625.2	136622	SPACER	ENSEMBL:ENSP00000355168 Tax_Id=9606 Gene_Symbol=CTR9 136 kDa protein	GALAYYK	393.2142	784.4139	2	23	-777.777	-777.777	-777.777	-777.777	0	0	2157.9853	0	0	0	784.4119	393.213184	784.4118425	0	FALSE			-777.777	-777.777	-777.777	1	0	M:\Shao-En\MSDATA\kinaseinhib\k252a\solcomp\100x\J4\kinaseinhib_k252a_solcomp_100x_J4_combo.mgf.html		5	-777.777	-777.777	M:\Shao-En\MSDATA\kinaseinhib\k252a\solcomp\100x\J4\m03152008_j4_6.raw		0	784.4119247		0	FALSE	0	-777.777
-1	1	0	0.92	0.16	IPI:IPI00005625.2	136622	SPACER	ENSEMBL:ENSP00000355168 Tax_Id=9606 Gene_Symbol=CTR9 136 kDa protein	GALAYYK	397.2215	792.4285	2	20	-777.777	-777.777	-777.777	-777.777	0	0	2158.213	0	0	0	792.4261	397.2204654	792.4264055	0	FALSE			-777.777	-777.777	-777.777	1	0	M:\Shao-En\MSDATA\kinaseinhib\k252a\solcomp\100x\J4\kinaseinhib_k252a_solcomp_100x_J4_combo.mgf.html	1Lys8	5	-777.777	-777.777	M:\Shao-En\MSDATA\kinaseinhib\k252a\solcomp\100x\J4\m03152008_j4_6.raw		0	784.4119247		0	FALSE	0	-777.777
-1	1	0	0.92	0.16	IPI:IPI00005625.2	136622	SPACER	ENSEMBL:ENSP00000355168 Tax_Id=9606 Gene_Symbol=CTR9 136 kDa protein	GDKENASQCFEK	714.8256	1427.6367	2	61	-777.777	-777.777	-777.777	-777.777	838.1690665	6.339088526	838.5004	838.1578161	839.9404	11438.28	1427.6322	714.8230981	1427.631671	1411.601025	FALSE			-777.777	-777.777	-777.777	1	52.2	M:\Shao-En\MSDATA\kinaseinhib\k252a\solcomp\100x\J4\kinaseinhib_k252a_solcomp_100x_J4_combo.mgf.html	2Lys8	5	-777.777	-777.777	M:\Shao-En\MSDATA\kinaseinhib\k252a\solcomp\100x\J4\m03152008_j4_6.raw		3239411.604	1354.58231		714.8253735	TRUE	714.8228716	-777.777
-1	1	0	0.92	0.16	IPI:IPI00005625.2	136622	SPACER	ENSEMBL:ENSP00000355168 Tax_Id=9606 Gene_Symbol=CTR9 136 kDa protein	GDKENASQCFEK	706.8105	1411.6065	2	57	-777.777	-777.777	-777.777	-777.777	0	0	836.8605	0	0	0	1411.6037	706.8080352	1411.601545	0	FALSE			-777.777	-777.777	-777.777	1	46.5	M:\Shao-En\MSDATA\kinaseinhib\k252a\solcomp\100x\J4\kinaseinhib_k252a_solcomp_100x_J4_combo.mgf.html		5	-777.777	-777.777	M:\Shao-En\MSDATA\kinaseinhib\k252a\solcomp\100x\J4\m03152008_j4_6.raw		0	1354.58231		0	TRUE	0	-777.777
-1	1	0	0.92	0.16	IPI:IPI00005625.2	136622	SPACER	ENSEMBL:ENSP00000355168 Tax_Id=9606 Gene_Symbol=CTR9 136 kDa protein	GDKENASQCFEK	471.543	1411.6072	3	14	-777.777	-777.777	-777.777	-777.777	0	0	838.7868	0	0	0	1411.6037	471.5416221	1411.603078	0	FALSE			-777.777	-777.777	-777.777	1	6.3	M:\Shao-En\MSDATA\kinaseinhib\k252a\solcomp\100x\J4\kinaseinhib_k252a_solcomp_100x_J4_combo.mgf.html		5	-777.777	-777.777	M:\Shao-En\MSDATA\kinaseinhib\k252a\solcomp\100x\J4\m03152008_j4_6.raw		0	1354.58231		0	FALSE	0	-777.777
-1	1	0	0.92	0.16	IPI:IPI00005625.2	136622	SPACER	ENSEMBL:ENSP00000355168 Tax_Id=9606 Gene_Symbol=CTR9 136 kDa protein	GGEFDEFVNDDTDDDLPISK	1118.4921	2234.9696	2	126	-777.777	-777.777	-777.777	-777.777	2848.77109	5.961933018	2848.4701	2848.771576	2848.7441	106583.0638	2234.9582	1118.487733	2234.960941	2226.943954	FALSE			-777.777	-777.777	-777.777	1	116.9	M:\Shao-En\MSDATA\kinaseinhib\k252a\solcomp\100x\J4\kinaseinhib_k252a_solcomp_100x_J4_combo.mgf.html	1Lys8	5	-777.777	-777.777	M:\Shao-En\MSDATA\kinaseinhib\k252a\solcomp\100x\J4\m03152008_j4_6.raw		15179081.56	2226.944015		1118.49145	TRUE	1118.487083	-777.777
-1	1	0	0.92	0.16	IPI:IPI00005625.2	136622	SPACER	ENSEMBL:ENSP00000355168 Tax_Id=9606 Gene_Symbol=CTR9 136 kDa protein	GGEFDEFVNDDTDDDLPISK	1114.4847	2226.9548	2	119	-777.777	-777.777	-777.777	-777.777	0	0	2849.547	0	0	0	2226.944	1114.480352	2226.946178	0	FALSE			-777.777	-777.777	-777.777	1	107.1	M:\Shao-En\MSDATA\kinaseinhib\k252a\solcomp\100x\J4\kinaseinhib_k252a_solcomp_100x_J4_combo.mgf.html		5	-777.777	-777.777	M:\Shao-En\MSDATA\kinaseinhib\k252a\solcomp\100x\J4\m03152008_j4_6.raw		0	2226.944015		0	TRUE	0	-777.777
-1	1	0	0.92	0.16	IPI:IPI00005625.2	136622	SPACER	ENSEMBL:ENSP00000355168 Tax_Id=9606 Gene_Symbol=CTR9 136 kDa protein	GSIEIPLR	442.7655	883.5164	2	29	-777.777	-777.777	-777.777	-777.777	2468.982454	9.774759099	2468.0873	2469.202134	2467.5703	81305.53203	883.5127	442.764255	883.5139847	883.5138682	FALSE			-777.777	-777.777	-777.777	1	7.8	M:\Shao-En\MSDATA\kinaseinhib\k252a\solcomp\100x\J4\kinaseinhib_k252a_solcomp_100x_J4_combo.mgf.html		5	-777.777	-777.777	M:\Shao-En\MSDATA\kinaseinhib\k252a\solcomp\100x\J4\m03152008_j4_6.raw		50147049.5	883.5126947		442.7654687	TRUE	442.7642237	-777.777
-1	1	0	0.92	0.16	IPI:IPI00005625.2	136622	SPACER	ENSEMBL:ENSP00000355168 Tax_Id=9606 Gene_Symbol=CTR9 136 kDa protein	GSIEIPLR	445.7754	889.5362	2	27	-777.777	-777.777	-777.777	-777.777	0	0	2467.0903	0	0	0	889.5328	445.7741411	889.5337569	0	FALSE			-777.777	-777.777	-777.777	1	12.7	M:\Shao-En\MSDATA\kinaseinhib\k252a\solcomp\100x\J4\kinaseinhib_k252a_solcomp_100x_J4_combo.mgf.html	1Arg6	5	-777.777	-777.777	M:\Shao-En\MSDATA\kinaseinhib\k252a\solcomp\100x\J4\m03152008_j4_6.raw		0	883.5126947		0	TRUE	0	-777.777
-1	1	0	0.92	0.16	IPI:IPI00005625.2	136622	SPACER	ENSEMBL:ENSP00000355168 Tax_Id=9606 Gene_Symbol=CTR9 136 kDa protein	GSIEIPLRDTDEVIELDFDQLPEGDEVISILK	1199.9576	3596.851	3	71	-777.777	-777.777	-777.777	-777.777	3396.372336	36.25605816	3390.1601	3396.941497	3391.3082	18109.98735	3596.8348	1199.952857	3596.836783	3596.83952	TRUE	Charge state is not the expected. Detected:	2. Expected: 3 Deci charge: 1.53	-777.777	-777.777	-777.777	1	68.1	M:\Shao-En\MSDATA\kinaseinhib\k252a\solcomp\100x\J4\kinaseinhib_k252a_solcomp_100x_J4_combo.mgf.html		5	-777.777	-777.777	M:\Shao-En\MSDATA\kinaseinhib\k252a\solcomp\100x\J4\m03152008_j4_6.raw		2341509.098	3596.834815		1199.957329	TRUE	1199.952586	-777.777
-1	1	0	0.92	0.16	IPI:IPI00005625.2	136622	SPACER	ENSEMBL:ENSP00000355168 Tax_Id=9606 Gene_Symbol=CTR9 136 kDa protein	GSIEIPLRDTDEVIELDFDQLPEGDEVISILK	1199.961	3596.861	3	60	-777.777	-777.777	-777.777	-777.777	0	0	3398.3191	0	0	0	3596.8348	1199.956257	3596.846983	0	FALSE			-777.777	-777.777	-777.777	1	55.5	M:\Shao-En\MSDATA\kinaseinhib\k252a\solcomp\100x\J4\kinaseinhib_k252a_solcomp_100x_J4_combo.mgf.html		5	-777.777	-777.777	M:\Shao-En\MSDATA\kinaseinhib\k252a\solcomp\100x\J4\m03152008_j4_6.raw		0	3596.834815		0	TRUE	0	-777.777
-1	1	0	0.92	0.16	IPI:IPI00005625.2	136622	SPACER	ENSEMBL:ENSP00000355168 Tax_Id=9606 Gene_Symbol=CTR9 136 kDa protein	GSIEIPLRDTDEVIELDFDQLPEGDEVISILK	1204.6359	3610.8859	3	51	-777.777	-777.777	-777.777	-777.777	0	0	3390.7282	0	0	0	3610.8691	1204.631135	3610.871618	0	FALSE			-777.777	-777.777	-777.777	1	46.2	M:\Shao-En\MSDATA\kinaseinhib\k252a\solcomp\100x\J4\kinaseinhib_k252a_solcomp_100x_J4_combo.mgf.html	1Arg6 1Lys8	5	-777.777	-777.777	M:\Shao-En\MSDATA\kinaseinhib\k252a\solcomp\100x\J4\m03152008_j4_6.raw		0	3596.834815		0	TRUE	0	-777.777
-1	1	0	0.92	0.16	IPI:IPI00005625.2	136622	SPACER	ENSEMBL:ENSP00000355168 Tax_Id=9606 Gene_Symbol=CTR9 136 kDa protein	HQNTEVVLYLAR	724.9032	1447.7918	2	77	-777.777	-777.777	-777.777	-777.777	2460.749776	7.970440747	2459.204	2460.49507	2460.4292	498667.9593	1447.7878	724.9006516	1447.786778	1441.766362	FALSE			-777.777	-777.777	-777.777	1	57.2	M:\Shao-En\MSDATA\kinaseinhib\k252a\solcomp\100x\J4\kinaseinhib_k252a_solcomp_100x_J4_combo.mgf.html	1Arg6	5	-777.777	-777.777	M:\Shao-En\MSDATA\kinaseinhib\k252a\solcomp\100x\J4\m03152008_j4_6.raw		136641994.4	1441.767745		724.9031106	TRUE	724.9005622	-777.777
-1	1	0	0.92	0.16	IPI:IPI00005625.2	136622	SPACER	ENSEMBL:ENSP00000355168 Tax_Id=9606 Gene_Symbol=CTR9 136 kDa protein	HQNTEVVLYLAR	721.8933	1441.772	2	51	-777.777	-777.777	-777.777	-777.777	0	0	2457.4463	0	0	0	1441.7677	721.8907655	1441.767006	0	FALSE			-777.777	-777.777	-777.777	1	34.6	M:\Shao-En\MSDATA\kinaseinhib\k252a\solcomp\100x\J4\kinaseinhib_k252a_solcomp_100x_J4_combo.mgf.html		5	-777.777	-777.777	M:\Shao-En\MSDATA\kinaseinhib\k252a\solcomp\100x\J4\m03152008_j4_6.raw		0	1441.767745		0	TRUE	0	-777.777
-1	1	0	0.92	0.16	IPI:IPI00005625.2	136622	SPACER	ENSEMBL:ENSP00000355168 Tax_Id=9606 Gene_Symbol=CTR9 136 kDa protein	IADEGHPR	447.726	893.4375	2	52	-777.777	-777.777	-777.777	-777.777	749.3127987	3.8802	749.7116	749.3071069	750.2467	3195.715494	893.4355	447.7247321	893.4349388	893.434935	FALSE			-777.777	-777.777	-777.777	1	20.7	M:\Shao-En\MSDATA\kinaseinhib\k252a\solcomp\100x\J4\kinaseinhib_k252a_solcomp_100x_J4_combo.mgf.html		5	-777.777	-777.777	M:\Shao-En\MSDATA\kinaseinhib\k252a\solcomp\100x\J4\m03152008_j4_6.raw		1872477.578	893.4355047		447.7260137	TRUE	447.7247459	-777.777
-1	1	0	0.92	0.16	IPI:IPI00005625.2	136622	SPACER	ENSEMBL:ENSP00000355168 Tax_Id=9606 Gene_Symbol=CTR9 136 kDa protein	IIMYDQNHLLGR	739.899	1477.7834	2	76	-777.777	-777.777	-777.777	-777.777	2506.172806	5.874247312	2505.8515	2506.136903	2506.0988	195463.7015	1477.7807	739.8963823	1477.778239	1471.759681	FALSE			-777.777	-777.777	-777.777	1	65.7	M:\Shao-En\MSDATA\kinaseinhib\k252a\solcomp\100x\J4\kinaseinhib_k252a_solcomp_100x_J4_combo.mgf.html	1Arg6	5	-777.777	-777.777	M:\Shao-En\MSDATA\kinaseinhib\k252a\solcomp\100x\J4\m03152008_j4_6.raw		51961272.39	1471.760555		739.8989653	TRUE	739.8963476	-777.777
-1	1	0	0.92	0.16	IPI:IPI00005625.2	136622	SPACER	ENSEMBL:ENSP00000355168 Tax_Id=9606 Gene_Symbol=CTR9 136 kDa protein	IIMYDQNHLLGR	736.8892	1471.7639	2	49	-777.777	-777.777	-777.777	-777.777	0	0	2505.314	0	0	0	1471.7605	736.8865962	1471.758667	0	FALSE			-777.777	-777.777	-777.777	1	39	M:\Shao-En\MSDATA\kinaseinhib\k252a\solcomp\100x\J4\kinaseinhib_k252a_solcomp_100x_J4_combo.mgf.html		5	-777.777	-777.777	M:\Shao-En\MSDATA\kinaseinhib\k252a\solcomp\100x\J4\m03152008_j4_6.raw		0	1471.760555		0	TRUE	0	-777.777
-1	1	0	0.92	0.16	IPI:IPI00005625.2	136622	SPACER	ENSEMBL:ENSP00000355168 Tax_Id=9606 Gene_Symbol=CTR9 136 kDa protein	ILGSLYAASEDQEK	766.3934	1530.7723	2	85	-777.777	-777.777	-777.777	-777.777	2464.039425	12.16795483	2467.316	2463.491098	2465.8133	56737.44542	1530.7657	766.3906599	1530.766794	1522.750792	FALSE			-777.777	-777.777	-777.777	1	65.1	M:\Shao-En\MSDATA\kinaseinhib\k252a\solcomp\100x\J4\kinaseinhib_k252a_solcomp_100x_J4_combo.mgf.html	1Lys8	5	-777.777	-777.777	M:\Shao-En\MSDATA\kinaseinhib\k252a\solcomp\100x\J4\m03152008_j4_6.raw		14449156.25	1522.751475		766.3934062	TRUE	766.3906661	-777.777
-1	1	0	0.92	0.16	IPI:IPI00005625.2	136622	SPACER	ENSEMBL:ENSP00000355168 Tax_Id=9606 Gene_Symbol=CTR9 136 kDa protein	ILGSLYAASEDQEKR	840.4353	1678.8561	2	75	-777.777	-777.777	-777.777	-777.777	2353.166378	10.02640386	2351.4433	2352.792432	2353.4304	352845.8702	1678.8526	840.4322178	1678.84991	1678.851018	FALSE			-777.777	-777.777	-777.777	1	60.8	M:\Shao-En\MSDATA\kinaseinhib\k252a\solcomp\100x\J4\kinaseinhib_k252a_solcomp_100x_J4_combo.mgf.html		5	-777.777	-777.777	M:\Shao-En\MSDATA\kinaseinhib\k252a\solcomp\100x\J4\m03152008_j4_6.raw		77104215.2	1678.852585		840.4353361	TRUE	840.4322539	-777.777
-1	1	0	0.92	0.16	IPI:IPI00005625.2	136622	SPACER	ENSEMBL:ENSP00000355168 Tax_Id=9606 Gene_Symbol=CTR9 136 kDa protein	ILGSLYAASEDQEKR	560.6263	1678.857	3	37	-777.777	-777.777	-777.777	-777.777	2353.07487	10.02640386	2350.6923	2353.363048	2353.4304	369338.1497	1678.8526	560.6245105	1678.851743	1678.851425	FALSE			-777.777	-777.777	-777.777	1	24.8	M:\Shao-En\MSDATA\kinaseinhib\k252a\solcomp\100x\J4\kinaseinhib_k252a_solcomp_100x_J4_combo.mgf.html		5	-777.777	-777.777	M:\Shao-En\MSDATA\kinaseinhib\k252a\solcomp\100x\J4\m03152008_j4_6.raw		153950558	1678.852585		560.6263094	TRUE	560.62452	-777.777
-1	1	0	0.92	0.16	IPI:IPI00005625.2	136622	SPACER	ENSEMBL:ENSP00000355168 Tax_Id=9606 Gene_Symbol=CTR9 136 kDa protein	ILKQPSTQSDTYSMLALGNVWLQTLHQPTR	857.4567	3425.7977	4	30	-777.777	-777.777	-777.777	-777.777	3162.014974	6.257651795	3164.8529	3162.332766	3163.2268	22573.64344	3425.7765	857.4535392	3425.785106	3425.784532	FALSE			-777.777	-777.777	-777.777	1	25.2	M:\Shao-En\MSDATA\kinaseinhib\k252a\solcomp\100x\J4\kinaseinhib_k252a_solcomp_100x_J4_combo.mgf.html		5	-777.777	-777.777	M:\Shao-En\MSDATA\kinaseinhib\k252a\solcomp\100x\J4\m03152008_j4_6.raw		4871091.813	3425.776535		857.4566957	TRUE	857.4535349	-777.777
-1	1	0	0.92	0.16	IPI:IPI00005625.2	136622	SPACER	ENSEMBL:ENSP00000355168 Tax_Id=9606 Gene_Symbol=CTR9 136 kDa protein	KGGEFDEFVNDDTDDDLPISK	791.3653	2371.074	3	41	-777.777	-777.777	-777.777	-777.777	2710.727424	8.214055852	2711.1563	2710.671727	2711.6915	58260.92775	2371.0674	791.3624445	2371.065546	2355.037499	FALSE			-777.777	-777.777	-777.777	1	39	M:\Shao-En\MSDATA\kinaseinhib\k252a\solcomp\100x\J4\kinaseinhib_k252a_solcomp_100x_J4_combo.mgf.html	2Lys8	5	-777.777	-777.777	M:\Shao-En\MSDATA\kinaseinhib\k252a\solcomp\100x\J4\m03152008_j4_6.raw		14119943.58	2355.038975		791.3651058	TRUE	791.3622503	-777.777
-1	1	0	0.92	0.16	IPI:IPI00005625.2	136622	SPACER	ENSEMBL:ENSP00000355168 Tax_Id=9606 Gene_Symbol=CTR9 136 kDa protein	KGGEFDEFVNDDTDDDLPISK	786.0218	2355.0435	3	32	-777.777	-777.777	-777.777	-777.777	0	0	2710.8661	0	0	0	2355.039	786.0189692	2355.03512	0	FALSE			-777.777	-777.777	-777.777	1	29.7	M:\Shao-En\MSDATA\kinaseinhib\k252a\solcomp\100x\J4\kinaseinhib_k252a_solcomp_100x_J4_combo.mgf.html		5	-777.777	-777.777	M:\Shao-En\MSDATA\kinaseinhib\k252a\solcomp\100x\J4\m03152008_j4_6.raw		0	2355.038975		0	TRUE	0	-777.777
-1	1	0	0.92	0.16	IPI:IPI00005625.2	136622	SPACER	ENSEMBL:ENSP00000355168 Tax_Id=9606 Gene_Symbol=CTR9 136 kDa protein	KLLEQR	393.7463	785.4781	2	19	-777.777	-777.777	-777.777	-777.777	0	0	808.1251	0	0	0	785.4759	393.7452815	785.4760376	0	FALSE			-777.777	-777.777	-777.777	1	0	M:\Shao-En\MSDATA\kinaseinhib\k252a\solcomp\100x\J4\kinaseinhib_k252a_solcomp_100x_J4_combo.mgf.html		5	-777.777	-777.777	M:\Shao-En\MSDATA\kinaseinhib\k252a\solcomp\100x\J4\m03152008_j4_6.raw		0	785.4759247		0	FALSE	0	-777.777
-1	1	0	0.92	0.16	IPI:IPI00005625.2	136622	SPACER	ENSEMBL:ENSP00000355168 Tax_Id=9606 Gene_Symbol=CTR9 136 kDa protein	KYFLASLDR	556.8114	1111.6083	2	33	-777.777	-777.777	-777.777	-777.777	2455.453353	9.886089863	2452.2219	2455.963911	2455.1646	169591.3321	1111.6026	556.8096282	1111.604731	1111.603031	FALSE			-777.777	-777.777	-777.777	1	20.4	M:\Shao-En\MSDATA\kinaseinhib\k252a\solcomp\100x\J4\kinaseinhib_k252a_solcomp_100x_J4_combo.mgf.html		5	-777.777	-777.777	M:\Shao-En\MSDATA\kinaseinhib\k252a\solcomp\100x\J4\m03152008_j4_6.raw		69459535.88	1111.602575		556.8105454	TRUE	556.8087735	-777.777
-1	1	0	0.92	0.16	IPI:IPI00005625.2	136622	SPACER	ENSEMBL:ENSP00000355168 Tax_Id=9606 Gene_Symbol=CTR9 136 kDa protein	KYFLASLDR	563.8275	1125.6404	2	26	-777.777	-777.777	-777.777	-777.777	0	0	2453.9578	0	0	0	1125.6369	563.8256957	1125.636866	0	FALSE			-777.777	-777.777	-777.777	1	11.4	M:\Shao-En\MSDATA\kinaseinhib\k252a\solcomp\100x\J4\kinaseinhib_k252a_solcomp_100x_J4_combo.mgf.html	1Arg6 1Lys8	5	-777.777	-777.777	M:\Shao-En\MSDATA\kinaseinhib\k252a\solcomp\100x\J4\m03152008_j4_6.raw		0	1111.602575		0	TRUE	0	-777.777
-1	1	0	0.92	0.16	IPI:IPI00005625.2	136622	SPACER	ENSEMBL:ENSP00000355168 Tax_Id=9606 Gene_Symbol=CTR9 136 kDa protein	KYFLASLDR	371.5429	1111.6068	3	25	-777.777	-777.777	-777.777	-777.777	0	0	2455.6835	0	0	0	1111.6026	371.5419841	1111.604164	0	FALSE			-777.777	-777.777	-777.777	1	16.6	M:\Shao-En\MSDATA\kinaseinhib\k252a\solcomp\100x\J4\kinaseinhib_k252a_solcomp_100x_J4_combo.mgf.html		5	-777.777	-777.777	M:\Shao-En\MSDATA\kinaseinhib\k252a\solcomp\100x\J4\m03152008_j4_6.raw		0	1111.602575		0	FALSE	0	-777.777
-1	1	0	0.92	0.16	IPI:IPI00005625.2	136622	SPACER	ENSEMBL:ENSP00000355168 Tax_Id=9606 Gene_Symbol=CTR9 136 kDa protein	LATSVLKDEK	560.3332	1118.6519	2	49	-777.777	-777.777	-777.777	-777.777	1125.590349	46.03695497	1136.4196	1127.188219	1124.2261	24266.29146	1118.6518	560.3314119	1118.648298	1102.621	FALSE			-777.777	-777.777	-777.777	1	26.9	M:\Shao-En\MSDATA\kinaseinhib\k252a\solcomp\100x\J4\kinaseinhib_k252a_solcomp_100x_J4_combo.mgf.html	2Lys8	5	-777.777	-777.777	M:\Shao-En\MSDATA\kinaseinhib\k252a\solcomp\100x\J4\m03152008_j4_6.raw		10088870.47	1102.623365		560.3333394	TRUE	560.3315512	-777.777
-1	1	0	0.92	0.16	IPI:IPI00005625.2	136622	SPACER	ENSEMBL:ENSP00000355168 Tax_Id=9606 Gene_Symbol=CTR9 136 kDa protein	LATSVLKDEK	552.3193	1102.6241	2	47	-777.777	-777.777	-777.777	-777.777	0	0	1138.2387	0	0	0	1102.6234	552.3175489	1102.620572	0	FALSE			-777.777	-777.777	-777.777	1	27.9	M:\Shao-En\MSDATA\kinaseinhib\k252a\solcomp\100x\J4\kinaseinhib_k252a_solcomp_100x_J4_combo.mgf.html		5	-777.777	-777.777	M:\Shao-En\MSDATA\kinaseinhib\k252a\solcomp\100x\J4\m03152008_j4_6.raw		0	1102.623365		0	TRUE	0	-777.777
-1	1	0	0.92	0.16	IPI:IPI00005625.2	136622	SPACER	ENSEMBL:ENSP00000355168 Tax_Id=9606 Gene_Symbol=CTR9 136 kDa protein	LATSVLKDEK	552.3195	1102.6244	2	47	-777.777	-777.777	-777.777	-777.777	0	0	1107.9057	0	0	0	1102.6234	552.3177489	1102.620972	0	FALSE			-777.777	-777.777	-777.777	1	23.5	M:\Shao-En\MSDATA\kinaseinhib\k252a\solcomp\100x\J4\kinaseinhib_k252a_solcomp_100x_J4_combo.mgf.html		5	-777.777	-777.777	M:\Shao-En\MSDATA\kinaseinhib\k252a\solcomp\100x\J4\m03152008_j4_6.raw		0	1102.623365		0	TRUE	0	-777.777
-1	1	0	0.92	0.16	IPI:IPI00005625.2	136622	SPACER	ENSEMBL:ENSP00000355168 Tax_Id=9606 Gene_Symbol=CTR9 136 kDa protein	LATSVLKDEK	560.3334	1118.6522	2	47	-777.777	-777.777	-777.777	-777.777	0	0	1128.7088	0	0	0	1118.6518	560.3316119	1118.648698	0	FALSE			-777.777	-777.777	-777.777	1	28.1	M:\Shao-En\MSDATA\kinaseinhib\k252a\solcomp\100x\J4\kinaseinhib_k252a_solcomp_100x_J4_combo.mgf.html	2Lys8	5	-777.777	-777.777	M:\Shao-En\MSDATA\kinaseinhib\k252a\solcomp\100x\J4\m03152008_j4_6.raw		0	1102.623365		0	TRUE	0	-777.777
-1	1	0	0.92	0.16	IPI:IPI00005625.2	136622	SPACER	ENSEMBL:ENSP00000355168 Tax_Id=9606 Gene_Symbol=CTR9 136 kDa protein	LATSVLKDEK	560.3343	1118.654	2	40	-777.777	-777.777	-777.777	-777.777	0	0	1142.2626	0	0	0	1118.6518	560.3325119	1118.650498	0	FALSE			-777.777	-777.777	-777.777	1	19.6	M:\Shao-En\MSDATA\kinaseinhib\k252a\solcomp\100x\J4\kinaseinhib_k252a_solcomp_100x_J4_combo.mgf.html	2Lys8	5	-777.777	-777.777	M:\Shao-En\MSDATA\kinaseinhib\k252a\solcomp\100x\J4\m03152008_j4_6.raw		0	1102.623365		0	TRUE	0	-777.777
-1	1	0	0.92	0.16	IPI:IPI00005625.2	136622	SPACER	ENSEMBL:ENSP00000355168 Tax_Id=9606 Gene_Symbol=CTR9 136 kDa protein	LATSVLKDEK	560.3344	1118.6543	2	28	-777.777	-777.777	-777.777	-777.777	0	0	1099.0024	0	0	0	1118.6518	560.3326119	1118.650698	0	FALSE			-777.777	-777.777	-777.777	1	10.9	M:\Shao-En\MSDATA\kinaseinhib\k252a\solcomp\100x\J4\kinaseinhib_k252a_solcomp_100x_J4_combo.mgf.html	2Lys8	5	-777.777	-777.777	M:\Shao-En\MSDATA\kinaseinhib\k252a\solcomp\100x\J4\m03152008_j4_6.raw		0	1102.623365		0	TRUE	0	-777.777
-1	1	0	0.92	0.16	IPI:IPI00005625.2	136622	SPACER	ENSEMBL:ENSP00000355168 Tax_Id=9606 Gene_Symbol=CTR9 136 kDa protein	LATSVLKDEK	373.8928	1118.6565	3	23	-777.777	-777.777	-777.777	-777.777	0	0	1142.0026	0	0	0	1118.6518	373.8918732	1118.653832	0	FALSE			-777.777	-777.777	-777.777	1	2.3	M:\Shao-En\MSDATA\kinaseinhib\k252a\solcomp\100x\J4\kinaseinhib_k252a_solcomp_100x_J4_combo.mgf.html	2Lys8	5	-777.777	-777.777	M:\Shao-En\MSDATA\kinaseinhib\k252a\solcomp\100x\J4\m03152008_j4_6.raw		0	1102.623365		0	FALSE	0	-777.777
-1	1	0	0.92	0.16	IPI:IPI00005625.2	136622	SPACER	ENSEMBL:ENSP00000355168 Tax_Id=9606 Gene_Symbol=CTR9 136 kDa protein	LATSVLKDEK	368.5493	1102.626	3	18	-777.777	-777.777	-777.777	-777.777	0	0	1134.5781	0	0	0	1102.6234	368.5483979	1102.623406	0	FALSE			-777.777	-777.777	-777.777	1	0.8	M:\Shao-En\MSDATA\kinaseinhib\k252a\solcomp\100x\J4\kinaseinhib_k252a_solcomp_100x_J4_combo.mgf.html		5	-777.777	-777.777	M:\Shao-En\MSDATA\kinaseinhib\k252a\solcomp\100x\J4\m03152008_j4_6.raw		0	1102.623365		0	FALSE	0	-777.777
-1	1	0	0.92	0.16	IPI:IPI00005625.2	136622	SPACER	ENSEMBL:ENSP00000355168 Tax_Id=9606 Gene_Symbol=CTR9 136 kDa protein	LGMGHCFVK	528.7655	1055.5164	2	61	-777.777	-777.777	-777.777	-777.777	2191.739603	5.685952	2191.0998	2191.947605	2192.0409	105313.5324	1055.5135	528.7638577	1055.51319	1047.49827	FALSE			-777.777	-777.777	-777.777	1	40.8	M:\Shao-En\MSDATA\kinaseinhib\k252a\solcomp\100x\J4\kinaseinhib_k252a_solcomp_100x_J4_combo.mgf.html	1Lys8	5	-777.777	-777.777	M:\Shao-En\MSDATA\kinaseinhib\k252a\solcomp\100x\J4\m03152008_j4_6.raw		47249460.41	990.4779101		528.7654434	TRUE	528.7638011	-777.777
-1	1	0	0.92	0.16	IPI:IPI00005625.2	136622	SPACER	ENSEMBL:ENSP00000355168 Tax_Id=9606 Gene_Symbol=CTR9 136 kDa protein	LGMGHCFVK	524.7576	1047.5007	2	31	-777.777	-777.777	-777.777	-777.777	0	0	2192.5471	0	0	0	1047.4993	524.7559762	1047.497427	0	FALSE			-777.777	-777.777	-777.777	1	17.9	M:\Shao-En\MSDATA\kinaseinhib\k252a\solcomp\100x\J4\kinaseinhib_k252a_solcomp_100x_J4_combo.mgf.html		5	-777.777	-777.777	M:\Shao-En\MSDATA\kinaseinhib\k252a\solcomp\100x\J4\m03152008_j4_6.raw		0	990.4779101		0	TRUE	0	-777.777
-1	1	0	0.92	0.16	IPI:IPI00005625.2	136622	SPACER	ENSEMBL:ENSP00000355168 Tax_Id=9606 Gene_Symbol=CTR9 136 kDa protein	LGMGHCFVK	536.7633	1071.512	2	30	-777.777	-777.777	-777.777	-777.777	948.5026015	12.42829851	947.4054	948.0212894	948.1924	3964.680591	1071.5085	536.7616208	1071.508716	1063.493828	FALSE			-777.777	-777.777	-777.777	1	11.5	M:\Shao-En\MSDATA\kinaseinhib\k252a\solcomp\100x\J4\kinaseinhib_k252a_solcomp_100x_J4_combo.mgf.html	1Met(ox) 1Lys8	5	-777.777	-777.777	M:\Shao-En\MSDATA\kinaseinhib\k252a\solcomp\100x\J4\m03152008_j4_6.raw		1733215.002	990.4779101		536.7632613	TRUE	536.761582	-777.777
-1	1	0	0.92	0.16	IPI:IPI00005625.2	136622	SPACER	ENSEMBL:ENSP00000355168 Tax_Id=9606 Gene_Symbol=CTR9 136 kDa protein	LGMGHCFVK	532.7551	1063.4957	2	24	-777.777	-777.777	-777.777	-777.777	0	0	947.1128	0	0	0	1063.4943	532.7534393	1063.492353	0	FALSE			-777.777	-777.777	-777.777	1	12	M:\Shao-En\MSDATA\kinaseinhib\k252a\solcomp\100x\J4\kinaseinhib_k252a_solcomp_100x_J4_combo.mgf.html	1Met(ox)	5	-777.777	-777.777	M:\Shao-En\MSDATA\kinaseinhib\k252a\solcomp\100x\J4\m03152008_j4_6.raw		0	990.4779101		0	FALSE	0	-777.777
-1	1	0	0.92	0.16	IPI:IPI00005625.2	136622	SPACER	ENSEMBL:ENSP00000355168 Tax_Id=9606 Gene_Symbol=CTR9 136 kDa protein	LGMGHCFVK	350.175	1047.5031	3	31	-777.777	-777.777	-777.777	-777.777	2191.71716	5.685952	2190.8579	2191.985904	2192.0409	92207.21347	1047.4993	350.1741828	1047.50076	1047.50066	FALSE			-777.777	-777.777	-777.777	1	14.6	M:\Shao-En\MSDATA\kinaseinhib\k252a\solcomp\100x\J4\kinaseinhib_k252a_solcomp_100x_J4_combo.mgf.html		5	-777.777	-777.777	M:\Shao-En\MSDATA\kinaseinhib\k252a\solcomp\100x\J4\m03152008_j4_6.raw		80934637	990.4779101		350.1749739	TRUE	350.1741567	-777.777
-1	1	0	0.92	0.16	IPI:IPI00005625.2	136622	SPACER	ENSEMBL:ENSP00000355168 Tax_Id=9606 Gene_Symbol=CTR9 136 kDa protein	LGMGHCFVK	352.8462	1055.5169	3	22	-777.777	-777.777	-777.777	-777.777	0	0	2190.1169	0	0	0	1055.5135	352.8453704	1055.514323	0	FALSE			-777.777	-777.777	-777.777	1	6.1	M:\Shao-En\MSDATA\kinaseinhib\k252a\solcomp\100x\J4\kinaseinhib_k252a_solcomp_100x_J4_combo.mgf.html	1Lys8	5	-777.777	-777.777	M:\Shao-En\MSDATA\kinaseinhib\k252a\solcomp\100x\J4\m03152008_j4_6.raw		0	990.4779101		0	FALSE	0	-777.777
-1	1	0	0.92	0.16	IPI:IPI00005625.2	136622	SPACER	ENSEMBL:ENSP00000355168 Tax_Id=9606 Gene_Symbol=CTR9 136 kDa protein	LGNLGEAK	405.2351	808.4556	2	39	-777.777	-777.777	-777.777	-777.777	892.53791	10.09309311	891.5258	892.1003347	891.0023	12036.45841	808.4534	405.2340284	808.4535314	800.439366	FALSE			-777.777	-777.777	-777.777	1	13.1	M:\Shao-En\MSDATA\kinaseinhib\k252a\solcomp\100x\J4\kinaseinhib_k252a_solcomp_100x_J4_combo.mgf.html	1Lys8	5	-777.777	-777.777	M:\Shao-En\MSDATA\kinaseinhib\k252a\solcomp\100x\J4\m03152008_j4_6.raw		8298530.75	800.4391947		405.2350819	TRUE	405.2340103	-777.777
-1	1	0	0.92	0.16	IPI:IPI00005625.2	136622	SPACER	ENSEMBL:ENSP00000355168 Tax_Id=9606 Gene_Symbol=CTR9 136 kDa protein	LLKEQEEK	516.7992	1031.5838	2	34	-777.777	-777.777	-777.777	-777.777	779.4276155	3.5952	779.7603	779.7414386	778.9727	5675.588745	1031.5833	516.797613	1031.580701	1015.553758	FALSE			-777.777	-777.777	-777.777	1	15.1	M:\Shao-En\MSDATA\kinaseinhib\k252a\solcomp\100x\J4\kinaseinhib_k252a_solcomp_100x_J4_combo.mgf.html	2Lys8	5	-777.777	-777.777	M:\Shao-En\MSDATA\kinaseinhib\k252a\solcomp\100x\J4\m03152008_j4_6.raw		2725624.578	1015.554955		516.7992013	TRUE	516.7976143	-777.777
-1	1	0	0.92	0.16	IPI:IPI00005625.2	136622	SPACER	ENSEMBL:ENSP00000355168 Tax_Id=9606 Gene_Symbol=CTR9 136 kDa protein	LLKEQEEK	508.7857	1015.5568	2	25	-777.777	-777.777	-777.777	-777.777	0	0	780.0205	0	0	0	1015.5549	508.78415	1015.553775	0	FALSE			-777.777	-777.777	-777.777	1	0.2	M:\Shao-En\MSDATA\kinaseinhib\k252a\solcomp\100x\J4\kinaseinhib_k252a_solcomp_100x_J4_combo.mgf.html		5	-777.777	-777.777	M:\Shao-En\MSDATA\kinaseinhib\k252a\solcomp\100x\J4\m03152008_j4_6.raw		0	1015.554955		0	FALSE	0	-777.777
-1	1	0	0.92	0.16	IPI:IPI00005625.2	136622	SPACER	ENSEMBL:ENSP00000355168 Tax_Id=9606 Gene_Symbol=CTR9 136 kDa protein	LYEAMCEFHEAEK	832.8644	1663.7143	2	76	-777.777	-777.777	-777.777	-777.777	2406.748387	10.07087064	2405.6473	2407.259971	2408.1481	187142.4494	1663.7101	832.8613528	1663.70818	1655.695677	FALSE			-777.777	-777.777	-777.777	1	70.9	M:\Shao-En\MSDATA\kinaseinhib\k252a\solcomp\100x\J4\kinaseinhib_k252a_solcomp_100x_J4_combo.mgf.html	1Lys8	5	-777.777	-777.777	M:\Shao-En\MSDATA\kinaseinhib\k252a\solcomp\100x\J4\m03152008_j4_6.raw		41600755.36	1598.67449		832.8646703	TRUE	832.8616231	-777.777
-1	1	0	0.92	0.16	IPI:IPI00005625.2	136622	SPACER	ENSEMBL:ENSP00000355168 Tax_Id=9606 Gene_Symbol=CTR9 136 kDa protein	LYEAMCEFHEAEK	828.8564	1655.6983	2	62	-777.777	-777.777	-777.777	-777.777	0	0	2405.9121	0	0	0	1655.6959	828.8533713	1655.692217	0	FALSE			-777.777	-777.777	-777.777	1	52.6	M:\Shao-En\MSDATA\kinaseinhib\k252a\solcomp\100x\J4\kinaseinhib_k252a_solcomp_100x_J4_combo.mgf.html		5	-777.777	-777.777	M:\Shao-En\MSDATA\kinaseinhib\k252a\solcomp\100x\J4\m03152008_j4_6.raw		0	1598.67449		0	TRUE	0	-777.777
-1	1	0	0.92	0.16	IPI:IPI00005625.2	136622	SPACER	ENSEMBL:ENSP00000355168 Tax_Id=9606 Gene_Symbol=CTR9 136 kDa protein	LYEAMCEFHEAEK	552.9079	1655.7019	3	25	-777.777	-777.777	-777.777	-777.777	0	0	2405.3803	0	0	0	1655.6959	552.9061462	1655.69665	0	FALSE			-777.777	-777.777	-777.777	1	18.4	M:\Shao-En\MSDATA\kinaseinhib\k252a\solcomp\100x\J4\kinaseinhib_k252a_solcomp_100x_J4_combo.mgf.html		5	-777.777	-777.777	M:\Shao-En\MSDATA\kinaseinhib\k252a\solcomp\100x\J4\m03152008_j4_6.raw		0	1598.67449		0	FALSE	0	-777.777
-1	1	0	0.92	0.16	IPI:IPI00005625.2	136622	SPACER	ENSEMBL:ENSP00000355168 Tax_Id=9606 Gene_Symbol=CTR9 136 kDa protein	LYEAMCEFHEAEK	555.5781	1663.7125	3	19	-777.777	-777.777	-777.777	-777.777	0	0	2405.1092	0	0	0	1663.7101	555.5763339	1663.707213	0	FALSE			-777.777	-777.777	-777.777	1	17.1	M:\Shao-En\MSDATA\kinaseinhib\k252a\solcomp\100x\J4\kinaseinhib_k252a_solcomp_100x_J4_combo.mgf.html	1Lys8	5	-777.777	-777.777	M:\Shao-En\MSDATA\kinaseinhib\k252a\solcomp\100x\J4\m03152008_j4_6.raw		0	1598.67449		0	FALSE	0	-777.777
-1	1	0	0.92	0.16	IPI:IPI00005625.2	136622	SPACER	ENSEMBL:ENSP00000355168 Tax_Id=9606 Gene_Symbol=CTR9 136 kDa protein	NGVQLLSR	446.7708	891.527	2	53	-777.777	-777.777	-777.777	-777.777	2255.286699	9.914487578	2256.1289	2255.855003	2255.1732	51898.54521	891.5233	446.7695365	891.5245477	885.5037184	FALSE			-777.777	-777.777	-777.777	1	26	M:\Shao-En\MSDATA\kinaseinhib\k252a\solcomp\100x\J4\kinaseinhib_k252a_solcomp_100x_J4_combo.mgf.html	1Arg6	5	-777.777	-777.777	M:\Shao-En\MSDATA\kinaseinhib\k252a\solcomp\100x\J4\m03152008_j4_6.raw		30643076.81	885.5032047		446.770759	TRUE	446.7694955	-777.777
-1	1	0	0.92	0.16	IPI:IPI00005625.2	136622	SPACER	ENSEMBL:ENSP00000355168 Tax_Id=9606 Gene_Symbol=CTR9 136 kDa protein	NGVQLLSR	443.7605	885.5064	2	45	-777.777	-777.777	-777.777	-777.777	0	0	2253.912	0	0	0	885.5032	443.7592504	885.5039755	0	FALSE			-777.777	-777.777	-777.777	1	15.9	M:\Shao-En\MSDATA\kinaseinhib\k252a\solcomp\100x\J4\kinaseinhib_k252a_solcomp_100x_J4_combo.mgf.html		5	-777.777	-777.777	M:\Shao-En\MSDATA\kinaseinhib\k252a\solcomp\100x\J4\m03152008_j4_6.raw		0	885.5032047		0	TRUE	0	-777.777
-1	1	0	0.92	0.16	IPI:IPI00005625.2	136622	SPACER	ENSEMBL:ENSP00000355168 Tax_Id=9606 Gene_Symbol=CTR9 136 kDa protein	NILMFTGETEATK	731.8735	1461.7325	2	102	-777.777	-777.777	-777.777	-777.777	2685.029334	8.127519555	2683.2803	2685.154972	2684.3203	171555.1478	1461.7264	731.8709194	1461.727313	1453.711437	FALSE			-777.777	-777.777	-777.777	1	85.6	M:\Shao-En\MSDATA\kinaseinhib\k252a\solcomp\100x\J4\kinaseinhib_k252a_solcomp_100x_J4_combo.mgf.html	1Lys8	5	-777.777	-777.777	M:\Shao-En\MSDATA\kinaseinhib\k252a\solcomp\100x\J4\m03152008_j4_6.raw		46472448.83	1453.712265		731.8731942	TRUE	731.8706136	-777.777
-1	1	0	0.92	0.16	IPI:IPI00005625.2	136622	SPACER	ENSEMBL:ENSP00000355168 Tax_Id=9606 Gene_Symbol=CTR9 136 kDa protein	NILMFTGETEATK	727.8658	1453.717	2	86	-777.777	-777.777	-777.777	-777.777	0	0	2684.0727	0	0	0	1453.7122	727.8632379	1453.71195	0	FALSE			-777.777	-777.777	-777.777	1	73.3	M:\Shao-En\MSDATA\kinaseinhib\k252a\solcomp\100x\J4\kinaseinhib_k252a_solcomp_100x_J4_combo.mgf.html		5	-777.777	-777.777	M:\Shao-En\MSDATA\kinaseinhib\k252a\solcomp\100x\J4\m03152008_j4_6.raw		0	1453.712265		0	TRUE	0	-777.777
-1	1	0	0.92	0.16	IPI:IPI00005625.2	136622	SPACER	ENSEMBL:ENSP00000355168 Tax_Id=9606 Gene_Symbol=CTR9 136 kDa protein	NLYAANGIGAVLAHK	760.4289	1518.8433	2	98	-777.777	-777.777	-777.777	-777.777	2597.639013	7.90096734	2597.9435	2597.603459	2598.4341	88097.3432	1518.8397	760.4261875	1518.83785	1510.825806	FALSE			-777.777	-777.777	-777.777	1	78.8	M:\Shao-En\MSDATA\kinaseinhib\k252a\solcomp\100x\J4\kinaseinhib_k252a_solcomp_100x_J4_combo.mgf.html	1Lys8	5	-777.777	-777.777	M:\Shao-En\MSDATA\kinaseinhib\k252a\solcomp\100x\J4\m03152008_j4_6.raw		22606481.82	1510.825575		760.4290594	TRUE	760.4263469	-777.777
-1	1	0	0.92	0.16	IPI:IPI00005625.2	136622	SPACER	ENSEMBL:ENSP00000355168 Tax_Id=9606 Gene_Symbol=CTR9 136 kDa protein	NLYAANGIGAVLAHK	756.4232	1510.8318	2	95	-777.777	-777.777	-777.777	-777.777	0	0	2597.4578	0	0	0	1510.8255	756.420506	1510.826487	0	FALSE			-777.777	-777.777	-777.777	1	85.2	M:\Shao-En\MSDATA\kinaseinhib\k252a\solcomp\100x\J4\kinaseinhib_k252a_solcomp_100x_J4_combo.mgf.html		5	-777.777	-777.777	M:\Shao-En\MSDATA\kinaseinhib\k252a\solcomp\100x\J4\m03152008_j4_6.raw		0	1510.825575		0	TRUE	0	-777.777
-1	1	0	0.92	0.16	IPI:IPI00005625.2	136622	SPACER	ENSEMBL:ENSP00000355168 Tax_Id=9606 Gene_Symbol=CTR9 136 kDa protein	QCSDLLSQAQYHVAR	888.4331	1774.8517	2	93	-777.777	-777.777	-777.777	-777.777	2401.963431	8.219449255	2402.2655	2402.141889	2402.8091	176420.3862	1774.842	888.4297961	1774.845067	1774.842998	FALSE			-777.777	-777.777	-777.777	1	55.4	M:\Shao-En\MSDATA\kinaseinhib\k252a\solcomp\100x\J4\kinaseinhib_k252a_solcomp_100x_J4_combo.mgf.html		5	-777.777	-777.777	M:\Shao-En\MSDATA\kinaseinhib\k252a\solcomp\100x\J4\m03152008_j4_6.raw		35340606.59	1717.82059		888.4331911	TRUE	888.4298872	-777.777
-1	1	0	0.92	0.16	IPI:IPI00005625.2	136622	SPACER	ENSEMBL:ENSP00000355168 Tax_Id=9606 Gene_Symbol=CTR9 136 kDa protein	QCSDLLSQAQYHVAR	891.4426	1780.8706	2	78	-777.777	-777.777	-777.777	-777.777	0	0	2404.3274	0	0	0	1780.8622	891.4392822	1780.864039	0	FALSE			-777.777	-777.777	-777.777	1	65.2	M:\Shao-En\MSDATA\kinaseinhib\k252a\solcomp\100x\J4\kinaseinhib_k252a_solcomp_100x_J4_combo.mgf.html	1Arg6	5	-777.777	-777.777	M:\Shao-En\MSDATA\kinaseinhib\k252a\solcomp\100x\J4\m03152008_j4_6.raw		0	1717.82059		0	TRUE	0	-777.777
-1	1	0	0.92	0.16	IPI:IPI00005625.2	136622	SPACER	ENSEMBL:ENSP00000355168 Tax_Id=9606 Gene_Symbol=CTR9 136 kDa protein	QCSDLLSQAQYHVAR	592.6226	1774.846	3	40	-777.777	-777.777	-777.777	-777.777	2402.244149	10.36085929	2399.6007	2401.872324	2402.8091	346794.0956	1774.842	592.6206627	1774.8402	1774.842328	FALSE			-777.777	-777.777	-777.777	1	15.1	M:\Shao-En\MSDATA\kinaseinhib\k252a\solcomp\100x\J4\kinaseinhib_k252a_solcomp_100x_J4_combo.mgf.html		5	-777.777	-777.777	M:\Shao-En\MSDATA\kinaseinhib\k252a\solcomp\100x\J4\m03152008_j4_6.raw		129606763.8	1717.82059		592.6227966	TRUE	592.6208593	-777.777
-1	1	0	0.92	0.16	IPI:IPI00005625.2	136622	SPACER	ENSEMBL:ENSP00000355168 Tax_Id=9606 Gene_Symbol=CTR9 136 kDa protein	QEWGPGQK	469.2359	936.4572	2	19	-777.777	-777.777	-777.777	-777.777	0	0	946.09	0	0	0	936.4545	469.2345327	936.4545401	0	FALSE			-777.777	-777.777	-777.777	1	6.9	M:\Shao-En\MSDATA\kinaseinhib\k252a\solcomp\100x\J4\kinaseinhib_k252a_solcomp_100x_J4_combo.mgf.html	1Lys8	5	-777.777	-777.777	M:\Shao-En\MSDATA\kinaseinhib\k252a\solcomp\100x\J4\m03152008_j4_6.raw		0	928.4402647		0	FALSE	0	-777.777
-1	1	0	0.92	0.16	IPI:IPI00005625.2	136622	SPACER	ENSEMBL:ENSP00000355168 Tax_Id=9606 Gene_Symbol=CTR9 136 kDa protein	QPSTQSDTYSMLALGNVWLQTLHQPTR	1024.8513	3071.5321	3	54	-777.777	-777.777	-777.777	-777.777	3259.297129	10.93387845	3255.7347	3259.787167	3259.0442	248431.3496	3071.5134	1024.847366	3071.520309	3071.515307	FALSE			-777.777	-777.777	-777.777	1	50.2	M:\Shao-En\MSDATA\kinaseinhib\k252a\solcomp\100x\J4\kinaseinhib_k252a_solcomp_100x_J4_combo.mgf.html		5	-777.777	-777.777	M:\Shao-En\MSDATA\kinaseinhib\k252a\solcomp\100x\J4\m03152008_j4_6.raw		40167906.32	3071.513455		1024.848858	TRUE	1024.844924	-777.777
-1	1	0	0.92	0.16	IPI:IPI00005625.2	136622	SPACER	ENSEMBL:ENSP00000355168 Tax_Id=9606 Gene_Symbol=CTR9 136 kDa protein	QPSTQSDTYSMLALGNVWLQTLHQPTR	768.8889	3071.5263	4	80	-777.777	-777.777	-777.777	-777.777	3259.353299	10.93387845	3257.6018	3259.661993	3259.0442	33041.3079	3071.5134	768.8861484	3071.515543	3071.516011	FALSE			-777.777	-777.777	-777.777	1	68.7	M:\Shao-En\MSDATA\kinaseinhib\k252a\solcomp\100x\J4\kinaseinhib_k252a_solcomp_100x_J4_combo.mgf.html		5	-777.777	-777.777	M:\Shao-En\MSDATA\kinaseinhib\k252a\solcomp\100x\J4\m03152008_j4_6.raw		8260254.18	3071.513455		768.8888741	TRUE	768.8861225	-777.777
-1	1	0	0.92	0.16	IPI:IPI00005625.2	136622	SPACER	ENSEMBL:ENSP00000355168 Tax_Id=9606 Gene_Symbol=CTR9 136 kDa protein	QYISAVQMYENCLR	887.9191	1773.8236	2	95	-777.777	-777.777	-777.777	-777.777	2805.332285	8.347186086	2805.1705	2804.419493	2805.9581	124196.2086	1773.8178	887.9157985	1773.817072	1773.817815	FALSE			-777.777	-777.777	-777.777	1	83.5	M:\Shao-En\MSDATA\kinaseinhib\k252a\solcomp\100x\J4\kinaseinhib_k252a_solcomp_100x_J4_combo.mgf.html		5	-777.777	-777.777	M:\Shao-En\MSDATA\kinaseinhib\k252a\solcomp\100x\J4\m03152008_j4_6.raw		25077697.17	1716.79636		887.9191383	TRUE	887.9158368	-777.777
-1	1	0	0.92	0.16	IPI:IPI00005625.2	136622	SPACER	ENSEMBL:ENSP00000355168 Tax_Id=9606 Gene_Symbol=CTR9 136 kDa protein	QYISAVQMYENCLR	890.9301	1779.8457	2	79	-777.777	-777.777	-777.777	-777.777	0	0	2806.7687	0	0	0	1779.8379	890.9267846	1779.839044	0	FALSE			-777.777	-777.777	-777.777	1	56.9	M:\Shao-En\MSDATA\kinaseinhib\k252a\solcomp\100x\J4\kinaseinhib_k252a_solcomp_100x_J4_combo.mgf.html	1Arg6	5	-777.777	-777.777	M:\Shao-En\MSDATA\kinaseinhib\k252a\solcomp\100x\J4\m03152008_j4_6.raw		0	1716.79636		0	TRUE	0	-777.777
-1	1	0	0.92	0.16	IPI:IPI00005625.2	136622	SPACER	ENSEMBL:ENSP00000355168 Tax_Id=9606 Gene_Symbol=CTR9 136 kDa protein	TEEFVK	376.696	751.3775	2	25	-777.777	-777.777	-777.777	-777.777	0	0	917.2011	0	0	0	751.3752	376.6950603	751.3755951	0	FALSE			-777.777	-777.777	-777.777	1	2.5	M:\Shao-En\MSDATA\kinaseinhib\k252a\solcomp\100x\J4\kinaseinhib_k252a_solcomp_100x_J4_combo.mgf.html		5	-777.777	-777.777	M:\Shao-En\MSDATA\kinaseinhib\k252a\solcomp\100x\J4\m03152008_j4_6.raw		0	751.3752047		0	FALSE	0	-777.777
-1	1	0	0.92	0.16	IPI:IPI00005625.2	136622	SPACER	ENSEMBL:ENSP00000355168 Tax_Id=9606 Gene_Symbol=CTR9 136 kDa protein	TNPGCPAEVR	550.7627	1099.5108	2	50	-777.777	-777.777	-777.777	-777.777	855.8570814	12.50814008	853.8188	856.297656	854.599	12360.6663	1099.508	550.7609561	1099.507387	1099.506658	FALSE			-777.777	-777.777	-777.777	1	34.1	M:\Shao-En\MSDATA\kinaseinhib\k252a\solcomp\100x\J4\kinaseinhib_k252a_solcomp_100x_J4_combo.mgf.html		5	-777.777	-777.777	M:\Shao-En\MSDATA\kinaseinhib\k252a\solcomp\100x\J4\m03152008_j4_6.raw		5154583.293	1042.48656		550.7627457	TRUE	550.7610018	-777.777
-1	1	0	0.92	0.16	IPI:IPI00005625.2	136622	SPACER	ENSEMBL:ENSP00000355168 Tax_Id=9606 Gene_Symbol=CTR9 136 kDa protein	TNPGCPAEVR	553.7717	1105.5289	2	27	-777.777	-777.777	-777.777	-777.777	0	0	855.1222	0	0	0	1105.5281	553.7699422	1105.525359	0	FALSE			-777.777	-777.777	-777.777	1	14	M:\Shao-En\MSDATA\kinaseinhib\k252a\solcomp\100x\J4\kinaseinhib_k252a_solcomp_100x_J4_combo.mgf.html	1Arg6	5	-777.777	-777.777	M:\Shao-En\MSDATA\kinaseinhib\k252a\solcomp\100x\J4\m03152008_j4_6.raw		0	1042.48656		0	TRUE	0	-777.777
-1	1	0	0.92	0.16	IPI:IPI00005625.2	136622	SPACER	ENSEMBL:ENSP00000355168 Tax_Id=9606 Gene_Symbol=CTR9 136 kDa protein	VQADVPPEILNNVGALHFR	1045.0684	2088.1223	2	103	-777.777	-777.777	-777.777	-777.777	2875.30303	12.63237289	2873.1613	2875.441648	2876.3829	122112.6629	2088.1115	1045.064372	2088.11422	2088.110774	FALSE			-777.777	-777.777	-777.777	1	96.5	M:\Shao-En\MSDATA\kinaseinhib\k252a\solcomp\100x\J4\kinaseinhib_k252a_solcomp_100x_J4_combo.mgf.html		5	-777.777	-777.777	M:\Shao-En\MSDATA\kinaseinhib\k252a\solcomp\100x\J4\m03152008_j4_6.raw		19204323.27	2088.111575		1045.068126	TRUE	1045.064098	-777.777
-1	1	0	0.92	0.16	IPI:IPI00005625.2	136622	SPACER	ENSEMBL:ENSP00000355168 Tax_Id=9606 Gene_Symbol=CTR9 136 kDa protein	VQADVPPEILNNVGALHFR	1048.0759	2094.1372	2	102	-777.777	-777.777	-777.777	-777.777	0	0	2873.7039	0	0	0	2094.1317	1048.071859	2094.129192	0	FALSE			-777.777	-777.777	-777.777	1	93.9	M:\Shao-En\MSDATA\kinaseinhib\k252a\solcomp\100x\J4\kinaseinhib_k252a_solcomp_100x_J4_combo.mgf.html	1Arg6	5	-777.777	-777.777	M:\Shao-En\MSDATA\kinaseinhib\k252a\solcomp\100x\J4\m03152008_j4_6.raw		0	2088.111575		0	TRUE	0	-777.777
-1	1	0	0.92	0.16	IPI:IPI00005625.2	136622	SPACER	ENSEMBL:ENSP00000355168 Tax_Id=9606 Gene_Symbol=CTR9 136 kDa protein	VQADVPPEILNNVGALHFR	697.0474	2088.1204	3	26	-777.777	-777.777	-777.777	-777.777	2875.096021	12.63237289	2885.9494	2875.287607	2874.519	733295.8899	2088.1115	697.0449803	2088.113153	2088.110491	FALSE			-777.777	-777.777	-777.777	1	17.9	M:\Shao-En\MSDATA\kinaseinhib\k252a\solcomp\100x\J4\kinaseinhib_k252a_solcomp_100x_J4_combo.mgf.html		5	-777.777	-777.777	M:\Shao-En\MSDATA\kinaseinhib\k252a\solcomp\100x\J4\m03152008_j4_6.raw		212435123.6	2088.111575		697.0471688	TRUE	697.0447491	-777.777
-1	1	0	0.92	0.16	IPI:IPI00005625.2	136622	SPACER	ENSEMBL:ENSP00000355168 Tax_Id=9606 Gene_Symbol=CTR9 136 kDa protein	VQADVPPEILNNVGALHFR	697.047	2088.1193	3	24	-777.777	-777.777	-777.777	-777.777	0	0	2871.3094	0	0	0	2088.1115	697.0445803	2088.111953	0	FALSE			-777.777	-777.777	-777.777	1	16.6	M:\Shao-En\MSDATA\kinaseinhib\k252a\solcomp\100x\J4\kinaseinhib_k252a_solcomp_100x_J4_combo.mgf.html		5	-777.777	-777.777	M:\Shao-En\MSDATA\kinaseinhib\k252a\solcomp\100x\J4\m03152008_j4_6.raw		0	2088.111575		0	FALSE	0	-777.777
-1	1	0	0.92	0.16	IPI:IPI00005625.2	136622	SPACER	ENSEMBL:ENSP00000355168 Tax_Id=9606 Gene_Symbol=CTR9 136 kDa protein	VQADVPPEILNNVGALHFR	699.0545	2094.1417	3	20	-777.777	-777.777	-777.777	-777.777	0	0	2911.0164	0	0	0	2094.1317	699.052071	2094.134425	0	FALSE			-777.777	-777.777	-777.777	1	12.5	M:\Shao-En\MSDATA\kinaseinhib\k252a\solcomp\100x\J4\kinaseinhib_k252a_solcomp_100x_J4_combo.mgf.html	1Arg6	5	-777.777	-777.777	M:\Shao-En\MSDATA\kinaseinhib\k252a\solcomp\100x\J4\m03152008_j4_6.raw		0	2088.111575		0	FALSE	0	-777.777
-1	1	0	0.92	0.16	IPI:IPI00005625.2	136622	SPACER	ENSEMBL:ENSP00000355168 Tax_Id=9606 Gene_Symbol=CTR9 136 kDa protein	VQADVPPEILNNVGALHFR	523.0369	2088.1185	4	42	-777.777	-777.777	-777.777	-777.777	2875.414045	10.4667746	2875.8264	2874.751979	2878.1801	12343.38079	2088.1115	523.0352842	2088.112086	2088.11388	FALSE			-777.777	-777.777	-777.777	1	25.4	M:\Shao-En\MSDATA\kinaseinhib\k252a\solcomp\100x\J4\kinaseinhib_k252a_solcomp_100x_J4_combo.mgf.html		5	-777.777	-777.777	M:\Shao-En\MSDATA\kinaseinhib\k252a\solcomp\100x\J4\m03152008_j4_6.raw		5618301.438	2088.111575		523.0377849	TRUE	523.0361691	-777.777
-1	1	0	0.92	0.16	IPI:IPI00005625.2	136622	SPACER	ENSEMBL:ENSP00000355168 Tax_Id=9606 Gene_Symbol=CTR9 136 kDa protein	VQHLALHAFHNTEVEAMQAESCYQLAR	1051.8421	3152.5044	3	115	-777.777	-777.777	-777.777	-777.777	2642.526395	10.49478558	2641.9155	2642.813124	2643.0533	49204.12533	3152.4919	1051.838041	3152.492335	3152.498892	FALSE			-777.777	-777.777	-777.777	1	106.9	M:\Shao-En\MSDATA\kinaseinhib\k252a\solcomp\100x\J4\kinaseinhib_k252a_solcomp_100x_J4_combo.mgf.html		5	-777.777	-777.777	M:\Shao-En\MSDATA\kinaseinhib\k252a\solcomp\100x\J4\m03152008_j4_6.raw		7735429.129	3095.47052		1051.84445	TRUE	1051.840391	-777.777
-1	1	0	0.92	0.16	IPI:IPI00005625.2	136622	SPACER	ENSEMBL:ENSP00000355168 Tax_Id=9606 Gene_Symbol=CTR9 136 kDa protein	VQHLALHAFHNTEVEAMQAESCYQLAR	789.1342	3152.5077	4	16	-777.777	-777.777	-777.777	-777.777	0	0	2641.6321	0	0	0	3152.4919	789.1313548	3152.496369	0	FALSE			-777.777	-777.777	-777.777	1	5.4	M:\Shao-En\MSDATA\kinaseinhib\k252a\solcomp\100x\J4\kinaseinhib_k252a_solcomp_100x_J4_combo.mgf.html		5	-777.777	-777.777	M:\Shao-En\MSDATA\kinaseinhib\k252a\solcomp\100x\J4\m03152008_j4_6.raw		0	3095.47052		0	FALSE	0	-777.777
-1	1	0	0.92	0.16	IPI:IPI00005625.2	136622	SPACER	ENSEMBL:ENSP00000355168 Tax_Id=9606 Gene_Symbol=CTR9 136 kDa protein	YFLASLDR	495.7728	989.531	2	40	-777.777	-777.777	-777.777	-777.777	2625.878338	7.934387556	2625.5924	2625.931618	2625.0838	145995.3296	989.5277	495.7713101	989.5280949	983.5083363	FALSE			-777.777	-777.777	-777.777	1	17.1	M:\Shao-En\MSDATA\kinaseinhib\k252a\solcomp\100x\J4\kinaseinhib_k252a_solcomp_100x_J4_combo.mgf.html	1Arg6	5	-777.777	-777.777	M:\Shao-En\MSDATA\kinaseinhib\k252a\solcomp\100x\J4\m03152008_j4_6.raw		73761745.25	983.5076147		495.772774	TRUE	495.7712842	-777.777
-1	1	0	0.92	0.16	IPI:IPI00005625.2	136622	SPACER	ENSEMBL:ENSP00000355168 Tax_Id=9606 Gene_Symbol=CTR9 136 kDa protein	YFLASLDR	492.7629	983.5112	2	36	-777.777	-777.777	-777.777	-777.777	0	0	2624.8601	0	0	0	983.5076	492.761424	983.5083227	0	FALSE			-777.777	-777.777	-777.777	1	16.6	M:\Shao-En\MSDATA\kinaseinhib\k252a\solcomp\100x\J4\kinaseinhib_k252a_solcomp_100x_J4_combo.mgf.html		5	-777.777	-777.777	M:\Shao-En\MSDATA\kinaseinhib\k252a\solcomp\100x\J4\m03152008_j4_6.raw		0	983.5076147		0	TRUE	0	-777.777
-1	1	0	0.92	0.16	IPI:IPI00005625.2	136622	SPACER	ENSEMBL:ENSP00000355168 Tax_Id=9606 Gene_Symbol=CTR9 136 kDa protein	YFSYLSK	458.2404	914.4662	2	36	-777.777	-777.777	-777.777	-777.777	2416.999517	9.816666726	2415.9171	2417.534102	2418.451	97419.6563	914.4629	458.2390835	914.4636417	906.4493266	FALSE			-777.777	-777.777	-777.777	1	20.5	M:\Shao-En\MSDATA\kinaseinhib\k252a\solcomp\100x\J4\kinaseinhib_k252a_solcomp_100x_J4_combo.mgf.html	1Lys8	5	-777.777	-777.777	M:\Shao-En\MSDATA\kinaseinhib\k252a\solcomp\100x\J4\m03152008_j4_6.raw		55678708.13	906.4487147		458.2403576	TRUE	458.2390411	-777.777
-1	1	0	0.92	0.16	IPI:IPI00005625.2	136622	SPACER	ENSEMBL:ENSP00000355168 Tax_Id=9606 Gene_Symbol=CTR9 136 kDa protein	YFSYLSK	454.233	906.4513	2	23	-777.777	-777.777	-777.777	-777.777	0	0	2415.4656	0	0	0	906.4487	454.2317021	906.4488787	0	FALSE			-777.777	-777.777	-777.777	1	5.7	M:\Shao-En\MSDATA\kinaseinhib\k252a\solcomp\100x\J4\kinaseinhib_k252a_solcomp_100x_J4_combo.mgf.html		5	-777.777	-777.777	M:\Shao-En\MSDATA\kinaseinhib\k252a\solcomp\100x\J4\m03152008_j4_6.raw		0	906.4487147		0	FALSE	0	-777.777
-1	1	0	1.223	0.2	IPI:IPI00220834.8	83222	SPACER	SWISS-PROT:P13010|TREMBL:Q0Z7V0;Q53HH7;Q53T09;Q53TC2|ENSEMBL:ENSP00000329528|REFSEQ:NP_066964|H-INV:HIT000195394|VEGA:OTTHUMP00000164061 Tax_Id=9606 Gene_Symbol=XRCC5 ATP-dependent DNA helicase 2 subunit 2	ANPQVGVAFPHIK	693.3943	1384.774	2	63	-777.777	-777.777	-777.777	-777.777	2426.797888	28.13217779	2436.384	2427.06389	2427.1449	179355.696	1384.7706	693.3918972	1384.769269	1376.754367	FALSE			-777.777	-777.777	-777.777	1	51.1	M:\Shao-En\MSDATA\kinaseinhib\k252a\solcomp\100x\J4\kinaseinhib_k252a_solcomp_100x_J4_combo.mgf.html	1Lys8	6	-777.777	-777.777	M:\Shao-En\MSDATA\kinaseinhib\k252a\solcomp\100x\J4\m03152008_j4_5.raw		52652117.87	1376.756435		693.3940276	TRUE	693.3916248	-777.777
-1	1	0	1.223	0.2	IPI:IPI00220834.8	83222	SPACER	SWISS-PROT:P13010|TREMBL:Q0Z7V0;Q53HH7;Q53T09;Q53TC2|ENSEMBL:ENSP00000329528|REFSEQ:NP_066964|H-INV:HIT000195394|VEGA:OTTHUMP00000164061 Tax_Id=9606 Gene_Symbol=XRCC5 ATP-dependent DNA helicase 2 subunit 2	ANPQVGVAFPHIK	689.3866	1376.7587	2	55	-777.777	-777.777	-777.777	-777.777	0	0	2426.6606	0	0	0	1376.7564	689.3842157	1376.753906	0	FALSE			-777.777	-777.777	-777.777	1	43	M:\Shao-En\MSDATA\kinaseinhib\k252a\solcomp\100x\J4\kinaseinhib_k252a_solcomp_100x_J4_combo.mgf.html		6	-777.777	-777.777	M:\Shao-En\MSDATA\kinaseinhib\k252a\solcomp\100x\J4\m03152008_j4_5.raw		0	1376.756435		0	TRUE	0	-777.777
-1	1	0	1.223	0.2	IPI:IPI00220834.8	83222	SPACER	SWISS-PROT:P13010|TREMBL:Q0Z7V0;Q53HH7;Q53T09;Q53TC2|ENSEMBL:ENSP00000329528|REFSEQ:NP_066964|H-INV:HIT000195394|VEGA:OTTHUMP00000164061 Tax_Id=9606 Gene_Symbol=XRCC5 ATP-dependent DNA helicase 2 subunit 2	ANPQVGVAFPHIK	693.3942	1384.7738	2	54	-777.777	-777.777	-777.777	-777.777	0	0	2419.7561	0	0	0	1384.7706	693.3917972	1384.769069	0	FALSE			-777.777	-777.777	-777.777	1	43.7	M:\Shao-En\MSDATA\kinaseinhib\k252a\solcomp\100x\J4\kinaseinhib_k252a_solcomp_100x_J4_combo.mgf.html	1Lys8	6	-777.777	-777.777	M:\Shao-En\MSDATA\kinaseinhib\k252a\solcomp\100x\J4\m03152008_j4_5.raw		0	1376.756435		0	TRUE	0	-777.777
-1	1	0	1.223	0.2	IPI:IPI00220834.8	83222	SPACER	SWISS-PROT:P13010|TREMBL:Q0Z7V0;Q53HH7;Q53T09;Q53TC2|ENSEMBL:ENSP00000329528|REFSEQ:NP_066964|H-INV:HIT000195394|VEGA:OTTHUMP00000164061 Tax_Id=9606 Gene_Symbol=XRCC5 ATP-dependent DNA helicase 2 subunit 2	ANPQVGVAFPHIK	462.5983	1384.773	3	36	-777.777	-777.777	-777.777	-777.777	2426.163221	28.13217779	2433.1364	2426.638285	2425.4589	171989.9431	1384.7706	462.5969634	1384.769102	1376.756562	FALSE			-777.777	-777.777	-777.777	1	23.2	M:\Shao-En\MSDATA\kinaseinhib\k252a\solcomp\100x\J4\kinaseinhib_k252a_solcomp_100x_J4_combo.mgf.html	1Lys8	6	-777.777	-777.777	M:\Shao-En\MSDATA\kinaseinhib\k252a\solcomp\100x\J4\m03152008_j4_5.raw		96397329.5	1376.756435		462.5983592	TRUE	462.5970226	-777.777
-1	1	0	1.223	0.2	IPI:IPI00220834.8	83222	SPACER	SWISS-PROT:P13010|TREMBL:Q0Z7V0;Q53HH7;Q53T09;Q53TC2|ENSEMBL:ENSP00000329528|REFSEQ:NP_066964|H-INV:HIT000195394|VEGA:OTTHUMP00000164061 Tax_Id=9606 Gene_Symbol=XRCC5 ATP-dependent DNA helicase 2 subunit 2	ASFEEASNQLINHIEQFLDTNETPYFMK	1106.1921	3315.5546	3	91	-777.777	-777.777	-777.777	-777.777	3615.230926	14.24735574	3611.1692	3615.423208	3614.2747	8080.217429	3315.5393	1106.18779	3315.541582	3315.535898	FALSE			-777.777	-777.777	-777.777	1	87.6	M:\Shao-En\MSDATA\kinaseinhib\k252a\solcomp\100x\J4\kinaseinhib_k252a_solcomp_100x_J4_combo.mgf.html		6	-777.777	-777.777	M:\Shao-En\MSDATA\kinaseinhib\k252a\solcomp\100x\J4\m03152008_j4_5.raw		1173477.033	3315.539375		1106.189272	TRUE	1106.184962	-777.777
-1	1	0	1.223	0.2	IPI:IPI00220834.8	83222	SPACER	SWISS-PROT:P13010|TREMBL:Q0Z7V0;Q53HH7;Q53T09;Q53TC2|ENSEMBL:ENSP00000329528|REFSEQ:NP_066964|H-INV:HIT000195394|VEGA:OTTHUMP00000164061 Tax_Id=9606 Gene_Symbol=XRCC5 ATP-dependent DNA helicase 2 subunit 2	ASFEEASNQLINHIEQFLDTNETPYFMK	1108.8624	3323.5653	3	70	-777.777	-777.777	-777.777	-777.777	0	0	3619.0994	0	0	0	3323.5535	1108.858078	3323.552445	0	FALSE			-777.777	-777.777	-777.777	1	53.2	M:\Shao-En\MSDATA\kinaseinhib\k252a\solcomp\100x\J4\kinaseinhib_k252a_solcomp_100x_J4_combo.mgf.html	1Lys8	6	-777.777	-777.777	M:\Shao-En\MSDATA\kinaseinhib\k252a\solcomp\100x\J4\m03152008_j4_5.raw		0	3315.539375		0	TRUE	0	-777.777
-1	1	0	1.223	0.2	IPI:IPI00220834.8	83222	SPACER	SWISS-PROT:P13010|TREMBL:Q0Z7V0;Q53HH7;Q53T09;Q53TC2|ENSEMBL:ENSP00000329528|REFSEQ:NP_066964|H-INV:HIT000195394|VEGA:OTTHUMP00000164061 Tax_Id=9606 Gene_Symbol=XRCC5 ATP-dependent DNA helicase 2 subunit 2	ASFEEASNQLINHIEQFLDTNETPYFMK	1111.5247	3331.5523	3	62	-777.777	-777.777	-777.777	-777.777	3547.254516	9.383999923	3543.2569	3547.232254	3546.275	117396.6811	3331.5343	1111.520365	3331.539308	3331.535028	TRUE	Charge state is not the expected. Detected:	2. Expected: 3 Deci charge: 1.52	-777.777	-777.777	-777.777	1	52.2	M:\Shao-En\MSDATA\kinaseinhib\k252a\solcomp\100x\J4\kinaseinhib_k252a_solcomp_100x_J4_combo.mgf.html	1Met(ox)	6	-777.777	-777.777	M:\Shao-En\MSDATA\kinaseinhib\k252a\solcomp\100x\J4\m03152008_j4_5.raw		16805252.38	3315.539375		1111.524404	TRUE	1111.52007	-777.777
-1	1	0	1.223	0.2	IPI:IPI00220834.8	83222	SPACER	SWISS-PROT:P13010|TREMBL:Q0Z7V0;Q53HH7;Q53T09;Q53TC2|ENSEMBL:ENSP00000329528|REFSEQ:NP_066964|H-INV:HIT000195394|VEGA:OTTHUMP00000164061 Tax_Id=9606 Gene_Symbol=XRCC5 ATP-dependent DNA helicase 2 subunit 2	ASFEEASNQLINHIEQFLDTNETPYFMK	1111.5191	3331.5355	3	61	-777.777	-777.777	-777.777	-777.777	3543.140037	8.600104641	3542.0946	3542.747535	3544.2676	16131.09027	3331.5343	1111.514765	3331.522508	3331.533561	TRUE	Charge state is not the expected. Detected:	2. Expected: 3 Deci charge: 1.52	-777.777	-777.777	-777.777	1	54.3	M:\Shao-En\MSDATA\kinaseinhib\k252a\solcomp\100x\J4\kinaseinhib_k252a_solcomp_100x_J4_combo.mgf.html	1Met(ox)	6	-777.777	-777.777	M:\Shao-En\MSDATA\kinaseinhib\k252a\solcomp\100x\J4\m03152008_j4_6.raw		2325852.577	3315.539375		1111.524318	TRUE	1111.519984	-777.777
-1	1	0	1.223	0.2	IPI:IPI00220834.8	83222	SPACER	SWISS-PROT:P13010|TREMBL:Q0Z7V0;Q53HH7;Q53T09;Q53TC2|ENSEMBL:ENSP00000329528|REFSEQ:NP_066964|H-INV:HIT000195394|VEGA:OTTHUMP00000164061 Tax_Id=9606 Gene_Symbol=XRCC5 ATP-dependent DNA helicase 2 subunit 2	ASFEEASNQLINHIEQFLDTNETPYFMK	1114.1938	3339.5595	3	52	-777.777	-777.777	-777.777	-777.777	0	0	3541.7834	0	0	0	3339.5485	1114.189453	3339.546571	0	FALSE			-777.777	-777.777	-777.777	1	41.5	M:\Shao-En\MSDATA\kinaseinhib\k252a\solcomp\100x\J4\kinaseinhib_k252a_solcomp_100x_J4_combo.mgf.html	1Met(ox) 1Lys8	6	-777.777	-777.777	M:\Shao-En\MSDATA\kinaseinhib\k252a\solcomp\100x\J4\m03152008_j4_6.raw		0	3315.539375		0	TRUE	0	-777.777
-1	1	0	1.223	0.2	IPI:IPI00220834.8	83222	SPACER	SWISS-PROT:P13010|TREMBL:Q0Z7V0;Q53HH7;Q53T09;Q53TC2|ENSEMBL:ENSP00000329528|REFSEQ:NP_066964|H-INV:HIT000195394|VEGA:OTTHUMP00000164061 Tax_Id=9606 Gene_Symbol=XRCC5 ATP-dependent DNA helicase 2 subunit 2	ASFEEASNQLINHIEQFLDTNETPYFMK	1114.1939	3339.5599	3	51	-777.777	-777.777	-777.777	-777.777	3547.255252	9.383999923	3542.969	3547.232254	3546.275	117396.6811	3339.5485	1114.189553	3339.546871	3331.535028	FALSE			-777.777	-777.777	-777.777	1	36.5	M:\Shao-En\MSDATA\kinaseinhib\k252a\solcomp\100x\J4\kinaseinhib_k252a_solcomp_100x_J4_combo.mgf.html	1Met(ox) 1Lys8	6	-777.777	-777.777	M:\Shao-En\MSDATA\kinaseinhib\k252a\solcomp\100x\J4\m03152008_j4_5.raw		16805252.38	3315.539375		1114.193863	TRUE	1114.189516	-777.777
-1	1	0	1.223	0.2	IPI:IPI00220834.8	83222	SPACER	SWISS-PROT:P13010|TREMBL:Q0Z7V0;Q53HH7;Q53T09;Q53TC2|ENSEMBL:ENSP00000329528|REFSEQ:NP_066964|H-INV:HIT000195394|VEGA:OTTHUMP00000164061 Tax_Id=9606 Gene_Symbol=XRCC5 ATP-dependent DNA helicase 2 subunit 2	ASFEEASNQLINHIEQFLDTNETPYFMK	835.8973	3339.5601	4	30	-777.777	-777.777	-777.777	-777.777	3547.025696	9.383999923	3543.8513	3547.136198	3546.275	17568.00084	3339.5485	835.8942388	3339.547904	3331.534397	FALSE			-777.777	-777.777	-777.777	1	26.8	M:\Shao-En\MSDATA\kinaseinhib\k252a\solcomp\100x\J4\kinaseinhib_k252a_solcomp_100x_J4_combo.mgf.html	1Met(ox) 1Lys8	6	-777.777	-777.777	M:\Shao-En\MSDATA\kinaseinhib\k252a\solcomp\100x\J4\m03152008_j4_5.raw		3874777.404	3315.539375		835.8969044	TRUE	835.8938432	-777.777
-1	1	0	1.223	0.2	IPI:IPI00220834.8	83222	SPACER	SWISS-PROT:P13010|TREMBL:Q0Z7V0;Q53HH7;Q53T09;Q53TC2|ENSEMBL:ENSP00000329528|REFSEQ:NP_066964|H-INV:HIT000195394|VEGA:OTTHUMP00000164061 Tax_Id=9606 Gene_Symbol=XRCC5 ATP-dependent DNA helicase 2 subunit 2	CDISLQFFLPFSLGK	890.4683	1778.922	2	112	-777.777	-777.777	-777.777	-777.777	3432.009671	11.15334093	3429.4834	3431.651534	3432.6001	94215.43648	1778.9156	890.4649867	1778.915448	1770.900981	FALSE			-777.777	-777.777	-777.777	1	99.1	M:\Shao-En\MSDATA\kinaseinhib\k252a\solcomp\100x\J4\kinaseinhib_k252a_solcomp_100x_J4_combo.mgf.html	1Lys8	6	-777.777	-777.777	M:\Shao-En\MSDATA\kinaseinhib\k252a\solcomp\100x\J4\m03152008_j4_5.raw		18976855.09	1713.87998		890.4682828	TRUE	890.4649695	-777.777
-1	1	0	1.223	0.2	IPI:IPI00220834.8	83222	SPACER	SWISS-PROT:P13010|TREMBL:Q0Z7V0;Q53HH7;Q53T09;Q53TC2|ENSEMBL:ENSP00000329528|REFSEQ:NP_066964|H-INV:HIT000195394|VEGA:OTTHUMP00000164061 Tax_Id=9606 Gene_Symbol=XRCC5 ATP-dependent DNA helicase 2 subunit 2	CDISLQFFLPFSLGK	890.4689	1778.9233	2	111	-777.777	-777.777	-777.777	-777.777	3426.604186	11.20012805	3427.6287	3426.793102	3426.8067	11614.06595	1778.9156	890.4655867	1778.916648	1770.903727	FALSE			-777.777	-777.777	-777.777	1	100.7	M:\Shao-En\MSDATA\kinaseinhib\k252a\solcomp\100x\J4\kinaseinhib_k252a_solcomp_100x_J4_combo.mgf.html	1Lys8	6	-777.777	-777.777	M:\Shao-En\MSDATA\kinaseinhib\k252a\solcomp\100x\J4\m03152008_j4_6.raw		2347538.173	1713.87998		890.4689472	TRUE	890.4656339	-777.777
-1	1	0	1.223	0.2	IPI:IPI00220834.8	83222	SPACER	SWISS-PROT:P13010|TREMBL:Q0Z7V0;Q53HH7;Q53T09;Q53TC2|ENSEMBL:ENSP00000329528|REFSEQ:NP_066964|H-INV:HIT000195394|VEGA:OTTHUMP00000164061 Tax_Id=9606 Gene_Symbol=XRCC5 ATP-dependent DNA helicase 2 subunit 2	CDISLQFFLPFSLGK	886.4613	1770.908	2	104	-777.777	-777.777	-777.777	-777.777	0	0	3428.0885	0	0	0	1770.9014	886.4580052	1770.901485	0	FALSE			-777.777	-777.777	-777.777	1	89.2	M:\Shao-En\MSDATA\kinaseinhib\k252a\solcomp\100x\J4\kinaseinhib_k252a_solcomp_100x_J4_combo.mgf.html		6	-777.777	-777.777	M:\Shao-En\MSDATA\kinaseinhib\k252a\solcomp\100x\J4\m03152008_j4_5.raw		0	1713.87998		0	TRUE	0	-777.777
-1	1	0	1.223	0.2	IPI:IPI00220834.8	83222	SPACER	SWISS-PROT:P13010|TREMBL:Q0Z7V0;Q53HH7;Q53T09;Q53TC2|ENSEMBL:ENSP00000329528|REFSEQ:NP_066964|H-INV:HIT000195394|VEGA:OTTHUMP00000164061 Tax_Id=9606 Gene_Symbol=XRCC5 ATP-dependent DNA helicase 2 subunit 2	CDISLQFFLPFSLGK	886.4616	1770.9087	2	86	-777.777	-777.777	-777.777	-777.777	0	0	3427.9156	0	0	0	1770.9014	886.4583052	1770.902085	0	FALSE			-777.777	-777.777	-777.777	1	72	M:\Shao-En\MSDATA\kinaseinhib\k252a\solcomp\100x\J4\kinaseinhib_k252a_solcomp_100x_J4_combo.mgf.html		6	-777.777	-777.777	M:\Shao-En\MSDATA\kinaseinhib\k252a\solcomp\100x\J4\m03152008_j4_6.raw		0	1713.87998		0	TRUE	0	-777.777
-1	1	0	1.223	0.2	IPI:IPI00220834.8	83222	SPACER	SWISS-PROT:P13010|TREMBL:Q0Z7V0;Q53HH7;Q53T09;Q53TC2|ENSEMBL:ENSP00000329528|REFSEQ:NP_066964|H-INV:HIT000195394|VEGA:OTTHUMP00000164061 Tax_Id=9606 Gene_Symbol=XRCC5 ATP-dependent DNA helicase 2 subunit 2	CFSVLGFCK	559.2643	1116.5141	2	56	-777.777	-777.777	-777.777	-777.777	2737.196954	12.22788259	2735.1591	2737.625481	2738.2132	262289.5345	1116.5096	559.2625168	1116.510508	1116.509999	FALSE			-777.777	-777.777	-777.777	1	38.5	M:\Shao-En\MSDATA\kinaseinhib\k252a\solcomp\100x\J4\kinaseinhib_k252a_solcomp_100x_J4_combo.mgf.html		6	-777.777	-777.777	M:\Shao-En\MSDATA\kinaseinhib\k252a\solcomp\100x\J4\m03152008_j4_5.raw		106869243.8	1002.466676		559.2644581	TRUE	559.2626749	-777.777
-1	1	0	1.223	0.2	IPI:IPI00220834.8	83222	SPACER	SWISS-PROT:P13010|TREMBL:Q0Z7V0;Q53HH7;Q53T09;Q53TC2|ENSEMBL:ENSP00000329528|REFSEQ:NP_066964|H-INV:HIT000195394|VEGA:OTTHUMP00000164061 Tax_Id=9606 Gene_Symbol=XRCC5 ATP-dependent DNA helicase 2 subunit 2	CFSVLGFCK	563.2712	1124.5279	2	43	-777.777	-777.777	-777.777	-777.777	2741.962705	10.31263736	2742.6718	2742.35772	2744.0382	27710.92966	1124.5238	563.2693983	1124.524271	1116.509699	FALSE			-777.777	-777.777	-777.777	1	26.4	M:\Shao-En\MSDATA\kinaseinhib\k252a\solcomp\100x\J4\kinaseinhib_k252a_solcomp_100x_J4_combo.mgf.html	1Lys8	6	-777.777	-777.777	M:\Shao-En\MSDATA\kinaseinhib\k252a\solcomp\100x\J4\m03152008_j4_6.raw		11298453.9	1002.466676		563.2711321	TRUE	563.2693304	-777.777
-1	1	0	1.223	0.2	IPI:IPI00220834.8	83222	SPACER	SWISS-PROT:P13010|TREMBL:Q0Z7V0;Q53HH7;Q53T09;Q53TC2|ENSEMBL:ENSP00000329528|REFSEQ:NP_066964|H-INV:HIT000195394|VEGA:OTTHUMP00000164061 Tax_Id=9606 Gene_Symbol=XRCC5 ATP-dependent DNA helicase 2 subunit 2	CFSVLGFCK	563.2711	1124.5277	2	43	-777.777	-777.777	-777.777	-777.777	0	0	2733.6694	0	0	0	1124.5238	563.2692983	1124.524071	0	FALSE			-777.777	-777.777	-777.777	1	25.7	M:\Shao-En\MSDATA\kinaseinhib\k252a\solcomp\100x\J4\kinaseinhib_k252a_solcomp_100x_J4_combo.mgf.html	1Lys8	6	-777.777	-777.777	M:\Shao-En\MSDATA\kinaseinhib\k252a\solcomp\100x\J4\m03152008_j4_5.raw		0	1002.466676		0	TRUE	0	-777.777
-1	1	0	1.223	0.2	IPI:IPI00220834.8	83222	SPACER	SWISS-PROT:P13010|TREMBL:Q0Z7V0;Q53HH7;Q53T09;Q53TC2|ENSEMBL:ENSP00000329528|REFSEQ:NP_066964|H-INV:HIT000195394|VEGA:OTTHUMP00000164061 Tax_Id=9606 Gene_Symbol=XRCC5 ATP-dependent DNA helicase 2 subunit 2	DDEAAAVALSSLIHALDDLDMVAIVR	1370.1939	2738.3733	2	60	-777.777	-777.777	-777.777	-777.777	3828.372574	21.81073225	3831.7998	3827.709372	3828.5462	2083.327215	2738.3796	1370.18837	2738.362215	2738.382492	FALSE			-777.777	-777.777	-777.777	1	50.6	M:\Shao-En\MSDATA\kinaseinhib\k252a\solcomp\100x\J4\kinaseinhib_k252a_solcomp_100x_J4_combo.mgf.html	1Met(ox)	6	-777.777	-777.777	M:\Shao-En\MSDATA\kinaseinhib\k252a\solcomp\100x\J4\m03152008_j4_5.raw		222709.363	2722.384675		1370.206496	TRUE	1370.200966	-777.777
-1	1	0	1.223	0.2	IPI:IPI00220834.8	83222	SPACER	SWISS-PROT:P13010|TREMBL:Q0Z7V0;Q53HH7;Q53T09;Q53TC2|ENSEMBL:ENSP00000329528|REFSEQ:NP_066964|H-INV:HIT000195394|VEGA:OTTHUMP00000164061 Tax_Id=9606 Gene_Symbol=XRCC5 ATP-dependent DNA helicase 2 subunit 2	DDEAAAVALSSLIHALDDLDMVAIVR	1370.2076	2738.4006	2	60	-777.777	-777.777	-777.777	-777.777	0	0	3824.6757	0	0	0	2738.3796	1370.20207	2738.389615	0	FALSE			-777.777	-777.777	-777.777	1	57.2	M:\Shao-En\MSDATA\kinaseinhib\k252a\solcomp\100x\J4\kinaseinhib_k252a_solcomp_100x_J4_combo.mgf.html	1Met(ox)	6	-777.777	-777.777	M:\Shao-En\MSDATA\kinaseinhib\k252a\solcomp\100x\J4\m03152008_j4_5.raw		0	2722.384675		0	TRUE	0	-777.777
-1	1	0	1.223	0.2	IPI:IPI00220834.8	83222	SPACER	SWISS-PROT:P13010|TREMBL:Q0Z7V0;Q53HH7;Q53T09;Q53TC2|ENSEMBL:ENSP00000329528|REFSEQ:NP_066964|H-INV:HIT000195394|VEGA:OTTHUMP00000164061 Tax_Id=9606 Gene_Symbol=XRCC5 ATP-dependent DNA helicase 2 subunit 2	DDEAAAVALSSLIHALDDLDMVAIVR	1373.2123	2744.4101	2	56	-777.777	-777.777	-777.777	-777.777	0	0	3827.8109	0	0	0	2744.3997	1373.206756	2744.398988	0	FALSE			-777.777	-777.777	-777.777	1	52.5	M:\Shao-En\MSDATA\kinaseinhib\k252a\solcomp\100x\J4\kinaseinhib_k252a_solcomp_100x_J4_combo.mgf.html	1Arg6 1Met(ox)	6	-777.777	-777.777	M:\Shao-En\MSDATA\kinaseinhib\k252a\solcomp\100x\J4\m03152008_j4_5.raw		0	2722.384675		0	TRUE	0	-777.777
-1	1	0	1.223	0.2	IPI:IPI00220834.8	83222	SPACER	SWISS-PROT:P13010|TREMBL:Q0Z7V0;Q53HH7;Q53T09;Q53TC2|ENSEMBL:ENSP00000329528|REFSEQ:NP_066964|H-INV:HIT000195394|VEGA:OTTHUMP00000164061 Tax_Id=9606 Gene_Symbol=XRCC5 ATP-dependent DNA helicase 2 subunit 2	DDEAAAVALSSLIHALDDLDMVAIVR	1370.1975	2738.3805	2	17	-777.777	-777.777	-777.777	-777.777	0	0	3832.1664	0	0	0	2738.3796	1370.19197	2738.369415	0	FALSE			-777.777	-777.777	-777.777	1	15.1	M:\Shao-En\MSDATA\kinaseinhib\k252a\solcomp\100x\J4\kinaseinhib_k252a_solcomp_100x_J4_combo.mgf.html	1Met(ox)	6	-777.777	-777.777	M:\Shao-En\MSDATA\kinaseinhib\k252a\solcomp\100x\J4\m03152008_j4_5.raw		0	2722.384675		0	FALSE	0	-777.777
-1	1	0	1.223	0.2	IPI:IPI00220834.8	83222	SPACER	SWISS-PROT:P13010|TREMBL:Q0Z7V0;Q53HH7;Q53T09;Q53TC2|ENSEMBL:ENSP00000329528|REFSEQ:NP_066964|H-INV:HIT000195394|VEGA:OTTHUMP00000164061 Tax_Id=9606 Gene_Symbol=XRCC5 ATP-dependent DNA helicase 2 subunit 2	DDEAAAVALSSLIHALDDLDMVAIVR	913.8025	2738.3858	3	81	-777.777	-777.777	-777.777	-777.777	3828.48875	24.5581896	3836.2195	3828.65453	3828.5462	60498.24662	2738.3796	913.7990789	2738.375449	2738.375099	FALSE			-777.777	-777.777	-777.777	1	68	M:\Shao-En\MSDATA\kinaseinhib\k252a\solcomp\100x\J4\kinaseinhib_k252a_solcomp_100x_J4_combo.mgf.html	1Met(ox)	6	-777.777	-777.777	M:\Shao-En\MSDATA\kinaseinhib\k252a\solcomp\100x\J4\m03152008_j4_5.raw		11631518.87	2722.384675		913.8023684	TRUE	913.7989473	-777.777
-1	1	0	1.223	0.2	IPI:IPI00220834.8	83222	SPACER	SWISS-PROT:P13010|TREMBL:Q0Z7V0;Q53HH7;Q53T09;Q53TC2|ENSEMBL:ENSP00000329528|REFSEQ:NP_066964|H-INV:HIT000195394|VEGA:OTTHUMP00000164061 Tax_Id=9606 Gene_Symbol=XRCC5 ATP-dependent DNA helicase 2 subunit 2	DDEAAAVALSSLIHALDDLDMVAIVR	910.4813	2728.4221	3	79	-777.777	-777.777	-777.777	-777.777	3912.765183	15.67640251	3908.6284	3912.86768	3911.5211	10038.65027	2728.4048	910.4778942	2728.411895	2722.379498	FALSE			-777.777	-777.777	-777.777	1	71	M:\Shao-En\MSDATA\kinaseinhib\k252a\solcomp\100x\J4\kinaseinhib_k252a_solcomp_100x_J4_combo.mgf.html	1Arg6	6	-777.777	-777.777	M:\Shao-En\MSDATA\kinaseinhib\k252a\solcomp\100x\J4\m03152008_j4_5.raw		1954310.985	2722.384675		910.477493	TRUE	910.4740873	-777.777
-1	1	0	1.223	0.2	IPI:IPI00220834.8	83222	SPACER	SWISS-PROT:P13010|TREMBL:Q0Z7V0;Q53HH7;Q53T09;Q53TC2|ENSEMBL:ENSP00000329528|REFSEQ:NP_066964|H-INV:HIT000195394|VEGA:OTTHUMP00000164061 Tax_Id=9606 Gene_Symbol=XRCC5 ATP-dependent DNA helicase 2 subunit 2	DDEAAAVALSSLIHALDDLDMVAIVR	908.4716	2722.3929	3	76	-777.777	-777.777	-777.777	-777.777	3912.765183	15.67640251	3910.2994	3912.86768	3911.5211	10038.65027	2722.3847	908.4682035	2722.382822	2722.379498	FALSE			-777.777	-777.777	-777.777	1	66.6	M:\Shao-En\MSDATA\kinaseinhib\k252a\solcomp\100x\J4\kinaseinhib_k252a_solcomp_100x_J4_combo.mgf.html		6	-777.777	-777.777	M:\Shao-En\MSDATA\kinaseinhib\k252a\solcomp\100x\J4\m03152008_j4_5.raw		1954310.985	2722.384675		908.4698333	TRUE	908.4664368	-777.777
-1	1	0	1.223	0.2	IPI:IPI00220834.8	83222	SPACER	SWISS-PROT:P13010|TREMBL:Q0Z7V0;Q53HH7;Q53T09;Q53TC2|ENSEMBL:ENSP00000329528|REFSEQ:NP_066964|H-INV:HIT000195394|VEGA:OTTHUMP00000164061 Tax_Id=9606 Gene_Symbol=XRCC5 ATP-dependent DNA helicase 2 subunit 2	DDEAAAVALSSLIHALDDLDMVAIVR	913.8026	2738.386	3	74	-777.777	-777.777	-777.777	-777.777	0	0	3821.9405	0	0	0	2738.3796	913.7991789	2738.375749	0	FALSE			-777.777	-777.777	-777.777	1	62.7	M:\Shao-En\MSDATA\kinaseinhib\k252a\solcomp\100x\J4\kinaseinhib_k252a_solcomp_100x_J4_combo.mgf.html	1Met(ox)	6	-777.777	-777.777	M:\Shao-En\MSDATA\kinaseinhib\k252a\solcomp\100x\J4\m03152008_j4_5.raw		0	2722.384675		0	TRUE	0	-777.777
-1	1	0	1.223	0.2	IPI:IPI00220834.8	83222	SPACER	SWISS-PROT:P13010|TREMBL:Q0Z7V0;Q53HH7;Q53T09;Q53TC2|ENSEMBL:ENSP00000329528|REFSEQ:NP_066964|H-INV:HIT000195394|VEGA:OTTHUMP00000164061 Tax_Id=9606 Gene_Symbol=XRCC5 ATP-dependent DNA helicase 2 subunit 2	DDEAAAVALSSLIHALDDLDMVAIVR	913.8023	2738.385	3	50	-777.777	-777.777	-777.777	-777.777	3826.222606	19.2986555	3817.5618	3826.661208	3829.1119	5507.680855	2738.3796	913.7988789	2738.374849	2738.377793	FALSE			-777.777	-777.777	-777.777	1	41.3	M:\Shao-En\MSDATA\kinaseinhib\k252a\solcomp\100x\J4\kinaseinhib_k252a_solcomp_100x_J4_combo.mgf.html	1Met(ox)	6	-777.777	-777.777	M:\Shao-En\MSDATA\kinaseinhib\k252a\solcomp\100x\J4\m03152008_j4_6.raw		1073206.818	2722.384675		913.8025859	TRUE	913.7991648	-777.777
-1	1	0	1.223	0.2	IPI:IPI00220834.8	83222	SPACER	SWISS-PROT:P13010|TREMBL:Q0Z7V0;Q53HH7;Q53T09;Q53TC2|ENSEMBL:ENSP00000329528|REFSEQ:NP_066964|H-INV:HIT000195394|VEGA:OTTHUMP00000164061 Tax_Id=9606 Gene_Symbol=XRCC5 ATP-dependent DNA helicase 2 subunit 2	DDEAAAVALSSLIHALDDLDMVAIVR	913.8053	2738.394	3	40	-777.777	-777.777	-777.777	-777.777	3842.558438	16.5185367	3841.0061	3843.2916	3838.0896	572.7151596	2738.3796	913.8018789	2738.383849	2738.364608	FALSE			-777.777	-777.777	-777.777	1	25.8	M:\Shao-En\MSDATA\kinaseinhib\k252a\solcomp\100x\J4\kinaseinhib_k252a_solcomp_100x_J4_combo.mgf.html	1Met(ox)	6	-777.777	-777.777	M:\Shao-En\MSDATA\kinaseinhib\k252a\solcomp\100x\J4\m03152008_j4_4.raw		113724.7854	2722.384675		913.7960355	TRUE	913.7926145	-777.777
-1	1	0	1.223	0.2	IPI:IPI00220834.8	83222	SPACER	SWISS-PROT:P13010|TREMBL:Q0Z7V0;Q53HH7;Q53T09;Q53TC2|ENSEMBL:ENSP00000329528|REFSEQ:NP_066964|H-INV:HIT000195394|VEGA:OTTHUMP00000164061 Tax_Id=9606 Gene_Symbol=XRCC5 ATP-dependent DNA helicase 2 subunit 2	DDEAAAVALSSLIHALDDLDMVAIVR	908.4745	2722.4016	3	37	-777.777	-777.777	-777.777	-777.777	0	0	3626.3937	0	0	0	2722.3847	908.4711035	2722.391522	0	FALSE			-777.777	-777.777	-777.777	1	36.6	M:\Shao-En\MSDATA\kinaseinhib\k252a\solcomp\100x\J4\kinaseinhib_k252a_solcomp_100x_J4_combo.mgf.html		6	-777.777	-777.777	M:\Shao-En\MSDATA\kinaseinhib\k252a\solcomp\100x\J4\m03152008_j4_5.raw		0	2722.384675		0	TRUE	0	-777.777
-1	1	0	1.223	0.2	IPI:IPI00220834.8	83222	SPACER	SWISS-PROT:P13010|TREMBL:Q0Z7V0;Q53HH7;Q53T09;Q53TC2|ENSEMBL:ENSP00000329528|REFSEQ:NP_066964|H-INV:HIT000195394|VEGA:OTTHUMP00000164061 Tax_Id=9606 Gene_Symbol=XRCC5 ATP-dependent DNA helicase 2 subunit 2	DDEAAAVALSSLIHALDDLDMVAIVR	915.8095	2744.4067	3	28	-777.777	-777.777	-777.777	-777.777	0	0	3839.3917	0	0	0	2744.3997	915.8060696	2744.396421	0	FALSE			-777.777	-777.777	-777.777	1	23.1	M:\Shao-En\MSDATA\kinaseinhib\k252a\solcomp\100x\J4\kinaseinhib_k252a_solcomp_100x_J4_combo.mgf.html	1Arg6 1Met(ox)	6	-777.777	-777.777	M:\Shao-En\MSDATA\kinaseinhib\k252a\solcomp\100x\J4\m03152008_j4_4.raw		0	2722.384675		0	TRUE	0	-777.777
-1	1	0	1.223	0.2	IPI:IPI00220834.8	83222	SPACER	SWISS-PROT:P13010|TREMBL:Q0Z7V0;Q53HH7;Q53T09;Q53TC2|ENSEMBL:ENSP00000329528|REFSEQ:NP_066964|H-INV:HIT000195394|VEGA:OTTHUMP00000164061 Tax_Id=9606 Gene_Symbol=XRCC5 ATP-dependent DNA helicase 2 subunit 2	DDEAAAVALSSLIHALDDLDMVAIVR	915.8067	2744.3983	3	28	-777.777	-777.777	-777.777	-777.777	0	0	3834.8378	0	0	0	2744.3997	915.8032696	2744.388021	0	FALSE			-777.777	-777.777	-777.777	1	20.1	M:\Shao-En\MSDATA\kinaseinhib\k252a\solcomp\100x\J4\kinaseinhib_k252a_solcomp_100x_J4_combo.mgf.html	1Arg6 1Met(ox)	6	-777.777	-777.777	M:\Shao-En\MSDATA\kinaseinhib\k252a\solcomp\100x\J4\m03152008_j4_6.raw		0	2722.384675		0	TRUE	0	-777.777
-1	1	0	1.223	0.2	IPI:IPI00220834.8	83222	SPACER	SWISS-PROT:P13010|TREMBL:Q0Z7V0;Q53HH7;Q53T09;Q53TC2|ENSEMBL:ENSP00000329528|REFSEQ:NP_066964|H-INV:HIT000195394|VEGA:OTTHUMP00000164061 Tax_Id=9606 Gene_Symbol=XRCC5 ATP-dependent DNA helicase 2 subunit 2	DDEAAAVALSSLIHALDDLDMVAIVR	681.6051	2722.3912	4	75	-777.777	-777.777	-777.777	-777.777	3911.101974	8.683352981	3912.7544	3912.478213	3913.3686	3016.219709	2722.3847	681.6027516	2722.381956	2722.378315	FALSE			-777.777	-777.777	-777.777	1	69.6	M:\Shao-En\MSDATA\kinaseinhib\k252a\solcomp\100x\J4\kinaseinhib_k252a_solcomp_100x_J4_combo.mgf.html		6	-777.777	-777.777	M:\Shao-En\MSDATA\kinaseinhib\k252a\solcomp\100x\J4\m03152008_j4_5.raw		938523.9102	2722.384675		681.6049216	TRUE	681.6025733	-777.777
[truncated: 19,750 more rows]
[truncated: 52 more columns]
