# Supplementary material for: Empirical Bayes Analysis of Quantitative Proteomics Experiments
Source: PLoS One. 2009 Oct 14;4(10):e7454. doi: 10.1371/journal.pone.0007454 (PMC2759080; doi:10.1371/journal.pone.0007454)
Supplement: Data Set S1 — MSQuant output files for small-molecule target identification experiments analyzed in this study. (38.94 MB ZIP) [file pone.0007454.s009.zip › Margolin_et_al_MSB_dataset/SB202190/SB202190_10x.txt]

Calibration constants,
A:	0.999995849
B:	0.001896852
Mode:	Arg13C6 and Lys13C615N2
Dishes:	2
Reserved - N	1/1	StDev	2/1	StDev	Accession number	Mass [Da]	Reserved	Description	Sequence	MCR (Mass charge ratio) [Th]	Measured mass [Da]	Charge	Score	*** Intensity wild	*** XIC wild [Da*secs]	*** Ratio (of intensity sums)	*** StDev	LC centroid [secs]	LC peak width [secs]	LC, MS/MS event [secs]	LC peak detection centroid [secs]	LC max time [secs]	LC max intensity [sumCounts]	Mascot calculated mass [Da]	Calibrated measured MCR [Th]	Calibrated measured mass [Da]	Neutral MS centroid for LC max [Da]	Bad peak	Bad peak text	Reserved	*** High ratio	*** High StDev	*** Ratios correlation	Peptide rank	Peptide delta score	Result file	Modifications	Mascot protein hit number	*** Isotope intensity	*** Higher isotope intensity	Raw file path	Naked seq	Max wild for checked	Peptide mass, no mods [Da]	Sequence with mods	Uncalibrated MS centroid MCR [Th]	Verified	Calibrated MS centroid mass [Da]	*** Isotope XIC [Da*secs]
-1	1	0	0.077	0.27	IPI:IPI00220327.3	66149	SPACER	SWISS-PROT:P04264|ENSEMBL:ENSP00000252244|REFSEQ:NP_006112|H-INV:HIT000261150|VEGA:OTTHUMP00000167602 Tax_Id=9606 Gene_Symbol=KRT1 Keratin, type II cytoskeletal 1	AEAESLYQSK	563.2746	1124.5347	2	86	-777.777	-777.777	-777.777	-777.777	1388.316871	110.2992011	1398.0082	1392.648709	1385.4093	6245.922471	1124.5349	563.2741589	1124.533792	1124.533622	FALSE			-777.777	-777.777	-777.777	1	67.6	M:\Monica\MSDATA\Kinases\SB\04252008Solcomp\J1_10X\MSQuantCompatible_Kinases_SB_04252008Solcomp_J1_10X_combo_mascot_results.html		1	-777.777	-777.777	M:\Monica\MSDATA\Kinases\SB\04252008Solcomp\J1_10X\m05012008_sbsoly_12_10x_j1_5.raw		1894264.82	1124.534955		563.2745947	TRUE	563.2741536	-777.777
-1	1	0	0.077	0.27	IPI:IPI00220327.3	66149	SPACER	SWISS-PROT:P04264|ENSEMBL:ENSP00000252244|REFSEQ:NP_006112|H-INV:HIT000261150|VEGA:OTTHUMP00000167602 Tax_Id=9606 Gene_Symbol=KRT1 Keratin, type II cytoskeletal 1	AEAESLYQSK	563.2745	1124.5345	2	86	-777.777	-777.777	-777.777	-777.777	1328.2861	0	1366.1537	1349.292968	1350.4575	8655.791919	1124.5349	563.2740589	1124.533592	1124.533919	FALSE			-777.777	-777.777	-777.777	1	71.8	M:\Monica\MSDATA\Kinases\SB\04252008Solcomp\J1_10X\MSQuantCompatible_Kinases_SB_04252008Solcomp_J1_10X_combo_mascot_results.html		1	-777.777	-777.777	M:\Monica\MSDATA\Kinases\SB\04252008Solcomp\J1_10X\m05012008_sbsoly_12_10x_j1_6.raw		1387840.422	1124.534955		563.2746663	TRUE	563.2742252	-777.777
-1	1	0	0.077	0.27	IPI:IPI00220327.3	66149	SPACER	SWISS-PROT:P04264|ENSEMBL:ENSP00000252244|REFSEQ:NP_006112|H-INV:HIT000261150|VEGA:OTTHUMP00000167602 Tax_Id=9606 Gene_Symbol=KRT1 Keratin, type II cytoskeletal 1	AEAESLYQSK	563.2747	1124.5348	2	79	-777.777	-777.777	-777.777	-777.777	0	0	1429.1557	0	0	0	1124.5349	563.2742589	1124.533992	0	FALSE			-777.777	-777.777	-777.777	1	63.3	M:\Monica\MSDATA\Kinases\SB\04252008Solcomp\J1_10X\MSQuantCompatible_Kinases_SB_04252008Solcomp_J1_10X_combo_mascot_results.html		1	-777.777	-777.777	M:\Monica\MSDATA\Kinases\SB\04252008Solcomp\J1_10X\m05012008_sbsoly_12_10x_j1_5.raw		0	1124.534955		0	TRUE	0	-777.777
-1	1	0	0.077	0.27	IPI:IPI00220327.3	66149	SPACER	SWISS-PROT:P04264|ENSEMBL:ENSP00000252244|REFSEQ:NP_006112|H-INV:HIT000261150|VEGA:OTTHUMP00000167602 Tax_Id=9606 Gene_Symbol=KRT1 Keratin, type II cytoskeletal 1	AEAESLYQSK	563.2746	1124.5347	2	77	-777.777	-777.777	-777.777	-777.777	0	0	1367.2564	0	0	0	1124.5349	563.2741589	1124.533792	0	FALSE			-777.777	-777.777	-777.777	1	59.2	M:\Monica\MSDATA\Kinases\SB\04252008Solcomp\J1_10X\MSQuantCompatible_Kinases_SB_04252008Solcomp_J1_10X_combo_mascot_results.html		1	-777.777	-777.777	M:\Monica\MSDATA\Kinases\SB\04252008Solcomp\J1_10X\m05012008_sbsoly_12_10x_j1_5.raw		0	1124.534955		0	TRUE	0	-777.777
-1	1	0	0.077	0.27	IPI:IPI00220327.3	66149	SPACER	SWISS-PROT:P04264|ENSEMBL:ENSP00000252244|REFSEQ:NP_006112|H-INV:HIT000261150|VEGA:OTTHUMP00000167602 Tax_Id=9606 Gene_Symbol=KRT1 Keratin, type II cytoskeletal 1	AEAESLYQSK	563.2745	1124.5345	2	75	-777.777	-777.777	-777.777	-777.777	0	0	1331.2648	0	0	0	1124.5349	563.2740589	1124.533592	0	FALSE			-777.777	-777.777	-777.777	1	61.1	M:\Monica\MSDATA\Kinases\SB\04252008Solcomp\J1_10X\MSQuantCompatible_Kinases_SB_04252008Solcomp_J1_10X_combo_mascot_results.html		1	-777.777	-777.777	M:\Monica\MSDATA\Kinases\SB\04252008Solcomp\J1_10X\m05012008_sbsoly_12_10x_j1_6.raw		0	1124.534955		0	TRUE	0	-777.777
-1	1	0	0.077	0.27	IPI:IPI00220327.3	66149	SPACER	SWISS-PROT:P04264|ENSEMBL:ENSP00000252244|REFSEQ:NP_006112|H-INV:HIT000261150|VEGA:OTTHUMP00000167602 Tax_Id=9606 Gene_Symbol=KRT1 Keratin, type II cytoskeletal 1	AEAESLYQSK	563.2747	1124.5348	2	71	-777.777	-777.777	-777.777	-777.777	2174.5857	0	2173.3986	2176.808516	2176.8662	9804.658578	1124.5349	563.2742589	1124.533992	1124.53393	FALSE			-777.777	-777.777	-777.777	1	56.6	M:\Monica\MSDATA\Kinases\SB\04252008Solcomp\J1_10X\MSQuantCompatible_Kinases_SB_04252008Solcomp_J1_10X_combo_mascot_results.html		1	-777.777	-777.777	M:\Monica\MSDATA\Kinases\SB\04252008Solcomp\J1_10X\m05012008_sbsoly_12_10x_j1_2.raw		2843091.961	1124.534955		563.2746687	TRUE	563.2742276	-777.777
-1	1	0	0.077	0.27	IPI:IPI00220327.3	66149	SPACER	SWISS-PROT:P04264|ENSEMBL:ENSP00000252244|REFSEQ:NP_006112|H-INV:HIT000261150|VEGA:OTTHUMP00000167602 Tax_Id=9606 Gene_Symbol=KRT1 Keratin, type II cytoskeletal 1	AEAESLYQSK	563.2746	1124.5346	2	71	-777.777	-777.777	-777.777	-777.777	0	0	1347.8189	0	0	0	1124.5349	563.2741589	1124.533792	0	FALSE			-777.777	-777.777	-777.777	1	53	M:\Monica\MSDATA\Kinases\SB\04252008Solcomp\J1_10X\MSQuantCompatible_Kinases_SB_04252008Solcomp_J1_10X_combo_mascot_results.html		1	-777.777	-777.777	M:\Monica\MSDATA\Kinases\SB\04252008Solcomp\J1_10X\m05012008_sbsoly_12_10x_j1_6.raw		0	1124.534955		0	TRUE	0	-777.777
-1	1	0	0.077	0.27	IPI:IPI00220327.3	66149	SPACER	SWISS-PROT:P04264|ENSEMBL:ENSP00000252244|REFSEQ:NP_006112|H-INV:HIT000261150|VEGA:OTTHUMP00000167602 Tax_Id=9606 Gene_Symbol=KRT1 Keratin, type II cytoskeletal 1	AEAESLYQSK	563.275	1124.5354	2	66	-777.777	-777.777	-777.777	-777.777	2131.022342	12.146732	2126.045	2133.387458	2135.2761	10626.38578	1124.5349	563.2745589	1124.534592	1124.53428	FALSE			-777.777	-777.777	-777.777	1	49.6	M:\Monica\MSDATA\Kinases\SB\04252008Solcomp\J1_10X\MSQuantCompatible_Kinases_SB_04252008Solcomp_J1_10X_combo_mascot_results.html		1	-777.777	-777.777	M:\Monica\MSDATA\Kinases\SB\04252008Solcomp\J1_10X\m05012008_sbsoly_12_10x_j1_3.raw		4297967.973	1124.534955		563.27475	TRUE	563.2743089	-777.777
-1	1	0	0.077	0.27	IPI:IPI00220327.3	66149	SPACER	SWISS-PROT:P04264|ENSEMBL:ENSP00000252244|REFSEQ:NP_006112|H-INV:HIT000261150|VEGA:OTTHUMP00000167602 Tax_Id=9606 Gene_Symbol=KRT1 Keratin, type II cytoskeletal 1	AEAESLYQSK	563.2749	1124.5353	2	66	-777.777	-777.777	-777.777	-777.777	0	0	1396.7769	0	0	0	1124.5349	563.2744589	1124.534392	0	FALSE			-777.777	-777.777	-777.777	1	51.5	M:\Monica\MSDATA\Kinases\SB\04252008Solcomp\J1_10X\MSQuantCompatible_Kinases_SB_04252008Solcomp_J1_10X_combo_mascot_results.html		1	-777.777	-777.777	M:\Monica\MSDATA\Kinases\SB\04252008Solcomp\J1_10X\m05012008_sbsoly_12_10x_j1_6.raw		0	1124.534955		0	TRUE	0	-777.777
-1	1	0	0.077	0.27	IPI:IPI00220327.3	66149	SPACER	SWISS-PROT:P04264|ENSEMBL:ENSP00000252244|REFSEQ:NP_006112|H-INV:HIT000261150|VEGA:OTTHUMP00000167602 Tax_Id=9606 Gene_Symbol=KRT1 Keratin, type II cytoskeletal 1	AEAESLYQSK	563.2749	1124.5353	2	60	-777.777	-777.777	-777.777	-777.777	2128.751183	13.63398385	2117.8224	2126.431066	2128.1112	9046.108497	1124.5349	563.2744589	1124.534392	1124.534125	FALSE			-777.777	-777.777	-777.777	1	41.8	M:\Monica\MSDATA\Kinases\SB\04252008Solcomp\J1_10X\MSQuantCompatible_Kinases_SB_04252008Solcomp_J1_10X_combo_mascot_results.html		1	-777.777	-777.777	M:\Monica\MSDATA\Kinases\SB\04252008Solcomp\J1_10X\m05012008_sbsoly_12_10x_j1_4.raw		3559921.176	1124.534955		563.2747202	TRUE	563.2742791	-777.777
-1	1	0	0.077	0.27	IPI:IPI00220327.3	66149	SPACER	SWISS-PROT:P04264|ENSEMBL:ENSP00000252244|REFSEQ:NP_006112|H-INV:HIT000261150|VEGA:OTTHUMP00000167602 Tax_Id=9606 Gene_Symbol=KRT1 Keratin, type II cytoskeletal 1	AEAESLYQSK	563.2748	1124.535	2	56	-777.777	-777.777	-777.777	-777.777	0	0	1346.9024	0	0	0	1124.5349	563.2743589	1124.534192	0	FALSE			-777.777	-777.777	-777.777	1	35.9	M:\Monica\MSDATA\Kinases\SB\04252008Solcomp\J1_10X\MSQuantCompatible_Kinases_SB_04252008Solcomp_J1_10X_combo_mascot_results.html		1	-777.777	-777.777	M:\Monica\MSDATA\Kinases\SB\04252008Solcomp\J1_10X\m05012008_sbsoly_12_10x_j1_5.raw		0	1124.534955		0	TRUE	0	-777.777
-1	1	0	0.077	0.27	IPI:IPI00220327.3	66149	SPACER	SWISS-PROT:P04264|ENSEMBL:ENSP00000252244|REFSEQ:NP_006112|H-INV:HIT000261150|VEGA:OTTHUMP00000167602 Tax_Id=9606 Gene_Symbol=KRT1 Keratin, type II cytoskeletal 1	AEAESLYQSK	563.2747	1124.5349	2	54	-777.777	-777.777	-777.777	-777.777	0	0	1459.6956	0	0	0	1124.5349	563.2742589	1124.533992	0	FALSE			-777.777	-777.777	-777.777	1	44.3	M:\Monica\MSDATA\Kinases\SB\04252008Solcomp\J1_10X\MSQuantCompatible_Kinases_SB_04252008Solcomp_J1_10X_combo_mascot_results.html		1	-777.777	-777.777	M:\Monica\MSDATA\Kinases\SB\04252008Solcomp\J1_10X\m05012008_sbsoly_12_10x_j1_5.raw		0	1124.534955		0	TRUE	0	-777.777
-1	1	0	0.077	0.27	IPI:IPI00220327.3	66149	SPACER	SWISS-PROT:P04264|ENSEMBL:ENSP00000252244|REFSEQ:NP_006112|H-INV:HIT000261150|VEGA:OTTHUMP00000167602 Tax_Id=9606 Gene_Symbol=KRT1 Keratin, type II cytoskeletal 1	AEAESLYQSK	563.2749	1124.5351	2	50	-777.777	-777.777	-777.777	-777.777	0	0	1425.2897	0	0	0	1124.5349	563.2744589	1124.534392	0	FALSE			-777.777	-777.777	-777.777	1	35.7	M:\Monica\MSDATA\Kinases\SB\04252008Solcomp\J1_10X\MSQuantCompatible_Kinases_SB_04252008Solcomp_J1_10X_combo_mascot_results.html		1	-777.777	-777.777	M:\Monica\MSDATA\Kinases\SB\04252008Solcomp\J1_10X\m05012008_sbsoly_12_10x_j1_6.raw		0	1124.534955		0	TRUE	0	-777.777
-1	1	0	0.077	0.27	IPI:IPI00220327.3	66149	SPACER	SWISS-PROT:P04264|ENSEMBL:ENSP00000252244|REFSEQ:NP_006112|H-INV:HIT000261150|VEGA:OTTHUMP00000167602 Tax_Id=9606 Gene_Symbol=KRT1 Keratin, type II cytoskeletal 1	AEAESLYQSK	563.2745	1124.5345	2	49	-777.777	-777.777	-777.777	-777.777	2116.589038	30.91025935	2124.251	2113.773715	2114.9567	101.5778815	1124.5349	563.2740589	1124.533592	1124.533668	FALSE			-777.777	-777.777	-777.777	1	33.9	M:\Monica\MSDATA\Kinases\SB\04252008Solcomp\J1_10X\MSQuantCompatible_Kinases_SB_04252008Solcomp_J1_10X_combo_mascot_results.html		1	-777.777	-777.777	M:\Monica\MSDATA\Kinases\SB\04252008Solcomp\J1_10X\m05012008_sbsoly_12_10x_j1_1.raw		32699.42896	1124.534955		563.2745692	TRUE	563.2741281	-777.777
-1	1	0	0.077	0.27	IPI:IPI00220327.3	66149	SPACER	SWISS-PROT:P04264|ENSEMBL:ENSP00000252244|REFSEQ:NP_006112|H-INV:HIT000261150|VEGA:OTTHUMP00000167602 Tax_Id=9606 Gene_Symbol=KRT1 Keratin, type II cytoskeletal 1	AEAESLYQSK	563.2749	1124.5352	2	47	-777.777	-777.777	-777.777	-777.777	0	0	1408.5511	0	0	0	1124.5349	563.2744589	1124.534392	0	FALSE			-777.777	-777.777	-777.777	1	31.5	M:\Monica\MSDATA\Kinases\SB\04252008Solcomp\J1_10X\MSQuantCompatible_Kinases_SB_04252008Solcomp_J1_10X_combo_mascot_results.html		1	-777.777	-777.777	M:\Monica\MSDATA\Kinases\SB\04252008Solcomp\J1_10X\m05012008_sbsoly_12_10x_j1_6.raw		0	1124.534955		0	TRUE	0	-777.777
-1	1	0	0.077	0.27	IPI:IPI00220327.3	66149	SPACER	SWISS-PROT:P04264|ENSEMBL:ENSP00000252244|REFSEQ:NP_006112|H-INV:HIT000261150|VEGA:OTTHUMP00000167602 Tax_Id=9606 Gene_Symbol=KRT1 Keratin, type II cytoskeletal 1	AEAESLYQSK	563.2744	1124.5343	2	38	-777.777	-777.777	-777.777	-777.777	0	0	1420.9621	0	0	0	1124.5349	563.2739589	1124.533392	0	FALSE			-777.777	-777.777	-777.777	1	25.8	M:\Monica\MSDATA\Kinases\SB\04252008Solcomp\J1_10X\MSQuantCompatible_Kinases_SB_04252008Solcomp_J1_10X_combo_mascot_results.html		1	-777.777	-777.777	M:\Monica\MSDATA\Kinases\SB\04252008Solcomp\J1_10X\m05012008_sbsoly_12_10x_j1_6.raw		0	1124.534955		0	TRUE	0	-777.777
-1	1	0	0.077	0.27	IPI:IPI00220327.3	66149	SPACER	SWISS-PROT:P04264|ENSEMBL:ENSP00000252244|REFSEQ:NP_006112|H-INV:HIT000261150|VEGA:OTTHUMP00000167602 Tax_Id=9606 Gene_Symbol=KRT1 Keratin, type II cytoskeletal 1	AEAESLYQSK	563.2747	1124.5348	2	38	-777.777	-777.777	-777.777	-777.777	0	0	1429.9095	0	0	0	1124.5349	563.2742589	1124.533992	0	FALSE			-777.777	-777.777	-777.777	1	27.1	M:\Monica\MSDATA\Kinases\SB\04252008Solcomp\J1_10X\MSQuantCompatible_Kinases_SB_04252008Solcomp_J1_10X_combo_mascot_results.html		1	-777.777	-777.777	M:\Monica\MSDATA\Kinases\SB\04252008Solcomp\J1_10X\m05012008_sbsoly_12_10x_j1_6.raw		0	1124.534955		0	TRUE	0	-777.777
-1	1	0	0.077	0.27	IPI:IPI00220327.3	66149	SPACER	SWISS-PROT:P04264|ENSEMBL:ENSP00000252244|REFSEQ:NP_006112|H-INV:HIT000261150|VEGA:OTTHUMP00000167602 Tax_Id=9606 Gene_Symbol=KRT1 Keratin, type II cytoskeletal 1	AEAESLYQSK	563.2746	1124.5347	2	37	-777.777	-777.777	-777.777	-777.777	0	0	2155.5486	0	0	0	1124.5349	563.2741589	1124.533792	0	FALSE			-777.777	-777.777	-777.777	1	26.3	M:\Monica\MSDATA\Kinases\SB\04252008Solcomp\J1_10X\MSQuantCompatible_Kinases_SB_04252008Solcomp_J1_10X_combo_mascot_results.html		1	-777.777	-777.777	M:\Monica\MSDATA\Kinases\SB\04252008Solcomp\J1_10X\m05012008_sbsoly_12_10x_j1_1.raw		0	1124.534955		0	TRUE	0	-777.777
-1	1	0	0.077	0.27	IPI:IPI00220327.3	66149	SPACER	SWISS-PROT:P04264|ENSEMBL:ENSP00000252244|REFSEQ:NP_006112|H-INV:HIT000261150|VEGA:OTTHUMP00000167602 Tax_Id=9606 Gene_Symbol=KRT1 Keratin, type II cytoskeletal 1	AEAESLYQSK	563.2747	1124.5349	2	34	-777.777	-777.777	-777.777	-777.777	0	0	1300.98	0	0	0	1124.5349	563.2742589	1124.533992	0	FALSE			-777.777	-777.777	-777.777	1	21.8	M:\Monica\MSDATA\Kinases\SB\04252008Solcomp\J1_10X\MSQuantCompatible_Kinases_SB_04252008Solcomp_J1_10X_combo_mascot_results.html		1	-777.777	-777.777	M:\Monica\MSDATA\Kinases\SB\04252008Solcomp\J1_10X\m05012008_sbsoly_12_10x_j1_6.raw		0	1124.534955		0	TRUE	0	-777.777
-1	1	0	0.077	0.27	IPI:IPI00220327.3	66149	SPACER	SWISS-PROT:P04264|ENSEMBL:ENSP00000252244|REFSEQ:NP_006112|H-INV:HIT000261150|VEGA:OTTHUMP00000167602 Tax_Id=9606 Gene_Symbol=KRT1 Keratin, type II cytoskeletal 1	AEAESLYQSK	563.2747	1124.5348	2	33	-777.777	-777.777	-777.777	-777.777	0	0	1439.424	0	0	0	1124.5349	563.2742589	1124.533992	0	FALSE			-777.777	-777.777	-777.777	1	22.2	M:\Monica\MSDATA\Kinases\SB\04252008Solcomp\J1_10X\MSQuantCompatible_Kinases_SB_04252008Solcomp_J1_10X_combo_mascot_results.html		1	-777.777	-777.777	M:\Monica\MSDATA\Kinases\SB\04252008Solcomp\J1_10X\m05012008_sbsoly_12_10x_j1_6.raw		0	1124.534955		0	TRUE	0	-777.777
-1	1	0	0.077	0.27	IPI:IPI00220327.3	66149	SPACER	SWISS-PROT:P04264|ENSEMBL:ENSP00000252244|REFSEQ:NP_006112|H-INV:HIT000261150|VEGA:OTTHUMP00000167602 Tax_Id=9606 Gene_Symbol=KRT1 Keratin, type II cytoskeletal 1	AEAESLYQSK	563.2748	1124.5351	2	23	-777.777	-777.777	-777.777	-777.777	0	0	1414.1568	0	0	0	1124.5349	563.2743589	1124.534192	0	FALSE			-777.777	-777.777	-777.777	1	14.1	M:\Monica\MSDATA\Kinases\SB\04252008Solcomp\J1_10X\MSQuantCompatible_Kinases_SB_04252008Solcomp_J1_10X_combo_mascot_results.html		1	-777.777	-777.777	M:\Monica\MSDATA\Kinases\SB\04252008Solcomp\J1_10X\m05012008_sbsoly_12_10x_j1_6.raw		0	1124.534955		0	FALSE	0	-777.777
-1	1	0	0.077	0.27	IPI:IPI00220327.3	66149	SPACER	SWISS-PROT:P04264|ENSEMBL:ENSP00000252244|REFSEQ:NP_006112|H-INV:HIT000261150|VEGA:OTTHUMP00000167602 Tax_Id=9606 Gene_Symbol=KRT1 Keratin, type II cytoskeletal 1	AEAESLYQSKYEELQITAGR	1143.5691	2285.1237	2	32	-777.777	-777.777	-777.777	-777.777	0	0	2925.1521	2928.360093	2928.5977	6878.717014	2285.1175	1143.56625	2285.117975	2285.123987	FALSE			-777.777	-777.777	-777.777	1	29	M:\Monica\MSDATA\Kinases\SB\04252008Solcomp\J1_10X\MSQuantCompatible_Kinases_SB_04252008Solcomp_J1_10X_combo_mascot_results.html		1	-777.777	-777.777	M:\Monica\MSDATA\Kinases\SB\04252008Solcomp\J1_10X\m05012008_sbsoly_12_10x_j1_6.raw		0	2285.117525		1143.572321	TRUE	1143.569471	-777.777
-1	1	0	0.077	0.27	IPI:IPI00220327.3	66149	SPACER	SWISS-PROT:P04264|ENSEMBL:ENSP00000252244|REFSEQ:NP_006112|H-INV:HIT000261150|VEGA:OTTHUMP00000167602 Tax_Id=9606 Gene_Symbol=KRT1 Keratin, type II cytoskeletal 1	AEAESLYQSKYEELQITAGR	762.7133	2285.1181	3	51	-777.777	-777.777	-777.777	-777.777	0	0	2923.0966	2927.610764	2928.5977	74382.74962	2285.1175	762.7120311	2285.114305	2285.115004	FALSE			-777.777	-777.777	-777.777	1	42.7	M:\Monica\MSDATA\Kinases\SB\04252008Solcomp\J1_10X\MSQuantCompatible_Kinases_SB_04252008Solcomp_J1_10X_combo_mascot_results.html		1	-777.777	-777.777	M:\Monica\MSDATA\Kinases\SB\04252008Solcomp\J1_10X\m05012008_sbsoly_12_10x_j1_6.raw		0	2285.117525		762.7129739	TRUE	762.711705	-777.777
-1	1	0	0.077	0.27	IPI:IPI00220327.3	66149	SPACER	SWISS-PROT:P04264|ENSEMBL:ENSP00000252244|REFSEQ:NP_006112|H-INV:HIT000261150|VEGA:OTTHUMP00000167602 Tax_Id=9606 Gene_Symbol=KRT1 Keratin, type II cytoskeletal 1	AEAESLYQSKYEELQITAGR	762.7134	2285.1182	3	46	-777.777	-777.777	-777.777	-777.777	2914.154988	7.6178	2911.4648	2915.261858	2914.5044	34725.23221	2285.1175	762.7121311	2285.114605	2285.11732	FALSE			-777.777	-777.777	-777.777	1	32.7	M:\Monica\MSDATA\Kinases\SB\04252008Solcomp\J1_10X\MSQuantCompatible_Kinases_SB_04252008Solcomp_J1_10X_combo_mascot_results.html		1	-777.777	-777.777	M:\Monica\MSDATA\Kinases\SB\04252008Solcomp\J1_10X\m05012008_sbsoly_12_10x_j1_4.raw		6512972.289	2285.117525		762.713262	TRUE	762.7119931	-777.777
-1	1	0	0.077	0.27	IPI:IPI00220327.3	66149	SPACER	SWISS-PROT:P04264|ENSEMBL:ENSP00000252244|REFSEQ:NP_006112|H-INV:HIT000261150|VEGA:OTTHUMP00000167602 Tax_Id=9606 Gene_Symbol=KRT1 Keratin, type II cytoskeletal 1	AEAESLYQSKYEELQITAGR	762.7144	2285.1214	3	38	-777.777	-777.777	-777.777	-777.777	2911.056422	7.721600001	2908.2054	2908.454973	2906.8338	3584.983768	2285.1175	762.7131311	2285.117605	2285.115445	FALSE			-777.777	-777.777	-777.777	1	28.2	M:\Monica\MSDATA\Kinases\SB\04252008Solcomp\J1_10X\MSQuantCompatible_Kinases_SB_04252008Solcomp_J1_10X_combo_mascot_results.html		1	-777.777	-777.777	M:\Monica\MSDATA\Kinases\SB\04252008Solcomp\J1_10X\m05012008_sbsoly_12_10x_j1_5.raw		902808.0195	2285.117525		762.714411	TRUE	762.7131421	-777.777
-1	1	0	0.077	0.27	IPI:IPI00220327.3	66149	SPACER	SWISS-PROT:P04264|ENSEMBL:ENSP00000252244|REFSEQ:NP_006112|H-INV:HIT000261150|VEGA:OTTHUMP00000167602 Tax_Id=9606 Gene_Symbol=KRT1 Keratin, type II cytoskeletal 1	AEAESLYQSKYEELQITAGR	762.7125	2285.1157	3	25	-777.777	-777.777	-777.777	-777.777	3518.542025	43.61865604	3514.4332	3510.762416	3513.3327	2607.748233	2285.1175	762.7112311	2285.111905	2285.110863	FALSE			-777.777	-777.777	-777.777	1	18.8	M:\Monica\MSDATA\Kinases\SB\04252008Solcomp\J1_10X\MSQuantCompatible_Kinases_SB_04252008Solcomp_J1_10X_combo_mascot_results.html		1	-777.777	-777.777	M:\Monica\MSDATA\Kinases\SB\04252008Solcomp\J1_10X\m05012008_sbsoly_12_10x_j1_2.raw		553516.6797	2285.117525		762.7125097	TRUE	762.7112408	-777.777
-1	1	0	0.077	0.27	IPI:IPI00220327.3	66149	SPACER	SWISS-PROT:P04264|ENSEMBL:ENSP00000252244|REFSEQ:NP_006112|H-INV:HIT000261150|VEGA:OTTHUMP00000167602 Tax_Id=9606 Gene_Symbol=KRT1 Keratin, type II cytoskeletal 1	AEAESLYQSKYEELQITAGR	762.7144	2285.1215	3	19	-777.777	-777.777	-777.777	-777.777	0	0	3706.8552	0	0	0	2285.1175	762.7131311	2285.117605	0	FALSE			-777.777	-777.777	-777.777	1	10.6	M:\Monica\MSDATA\Kinases\SB\04252008Solcomp\J1_10X\MSQuantCompatible_Kinases_SB_04252008Solcomp_J1_10X_combo_mascot_results.html		1	-777.777	-777.777	M:\Monica\MSDATA\Kinases\SB\04252008Solcomp\J1_10X\m05012008_sbsoly_12_10x_j1_1.raw		0	2285.117525		0	FALSE	0	-777.777
-1	1	0	0.077	0.27	IPI:IPI00220327.3	66149	SPACER	SWISS-PROT:P04264|ENSEMBL:ENSP00000252244|REFSEQ:NP_006112|H-INV:HIT000261150|VEGA:OTTHUMP00000167602 Tax_Id=9606 Gene_Symbol=KRT1 Keratin, type II cytoskeletal 1	DVDGAYMTK	500.2261	998.4377	2	59	-777.777	-777.777	-777.777	-777.777	1849.366277	70.24884723	1882.1193	1857.148184	1826.0567	454.8729398	998.4379	500.2259206	998.4373158	998.4367064	FALSE			-777.777	-777.777	-777.777	1	46.2	M:\Monica\MSDATA\Kinases\SB\04252008Solcomp\J1_10X\MSQuantCompatible_Kinases_SB_04252008Solcomp_J1_10X_combo_mascot_results.html		1	-777.777	-777.777	M:\Monica\MSDATA\Kinases\SB\04252008Solcomp\J1_10X\m05012008_sbsoly_12_10x_j1_6.raw		224498.1538	998.4378847		500.2260623	TRUE	500.2258829	-777.777
-1	1	0	0.077	0.27	IPI:IPI00220327.3	66149	SPACER	SWISS-PROT:P04264|ENSEMBL:ENSP00000252244|REFSEQ:NP_006112|H-INV:HIT000261150|VEGA:OTTHUMP00000167602 Tax_Id=9606 Gene_Symbol=KRT1 Keratin, type II cytoskeletal 1	DVDGAYMTK	508.2234	1014.4323	2	58	-777.777	-777.777	-777.777	-777.777	0	0	826.9466	831.176069	830.0871	9823.842864	1014.4328	508.2231874	1014.431849	1014.431879	FALSE			-777.777	-777.777	-777.777	1	34.9	M:\Monica\MSDATA\Kinases\SB\04252008Solcomp\J1_10X\MSQuantCompatible_Kinases_SB_04252008Solcomp_J1_10X_combo_mascot_results.html	1Met(ox)	1	-777.777	-777.777	M:\Monica\MSDATA\Kinases\SB\04252008Solcomp\J1_10X\m05012008_sbsoly_12_10x_j1_6.raw		0	998.4378847		508.223359	TRUE	508.2231464	-777.777
-1	1	0	0.077	0.27	IPI:IPI00220327.3	66149	SPACER	SWISS-PROT:P04264|ENSEMBL:ENSP00000252244|REFSEQ:NP_006112|H-INV:HIT000261150|VEGA:OTTHUMP00000167602 Tax_Id=9606 Gene_Symbol=KRT1 Keratin, type II cytoskeletal 1	DVDGAYMTK	500.2263	998.4381	2	57	-777.777	-777.777	-777.777	-777.777	0	0	2023.0386	2026.053912	2032.8212	656.1118926	998.4379	500.2261206	998.4377158	998.4376747	FALSE			-777.777	-777.777	-777.777	1	43	M:\Monica\MSDATA\Kinases\SB\04252008Solcomp\J1_10X\MSQuantCompatible_Kinases_SB_04252008Solcomp_J1_10X_combo_mascot_results.html		1	-777.777	-777.777	M:\Monica\MSDATA\Kinases\SB\04252008Solcomp\J1_10X\m05012008_sbsoly_12_10x_j1_5.raw		0	998.4378847		500.22627	TRUE	500.2260906	-777.777
-1	1	0	0.077	0.27	IPI:IPI00220327.3	66149	SPACER	SWISS-PROT:P04264|ENSEMBL:ENSP00000252244|REFSEQ:NP_006112|H-INV:HIT000261150|VEGA:OTTHUMP00000167602 Tax_Id=9606 Gene_Symbol=KRT1 Keratin, type II cytoskeletal 1	DVDGAYMTK	500.2264	998.4382	2	57	-777.777	-777.777	-777.777	-777.777	0	0	1575.1282	0	0	0	998.4379	500.2262206	998.4379158	0	FALSE			-777.777	-777.777	-777.777	1	43	M:\Monica\MSDATA\Kinases\SB\04252008Solcomp\J1_10X\MSQuantCompatible_Kinases_SB_04252008Solcomp_J1_10X_combo_mascot_results.html		1	-777.777	-777.777	M:\Monica\MSDATA\Kinases\SB\04252008Solcomp\J1_10X\m05012008_sbsoly_12_10x_j1_6.raw		0	998.4378847		0	TRUE	0	-777.777
-1	1	0	0.077	0.27	IPI:IPI00220327.3	66149	SPACER	SWISS-PROT:P04264|ENSEMBL:ENSP00000252244|REFSEQ:NP_006112|H-INV:HIT000261150|VEGA:OTTHUMP00000167602 Tax_Id=9606 Gene_Symbol=KRT1 Keratin, type II cytoskeletal 1	DVDGAYMTK	500.2257	998.4368	2	55	-777.777	-777.777	-777.777	-777.777	0	0	1481.4992	0	0	0	998.4379	500.2255206	998.4365158	0	FALSE			-777.777	-777.777	-777.777	1	39.8	M:\Monica\MSDATA\Kinases\SB\04252008Solcomp\J1_10X\MSQuantCompatible_Kinases_SB_04252008Solcomp_J1_10X_combo_mascot_results.html		1	-777.777	-777.777	M:\Monica\MSDATA\Kinases\SB\04252008Solcomp\J1_10X\m05012008_sbsoly_12_10x_j1_6.raw		0	998.4378847		0	TRUE	0	-777.777
-1	1	0	0.077	0.27	IPI:IPI00220327.3	66149	SPACER	SWISS-PROT:P04264|ENSEMBL:ENSP00000252244|REFSEQ:NP_006112|H-INV:HIT000261150|VEGA:OTTHUMP00000167602 Tax_Id=9606 Gene_Symbol=KRT1 Keratin, type II cytoskeletal 1	DVDGAYMTK	500.2262	998.4378	2	54	-777.777	-777.777	-777.777	-777.777	0	0	2053.9317	0	0	0	998.4379	500.2260206	998.4375158	0	FALSE			-777.777	-777.777	-777.777	1	39.8	M:\Monica\MSDATA\Kinases\SB\04252008Solcomp\J1_10X\MSQuantCompatible_Kinases_SB_04252008Solcomp_J1_10X_combo_mascot_results.html		1	-777.777	-777.777	M:\Monica\MSDATA\Kinases\SB\04252008Solcomp\J1_10X\m05012008_sbsoly_12_10x_j1_5.raw		0	998.4378847		0	TRUE	0	-777.777
-1	1	0	0.077	0.27	IPI:IPI00220327.3	66149	SPACER	SWISS-PROT:P04264|ENSEMBL:ENSP00000252244|REFSEQ:NP_006112|H-INV:HIT000261150|VEGA:OTTHUMP00000167602 Tax_Id=9606 Gene_Symbol=KRT1 Keratin, type II cytoskeletal 1	DVDGAYMTK	500.226	998.4375	2	54	-777.777	-777.777	-777.777	-777.777	0	0	1449.8276	0	0	0	998.4379	500.2258206	998.4371158	0	FALSE			-777.777	-777.777	-777.777	1	32.6	M:\Monica\MSDATA\Kinases\SB\04252008Solcomp\J1_10X\MSQuantCompatible_Kinases_SB_04252008Solcomp_J1_10X_combo_mascot_results.html		1	-777.777	-777.777	M:\Monica\MSDATA\Kinases\SB\04252008Solcomp\J1_10X\m05012008_sbsoly_12_10x_j1_6.raw		0	998.4378847		0	TRUE	0	-777.777
-1	1	0	0.077	0.27	IPI:IPI00220327.3	66149	SPACER	SWISS-PROT:P04264|ENSEMBL:ENSP00000252244|REFSEQ:NP_006112|H-INV:HIT000261150|VEGA:OTTHUMP00000167602 Tax_Id=9606 Gene_Symbol=KRT1 Keratin, type II cytoskeletal 1	DVDGAYMTK	500.2262	998.4378	2	54	-777.777	-777.777	-777.777	-777.777	0	0	1974.6986	0	0	0	998.4379	500.2260206	998.4375158	0	FALSE			-777.777	-777.777	-777.777	1	41.2	M:\Monica\MSDATA\Kinases\SB\04252008Solcomp\J1_10X\MSQuantCompatible_Kinases_SB_04252008Solcomp_J1_10X_combo_mascot_results.html		1	-777.777	-777.777	M:\Monica\MSDATA\Kinases\SB\04252008Solcomp\J1_10X\m05012008_sbsoly_12_10x_j1_6.raw		0	998.4378847		0	TRUE	0	-777.777
-1	1	0	0.077	0.27	IPI:IPI00220327.3	66149	SPACER	SWISS-PROT:P04264|ENSEMBL:ENSP00000252244|REFSEQ:NP_006112|H-INV:HIT000261150|VEGA:OTTHUMP00000167602 Tax_Id=9606 Gene_Symbol=KRT1 Keratin, type II cytoskeletal 1	DVDGAYMTK	500.2262	998.4378	2	53	-777.777	-777.777	-777.777	-777.777	0	0	1790.0576	0	0	0	998.4379	500.2260206	998.4375158	0	FALSE			-777.777	-777.777	-777.777	1	39.6	M:\Monica\MSDATA\Kinases\SB\04252008Solcomp\J1_10X\MSQuantCompatible_Kinases_SB_04252008Solcomp_J1_10X_combo_mascot_results.html		1	-777.777	-777.777	M:\Monica\MSDATA\Kinases\SB\04252008Solcomp\J1_10X\m05012008_sbsoly_12_10x_j1_6.raw		0	998.4378847		0	TRUE	0	-777.777
-1	1	0	0.077	0.27	IPI:IPI00220327.3	66149	SPACER	SWISS-PROT:P04264|ENSEMBL:ENSP00000252244|REFSEQ:NP_006112|H-INV:HIT000261150|VEGA:OTTHUMP00000167602 Tax_Id=9606 Gene_Symbol=KRT1 Keratin, type II cytoskeletal 1	DVDGAYMTK	508.2235	1014.4325	2	53	-777.777	-777.777	-777.777	-777.777	891.8881	0	890.8925	895.4583446	896.5698	1634.35676	1014.4328	508.2232874	1014.432049	1014.431244	FALSE			-777.777	-777.777	-777.777	1	32	M:\Monica\MSDATA\Kinases\SB\04252008Solcomp\J1_10X\MSQuantCompatible_Kinases_SB_04252008Solcomp_J1_10X_combo_mascot_results.html	1Met(ox)	1	-777.777	-777.777	M:\Monica\MSDATA\Kinases\SB\04252008Solcomp\J1_10X\m05012008_sbsoly_12_10x_j1_2.raw		291001.5254	998.4378847		508.223212	TRUE	508.2229994	-777.777
-1	1	0	0.077	0.27	IPI:IPI00220327.3	66149	SPACER	SWISS-PROT:P04264|ENSEMBL:ENSP00000252244|REFSEQ:NP_006112|H-INV:HIT000261150|VEGA:OTTHUMP00000167602 Tax_Id=9606 Gene_Symbol=KRT1 Keratin, type II cytoskeletal 1	DVDGAYMTK	508.2234	1014.4323	2	53	-777.777	-777.777	-777.777	-777.777	0	0	858.1992	860.7998514	862.0598	1227.731032	1014.4328	508.2231874	1014.431849	1014.432074	FALSE			-777.777	-777.777	-777.777	1	31	M:\Monica\MSDATA\Kinases\SB\04252008Solcomp\J1_10X\MSQuantCompatible_Kinases_SB_04252008Solcomp_J1_10X_combo_mascot_results.html	1Met(ox)	1	-777.777	-777.777	M:\Monica\MSDATA\Kinases\SB\04252008Solcomp\J1_10X\m05012008_sbsoly_12_10x_j1_4.raw		0	998.4378847		508.2233991	TRUE	508.2231865	-777.777
-1	1	0	0.077	0.27	IPI:IPI00220327.3	66149	SPACER	SWISS-PROT:P04264|ENSEMBL:ENSP00000252244|REFSEQ:NP_006112|H-INV:HIT000261150|VEGA:OTTHUMP00000167602 Tax_Id=9606 Gene_Symbol=KRT1 Keratin, type II cytoskeletal 1	DVDGAYMTK	500.226	998.4375	2	52	-777.777	-777.777	-777.777	-777.777	0	0	2004.9193	0	0	0	998.4379	500.2258206	998.4371158	0	FALSE			-777.777	-777.777	-777.777	1	37.9	M:\Monica\MSDATA\Kinases\SB\04252008Solcomp\J1_10X\MSQuantCompatible_Kinases_SB_04252008Solcomp_J1_10X_combo_mascot_results.html		1	-777.777	-777.777	M:\Monica\MSDATA\Kinases\SB\04252008Solcomp\J1_10X\m05012008_sbsoly_12_10x_j1_6.raw		0	998.4378847		0	TRUE	0	-777.777
-1	1	0	0.077	0.27	IPI:IPI00220327.3	66149	SPACER	SWISS-PROT:P04264|ENSEMBL:ENSP00000252244|REFSEQ:NP_006112|H-INV:HIT000261150|VEGA:OTTHUMP00000167602 Tax_Id=9606 Gene_Symbol=KRT1 Keratin, type II cytoskeletal 1	DVDGAYMTK	500.2262	998.4378	2	52	-777.777	-777.777	-777.777	-777.777	0	0	1759.5576	0	0	0	998.4379	500.2260206	998.4375158	0	FALSE			-777.777	-777.777	-777.777	1	38.2	M:\Monica\MSDATA\Kinases\SB\04252008Solcomp\J1_10X\MSQuantCompatible_Kinases_SB_04252008Solcomp_J1_10X_combo_mascot_results.html		1	-777.777	-777.777	M:\Monica\MSDATA\Kinases\SB\04252008Solcomp\J1_10X\m05012008_sbsoly_12_10x_j1_6.raw		0	998.4378847		0	TRUE	0	-777.777
-1	1	0	0.077	0.27	IPI:IPI00220327.3	66149	SPACER	SWISS-PROT:P04264|ENSEMBL:ENSP00000252244|REFSEQ:NP_006112|H-INV:HIT000261150|VEGA:OTTHUMP00000167602 Tax_Id=9606 Gene_Symbol=KRT1 Keratin, type II cytoskeletal 1	DVDGAYMTK	500.2262	998.4379	2	52	-777.777	-777.777	-777.777	-777.777	0	0	1912.9481	0	0	0	998.4379	500.2260206	998.4375158	0	FALSE			-777.777	-777.777	-777.777	1	30.5	M:\Monica\MSDATA\Kinases\SB\04252008Solcomp\J1_10X\MSQuantCompatible_Kinases_SB_04252008Solcomp_J1_10X_combo_mascot_results.html		1	-777.777	-777.777	M:\Monica\MSDATA\Kinases\SB\04252008Solcomp\J1_10X\m05012008_sbsoly_12_10x_j1_6.raw		0	998.4378847		0	TRUE	0	-777.777
-1	1	0	0.077	0.27	IPI:IPI00220327.3	66149	SPACER	SWISS-PROT:P04264|ENSEMBL:ENSP00000252244|REFSEQ:NP_006112|H-INV:HIT000261150|VEGA:OTTHUMP00000167602 Tax_Id=9606 Gene_Symbol=KRT1 Keratin, type II cytoskeletal 1	DVDGAYMTK	500.2263	998.438	2	52	-777.777	-777.777	-777.777	-777.777	0	0	1729.2376	0	0	0	998.4379	500.2261206	998.4377158	0	FALSE			-777.777	-777.777	-777.777	1	31	M:\Monica\MSDATA\Kinases\SB\04252008Solcomp\J1_10X\MSQuantCompatible_Kinases_SB_04252008Solcomp_J1_10X_combo_mascot_results.html		1	-777.777	-777.777	M:\Monica\MSDATA\Kinases\SB\04252008Solcomp\J1_10X\m05012008_sbsoly_12_10x_j1_6.raw		0	998.4378847		0	TRUE	0	-777.777
-1	1	0	0.077	0.27	IPI:IPI00220327.3	66149	SPACER	SWISS-PROT:P04264|ENSEMBL:ENSP00000252244|REFSEQ:NP_006112|H-INV:HIT000261150|VEGA:OTTHUMP00000167602 Tax_Id=9606 Gene_Symbol=KRT1 Keratin, type II cytoskeletal 1	DVDGAYMTK	500.2263	998.4381	2	51	-777.777	-777.777	-777.777	-777.777	0	0	1668.3165	0	0	0	998.4379	500.2261206	998.4377158	0	FALSE			-777.777	-777.777	-777.777	1	29.6	M:\Monica\MSDATA\Kinases\SB\04252008Solcomp\J1_10X\MSQuantCompatible_Kinases_SB_04252008Solcomp_J1_10X_combo_mascot_results.html		1	-777.777	-777.777	M:\Monica\MSDATA\Kinases\SB\04252008Solcomp\J1_10X\m05012008_sbsoly_12_10x_j1_6.raw		0	998.4378847		0	TRUE	0	-777.777
-1	1	0	0.077	0.27	IPI:IPI00220327.3	66149	SPACER	SWISS-PROT:P04264|ENSEMBL:ENSP00000252244|REFSEQ:NP_006112|H-INV:HIT000261150|VEGA:OTTHUMP00000167602 Tax_Id=9606 Gene_Symbol=KRT1 Keratin, type II cytoskeletal 1	DVDGAYMTK	500.2265	998.4384	2	50	-777.777	-777.777	-777.777	-777.777	0	0	1511.7298	0	0	0	998.4379	500.2263206	998.4381158	0	FALSE			-777.777	-777.777	-777.777	1	29	M:\Monica\MSDATA\Kinases\SB\04252008Solcomp\J1_10X\MSQuantCompatible_Kinases_SB_04252008Solcomp_J1_10X_combo_mascot_results.html		1	-777.777	-777.777	M:\Monica\MSDATA\Kinases\SB\04252008Solcomp\J1_10X\m05012008_sbsoly_12_10x_j1_6.raw		0	998.4378847		0	TRUE	0	-777.777
-1	1	0	0.077	0.27	IPI:IPI00220327.3	66149	SPACER	SWISS-PROT:P04264|ENSEMBL:ENSP00000252244|REFSEQ:NP_006112|H-INV:HIT000261150|VEGA:OTTHUMP00000167602 Tax_Id=9606 Gene_Symbol=KRT1 Keratin, type II cytoskeletal 1	DVDGAYMTK	500.226	998.4374	2	49	-777.777	-777.777	-777.777	-777.777	0	0	1820.4983	0	0	0	998.4379	500.2258206	998.4371158	0	FALSE			-777.777	-777.777	-777.777	1	27.9	M:\Monica\MSDATA\Kinases\SB\04252008Solcomp\J1_10X\MSQuantCompatible_Kinases_SB_04252008Solcomp_J1_10X_combo_mascot_results.html		1	-777.777	-777.777	M:\Monica\MSDATA\Kinases\SB\04252008Solcomp\J1_10X\m05012008_sbsoly_12_10x_j1_6.raw		0	998.4378847		0	TRUE	0	-777.777
-1	1	0	0.077	0.27	IPI:IPI00220327.3	66149	SPACER	SWISS-PROT:P04264|ENSEMBL:ENSP00000252244|REFSEQ:NP_006112|H-INV:HIT000261150|VEGA:OTTHUMP00000167602 Tax_Id=9606 Gene_Symbol=KRT1 Keratin, type II cytoskeletal 1	DVDGAYMTK	500.2262	998.4379	2	49	-777.777	-777.777	-777.777	-777.777	0	0	1698.5386	0	0	0	998.4379	500.2260206	998.4375158	0	FALSE			-777.777	-777.777	-777.777	1	33.6	M:\Monica\MSDATA\Kinases\SB\04252008Solcomp\J1_10X\MSQuantCompatible_Kinases_SB_04252008Solcomp_J1_10X_combo_mascot_results.html		1	-777.777	-777.777	M:\Monica\MSDATA\Kinases\SB\04252008Solcomp\J1_10X\m05012008_sbsoly_12_10x_j1_6.raw		0	998.4378847		0	TRUE	0	-777.777
-1	1	0	0.077	0.27	IPI:IPI00220327.3	66149	SPACER	SWISS-PROT:P04264|ENSEMBL:ENSP00000252244|REFSEQ:NP_006112|H-INV:HIT000261150|VEGA:OTTHUMP00000167602 Tax_Id=9606 Gene_Symbol=KRT1 Keratin, type II cytoskeletal 1	DVDGAYMTK	500.2262	998.4379	2	48	-777.777	-777.777	-777.777	-777.777	0	0	1606.3576	0	0	0	998.4379	500.2260206	998.4375158	0	FALSE			-777.777	-777.777	-777.777	1	33.7	M:\Monica\MSDATA\Kinases\SB\04252008Solcomp\J1_10X\MSQuantCompatible_Kinases_SB_04252008Solcomp_J1_10X_combo_mascot_results.html		1	-777.777	-777.777	M:\Monica\MSDATA\Kinases\SB\04252008Solcomp\J1_10X\m05012008_sbsoly_12_10x_j1_6.raw		0	998.4378847		0	TRUE	0	-777.777
-1	1	0	0.077	0.27	IPI:IPI00220327.3	66149	SPACER	SWISS-PROT:P04264|ENSEMBL:ENSP00000252244|REFSEQ:NP_006112|H-INV:HIT000261150|VEGA:OTTHUMP00000167602 Tax_Id=9606 Gene_Symbol=KRT1 Keratin, type II cytoskeletal 1	DVDGAYMTK	508.2236	1014.4327	2	46	-777.777	-777.777	-777.777	-777.777	0	0	799.18	803.1514198	803.2471	4621.814021	1014.4328	508.2233874	1014.432249	1014.432217	FALSE			-777.777	-777.777	-777.777	1	27.7	M:\Monica\MSDATA\Kinases\SB\04252008Solcomp\J1_10X\MSQuantCompatible_Kinases_SB_04252008Solcomp_J1_10X_combo_mascot_results.html	1Met(ox)	1	-777.777	-777.777	M:\Monica\MSDATA\Kinases\SB\04252008Solcomp\J1_10X\m05012008_sbsoly_12_10x_j1_5.raw		0	998.4378847		508.223422	TRUE	508.2232094	-777.777
-1	1	0	0.077	0.27	IPI:IPI00220327.3	66149	SPACER	SWISS-PROT:P04264|ENSEMBL:ENSP00000252244|REFSEQ:NP_006112|H-INV:HIT000261150|VEGA:OTTHUMP00000167602 Tax_Id=9606 Gene_Symbol=KRT1 Keratin, type II cytoskeletal 1	DVDGAYMTK	500.2261	998.4377	2	45	-777.777	-777.777	-777.777	-777.777	0	0	2035.4389	0	0	0	998.4379	500.2259206	998.4373158	0	FALSE			-777.777	-777.777	-777.777	1	32	M:\Monica\MSDATA\Kinases\SB\04252008Solcomp\J1_10X\MSQuantCompatible_Kinases_SB_04252008Solcomp_J1_10X_combo_mascot_results.html		1	-777.777	-777.777	M:\Monica\MSDATA\Kinases\SB\04252008Solcomp\J1_10X\m05012008_sbsoly_12_10x_j1_6.raw		0	998.4378847		0	TRUE	0	-777.777
-1	1	0	0.077	0.27	IPI:IPI00220327.3	66149	SPACER	SWISS-PROT:P04264|ENSEMBL:ENSP00000252244|REFSEQ:NP_006112|H-INV:HIT000261150|VEGA:OTTHUMP00000167602 Tax_Id=9606 Gene_Symbol=KRT1 Keratin, type II cytoskeletal 1	DVDGAYMTK	500.226	998.4375	2	44	-777.777	-777.777	-777.777	-777.777	0	0	1851.9782	0	0	0	998.4379	500.2258206	998.4371158	0	FALSE			-777.777	-777.777	-777.777	1	30.4	M:\Monica\MSDATA\Kinases\SB\04252008Solcomp\J1_10X\MSQuantCompatible_Kinases_SB_04252008Solcomp_J1_10X_combo_mascot_results.html		1	-777.777	-777.777	M:\Monica\MSDATA\Kinases\SB\04252008Solcomp\J1_10X\m05012008_sbsoly_12_10x_j1_6.raw		0	998.4378847		0	TRUE	0	-777.777
-1	1	0	0.077	0.27	IPI:IPI00220327.3	66149	SPACER	SWISS-PROT:P04264|ENSEMBL:ENSP00000252244|REFSEQ:NP_006112|H-INV:HIT000261150|VEGA:OTTHUMP00000167602 Tax_Id=9606 Gene_Symbol=KRT1 Keratin, type II cytoskeletal 1	DVDGAYMTK	500.2263	998.438	2	43	-777.777	-777.777	-777.777	-777.777	0	0	1637.6885	0	0	0	998.4379	500.2261206	998.4377158	0	FALSE			-777.777	-777.777	-777.777	1	21.3	M:\Monica\MSDATA\Kinases\SB\04252008Solcomp\J1_10X\MSQuantCompatible_Kinases_SB_04252008Solcomp_J1_10X_combo_mascot_results.html		1	-777.777	-777.777	M:\Monica\MSDATA\Kinases\SB\04252008Solcomp\J1_10X\m05012008_sbsoly_12_10x_j1_6.raw		0	998.4378847		0	TRUE	0	-777.777
-1	1	0	0.077	0.27	IPI:IPI00220327.3	66149	SPACER	SWISS-PROT:P04264|ENSEMBL:ENSP00000252244|REFSEQ:NP_006112|H-INV:HIT000261150|VEGA:OTTHUMP00000167602 Tax_Id=9606 Gene_Symbol=KRT1 Keratin, type II cytoskeletal 1	DVDGAYMTK	500.2263	998.4381	2	42	-777.777	-777.777	-777.777	-777.777	0	0	2083.9861	0	0	0	998.4379	500.2261206	998.4377158	0	FALSE			-777.777	-777.777	-777.777	1	29.2	M:\Monica\MSDATA\Kinases\SB\04252008Solcomp\J1_10X\MSQuantCompatible_Kinases_SB_04252008Solcomp_J1_10X_combo_mascot_results.html		1	-777.777	-777.777	M:\Monica\MSDATA\Kinases\SB\04252008Solcomp\J1_10X\m05012008_sbsoly_12_10x_j1_5.raw		0	998.4378847		0	TRUE	0	-777.777
-1	1	0	0.077	0.27	IPI:IPI00220327.3	66149	SPACER	SWISS-PROT:P04264|ENSEMBL:ENSP00000252244|REFSEQ:NP_006112|H-INV:HIT000261150|VEGA:OTTHUMP00000167602 Tax_Id=9606 Gene_Symbol=KRT1 Keratin, type II cytoskeletal 1	DVDGAYMTK	508.2234	1014.4323	2	42	-777.777	-777.777	-777.777	-777.777	0	0	855.0994	858.1682143	858.2075	1373.30761	1014.4328	508.2231874	1014.431849	1014.432705	FALSE			-777.777	-777.777	-777.777	1	20.3	M:\Monica\MSDATA\Kinases\SB\04252008Solcomp\J1_10X\MSQuantCompatible_Kinases_SB_04252008Solcomp_J1_10X_combo_mascot_results.html	1Met(ox)	1	-777.777	-777.777	M:\Monica\MSDATA\Kinases\SB\04252008Solcomp\J1_10X\m05012008_sbsoly_12_10x_j1_3.raw		0	998.4378847		508.2235035	TRUE	508.2232908	-777.777
-1	1	0	0.077	0.27	IPI:IPI00220327.3	66149	SPACER	SWISS-PROT:P04264|ENSEMBL:ENSP00000252244|REFSEQ:NP_006112|H-INV:HIT000261150|VEGA:OTTHUMP00000167602 Tax_Id=9606 Gene_Symbol=KRT1 Keratin, type II cytoskeletal 1	DVDGAYMTK	500.2262	998.4378	2	41	-777.777	-777.777	-777.777	-777.777	0	0	1543.3985	0	0	0	998.4379	500.2260206	998.4375158	0	FALSE			-777.777	-777.777	-777.777	1	28.2	M:\Monica\MSDATA\Kinases\SB\04252008Solcomp\J1_10X\MSQuantCompatible_Kinases_SB_04252008Solcomp_J1_10X_combo_mascot_results.html		1	-777.777	-777.777	M:\Monica\MSDATA\Kinases\SB\04252008Solcomp\J1_10X\m05012008_sbsoly_12_10x_j1_6.raw		0	998.4378847		0	TRUE	0	-777.777
-1	1	0	0.077	0.27	IPI:IPI00220327.3	66149	SPACER	SWISS-PROT:P04264|ENSEMBL:ENSP00000252244|REFSEQ:NP_006112|H-INV:HIT000261150|VEGA:OTTHUMP00000167602 Tax_Id=9606 Gene_Symbol=KRT1 Keratin, type II cytoskeletal 1	DVDGAYMTK	500.2265	998.4384	2	38	-777.777	-777.777	-777.777	-777.777	2147.684938	4.158	2148.2902	2151.512463	2151.6181	2746.87993	998.4379	500.2263206	998.4381158	998.4385205	FALSE			-777.777	-777.777	-777.777	1	25.8	M:\Monica\MSDATA\Kinases\SB\04252008Solcomp\J1_10X\MSQuantCompatible_Kinases_SB_04252008Solcomp_J1_10X_combo_mascot_results.html		1	-777.777	-777.777	M:\Monica\MSDATA\Kinases\SB\04252008Solcomp\J1_10X\m05012008_sbsoly_12_10x_j1_4.raw		997644.0781	998.4378847		500.2264333	TRUE	500.2262539	-777.777
-1	1	0	0.077	0.27	IPI:IPI00220327.3	66149	SPACER	SWISS-PROT:P04264|ENSEMBL:ENSP00000252244|REFSEQ:NP_006112|H-INV:HIT000261150|VEGA:OTTHUMP00000167602 Tax_Id=9606 Gene_Symbol=KRT1 Keratin, type II cytoskeletal 1	DVDGAYMTK	500.2262	998.4378	2	35	-777.777	-777.777	-777.777	-777.777	0	0	1944.1279	0	0	0	998.4379	500.2260206	998.4375158	0	FALSE			-777.777	-777.777	-777.777	1	22	M:\Monica\MSDATA\Kinases\SB\04252008Solcomp\J1_10X\MSQuantCompatible_Kinases_SB_04252008Solcomp_J1_10X_combo_mascot_results.html		1	-777.777	-777.777	M:\Monica\MSDATA\Kinases\SB\04252008Solcomp\J1_10X\m05012008_sbsoly_12_10x_j1_6.raw		0	998.4378847		0	TRUE	0	-777.777
-1	1	0	0.077	0.27	IPI:IPI00220327.3	66149	SPACER	SWISS-PROT:P04264|ENSEMBL:ENSP00000252244|REFSEQ:NP_006112|H-INV:HIT000261150|VEGA:OTTHUMP00000167602 Tax_Id=9606 Gene_Symbol=KRT1 Keratin, type II cytoskeletal 1	DVDGAYMTK	500.2263	998.438	2	27	-777.777	-777.777	-777.777	-777.777	0	0	1992.7763	0	0	0	998.4379	500.2261206	998.4377158	0	FALSE			-777.777	-777.777	-777.777	1	15.7	M:\Monica\MSDATA\Kinases\SB\04252008Solcomp\J1_10X\MSQuantCompatible_Kinases_SB_04252008Solcomp_J1_10X_combo_mascot_results.html		1	-777.777	-777.777	M:\Monica\MSDATA\Kinases\SB\04252008Solcomp\J1_10X\m05012008_sbsoly_12_10x_j1_5.raw		0	998.4378847		0	TRUE	0	-777.777
-1	1	0	0.077	0.27	IPI:IPI00220327.3	66149	SPACER	SWISS-PROT:P04264|ENSEMBL:ENSP00000252244|REFSEQ:NP_006112|H-INV:HIT000261150|VEGA:OTTHUMP00000167602 Tax_Id=9606 Gene_Symbol=KRT1 Keratin, type II cytoskeletal 1	DVDGAYMTK	500.2263	998.4381	2	19	-777.777	-777.777	-777.777	-777.777	0	0	1960.259	0	0	0	998.4379	500.2261206	998.4377158	0	FALSE			-777.777	-777.777	-777.777	1	12.1	M:\Monica\MSDATA\Kinases\SB\04252008Solcomp\J1_10X\MSQuantCompatible_Kinases_SB_04252008Solcomp_J1_10X_combo_mascot_results.html		1	-777.777	-777.777	M:\Monica\MSDATA\Kinases\SB\04252008Solcomp\J1_10X\m05012008_sbsoly_12_10x_j1_5.raw		0	998.4378847		0	FALSE	0	-777.777
-1	1	0	0.077	0.27	IPI:IPI00220327.3	66149	SPACER	SWISS-PROT:P04264|ENSEMBL:ENSP00000252244|REFSEQ:NP_006112|H-INV:HIT000261150|VEGA:OTTHUMP00000167602 Tax_Id=9606 Gene_Symbol=KRT1 Keratin, type II cytoskeletal 1	DVDGAYMTK	500.2261	998.4376	2	17	-777.777	-777.777	-777.777	-777.777	0	0	1929.4195	0	0	0	998.4379	500.2259206	998.4373158	0	FALSE			-777.777	-777.777	-777.777	1	9.7	M:\Monica\MSDATA\Kinases\SB\04252008Solcomp\J1_10X\MSQuantCompatible_Kinases_SB_04252008Solcomp_J1_10X_combo_mascot_results.html		1	-777.777	-777.777	M:\Monica\MSDATA\Kinases\SB\04252008Solcomp\J1_10X\m05012008_sbsoly_12_10x_j1_5.raw		0	998.4378847		0	FALSE	0	-777.777
-1	1	0	0.077	0.27	IPI:IPI00220327.3	66149	SPACER	SWISS-PROT:P04264|ENSEMBL:ENSP00000252244|REFSEQ:NP_006112|H-INV:HIT000261150|VEGA:OTTHUMP00000167602 Tax_Id=9606 Gene_Symbol=KRT1 Keratin, type II cytoskeletal 1	DVDGAYMTK	500.2262	998.4378	2	14	-777.777	-777.777	-777.777	-777.777	0	0	1867.0494	0	0	0	998.4379	500.2260206	998.4375158	0	FALSE			-777.777	-777.777	-777.777	1	10.6	M:\Monica\MSDATA\Kinases\SB\04252008Solcomp\J1_10X\MSQuantCompatible_Kinases_SB_04252008Solcomp_J1_10X_combo_mascot_results.html		1	-777.777	-777.777	M:\Monica\MSDATA\Kinases\SB\04252008Solcomp\J1_10X\m05012008_sbsoly_12_10x_j1_5.raw		0	998.4378847		0	FALSE	0	-777.777
-1	1	0	0.077	0.27	IPI:IPI00220327.3	66149	SPACER	SWISS-PROT:P04264|ENSEMBL:ENSP00000252244|REFSEQ:NP_006112|H-INV:HIT000261150|VEGA:OTTHUMP00000167602 Tax_Id=9606 Gene_Symbol=KRT1 Keratin, type II cytoskeletal 1	DYQELMNTK	579.2599	1156.5051	2	63	-777.777	-777.777	-777.777	-777.777	2113.639231	19.84196301	2105.3034	2110.926248	2109.3928	17143.45758	1156.507	579.2593925	1156.50426	1156.505335	FALSE			-777.777	-777.777	-777.777	1	48.3	M:\Monica\MSDATA\Kinases\SB\04252008Solcomp\J1_10X\MSQuantCompatible_Kinases_SB_04252008Solcomp_J1_10X_combo_mascot_results.html	1Met(ox)	1	-777.777	-777.777	M:\Monica\MSDATA\Kinases\SB\04252008Solcomp\J1_10X\m05012008_sbsoly_12_10x_j1_6.raw		6634366.883	1140.512125		579.2599597	TRUE	579.2594523	-777.777
-1	1	0	0.077	0.27	IPI:IPI00220327.3	66149	SPACER	SWISS-PROT:P04264|ENSEMBL:ENSP00000252244|REFSEQ:NP_006112|H-INV:HIT000261150|VEGA:OTTHUMP00000167602 Tax_Id=9606 Gene_Symbol=KRT1 Keratin, type II cytoskeletal 1	DYQELMNTK	579.2619	1156.5092	2	58	-777.777	-777.777	-777.777	-777.777	2183.5304	0	2181.8777	2185.736646	2185.7646	6688.901063	1156.507	579.2613925	1156.50826	1156.505804	FALSE			-777.777	-777.777	-777.777	1	41.4	M:\Monica\MSDATA\Kinases\SB\04252008Solcomp\J1_10X\MSQuantCompatible_Kinases_SB_04252008Solcomp_J1_10X_combo_mascot_results.html	1Met(ox)	1	-777.777	-777.777	M:\Monica\MSDATA\Kinases\SB\04252008Solcomp\J1_10X\m05012008_sbsoly_12_10x_j1_2.raw		1765704.188	1140.512125		579.2600442	TRUE	579.2595367	-777.777
-1	1	0	0.077	0.27	IPI:IPI00220327.3	66149	SPACER	SWISS-PROT:P04264|ENSEMBL:ENSP00000252244|REFSEQ:NP_006112|H-INV:HIT000261150|VEGA:OTTHUMP00000167602 Tax_Id=9606 Gene_Symbol=KRT1 Keratin, type II cytoskeletal 1	DYQELMNTK	579.26	1156.5054	2	58	-777.777	-777.777	-777.777	-777.777	0	0	1403.627	0	0	0	1156.507	579.2594925	1156.50446	0	FALSE			-777.777	-777.777	-777.777	1	40.2	M:\Monica\MSDATA\Kinases\SB\04252008Solcomp\J1_10X\MSQuantCompatible_Kinases_SB_04252008Solcomp_J1_10X_combo_mascot_results.html	1Met(ox)	1	-777.777	-777.777	M:\Monica\MSDATA\Kinases\SB\04252008Solcomp\J1_10X\m05012008_sbsoly_12_10x_j1_6.raw		0	1140.512125		0	TRUE	0	-777.777
-1	1	0	0.077	0.27	IPI:IPI00220327.3	66149	SPACER	SWISS-PROT:P04264|ENSEMBL:ENSP00000252244|REFSEQ:NP_006112|H-INV:HIT000261150|VEGA:OTTHUMP00000167602 Tax_Id=9606 Gene_Symbol=KRT1 Keratin, type II cytoskeletal 1	DYQELMNTK	579.2622	1156.5098	2	56	-777.777	-777.777	-777.777	-777.777	2170.8628	0	2165.267	2169.992136	2170.8628	14979.97552	1156.507	579.2616925	1156.50886	1156.506894	FALSE			-777.777	-777.777	-777.777	1	42.4	M:\Monica\MSDATA\Kinases\SB\04252008Solcomp\J1_10X\MSQuantCompatible_Kinases_SB_04252008Solcomp_J1_10X_combo_mascot_results.html	1Met(ox)	1	-777.777	-777.777	M:\Monica\MSDATA\Kinases\SB\04252008Solcomp\J1_10X\m05012008_sbsoly_12_10x_j1_3.raw		5781710.156	1140.512125		579.2618831	TRUE	579.2613756	-777.777
-1	1	0	0.077	0.27	IPI:IPI00220327.3	66149	SPACER	SWISS-PROT:P04264|ENSEMBL:ENSP00000252244|REFSEQ:NP_006112|H-INV:HIT000261150|VEGA:OTTHUMP00000167602 Tax_Id=9606 Gene_Symbol=KRT1 Keratin, type II cytoskeletal 1	DYQELMNTK	579.2599	1156.5053	2	55	-777.777	-777.777	-777.777	-777.777	0	0	1435.8403	0	0	0	1156.507	579.2593925	1156.50426	0	FALSE			-777.777	-777.777	-777.777	1	43.7	M:\Monica\MSDATA\Kinases\SB\04252008Solcomp\J1_10X\MSQuantCompatible_Kinases_SB_04252008Solcomp_J1_10X_combo_mascot_results.html	1Met(ox)	1	-777.777	-777.777	M:\Monica\MSDATA\Kinases\SB\04252008Solcomp\J1_10X\m05012008_sbsoly_12_10x_j1_6.raw		0	1140.512125		0	TRUE	0	-777.777
-1	1	0	0.077	0.27	IPI:IPI00220327.3	66149	SPACER	SWISS-PROT:P04264|ENSEMBL:ENSP00000252244|REFSEQ:NP_006112|H-INV:HIT000261150|VEGA:OTTHUMP00000167602 Tax_Id=9606 Gene_Symbol=KRT1 Keratin, type II cytoskeletal 1	DYQELMNTK	579.2618	1156.5091	2	52	-777.777	-777.777	-777.777	-777.777	0	0	2088.4289	2059.890314	2064.8573	3100.060027	1156.507	579.2612925	1156.50806	1156.505674	FALSE			-777.777	-777.777	-777.777	1	37	M:\Monica\MSDATA\Kinases\SB\04252008Solcomp\J1_10X\MSQuantCompatible_Kinases_SB_04252008Solcomp_J1_10X_combo_mascot_results.html	1Met(ox)	1	-777.777	-777.777	M:\Monica\MSDATA\Kinases\SB\04252008Solcomp\J1_10X\m05012008_sbsoly_12_10x_j1_5.raw		0	1140.512125		579.2600244	TRUE	579.259517	-777.777
-1	1	0	0.077	0.27	IPI:IPI00220327.3	66149	SPACER	SWISS-PROT:P04264|ENSEMBL:ENSP00000252244|REFSEQ:NP_006112|H-INV:HIT000261150|VEGA:OTTHUMP00000167602 Tax_Id=9606 Gene_Symbol=KRT1 Keratin, type II cytoskeletal 1	DYQELMNTK	579.2621	1156.5096	2	52	-777.777	-777.777	-777.777	-777.777	0	0	2163.8606	2168.307673	2168.5946	9892.358437	1156.507	579.2615925	1156.50866	1156.507139	FALSE			-777.777	-777.777	-777.777	1	33.6	M:\Monica\MSDATA\Kinases\SB\04252008Solcomp\J1_10X\MSQuantCompatible_Kinases_SB_04252008Solcomp_J1_10X_combo_mascot_results.html	1Met(ox)	1	-777.777	-777.777	M:\Monica\MSDATA\Kinases\SB\04252008Solcomp\J1_10X\m05012008_sbsoly_12_10x_j1_4.raw		0	1140.512125		579.261941	TRUE	579.2614335	-777.777
-1	1	0	0.077	0.27	IPI:IPI00220327.3	66149	SPACER	SWISS-PROT:P04264|ENSEMBL:ENSP00000252244|REFSEQ:NP_006112|H-INV:HIT000261150|VEGA:OTTHUMP00000167602 Tax_Id=9606 Gene_Symbol=KRT1 Keratin, type II cytoskeletal 1	DYQELMNTK	571.2634	1140.5123	2	50	-777.777	-777.777	-777.777	-777.777	0	0	2557.8716	2559.731547	2560.4608	21872.52844	1140.5121	571.2629257	1140.511326	1140.512403	FALSE			-777.777	-777.777	-777.777	1	42.4	M:\Monica\MSDATA\Kinases\SB\04252008Solcomp\J1_10X\MSQuantCompatible_Kinases_SB_04252008Solcomp_J1_10X_combo_mascot_results.html		1	-777.777	-777.777	M:\Monica\MSDATA\Kinases\SB\04252008Solcomp\J1_10X\m05012008_sbsoly_12_10x_j1_4.raw		0	1140.512125		571.2635126	TRUE	571.2630383	-777.777
-1	1	0	0.077	0.27	IPI:IPI00220327.3	66149	SPACER	SWISS-PROT:P04264|ENSEMBL:ENSP00000252244|REFSEQ:NP_006112|H-INV:HIT000261150|VEGA:OTTHUMP00000167602 Tax_Id=9606 Gene_Symbol=KRT1 Keratin, type II cytoskeletal 1	DYQELMNTK	571.2635	1140.5125	2	48	-777.777	-777.777	-777.777	-777.777	2549.1293	0	2546.5986	2550.172159	2550.9354	26573.75613	1140.5121	571.2630257	1140.511526	1140.511408	FALSE			-777.777	-777.777	-777.777	1	40.6	M:\Monica\MSDATA\Kinases\SB\04252008Solcomp\J1_10X\MSQuantCompatible_Kinases_SB_04252008Solcomp_J1_10X_combo_mascot_results.html		1	-777.777	-777.777	M:\Monica\MSDATA\Kinases\SB\04252008Solcomp\J1_10X\m05012008_sbsoly_12_10x_j1_5.raw		9514703.883	1140.512125		571.2633461	TRUE	571.2628718	-777.777
-1	1	0	0.077	0.27	IPI:IPI00220327.3	66149	SPACER	SWISS-PROT:P04264|ENSEMBL:ENSP00000252244|REFSEQ:NP_006112|H-INV:HIT000261150|VEGA:OTTHUMP00000167602 Tax_Id=9606 Gene_Symbol=KRT1 Keratin, type II cytoskeletal 1	DYQELMNTK	579.2601	1156.5056	2	48	-777.777	-777.777	-777.777	-777.777	0	0	2056.3699	2059.890314	2064.8573	3100.060027	1156.507	579.2595925	1156.50466	1156.505674	FALSE			-777.777	-777.777	-777.777	1	26.2	M:\Monica\MSDATA\Kinases\SB\04252008Solcomp\J1_10X\MSQuantCompatible_Kinases_SB_04252008Solcomp_J1_10X_combo_mascot_results.html	1Met(ox)	1	-777.777	-777.777	M:\Monica\MSDATA\Kinases\SB\04252008Solcomp\J1_10X\m05012008_sbsoly_12_10x_j1_5.raw		0	1140.512125		579.2600244	TRUE	579.259517	-777.777
-1	1	0	0.077	0.27	IPI:IPI00220327.3	66149	SPACER	SWISS-PROT:P04264|ENSEMBL:ENSP00000252244|REFSEQ:NP_006112|H-INV:HIT000261150|VEGA:OTTHUMP00000167602 Tax_Id=9606 Gene_Symbol=KRT1 Keratin, type II cytoskeletal 1	DYQELMNTK	579.2601	1156.5057	2	47	-777.777	-777.777	-777.777	-777.777	0	0	1466.8801	0	0	0	1156.507	579.2595925	1156.50466	0	FALSE			-777.777	-777.777	-777.777	1	35.2	M:\Monica\MSDATA\Kinases\SB\04252008Solcomp\J1_10X\MSQuantCompatible_Kinases_SB_04252008Solcomp_J1_10X_combo_mascot_results.html	1Met(ox)	1	-777.777	-777.777	M:\Monica\MSDATA\Kinases\SB\04252008Solcomp\J1_10X\m05012008_sbsoly_12_10x_j1_6.raw		0	1140.512125		0	TRUE	0	-777.777
-1	1	0	0.077	0.27	IPI:IPI00220327.3	66149	SPACER	SWISS-PROT:P04264|ENSEMBL:ENSP00000252244|REFSEQ:NP_006112|H-INV:HIT000261150|VEGA:OTTHUMP00000167602 Tax_Id=9606 Gene_Symbol=KRT1 Keratin, type II cytoskeletal 1	DYQELMNTK	579.2619	1156.5092	2	46	-777.777	-777.777	-777.777	-777.777	0	0	2115.9347	0	0	0	1156.507	579.2613925	1156.50826	0	FALSE			-777.777	-777.777	-777.777	1	31.1	M:\Monica\MSDATA\Kinases\SB\04252008Solcomp\J1_10X\MSQuantCompatible_Kinases_SB_04252008Solcomp_J1_10X_combo_mascot_results.html	1Met(ox)	1	-777.777	-777.777	M:\Monica\MSDATA\Kinases\SB\04252008Solcomp\J1_10X\m05012008_sbsoly_12_10x_j1_5.raw		0	1140.512125		0	TRUE	0	-777.777
-1	1	0	0.077	0.27	IPI:IPI00220327.3	66149	SPACER	SWISS-PROT:P04264|ENSEMBL:ENSP00000252244|REFSEQ:NP_006112|H-INV:HIT000261150|VEGA:OTTHUMP00000167602 Tax_Id=9606 Gene_Symbol=KRT1 Keratin, type II cytoskeletal 1	DYQELMNTK	579.262	1156.5094	2	44	-777.777	-777.777	-777.777	-777.777	0	0	2144.8481	0	0	0	1156.507	579.2614925	1156.50846	0	FALSE			-777.777	-777.777	-777.777	1	26.5	M:\Monica\MSDATA\Kinases\SB\04252008Solcomp\J1_10X\MSQuantCompatible_Kinases_SB_04252008Solcomp_J1_10X_combo_mascot_results.html	1Met(ox)	1	-777.777	-777.777	M:\Monica\MSDATA\Kinases\SB\04252008Solcomp\J1_10X\m05012008_sbsoly_12_10x_j1_3.raw		0	1140.512125		0	TRUE	0	-777.777
-1	1	0	0.077	0.27	IPI:IPI00220327.3	66149	SPACER	SWISS-PROT:P04264|ENSEMBL:ENSP00000252244|REFSEQ:NP_006112|H-INV:HIT000261150|VEGA:OTTHUMP00000167602 Tax_Id=9606 Gene_Symbol=KRT1 Keratin, type II cytoskeletal 1	DYQELMNTK	571.2631	1140.5117	2	43	-777.777	-777.777	-777.777	-777.777	2567.9078	0	2560.332	2566.690552	2565.8533	112686.9302	1140.5121	571.2626257	1140.510726	1140.510489	FALSE			-777.777	-777.777	-777.777	1	30.7	M:\Monica\MSDATA\Kinases\SB\04252008Solcomp\J1_10X\MSQuantCompatible_Kinases_SB_04252008Solcomp_J1_10X_combo_mascot_results.html		1	-777.777	-777.777	M:\Monica\MSDATA\Kinases\SB\04252008Solcomp\J1_10X\m05012008_sbsoly_12_10x_j1_6.raw		38833742.81	1140.512125		571.2631366	TRUE	571.2626624	-777.777
-1	1	0	0.077	0.27	IPI:IPI00220327.3	66149	SPACER	SWISS-PROT:P04264|ENSEMBL:ENSP00000252244|REFSEQ:NP_006112|H-INV:HIT000261150|VEGA:OTTHUMP00000167602 Tax_Id=9606 Gene_Symbol=KRT1 Keratin, type II cytoskeletal 1	DYQELMNTK	579.261	1156.5074	2	43	-777.777	-777.777	-777.777	-777.777	0	0	1963.2473	0	0	0	1156.507	579.2604925	1156.50646	0	FALSE			-777.777	-777.777	-777.777	1	35.2	M:\Monica\MSDATA\Kinases\SB\04252008Solcomp\J1_10X\MSQuantCompatible_Kinases_SB_04252008Solcomp_J1_10X_combo_mascot_results.html	1Met(ox)	1	-777.777	-777.777	M:\Monica\MSDATA\Kinases\SB\04252008Solcomp\J1_10X\m05012008_sbsoly_12_10x_j1_5.raw		0	1140.512125		0	TRUE	0	-777.777
-1	1	0	0.077	0.27	IPI:IPI00220327.3	66149	SPACER	SWISS-PROT:P04264|ENSEMBL:ENSP00000252244|REFSEQ:NP_006112|H-INV:HIT000261150|VEGA:OTTHUMP00000167602 Tax_Id=9606 Gene_Symbol=KRT1 Keratin, type II cytoskeletal 1	DYQELMNTK	579.261	1156.5074	2	43	-777.777	-777.777	-777.777	-777.777	0	0	2025.5309	0	0	0	1156.507	579.2604925	1156.50646	0	FALSE			-777.777	-777.777	-777.777	1	32.3	M:\Monica\MSDATA\Kinases\SB\04252008Solcomp\J1_10X\MSQuantCompatible_Kinases_SB_04252008Solcomp_J1_10X_combo_mascot_results.html	1Met(ox)	1	-777.777	-777.777	M:\Monica\MSDATA\Kinases\SB\04252008Solcomp\J1_10X\m05012008_sbsoly_12_10x_j1_5.raw		0	1140.512125		0	TRUE	0	-777.777
-1	1	0	0.077	0.27	IPI:IPI00220327.3	66149	SPACER	SWISS-PROT:P04264|ENSEMBL:ENSP00000252244|REFSEQ:NP_006112|H-INV:HIT000261150|VEGA:OTTHUMP00000167602 Tax_Id=9606 Gene_Symbol=KRT1 Keratin, type II cytoskeletal 1	DYQELMNTK	579.2621	1156.5097	2	43	-777.777	-777.777	-777.777	-777.777	0	0	2138.2778	0	0	0	1156.507	579.2615925	1156.50866	0	FALSE			-777.777	-777.777	-777.777	1	27.1	M:\Monica\MSDATA\Kinases\SB\04252008Solcomp\J1_10X\MSQuantCompatible_Kinases_SB_04252008Solcomp_J1_10X_combo_mascot_results.html	1Met(ox)	1	-777.777	-777.777	M:\Monica\MSDATA\Kinases\SB\04252008Solcomp\J1_10X\m05012008_sbsoly_12_10x_j1_4.raw		0	1140.512125		0	TRUE	0	-777.777
-1	1	0	0.077	0.27	IPI:IPI00220327.3	66149	SPACER	SWISS-PROT:P04264|ENSEMBL:ENSP00000252244|REFSEQ:NP_006112|H-INV:HIT000261150|VEGA:OTTHUMP00000167602 Tax_Id=9606 Gene_Symbol=KRT1 Keratin, type II cytoskeletal 1	DYQELMNTK	579.26	1156.5055	2	42	-777.777	-777.777	-777.777	-777.777	0	0	2078.1047	0	0	0	1156.507	579.2594925	1156.50446	0	FALSE			-777.777	-777.777	-777.777	1	21.2	M:\Monica\MSDATA\Kinases\SB\04252008Solcomp\J1_10X\MSQuantCompatible_Kinases_SB_04252008Solcomp_J1_10X_combo_mascot_results.html	1Met(ox)	1	-777.777	-777.777	M:\Monica\MSDATA\Kinases\SB\04252008Solcomp\J1_10X\m05012008_sbsoly_12_10x_j1_6.raw		0	1140.512125		0	TRUE	0	-777.777
-1	1	0	0.077	0.27	IPI:IPI00220327.3	66149	SPACER	SWISS-PROT:P04264|ENSEMBL:ENSP00000252244|REFSEQ:NP_006112|H-INV:HIT000261150|VEGA:OTTHUMP00000167602 Tax_Id=9606 Gene_Symbol=KRT1 Keratin, type II cytoskeletal 1	DYQELMNTK	579.2619	1156.5093	2	41	-777.777	-777.777	-777.777	-777.777	0	0	1994.2765	0	0	0	1156.507	579.2613925	1156.50826	0	FALSE			-777.777	-777.777	-777.777	1	20.8	M:\Monica\MSDATA\Kinases\SB\04252008Solcomp\J1_10X\MSQuantCompatible_Kinases_SB_04252008Solcomp_J1_10X_combo_mascot_results.html	1Met(ox)	1	-777.777	-777.777	M:\Monica\MSDATA\Kinases\SB\04252008Solcomp\J1_10X\m05012008_sbsoly_12_10x_j1_5.raw		0	1140.512125		0	TRUE	0	-777.777
-1	1	0	0.077	0.27	IPI:IPI00220327.3	66149	SPACER	SWISS-PROT:P04264|ENSEMBL:ENSP00000252244|REFSEQ:NP_006112|H-INV:HIT000261150|VEGA:OTTHUMP00000167602 Tax_Id=9606 Gene_Symbol=KRT1 Keratin, type II cytoskeletal 1	DYQELMNTK	571.2636	1140.5127	2	40	-777.777	-777.777	-777.777	-777.777	2569.328947	12.90029194	2563.5694	2569.155271	2568.1992	47291.05076	1140.5121	571.2631257	1140.511726	1140.512422	FALSE			-777.777	-777.777	-777.777	1	33	M:\Monica\MSDATA\Kinases\SB\04252008Solcomp\J1_10X\MSQuantCompatible_Kinases_SB_04252008Solcomp_J1_10X_combo_mascot_results.html		1	-777.777	-777.777	M:\Monica\MSDATA\Kinases\SB\04252008Solcomp\J1_10X\m05012008_sbsoly_12_10x_j1_3.raw		16920527.89	1140.512125		571.2635176	TRUE	571.2630433	-777.777
-1	1	0	0.077	0.27	IPI:IPI00220327.3	66149	SPACER	SWISS-PROT:P04264|ENSEMBL:ENSP00000252244|REFSEQ:NP_006112|H-INV:HIT000261150|VEGA:OTTHUMP00000167602 Tax_Id=9606 Gene_Symbol=KRT1 Keratin, type II cytoskeletal 1	DYQELMNTK	579.26	1156.5055	2	40	-777.777	-777.777	-777.777	-777.777	0	0	1932.0289	0	0	0	1156.507	579.2594925	1156.50446	0	FALSE			-777.777	-777.777	-777.777	1	22.4	M:\Monica\MSDATA\Kinases\SB\04252008Solcomp\J1_10X\MSQuantCompatible_Kinases_SB_04252008Solcomp_J1_10X_combo_mascot_results.html	1Met(ox)	1	-777.777	-777.777	M:\Monica\MSDATA\Kinases\SB\04252008Solcomp\J1_10X\m05012008_sbsoly_12_10x_j1_5.raw		0	1140.512125		0	TRUE	0	-777.777
-1	1	0	0.077	0.27	IPI:IPI00220327.3	66149	SPACER	SWISS-PROT:P04264|ENSEMBL:ENSP00000252244|REFSEQ:NP_006112|H-INV:HIT000261150|VEGA:OTTHUMP00000167602 Tax_Id=9606 Gene_Symbol=KRT1 Keratin, type II cytoskeletal 1	DYQELMNTK	571.2635	1140.5124	2	39	-777.777	-777.777	-777.777	-777.777	0	0	2579.4949	2584.378847	2584.3596	10524.01786	1140.5121	571.2630257	1140.511526	1140.512331	FALSE			-777.777	-777.777	-777.777	1	31.8	M:\Monica\MSDATA\Kinases\SB\04252008Solcomp\J1_10X\MSQuantCompatible_Kinases_SB_04252008Solcomp_J1_10X_combo_mascot_results.html		1	-777.777	-777.777	M:\Monica\MSDATA\Kinases\SB\04252008Solcomp\J1_10X\m05012008_sbsoly_12_10x_j1_2.raw		0	1140.512125		571.2634985	TRUE	571.2630242	-777.777
-1	1	0	0.077	0.27	IPI:IPI00220327.3	66149	SPACER	SWISS-PROT:P04264|ENSEMBL:ENSP00000252244|REFSEQ:NP_006112|H-INV:HIT000261150|VEGA:OTTHUMP00000167602 Tax_Id=9606 Gene_Symbol=KRT1 Keratin, type II cytoskeletal 1	DYQELMNTK	579.262	1156.5095	2	39	-777.777	-777.777	-777.777	-777.777	0	0	2197.1812	0	0	0	1156.507	579.2614925	1156.50846	0	FALSE			-777.777	-777.777	-777.777	1	28	M:\Monica\MSDATA\Kinases\SB\04252008Solcomp\J1_10X\MSQuantCompatible_Kinases_SB_04252008Solcomp_J1_10X_combo_mascot_results.html	1Met(ox)	1	-777.777	-777.777	M:\Monica\MSDATA\Kinases\SB\04252008Solcomp\J1_10X\m05012008_sbsoly_12_10x_j1_2.raw		0	1140.512125		0	TRUE	0	-777.777
-1	1	0	0.077	0.27	IPI:IPI00220327.3	66149	SPACER	SWISS-PROT:P04264|ENSEMBL:ENSP00000252244|REFSEQ:NP_006112|H-INV:HIT000261150|VEGA:OTTHUMP00000167602 Tax_Id=9606 Gene_Symbol=KRT1 Keratin, type II cytoskeletal 1	DYQELMNTK	579.2598	1156.5051	2	36	-777.777	-777.777	-777.777	-777.777	0	0	1528.4261	0	0	0	1156.507	579.2592925	1156.50406	0	FALSE			-777.777	-777.777	-777.777	1	23.7	M:\Monica\MSDATA\Kinases\SB\04252008Solcomp\J1_10X\MSQuantCompatible_Kinases_SB_04252008Solcomp_J1_10X_combo_mascot_results.html	1Met(ox)	1	-777.777	-777.777	M:\Monica\MSDATA\Kinases\SB\04252008Solcomp\J1_10X\m05012008_sbsoly_12_10x_j1_6.raw		0	1140.512125		0	TRUE	0	-777.777
-1	1	0	0.077	0.27	IPI:IPI00220327.3	66149	SPACER	SWISS-PROT:P04264|ENSEMBL:ENSP00000252244|REFSEQ:NP_006112|H-INV:HIT000261150|VEGA:OTTHUMP00000167602 Tax_Id=9606 Gene_Symbol=KRT1 Keratin, type II cytoskeletal 1	DYQELMNTK	579.2611	1156.5076	2	31	-777.777	-777.777	-777.777	-777.777	0	0	1745.5074	0	0	0	1156.507	579.2605925	1156.50666	0	FALSE			-777.777	-777.777	-777.777	1	25.3	M:\Monica\MSDATA\Kinases\SB\04252008Solcomp\J1_10X\MSQuantCompatible_Kinases_SB_04252008Solcomp_J1_10X_combo_mascot_results.html	1Met(ox)	1	-777.777	-777.777	M:\Monica\MSDATA\Kinases\SB\04252008Solcomp\J1_10X\m05012008_sbsoly_12_10x_j1_5.raw		0	1140.512125		0	TRUE	0	-777.777
-1	1	0	0.077	0.27	IPI:IPI00220327.3	66149	SPACER	SWISS-PROT:P04264|ENSEMBL:ENSP00000252244|REFSEQ:NP_006112|H-INV:HIT000261150|VEGA:OTTHUMP00000167602 Tax_Id=9606 Gene_Symbol=KRT1 Keratin, type II cytoskeletal 1	DYQELMNTK	579.2618	1156.5091	2	31	-777.777	-777.777	-777.777	-777.777	0	0	1901.167	0	0	0	1156.507	579.2612925	1156.50806	0	FALSE			-777.777	-777.777	-777.777	1	23.8	M:\Monica\MSDATA\Kinases\SB\04252008Solcomp\J1_10X\MSQuantCompatible_Kinases_SB_04252008Solcomp_J1_10X_combo_mascot_results.html	1Met(ox)	1	-777.777	-777.777	M:\Monica\MSDATA\Kinases\SB\04252008Solcomp\J1_10X\m05012008_sbsoly_12_10x_j1_5.raw		0	1140.512125		0	TRUE	0	-777.777
-1	1	0	0.077	0.27	IPI:IPI00220327.3	66149	SPACER	SWISS-PROT:P04264|ENSEMBL:ENSP00000252244|REFSEQ:NP_006112|H-INV:HIT000261150|VEGA:OTTHUMP00000167602 Tax_Id=9606 Gene_Symbol=KRT1 Keratin, type II cytoskeletal 1	DYQELMNTK	579.2619	1156.5092	2	31	-777.777	-777.777	-777.777	-777.777	0	0	1777.3267	0	0	0	1156.507	579.2613925	1156.50826	0	FALSE			-777.777	-777.777	-777.777	1	20.1	M:\Monica\MSDATA\Kinases\SB\04252008Solcomp\J1_10X\MSQuantCompatible_Kinases_SB_04252008Solcomp_J1_10X_combo_mascot_results.html	1Met(ox)	1	-777.777	-777.777	M:\Monica\MSDATA\Kinases\SB\04252008Solcomp\J1_10X\m05012008_sbsoly_12_10x_j1_5.raw		0	1140.512125		0	TRUE	0	-777.777
-1	1	0	0.077	0.27	IPI:IPI00220327.3	66149	SPACER	SWISS-PROT:P04264|ENSEMBL:ENSP00000252244|REFSEQ:NP_006112|H-INV:HIT000261150|VEGA:OTTHUMP00000167602 Tax_Id=9606 Gene_Symbol=KRT1 Keratin, type II cytoskeletal 1	DYQELMNTK	579.2619	1156.5093	2	31	-777.777	-777.777	-777.777	-777.777	0	0	1870.0486	0	0	0	1156.507	579.2613925	1156.50826	0	FALSE			-777.777	-777.777	-777.777	1	20.2	M:\Monica\MSDATA\Kinases\SB\04252008Solcomp\J1_10X\MSQuantCompatible_Kinases_SB_04252008Solcomp_J1_10X_combo_mascot_results.html	1Met(ox)	1	-777.777	-777.777	M:\Monica\MSDATA\Kinases\SB\04252008Solcomp\J1_10X\m05012008_sbsoly_12_10x_j1_5.raw		0	1140.512125		0	TRUE	0	-777.777
-1	1	0	0.077	0.27	IPI:IPI00220327.3	66149	SPACER	SWISS-PROT:P04264|ENSEMBL:ENSP00000252244|REFSEQ:NP_006112|H-INV:HIT000261150|VEGA:OTTHUMP00000167602 Tax_Id=9606 Gene_Symbol=KRT1 Keratin, type II cytoskeletal 1	DYQELMNTK	579.26	1156.5055	2	31	-777.777	-777.777	-777.777	-777.777	0	0	2069.2242	0	0	0	1156.507	579.2594925	1156.50446	0	FALSE			-777.777	-777.777	-777.777	1	19.4	M:\Monica\MSDATA\Kinases\SB\04252008Solcomp\J1_10X\MSQuantCompatible_Kinases_SB_04252008Solcomp_J1_10X_combo_mascot_results.html	1Met(ox)	1	-777.777	-777.777	M:\Monica\MSDATA\Kinases\SB\04252008Solcomp\J1_10X\m05012008_sbsoly_12_10x_j1_6.raw		0	1140.512125		0	TRUE	0	-777.777
-1	1	0	0.077	0.27	IPI:IPI00220327.3	66149	SPACER	SWISS-PROT:P04264|ENSEMBL:ENSP00000252244|REFSEQ:NP_006112|H-INV:HIT000261150|VEGA:OTTHUMP00000167602 Tax_Id=9606 Gene_Symbol=KRT1 Keratin, type II cytoskeletal 1	DYQELMNTK	579.2611	1156.5077	2	30	-777.777	-777.777	-777.777	-777.777	0	0	1807.8649	0	0	0	1156.507	579.2605925	1156.50666	0	FALSE			-777.777	-777.777	-777.777	1	11.9	M:\Monica\MSDATA\Kinases\SB\04252008Solcomp\J1_10X\MSQuantCompatible_Kinases_SB_04252008Solcomp_J1_10X_combo_mascot_results.html	1Met(ox)	1	-777.777	-777.777	M:\Monica\MSDATA\Kinases\SB\04252008Solcomp\J1_10X\m05012008_sbsoly_12_10x_j1_5.raw		0	1140.512125		0	TRUE	0	-777.777
-1	1	0	0.077	0.27	IPI:IPI00220327.3	66149	SPACER	SWISS-PROT:P04264|ENSEMBL:ENSP00000252244|REFSEQ:NP_006112|H-INV:HIT000261150|VEGA:OTTHUMP00000167602 Tax_Id=9606 Gene_Symbol=KRT1 Keratin, type II cytoskeletal 1	DYQELMNTK	579.2621	1156.5097	2	30	-777.777	-777.777	-777.777	-777.777	0	0	1720.8668	1730.43635	1734.8567	53.86692117	1156.507	579.2615925	1156.50866	1156.506885	FALSE			-777.777	-777.777	-777.777	1	22.4	M:\Monica\MSDATA\Kinases\SB\04252008Solcomp\J1_10X\MSQuantCompatible_Kinases_SB_04252008Solcomp_J1_10X_combo_mascot_results.html	1Met(ox)	1	-777.777	-777.777	M:\Monica\MSDATA\Kinases\SB\04252008Solcomp\J1_10X\m05012008_sbsoly_12_10x_j1_6.raw		0	1140.512125		579.2611613	TRUE	579.2606538	-777.777
-1	1	0	0.077	0.27	IPI:IPI00220327.3	66149	SPACER	SWISS-PROT:P04264|ENSEMBL:ENSP00000252244|REFSEQ:NP_006112|H-INV:HIT000261150|VEGA:OTTHUMP00000167602 Tax_Id=9606 Gene_Symbol=KRT1 Keratin, type II cytoskeletal 1	DYQELMNTK	579.2603	1156.506	2	29	-777.777	-777.777	-777.777	-777.777	0	0	1591.3897	0	0	0	1156.507	579.2597925	1156.50506	0	FALSE			-777.777	-777.777	-777.777	1	3.8	M:\Monica\MSDATA\Kinases\SB\04252008Solcomp\J1_10X\MSQuantCompatible_Kinases_SB_04252008Solcomp_J1_10X_combo_mascot_results.html	1Met(ox)	1	-777.777	-777.777	M:\Monica\MSDATA\Kinases\SB\04252008Solcomp\J1_10X\m05012008_sbsoly_12_10x_j1_6.raw		0	1140.512125		0	TRUE	0	-777.777
-1	1	0	0.077	0.27	IPI:IPI00220327.3	66149	SPACER	SWISS-PROT:P04264|ENSEMBL:ENSP00000252244|REFSEQ:NP_006112|H-INV:HIT000261150|VEGA:OTTHUMP00000167602 Tax_Id=9606 Gene_Symbol=KRT1 Keratin, type II cytoskeletal 1	DYQELMNTK	579.2604	1156.5063	2	27	-777.777	-777.777	-777.777	-777.777	0	0	1498.2189	0	0	0	1156.507	579.2598925	1156.50526	0	FALSE			-777.777	-777.777	-777.777	1	19.2	M:\Monica\MSDATA\Kinases\SB\04252008Solcomp\J1_10X\MSQuantCompatible_Kinases_SB_04252008Solcomp_J1_10X_combo_mascot_results.html	1Met(ox)	1	-777.777	-777.777	M:\Monica\MSDATA\Kinases\SB\04252008Solcomp\J1_10X\m05012008_sbsoly_12_10x_j1_6.raw		0	1140.512125		0	TRUE	0	-777.777
-1	1	0	0.077	0.27	IPI:IPI00220327.3	66149	SPACER	SWISS-PROT:P04264|ENSEMBL:ENSP00000252244|REFSEQ:NP_006112|H-INV:HIT000261150|VEGA:OTTHUMP00000167602 Tax_Id=9606 Gene_Symbol=KRT1 Keratin, type II cytoskeletal 1	DYQELMNTK	579.2613	1156.508	2	23	-777.777	-777.777	-777.777	-777.777	0	0	1714.4952	0	0	0	1156.507	579.2607925	1156.50706	0	FALSE			-777.777	-777.777	-777.777	1	14.9	M:\Monica\MSDATA\Kinases\SB\04252008Solcomp\J1_10X\MSQuantCompatible_Kinases_SB_04252008Solcomp_J1_10X_combo_mascot_results.html	1Met(ox)	1	-777.777	-777.777	M:\Monica\MSDATA\Kinases\SB\04252008Solcomp\J1_10X\m05012008_sbsoly_12_10x_j1_5.raw		0	1140.512125		0	FALSE	0	-777.777
-1	1	0	0.077	0.27	IPI:IPI00220327.3	66149	SPACER	SWISS-PROT:P04264|ENSEMBL:ENSP00000252244|REFSEQ:NP_006112|H-INV:HIT000261150|VEGA:OTTHUMP00000167602 Tax_Id=9606 Gene_Symbol=KRT1 Keratin, type II cytoskeletal 1	DYQELMNTK	579.26	1156.5055	2	23	-777.777	-777.777	-777.777	-777.777	0	0	1688.8347	0	0	0	1156.507	579.2594925	1156.50446	0	FALSE			-777.777	-777.777	-777.777	1	14.3	M:\Monica\MSDATA\Kinases\SB\04252008Solcomp\J1_10X\MSQuantCompatible_Kinases_SB_04252008Solcomp_J1_10X_combo_mascot_results.html	1Met(ox)	1	-777.777	-777.777	M:\Monica\MSDATA\Kinases\SB\04252008Solcomp\J1_10X\m05012008_sbsoly_12_10x_j1_6.raw		0	1140.512125		0	FALSE	0	-777.777
-1	1	0	0.077	0.27	IPI:IPI00220327.3	66149	SPACER	SWISS-PROT:P04264|ENSEMBL:ENSP00000252244|REFSEQ:NP_006112|H-INV:HIT000261150|VEGA:OTTHUMP00000167602 Tax_Id=9606 Gene_Symbol=KRT1 Keratin, type II cytoskeletal 1	DYQELMNTK	579.2622	1156.5098	2	20	-777.777	-777.777	-777.777	-777.777	0	0	1368.3673	0	0	0	1156.507	579.2616925	1156.50886	0	FALSE			-777.777	-777.777	-777.777	1	12.8	M:\Monica\MSDATA\Kinases\SB\04252008Solcomp\J1_10X\MSQuantCompatible_Kinases_SB_04252008Solcomp_J1_10X_combo_mascot_results.html	1Met(ox)	1	-777.777	-777.777	M:\Monica\MSDATA\Kinases\SB\04252008Solcomp\J1_10X\m05012008_sbsoly_12_10x_j1_6.raw		0	1140.512125		0	FALSE	0	-777.777
-1	1	0	0.077	0.27	IPI:IPI00220327.3	66149	SPACER	SWISS-PROT:P04264|ENSEMBL:ENSP00000252244|REFSEQ:NP_006112|H-INV:HIT000261150|VEGA:OTTHUMP00000167602 Tax_Id=9606 Gene_Symbol=KRT1 Keratin, type II cytoskeletal 1	DYQELMNTK	579.2623	1156.51	2	18	-777.777	-777.777	-777.777	-777.777	0	0	1684.2153	0	0	0	1156.507	579.2617925	1156.50906	0	FALSE			-777.777	-777.777	-777.777	1	13.8	M:\Monica\MSDATA\Kinases\SB\04252008Solcomp\J1_10X\MSQuantCompatible_Kinases_SB_04252008Solcomp_J1_10X_combo_mascot_results.html	1Met(ox)	1	-777.777	-777.777	M:\Monica\MSDATA\Kinases\SB\04252008Solcomp\J1_10X\m05012008_sbsoly_12_10x_j1_5.raw		0	1140.512125		0	FALSE	0	-777.777
-1	1	0	0.077	0.27	IPI:IPI00220327.3	66149	SPACER	SWISS-PROT:P04264|ENSEMBL:ENSP00000252244|REFSEQ:NP_006112|H-INV:HIT000261150|VEGA:OTTHUMP00000167602 Tax_Id=9606 Gene_Symbol=KRT1 Keratin, type II cytoskeletal 1	DYQELMNTK	579.262	1156.5094	2	17	-777.777	-777.777	-777.777	-777.777	0	0	2062.0119	0	0	0	1156.507	579.2614925	1156.50846	0	FALSE			-777.777	-777.777	-777.777	1	3.6	M:\Monica\MSDATA\Kinases\SB\04252008Solcomp\J1_10X\MSQuantCompatible_Kinases_SB_04252008Solcomp_J1_10X_combo_mascot_results.html	1Met(ox)	1	-777.777	-777.777	M:\Monica\MSDATA\Kinases\SB\04252008Solcomp\J1_10X\m05012008_sbsoly_12_10x_j1_6.raw		0	1140.512125		0	FALSE	0	-777.777
-1	1	0	0.077	0.27	IPI:IPI00220327.3	66149	SPACER	SWISS-PROT:P04264|ENSEMBL:ENSP00000252244|REFSEQ:NP_006112|H-INV:HIT000261150|VEGA:OTTHUMP00000167602 Tax_Id=9606 Gene_Symbol=KRT1 Keratin, type II cytoskeletal 1	DYQELMNTK	579.2621	1156.5097	2	16	-777.777	-777.777	-777.777	-777.777	0	0	1839.6178	0	0	0	1156.507	579.2615925	1156.50866	0	FALSE			-777.777	-777.777	-777.777	1	5.2	M:\Monica\MSDATA\Kinases\SB\04252008Solcomp\J1_10X\MSQuantCompatible_Kinases_SB_04252008Solcomp_J1_10X_combo_mascot_results.html	1Met(ox)	1	-777.777	-777.777	M:\Monica\MSDATA\Kinases\SB\04252008Solcomp\J1_10X\m05012008_sbsoly_12_10x_j1_5.raw		0	1140.512125		0	FALSE	0	-777.777
-1	1	0	0.077	0.27	IPI:IPI00220327.3	66149	SPACER	SWISS-PROT:P04264|ENSEMBL:ENSP00000252244|REFSEQ:NP_006112|H-INV:HIT000261150|VEGA:OTTHUMP00000167602 Tax_Id=9606 Gene_Symbol=KRT1 Keratin, type II cytoskeletal 1	DYQELMNTK	579.261	1156.5075	2	16	-777.777	-777.777	-777.777	-777.777	0	0	2028.4554	0	0	0	1156.507	579.2604925	1156.50646	0	FALSE			-777.777	-777.777	-777.777	1	8.2	M:\Monica\MSDATA\Kinases\SB\04252008Solcomp\J1_10X\MSQuantCompatible_Kinases_SB_04252008Solcomp_J1_10X_combo_mascot_results.html	1Met(ox)	1	-777.777	-777.777	M:\Monica\MSDATA\Kinases\SB\04252008Solcomp\J1_10X\m05012008_sbsoly_12_10x_j1_6.raw		0	1140.512125		0	FALSE	0	-777.777
-1	1	0	0.077	0.27	IPI:IPI00220327.3	66149	SPACER	SWISS-PROT:P04264|ENSEMBL:ENSP00000252244|REFSEQ:NP_006112|H-INV:HIT000261150|VEGA:OTTHUMP00000167602 Tax_Id=9606 Gene_Symbol=KRT1 Keratin, type II cytoskeletal 1	DYQELMNTK	579.2599	1156.5053	2	15	-777.777	-777.777	-777.777	-777.777	0	0	1754.6865	0	0	0	1156.507	579.2593925	1156.50426	0	FALSE			-777.777	-777.777	-777.777	1	4.5	M:\Monica\MSDATA\Kinases\SB\04252008Solcomp\J1_10X\MSQuantCompatible_Kinases_SB_04252008Solcomp_J1_10X_combo_mascot_results.html	1Met(ox)	1	-777.777	-777.777	M:\Monica\MSDATA\Kinases\SB\04252008Solcomp\J1_10X\m05012008_sbsoly_12_10x_j1_6.raw		0	1140.512125		0	FALSE	0	-777.777
-1	1	0	0.077	0.27	IPI:IPI00220327.3	66149	SPACER	SWISS-PROT:P04264|ENSEMBL:ENSP00000252244|REFSEQ:NP_006112|H-INV:HIT000261150|VEGA:OTTHUMP00000167602 Tax_Id=9606 Gene_Symbol=KRT1 Keratin, type II cytoskeletal 1	DYQELMNTK	579.2602	1156.5058	2	15	-777.777	-777.777	-777.777	-777.777	0	0	1560.1354	0	0	0	1156.507	579.2596925	1156.50486	0	FALSE			-777.777	-777.777	-777.777	1	3.4	M:\Monica\MSDATA\Kinases\SB\04252008Solcomp\J1_10X\MSQuantCompatible_Kinases_SB_04252008Solcomp_J1_10X_combo_mascot_results.html	1Met(ox)	1	-777.777	-777.777	M:\Monica\MSDATA\Kinases\SB\04252008Solcomp\J1_10X\m05012008_sbsoly_12_10x_j1_6.raw		0	1140.512125		0	FALSE	0	-777.777
-1	1	0	0.077	0.27	IPI:IPI00220327.3	66149	SPACER	SWISS-PROT:P04264|ENSEMBL:ENSP00000252244|REFSEQ:NP_006112|H-INV:HIT000261150|VEGA:OTTHUMP00000167602 Tax_Id=9606 Gene_Symbol=KRT1 Keratin, type II cytoskeletal 1	DYQELMNTK	579.2608	1156.5071	2	14	-777.777	-777.777	-777.777	-777.777	0	0	1622.4506	0	0	0	1156.507	579.2602925	1156.50606	0	FALSE			-777.777	-777.777	-777.777	1	10.2	M:\Monica\MSDATA\Kinases\SB\04252008Solcomp\J1_10X\MSQuantCompatible_Kinases_SB_04252008Solcomp_J1_10X_combo_mascot_results.html	1Met(ox)	1	-777.777	-777.777	M:\Monica\MSDATA\Kinases\SB\04252008Solcomp\J1_10X\m05012008_sbsoly_12_10x_j1_5.raw		0	1140.512125		0	FALSE	0	-777.777
-1	1	0	0.077	0.27	IPI:IPI00220327.3	66149	SPACER	SWISS-PROT:P04264|ENSEMBL:ENSP00000252244|REFSEQ:NP_006112|H-INV:HIT000261150|VEGA:OTTHUMP00000167602 Tax_Id=9606 Gene_Symbol=KRT1 Keratin, type II cytoskeletal 1	DYQELMNTK	579.2613	1156.5081	2	14	-777.777	-777.777	-777.777	-777.777	0	0	1654.8065	0	0	0	1156.507	579.2607925	1156.50706	0	FALSE			-777.777	-777.777	-777.777	1	9.6	M:\Monica\MSDATA\Kinases\SB\04252008Solcomp\J1_10X\MSQuantCompatible_Kinases_SB_04252008Solcomp_J1_10X_combo_mascot_results.html	1Met(ox)	1	-777.777	-777.777	M:\Monica\MSDATA\Kinases\SB\04252008Solcomp\J1_10X\m05012008_sbsoly_12_10x_j1_6.raw		0	1140.512125		0	FALSE	0	-777.777
-1	1	0	0.077	0.27	IPI:IPI00220327.3	66149	SPACER	SWISS-PROT:P04264|ENSEMBL:ENSP00000252244|REFSEQ:NP_006112|H-INV:HIT000261150|VEGA:OTTHUMP00000167602 Tax_Id=9606 Gene_Symbol=KRT1 Keratin, type II cytoskeletal 1	FLEQQNQVLQTK	738.3964	1474.7783	2	96	-777.777	-777.777	-777.777	-777.777	2560.318849	11.2064	2556.5665	2559.78003	2556.8474	5525.44292	1474.778	738.395232	1474.775939	1474.77728	FALSE			-777.777	-777.777	-777.777	1	71.7	M:\Monica\MSDATA\Kinases\SB\04252008Solcomp\J1_10X\MSQuantCompatible_Kinases_SB_04252008Solcomp_J1_10X_combo_mascot_results.html		1	-777.777	-777.777	M:\Monica\MSDATA\Kinases\SB\04252008Solcomp\J1_10X\m05012008_sbsoly_12_10x_j1_5.raw		1424030.672	1474.777985		738.3963731	TRUE	738.3952051	-777.777
-1	1	0	0.077	0.27	IPI:IPI00220327.3	66149	SPACER	SWISS-PROT:P04264|ENSEMBL:ENSP00000252244|REFSEQ:NP_006112|H-INV:HIT000261150|VEGA:OTTHUMP00000167602 Tax_Id=9606 Gene_Symbol=KRT1 Keratin, type II cytoskeletal 1	FLEQQNQVLQTK	738.3962	1474.7779	2	88	-777.777	-777.777	-777.777	-777.777	0	0	2572.4288	2563.965847	2561.5368	331384.7877	1474.778	738.395032	1474.775539	1474.775863	FALSE			-777.777	-777.777	-777.777	1	71	M:\Monica\MSDATA\Kinases\SB\04252008Solcomp\J1_10X\MSQuantCompatible_Kinases_SB_04252008Solcomp_J1_10X_combo_mascot_results.html		1	-777.777	-777.777	M:\Monica\MSDATA\Kinases\SB\04252008Solcomp\J1_10X\m05012008_sbsoly_12_10x_j1_2.raw		0	1474.777985		738.3962529	TRUE	738.3950849	-777.777
-1	1	0	0.077	0.27	IPI:IPI00220327.3	66149	SPACER	SWISS-PROT:P04264|ENSEMBL:ENSP00000252244|REFSEQ:NP_006112|H-INV:HIT000261150|VEGA:OTTHUMP00000167602 Tax_Id=9606 Gene_Symbol=KRT1 Keratin, type II cytoskeletal 1	FLEQQNQVLQTK	738.3963	1474.778	2	88	-777.777	-777.777	-777.777	-777.777	0	0	2655.6781	0	0	0	1474.778	738.395132	1474.775739	0	FALSE			-777.777	-777.777	-777.777	1	63.7	M:\Monica\MSDATA\Kinases\SB\04252008Solcomp\J1_10X\MSQuantCompatible_Kinases_SB_04252008Solcomp_J1_10X_combo_mascot_results.html		1	-777.777	-777.777	M:\Monica\MSDATA\Kinases\SB\04252008Solcomp\J1_10X\m05012008_sbsoly_12_10x_j1_2.raw		0	1474.777985		0	TRUE	0	-777.777
-1	1	0	0.077	0.27	IPI:IPI00220327.3	66149	SPACER	SWISS-PROT:P04264|ENSEMBL:ENSP00000252244|REFSEQ:NP_006112|H-INV:HIT000261150|VEGA:OTTHUMP00000167602 Tax_Id=9606 Gene_Symbol=KRT1 Keratin, type II cytoskeletal 1	FLEQQNQVLQTK	738.3966	1474.7787	2	84	-777.777	-777.777	-777.777	-777.777	0	0	2507.2185	0	0	0	1474.778	738.395432	1474.776339	0	FALSE			-777.777	-777.777	-777.777	1	60.2	M:\Monica\MSDATA\Kinases\SB\04252008Solcomp\J1_10X\MSQuantCompatible_Kinases_SB_04252008Solcomp_J1_10X_combo_mascot_results.html		1	-777.777	-777.777	M:\Monica\MSDATA\Kinases\SB\04252008Solcomp\J1_10X\m05012008_sbsoly_12_10x_j1_5.raw		0	1474.777985		0	TRUE	0	-777.777
-1	1	0	0.077	0.27	IPI:IPI00220327.3	66149	SPACER	SWISS-PROT:P04264|ENSEMBL:ENSP00000252244|REFSEQ:NP_006112|H-INV:HIT000261150|VEGA:OTTHUMP00000167602 Tax_Id=9606 Gene_Symbol=KRT1 Keratin, type II cytoskeletal 1	FLEQQNQVLQTK	738.3962	1474.7778	2	84	-777.777	-777.777	-777.777	-777.777	2537.979	0	2544.472	2531.605084	2530.112	2248621.776	1474.778	738.395032	1474.775539	1474.777612	FALSE			-777.777	-777.777	-777.777	1	61.2	M:\Monica\MSDATA\Kinases\SB\04252008Solcomp\J1_10X\MSQuantCompatible_Kinases_SB_04252008Solcomp_J1_10X_combo_mascot_results.html		1	-777.777	-777.777	M:\Monica\MSDATA\Kinases\SB\04252008Solcomp\J1_10X\m05012008_sbsoly_12_10x_j1_6.raw		177831371.2	1474.777985		738.3965627	TRUE	738.3953947	-777.777
-1	1	0	0.077	0.27	IPI:IPI00220327.3	66149	SPACER	SWISS-PROT:P04264|ENSEMBL:ENSP00000252244|REFSEQ:NP_006112|H-INV:HIT000261150|VEGA:OTTHUMP00000167602 Tax_Id=9606 Gene_Symbol=KRT1 Keratin, type II cytoskeletal 1	FLEQQNQVLQTK	738.3967	1474.7789	2	83	-777.777	-777.777	-777.777	-777.777	0	0	2523.3852	2530.159606	2530.3088	807249.4137	1474.778	738.395532	1474.776539	1474.778554	FALSE			-777.777	-777.777	-777.777	1	58.5	M:\Monica\MSDATA\Kinases\SB\04252008Solcomp\J1_10X\MSQuantCompatible_Kinases_SB_04252008Solcomp_J1_10X_combo_mascot_results.html		1	-777.777	-777.777	M:\Monica\MSDATA\Kinases\SB\04252008Solcomp\J1_10X\m05012008_sbsoly_12_10x_j1_3.raw		0	1474.777985		738.3967392	TRUE	738.3955712	-777.777
-1	1	0	0.077	0.27	IPI:IPI00220327.3	66149	SPACER	SWISS-PROT:P04264|ENSEMBL:ENSP00000252244|REFSEQ:NP_006112|H-INV:HIT000261150|VEGA:OTTHUMP00000167602 Tax_Id=9606 Gene_Symbol=KRT1 Keratin, type II cytoskeletal 1	FLEQQNQVLQTK	738.3965	1474.7784	2	83	-777.777	-777.777	-777.777	-777.777	0	0	2523.1039	0	0	0	1474.778	738.395332	1474.776139	0	FALSE			-777.777	-777.777	-777.777	1	60.6	M:\Monica\MSDATA\Kinases\SB\04252008Solcomp\J1_10X\MSQuantCompatible_Kinases_SB_04252008Solcomp_J1_10X_combo_mascot_results.html		1	-777.777	-777.777	M:\Monica\MSDATA\Kinases\SB\04252008Solcomp\J1_10X\m05012008_sbsoly_12_10x_j1_6.raw		0	1474.777985		0	TRUE	0	-777.777
-1	1	0	0.077	0.27	IPI:IPI00220327.3	66149	SPACER	SWISS-PROT:P04264|ENSEMBL:ENSP00000252244|REFSEQ:NP_006112|H-INV:HIT000261150|VEGA:OTTHUMP00000167602 Tax_Id=9606 Gene_Symbol=KRT1 Keratin, type II cytoskeletal 1	FLEQQNQVLQTK	738.3966	1474.7787	2	82	-777.777	-777.777	-777.777	-777.777	0	0	2514.6881	0	0	0	1474.778	738.395432	1474.776339	0	FALSE			-777.777	-777.777	-777.777	1	58.3	M:\Monica\MSDATA\Kinases\SB\04252008Solcomp\J1_10X\MSQuantCompatible_Kinases_SB_04252008Solcomp_J1_10X_combo_mascot_results.html		1	-777.777	-777.777	M:\Monica\MSDATA\Kinases\SB\04252008Solcomp\J1_10X\m05012008_sbsoly_12_10x_j1_5.raw		0	1474.777985		0	TRUE	0	-777.777
-1	1	0	0.077	0.27	IPI:IPI00220327.3	66149	SPACER	SWISS-PROT:P04264|ENSEMBL:ENSP00000252244|REFSEQ:NP_006112|H-INV:HIT000261150|VEGA:OTTHUMP00000167602 Tax_Id=9606 Gene_Symbol=KRT1 Keratin, type II cytoskeletal 1	FLEQQNQVLQTK	738.3962	1474.7778	2	80	-777.777	-777.777	-777.777	-777.777	0	0	2554.0189	0	0	0	1474.778	738.395032	1474.775539	0	FALSE			-777.777	-777.777	-777.777	1	55.1	M:\Monica\MSDATA\Kinases\SB\04252008Solcomp\J1_10X\MSQuantCompatible_Kinases_SB_04252008Solcomp_J1_10X_combo_mascot_results.html		1	-777.777	-777.777	M:\Monica\MSDATA\Kinases\SB\04252008Solcomp\J1_10X\m05012008_sbsoly_12_10x_j1_2.raw		0	1474.777985		0	TRUE	0	-777.777
-1	1	0	0.077	0.27	IPI:IPI00220327.3	66149	SPACER	SWISS-PROT:P04264|ENSEMBL:ENSP00000252244|REFSEQ:NP_006112|H-INV:HIT000261150|VEGA:OTTHUMP00000167602 Tax_Id=9606 Gene_Symbol=KRT1 Keratin, type II cytoskeletal 1	FLEQQNQVLQTK	738.3965	1474.7785	2	80	-777.777	-777.777	-777.777	-777.777	0	0	2725.3092	0	0	0	1474.778	738.395332	1474.776139	0	FALSE			-777.777	-777.777	-777.777	1	55.5	M:\Monica\MSDATA\Kinases\SB\04252008Solcomp\J1_10X\MSQuantCompatible_Kinases_SB_04252008Solcomp_J1_10X_combo_mascot_results.html		1	-777.777	-777.777	M:\Monica\MSDATA\Kinases\SB\04252008Solcomp\J1_10X\m05012008_sbsoly_12_10x_j1_2.raw		0	1474.777985		0	TRUE	0	-777.777
-1	1	0	0.077	0.27	IPI:IPI00220327.3	66149	SPACER	SWISS-PROT:P04264|ENSEMBL:ENSP00000252244|REFSEQ:NP_006112|H-INV:HIT000261150|VEGA:OTTHUMP00000167602 Tax_Id=9606 Gene_Symbol=KRT1 Keratin, type II cytoskeletal 1	FLEQQNQVLQTK	738.3964	1474.7783	2	80	-777.777	-777.777	-777.777	-777.777	0	0	2513.3464	2520.001624	2518.5132	1446463.327	1474.778	738.395232	1474.775939	1474.778808	FALSE			-777.777	-777.777	-777.777	1	55.5	M:\Monica\MSDATA\Kinases\SB\04252008Solcomp\J1_10X\MSQuantCompatible_Kinases_SB_04252008Solcomp_J1_10X_combo_mascot_results.html		1	-777.777	-777.777	M:\Monica\MSDATA\Kinases\SB\04252008Solcomp\J1_10X\m05012008_sbsoly_12_10x_j1_4.raw		0	1474.777985		738.3979277	TRUE	738.3967597	-777.777
-1	1	0	0.077	0.27	IPI:IPI00220327.3	66149	SPACER	SWISS-PROT:P04264|ENSEMBL:ENSP00000252244|REFSEQ:NP_006112|H-INV:HIT000261150|VEGA:OTTHUMP00000167602 Tax_Id=9606 Gene_Symbol=KRT1 Keratin, type II cytoskeletal 1	FLEQQNQVLQTK	738.3965	1474.7784	2	79	-777.777	-777.777	-777.777	-777.777	0	0	2704.0004	0	0	0	1474.778	738.395332	1474.776139	0	FALSE			-777.777	-777.777	-777.777	1	57.1	M:\Monica\MSDATA\Kinases\SB\04252008Solcomp\J1_10X\MSQuantCompatible_Kinases_SB_04252008Solcomp_J1_10X_combo_mascot_results.html		1	-777.777	-777.777	M:\Monica\MSDATA\Kinases\SB\04252008Solcomp\J1_10X\m05012008_sbsoly_12_10x_j1_2.raw		0	1474.777985		0	TRUE	0	-777.777
-1	1	0	0.077	0.27	IPI:IPI00220327.3	66149	SPACER	SWISS-PROT:P04264|ENSEMBL:ENSP00000252244|REFSEQ:NP_006112|H-INV:HIT000261150|VEGA:OTTHUMP00000167602 Tax_Id=9606 Gene_Symbol=KRT1 Keratin, type II cytoskeletal 1	FLEQQNQVLQTK	738.3965	1474.7785	2	79	-777.777	-777.777	-777.777	-777.777	0	0	2528.2895	0	0	0	1474.778	738.395332	1474.776139	0	FALSE			-777.777	-777.777	-777.777	1	59.5	M:\Monica\MSDATA\Kinases\SB\04252008Solcomp\J1_10X\MSQuantCompatible_Kinases_SB_04252008Solcomp_J1_10X_combo_mascot_results.html		1	-777.777	-777.777	M:\Monica\MSDATA\Kinases\SB\04252008Solcomp\J1_10X\m05012008_sbsoly_12_10x_j1_2.raw		0	1474.777985		0	TRUE	0	-777.777
-1	1	0	0.077	0.27	IPI:IPI00220327.3	66149	SPACER	SWISS-PROT:P04264|ENSEMBL:ENSP00000252244|REFSEQ:NP_006112|H-INV:HIT000261150|VEGA:OTTHUMP00000167602 Tax_Id=9606 Gene_Symbol=KRT1 Keratin, type II cytoskeletal 1	FLEQQNQVLQTK	738.3964	1474.7783	2	79	-777.777	-777.777	-777.777	-777.777	0	0	4285.4216	0	0	0	1474.778	738.395232	1474.775939	0	FALSE			-777.777	-777.777	-777.777	1	57.4	M:\Monica\MSDATA\Kinases\SB\04252008Solcomp\J1_10X\MSQuantCompatible_Kinases_SB_04252008Solcomp_J1_10X_combo_mascot_results.html		1	-777.777	-777.777	M:\Monica\MSDATA\Kinases\SB\04252008Solcomp\J1_10X\m05012008_sbsoly_12_10x_j1_5.raw		0	1474.777985		0	TRUE	0	-777.777
-1	1	0	0.077	0.27	IPI:IPI00220327.3	66149	SPACER	SWISS-PROT:P04264|ENSEMBL:ENSP00000252244|REFSEQ:NP_006112|H-INV:HIT000261150|VEGA:OTTHUMP00000167602 Tax_Id=9606 Gene_Symbol=KRT1 Keratin, type II cytoskeletal 1	FLEQQNQVLQTK	738.3961	1474.7776	2	77	-777.777	-777.777	-777.777	-777.777	3041.958398	12.66556079	3048.1646	3054.089455	3049.7117	35041.58143	1474.778	738.394932	1474.775339	1474.775281	FALSE			-777.777	-777.777	-777.777	1	54.9	M:\Monica\MSDATA\Kinases\SB\04252008Solcomp\J1_10X\MSQuantCompatible_Kinases_SB_04252008Solcomp_J1_10X_combo_mascot_results.html		1	-777.777	-777.777	M:\Monica\MSDATA\Kinases\SB\04252008Solcomp\J1_10X\m05012008_sbsoly_12_10x_j1_1.raw		7049741.785	1474.777985		738.3960956	TRUE	738.3949276	-777.777
-1	1	0	0.077	0.27	IPI:IPI00220327.3	66149	SPACER	SWISS-PROT:P04264|ENSEMBL:ENSP00000252244|REFSEQ:NP_006112|H-INV:HIT000261150|VEGA:OTTHUMP00000167602 Tax_Id=9606 Gene_Symbol=KRT1 Keratin, type II cytoskeletal 1	FLEQQNQVLQTK	738.3961	1474.7776	2	77	-777.777	-777.777	-777.777	-777.777	0	0	3075.2856	0	0	0	1474.778	738.394932	1474.775339	0	FALSE			-777.777	-777.777	-777.777	1	55	M:\Monica\MSDATA\Kinases\SB\04252008Solcomp\J1_10X\MSQuantCompatible_Kinases_SB_04252008Solcomp_J1_10X_combo_mascot_results.html		1	-777.777	-777.777	M:\Monica\MSDATA\Kinases\SB\04252008Solcomp\J1_10X\m05012008_sbsoly_12_10x_j1_1.raw		0	1474.777985		0	TRUE	0	-777.777
-1	1	0	0.077	0.27	IPI:IPI00220327.3	66149	SPACER	SWISS-PROT:P04264|ENSEMBL:ENSP00000252244|REFSEQ:NP_006112|H-INV:HIT000261150|VEGA:OTTHUMP00000167602 Tax_Id=9606 Gene_Symbol=KRT1 Keratin, type II cytoskeletal 1	FLEQQNQVLQTK	738.3967	1474.7789	2	76	-777.777	-777.777	-777.777	-777.777	0	0	2542.4923	0	0	0	1474.778	738.395532	1474.776539	0	FALSE			-777.777	-777.777	-777.777	1	53.6	M:\Monica\MSDATA\Kinases\SB\04252008Solcomp\J1_10X\MSQuantCompatible_Kinases_SB_04252008Solcomp_J1_10X_combo_mascot_results.html		1	-777.777	-777.777	M:\Monica\MSDATA\Kinases\SB\04252008Solcomp\J1_10X\m05012008_sbsoly_12_10x_j1_3.raw		0	1474.777985		0	TRUE	0	-777.777
-1	1	0	0.077	0.27	IPI:IPI00220327.3	66149	SPACER	SWISS-PROT:P04264|ENSEMBL:ENSP00000252244|REFSEQ:NP_006112|H-INV:HIT000261150|VEGA:OTTHUMP00000167602 Tax_Id=9606 Gene_Symbol=KRT1 Keratin, type II cytoskeletal 1	FLEQQNQVLQTK	738.3964	1474.7783	2	75	-777.777	-777.777	-777.777	-777.777	0	0	2595.4683	0	0	0	1474.778	738.395232	1474.775939	0	FALSE			-777.777	-777.777	-777.777	1	57.6	M:\Monica\MSDATA\Kinases\SB\04252008Solcomp\J1_10X\MSQuantCompatible_Kinases_SB_04252008Solcomp_J1_10X_combo_mascot_results.html		1	-777.777	-777.777	M:\Monica\MSDATA\Kinases\SB\04252008Solcomp\J1_10X\m05012008_sbsoly_12_10x_j1_2.raw		0	1474.777985		0	TRUE	0	-777.777
-1	1	0	0.077	0.27	IPI:IPI00220327.3	66149	SPACER	SWISS-PROT:P04264|ENSEMBL:ENSP00000252244|REFSEQ:NP_006112|H-INV:HIT000261150|VEGA:OTTHUMP00000167602 Tax_Id=9606 Gene_Symbol=KRT1 Keratin, type II cytoskeletal 1	FLEQQNQVLQTK	738.3965	1474.7784	2	75	-777.777	-777.777	-777.777	-777.777	0	0	2538.4212	0	0	0	1474.778	738.395332	1474.776139	0	FALSE			-777.777	-777.777	-777.777	1	53.3	M:\Monica\MSDATA\Kinases\SB\04252008Solcomp\J1_10X\MSQuantCompatible_Kinases_SB_04252008Solcomp_J1_10X_combo_mascot_results.html		1	-777.777	-777.777	M:\Monica\MSDATA\Kinases\SB\04252008Solcomp\J1_10X\m05012008_sbsoly_12_10x_j1_4.raw		0	1474.777985		0	TRUE	0	-777.777
-1	1	0	0.077	0.27	IPI:IPI00220327.3	66149	SPACER	SWISS-PROT:P04264|ENSEMBL:ENSP00000252244|REFSEQ:NP_006112|H-INV:HIT000261150|VEGA:OTTHUMP00000167602 Tax_Id=9606 Gene_Symbol=KRT1 Keratin, type II cytoskeletal 1	FLEQQNQVLQTK	738.3968	1474.779	2	73	-777.777	-777.777	-777.777	-777.777	0	0	2638.9787	0	0	0	1474.778	738.395632	1474.776739	0	FALSE			-777.777	-777.777	-777.777	1	51.7	M:\Monica\MSDATA\Kinases\SB\04252008Solcomp\J1_10X\MSQuantCompatible_Kinases_SB_04252008Solcomp_J1_10X_combo_mascot_results.html		1	-777.777	-777.777	M:\Monica\MSDATA\Kinases\SB\04252008Solcomp\J1_10X\m05012008_sbsoly_12_10x_j1_2.raw		0	1474.777985		0	TRUE	0	-777.777
-1	1	0	0.077	0.27	IPI:IPI00220327.3	66149	SPACER	SWISS-PROT:P04264|ENSEMBL:ENSP00000252244|REFSEQ:NP_006112|H-INV:HIT000261150|VEGA:OTTHUMP00000167602 Tax_Id=9606 Gene_Symbol=KRT1 Keratin, type II cytoskeletal 1	FLEQQNQVLQTK	738.3966	1474.7786	2	73	-777.777	-777.777	-777.777	-777.777	0	0	2561.2394	0	0	0	1474.778	738.395432	1474.776339	0	FALSE			-777.777	-777.777	-777.777	1	46.9	M:\Monica\MSDATA\Kinases\SB\04252008Solcomp\J1_10X\MSQuantCompatible_Kinases_SB_04252008Solcomp_J1_10X_combo_mascot_results.html		1	-777.777	-777.777	M:\Monica\MSDATA\Kinases\SB\04252008Solcomp\J1_10X\m05012008_sbsoly_12_10x_j1_4.raw		0	1474.777985		0	TRUE	0	-777.777
-1	1	0	0.077	0.27	IPI:IPI00220327.3	66149	SPACER	SWISS-PROT:P04264|ENSEMBL:ENSP00000252244|REFSEQ:NP_006112|H-INV:HIT000261150|VEGA:OTTHUMP00000167602 Tax_Id=9606 Gene_Symbol=KRT1 Keratin, type II cytoskeletal 1	FLEQQNQVLQTK	738.3964	1474.7783	2	72	-777.777	-777.777	-777.777	-777.777	0	0	2672.4776	0	0	0	1474.778	738.395232	1474.775939	0	FALSE			-777.777	-777.777	-777.777	1	50	M:\Monica\MSDATA\Kinases\SB\04252008Solcomp\J1_10X\MSQuantCompatible_Kinases_SB_04252008Solcomp_J1_10X_combo_mascot_results.html		1	-777.777	-777.777	M:\Monica\MSDATA\Kinases\SB\04252008Solcomp\J1_10X\m05012008_sbsoly_12_10x_j1_2.raw		0	1474.777985		0	TRUE	0	-777.777
-1	1	0	0.077	0.27	IPI:IPI00220327.3	66149	SPACER	SWISS-PROT:P04264|ENSEMBL:ENSP00000252244|REFSEQ:NP_006112|H-INV:HIT000261150|VEGA:OTTHUMP00000167602 Tax_Id=9606 Gene_Symbol=KRT1 Keratin, type II cytoskeletal 1	FLEQQNQVLQTK	738.3967	1474.7789	2	70	-777.777	-777.777	-777.777	-777.777	0	0	2997.373	0	0	0	1474.778	738.395532	1474.776539	0	FALSE			-777.777	-777.777	-777.777	1	41.7	M:\Monica\MSDATA\Kinases\SB\04252008Solcomp\J1_10X\MSQuantCompatible_Kinases_SB_04252008Solcomp_J1_10X_combo_mascot_results.html		1	-777.777	-777.777	M:\Monica\MSDATA\Kinases\SB\04252008Solcomp\J1_10X\m05012008_sbsoly_12_10x_j1_1.raw		0	1474.777985		0	TRUE	0	-777.777
-1	1	0	0.077	0.27	IPI:IPI00220327.3	66149	SPACER	SWISS-PROT:P04264|ENSEMBL:ENSP00000252244|REFSEQ:NP_006112|H-INV:HIT000261150|VEGA:OTTHUMP00000167602 Tax_Id=9606 Gene_Symbol=KRT1 Keratin, type II cytoskeletal 1	FLEQQNQVLQTK	738.3961	1474.7777	2	67	-777.777	-777.777	-777.777	-777.777	0	0	3019.529	0	0	0	1474.778	738.394932	1474.775339	0	FALSE			-777.777	-777.777	-777.777	1	45.5	M:\Monica\MSDATA\Kinases\SB\04252008Solcomp\J1_10X\MSQuantCompatible_Kinases_SB_04252008Solcomp_J1_10X_combo_mascot_results.html		1	-777.777	-777.777	M:\Monica\MSDATA\Kinases\SB\04252008Solcomp\J1_10X\m05012008_sbsoly_12_10x_j1_1.raw		0	1474.777985		0	TRUE	0	-777.777
-1	1	0	0.077	0.27	IPI:IPI00220327.3	66149	SPACER	SWISS-PROT:P04264|ENSEMBL:ENSP00000252244|REFSEQ:NP_006112|H-INV:HIT000261150|VEGA:OTTHUMP00000167602 Tax_Id=9606 Gene_Symbol=KRT1 Keratin, type II cytoskeletal 1	FLEQQNQVLQTK	738.3963	1474.7779	2	66	-777.777	-777.777	-777.777	-777.777	0	0	2557.1152	0	0	0	1474.778	738.395132	1474.775739	0	FALSE			-777.777	-777.777	-777.777	1	47.1	M:\Monica\MSDATA\Kinases\SB\04252008Solcomp\J1_10X\MSQuantCompatible_Kinases_SB_04252008Solcomp_J1_10X_combo_mascot_results.html		1	-777.777	-777.777	M:\Monica\MSDATA\Kinases\SB\04252008Solcomp\J1_10X\m05012008_sbsoly_12_10x_j1_6.raw		0	1474.777985		0	TRUE	0	-777.777
-1	1	0	0.077	0.27	IPI:IPI00220327.3	66149	SPACER	SWISS-PROT:P04264|ENSEMBL:ENSP00000252244|REFSEQ:NP_006112|H-INV:HIT000261150|VEGA:OTTHUMP00000167602 Tax_Id=9606 Gene_Symbol=KRT1 Keratin, type II cytoskeletal 1	FLEQQNQVLQTK	738.3986	1474.7827	2	65	-777.777	-777.777	-777.777	-777.777	0	0	2742.5833	0	0	0	1474.778	738.397432	1474.780339	0	FALSE			-777.777	-777.777	-777.777	1	42.8	M:\Monica\MSDATA\Kinases\SB\04252008Solcomp\J1_10X\MSQuantCompatible_Kinases_SB_04252008Solcomp_J1_10X_combo_mascot_results.html		1	-777.777	-777.777	M:\Monica\MSDATA\Kinases\SB\04252008Solcomp\J1_10X\m05012008_sbsoly_12_10x_j1_2.raw		0	1474.777985		0	TRUE	0	-777.777
-1	1	0	0.077	0.27	IPI:IPI00220327.3	66149	SPACER	SWISS-PROT:P04264|ENSEMBL:ENSP00000252244|REFSEQ:NP_006112|H-INV:HIT000261150|VEGA:OTTHUMP00000167602 Tax_Id=9606 Gene_Symbol=KRT1 Keratin, type II cytoskeletal 1	FLEQQNQVLQTK	738.3966	1474.7787	2	64	-777.777	-777.777	-777.777	-777.777	0	0	2557.6313	0	0	0	1474.778	738.395432	1474.776339	0	FALSE			-777.777	-777.777	-777.777	1	41.4	M:\Monica\MSDATA\Kinases\SB\04252008Solcomp\J1_10X\MSQuantCompatible_Kinases_SB_04252008Solcomp_J1_10X_combo_mascot_results.html		1	-777.777	-777.777	M:\Monica\MSDATA\Kinases\SB\04252008Solcomp\J1_10X\m05012008_sbsoly_12_10x_j1_3.raw		0	1474.777985		0	TRUE	0	-777.777
-1	1	0	0.077	0.27	IPI:IPI00220327.3	66149	SPACER	SWISS-PROT:P04264|ENSEMBL:ENSP00000252244|REFSEQ:NP_006112|H-INV:HIT000261150|VEGA:OTTHUMP00000167602 Tax_Id=9606 Gene_Symbol=KRT1 Keratin, type II cytoskeletal 1	FLEQQNQVLQTK	738.3959	1474.7772	2	60	-777.777	-777.777	-777.777	-777.777	0	0	3099.4812	0	0	0	1474.778	738.394732	1474.774939	0	FALSE			-777.777	-777.777	-777.777	1	39.3	M:\Monica\MSDATA\Kinases\SB\04252008Solcomp\J1_10X\MSQuantCompatible_Kinases_SB_04252008Solcomp_J1_10X_combo_mascot_results.html		1	-777.777	-777.777	M:\Monica\MSDATA\Kinases\SB\04252008Solcomp\J1_10X\m05012008_sbsoly_12_10x_j1_1.raw		0	1474.777985		0	TRUE	0	-777.777
-1	1	0	0.077	0.27	IPI:IPI00220327.3	66149	SPACER	SWISS-PROT:P04264|ENSEMBL:ENSP00000252244|REFSEQ:NP_006112|H-INV:HIT000261150|VEGA:OTTHUMP00000167602 Tax_Id=9606 Gene_Symbol=KRT1 Keratin, type II cytoskeletal 1	FLEQQNQVLQTK	738.3982	1474.7818	2	52	-777.777	-777.777	-777.777	-777.777	0	0	2480.3505	0	0	0	1474.778	738.397032	1474.779539	0	FALSE			-777.777	-777.777	-777.777	1	38	M:\Monica\MSDATA\Kinases\SB\04252008Solcomp\J1_10X\MSQuantCompatible_Kinases_SB_04252008Solcomp_J1_10X_combo_mascot_results.html		1	-777.777	-777.777	M:\Monica\MSDATA\Kinases\SB\04252008Solcomp\J1_10X\m05012008_sbsoly_12_10x_j1_1.raw		0	1474.777985		0	TRUE	0	-777.777
-1	1	0	0.077	0.27	IPI:IPI00220327.3	66149	SPACER	SWISS-PROT:P04264|ENSEMBL:ENSP00000252244|REFSEQ:NP_006112|H-INV:HIT000261150|VEGA:OTTHUMP00000167602 Tax_Id=9606 Gene_Symbol=KRT1 Keratin, type II cytoskeletal 1	FLEQQNQVLQTK	738.3965	1474.7784	2	44	-777.777	-777.777	-777.777	-777.777	0	0	2394.6548	0	0	0	1474.778	738.395332	1474.776139	0	FALSE			-777.777	-777.777	-777.777	1	25	M:\Monica\MSDATA\Kinases\SB\04252008Solcomp\J1_10X\MSQuantCompatible_Kinases_SB_04252008Solcomp_J1_10X_combo_mascot_results.html		1	-777.777	-777.777	M:\Monica\MSDATA\Kinases\SB\04252008Solcomp\J1_10X\m05012008_sbsoly_12_10x_j1_6.raw		0	1474.777985		0	TRUE	0	-777.777
-1	1	0	0.077	0.27	IPI:IPI00220327.3	66149	SPACER	SWISS-PROT:P04264|ENSEMBL:ENSP00000252244|REFSEQ:NP_006112|H-INV:HIT000261150|VEGA:OTTHUMP00000167602 Tax_Id=9606 Gene_Symbol=KRT1 Keratin, type II cytoskeletal 1	FLEQQNQVLQTK	738.3981	1474.7817	2	33	-777.777	-777.777	-777.777	-777.777	0	0	2523.129	0	0	0	1474.778	738.396932	1474.779339	0	FALSE			-777.777	-777.777	-777.777	1	10.1	M:\Monica\MSDATA\Kinases\SB\04252008Solcomp\J1_10X\MSQuantCompatible_Kinases_SB_04252008Solcomp_J1_10X_combo_mascot_results.html		1	-777.777	-777.777	M:\Monica\MSDATA\Kinases\SB\04252008Solcomp\J1_10X\m05012008_sbsoly_12_10x_j1_1.raw		0	1474.777985		0	TRUE	0	-777.777
-1	1	0	0.077	0.27	IPI:IPI00220327.3	66149	SPACER	SWISS-PROT:P04264|ENSEMBL:ENSP00000252244|REFSEQ:NP_006112|H-INV:HIT000261150|VEGA:OTTHUMP00000167602 Tax_Id=9606 Gene_Symbol=KRT1 Keratin, type II cytoskeletal 1	FLEQQNQVLQTK	492.6	1474.7783	3	39	-777.777	-777.777	-777.777	-777.777	2399.0846	0	2396.6037	2385.970273	2393.1472	3085.924502	1474.778	492.5998522	1474.777769	1474.777476	FALSE			-777.777	-777.777	-777.777	1	23.6	M:\Monica\MSDATA\Kinases\SB\04252008Solcomp\J1_10X\MSQuantCompatible_Kinases_SB_04252008Solcomp_J1_10X_combo_mascot_results.html		1	-777.777	-777.777	M:\Monica\MSDATA\Kinases\SB\04252008Solcomp\J1_10X\m05012008_sbsoly_12_10x_j1_6.raw		336551.9199	1474.777985		492.600122	TRUE	492.5999743	-777.777
-1	1	0	0.077	0.27	IPI:IPI00220327.3	66149	SPACER	SWISS-PROT:P04264|ENSEMBL:ENSP00000252244|REFSEQ:NP_006112|H-INV:HIT000261150|VEGA:OTTHUMP00000167602 Tax_Id=9606 Gene_Symbol=KRT1 Keratin, type II cytoskeletal 1	FLEQQNQVLQTK	492.6	1474.7782	3	22	-777.777	-777.777	-777.777	-777.777	0	0	2392.5492	0	0	0	1474.778	492.5998522	1474.777769	0	FALSE			-777.777	-777.777	-777.777	1	6.5	M:\Monica\MSDATA\Kinases\SB\04252008Solcomp\J1_10X\MSQuantCompatible_Kinases_SB_04252008Solcomp_J1_10X_combo_mascot_results.html		1	-777.777	-777.777	M:\Monica\MSDATA\Kinases\SB\04252008Solcomp\J1_10X\m05012008_sbsoly_12_10x_j1_6.raw		0	1474.777985		0	FALSE	0	-777.777
-1	1	0	0.077	0.27	IPI:IPI00220327.3	66149	SPACER	SWISS-PROT:P04264|ENSEMBL:ENSP00000252244|REFSEQ:NP_006112|H-INV:HIT000261150|VEGA:OTTHUMP00000167602 Tax_Id=9606 Gene_Symbol=KRT1 Keratin, type II cytoskeletal 1	FLEQQNQVLQTK	492.6013	1474.782	3	19	-777.777	-777.777	-777.777	-777.777	0	0	2529.7494	0	0	0	1474.778	492.6011522	1474.781669	0	FALSE			-777.777	-777.777	-777.777	1	5.1	M:\Monica\MSDATA\Kinases\SB\04252008Solcomp\J1_10X\MSQuantCompatible_Kinases_SB_04252008Solcomp_J1_10X_combo_mascot_results.html		1	-777.777	-777.777	M:\Monica\MSDATA\Kinases\SB\04252008Solcomp\J1_10X\m05012008_sbsoly_12_10x_j1_3.raw		0	1474.777985		0	FALSE	0	-777.777
-1	1	0	0.077	0.27	IPI:IPI00220327.3	66149	SPACER	SWISS-PROT:P04264|ENSEMBL:ENSP00000252244|REFSEQ:NP_006112|H-INV:HIT000261150|VEGA:OTTHUMP00000167602 Tax_Id=9606 Gene_Symbol=KRT1 Keratin, type II cytoskeletal 1	FLEQQNQVLQTKWELLQQVDTSTR	978.1757	2931.5052	3	81	-777.777	-777.777	-777.777	-777.777	0	0	4012.8936	4015.459869	4013.591	12087.30734	2931.509	978.1735368	2931.498822	2931.503964	FALSE			-777.777	-777.777	-777.777	1	65.6	M:\Monica\MSDATA\Kinases\SB\04252008Solcomp\J1_10X\MSQuantCompatible_Kinases_SB_04252008Solcomp_J1_10X_combo_mascot_results.html		1	-777.777	-777.777	M:\Monica\MSDATA\Kinases\SB\04252008Solcomp\J1_10X\m05012008_sbsoly_12_10x_j1_2.raw		0	2931.509015		978.17786	TRUE	978.1756967	-777.777
-1	1	0	0.077	0.27	IPI:IPI00220327.3	66149	SPACER	SWISS-PROT:P04264|ENSEMBL:ENSP00000252244|REFSEQ:NP_006112|H-INV:HIT000261150|VEGA:OTTHUMP00000167602 Tax_Id=9606 Gene_Symbol=KRT1 Keratin, type II cytoskeletal 1	FLEQQNQVLQTKWELLQQVDTSTR	978.1785	2931.5135	3	65	-777.777	-777.777	-777.777	-777.777	0	0	3461.4526	3470.994013	3470.8923	44800.1823	2931.509	978.1763368	2931.507222	2931.507158	FALSE			-777.777	-777.777	-777.777	1	49.2	M:\Monica\MSDATA\Kinases\SB\04252008Solcomp\J1_10X\MSQuantCompatible_Kinases_SB_04252008Solcomp_J1_10X_combo_mascot_results.html		1	-777.777	-777.777	M:\Monica\MSDATA\Kinases\SB\04252008Solcomp\J1_10X\m05012008_sbsoly_12_10x_j1_6.raw		0	2931.509015		978.178433	TRUE	978.1762697	-777.777
-1	1	0	0.077	0.27	IPI:IPI00220327.3	66149	SPACER	SWISS-PROT:P04264|ENSEMBL:ENSP00000252244|REFSEQ:NP_006112|H-INV:HIT000261150|VEGA:OTTHUMP00000167602 Tax_Id=9606 Gene_Symbol=KRT1 Keratin, type II cytoskeletal 1	FLEQQNQVLQTKWELLQQVDTSTR	978.1769	2931.5089	3	64	-777.777	-777.777	-777.777	-777.777	0	0	3492.1046	0	0	0	2931.509	978.1747368	2931.502422	0	FALSE			-777.777	-777.777	-777.777	1	53.1	M:\Monica\MSDATA\Kinases\SB\04252008Solcomp\J1_10X\MSQuantCompatible_Kinases_SB_04252008Solcomp_J1_10X_combo_mascot_results.html		1	-777.777	-777.777	M:\Monica\MSDATA\Kinases\SB\04252008Solcomp\J1_10X\m05012008_sbsoly_12_10x_j1_6.raw		0	2931.509015		0	TRUE	0	-777.777
-1	1	0	0.077	0.27	IPI:IPI00220327.3	66149	SPACER	SWISS-PROT:P04264|ENSEMBL:ENSP00000252244|REFSEQ:NP_006112|H-INV:HIT000261150|VEGA:OTTHUMP00000167602 Tax_Id=9606 Gene_Symbol=KRT1 Keratin, type II cytoskeletal 1	FLEQQNQVLQTKWELLQQVDTSTR	978.1783	2931.5131	3	63	-777.777	-777.777	-777.777	-777.777	3532.006026	40.09487346	3500.2549	3525.911155	3560.1481	6080.736753	2931.509	978.1761368	2931.506622	2931.411947	FALSE			-777.777	-777.777	-777.777	1	58.7	M:\Monica\MSDATA\Kinases\SB\04252008Solcomp\J1_10X\MSQuantCompatible_Kinases_SB_04252008Solcomp_J1_10X_combo_mascot_results.html		1	-777.777	-777.777	M:\Monica\MSDATA\Kinases\SB\04252008Solcomp\J1_10X\m05012008_sbsoly_12_10x_j1_4.raw		790140.52	2931.509015		978.1466478	TRUE	978.1444847	-777.777
-1	1	0	0.077	0.27	IPI:IPI00220327.3	66149	SPACER	SWISS-PROT:P04264|ENSEMBL:ENSP00000252244|REFSEQ:NP_006112|H-INV:HIT000261150|VEGA:OTTHUMP00000167602 Tax_Id=9606 Gene_Symbol=KRT1 Keratin, type II cytoskeletal 1	FLEQQNQVLQTKWELLQQVDTSTR	978.1787	2931.5142	3	59	-777.777	-777.777	-777.777	-777.777	3912.521	0	3925.239	3925.36224	3929.7851	2600.413708	2931.509	978.1765368	2931.507822	2931.508914	FALSE			-777.777	-777.777	-777.777	1	46.2	M:\Monica\MSDATA\Kinases\SB\04252008Solcomp\J1_10X\MSQuantCompatible_Kinases_SB_04252008Solcomp_J1_10X_combo_mascot_results.html		1	-777.777	-777.777	M:\Monica\MSDATA\Kinases\SB\04252008Solcomp\J1_10X\m05012008_sbsoly_12_10x_j1_3.raw		168309.8457	2931.509015		978.1787142	TRUE	978.176551	-777.777
-1	1	0	0.077	0.27	IPI:IPI00220327.3	66149	SPACER	SWISS-PROT:P04264|ENSEMBL:ENSP00000252244|REFSEQ:NP_006112|H-INV:HIT000261150|VEGA:OTTHUMP00000167602 Tax_Id=9606 Gene_Symbol=KRT1 Keratin, type II cytoskeletal 1	FLEQQNQVLQTKWELLQQVDTSTR	978.1797	2931.5173	3	57	-777.777	-777.777	-777.777	-777.777	0	0	4020.7648	0	0	0	2931.509	978.1775368	2931.510822	0	FALSE			-777.777	-777.777	-777.777	1	42.5	M:\Monica\MSDATA\Kinases\SB\04252008Solcomp\J1_10X\MSQuantCompatible_Kinases_SB_04252008Solcomp_J1_10X_combo_mascot_results.html		1	-777.777	-777.777	M:\Monica\MSDATA\Kinases\SB\04252008Solcomp\J1_10X\m05012008_sbsoly_12_10x_j1_2.raw		0	2931.509015		0	TRUE	0	-777.777
-1	1	0	0.077	0.27	IPI:IPI00220327.3	66149	SPACER	SWISS-PROT:P04264|ENSEMBL:ENSP00000252244|REFSEQ:NP_006112|H-INV:HIT000261150|VEGA:OTTHUMP00000167602 Tax_Id=9606 Gene_Symbol=KRT1 Keratin, type II cytoskeletal 1	FLEQQNQVLQTKWELLQQVDTSTR	978.1804	2931.5195	3	54	-777.777	-777.777	-777.777	-777.777	0	0	3445.2588	3444.622672	3443.849	8270.58532	2931.509	978.1782367	2931.512922	2931.508418	FALSE			-777.777	-777.777	-777.777	1	46.6	M:\Monica\MSDATA\Kinases\SB\04252008Solcomp\J1_10X\MSQuantCompatible_Kinases_SB_04252008Solcomp_J1_10X_combo_mascot_results.html		1	-777.777	-777.777	M:\Monica\MSDATA\Kinases\SB\04252008Solcomp\J1_10X\m05012008_sbsoly_12_10x_j1_5.raw		0	2931.509015		978.1804309	TRUE	978.1782676	-777.777
-1	1	0	0.077	0.27	IPI:IPI00220327.3	66149	SPACER	SWISS-PROT:P04264|ENSEMBL:ENSP00000252244|REFSEQ:NP_006112|H-INV:HIT000261150|VEGA:OTTHUMP00000167602 Tax_Id=9606 Gene_Symbol=KRT1 Keratin, type II cytoskeletal 1	FLEQQNQVLQTKWELLQQVDTSTR	978.1781	2931.5124	3	53	-777.777	-777.777	-777.777	-777.777	0	0	3518.6045	0	0	0	2931.509	978.1759368	2931.506022	0	FALSE			-777.777	-777.777	-777.777	1	46.9	M:\Monica\MSDATA\Kinases\SB\04252008Solcomp\J1_10X\MSQuantCompatible_Kinases_SB_04252008Solcomp_J1_10X_combo_mascot_results.html		1	-777.777	-777.777	M:\Monica\MSDATA\Kinases\SB\04252008Solcomp\J1_10X\m05012008_sbsoly_12_10x_j1_4.raw		0	2931.509015		0	TRUE	0	-777.777
-1	1	0	0.077	0.27	IPI:IPI00220327.3	66149	SPACER	SWISS-PROT:P04264|ENSEMBL:ENSP00000252244|REFSEQ:NP_006112|H-INV:HIT000261150|VEGA:OTTHUMP00000167602 Tax_Id=9606 Gene_Symbol=KRT1 Keratin, type II cytoskeletal 1	FLEQQNQVLQTKWELLQQVDTSTR	978.176	2931.5061	3	47	-777.777	-777.777	-777.777	-777.777	4152.9564	0	4152.2045	4155.131605	4157.1612	2198.302042	2931.509	978.1738368	2931.499722	2931.506122	FALSE			-777.777	-777.777	-777.777	1	42.4	M:\Monica\MSDATA\Kinases\SB\04252008Solcomp\J1_10X\MSQuantCompatible_Kinases_SB_04252008Solcomp_J1_10X_combo_mascot_results.html		1	-777.777	-777.777	M:\Monica\MSDATA\Kinases\SB\04252008Solcomp\J1_10X\m05012008_sbsoly_12_10x_j1_1.raw		318156.4658	2931.509015		978.1764141	TRUE	978.1742508	-777.777
-1	1	0	0.077	0.27	IPI:IPI00220327.3	66149	SPACER	SWISS-PROT:P04264|ENSEMBL:ENSP00000252244|REFSEQ:NP_006112|H-INV:HIT000261150|VEGA:OTTHUMP00000167602 Tax_Id=9606 Gene_Symbol=KRT1 Keratin, type II cytoskeletal 1	FLEQQNQVLQTKWELLQQVDTSTR	978.1764	2931.5074	3	46	-777.777	-777.777	-777.777	-777.777	0	0	4158.4092	0	0	0	2931.509	978.1742368	2931.500922	0	FALSE			-777.777	-777.777	-777.777	1	34.4	M:\Monica\MSDATA\Kinases\SB\04252008Solcomp\J1_10X\MSQuantCompatible_Kinases_SB_04252008Solcomp_J1_10X_combo_mascot_results.html		1	-777.777	-777.777	M:\Monica\MSDATA\Kinases\SB\04252008Solcomp\J1_10X\m05012008_sbsoly_12_10x_j1_1.raw		0	2931.509015		0	TRUE	0	-777.777
-1	1	0	0.077	0.27	IPI:IPI00220327.3	66149	SPACER	SWISS-PROT:P04264|ENSEMBL:ENSP00000252244|REFSEQ:NP_006112|H-INV:HIT000261150|VEGA:OTTHUMP00000167602 Tax_Id=9606 Gene_Symbol=KRT1 Keratin, type II cytoskeletal 1	FSSCGGGGGSFGAGGGFGSR	883.3717	1764.7289	2	153	-777.777	-777.777	-777.777	-777.777	2592.6907	0	2606.2746	2595.337866	2594.57	117793.4247	1764.7273	883.3699303	1764.725335	1764.725672	FALSE			-777.777	-777.777	-777.777	1	123.4	M:\Monica\MSDATA\Kinases\SB\04252008Solcomp\J1_10X\MSQuantCompatible_Kinases_SB_04252008Solcomp_J1_10X_combo_mascot_results.html		1	-777.777	-777.777	M:\Monica\MSDATA\Kinases\SB\04252008Solcomp\J1_10X\m05012008_sbsoly_12_10x_j1_5.raw		20534617.21	1707.70592		883.3732414	TRUE	883.3714717	-777.777
-1	1	0	0.077	0.27	IPI:IPI00220327.3	66149	SPACER	SWISS-PROT:P04264|ENSEMBL:ENSP00000252244|REFSEQ:NP_006112|H-INV:HIT000261150|VEGA:OTTHUMP00000167602 Tax_Id=9606 Gene_Symbol=KRT1 Keratin, type II cytoskeletal 1	FSSCGGGGGSFGAGGGFGSR	883.3719	1764.7292	2	152	-777.777	-777.777	-777.777	-777.777	2614.4204	0	2609.7452	2614.993622	2614.4204	86519.55128	1764.7273	883.3701303	1764.725735	1764.72391	FALSE			-777.777	-777.777	-777.777	1	126.2	M:\Monica\MSDATA\Kinases\SB\04252008Solcomp\J1_10X\MSQuantCompatible_Kinases_SB_04252008Solcomp_J1_10X_combo_mascot_results.html		1	-777.777	-777.777	M:\Monica\MSDATA\Kinases\SB\04252008Solcomp\J1_10X\m05012008_sbsoly_12_10x_j1_6.raw		17493002.09	1707.70592		883.3698133	TRUE	883.3680435	-777.777
-1	1	0	0.077	0.27	IPI:IPI00220327.3	66149	SPACER	SWISS-PROT:P04264|ENSEMBL:ENSP00000252244|REFSEQ:NP_006112|H-INV:HIT000261150|VEGA:OTTHUMP00000167602 Tax_Id=9606 Gene_Symbol=KRT1 Keratin, type II cytoskeletal 1	FSSCGGGGGSFGAGGGFGSR	883.3733	1764.7321	2	151	-777.777	-777.777	-777.777	-777.777	0	0	2591.262	0	0	0	1764.7273	883.3715303	1764.728535	0	FALSE			-777.777	-777.777	-777.777	1	133.5	M:\Monica\MSDATA\Kinases\SB\04252008Solcomp\J1_10X\MSQuantCompatible_Kinases_SB_04252008Solcomp_J1_10X_combo_mascot_results.html		1	-777.777	-777.777	M:\Monica\MSDATA\Kinases\SB\04252008Solcomp\J1_10X\m05012008_sbsoly_12_10x_j1_5.raw		0	1707.70592		0	TRUE	0	-777.777
-1	1	0	0.077	0.27	IPI:IPI00220327.3	66149	SPACER	SWISS-PROT:P04264|ENSEMBL:ENSP00000252244|REFSEQ:NP_006112|H-INV:HIT000261150|VEGA:OTTHUMP00000167602 Tax_Id=9606 Gene_Symbol=KRT1 Keratin, type II cytoskeletal 1	FSSCGGGGGSFGAGGGFGSR	883.3736	1764.7326	2	128	-777.777	-777.777	-777.777	-777.777	0	0	2599.0085	2603.290482	2602.5143	147393.2745	1764.7273	883.3718303	1764.729135	1764.726347	FALSE			-777.777	-777.777	-777.777	1	112.6	M:\Monica\MSDATA\Kinases\SB\04252008Solcomp\J1_10X\MSQuantCompatible_Kinases_SB_04252008Solcomp_J1_10X_combo_mascot_results.html		1	-777.777	-777.777	M:\Monica\MSDATA\Kinases\SB\04252008Solcomp\J1_10X\m05012008_sbsoly_12_10x_j1_4.raw		0	1707.70592		883.3733733	TRUE	883.3716036	-777.777
-1	1	0	0.077	0.27	IPI:IPI00220327.3	66149	SPACER	SWISS-PROT:P04264|ENSEMBL:ENSP00000252244|REFSEQ:NP_006112|H-INV:HIT000261150|VEGA:OTTHUMP00000167602 Tax_Id=9606 Gene_Symbol=KRT1 Keratin, type II cytoskeletal 1	FSSCGGGGGSFGAGGGFGSR	883.3741	1764.7335	2	109	-777.777	-777.777	-777.777	-777.777	0	0	2627.5557	0	0	0	1764.7273	883.3723303	1764.730135	0	FALSE			-777.777	-777.777	-777.777	1	96.8	M:\Monica\MSDATA\Kinases\SB\04252008Solcomp\J1_10X\MSQuantCompatible_Kinases_SB_04252008Solcomp_J1_10X_combo_mascot_results.html		1	-777.777	-777.777	M:\Monica\MSDATA\Kinases\SB\04252008Solcomp\J1_10X\m05012008_sbsoly_12_10x_j1_6.raw		0	1707.70592		0	TRUE	0	-777.777
-1	1	0	0.077	0.27	IPI:IPI00220327.3	66149	SPACER	SWISS-PROT:P04264|ENSEMBL:ENSP00000252244|REFSEQ:NP_006112|H-INV:HIT000261150|VEGA:OTTHUMP00000167602 Tax_Id=9606 Gene_Symbol=KRT1 Keratin, type II cytoskeletal 1	GGGGGGYGSGGSSYGSGGGSYGSGGGGGGGR	1192.4823	2382.9501	2	120	-777.777	-777.777	-777.777	-777.777	0	0	2193.4159	2193.996852	2194.0658	5024.320327	2382.9443	1192.479247	2382.943969	2382.94805	FALSE			-777.777	-777.777	-777.777	1	117.1	M:\Monica\MSDATA\Kinases\SB\04252008Solcomp\J1_10X\MSQuantCompatible_Kinases_SB_04252008Solcomp_J1_10X_combo_mascot_results.html		1	-777.777	-777.777	M:\Monica\MSDATA\Kinases\SB\04252008Solcomp\J1_10X\m05012008_sbsoly_12_10x_j1_3.raw		0	2382.944505		1192.485361	TRUE	1192.482308	-777.777
-1	1	0	0.077	0.27	IPI:IPI00220327.3	66149	SPACER	SWISS-PROT:P04264|ENSEMBL:ENSP00000252244|REFSEQ:NP_006112|H-INV:HIT000261150|VEGA:OTTHUMP00000167602 Tax_Id=9606 Gene_Symbol=KRT1 Keratin, type II cytoskeletal 1	GGGGGGYGSGGSSYGSGGGSYGSGGGGGGGR	1192.4834	2382.9522	2	118	-777.777	-777.777	-777.777	-777.777	0	0	2179.9132	2181.772982	2182.7296	27626.11273	2382.9443	1192.480347	2382.946169	2382.946585	FALSE			-777.777	-777.777	-777.777	1	118.2	M:\Monica\MSDATA\Kinases\SB\04252008Solcomp\J1_10X\MSQuantCompatible_Kinases_SB_04252008Solcomp_J1_10X_combo_mascot_results.html		1	-777.777	-777.777	M:\Monica\MSDATA\Kinases\SB\04252008Solcomp\J1_10X\m05012008_sbsoly_12_10x_j1_5.raw		0	2382.944505		1192.485024	TRUE	1192.481972	-777.777
-1	1	0	0.077	0.27	IPI:IPI00220327.3	66149	SPACER	SWISS-PROT:P04264|ENSEMBL:ENSP00000252244|REFSEQ:NP_006112|H-INV:HIT000261150|VEGA:OTTHUMP00000167602 Tax_Id=9606 Gene_Symbol=KRT1 Keratin, type II cytoskeletal 1	GGGGGGYGSGGSSYGSGGGSYGSGGGGGGGR	1192.4853	2382.9561	2	105	-777.777	-777.777	-777.777	-777.777	0	0	2178.2546	2179.576324	2179.5927	21056.15266	2382.9443	1192.482247	2382.949969	2382.94425	FALSE			-777.777	-777.777	-777.777	1	105.4	M:\Monica\MSDATA\Kinases\SB\04252008Solcomp\J1_10X\MSQuantCompatible_Kinases_SB_04252008Solcomp_J1_10X_combo_mascot_results.html		1	-777.777	-777.777	M:\Monica\MSDATA\Kinases\SB\04252008Solcomp\J1_10X\m05012008_sbsoly_12_10x_j1_6.raw		0	2382.944505		1192.482176	TRUE	1192.479123	-777.777
-1	1	0	0.077	0.27	IPI:IPI00220327.3	66149	SPACER	SWISS-PROT:P04264|ENSEMBL:ENSP00000252244|REFSEQ:NP_006112|H-INV:HIT000261150|VEGA:OTTHUMP00000167602 Tax_Id=9606 Gene_Symbol=KRT1 Keratin, type II cytoskeletal 1	GGGGGGYGSGGSSYGSGGGSYGSGGGGGGGR	1192.486	2382.9574	2	37	-777.777	-777.777	-777.777	-777.777	0	0	2206.0665	2206.264901	2205.276	2662.61056	2382.9443	1192.482947	2382.951369	2382.951718	FALSE			-777.777	-777.777	-777.777	1	37.4	M:\Monica\MSDATA\Kinases\SB\04252008Solcomp\J1_10X\MSQuantCompatible_Kinases_SB_04252008Solcomp_J1_10X_combo_mascot_results.html		1	-777.777	-777.777	M:\Monica\MSDATA\Kinases\SB\04252008Solcomp\J1_10X\m05012008_sbsoly_12_10x_j1_2.raw		0	2382.944505		1192.485953	TRUE	1192.4829	-777.777
-1	1	0	0.077	0.27	IPI:IPI00220327.3	66149	SPACER	SWISS-PROT:P04264|ENSEMBL:ENSP00000252244|REFSEQ:NP_006112|H-INV:HIT000261150|VEGA:OTTHUMP00000167602 Tax_Id=9606 Gene_Symbol=KRT1 Keratin, type II cytoskeletal 1	GGGGGGYGSGGSSYGSGGGSYGSGGGGGGGR	795.3217	2382.9432	3	96	-777.777	-777.777	-777.777	-777.777	2177.4098	0	2178.8827	2179.571698	2179.5927	4495.235604	2382.9443	795.3202957	2382.939099	2382.940066	FALSE			-777.777	-777.777	-777.777	1	96	M:\Monica\MSDATA\Kinases\SB\04252008Solcomp\J1_10X\MSQuantCompatible_Kinases_SB_04252008Solcomp_J1_10X_combo_mascot_results.html		1	-777.777	-777.777	M:\Monica\MSDATA\Kinases\SB\04252008Solcomp\J1_10X\m05012008_sbsoly_12_10x_j1_6.raw		453964.0742	2382.944505		795.3214357	TRUE	795.3200314	-777.777
-1	1	0	0.077	0.27	IPI:IPI00220327.3	66149	SPACER	SWISS-PROT:P04264|ENSEMBL:ENSP00000252244|REFSEQ:NP_006112|H-INV:HIT000261150|VEGA:OTTHUMP00000167602 Tax_Id=9606 Gene_Symbol=KRT1 Keratin, type II cytoskeletal 1	GGGGGGYGSGGSSYGSGGGSYGSGGGGGGGR	795.3234	2382.9483	3	92	-777.777	-777.777	-777.777	-777.777	0	0	2182.1434	2181.712616	2180.8012	10916.2033	2382.9443	795.3219957	2382.944199	2382.944322	FALSE			-777.777	-777.777	-777.777	1	91.7	M:\Monica\MSDATA\Kinases\SB\04252008Solcomp\J1_10X\MSQuantCompatible_Kinases_SB_04252008Solcomp_J1_10X_combo_mascot_results.html		1	-777.777	-777.777	M:\Monica\MSDATA\Kinases\SB\04252008Solcomp\J1_10X\m05012008_sbsoly_12_10x_j1_5.raw		0	2382.944505		795.3233895	TRUE	795.3219852	-777.777
-1	1	0	0.077	0.27	IPI:IPI00220327.3	66149	SPACER	SWISS-PROT:P04264|ENSEMBL:ENSP00000252244|REFSEQ:NP_006112|H-INV:HIT000261150|VEGA:OTTHUMP00000167602 Tax_Id=9606 Gene_Symbol=KRT1 Keratin, type II cytoskeletal 1	GGGGGGYGSGGSSYGSGGGSYGSGGGGGGGR	795.3232	2382.9478	3	87	-777.777	-777.777	-777.777	-777.777	0	0	2206.4382	2187.473494	2205.276	951.1261312	2382.9443	795.3217957	2382.943599	2382.942638	FALSE			-777.777	-777.777	-777.777	1	87.5	M:\Monica\MSDATA\Kinases\SB\04252008Solcomp\J1_10X\MSQuantCompatible_Kinases_SB_04252008Solcomp_J1_10X_combo_mascot_results.html		1	-777.777	-777.777	M:\Monica\MSDATA\Kinases\SB\04252008Solcomp\J1_10X\m05012008_sbsoly_12_10x_j1_2.raw		0	2382.944505		795.3231996	TRUE	795.3217954	-777.777
-1	1	0	0.077	0.27	IPI:IPI00220327.3	66149	SPACER	SWISS-PROT:P04264|ENSEMBL:ENSP00000252244|REFSEQ:NP_006112|H-INV:HIT000261150|VEGA:OTTHUMP00000167602 Tax_Id=9606 Gene_Symbol=KRT1 Keratin, type II cytoskeletal 1	GGGGGGYGSGGSSYGSGGGSYGSGGGGGGGR	795.3233	2382.948	3	61	-777.777	-777.777	-777.777	-777.777	0	0	2195.1995	2193.085677	2194.0658	2336.574468	2382.9443	795.3218957	2382.943899	2382.94371	FALSE			-777.777	-777.777	-777.777	1	61	M:\Monica\MSDATA\Kinases\SB\04252008Solcomp\J1_10X\MSQuantCompatible_Kinases_SB_04252008Solcomp_J1_10X_combo_mascot_results.html		1	-777.777	-777.777	M:\Monica\MSDATA\Kinases\SB\04252008Solcomp\J1_10X\m05012008_sbsoly_12_10x_j1_3.raw		0	2382.944505		795.3232668	TRUE	795.3218625	-777.777
-1	1	0	0.077	0.27	IPI:IPI00220327.3	66149	SPACER	SWISS-PROT:P04264|ENSEMBL:ENSP00000252244|REFSEQ:NP_006112|H-INV:HIT000261150|VEGA:OTTHUMP00000167602 Tax_Id=9606 Gene_Symbol=KRT1 Keratin, type II cytoskeletal 1	GSGGGSSGGSIGGR	546.7545	1091.4945	2	83	-777.777	-777.777	-777.777	-777.777	0	0	752.1065	752.4326	752.4326	1420.858153	1091.4955	546.7541275	1091.49373	1091.49466	FALSE			-777.777	-777.777	-777.777	1	63	M:\Monica\MSDATA\Kinases\SB\04252008Solcomp\J1_10X\MSQuantCompatible_Kinases_SB_04252008Solcomp_J1_10X_combo_mascot_results.html		1	-777.777	-777.777	M:\Monica\MSDATA\Kinases\SB\04252008Solcomp\J1_10X\m05012008_sbsoly_12_10x_j1_6.raw		0	1091.495535		546.754714	TRUE	546.7543415	-777.777
-1	1	0	0.077	0.27	IPI:IPI00220327.3	66149	SPACER	SWISS-PROT:P04264|ENSEMBL:ENSP00000252244|REFSEQ:NP_006112|H-INV:HIT000261150|VEGA:OTTHUMP00000167602 Tax_Id=9606 Gene_Symbol=KRT1 Keratin, type II cytoskeletal 1	GSGGGSSGGSIGGR	546.755	1091.4954	2	62	-777.777	-777.777	-777.777	-777.777	0	0	766.0156	764.7232	764.7232	263.3529842	1091.4955	546.7546275	1091.49473	1091.496099	FALSE			-777.777	-777.777	-777.777	1	53.6	M:\Monica\MSDATA\Kinases\SB\04252008Solcomp\J1_10X\MSQuantCompatible_Kinases_SB_04252008Solcomp_J1_10X_combo_mascot_results.html		1	-777.777	-777.777	M:\Monica\MSDATA\Kinases\SB\04252008Solcomp\J1_10X\m05012008_sbsoly_12_10x_j1_4.raw		0	1091.495535		546.7549905	TRUE	546.754618	-777.777
-1	1	0	0.077	0.27	IPI:IPI00220327.3	66149	SPACER	SWISS-PROT:P04264|ENSEMBL:ENSP00000252244|REFSEQ:NP_006112|H-INV:HIT000261150|VEGA:OTTHUMP00000167602 Tax_Id=9606 Gene_Symbol=KRT1 Keratin, type II cytoskeletal 1	GSGGGSSGGSIGGR	546.7547	1091.4948	2	60	-777.777	-777.777	-777.777	-777.777	0	0	769.5505	769.5781761	768.6034	291.7891647	1091.4955	546.7543275	1091.49413	1091.494479	FALSE			-777.777	-777.777	-777.777	1	41	M:\Monica\MSDATA\Kinases\SB\04252008Solcomp\J1_10X\MSQuantCompatible_Kinases_SB_04252008Solcomp_J1_10X_combo_mascot_results.html		1	-777.777	-777.777	M:\Monica\MSDATA\Kinases\SB\04252008Solcomp\J1_10X\m05012008_sbsoly_12_10x_j1_2.raw		0	1091.495535		546.754665	TRUE	546.7542924	-777.777
-1	1	0	0.077	0.27	IPI:IPI00220327.3	66149	SPACER	SWISS-PROT:P04264|ENSEMBL:ENSP00000252244|REFSEQ:NP_006112|H-INV:HIT000261150|VEGA:OTTHUMP00000167602 Tax_Id=9606 Gene_Symbol=KRT1 Keratin, type II cytoskeletal 1	GSGGGSSGGSIGGR	546.7547	1091.4948	2	50	-777.777	-777.777	-777.777	-777.777	0	0	760.2882	759.9710391	758.9594	219.1803613	1091.4955	546.7543275	1091.49413	1091.494596	FALSE			-777.777	-777.777	-777.777	1	40.7	M:\Monica\MSDATA\Kinases\SB\04252008Solcomp\J1_10X\MSQuantCompatible_Kinases_SB_04252008Solcomp_J1_10X_combo_mascot_results.html		1	-777.777	-777.777	M:\Monica\MSDATA\Kinases\SB\04252008Solcomp\J1_10X\m05012008_sbsoly_12_10x_j1_3.raw		0	1091.495535		546.7546987	TRUE	546.7543262	-777.777
-1	1	0	0.077	0.27	IPI:IPI00220327.3	66149	SPACER	SWISS-PROT:P04264|ENSEMBL:ENSP00000252244|REFSEQ:NP_006112|H-INV:HIT000261150|VEGA:OTTHUMP00000167602 Tax_Id=9606 Gene_Symbol=KRT1 Keratin, type II cytoskeletal 1	GSGGGSSGGSIGGR	546.7549	1091.4953	2	34	-777.777	-777.777	-777.777	-777.777	0	0	705.3136	704.8303455	703.9095	96.23874525	1091.4955	546.7545275	1091.49453	1091.495621	FALSE			-777.777	-777.777	-777.777	1	21.9	M:\Monica\MSDATA\Kinases\SB\04252008Solcomp\J1_10X\MSQuantCompatible_Kinases_SB_04252008Solcomp_J1_10X_combo_mascot_results.html		1	-777.777	-777.777	M:\Monica\MSDATA\Kinases\SB\04252008Solcomp\J1_10X\m05012008_sbsoly_12_10x_j1_1.raw		0	1091.495535		546.754911	TRUE	546.7545385	-777.777
-1	1	0	0.077	0.27	IPI:IPI00220327.3	66149	SPACER	SWISS-PROT:P04264|ENSEMBL:ENSP00000252244|REFSEQ:NP_006112|H-INV:HIT000261150|VEGA:OTTHUMP00000167602 Tax_Id=9606 Gene_Symbol=KRT1 Keratin, type II cytoskeletal 1	GSGGGSSGGSIGGR	546.7565	1091.4985	2	20	-777.777	-777.777	-777.777	-777.777	0	0	713.1932	0	0	0	1091.4955	546.7561274	1091.497729	0	FALSE			-777.777	-777.777	-777.777	1	12.4	M:\Monica\MSDATA\Kinases\SB\04252008Solcomp\J1_10X\MSQuantCompatible_Kinases_SB_04252008Solcomp_J1_10X_combo_mascot_results.html		1	-777.777	-777.777	M:\Monica\MSDATA\Kinases\SB\04252008Solcomp\J1_10X\m05012008_sbsoly_12_10x_j1_5.raw		0	1091.495535		0	FALSE	0	-777.777
-1	1	0	0.077	0.27	IPI:IPI00220327.3	66149	SPACER	SWISS-PROT:P04264|ENSEMBL:ENSP00000252244|REFSEQ:NP_006112|H-INV:HIT000261150|VEGA:OTTHUMP00000167602 Tax_Id=9606 Gene_Symbol=KRT1 Keratin, type II cytoskeletal 1	GSYGSGGSSYGSGGGSYGSGGGGGGHGSYGSGSSSGGYR	1104.7802	3311.3188	3	145	-777.777	-777.777	-777.777	-777.777	2275.592143	3.477200004	2277.1473	2276.457086	2274.8851	14694.76094	3311.3006	1104.777511	3311.310746	3311.306371	FALSE			-777.777	-777.777	-777.777	1	144.6	M:\Monica\MSDATA\Kinases\SB\04252008Solcomp\J1_10X\MSQuantCompatible_Kinases_SB_04252008Solcomp_J1_10X_combo_mascot_results.html		1	-777.777	-777.777	M:\Monica\MSDATA\Kinases\SB\04252008Solcomp\J1_10X\m05012008_sbsoly_12_10x_j1_5.raw		2121795.83	3311.300795		1104.779944	TRUE	1104.777256	-777.777
-1	1	0	0.077	0.27	IPI:IPI00220327.3	66149	SPACER	SWISS-PROT:P04264|ENSEMBL:ENSP00000252244|REFSEQ:NP_006112|H-INV:HIT000261150|VEGA:OTTHUMP00000167602 Tax_Id=9606 Gene_Symbol=KRT1 Keratin, type II cytoskeletal 1	GSYGSGGSSYGSGGGSYGSGGGGGGHGSYGSGSSSGGYR	1104.7762	3311.3068	3	142	-777.777	-777.777	-777.777	-777.777	2284.393072	3.820799999	2282.2055	2285.244459	2285.3748	24589.02415	3311.3006	1104.773511	3311.298746	3311.301541	FALSE			-777.777	-777.777	-777.777	1	142.2	M:\Monica\MSDATA\Kinases\SB\04252008Solcomp\J1_10X\MSQuantCompatible_Kinases_SB_04252008Solcomp_J1_10X_combo_mascot_results.html		1	-777.777	-777.777	M:\Monica\MSDATA\Kinases\SB\04252008Solcomp\J1_10X\m05012008_sbsoly_12_10x_j1_6.raw		3549745.8	3311.300795		1104.777046	TRUE	1104.774357	-777.777
-1	1	0	0.077	0.27	IPI:IPI00220327.3	66149	SPACER	SWISS-PROT:P04264|ENSEMBL:ENSP00000252244|REFSEQ:NP_006112|H-INV:HIT000261150|VEGA:OTTHUMP00000167602 Tax_Id=9606 Gene_Symbol=KRT1 Keratin, type II cytoskeletal 1	GSYGSGGSSYGSGGGSYGSGGGGGGHGSYGSGSSSGGYR	1104.7776	3311.3111	3	119	-777.777	-777.777	-777.777	-777.777	2289.5157	0	2288.9463	2289.368115	2287.6244	6679.520306	3311.3006	1104.774911	3311.302946	3311.304991	FALSE			-777.777	-777.777	-777.777	1	118.7	M:\Monica\MSDATA\Kinases\SB\04252008Solcomp\J1_10X\MSQuantCompatible_Kinases_SB_04252008Solcomp_J1_10X_combo_mascot_results.html		1	-777.777	-777.777	M:\Monica\MSDATA\Kinases\SB\04252008Solcomp\J1_10X\m05012008_sbsoly_12_10x_j1_3.raw		869642.4084	3311.300795		1104.777649	TRUE	1104.774961	-777.777
-1	1	0	0.077	0.27	IPI:IPI00220327.3	66149	SPACER	SWISS-PROT:P04264|ENSEMBL:ENSP00000252244|REFSEQ:NP_006112|H-INV:HIT000261150|VEGA:OTTHUMP00000167602 Tax_Id=9606 Gene_Symbol=KRT1 Keratin, type II cytoskeletal 1	IEISELNR	487.2696	972.5246	2	62	-777.777	-777.777	-777.777	-777.777	2536.453024	8.974113243	2546.4516	2537.406271	2535.9728	664524.6798	972.524	487.2694744	972.5244233	972.5246599	FALSE			-777.777	-777.777	-777.777	1	31.8	M:\Monica\MSDATA\Kinases\SB\04252008Solcomp\J1_10X\MSQuantCompatible_Kinases_SB_04252008Solcomp_J1_10X_combo_mascot_results.html		1	-777.777	-777.777	M:\Monica\MSDATA\Kinases\SB\04252008Solcomp\J1_10X\m05012008_sbsoly_12_10x_j1_6.raw		341310399	972.5239947		487.2697561	TRUE	487.2696304	-777.777
-1	1	0	0.077	0.27	IPI:IPI00220327.3	66149	SPACER	SWISS-PROT:P04264|ENSEMBL:ENSP00000252244|REFSEQ:NP_006112|H-INV:HIT000261150|VEGA:OTTHUMP00000167602 Tax_Id=9606 Gene_Symbol=KRT1 Keratin, type II cytoskeletal 1	IEISELNR	487.2697	972.5248	2	61	-777.777	-777.777	-777.777	-777.777	2568.721841	16.66649534	2574.4806	2564.409065	2563.6375	80891.4098	972.524	487.2695744	972.5246233	972.5231057	FALSE			-777.777	-777.777	-777.777	1	32.8	M:\Monica\MSDATA\Kinases\SB\04252008Solcomp\J1_10X\MSQuantCompatible_Kinases_SB_04252008Solcomp_J1_10X_combo_mascot_results.html		1	-777.777	-777.777	M:\Monica\MSDATA\Kinases\SB\04252008Solcomp\J1_10X\m05012008_sbsoly_12_10x_j1_2.raw		40513031.81	972.5239947		487.2694752	TRUE	487.2693496	-777.777
-1	1	0	0.077	0.27	IPI:IPI00220327.3	66149	SPACER	SWISS-PROT:P04264|ENSEMBL:ENSP00000252244|REFSEQ:NP_006112|H-INV:HIT000261150|VEGA:OTTHUMP00000167602 Tax_Id=9606 Gene_Symbol=KRT1 Keratin, type II cytoskeletal 1	IEISELNR	487.27	972.5254	2	59	-777.777	-777.777	-777.777	-777.777	2538.372432	11.12923153	2534.7124	2538.240235	2538.0051	187142.2835	972.524	487.2698744	972.5252233	972.5253897	FALSE			-777.777	-777.777	-777.777	1	30.9	M:\Monica\MSDATA\Kinases\SB\04252008Solcomp\J1_10X\MSQuantCompatible_Kinases_SB_04252008Solcomp_J1_10X_combo_mascot_results.html		1	-777.777	-777.777	M:\Monica\MSDATA\Kinases\SB\04252008Solcomp\J1_10X\m05012008_sbsoly_12_10x_j1_3.raw		96168119	972.5239947		487.2699167	TRUE	487.2697911	-777.777
-1	1	0	0.077	0.27	IPI:IPI00220327.3	66149	SPACER	SWISS-PROT:P04264|ENSEMBL:ENSP00000252244|REFSEQ:NP_006112|H-INV:HIT000261150|VEGA:OTTHUMP00000167602 Tax_Id=9606 Gene_Symbol=KRT1 Keratin, type II cytoskeletal 1	IEISELNR	487.2699	972.5253	2	58	-777.777	-777.777	-777.777	-777.777	2520.74521	3.747800001	2523.7992	2519.409371	2519.5974	344030.3766	972.524	487.2697744	972.5250233	972.5249994	FALSE			-777.777	-777.777	-777.777	1	25.8	M:\Monica\MSDATA\Kinases\SB\04252008Solcomp\J1_10X\MSQuantCompatible_Kinases_SB_04252008Solcomp_J1_10X_combo_mascot_results.html		1	-777.777	-777.777	M:\Monica\MSDATA\Kinases\SB\04252008Solcomp\J1_10X\m05012008_sbsoly_12_10x_j1_5.raw		176687798.5	972.5239947		487.2698504	TRUE	487.2697247	-777.777
-1	1	0	0.077	0.27	IPI:IPI00220327.3	66149	SPACER	SWISS-PROT:P04264|ENSEMBL:ENSP00000252244|REFSEQ:NP_006112|H-INV:HIT000261150|VEGA:OTTHUMP00000167602 Tax_Id=9606 Gene_Symbol=KRT1 Keratin, type II cytoskeletal 1	IEISELNR	487.27	972.5254	2	58	-777.777	-777.777	-777.777	-777.777	2528.494689	15.95672084	2521.7203	2528.264094	2528.2237	415361.6127	972.524	487.2698744	972.5252233	972.5250542	FALSE			-777.777	-777.777	-777.777	1	30.7	M:\Monica\MSDATA\Kinases\SB\04252008Solcomp\J1_10X\MSQuantCompatible_Kinases_SB_04252008Solcomp_J1_10X_combo_mascot_results.html		1	-777.777	-777.777	M:\Monica\MSDATA\Kinases\SB\04252008Solcomp\J1_10X\m05012008_sbsoly_12_10x_j1_4.raw		178103433	972.5239947		487.2698586	TRUE	487.269733	-777.777
-1	1	0	0.077	0.27	IPI:IPI00220327.3	66149	SPACER	SWISS-PROT:P04264|ENSEMBL:ENSP00000252244|REFSEQ:NP_006112|H-INV:HIT000261150|VEGA:OTTHUMP00000167602 Tax_Id=9606 Gene_Symbol=KRT1 Keratin, type II cytoskeletal 1	IEISELNR	487.2697	972.5249	2	58	-777.777	-777.777	-777.777	-777.777	0	0	2530.6315	0	0	0	972.524	487.2695744	972.5246233	0	FALSE			-777.777	-777.777	-777.777	1	29.2	M:\Monica\MSDATA\Kinases\SB\04252008Solcomp\J1_10X\MSQuantCompatible_Kinases_SB_04252008Solcomp_J1_10X_combo_mascot_results.html		1	-777.777	-777.777	M:\Monica\MSDATA\Kinases\SB\04252008Solcomp\J1_10X\m05012008_sbsoly_12_10x_j1_6.raw		0	972.5239947		0	TRUE	0	-777.777
-1	1	0	0.077	0.27	IPI:IPI00220327.3	66149	SPACER	SWISS-PROT:P04264|ENSEMBL:ENSP00000252244|REFSEQ:NP_006112|H-INV:HIT000261150|VEGA:OTTHUMP00000167602 Tax_Id=9606 Gene_Symbol=KRT1 Keratin, type II cytoskeletal 1	IEISELNR	487.2697	972.5249	2	56	-777.777	-777.777	-777.777	-777.777	0	0	2554.2888	0	0	0	972.524	487.2695744	972.5246233	0	FALSE			-777.777	-777.777	-777.777	1	28.2	M:\Monica\MSDATA\Kinases\SB\04252008Solcomp\J1_10X\MSQuantCompatible_Kinases_SB_04252008Solcomp_J1_10X_combo_mascot_results.html		1	-777.777	-777.777	M:\Monica\MSDATA\Kinases\SB\04252008Solcomp\J1_10X\m05012008_sbsoly_12_10x_j1_2.raw		0	972.5239947		0	TRUE	0	-777.777
-1	1	0	0.077	0.27	IPI:IPI00220327.3	66149	SPACER	SWISS-PROT:P04264|ENSEMBL:ENSP00000252244|REFSEQ:NP_006112|H-INV:HIT000261150|VEGA:OTTHUMP00000167602 Tax_Id=9606 Gene_Symbol=KRT1 Keratin, type II cytoskeletal 1	IEISELNR	487.2699	972.5252	2	56	-777.777	-777.777	-777.777	-777.777	0	0	2542.3802	0	0	0	972.524	487.2697744	972.5250233	0	FALSE			-777.777	-777.777	-777.777	1	28	M:\Monica\MSDATA\Kinases\SB\04252008Solcomp\J1_10X\MSQuantCompatible_Kinases_SB_04252008Solcomp_J1_10X_combo_mascot_results.html		1	-777.777	-777.777	M:\Monica\MSDATA\Kinases\SB\04252008Solcomp\J1_10X\m05012008_sbsoly_12_10x_j1_4.raw		0	972.5239947		0	TRUE	0	-777.777
-1	1	0	0.077	0.27	IPI:IPI00220327.3	66149	SPACER	SWISS-PROT:P04264|ENSEMBL:ENSP00000252244|REFSEQ:NP_006112|H-INV:HIT000261150|VEGA:OTTHUMP00000167602 Tax_Id=9606 Gene_Symbol=KRT1 Keratin, type II cytoskeletal 1	IEISELNR	487.2699	972.5253	2	53	-777.777	-777.777	-777.777	-777.777	0	0	2513.1514	0	0	0	972.524	487.2697744	972.5250233	0	FALSE			-777.777	-777.777	-777.777	1	27.6	M:\Monica\MSDATA\Kinases\SB\04252008Solcomp\J1_10X\MSQuantCompatible_Kinases_SB_04252008Solcomp_J1_10X_combo_mascot_results.html		1	-777.777	-777.777	M:\Monica\MSDATA\Kinases\SB\04252008Solcomp\J1_10X\m05012008_sbsoly_12_10x_j1_5.raw		0	972.5239947		0	TRUE	0	-777.777
-1	1	0	0.077	0.27	IPI:IPI00220327.3	66149	SPACER	SWISS-PROT:P04264|ENSEMBL:ENSP00000252244|REFSEQ:NP_006112|H-INV:HIT000261150|VEGA:OTTHUMP00000167602 Tax_Id=9606 Gene_Symbol=KRT1 Keratin, type II cytoskeletal 1	IEISELNR	487.2697	972.5249	2	46	-777.777	-777.777	-777.777	-777.777	0	0	2658.9692	0	0	0	972.524	487.2695744	972.5246233	0	FALSE			-777.777	-777.777	-777.777	1	24.1	M:\Monica\MSDATA\Kinases\SB\04252008Solcomp\J1_10X\MSQuantCompatible_Kinases_SB_04252008Solcomp_J1_10X_combo_mascot_results.html		1	-777.777	-777.777	M:\Monica\MSDATA\Kinases\SB\04252008Solcomp\J1_10X\m05012008_sbsoly_12_10x_j1_2.raw		0	972.5239947		0	TRUE	0	-777.777
-1	1	0	0.077	0.27	IPI:IPI00220327.3	66149	SPACER	SWISS-PROT:P04264|ENSEMBL:ENSP00000252244|REFSEQ:NP_006112|H-INV:HIT000261150|VEGA:OTTHUMP00000167602 Tax_Id=9606 Gene_Symbol=KRT1 Keratin, type II cytoskeletal 1	IEISELNR	487.2695	972.5244	2	39	-777.777	-777.777	-777.777	-777.777	0	0	2738.1902	0	0	0	972.524	487.2693744	972.5242233	0	FALSE			-777.777	-777.777	-777.777	1	14.9	M:\Monica\MSDATA\Kinases\SB\04252008Solcomp\J1_10X\MSQuantCompatible_Kinases_SB_04252008Solcomp_J1_10X_combo_mascot_results.html		1	-777.777	-777.777	M:\Monica\MSDATA\Kinases\SB\04252008Solcomp\J1_10X\m05012008_sbsoly_12_10x_j1_2.raw		0	972.5239947		0	TRUE	0	-777.777
-1	1	0	0.077	0.27	IPI:IPI00220327.3	66149	SPACER	SWISS-PROT:P04264|ENSEMBL:ENSP00000252244|REFSEQ:NP_006112|H-INV:HIT000261150|VEGA:OTTHUMP00000167602 Tax_Id=9606 Gene_Symbol=KRT1 Keratin, type II cytoskeletal 1	IEISELNR	487.2698	972.525	2	38	-777.777	-777.777	-777.777	-777.777	0	0	2717.7505	0	0	0	972.524	487.2696744	972.5248233	0	FALSE			-777.777	-777.777	-777.777	1	7.7	M:\Monica\MSDATA\Kinases\SB\04252008Solcomp\J1_10X\MSQuantCompatible_Kinases_SB_04252008Solcomp_J1_10X_combo_mascot_results.html		1	-777.777	-777.777	M:\Monica\MSDATA\Kinases\SB\04252008Solcomp\J1_10X\m05012008_sbsoly_12_10x_j1_2.raw		0	972.5239947		0	TRUE	0	-777.777
-1	1	0	0.077	0.27	IPI:IPI00220327.3	66149	SPACER	SWISS-PROT:P04264|ENSEMBL:ENSP00000252244|REFSEQ:NP_006112|H-INV:HIT000261150|VEGA:OTTHUMP00000167602 Tax_Id=9606 Gene_Symbol=KRT1 Keratin, type II cytoskeletal 1	IEISELNR	487.2696	972.5247	2	34	-777.777	-777.777	-777.777	-777.777	0	0	2673.6587	0	0	0	972.524	487.2694744	972.5244233	0	FALSE			-777.777	-777.777	-777.777	1	9.6	M:\Monica\MSDATA\Kinases\SB\04252008Solcomp\J1_10X\MSQuantCompatible_Kinases_SB_04252008Solcomp_J1_10X_combo_mascot_results.html		1	-777.777	-777.777	M:\Monica\MSDATA\Kinases\SB\04252008Solcomp\J1_10X\m05012008_sbsoly_12_10x_j1_2.raw		0	972.5239947		0	TRUE	0	-777.777
-1	1	0	0.077	0.27	IPI:IPI00220327.3	66149	SPACER	SWISS-PROT:P04264|ENSEMBL:ENSP00000252244|REFSEQ:NP_006112|H-INV:HIT000261150|VEGA:OTTHUMP00000167602 Tax_Id=9606 Gene_Symbol=KRT1 Keratin, type II cytoskeletal 1	IEISELNR	487.2696	972.5247	2	30	-777.777	-777.777	-777.777	-777.777	0	0	2653.4706	0	0	0	972.524	487.2694744	972.5244233	0	FALSE			-777.777	-777.777	-777.777	1	6.2	M:\Monica\MSDATA\Kinases\SB\04252008Solcomp\J1_10X\MSQuantCompatible_Kinases_SB_04252008Solcomp_J1_10X_combo_mascot_results.html		1	-777.777	-777.777	M:\Monica\MSDATA\Kinases\SB\04252008Solcomp\J1_10X\m05012008_sbsoly_12_10x_j1_2.raw		0	972.5239947		0	TRUE	0	-777.777
-1	1	0	0.077	0.27	IPI:IPI00220327.3	66149	SPACER	SWISS-PROT:P04264|ENSEMBL:ENSP00000252244|REFSEQ:NP_006112|H-INV:HIT000261150|VEGA:OTTHUMP00000167602 Tax_Id=9606 Gene_Symbol=KRT1 Keratin, type II cytoskeletal 1	IEISELNR	487.2696	972.5247	2	27	-777.777	-777.777	-777.777	-777.777	0	0	2682.9621	0	0	0	972.524	487.2694744	972.5244233	0	FALSE			-777.777	-777.777	-777.777	1	10.7	M:\Monica\MSDATA\Kinases\SB\04252008Solcomp\J1_10X\MSQuantCompatible_Kinases_SB_04252008Solcomp_J1_10X_combo_mascot_results.html		1	-777.777	-777.777	M:\Monica\MSDATA\Kinases\SB\04252008Solcomp\J1_10X\m05012008_sbsoly_12_10x_j1_2.raw		0	972.5239947		0	TRUE	0	-777.777
-1	1	0	0.077	0.27	IPI:IPI00220327.3	66149	SPACER	SWISS-PROT:P04264|ENSEMBL:ENSP00000252244|REFSEQ:NP_006112|H-INV:HIT000261150|VEGA:OTTHUMP00000167602 Tax_Id=9606 Gene_Symbol=KRT1 Keratin, type II cytoskeletal 1	IEISELNR	487.2699	972.5252	2	27	-777.777	-777.777	-777.777	-777.777	0	0	2547.1085	0	0	0	972.524	487.2697744	972.5250233	0	FALSE			-777.777	-777.777	-777.777	1	3	M:\Monica\MSDATA\Kinases\SB\04252008Solcomp\J1_10X\MSQuantCompatible_Kinases_SB_04252008Solcomp_J1_10X_combo_mascot_results.html		1	-777.777	-777.777	M:\Monica\MSDATA\Kinases\SB\04252008Solcomp\J1_10X\m05012008_sbsoly_12_10x_j1_5.raw		0	972.5239947		0	TRUE	0	-777.777
-1	1	0	0.077	0.27	IPI:IPI00220327.3	66149	SPACER	SWISS-PROT:P04264|ENSEMBL:ENSP00000252244|REFSEQ:NP_006112|H-INV:HIT000261150|VEGA:OTTHUMP00000167602 Tax_Id=9606 Gene_Symbol=KRT1 Keratin, type II cytoskeletal 1	IEISELNR	487.2698	972.525	2	19	-777.777	-777.777	-777.777	-777.777	0	0	2557.3569	0	0	0	972.524	487.2696744	972.5248233	0	FALSE			-777.777	-777.777	-777.777	1	7.3	M:\Monica\MSDATA\Kinases\SB\04252008Solcomp\J1_10X\MSQuantCompatible_Kinases_SB_04252008Solcomp_J1_10X_combo_mascot_results.html		1	-777.777	-777.777	M:\Monica\MSDATA\Kinases\SB\04252008Solcomp\J1_10X\m05012008_sbsoly_12_10x_j1_3.raw		0	972.5239947		0	FALSE	0	-777.777
-1	1	0	0.077	0.27	IPI:IPI00220327.3	66149	SPACER	SWISS-PROT:P04264|ENSEMBL:ENSP00000252244|REFSEQ:NP_006112|H-INV:HIT000261150|VEGA:OTTHUMP00000167602 Tax_Id=9606 Gene_Symbol=KRT1 Keratin, type II cytoskeletal 1	IEISELNRVIQR	490.6194	1468.8365	3	34	-777.777	-777.777	-777.777	-777.777	0	0	2945.2445	2946.090552	2944.4767	7985.504958	1468.8361	490.6192605	1468.835993	1468.836641	FALSE			-777.777	-777.777	-777.777	1	16.9	M:\Monica\MSDATA\Kinases\SB\04252008Solcomp\J1_10X\MSQuantCompatible_Kinases_SB_04252008Solcomp_J1_10X_combo_mascot_results.html		1	-777.777	-777.777	M:\Monica\MSDATA\Kinases\SB\04252008Solcomp\J1_10X\m05012008_sbsoly_12_10x_j1_6.raw		0	1468.836155		490.6194499	TRUE	490.6193104	-777.777
-1	1	0	0.077	0.27	IPI:IPI00220327.3	66149	SPACER	SWISS-PROT:P04264|ENSEMBL:ENSP00000252244|REFSEQ:NP_006112|H-INV:HIT000261150|VEGA:OTTHUMP00000167602 Tax_Id=9606 Gene_Symbol=KRT1 Keratin, type II cytoskeletal 1	KDVDGAYMTK	572.2704	1142.5263	2	56	-777.777	-777.777	-777.777	-777.777	771.0665	0	770.393	771.0665	771.0665	1417.57633	1142.5278	572.2699215	1142.525318	1142.525861	FALSE			-777.777	-777.777	-777.777	1	31.5	M:\Monica\MSDATA\Kinases\SB\04252008Solcomp\J1_10X\MSQuantCompatible_Kinases_SB_04252008Solcomp_J1_10X_combo_mascot_results.html	1Met(ox)	1	-777.777	-777.777	M:\Monica\MSDATA\Kinases\SB\04252008Solcomp\J1_10X\m05012008_sbsoly_12_10x_j1_6.raw		561952.55	1126.532845		572.270599	TRUE	572.2701205	-777.777
-1	1	0	0.077	0.27	IPI:IPI00220327.3	66149	SPACER	SWISS-PROT:P04264|ENSEMBL:ENSP00000252244|REFSEQ:NP_006112|H-INV:HIT000261150|VEGA:OTTHUMP00000167602 Tax_Id=9606 Gene_Symbol=KRT1 Keratin, type II cytoskeletal 1	KDVDGAYMTK	572.2706	1142.5266	2	48	-777.777	-777.777	-777.777	-777.777	788.7229731	4.8694	788.7792	788.8010138	789.809	206.9128693	1142.5278	572.2701215	1142.525718	1142.528061	FALSE			-777.777	-777.777	-777.777	1	23.3	M:\Monica\MSDATA\Kinases\SB\04252008Solcomp\J1_10X\MSQuantCompatible_Kinases_SB_04252008Solcomp_J1_10X_combo_mascot_results.html	1Met(ox)	1	-777.777	-777.777	M:\Monica\MSDATA\Kinases\SB\04252008Solcomp\J1_10X\m05012008_sbsoly_12_10x_j1_4.raw		80908.00317	1126.532845		572.271015	TRUE	572.2705365	-777.777
-1	1	0	0.077	0.27	IPI:IPI00220327.3	66149	SPACER	SWISS-PROT:P04264|ENSEMBL:ENSP00000252244|REFSEQ:NP_006112|H-INV:HIT000261150|VEGA:OTTHUMP00000167602 Tax_Id=9606 Gene_Symbol=KRT1 Keratin, type II cytoskeletal 1	KDVDGAYMTK	572.2706	1142.5266	2	40	-777.777	-777.777	-777.777	-777.777	798.7632743	3.8014	798.9004	779.5866432	799.5586	191.789919	1142.5278	572.2701215	1142.525718	1142.526773	FALSE			-777.777	-777.777	-777.777	1	19.2	M:\Monica\MSDATA\Kinases\SB\04252008Solcomp\J1_10X\MSQuantCompatible_Kinases_SB_04252008Solcomp_J1_10X_combo_mascot_results.html	1Met(ox)	1	-777.777	-777.777	M:\Monica\MSDATA\Kinases\SB\04252008Solcomp\J1_10X\m05012008_sbsoly_12_10x_j1_2.raw		75612.57397	1126.532845		572.2707231	TRUE	572.2702446	-777.777
-1	1	0	0.077	0.27	IPI:IPI00220327.3	66149	SPACER	SWISS-PROT:P04264|ENSEMBL:ENSP00000252244|REFSEQ:NP_006112|H-INV:HIT000261150|VEGA:OTTHUMP00000167602 Tax_Id=9606 Gene_Symbol=KRT1 Keratin, type II cytoskeletal 1	KDVDGAYMTK	564.2747	1126.5349	2	38	-777.777	-777.777	-777.777	-777.777	0	0	859.0821	0	0	0	1126.5328	564.2742547	1126.533984	0	FALSE			-777.777	-777.777	-777.777	1	16.3	M:\Monica\MSDATA\Kinases\SB\04252008Solcomp\J1_10X\MSQuantCompatible_Kinases_SB_04252008Solcomp_J1_10X_combo_mascot_results.html		1	-777.777	-777.777	M:\Monica\MSDATA\Kinases\SB\04252008Solcomp\J1_10X\m05012008_sbsoly_12_10x_j1_6.raw		0	1126.532845		0	TRUE	0	-777.777
-1	1	0	0.077	0.27	IPI:IPI00220327.3	66149	SPACER	SWISS-PROT:P04264|ENSEMBL:ENSP00000252244|REFSEQ:NP_006112|H-INV:HIT000261150|VEGA:OTTHUMP00000167602 Tax_Id=9606 Gene_Symbol=KRT1 Keratin, type II cytoskeletal 1	KDVDGAYMTK	572.271	1142.5274	2	38	-777.777	-777.777	-777.777	-777.777	734.58721	4.6952	733.9084	732.1536031	735.2974	318.4322897	1142.5278	572.2705215	1142.526518	1142.52886	FALSE			-777.777	-777.777	-777.777	1	6.1	M:\Monica\MSDATA\Kinases\SB\04252008Solcomp\J1_10X\MSQuantCompatible_Kinases_SB_04252008Solcomp_J1_10X_combo_mascot_results.html	1Met(ox)	1	-777.777	-777.777	M:\Monica\MSDATA\Kinases\SB\04252008Solcomp\J1_10X\m05012008_sbsoly_12_10x_j1_5.raw		125012.8776	1126.532845		572.2727495	TRUE	572.272271	-777.777
-1	1	0	0.077	0.27	IPI:IPI00220327.3	66149	SPACER	SWISS-PROT:P04264|ENSEMBL:ENSP00000252244|REFSEQ:NP_006112|H-INV:HIT000261150|VEGA:OTTHUMP00000167602 Tax_Id=9606 Gene_Symbol=KRT1 Keratin, type II cytoskeletal 1	KDVDGAYMTK	376.5187	1126.5342	3	14	-777.777	-777.777	-777.777	-777.777	0	0	860.4848	0	0	0	1126.5328	376.519034	1126.535314	0	FALSE			-777.777	-777.777	-777.777	1	3.2	M:\Monica\MSDATA\Kinases\SB\04252008Solcomp\J1_10X\MSQuantCompatible_Kinases_SB_04252008Solcomp_J1_10X_combo_mascot_results.html		1	-777.777	-777.777	M:\Monica\MSDATA\Kinases\SB\04252008Solcomp\J1_10X\m05012008_sbsoly_12_10x_j1_6.raw		0	1126.532845		0	FALSE	0	-777.777
-1	1	0	0.077	0.27	IPI:IPI00220327.3	66149	SPACER	SWISS-PROT:P04264|ENSEMBL:ENSP00000252244|REFSEQ:NP_006112|H-INV:HIT000261150|VEGA:OTTHUMP00000167602 Tax_Id=9606 Gene_Symbol=KRT1 Keratin, type II cytoskeletal 1	KQISNLQQSISDAEQR	922.9781	1843.9415	2	143	-777.777	-777.777	-777.777	-777.777	0	0	2592.9924	2594.224035	2594.2964	4444.893192	1843.9388	922.9761659	1843.937806	1843.937621	FALSE			-777.777	-777.777	-777.777	1	125	M:\Monica\MSDATA\Kinases\SB\04252008Solcomp\J1_10X\MSQuantCompatible_Kinases_SB_04252008Solcomp_J1_10X_combo_mascot_results.html		1	-777.777	-777.777	M:\Monica\MSDATA\Kinases\SB\04252008Solcomp\J1_10X\m05012008_sbsoly_12_10x_j1_6.raw		0	1843.938795		922.9779723	TRUE	922.9760382	-777.777
-1	1	0	0.077	0.27	IPI:IPI00220327.3	66149	SPACER	SWISS-PROT:P04264|ENSEMBL:ENSP00000252244|REFSEQ:NP_006112|H-INV:HIT000261150|VEGA:OTTHUMP00000167602 Tax_Id=9606 Gene_Symbol=KRT1 Keratin, type II cytoskeletal 1	KQISNLQQSISDAEQR	615.6543	1843.941	3	40	-777.777	-777.777	-777.777	-777.777	2592.533173	8.1356	2591.3036	2594.206028	2594.2964	16249.94796	1843.9388	615.6536415	1843.939136	1843.937963	FALSE			-777.777	-777.777	-777.777	1	31.8	M:\Monica\MSDATA\Kinases\SB\04252008Solcomp\J1_10X\MSQuantCompatible_Kinases_SB_04252008Solcomp_J1_10X_combo_mascot_results.html		1	-777.777	-777.777	M:\Monica\MSDATA\Kinases\SB\04252008Solcomp\J1_10X\m05012008_sbsoly_12_10x_j1_6.raw		5658920.488	1843.938795		615.654134	TRUE	615.6534754	-777.777
-1	1	0	0.077	0.27	IPI:IPI00220327.3	66149	SPACER	SWISS-PROT:P04264|ENSEMBL:ENSP00000252244|REFSEQ:NP_006112|H-INV:HIT000261150|VEGA:OTTHUMP00000167602 Tax_Id=9606 Gene_Symbol=KRT1 Keratin, type II cytoskeletal 1	KQISNLQQSISDAEQR	615.6541	1843.9406	3	34	-777.777	-777.777	-777.777	-777.777	0	0	2578.1771	2580.184795	2579.686	11031.55835	1843.9388	615.6534415	1843.938536	1843.938008	FALSE			-777.777	-777.777	-777.777	1	22.2	M:\Monica\MSDATA\Kinases\SB\04252008Solcomp\J1_10X\MSQuantCompatible_Kinases_SB_04252008Solcomp_J1_10X_combo_mascot_results.html		1	-777.777	-777.777	M:\Monica\MSDATA\Kinases\SB\04252008Solcomp\J1_10X\m05012008_sbsoly_12_10x_j1_4.raw		0	1843.938795		615.6533481	TRUE	615.6526896	-777.777
-1	1	0	0.077	0.27	IPI:IPI00220327.3	66149	SPACER	SWISS-PROT:P04264|ENSEMBL:ENSP00000252244|REFSEQ:NP_006112|H-INV:HIT000261150|VEGA:OTTHUMP00000167602 Tax_Id=9606 Gene_Symbol=KRT1 Keratin, type II cytoskeletal 1	KQISNLQQSISDAEQR	615.6544	1843.9415	3	31	-777.777	-777.777	-777.777	-777.777	2568.815843	8.695306299	2566.8152	2568.105077	2568.2323	8701.885653	1843.9388	615.6537415	1843.939436	1843.939826	FALSE			-777.777	-777.777	-777.777	1	12.5	M:\Monica\MSDATA\Kinases\SB\04252008Solcomp\J1_10X\MSQuantCompatible_Kinases_SB_04252008Solcomp_J1_10X_combo_mascot_results.html		1	-777.777	-777.777	M:\Monica\MSDATA\Kinases\SB\04252008Solcomp\J1_10X\m05012008_sbsoly_12_10x_j1_5.raw		3052053.092	1843.938795		615.6543743	TRUE	615.6537158	-777.777
-1	1	0	0.077	0.27	IPI:IPI00220327.3	66149	SPACER	SWISS-PROT:P04264|ENSEMBL:ENSP00000252244|REFSEQ:NP_006112|H-INV:HIT000261150|VEGA:OTTHUMP00000167602 Tax_Id=9606 Gene_Symbol=KRT1 Keratin, type II cytoskeletal 1	LALDLEIATYR	639.3589	1276.7033	2	79	-777.777	-777.777	-777.777	-777.777	3295.018697	31.09312991	3297.2635	3291.099279	3290.9862	106962.6591	1276.7027	639.3581431	1276.701761	1276.703638	FALSE			-777.777	-777.777	-777.777	1	0	M:\Monica\MSDATA\Kinases\SB\04252008Solcomp\J1_10X\MSQuantCompatible_Kinases_SB_04252008Solcomp_J1_10X_combo_mascot_results.html		1	-777.777	-777.777	M:\Monica\MSDATA\Kinases\SB\04252008Solcomp\J1_10X\m05012008_sbsoly_12_10x_j1_5.raw		35737963.78	1276.702675		639.3602231	TRUE	639.3594661	-777.777
-1	1	0	0.077	0.27	IPI:IPI00220327.3	66149	SPACER	SWISS-PROT:P04264|ENSEMBL:ENSP00000252244|REFSEQ:NP_006112|H-INV:HIT000261150|VEGA:OTTHUMP00000167602 Tax_Id=9606 Gene_Symbol=KRT1 Keratin, type II cytoskeletal 1	LALDLEIATYR	639.3602	1276.7058	2	72	-777.777	-777.777	-777.777	-777.777	3533.813191	21.59861154	3527.9824	3527.936831	3527.4515	25607.713	1276.7027	639.3594431	1276.704361	1276.703361	FALSE			-777.777	-777.777	-777.777	1	0	M:\Monica\MSDATA\Kinases\SB\04252008Solcomp\J1_10X\MSQuantCompatible_Kinases_SB_04252008Solcomp_J1_10X_combo_mascot_results.html		1	-777.777	-777.777	M:\Monica\MSDATA\Kinases\SB\04252008Solcomp\J1_10X\m05012008_sbsoly_12_10x_j1_3.raw		8441984.898	1276.702675		639.3601699	TRUE	639.359413	-777.777
-1	1	0	0.077	0.27	IPI:IPI00220327.3	66149	SPACER	SWISS-PROT:P04264|ENSEMBL:ENSP00000252244|REFSEQ:NP_006112|H-INV:HIT000261150|VEGA:OTTHUMP00000167602 Tax_Id=9606 Gene_Symbol=KRT1 Keratin, type II cytoskeletal 1	LALDLEIATYR	639.3601	1276.7056	2	71	-777.777	-777.777	-777.777	-777.777	3354.503416	64.23904413	3337.4666	3349.511065	3334.8865	20754.81602	1276.7027	639.3593431	1276.704161	1276.703544	FALSE			-777.777	-777.777	-777.777	1	0	M:\Monica\MSDATA\Kinases\SB\04252008Solcomp\J1_10X\MSQuantCompatible_Kinases_SB_04252008Solcomp_J1_10X_combo_mascot_results.html		1	-777.777	-777.777	M:\Monica\MSDATA\Kinases\SB\04252008Solcomp\J1_10X\m05012008_sbsoly_12_10x_j1_4.raw		6846448.828	1276.702675		639.3602088	TRUE	639.3594519	-777.777
-1	1	0	0.077	0.27	IPI:IPI00220327.3	66149	SPACER	SWISS-PROT:P04264|ENSEMBL:ENSP00000252244|REFSEQ:NP_006112|H-INV:HIT000261150|VEGA:OTTHUMP00000167602 Tax_Id=9606 Gene_Symbol=KRT1 Keratin, type II cytoskeletal 1	LALDLEIATYR	639.3602	1276.7059	2	71	-777.777	-777.777	-777.777	-777.777	0	0	3548.982	0	0	0	1276.7027	639.3594431	1276.704361	0	FALSE			-777.777	-777.777	-777.777	1	0	M:\Monica\MSDATA\Kinases\SB\04252008Solcomp\J1_10X\MSQuantCompatible_Kinases_SB_04252008Solcomp_J1_10X_combo_mascot_results.html		1	-777.777	-777.777	M:\Monica\MSDATA\Kinases\SB\04252008Solcomp\J1_10X\m05012008_sbsoly_12_10x_j1_3.raw		0	1276.702675		0	TRUE	0	-777.777
-1	1	0	0.077	0.27	IPI:IPI00220327.3	66149	SPACER	SWISS-PROT:P04264|ENSEMBL:ENSP00000252244|REFSEQ:NP_006112|H-INV:HIT000261150|VEGA:OTTHUMP00000167602 Tax_Id=9606 Gene_Symbol=KRT1 Keratin, type II cytoskeletal 1	LALDLEIATYR	639.3602	1276.7059	2	69	-777.777	-777.777	-777.777	-777.777	0	0	3364.0574	0	0	0	1276.7027	639.3594431	1276.704361	0	FALSE			-777.777	-777.777	-777.777	1	0	M:\Monica\MSDATA\Kinases\SB\04252008Solcomp\J1_10X\MSQuantCompatible_Kinases_SB_04252008Solcomp_J1_10X_combo_mascot_results.html		1	-777.777	-777.777	M:\Monica\MSDATA\Kinases\SB\04252008Solcomp\J1_10X\m05012008_sbsoly_12_10x_j1_4.raw		0	1276.702675		0	TRUE	0	-777.777
-1	1	0	0.077	0.27	IPI:IPI00220327.3	66149	SPACER	SWISS-PROT:P04264|ENSEMBL:ENSP00000252244|REFSEQ:NP_006112|H-INV:HIT000261150|VEGA:OTTHUMP00000167602 Tax_Id=9606 Gene_Symbol=KRT1 Keratin, type II cytoskeletal 1	LALDLEIATYR	639.3601	1276.7057	2	64	-777.777	-777.777	-777.777	-777.777	3304.871619	11.40530728	3302.2891	3305.048375	3307.7839	9010.582461	1276.7027	639.3593431	1276.704161	1276.702648	FALSE			-777.777	-777.777	-777.777	1	0	M:\Monica\MSDATA\Kinases\SB\04252008Solcomp\J1_10X\MSQuantCompatible_Kinases_SB_04252008Solcomp_J1_10X_combo_mascot_results.html		1	-777.777	-777.777	M:\Monica\MSDATA\Kinases\SB\04252008Solcomp\J1_10X\m05012008_sbsoly_12_10x_j1_6.raw		3002115.063	1276.702675		639.3600324	TRUE	639.3592754	-777.777
-1	1	0	0.077	0.27	IPI:IPI00220327.3	66149	SPACER	SWISS-PROT:P04264|ENSEMBL:ENSP00000252244|REFSEQ:NP_006112|H-INV:HIT000261150|VEGA:OTTHUMP00000167602 Tax_Id=9606 Gene_Symbol=KRT1 Keratin, type II cytoskeletal 1	LALDLEIATYR	639.3603	1276.7061	2	60	-777.777	-777.777	-777.777	-777.777	0	0	3319.9074	0	0	0	1276.7027	639.3595431	1276.704561	0	FALSE			-777.777	-777.777	-777.777	1	0	M:\Monica\MSDATA\Kinases\SB\04252008Solcomp\J1_10X\MSQuantCompatible_Kinases_SB_04252008Solcomp_J1_10X_combo_mascot_results.html		1	-777.777	-777.777	M:\Monica\MSDATA\Kinases\SB\04252008Solcomp\J1_10X\m05012008_sbsoly_12_10x_j1_5.raw		0	1276.702675		0	TRUE	0	-777.777
-1	1	0	0.077	0.27	IPI:IPI00220327.3	66149	SPACER	SWISS-PROT:P04264|ENSEMBL:ENSP00000252244|REFSEQ:NP_006112|H-INV:HIT000261150|VEGA:OTTHUMP00000167602 Tax_Id=9606 Gene_Symbol=KRT1 Keratin, type II cytoskeletal 1	LALDLEIATYR	639.3604	1276.7062	2	60	-777.777	-777.777	-777.777	-777.777	0	0	3284.0952	0	0	0	1276.7027	639.3596431	1276.704761	0	FALSE			-777.777	-777.777	-777.777	1	0	M:\Monica\MSDATA\Kinases\SB\04252008Solcomp\J1_10X\MSQuantCompatible_Kinases_SB_04252008Solcomp_J1_10X_combo_mascot_results.html		1	-777.777	-777.777	M:\Monica\MSDATA\Kinases\SB\04252008Solcomp\J1_10X\m05012008_sbsoly_12_10x_j1_4.raw		0	1276.702675		0	TRUE	0	-777.777
-1	1	0	0.077	0.27	IPI:IPI00220327.3	66149	SPACER	SWISS-PROT:P04264|ENSEMBL:ENSP00000252244|REFSEQ:NP_006112|H-INV:HIT000261150|VEGA:OTTHUMP00000167602 Tax_Id=9606 Gene_Symbol=KRT1 Keratin, type II cytoskeletal 1	LALDLEIATYR	639.3606	1276.7066	2	60	-777.777	-777.777	-777.777	-777.777	0	0	3493.1653	0	0	0	1276.7027	639.3598431	1276.705161	0	FALSE			-777.777	-777.777	-777.777	1	0	M:\Monica\MSDATA\Kinases\SB\04252008Solcomp\J1_10X\MSQuantCompatible_Kinases_SB_04252008Solcomp_J1_10X_combo_mascot_results.html		1	-777.777	-777.777	M:\Monica\MSDATA\Kinases\SB\04252008Solcomp\J1_10X\m05012008_sbsoly_12_10x_j1_3.raw		0	1276.702675		0	TRUE	0	-777.777
-1	1	0	0.077	0.27	IPI:IPI00220327.3	66149	SPACER	SWISS-PROT:P04264|ENSEMBL:ENSP00000252244|REFSEQ:NP_006112|H-INV:HIT000261150|VEGA:OTTHUMP00000167602 Tax_Id=9606 Gene_Symbol=KRT1 Keratin, type II cytoskeletal 1	LALDLEIATYR	639.3604	1276.7063	2	59	-777.777	-777.777	-777.777	-777.777	0	0	3318.191	0	0	0	1276.7027	639.3596431	1276.704761	0	FALSE			-777.777	-777.777	-777.777	1	0	M:\Monica\MSDATA\Kinases\SB\04252008Solcomp\J1_10X\MSQuantCompatible_Kinases_SB_04252008Solcomp_J1_10X_combo_mascot_results.html		1	-777.777	-777.777	M:\Monica\MSDATA\Kinases\SB\04252008Solcomp\J1_10X\m05012008_sbsoly_12_10x_j1_4.raw		0	1276.702675		0	TRUE	0	-777.777
-1	1	0	0.077	0.27	IPI:IPI00220327.3	66149	SPACER	SWISS-PROT:P04264|ENSEMBL:ENSP00000252244|REFSEQ:NP_006112|H-INV:HIT000261150|VEGA:OTTHUMP00000167602 Tax_Id=9606 Gene_Symbol=KRT1 Keratin, type II cytoskeletal 1	LALDLEIATYR	639.3604	1276.7062	2	56	-777.777	-777.777	-777.777	-777.777	0	0	3325.49	0	0	0	1276.7027	639.3596431	1276.704761	0	FALSE			-777.777	-777.777	-777.777	1	0	M:\Monica\MSDATA\Kinases\SB\04252008Solcomp\J1_10X\MSQuantCompatible_Kinases_SB_04252008Solcomp_J1_10X_combo_mascot_results.html		1	-777.777	-777.777	M:\Monica\MSDATA\Kinases\SB\04252008Solcomp\J1_10X\m05012008_sbsoly_12_10x_j1_5.raw		0	1276.702675		0	TRUE	0	-777.777
-1	1	0	0.077	0.27	IPI:IPI00220327.3	66149	SPACER	SWISS-PROT:P04264|ENSEMBL:ENSP00000252244|REFSEQ:NP_006112|H-INV:HIT000261150|VEGA:OTTHUMP00000167602 Tax_Id=9606 Gene_Symbol=KRT1 Keratin, type II cytoskeletal 1	LALDLEIATYR	639.3604	1276.7063	2	56	-777.777	-777.777	-777.777	-777.777	0	0	3278.2107	0	0	0	1276.7027	639.3596431	1276.704761	0	FALSE			-777.777	-777.777	-777.777	1	0	M:\Monica\MSDATA\Kinases\SB\04252008Solcomp\J1_10X\MSQuantCompatible_Kinases_SB_04252008Solcomp_J1_10X_combo_mascot_results.html		1	-777.777	-777.777	M:\Monica\MSDATA\Kinases\SB\04252008Solcomp\J1_10X\m05012008_sbsoly_12_10x_j1_5.raw		0	1276.702675		0	TRUE	0	-777.777
-1	1	0	0.077	0.27	IPI:IPI00220327.3	66149	SPACER	SWISS-PROT:P04264|ENSEMBL:ENSP00000252244|REFSEQ:NP_006112|H-INV:HIT000261150|VEGA:OTTHUMP00000167602 Tax_Id=9606 Gene_Symbol=KRT1 Keratin, type II cytoskeletal 1	LALDLEIATYR	639.3603	1276.7061	2	54	-777.777	-777.777	-777.777	-777.777	0	0	3393.8922	0	0	0	1276.7027	639.3595431	1276.704561	0	FALSE			-777.777	-777.777	-777.777	1	0	M:\Monica\MSDATA\Kinases\SB\04252008Solcomp\J1_10X\MSQuantCompatible_Kinases_SB_04252008Solcomp_J1_10X_combo_mascot_results.html		1	-777.777	-777.777	M:\Monica\MSDATA\Kinases\SB\04252008Solcomp\J1_10X\m05012008_sbsoly_12_10x_j1_4.raw		0	1276.702675		0	TRUE	0	-777.777
-1	1	0	0.077	0.27	IPI:IPI00220327.3	66149	SPACER	SWISS-PROT:P04264|ENSEMBL:ENSP00000252244|REFSEQ:NP_006112|H-INV:HIT000261150|VEGA:OTTHUMP00000167602 Tax_Id=9606 Gene_Symbol=KRT1 Keratin, type II cytoskeletal 1	LALDLEIATYR	639.3604	1276.7062	2	53	-777.777	-777.777	-777.777	-777.777	0	0	3416.1211	0	0	0	1276.7027	639.3596431	1276.704761	0	FALSE			-777.777	-777.777	-777.777	1	0	M:\Monica\MSDATA\Kinases\SB\04252008Solcomp\J1_10X\MSQuantCompatible_Kinases_SB_04252008Solcomp_J1_10X_combo_mascot_results.html		1	-777.777	-777.777	M:\Monica\MSDATA\Kinases\SB\04252008Solcomp\J1_10X\m05012008_sbsoly_12_10x_j1_4.raw		0	1276.702675		0	TRUE	0	-777.777
-1	1	0	0.077	0.27	IPI:IPI00220327.3	66149	SPACER	SWISS-PROT:P04264|ENSEMBL:ENSP00000252244|REFSEQ:NP_006112|H-INV:HIT000261150|VEGA:OTTHUMP00000167602 Tax_Id=9606 Gene_Symbol=KRT1 Keratin, type II cytoskeletal 1	LALDLEIATYR	639.3591	1276.7036	2	47	-777.777	-777.777	-777.777	-777.777	3656.411542	15.963	3657.2652	3655.5493	3656.1507	5682.318311	1276.7027	639.3583431	1276.702161	1276.70235	FALSE			-777.777	-777.777	-777.777	1	0	M:\Monica\MSDATA\Kinases\SB\04252008Solcomp\J1_10X\MSQuantCompatible_Kinases_SB_04252008Solcomp_J1_10X_combo_mascot_results.html		1	-777.777	-777.777	M:\Monica\MSDATA\Kinases\SB\04252008Solcomp\J1_10X\m05012008_sbsoly_12_10x_j1_2.raw		1625514.813	1276.702675		639.3590776	TRUE	639.3583207	-777.777
-1	1	0	0.077	0.27	IPI:IPI00220327.3	66149	SPACER	SWISS-PROT:P04264|ENSEMBL:ENSP00000252244|REFSEQ:NP_006112|H-INV:HIT000261150|VEGA:OTTHUMP00000167602 Tax_Id=9606 Gene_Symbol=KRT1 Keratin, type II cytoskeletal 1	LALDLEIATYR	639.3604	1276.7063	2	41	-777.777	-777.777	-777.777	-777.777	0	0	3591.2543	0	0	0	1276.7027	639.3596431	1276.704761	0	FALSE			-777.777	-777.777	-777.777	1	0	M:\Monica\MSDATA\Kinases\SB\04252008Solcomp\J1_10X\MSQuantCompatible_Kinases_SB_04252008Solcomp_J1_10X_combo_mascot_results.html		1	-777.777	-777.777	M:\Monica\MSDATA\Kinases\SB\04252008Solcomp\J1_10X\m05012008_sbsoly_12_10x_j1_3.raw		0	1276.702675		0	TRUE	0	-777.777
-1	1	0	0.077	0.27	IPI:IPI00220327.3	66149	SPACER	SWISS-PROT:P04264|ENSEMBL:ENSP00000252244|REFSEQ:NP_006112|H-INV:HIT000261150|VEGA:OTTHUMP00000167602 Tax_Id=9606 Gene_Symbol=KRT1 Keratin, type II cytoskeletal 1	LALDLEIATYR	639.3578	1276.701	2	13	-777.777	-777.777	-777.777	-777.777	0	0	3627.4035	0	0	0	1276.7027	639.3570431	1276.699561	0	FALSE			-777.777	-777.777	-777.777	1	0	M:\Monica\MSDATA\Kinases\SB\04252008Solcomp\J1_10X\MSQuantCompatible_Kinases_SB_04252008Solcomp_J1_10X_combo_mascot_results.html		1	-777.777	-777.777	M:\Monica\MSDATA\Kinases\SB\04252008Solcomp\J1_10X\m05012008_sbsoly_12_10x_j1_6.raw		0	1276.702675		0	FALSE	0	-777.777
-1	1	0	0.077	0.27	IPI:IPI00220327.3	66149	SPACER	SWISS-PROT:P04264|ENSEMBL:ENSP00000252244|REFSEQ:NP_006112|H-INV:HIT000261150|VEGA:OTTHUMP00000167602 Tax_Id=9606 Gene_Symbol=KRT1 Keratin, type II cytoskeletal 1	LDSELK	352.6953	703.376	2	37	-777.777	-777.777	-777.777	-777.777	0	0	879.8226	880.2103214	881.1392	899.746166	703.3752	352.6957329	703.3769405	703.3771227	FALSE			-777.777	-777.777	-777.777	1	0	M:\Monica\MSDATA\Kinases\SB\04252008Solcomp\J1_10X\MSQuantCompatible_Kinases_SB_04252008Solcomp_J1_10X_combo_mascot_results.html		1	-777.777	-777.777	M:\Monica\MSDATA\Kinases\SB\04252008Solcomp\J1_10X\m05012008_sbsoly_12_10x_j1_2.raw		0	703.3752047		352.6952834	TRUE	352.6957163	-777.777
-1	1	0	0.077	0.27	IPI:IPI00220327.3	66149	SPACER	SWISS-PROT:P04264|ENSEMBL:ENSP00000252244|REFSEQ:NP_006112|H-INV:HIT000261150|VEGA:OTTHUMP00000167602 Tax_Id=9606 Gene_Symbol=KRT1 Keratin, type II cytoskeletal 1	LDSELK	352.6951	703.3757	2	37	-777.777	-777.777	-777.777	-777.777	0	0	825.9436	828.8078975	827.6174	5087.362922	703.3752	352.6955329	703.3765405	703.3764573	FALSE			-777.777	-777.777	-777.777	1	0	M:\Monica\MSDATA\Kinases\SB\04252008Solcomp\J1_10X\MSQuantCompatible_Kinases_SB_04252008Solcomp_J1_10X_combo_mascot_results.html		1	-777.777	-777.777	M:\Monica\MSDATA\Kinases\SB\04252008Solcomp\J1_10X\m05012008_sbsoly_12_10x_j1_6.raw		0	703.3752047		352.6951474	TRUE	352.6955804	-777.777
-1	1	0	0.077	0.27	IPI:IPI00220327.3	66149	SPACER	SWISS-PROT:P04264|ENSEMBL:ENSP00000252244|REFSEQ:NP_006112|H-INV:HIT000261150|VEGA:OTTHUMP00000167602 Tax_Id=9606 Gene_Symbol=KRT1 Keratin, type II cytoskeletal 1	LDSELK	352.6953	703.376	2	30	-777.777	-777.777	-777.777	-777.777	0	0	796.6972	798.5110212	798.474	2586.502243	703.3752	352.6957329	703.3769405	703.3772974	FALSE			-777.777	-777.777	-777.777	1	0	M:\Monica\MSDATA\Kinases\SB\04252008Solcomp\J1_10X\MSQuantCompatible_Kinases_SB_04252008Solcomp_J1_10X_combo_mascot_results.html		1	-777.777	-777.777	M:\Monica\MSDATA\Kinases\SB\04252008Solcomp\J1_10X\m05012008_sbsoly_12_10x_j1_5.raw		0	703.3752047		352.6953128	TRUE	352.6957457	-777.777
-1	1	0	0.077	0.27	IPI:IPI00220327.3	66149	SPACER	SWISS-PROT:P04264|ENSEMBL:ENSP00000252244|REFSEQ:NP_006112|H-INV:HIT000261150|VEGA:OTTHUMP00000167602 Tax_Id=9606 Gene_Symbol=KRT1 Keratin, type II cytoskeletal 1	LDSELKNMQDMVEDYR	1009.4442	2016.8739	2	53	-777.777	-777.777	-777.777	-777.777	2475.1782	0	2464.1945	2471.392154	2471.0934	54106.63543	2016.8768	1009.441907	2016.869289	2016.873778	FALSE			-777.777	-777.777	-777.777	1	52.5	M:\Monica\MSDATA\Kinases\SB\04252008Solcomp\J1_10X\MSQuantCompatible_Kinases_SB_04252008Solcomp_J1_10X_combo_mascot_results.html	2Met(ox)	1	-777.777	-777.777	M:\Monica\MSDATA\Kinases\SB\04252008Solcomp\J1_10X\m05012008_sbsoly_12_10x_j1_6.raw		3940139.178	1984.887015		1009.44484	TRUE	1009.442547	-777.777
-1	1	0	0.077	0.27	IPI:IPI00220327.3	66149	SPACER	SWISS-PROT:P04264|ENSEMBL:ENSP00000252244|REFSEQ:NP_006112|H-INV:HIT000261150|VEGA:OTTHUMP00000167602 Tax_Id=9606 Gene_Symbol=KRT1 Keratin, type II cytoskeletal 1	LDSELKNMQDMVEDYR	1009.4469	2016.8793	2	40	-777.777	-777.777	-777.777	-777.777	2468.5864	0	2460.5626	2464.024871	2464.7747	25908.42465	2016.8768	1009.444607	2016.874689	2016.876979	FALSE			-777.777	-777.777	-777.777	1	34.6	M:\Monica\MSDATA\Kinases\SB\04252008Solcomp\J1_10X\MSQuantCompatible_Kinases_SB_04252008Solcomp_J1_10X_combo_mascot_results.html	2Met(ox)	1	-777.777	-777.777	M:\Monica\MSDATA\Kinases\SB\04252008Solcomp\J1_10X\m05012008_sbsoly_12_10x_j1_4.raw		883626.3315	1984.887015		1009.449177	TRUE	1009.446884	-777.777
-1	1	0	0.077	0.27	IPI:IPI00220327.3	66149	SPACER	SWISS-PROT:P04264|ENSEMBL:ENSP00000252244|REFSEQ:NP_006112|H-INV:HIT000261150|VEGA:OTTHUMP00000167602 Tax_Id=9606 Gene_Symbol=KRT1 Keratin, type II cytoskeletal 1	LDSELKNMQDMVEDYR	1009.4465	2016.8784	2	36	-777.777	-777.777	-777.777	-777.777	0	0	2448.0128	2453.470127	2454.0297	24932.68319	2016.8768	1009.444207	2016.873889	2016.877792	FALSE			-777.777	-777.777	-777.777	1	28.6	M:\Monica\MSDATA\Kinases\SB\04252008Solcomp\J1_10X\MSQuantCompatible_Kinases_SB_04252008Solcomp_J1_10X_combo_mascot_results.html	2Met(ox)	1	-777.777	-777.777	M:\Monica\MSDATA\Kinases\SB\04252008Solcomp\J1_10X\m05012008_sbsoly_12_10x_j1_5.raw		0	1984.887015		1009.449349	TRUE	1009.447056	-777.777
-1	1	0	0.077	0.27	IPI:IPI00220327.3	66149	SPACER	SWISS-PROT:P04264|ENSEMBL:ENSP00000252244|REFSEQ:NP_006112|H-INV:HIT000261150|VEGA:OTTHUMP00000167602 Tax_Id=9606 Gene_Symbol=KRT1 Keratin, type II cytoskeletal 1	LDSELKNMQDMVEDYR	667.9682	2000.8828	3	49	-777.777	-777.777	-777.777	-777.777	2947.039381	7.6176	2937.4765	2942.385094	2944.4767	15449.37378	2000.8819	667.9673243	2000.880185	2000.881512	FALSE			-777.777	-777.777	-777.777	1	22.1	M:\Monica\MSDATA\Kinases\SB\04252008Solcomp\J1_10X\MSQuantCompatible_Kinases_SB_04252008Solcomp_J1_10X_combo_mascot_results.html	1Met(ox)	1	-777.777	-777.777	M:\Monica\MSDATA\Kinases\SB\04252008Solcomp\J1_10X\m05012008_sbsoly_12_10x_j1_6.raw		4771705.267	1984.887015		667.9680946	TRUE	667.9672189	-777.777
-1	1	0	0.077	0.27	IPI:IPI00220327.3	66149	SPACER	SWISS-PROT:P04264|ENSEMBL:ENSP00000252244|REFSEQ:NP_006112|H-INV:HIT000261150|VEGA:OTTHUMP00000167602 Tax_Id=9606 Gene_Symbol=KRT1 Keratin, type II cytoskeletal 1	LDSELKNMQDMVEDYR	667.9679	2000.8818	3	34	-777.777	-777.777	-777.777	-777.777	0	0	2655.1639	0	0	0	2000.8819	667.9670243	2000.879285	0	FALSE			-777.777	-777.777	-777.777	1	19.3	M:\Monica\MSDATA\Kinases\SB\04252008Solcomp\J1_10X\MSQuantCompatible_Kinases_SB_04252008Solcomp_J1_10X_combo_mascot_results.html	1Met(ox)	1	-777.777	-777.777	M:\Monica\MSDATA\Kinases\SB\04252008Solcomp\J1_10X\m05012008_sbsoly_12_10x_j1_6.raw		0	1984.887015		0	TRUE	0	-777.777
-1	1	0	0.077	0.27	IPI:IPI00220327.3	66149	SPACER	SWISS-PROT:P04264|ENSEMBL:ENSP00000252244|REFSEQ:NP_006112|H-INV:HIT000261150|VEGA:OTTHUMP00000167602 Tax_Id=9606 Gene_Symbol=KRT1 Keratin, type II cytoskeletal 1	LDSELKNMQDMVEDYR	673.3019	2016.8839	3	34	-777.777	-777.777	-777.777	-777.777	2466.6581	0	2471.531	2463.97428	2464.7747	131298.9069	2016.8768	673.3010022	2016.881218	2016.876777	FALSE			-777.777	-777.777	-777.777	1	33.3	M:\Monica\MSDATA\Kinases\SB\04252008Solcomp\J1_10X\MSQuantCompatible_Kinases_SB_04252008Solcomp_J1_10X_combo_mascot_results.html	2Met(ox)	1	-777.777	-777.777	M:\Monica\MSDATA\Kinases\SB\04252008Solcomp\J1_10X\m05012008_sbsoly_12_10x_j1_4.raw		31449689.91	1984.887015		673.299578	TRUE	673.2986802	-777.777
-1	1	0	0.077	0.27	IPI:IPI00220327.3	66149	SPACER	SWISS-PROT:P04264|ENSEMBL:ENSP00000252244|REFSEQ:NP_006112|H-INV:HIT000261150|VEGA:OTTHUMP00000167602 Tax_Id=9606 Gene_Symbol=KRT1 Keratin, type II cytoskeletal 1	LDSELKNMQDMVEDYR	673.2994	2016.8763	3	33	-777.777	-777.777	-777.777	-777.777	0	0	2458.4231	2453.358462	2454.0297	121308.8969	2016.8768	673.2985022	2016.873719	2016.875436	FALSE			-777.777	-777.777	-777.777	1	27.2	M:\Monica\MSDATA\Kinases\SB\04252008Solcomp\J1_10X\MSQuantCompatible_Kinases_SB_04252008Solcomp_J1_10X_combo_mascot_results.html	2Met(ox)	1	-777.777	-777.777	M:\Monica\MSDATA\Kinases\SB\04252008Solcomp\J1_10X\m05012008_sbsoly_12_10x_j1_5.raw		0	1984.887015		673.2994145	TRUE	673.2985167	-777.777
-1	1	0	0.077	0.27	IPI:IPI00220327.3	66149	SPACER	SWISS-PROT:P04264|ENSEMBL:ENSP00000252244|REFSEQ:NP_006112|H-INV:HIT000261150|VEGA:OTTHUMP00000167602 Tax_Id=9606 Gene_Symbol=KRT1 Keratin, type II cytoskeletal 1	LDSELKNMQDMVEDYR	673.3006	2016.8799	3	32	-777.777	-777.777	-777.777	-777.777	2947.462684	77.64949807	2911.6589	2948.516649	2950.1481	2616.64006	2016.8768	673.2997022	2016.877319	2016.875087	TRUE	Charge state is not the expected. Detected:	2. Expected: 3 Deci charge: 1.99	-777.777	-777.777	-777.777	1	32.2	M:\Monica\MSDATA\Kinases\SB\04252008Solcomp\J1_10X\MSQuantCompatible_Kinases_SB_04252008Solcomp_J1_10X_combo_mascot_results.html	2Met(ox)	1	-777.777	-777.777	M:\Monica\MSDATA\Kinases\SB\04252008Solcomp\J1_10X\m05012008_sbsoly_12_10x_j1_2.raw		651714.5469	1984.887015		673.3701756	TRUE	673.3692775	-777.777
-1	1	0	0.077	0.27	IPI:IPI00220327.3	66149	SPACER	SWISS-PROT:P04264|ENSEMBL:ENSP00000252244|REFSEQ:NP_006112|H-INV:HIT000261150|VEGA:OTTHUMP00000167602 Tax_Id=9606 Gene_Symbol=KRT1 Keratin, type II cytoskeletal 1	LDSELKNMQDMVEDYR	673.2995	2016.8768	3	31	-777.777	-777.777	-777.777	-777.777	0	0	2456.0199	0	0	0	2016.8768	673.2986022	2016.874019	0	FALSE			-777.777	-777.777	-777.777	1	30.2	M:\Monica\MSDATA\Kinases\SB\04252008Solcomp\J1_10X\MSQuantCompatible_Kinases_SB_04252008Solcomp_J1_10X_combo_mascot_results.html	2Met(ox)	1	-777.777	-777.777	M:\Monica\MSDATA\Kinases\SB\04252008Solcomp\J1_10X\m05012008_sbsoly_12_10x_j1_4.raw		0	1984.887015		0	TRUE	0	-777.777
-1	1	0	0.077	0.27	IPI:IPI00220327.3	66149	SPACER	SWISS-PROT:P04264|ENSEMBL:ENSP00000252244|REFSEQ:NP_006112|H-INV:HIT000261150|VEGA:OTTHUMP00000167602 Tax_Id=9606 Gene_Symbol=KRT1 Keratin, type II cytoskeletal 1	LDSELKNMQDMVEDYR	673.2996	2016.877	3	30	-777.777	-777.777	-777.777	-777.777	0	0	3295.9898	3309.451205	3316.4795	2218.091956	2016.8768	673.2987022	2016.874319	2016.876355	FALSE			-777.777	-777.777	-777.777	1	26.7	M:\Monica\MSDATA\Kinases\SB\04252008Solcomp\J1_10X\MSQuantCompatible_Kinases_SB_04252008Solcomp_J1_10X_combo_mascot_results.html	2Met(ox)	1	-777.777	-777.777	M:\Monica\MSDATA\Kinases\SB\04252008Solcomp\J1_10X\m05012008_sbsoly_12_10x_j1_1.raw		0	1984.887015		673.2995143	TRUE	673.2986166	-777.777
-1	1	0	0.077	0.27	IPI:IPI00220327.3	66149	SPACER	SWISS-PROT:P04264|ENSEMBL:ENSP00000252244|REFSEQ:NP_006112|H-INV:HIT000261150|VEGA:OTTHUMP00000167602 Tax_Id=9606 Gene_Symbol=KRT1 Keratin, type II cytoskeletal 1	LDSELKNMQDMVEDYR	673.3007	2016.8802	3	25	-777.777	-777.777	-777.777	-777.777	2475.1782	0	2461.8955	2470.732063	2471.0934	198142.9063	2016.8768	673.2998022	2016.877619	2016.874647	FALSE			-777.777	-777.777	-777.777	1	22.2	M:\Monica\MSDATA\Kinases\SB\04252008Solcomp\J1_10X\MSQuantCompatible_Kinases_SB_04252008Solcomp_J1_10X_combo_mascot_results.html	2Met(ox)	1	-777.777	-777.777	M:\Monica\MSDATA\Kinases\SB\04252008Solcomp\J1_10X\m05012008_sbsoly_12_10x_j1_6.raw		30135114.03	1984.887015		673.2993128	TRUE	673.298415	-777.777
-1	1	0	0.077	0.27	IPI:IPI00220327.3	66149	SPACER	SWISS-PROT:P04264|ENSEMBL:ENSP00000252244|REFSEQ:NP_006112|H-INV:HIT000261150|VEGA:OTTHUMP00000167602 Tax_Id=9606 Gene_Symbol=KRT1 Keratin, type II cytoskeletal 1	LDSELKNMQDMVEDYR	673.3018	2016.8837	3	24	-777.777	-777.777	-777.777	-777.777	0	0	3326.4675	0	0	0	2016.8768	673.3009022	2016.880918	0	FALSE			-777.777	-777.777	-777.777	1	24.3	M:\Monica\MSDATA\Kinases\SB\04252008Solcomp\J1_10X\MSQuantCompatible_Kinases_SB_04252008Solcomp_J1_10X_combo_mascot_results.html	2Met(ox)	1	-777.777	-777.777	M:\Monica\MSDATA\Kinases\SB\04252008Solcomp\J1_10X\m05012008_sbsoly_12_10x_j1_1.raw		0	1984.887015		0	FALSE	0	-777.777
-1	1	0	0.077	0.27	IPI:IPI00220327.3	66149	SPACER	SWISS-PROT:P04264|ENSEMBL:ENSP00000252244|REFSEQ:NP_006112|H-INV:HIT000261150|VEGA:OTTHUMP00000167602 Tax_Id=9606 Gene_Symbol=KRT1 Keratin, type II cytoskeletal 1	LDSELKNMQDMVEDYR	673.2992	2016.8759	3	15	-777.777	-777.777	-777.777	-777.777	0	0	2470.5996	0	0	0	2016.8768	673.2983022	2016.873119	0	FALSE			-777.777	-777.777	-777.777	1	13.9	M:\Monica\MSDATA\Kinases\SB\04252008Solcomp\J1_10X\MSQuantCompatible_Kinases_SB_04252008Solcomp_J1_10X_combo_mascot_results.html	2Met(ox)	1	-777.777	-777.777	M:\Monica\MSDATA\Kinases\SB\04252008Solcomp\J1_10X\m05012008_sbsoly_12_10x_j1_3.raw		0	1984.887015		0	FALSE	0	-777.777
-1	1	0	0.077	0.27	IPI:IPI00220327.3	66149	SPACER	SWISS-PROT:P04264|ENSEMBL:ENSP00000252244|REFSEQ:NP_006112|H-INV:HIT000261150|VEGA:OTTHUMP00000167602 Tax_Id=9606 Gene_Symbol=KRT1 Keratin, type II cytoskeletal 1	LDSELKNMQDMVEDYR	673.2991	2016.8755	3	13	-777.777	-777.777	-777.777	-777.777	0	0	2445.7772	0	0	0	2016.8768	673.2982022	2016.872819	0	FALSE			-777.777	-777.777	-777.777	1	10.7	M:\Monica\MSDATA\Kinases\SB\04252008Solcomp\J1_10X\MSQuantCompatible_Kinases_SB_04252008Solcomp_J1_10X_combo_mascot_results.html	2Met(ox)	1	-777.777	-777.777	M:\Monica\MSDATA\Kinases\SB\04252008Solcomp\J1_10X\m05012008_sbsoly_12_10x_j1_5.raw		0	1984.887015		0	FALSE	0	-777.777
-1	1	0	0.077	0.27	IPI:IPI00220327.3	66149	SPACER	SWISS-PROT:P04264|ENSEMBL:ENSP00000252244|REFSEQ:NP_006112|H-INV:HIT000261150|VEGA:OTTHUMP00000167602 Tax_Id=9606 Gene_Symbol=KRT1 Keratin, type II cytoskeletal 1	LLRDYQELMNTK	762.3986	1522.7826	2	64	-777.777	-777.777	-777.777	-777.777	2820.055386	11.68284111	2817.6578	2821.073696	2820.33	44395.25199	1522.7813	762.3973324	1522.780139	1522.77907	FALSE			-777.777	-777.777	-777.777	1	49.1	M:\Monica\MSDATA\Kinases\SB\04252008Solcomp\J1_10X\MSQuantCompatible_Kinases_SB_04252008Solcomp_J1_10X_combo_mascot_results.html		1	-777.777	-777.777	M:\Monica\MSDATA\Kinases\SB\04252008Solcomp\J1_10X\m05012008_sbsoly_12_10x_j1_6.raw		11231663.36	1522.781355		762.3982343	TRUE	762.3969667	-777.777
-1	1	0	0.077	0.27	IPI:IPI00220327.3	66149	SPACER	SWISS-PROT:P04264|ENSEMBL:ENSP00000252244|REFSEQ:NP_006112|H-INV:HIT000261150|VEGA:OTTHUMP00000167602 Tax_Id=9606 Gene_Symbol=KRT1 Keratin, type II cytoskeletal 1	LLRDYQELMNTK	770.3949	1538.7752	2	48	-777.777	-777.777	-777.777	-777.777	2491.5705	0	2479.8926	2484.683017	2483.3871	67176.43562	1538.7763	770.3935992	1538.772673	1538.773332	FALSE			-777.777	-777.777	-777.777	1	32.1	M:\Monica\MSDATA\Kinases\SB\04252008Solcomp\J1_10X\MSQuantCompatible_Kinases_SB_04252008Solcomp_J1_10X_combo_mascot_results.html	1Met(ox)	1	-777.777	-777.777	M:\Monica\MSDATA\Kinases\SB\04252008Solcomp\J1_10X\m05012008_sbsoly_12_10x_j1_6.raw		3532048.14	1522.781355		770.3946788	TRUE	770.393378	-777.777
-1	1	0	0.077	0.27	IPI:IPI00220327.3	66149	SPACER	SWISS-PROT:P04264|ENSEMBL:ENSP00000252244|REFSEQ:NP_006112|H-INV:HIT000261150|VEGA:OTTHUMP00000167602 Tax_Id=9606 Gene_Symbol=KRT1 Keratin, type II cytoskeletal 1	LLRDYQELMNTK	770.398	1538.7814	2	44	-777.777	-777.777	-777.777	-777.777	2465.4102	0	2459.5543	2461.786517	2461.6631	17595.51385	1538.7763	770.3966992	1538.778873	1538.776238	FALSE			-777.777	-777.777	-777.777	1	28.8	M:\Monica\MSDATA\Kinases\SB\04252008Solcomp\J1_10X\MSQuantCompatible_Kinases_SB_04252008Solcomp_J1_10X_combo_mascot_results.html	1Met(ox)	1	-777.777	-777.777	M:\Monica\MSDATA\Kinases\SB\04252008Solcomp\J1_10X\m05012008_sbsoly_12_10x_j1_5.raw		1979426.443	1522.781355		770.3977188	TRUE	770.3964179	-777.777
-1	1	0	0.077	0.27	IPI:IPI00220327.3	66149	SPACER	SWISS-PROT:P04264|ENSEMBL:ENSP00000252244|REFSEQ:NP_006112|H-INV:HIT000261150|VEGA:OTTHUMP00000167602 Tax_Id=9606 Gene_Symbol=KRT1 Keratin, type II cytoskeletal 1	LLRDYQELMNTK	762.3985	1522.7825	2	43	-777.777	-777.777	-777.777	-777.777	0	0	2799.7157	2802.200314	2802.214	17058.25513	1522.7813	762.3972324	1522.779939	1522.780359	FALSE			-777.777	-777.777	-777.777	1	30.7	M:\Monica\MSDATA\Kinases\SB\04252008Solcomp\J1_10X\MSQuantCompatible_Kinases_SB_04252008Solcomp_J1_10X_combo_mascot_results.html		1	-777.777	-777.777	M:\Monica\MSDATA\Kinases\SB\04252008Solcomp\J1_10X\m05012008_sbsoly_12_10x_j1_4.raw		0	1522.781355		762.3985142	TRUE	762.3972466	-777.777
-1	1	0	0.077	0.27	IPI:IPI00220327.3	66149	SPACER	SWISS-PROT:P04264|ENSEMBL:ENSP00000252244|REFSEQ:NP_006112|H-INV:HIT000261150|VEGA:OTTHUMP00000167602 Tax_Id=9606 Gene_Symbol=KRT1 Keratin, type II cytoskeletal 1	LLRDYQELMNTK	770.3979	1538.7813	2	37	-777.777	-777.777	-777.777	-777.777	2478.209	0	2471.2583	2473.366985	2472.3991	44233.92549	1538.7763	770.3965992	1538.778673	1538.775584	FALSE			-777.777	-777.777	-777.777	1	20.3	M:\Monica\MSDATA\Kinases\SB\04252008Solcomp\J1_10X\MSQuantCompatible_Kinases_SB_04252008Solcomp_J1_10X_combo_mascot_results.html	1Met(ox)	1	-777.777	-777.777	M:\Monica\MSDATA\Kinases\SB\04252008Solcomp\J1_10X\m05012008_sbsoly_12_10x_j1_4.raw		2246194.291	1522.781355		770.396344	TRUE	770.3950432	-777.777
-1	1	0	0.077	0.27	IPI:IPI00220327.3	66149	SPACER	SWISS-PROT:P04264|ENSEMBL:ENSP00000252244|REFSEQ:NP_006112|H-INV:HIT000261150|VEGA:OTTHUMP00000167602 Tax_Id=9606 Gene_Symbol=KRT1 Keratin, type II cytoskeletal 1	LLRDYQELMNTK	770.3966	1538.7786	2	36	-777.777	-777.777	-777.777	-777.777	0	0	2494.0079	2496.439819	2494.6867	5125.57785	1538.7763	770.3952992	1538.776073	1538.775918	FALSE			-777.777	-777.777	-777.777	1	20.3	M:\Monica\MSDATA\Kinases\SB\04252008Solcomp\J1_10X\MSQuantCompatible_Kinases_SB_04252008Solcomp_J1_10X_combo_mascot_results.html	1Met(ox)	1	-777.777	-777.777	M:\Monica\MSDATA\Kinases\SB\04252008Solcomp\J1_10X\m05012008_sbsoly_12_10x_j1_3.raw		0	1522.781355		770.3964606	TRUE	770.3951598	-777.777
-1	1	0	0.077	0.27	IPI:IPI00220327.3	66149	SPACER	SWISS-PROT:P04264|ENSEMBL:ENSP00000252244|REFSEQ:NP_006112|H-INV:HIT000261150|VEGA:OTTHUMP00000167602 Tax_Id=9606 Gene_Symbol=KRT1 Keratin, type II cytoskeletal 1	LLRDYQELMNTK	508.602	1522.7842	3	35	-777.777	-777.777	-777.777	-777.777	2820.33	0	2817.1207	2821.870007	2822.1843	68559.37589	1522.7813	508.6017858	1522.783569	1522.781124	FALSE			-777.777	-777.777	-777.777	1	23.9	M:\Monica\MSDATA\Kinases\SB\04252008Solcomp\J1_10X\MSQuantCompatible_Kinases_SB_04252008Solcomp_J1_10X_combo_mascot_results.html		1	-777.777	-777.777	M:\Monica\MSDATA\Kinases\SB\04252008Solcomp\J1_10X\m05012008_sbsoly_12_10x_j1_6.raw		32140787.72	1522.781355		508.6011927	TRUE	508.6009785	-777.777
-1	1	0	0.077	0.27	IPI:IPI00220327.3	66149	SPACER	SWISS-PROT:P04264|ENSEMBL:ENSP00000252244|REFSEQ:NP_006112|H-INV:HIT000261150|VEGA:OTTHUMP00000167602 Tax_Id=9606 Gene_Symbol=KRT1 Keratin, type II cytoskeletal 1	LLRDYQELMNTK	513.9331	1538.7774	3	27	-777.777	-777.777	-777.777	-777.777	2486.68401	12.0902	2478.1742	2484.151416	2483.3871	101971.6578	1538.7763	513.9328637	1538.776803	1538.775465	FALSE			-777.777	-777.777	-777.777	1	15	M:\Monica\MSDATA\Kinases\SB\04252008Solcomp\J1_10X\MSQuantCompatible_Kinases_SB_04252008Solcomp_J1_10X_combo_mascot_results.html	1Met(ox)	1	-777.777	-777.777	M:\Monica\MSDATA\Kinases\SB\04252008Solcomp\J1_10X\m05012008_sbsoly_12_10x_j1_6.raw		39777993.25	1522.781355		513.9328868	TRUE	513.9326505	-777.777
-1	1	0	0.077	0.27	IPI:IPI00220327.3	66149	SPACER	SWISS-PROT:P04264|ENSEMBL:ENSP00000252244|REFSEQ:NP_006112|H-INV:HIT000261150|VEGA:OTTHUMP00000167602 Tax_Id=9606 Gene_Symbol=KRT1 Keratin, type II cytoskeletal 1	LLRDYQELMNTK	513.9331	1538.7774	3	24	-777.777	-777.777	-777.777	-777.777	0	0	2460.3557	0	0	0	1538.7763	513.9328637	1538.776803	0	FALSE			-777.777	-777.777	-777.777	1	11.8	M:\Monica\MSDATA\Kinases\SB\04252008Solcomp\J1_10X\MSQuantCompatible_Kinases_SB_04252008Solcomp_J1_10X_combo_mascot_results.html	1Met(ox)	1	-777.777	-777.777	M:\Monica\MSDATA\Kinases\SB\04252008Solcomp\J1_10X\m05012008_sbsoly_12_10x_j1_5.raw		0	1522.781355		0	FALSE	0	-777.777
-1	1	0	0.077	0.27	IPI:IPI00220327.3	66149	SPACER	SWISS-PROT:P04264|ENSEMBL:ENSP00000252244|REFSEQ:NP_006112|H-INV:HIT000261150|VEGA:OTTHUMP00000167602 Tax_Id=9606 Gene_Symbol=KRT1 Keratin, type II cytoskeletal 1	LLRDYQELMNTK	508.6021	1522.7845	3	22	-777.777	-777.777	-777.777	-777.777	0	0	2787.6682	0	0	0	1522.7813	508.6018858	1522.783869	0	FALSE			-777.777	-777.777	-777.777	1	9.5	M:\Monica\MSDATA\Kinases\SB\04252008Solcomp\J1_10X\MSQuantCompatible_Kinases_SB_04252008Solcomp_J1_10X_combo_mascot_results.html		1	-777.777	-777.777	M:\Monica\MSDATA\Kinases\SB\04252008Solcomp\J1_10X\m05012008_sbsoly_12_10x_j1_5.raw		0	1522.781355		0	FALSE	0	-777.777
-1	1	0	0.077	0.27	IPI:IPI00220327.3	66149	SPACER	SWISS-PROT:P04264|ENSEMBL:ENSP00000252244|REFSEQ:NP_006112|H-INV:HIT000261150|VEGA:OTTHUMP00000167602 Tax_Id=9606 Gene_Symbol=KRT1 Keratin, type II cytoskeletal 1	LLRDYQELMNTK	513.9332	1538.7778	3	21	-777.777	-777.777	-777.777	-777.777	0	0	2469.3853	0	0	0	1538.7763	513.9329637	1538.777103	0	FALSE			-777.777	-777.777	-777.777	1	8.1	M:\Monica\MSDATA\Kinases\SB\04252008Solcomp\J1_10X\MSQuantCompatible_Kinases_SB_04252008Solcomp_J1_10X_combo_mascot_results.html	1Met(ox)	1	-777.777	-777.777	M:\Monica\MSDATA\Kinases\SB\04252008Solcomp\J1_10X\m05012008_sbsoly_12_10x_j1_4.raw		0	1522.781355		0	FALSE	0	-777.777
-1	1	0	0.077	0.27	IPI:IPI00220327.3	66149	SPACER	SWISS-PROT:P04264|ENSEMBL:ENSP00000252244|REFSEQ:NP_006112|H-INV:HIT000261150|VEGA:OTTHUMP00000167602 Tax_Id=9606 Gene_Symbol=KRT1 Keratin, type II cytoskeletal 1	LLRDYQELMNTK	513.9331	1538.7775	3	21	-777.777	-777.777	-777.777	-777.777	0	0	2493.1297	0	0	0	1538.7763	513.9328637	1538.776803	0	FALSE			-777.777	-777.777	-777.777	1	7.4	M:\Monica\MSDATA\Kinases\SB\04252008Solcomp\J1_10X\MSQuantCompatible_Kinases_SB_04252008Solcomp_J1_10X_combo_mascot_results.html	1Met(ox)	1	-777.777	-777.777	M:\Monica\MSDATA\Kinases\SB\04252008Solcomp\J1_10X\m05012008_sbsoly_12_10x_j1_3.raw		0	1522.781355		0	FALSE	0	-777.777
-1	1	0	0.077	0.27	IPI:IPI00220327.3	66149	SPACER	SWISS-PROT:P04264|ENSEMBL:ENSP00000252244|REFSEQ:NP_006112|H-INV:HIT000261150|VEGA:OTTHUMP00000167602 Tax_Id=9606 Gene_Symbol=KRT1 Keratin, type II cytoskeletal 1	LLRDYQELMNTK	508.6021	1522.7845	3	18	-777.777	-777.777	-777.777	-777.777	0	0	2798.8493	0	0	0	1522.7813	508.6018858	1522.783869	0	FALSE			-777.777	-777.777	-777.777	1	2.1	M:\Monica\MSDATA\Kinases\SB\04252008Solcomp\J1_10X\MSQuantCompatible_Kinases_SB_04252008Solcomp_J1_10X_combo_mascot_results.html		1	-777.777	-777.777	M:\Monica\MSDATA\Kinases\SB\04252008Solcomp\J1_10X\m05012008_sbsoly_12_10x_j1_4.raw		0	1522.781355		0	FALSE	0	-777.777
-1	1	0	0.077	0.27	IPI:IPI00220327.3	66149	SPACER	SWISS-PROT:P04264|ENSEMBL:ENSP00000252244|REFSEQ:NP_006112|H-INV:HIT000261150|VEGA:OTTHUMP00000167602 Tax_Id=9606 Gene_Symbol=KRT1 Keratin, type II cytoskeletal 1	LLRDYQELMNTK	513.9331	1538.7774	3	14	-777.777	-777.777	-777.777	-777.777	0	0	3603.1831	0	0	0	1538.7763	513.9328637	1538.776803	0	FALSE			-777.777	-777.777	-777.777	1	9.2	M:\Monica\MSDATA\Kinases\SB\04252008Solcomp\J1_10X\MSQuantCompatible_Kinases_SB_04252008Solcomp_J1_10X_combo_mascot_results.html	1Met(ox)	1	-777.777	-777.777	M:\Monica\MSDATA\Kinases\SB\04252008Solcomp\J1_10X\m05012008_sbsoly_12_10x_j1_1.raw		0	1522.781355		0	FALSE	0	-777.777
-1	1	0	0.077	0.27	IPI:IPI00220327.3	66149	SPACER	SWISS-PROT:P04264|ENSEMBL:ENSP00000252244|REFSEQ:NP_006112|H-INV:HIT000261150|VEGA:OTTHUMP00000167602 Tax_Id=9606 Gene_Symbol=KRT1 Keratin, type II cytoskeletal 1	LNDLEDALQQAK	679.3529	1356.6912	2	104	-777.777	-777.777	-777.777	-777.777	2917.686682	15.00547307	2915.6203	2922.371312	2920.2082	44505.81366	1356.6885	679.3519771	1356.689429	1356.687483	FALSE			-777.777	-777.777	-777.777	1	81.6	M:\Monica\MSDATA\Kinases\SB\04252008Solcomp\J1_10X\MSQuantCompatible_Kinases_SB_04252008Solcomp_J1_10X_combo_mascot_results.html		1	-777.777	-777.777	M:\Monica\MSDATA\Kinases\SB\04252008Solcomp\J1_10X\m05012008_sbsoly_12_10x_j1_3.raw		12785653.67	1356.688485		679.3525401	TRUE	679.3516171	-777.777
-1	1	0	0.077	0.27	IPI:IPI00220327.3	66149	SPACER	SWISS-PROT:P04264|ENSEMBL:ENSP00000252244|REFSEQ:NP_006112|H-INV:HIT000261150|VEGA:OTTHUMP00000167602 Tax_Id=9606 Gene_Symbol=KRT1 Keratin, type II cytoskeletal 1	LNDLEDALQQAK	679.3528	1356.691	2	94	-777.777	-777.777	-777.777	-777.777	3140.409477	89.36820636	3154.6825	3134.966697	3151.5658	6977.130866	1356.6885	679.3518771	1356.689229	1356.688076	FALSE			-777.777	-777.777	-777.777	1	74.3	M:\Monica\MSDATA\Kinases\SB\04252008Solcomp\J1_10X\MSQuantCompatible_Kinases_SB_04252008Solcomp_J1_10X_combo_mascot_results.html		1	-777.777	-777.777	M:\Monica\MSDATA\Kinases\SB\04252008Solcomp\J1_10X\m05012008_sbsoly_12_10x_j1_2.raw		1901455.616	1356.688485		679.352656	TRUE	679.3517331	-777.777
-1	1	0	0.077	0.27	IPI:IPI00220327.3	66149	SPACER	SWISS-PROT:P04264|ENSEMBL:ENSP00000252244|REFSEQ:NP_006112|H-INV:HIT000261150|VEGA:OTTHUMP00000167602 Tax_Id=9606 Gene_Symbol=KRT1 Keratin, type II cytoskeletal 1	LNDLEDALQQAK	679.3528	1356.6911	2	91	-777.777	-777.777	-777.777	-777.777	0	0	2940.326	0	0	0	1356.6885	679.3518771	1356.689229	0	FALSE			-777.777	-777.777	-777.777	1	69.5	M:\Monica\MSDATA\Kinases\SB\04252008Solcomp\J1_10X\MSQuantCompatible_Kinases_SB_04252008Solcomp_J1_10X_combo_mascot_results.html		1	-777.777	-777.777	M:\Monica\MSDATA\Kinases\SB\04252008Solcomp\J1_10X\m05012008_sbsoly_12_10x_j1_3.raw		0	1356.688485		0	TRUE	0	-777.777
-1	1	0	0.077	0.27	IPI:IPI00220327.3	66149	SPACER	SWISS-PROT:P04264|ENSEMBL:ENSP00000252244|REFSEQ:NP_006112|H-INV:HIT000261150|VEGA:OTTHUMP00000167602 Tax_Id=9606 Gene_Symbol=KRT1 Keratin, type II cytoskeletal 1	LNDLEDALQQAK	679.3528	1356.691	2	90	-777.777	-777.777	-777.777	-777.777	2888.533738	12.98326106	2882.1609	2887.868009	2888.0621	238581.6784	1356.6885	679.3518771	1356.689229	1356.688241	FALSE			-777.777	-777.777	-777.777	1	74.1	M:\Monica\MSDATA\Kinases\SB\04252008Solcomp\J1_10X\MSQuantCompatible_Kinases_SB_04252008Solcomp_J1_10X_combo_mascot_results.html		1	-777.777	-777.777	M:\Monica\MSDATA\Kinases\SB\04252008Solcomp\J1_10X\m05012008_sbsoly_12_10x_j1_5.raw		71662296.61	1356.688485		679.3526753	TRUE	679.3517524	-777.777
-1	1	0	0.077	0.27	IPI:IPI00220327.3	66149	SPACER	SWISS-PROT:P04264|ENSEMBL:ENSP00000252244|REFSEQ:NP_006112|H-INV:HIT000261150|VEGA:OTTHUMP00000167602 Tax_Id=9606 Gene_Symbol=KRT1 Keratin, type II cytoskeletal 1	LNDLEDALQQAK	679.3528	1356.6911	2	85	-777.777	-777.777	-777.777	-777.777	0	0	3139.7827	0	0	0	1356.6885	679.3518771	1356.689229	0	FALSE			-777.777	-777.777	-777.777	1	62.7	M:\Monica\MSDATA\Kinases\SB\04252008Solcomp\J1_10X\MSQuantCompatible_Kinases_SB_04252008Solcomp_J1_10X_combo_mascot_results.html		1	-777.777	-777.777	M:\Monica\MSDATA\Kinases\SB\04252008Solcomp\J1_10X\m05012008_sbsoly_12_10x_j1_2.raw		0	1356.688485		0	TRUE	0	-777.777
-1	1	0	0.077	0.27	IPI:IPI00220327.3	66149	SPACER	SWISS-PROT:P04264|ENSEMBL:ENSP00000252244|REFSEQ:NP_006112|H-INV:HIT000261150|VEGA:OTTHUMP00000167602 Tax_Id=9606 Gene_Symbol=KRT1 Keratin, type II cytoskeletal 1	LNDLEDALQQAK	679.3528	1356.6911	2	78	-777.777	-777.777	-777.777	-777.777	2892.853278	11.5264	2889.7188	2895.99273	2895.0859	168849.2176	1356.6885	679.3518771	1356.689229	1356.689515	FALSE			-777.777	-777.777	-777.777	1	63.3	M:\Monica\MSDATA\Kinases\SB\04252008Solcomp\J1_10X\MSQuantCompatible_Kinases_SB_04252008Solcomp_J1_10X_combo_mascot_results.html		1	-777.777	-777.777	M:\Monica\MSDATA\Kinases\SB\04252008Solcomp\J1_10X\m05012008_sbsoly_12_10x_j1_4.raw		44804259.08	1356.688485		679.3529373	TRUE	679.3520143	-777.777
-1	1	0	0.077	0.27	IPI:IPI00220327.3	66149	SPACER	SWISS-PROT:P04264|ENSEMBL:ENSP00000252244|REFSEQ:NP_006112|H-INV:HIT000261150|VEGA:OTTHUMP00000167602 Tax_Id=9606 Gene_Symbol=KRT1 Keratin, type II cytoskeletal 1	LNDLEDALQQAK	679.3527	1356.6909	2	68	-777.777	-777.777	-777.777	-777.777	0	0	3095.9309	0	0	0	1356.6885	679.3517771	1356.689029	0	FALSE			-777.777	-777.777	-777.777	1	54.4	M:\Monica\MSDATA\Kinases\SB\04252008Solcomp\J1_10X\MSQuantCompatible_Kinases_SB_04252008Solcomp_J1_10X_combo_mascot_results.html		1	-777.777	-777.777	M:\Monica\MSDATA\Kinases\SB\04252008Solcomp\J1_10X\m05012008_sbsoly_12_10x_j1_2.raw		0	1356.688485		0	TRUE	0	-777.777
-1	1	0	0.077	0.27	IPI:IPI00220327.3	66149	SPACER	SWISS-PROT:P04264|ENSEMBL:ENSP00000252244|REFSEQ:NP_006112|H-INV:HIT000261150|VEGA:OTTHUMP00000167602 Tax_Id=9606 Gene_Symbol=KRT1 Keratin, type II cytoskeletal 1	LNDLEDALQQAK	679.3527	1356.6908	2	50	-777.777	-777.777	-777.777	-777.777	3380.339126	56.22413133	3381.3195	3387.056013	3384.3799	3929.683866	1356.6885	679.3517771	1356.689029	1356.687502	FALSE			-777.777	-777.777	-777.777	1	34.3	M:\Monica\MSDATA\Kinases\SB\04252008Solcomp\J1_10X\MSQuantCompatible_Kinases_SB_04252008Solcomp_J1_10X_combo_mascot_results.html		1	-777.777	-777.777	M:\Monica\MSDATA\Kinases\SB\04252008Solcomp\J1_10X\m05012008_sbsoly_12_10x_j1_1.raw		718677.0078	1356.688485		679.352567	TRUE	679.3516441	-777.777
-1	1	0	0.077	0.27	IPI:IPI00220327.3	66149	SPACER	SWISS-PROT:P04264|ENSEMBL:ENSP00000252244|REFSEQ:NP_006112|H-INV:HIT000261150|VEGA:OTTHUMP00000167602 Tax_Id=9606 Gene_Symbol=KRT1 Keratin, type II cytoskeletal 1	LNDLEDALQQAK	679.3526	1356.6906	2	99	-777.777	-777.777	-777.777	-777.777	0	0	2897.7003	2905.376609	2906.4655	180082.2185	1356.6885	679.3516771	1356.688829	1356.686338	FALSE			-777.777	-777.777	-777.777	1	78.1	M:\Monica\MSDATA\Kinases\SB\04252008Solcomp\J1_10X\MSQuantCompatible_Kinases_SB_04252008Solcomp_J1_10X_combo_mascot_results.html		1	-777.777	-777.777	M:\Monica\MSDATA\Kinases\SB\04252008Solcomp\J1_10X\m05012008_sbsoly_12_10x_j1_6.raw		0	1356.688485		679.3513051	TRUE	679.3503822	-777.777
-1	1	0	0.077	0.27	IPI:IPI00220327.3	66149	SPACER	SWISS-PROT:P04264|ENSEMBL:ENSP00000252244|REFSEQ:NP_006112|H-INV:HIT000261150|VEGA:OTTHUMP00000167602 Tax_Id=9606 Gene_Symbol=KRT1 Keratin, type II cytoskeletal 1	LNDLEDALQQAKEDLAR	971.5003	1940.9861	2	106	-777.777	-777.777	-777.777	-777.777	3542.957025	24.42078119	3536.7792	3539.919567	3538.2897	9992.956219	1940.9803	971.4981645	1940.981804	1940.983246	FALSE			-777.777	-777.777	-777.777	1	82.9	M:\Monica\MSDATA\Kinases\SB\04252008Solcomp\J1_10X\MSQuantCompatible_Kinases_SB_04252008Solcomp_J1_10X_combo_mascot_results.html		1	-777.777	-777.777	M:\Monica\MSDATA\Kinases\SB\04252008Solcomp\J1_10X\m05012008_sbsoly_12_10x_j1_5.raw		1282567.426	1940.980295		971.5003215	TRUE	971.498186	-777.777
-1	1	0	0.077	0.27	IPI:IPI00220327.3	66149	SPACER	SWISS-PROT:P04264|ENSEMBL:ENSP00000252244|REFSEQ:NP_006112|H-INV:HIT000261150|VEGA:OTTHUMP00000167602 Tax_Id=9606 Gene_Symbol=KRT1 Keratin, type II cytoskeletal 1	LNDLEDALQQAKEDLAR	971.4996	1940.9846	2	106	-777.777	-777.777	-777.777	-777.777	3565.006617	23.31907646	3562.8931	3567.428159	3565.5663	26214.86119	1940.9803	971.4974645	1940.980404	1940.979156	FALSE			-777.777	-777.777	-777.777	1	83.9	M:\Monica\MSDATA\Kinases\SB\04252008Solcomp\J1_10X\MSQuantCompatible_Kinases_SB_04252008Solcomp_J1_10X_combo_mascot_results.html		1	-777.777	-777.777	M:\Monica\MSDATA\Kinases\SB\04252008Solcomp\J1_10X\m05012008_sbsoly_12_10x_j1_6.raw		4597294.787	1940.980295		971.4996188	TRUE	971.4974833	-777.777
-1	1	0	0.077	0.27	IPI:IPI00220327.3	66149	SPACER	SWISS-PROT:P04264|ENSEMBL:ENSP00000252244|REFSEQ:NP_006112|H-INV:HIT000261150|VEGA:OTTHUMP00000167602 Tax_Id=9606 Gene_Symbol=KRT1 Keratin, type II cytoskeletal 1	LNDLEDALQQAKEDLAR	971.4997	1940.9848	2	100	-777.777	-777.777	-777.777	-777.777	3569.008688	18.60667446	3565.0559	3568.521988	3568.4284	14044.76777	1940.9803	971.4975645	1940.980604	1940.981287	FALSE			-777.777	-777.777	-777.777	1	80.6	M:\Monica\MSDATA\Kinases\SB\04252008Solcomp\J1_10X\MSQuantCompatible_Kinases_SB_04252008Solcomp_J1_10X_combo_mascot_results.html		1	-777.777	-777.777	M:\Monica\MSDATA\Kinases\SB\04252008Solcomp\J1_10X\m05012008_sbsoly_12_10x_j1_4.raw		2468198.008	1940.980295		971.5000097	TRUE	971.4978742	-777.777
-1	1	0	0.077	0.27	IPI:IPI00220327.3	66149	SPACER	SWISS-PROT:P04264|ENSEMBL:ENSP00000252244|REFSEQ:NP_006112|H-INV:HIT000261150|VEGA:OTTHUMP00000167602 Tax_Id=9606 Gene_Symbol=KRT1 Keratin, type II cytoskeletal 1	LNDLEDALQQAKEDLAR	971.4999	1940.9851	2	73	-777.777	-777.777	-777.777	-777.777	4025.091209	32.1552	4019.0186	4020.417815	4023.7895	2911.989531	1940.9803	971.4977645	1940.981004	1940.984646	FALSE			-777.777	-777.777	-777.777	1	59.3	M:\Monica\MSDATA\Kinases\SB\04252008Solcomp\J1_10X\MSQuantCompatible_Kinases_SB_04252008Solcomp_J1_10X_combo_mascot_results.html		1	-777.777	-777.777	M:\Monica\MSDATA\Kinases\SB\04252008Solcomp\J1_10X\m05012008_sbsoly_12_10x_j1_3.raw		335703.9854	1940.980295		971.5005123	TRUE	971.4983767	-777.777
-1	1	0	0.077	0.27	IPI:IPI00220327.3	66149	SPACER	SWISS-PROT:P04264|ENSEMBL:ENSP00000252244|REFSEQ:NP_006112|H-INV:HIT000261150|VEGA:OTTHUMP00000167602 Tax_Id=9606 Gene_Symbol=KRT1 Keratin, type II cytoskeletal 1	LNDLEDALQQAKEDLAR	648.0029	1940.9869	3	65	-777.777	-777.777	-777.777	-777.777	0	0	3636.5553	3633.1858	3633.1858	4852.712218	1940.9803	648.0021072	1940.984534	1940.982003	FALSE			-777.777	-777.777	-777.777	1	48.8	M:\Monica\MSDATA\Kinases\SB\04252008Solcomp\J1_10X\MSQuantCompatible_Kinases_SB_04252008Solcomp_J1_10X_combo_mascot_results.html		1	-777.777	-777.777	M:\Monica\MSDATA\Kinases\SB\04252008Solcomp\J1_10X\m05012008_sbsoly_12_10x_j1_4.raw		0	1940.980295		648.0016475	TRUE	648.0008547	-777.777
-1	1	0	0.077	0.27	IPI:IPI00220327.3	66149	SPACER	SWISS-PROT:P04264|ENSEMBL:ENSP00000252244|REFSEQ:NP_006112|H-INV:HIT000261150|VEGA:OTTHUMP00000167602 Tax_Id=9606 Gene_Symbol=KRT1 Keratin, type II cytoskeletal 1	LNDLEDALQQAKEDLAR	648.0014	1940.9823	3	60	-777.777	-777.777	-777.777	-777.777	0	0	3559.3406	3567.504984	3569.784	70508.57276	1940.9803	648.0006072	1940.980034	1940.978283	FALSE			-777.777	-777.777	-777.777	1	47.9	M:\Monica\MSDATA\Kinases\SB\04252008Solcomp\J1_10X\MSQuantCompatible_Kinases_SB_04252008Solcomp_J1_10X_combo_mascot_results.html		1	-777.777	-777.777	M:\Monica\MSDATA\Kinases\SB\04252008Solcomp\J1_10X\m05012008_sbsoly_12_10x_j1_6.raw		0	1940.980295		648.001191	TRUE	648.0003982	-777.777
-1	1	0	0.077	0.27	IPI:IPI00220327.3	66149	SPACER	SWISS-PROT:P04264|ENSEMBL:ENSP00000252244|REFSEQ:NP_006112|H-INV:HIT000261150|VEGA:OTTHUMP00000167602 Tax_Id=9606 Gene_Symbol=KRT1 Keratin, type II cytoskeletal 1	LNDLEDALQQAKEDLAR	648.004	1940.9902	3	55	-777.777	-777.777	-777.777	-777.777	0	0	3559.5277	0	0	0	1940.9803	648.0032072	1940.987834	0	FALSE			-777.777	-777.777	-777.777	1	43.9	M:\Monica\MSDATA\Kinases\SB\04252008Solcomp\J1_10X\MSQuantCompatible_Kinases_SB_04252008Solcomp_J1_10X_combo_mascot_results.html		1	-777.777	-777.777	M:\Monica\MSDATA\Kinases\SB\04252008Solcomp\J1_10X\m05012008_sbsoly_12_10x_j1_4.raw		0	1940.980295		0	TRUE	0	-777.777
-1	1	0	0.077	0.27	IPI:IPI00220327.3	66149	SPACER	SWISS-PROT:P04264|ENSEMBL:ENSP00000252244|REFSEQ:NP_006112|H-INV:HIT000261150|VEGA:OTTHUMP00000167602 Tax_Id=9606 Gene_Symbol=KRT1 Keratin, type II cytoskeletal 1	LNDLEDALQQAKEDLAR	648.0016	1940.983	3	55	-777.777	-777.777	-777.777	-777.777	4026.1509	0	4017.6382	4023.971081	4023.7895	9493.488381	1940.9803	648.0008072	1940.980634	1940.982419	FALSE			-777.777	-777.777	-777.777	1	42.2	M:\Monica\MSDATA\Kinases\SB\04252008Solcomp\J1_10X\MSQuantCompatible_Kinases_SB_04252008Solcomp_J1_10X_combo_mascot_results.html		1	-777.777	-777.777	M:\Monica\MSDATA\Kinases\SB\04252008Solcomp\J1_10X\m05012008_sbsoly_12_10x_j1_3.raw		2297378.735	1940.980295		648.0017388	TRUE	648.000946	-777.777
-1	1	0	0.077	0.27	IPI:IPI00220327.3	66149	SPACER	SWISS-PROT:P04264|ENSEMBL:ENSP00000252244|REFSEQ:NP_006112|H-INV:HIT000261150|VEGA:OTTHUMP00000167602 Tax_Id=9606 Gene_Symbol=KRT1 Keratin, type II cytoskeletal 1	LNDLEDALQQAKEDLAR	648.0015	1940.9827	3	53	-777.777	-777.777	-777.777	-777.777	3538.2897	0	3532.6583	3539.393325	3540.3315	32752.41927	1940.9803	648.0007072	1940.980334	1940.980307	FALSE			-777.777	-777.777	-777.777	1	36.5	M:\Monica\MSDATA\Kinases\SB\04252008Solcomp\J1_10X\MSQuantCompatible_Kinases_SB_04252008Solcomp_J1_10X_combo_mascot_results.html		1	-777.777	-777.777	M:\Monica\MSDATA\Kinases\SB\04252008Solcomp\J1_10X\m05012008_sbsoly_12_10x_j1_5.raw		10080701.29	1940.980295		648.0014684	TRUE	648.0006756	-777.777
-1	1	0	0.077	0.27	IPI:IPI00220327.3	66149	SPACER	SWISS-PROT:P04264|ENSEMBL:ENSP00000252244|REFSEQ:NP_006112|H-INV:HIT000261150|VEGA:OTTHUMP00000167602 Tax_Id=9606 Gene_Symbol=KRT1 Keratin, type II cytoskeletal 1	LNDLEDALQQAKEDLAR	648.0015	1940.9825	3	49	-777.777	-777.777	-777.777	-777.777	0	0	3656.0036	0	0	0	1940.9803	648.0007072	1940.980334	0	FALSE			-777.777	-777.777	-777.777	1	40.8	M:\Monica\MSDATA\Kinases\SB\04252008Solcomp\J1_10X\MSQuantCompatible_Kinases_SB_04252008Solcomp_J1_10X_combo_mascot_results.html		1	-777.777	-777.777	M:\Monica\MSDATA\Kinases\SB\04252008Solcomp\J1_10X\m05012008_sbsoly_12_10x_j1_4.raw		0	1940.980295		0	TRUE	0	-777.777
-1	1	0	0.077	0.27	IPI:IPI00220327.3	66149	SPACER	SWISS-PROT:P04264|ENSEMBL:ENSP00000252244|REFSEQ:NP_006112|H-INV:HIT000261150|VEGA:OTTHUMP00000167602 Tax_Id=9606 Gene_Symbol=KRT1 Keratin, type II cytoskeletal 1	LNDLEDALQQAKEDLAR	648.0014	1940.9825	3	47	-777.777	-777.777	-777.777	-777.777	0	0	4227.5734	4228.083851	4228.239	1694.511016	1940.9803	648.0006072	1940.980034	1940.978253	FALSE			-777.777	-777.777	-777.777	1	36.4	M:\Monica\MSDATA\Kinases\SB\04252008Solcomp\J1_10X\MSQuantCompatible_Kinases_SB_04252008Solcomp_J1_10X_combo_mascot_results.html		1	-777.777	-777.777	M:\Monica\MSDATA\Kinases\SB\04252008Solcomp\J1_10X\m05012008_sbsoly_12_10x_j1_1.raw		0	1940.980295		648.0012063	TRUE	648.0004135	-777.777
-1	1	0	0.077	0.27	IPI:IPI00220327.3	66149	SPACER	SWISS-PROT:P04264|ENSEMBL:ENSP00000252244|REFSEQ:NP_006112|H-INV:HIT000261150|VEGA:OTTHUMP00000167602 Tax_Id=9606 Gene_Symbol=KRT1 Keratin, type II cytoskeletal 1	LNDLEDALQQAKEDLAR	648.0013	1940.982	3	44	-777.777	-777.777	-777.777	-777.777	0	0	3661.7358	0	0	0	1940.9803	648.0005072	1940.979734	0	FALSE			-777.777	-777.777	-777.777	1	34.3	M:\Monica\MSDATA\Kinases\SB\04252008Solcomp\J1_10X\MSQuantCompatible_Kinases_SB_04252008Solcomp_J1_10X_combo_mascot_results.html		1	-777.777	-777.777	M:\Monica\MSDATA\Kinases\SB\04252008Solcomp\J1_10X\m05012008_sbsoly_12_10x_j1_4.raw		0	1940.980295		0	TRUE	0	-777.777
-1	1	0	0.077	0.27	IPI:IPI00220327.3	66149	SPACER	SWISS-PROT:P04264|ENSEMBL:ENSP00000252244|REFSEQ:NP_006112|H-INV:HIT000261150|VEGA:OTTHUMP00000167602 Tax_Id=9606 Gene_Symbol=KRT1 Keratin, type II cytoskeletal 1	LNDLEDALQQAKEDLAR	648.0017	1940.9834	3	42	-777.777	-777.777	-777.777	-777.777	0	0	3671.0122	0	0	0	1940.9803	648.0009072	1940.980934	0	FALSE			-777.777	-777.777	-777.777	1	29.2	M:\Monica\MSDATA\Kinases\SB\04252008Solcomp\J1_10X\MSQuantCompatible_Kinases_SB_04252008Solcomp_J1_10X_combo_mascot_results.html		1	-777.777	-777.777	M:\Monica\MSDATA\Kinases\SB\04252008Solcomp\J1_10X\m05012008_sbsoly_12_10x_j1_4.raw		0	1940.980295		0	TRUE	0	-777.777
-1	1	0	0.077	0.27	IPI:IPI00220327.3	66149	SPACER	SWISS-PROT:P04264|ENSEMBL:ENSP00000252244|REFSEQ:NP_006112|H-INV:HIT000261150|VEGA:OTTHUMP00000167602 Tax_Id=9606 Gene_Symbol=KRT1 Keratin, type II cytoskeletal 1	LNDLEDALQQAKEDLAR	648.0015	1940.9826	3	35	-777.777	-777.777	-777.777	-777.777	0	0	3581.1614	0	0	0	1940.9803	648.0007072	1940.980334	0	FALSE			-777.777	-777.777	-777.777	1	22.6	M:\Monica\MSDATA\Kinases\SB\04252008Solcomp\J1_10X\MSQuantCompatible_Kinases_SB_04252008Solcomp_J1_10X_combo_mascot_results.html		1	-777.777	-777.777	M:\Monica\MSDATA\Kinases\SB\04252008Solcomp\J1_10X\m05012008_sbsoly_12_10x_j1_4.raw		0	1940.980295		0	TRUE	0	-777.777
-1	1	0	0.077	0.27	IPI:IPI00220327.3	66149	SPACER	SWISS-PROT:P04264|ENSEMBL:ENSP00000252244|REFSEQ:NP_006112|H-INV:HIT000261150|VEGA:OTTHUMP00000167602 Tax_Id=9606 Gene_Symbol=KRT1 Keratin, type II cytoskeletal 1	LNDLEDALQQAKEDLAR	648.0002	1940.9789	3	28	-777.777	-777.777	-777.777	-777.777	0	0	4104.2586	4104.735308	4107.5436	3763.186161	1940.9803	647.9994072	1940.976434	1940.981823	FALSE			-777.777	-777.777	-777.777	1	16.2	M:\Monica\MSDATA\Kinases\SB\04252008Solcomp\J1_10X\MSQuantCompatible_Kinases_SB_04252008Solcomp_J1_10X_combo_mascot_results.html		1	-777.777	-777.777	M:\Monica\MSDATA\Kinases\SB\04252008Solcomp\J1_10X\m05012008_sbsoly_12_10x_j1_2.raw		0	1940.980295		648.0016031	TRUE	648.0008103	-777.777
-1	1	0	0.077	0.27	IPI:IPI00220327.3	66149	SPACER	SWISS-PROT:P04264|ENSEMBL:ENSP00000252244|REFSEQ:NP_006112|H-INV:HIT000261150|VEGA:OTTHUMP00000167602 Tax_Id=9606 Gene_Symbol=KRT1 Keratin, type II cytoskeletal 1	LNDLEDALQQAKEDLAR	648.0019	1940.9839	3	26	-777.777	-777.777	-777.777	-777.777	0	0	3615.0741	0	0	0	1940.9803	648.0011072	1940.981534	0	FALSE			-777.777	-777.777	-777.777	1	16.8	M:\Monica\MSDATA\Kinases\SB\04252008Solcomp\J1_10X\MSQuantCompatible_Kinases_SB_04252008Solcomp_J1_10X_combo_mascot_results.html		1	-777.777	-777.777	M:\Monica\MSDATA\Kinases\SB\04252008Solcomp\J1_10X\m05012008_sbsoly_12_10x_j1_4.raw		0	1940.980295		0	TRUE	0	-777.777
-1	1	0	0.077	0.27	IPI:IPI00220327.3	66149	SPACER	SWISS-PROT:P04264|ENSEMBL:ENSP00000252244|REFSEQ:NP_006112|H-INV:HIT000261150|VEGA:OTTHUMP00000167602 Tax_Id=9606 Gene_Symbol=KRT1 Keratin, type II cytoskeletal 1	LNDLEDALQQAKEDLAR	648.0013	1940.9821	3	24	-777.777	-777.777	-777.777	-777.777	0	0	3590.2867	0	0	0	1940.9803	648.0005072	1940.979734	0	FALSE			-777.777	-777.777	-777.777	1	19	M:\Monica\MSDATA\Kinases\SB\04252008Solcomp\J1_10X\MSQuantCompatible_Kinases_SB_04252008Solcomp_J1_10X_combo_mascot_results.html		1	-777.777	-777.777	M:\Monica\MSDATA\Kinases\SB\04252008Solcomp\J1_10X\m05012008_sbsoly_12_10x_j1_6.raw		0	1940.980295		0	FALSE	0	-777.777
-1	1	0	0.077	0.27	IPI:IPI00220327.3	66149	SPACER	SWISS-PROT:P04264|ENSEMBL:ENSP00000252244|REFSEQ:NP_006112|H-INV:HIT000261150|VEGA:OTTHUMP00000167602 Tax_Id=9606 Gene_Symbol=KRT1 Keratin, type II cytoskeletal 1	LRSEIDNVK	537.3007	1072.5869	2	33	-777.777	-777.777	-777.777	-777.777	0	0	883.5995	888.7208095	889.9689	3266.520114	1072.5876	537.3003667	1072.586208	1072.586594	FALSE			-777.777	-777.777	-777.777	1	0.8	M:\Monica\MSDATA\Kinases\SB\04252008Solcomp\J1_10X\MSQuantCompatible_Kinases_SB_04252008Solcomp_J1_10X_combo_mascot_results.html		1	-777.777	-777.777	M:\Monica\MSDATA\Kinases\SB\04252008Solcomp\J1_10X\m05012008_sbsoly_12_10x_j1_5.raw		0	1072.587655		537.3006404	TRUE	537.3003071	-777.777
-1	1	0	0.077	0.27	IPI:IPI00220327.3	66149	SPACER	SWISS-PROT:P04264|ENSEMBL:ENSP00000252244|REFSEQ:NP_006112|H-INV:HIT000261150|VEGA:OTTHUMP00000167602 Tax_Id=9606 Gene_Symbol=KRT1 Keratin, type II cytoskeletal 1	LRSEIDNVK	537.3006	1072.5867	2	32	-777.777	-777.777	-777.777	-777.777	0	0	902.4569	908.9796563	910.1151	5667.992741	1072.5876	537.3002667	1072.586008	1072.585651	FALSE			-777.777	-777.777	-777.777	1	9	M:\Monica\MSDATA\Kinases\SB\04252008Solcomp\J1_10X\MSQuantCompatible_Kinases_SB_04252008Solcomp_J1_10X_combo_mascot_results.html		1	-777.777	-777.777	M:\Monica\MSDATA\Kinases\SB\04252008Solcomp\J1_10X\m05012008_sbsoly_12_10x_j1_6.raw		0	1072.587655		537.3004342	TRUE	537.3001009	-777.777
-1	1	0	0.077	0.27	IPI:IPI00220327.3	66149	SPACER	SWISS-PROT:P04264|ENSEMBL:ENSP00000252244|REFSEQ:NP_006112|H-INV:HIT000261150|VEGA:OTTHUMP00000167602 Tax_Id=9606 Gene_Symbol=KRT1 Keratin, type II cytoskeletal 1	LRSEIDNVK	537.3007	1072.5868	2	30	-777.777	-777.777	-777.777	-777.777	0	0	959.3839	968.5033422	968.5475	1411.719723	1072.5876	537.3003667	1072.586208	1072.586746	FALSE			-777.777	-777.777	-777.777	1	14.6	M:\Monica\MSDATA\Kinases\SB\04252008Solcomp\J1_10X\MSQuantCompatible_Kinases_SB_04252008Solcomp_J1_10X_combo_mascot_results.html		1	-777.777	-777.777	M:\Monica\MSDATA\Kinases\SB\04252008Solcomp\J1_10X\m05012008_sbsoly_12_10x_j1_4.raw		0	1072.587655		537.3006639	TRUE	537.3003306	-777.777
-1	1	0	0.077	0.27	IPI:IPI00220327.3	66149	SPACER	SWISS-PROT:P04264|ENSEMBL:ENSP00000252244|REFSEQ:NP_006112|H-INV:HIT000261150|VEGA:OTTHUMP00000167602 Tax_Id=9606 Gene_Symbol=KRT1 Keratin, type II cytoskeletal 1	LRSEIDNVK	537.3026	1072.5906	2	30	-777.777	-777.777	-777.777	-777.777	981.1445	0	963.6047	975.7354552	972.9605	1516.193599	1072.5876	537.3022667	1072.590008	1072.587061	FALSE			-777.777	-777.777	-777.777	1	9.3	M:\Monica\MSDATA\Kinases\SB\04252008Solcomp\J1_10X\MSQuantCompatible_Kinases_SB_04252008Solcomp_J1_10X_combo_mascot_results.html		1	-777.777	-777.777	M:\Monica\MSDATA\Kinases\SB\04252008Solcomp\J1_10X\m05012008_sbsoly_12_10x_j1_3.raw		357036.8137	1072.587655		537.3007247	TRUE	537.3003914	-777.777
-1	1	0	0.077	0.27	IPI:IPI00220327.3	66149	SPACER	SWISS-PROT:P04264|ENSEMBL:ENSP00000252244|REFSEQ:NP_006112|H-INV:HIT000261150|VEGA:OTTHUMP00000167602 Tax_Id=9606 Gene_Symbol=KRT1 Keratin, type II cytoskeletal 1	LRSEIDNVK	537.3016	1072.5887	2	24	-777.777	-777.777	-777.777	-777.777	0	0	1289.0089	0	0	0	1072.5876	537.3012667	1072.588008	0	FALSE			-777.777	-777.777	-777.777	1	7.4	M:\Monica\MSDATA\Kinases\SB\04252008Solcomp\J1_10X\MSQuantCompatible_Kinases_SB_04252008Solcomp_J1_10X_combo_mascot_results.html		1	-777.777	-777.777	M:\Monica\MSDATA\Kinases\SB\04252008Solcomp\J1_10X\m05012008_sbsoly_12_10x_j1_2.raw		0	1072.587655		0	FALSE	0	-777.777
-1	1	0	0.077	0.27	IPI:IPI00220327.3	66149	SPACER	SWISS-PROT:P04264|ENSEMBL:ENSP00000252244|REFSEQ:NP_006112|H-INV:HIT000261150|VEGA:OTTHUMP00000167602 Tax_Id=9606 Gene_Symbol=KRT1 Keratin, type II cytoskeletal 1	LRSEIDNVK	537.3008	1072.587	2	22	-777.777	-777.777	-777.777	-777.777	0	0	1258.4962	0	0	0	1072.5876	537.3004667	1072.586408	0	FALSE			-777.777	-777.777	-777.777	1	0.9	M:\Monica\MSDATA\Kinases\SB\04252008Solcomp\J1_10X\MSQuantCompatible_Kinases_SB_04252008Solcomp_J1_10X_combo_mascot_results.html		1	-777.777	-777.777	M:\Monica\MSDATA\Kinases\SB\04252008Solcomp\J1_10X\m05012008_sbsoly_12_10x_j1_2.raw		0	1072.587655		0	FALSE	0	-777.777
-1	1	0	0.077	0.27	IPI:IPI00220327.3	66149	SPACER	SWISS-PROT:P04264|ENSEMBL:ENSP00000252244|REFSEQ:NP_006112|H-INV:HIT000261150|VEGA:OTTHUMP00000167602 Tax_Id=9606 Gene_Symbol=KRT1 Keratin, type II cytoskeletal 1	LRSEIDNVK	358.5366	1072.5879	3	30	-777.777	-777.777	-777.777	-777.777	0	0	973.7225	975.1999782	977.2049	342.8780633	1072.5876	358.5370087	1072.589238	1072.590307	FALSE			-777.777	-777.777	-777.777	1	11.4	M:\Monica\MSDATA\Kinases\SB\04252008Solcomp\J1_10X\MSQuantCompatible_Kinases_SB_04252008Solcomp_J1_10X_combo_mascot_results.html		1	-777.777	-777.777	M:\Monica\MSDATA\Kinases\SB\04252008Solcomp\J1_10X\m05012008_sbsoly_12_10x_j1_3.raw		0	1072.587655		358.5366313	TRUE	358.5370399	-777.777
-1	1	0	0.077	0.27	IPI:IPI00220327.3	66149	SPACER	SWISS-PROT:P04264|ENSEMBL:ENSP00000252244|REFSEQ:NP_006112|H-INV:HIT000261150|VEGA:OTTHUMP00000167602 Tax_Id=9606 Gene_Symbol=KRT1 Keratin, type II cytoskeletal 1	LRSEIDNVK	358.5366	1072.5878	3	22	-777.777	-777.777	-777.777	-777.777	0	0	1266.5321	0	0	0	1072.5876	358.5370087	1072.589238	0	FALSE			-777.777	-777.777	-777.777	1	6.4	M:\Monica\MSDATA\Kinases\SB\04252008Solcomp\J1_10X\MSQuantCompatible_Kinases_SB_04252008Solcomp_J1_10X_combo_mascot_results.html		1	-777.777	-777.777	M:\Monica\MSDATA\Kinases\SB\04252008Solcomp\J1_10X\m05012008_sbsoly_12_10x_j1_2.raw		0	1072.587655		0	FALSE	0	-777.777
-1	1	0	0.077	0.27	IPI:IPI00220327.3	66149	SPACER	SWISS-PROT:P04264|ENSEMBL:ENSP00000252244|REFSEQ:NP_006112|H-INV:HIT000261150|VEGA:OTTHUMP00000167602 Tax_Id=9606 Gene_Symbol=KRT1 Keratin, type II cytoskeletal 1	MSGECAPNVSVSVSTSHTTISGGGSR	861.0599	2580.1579	3	81	-777.777	-777.777	-777.777	-777.777	2449.130744	3.6722	2456.8026	2449.092988	2448.3447	69115.44136	2580.1544	861.0582229	2580.152881	2580.152587	FALSE			-777.777	-777.777	-777.777	1	78.3	M:\Monica\MSDATA\Kinases\SB\04252008Solcomp\J1_10X\MSQuantCompatible_Kinases_SB_04252008Solcomp_J1_10X_combo_mascot_results.html	1Met(ox)	1	-777.777	-777.777	M:\Monica\MSDATA\Kinases\SB\04252008Solcomp\J1_10X\m05012008_sbsoly_12_10x_j1_5.raw		14537326.04	2507.13803		861.0598272	TRUE	861.0581501	-777.777
-1	1	0	0.077	0.27	IPI:IPI00220327.3	66149	SPACER	SWISS-PROT:P04264|ENSEMBL:ENSP00000252244|REFSEQ:NP_006112|H-INV:HIT000261150|VEGA:OTTHUMP00000167602 Tax_Id=9606 Gene_Symbol=KRT1 Keratin, type II cytoskeletal 1	MSGECAPNVSVSVSTSHTTISGGGSR	861.0603	2580.1591	3	76	-777.777	-777.777	-777.777	-777.777	2453.449256	6.311089124	2450.0499	2454.874805	2453.2871	73499.73016	2580.1544	861.0586229	2580.154081	2580.151489	FALSE			-777.777	-777.777	-777.777	1	73	M:\Monica\MSDATA\Kinases\SB\04252008Solcomp\J1_10X\MSQuantCompatible_Kinases_SB_04252008Solcomp_J1_10X_combo_mascot_results.html	1Met(ox)	1	-777.777	-777.777	M:\Monica\MSDATA\Kinases\SB\04252008Solcomp\J1_10X\m05012008_sbsoly_12_10x_j1_4.raw		15446065.75	2507.13803		861.0596432	TRUE	861.0579661	-777.777
-1	1	0	0.077	0.27	IPI:IPI00220327.3	66149	SPACER	SWISS-PROT:P04264|ENSEMBL:ENSP00000252244|REFSEQ:NP_006112|H-INV:HIT000261150|VEGA:OTTHUMP00000167602 Tax_Id=9606 Gene_Symbol=KRT1 Keratin, type II cytoskeletal 1	MSGECAPNVSVSVSTSHTTISGGGSR	861.0602	2580.1588	3	67	-777.777	-777.777	-777.777	-777.777	0	0	2461.4123	0	0	0	2580.1544	861.0585229	2580.153781	0	FALSE			-777.777	-777.777	-777.777	1	66.4	M:\Monica\MSDATA\Kinases\SB\04252008Solcomp\J1_10X\MSQuantCompatible_Kinases_SB_04252008Solcomp_J1_10X_combo_mascot_results.html	1Met(ox)	1	-777.777	-777.777	M:\Monica\MSDATA\Kinases\SB\04252008Solcomp\J1_10X\m05012008_sbsoly_12_10x_j1_4.raw		0	2507.13803		0	TRUE	0	-777.777
-1	1	0	0.077	0.27	IPI:IPI00220327.3	66149	SPACER	SWISS-PROT:P04264|ENSEMBL:ENSP00000252244|REFSEQ:NP_006112|H-INV:HIT000261150|VEGA:OTTHUMP00000167602 Tax_Id=9606 Gene_Symbol=KRT1 Keratin, type II cytoskeletal 1	MSGECAPNVSVSVSTSHTTISGGGSR	861.0601	2580.1586	3	61	-777.777	-777.777	-777.777	-777.777	0	0	2472.5094	0	0	0	2580.1544	861.0584229	2580.153481	0	FALSE			-777.777	-777.777	-777.777	1	58.1	M:\Monica\MSDATA\Kinases\SB\04252008Solcomp\J1_10X\MSQuantCompatible_Kinases_SB_04252008Solcomp_J1_10X_combo_mascot_results.html	1Met(ox)	1	-777.777	-777.777	M:\Monica\MSDATA\Kinases\SB\04252008Solcomp\J1_10X\m05012008_sbsoly_12_10x_j1_5.raw		0	2507.13803		0	TRUE	0	-777.777
-1	1	0	0.077	0.27	IPI:IPI00220327.3	66149	SPACER	SWISS-PROT:P04264|ENSEMBL:ENSP00000252244|REFSEQ:NP_006112|H-INV:HIT000261150|VEGA:OTTHUMP00000167602 Tax_Id=9606 Gene_Symbol=KRT1 Keratin, type II cytoskeletal 1	MSGECAPNVSVSVSTSHTTISGGGSR	861.0576	2580.1509	3	61	-777.777	-777.777	-777.777	-777.777	2466.821674	7.853600001	2462.1918	2466.182918	2467.0708	25525.77294	2580.1544	861.0559229	2580.145981	2580.152285	FALSE			-777.777	-777.777	-777.777	1	57.8	M:\Monica\MSDATA\Kinases\SB\04252008Solcomp\J1_10X\MSQuantCompatible_Kinases_SB_04252008Solcomp_J1_10X_combo_mascot_results.html	1Met(ox)	1	-777.777	-777.777	M:\Monica\MSDATA\Kinases\SB\04252008Solcomp\J1_10X\m05012008_sbsoly_12_10x_j1_6.raw		4798957.992	2507.13803		861.0597509	TRUE	861.0580738	-777.777
-1	1	0	0.077	0.27	IPI:IPI00220327.3	66149	SPACER	SWISS-PROT:P04264|ENSEMBL:ENSP00000252244|REFSEQ:NP_006112|H-INV:HIT000261150|VEGA:OTTHUMP00000167602 Tax_Id=9606 Gene_Symbol=KRT1 Keratin, type II cytoskeletal 1	MSGECAPNVSVSVSTSHTTISGGGSR	861.0598	2580.1576	3	54	-777.777	-777.777	-777.777	-777.777	0	0	2444.9867	0	0	0	2580.1544	861.0581229	2580.152581	0	FALSE			-777.777	-777.777	-777.777	1	50.2	M:\Monica\MSDATA\Kinases\SB\04252008Solcomp\J1_10X\MSQuantCompatible_Kinases_SB_04252008Solcomp_J1_10X_combo_mascot_results.html	1Met(ox)	1	-777.777	-777.777	M:\Monica\MSDATA\Kinases\SB\04252008Solcomp\J1_10X\m05012008_sbsoly_12_10x_j1_5.raw		0	2507.13803		0	TRUE	0	-777.777
-1	1	0	0.077	0.27	IPI:IPI00220327.3	66149	SPACER	SWISS-PROT:P04264|ENSEMBL:ENSP00000252244|REFSEQ:NP_006112|H-INV:HIT000261150|VEGA:OTTHUMP00000167602 Tax_Id=9606 Gene_Symbol=KRT1 Keratin, type II cytoskeletal 1	MSGECAPNVSVSVSTSHTTISGGGSR	861.0589	2580.1548	3	40	-777.777	-777.777	-777.777	-777.777	0	0	2481.6166	0	0	0	2580.1544	861.0572229	2580.149881	0	FALSE			-777.777	-777.777	-777.777	1	39.6	M:\Monica\MSDATA\Kinases\SB\04252008Solcomp\J1_10X\MSQuantCompatible_Kinases_SB_04252008Solcomp_J1_10X_combo_mascot_results.html	1Met(ox)	1	-777.777	-777.777	M:\Monica\MSDATA\Kinases\SB\04252008Solcomp\J1_10X\m05012008_sbsoly_12_10x_j1_6.raw		0	2507.13803		0	TRUE	0	-777.777
-1	1	0	0.077	0.27	IPI:IPI00220327.3	66149	SPACER	SWISS-PROT:P04264|ENSEMBL:ENSP00000252244|REFSEQ:NP_006112|H-INV:HIT000261150|VEGA:OTTHUMP00000167602 Tax_Id=9606 Gene_Symbol=KRT1 Keratin, type II cytoskeletal 1	MSGECAPNVSVSVSTSHTTISGGGSR	855.7294	2564.1664	3	33	-777.777	-777.777	-777.777	-777.777	2504.7454	0	2506.4008	2505.944181	2506.7043	9146.334534	2564.1594	855.727745	2564.161447	2564.157857	FALSE			-777.777	-777.777	-777.777	1	28.5	M:\Monica\MSDATA\Kinases\SB\04252008Solcomp\J1_10X\MSQuantCompatible_Kinases_SB_04252008Solcomp_J1_10X_combo_mascot_results.html		1	-777.777	-777.777	M:\Monica\MSDATA\Kinases\SB\04252008Solcomp\J1_10X\m05012008_sbsoly_12_10x_j1_5.raw		1294694.014	2507.13803		855.7290051	TRUE	855.7273501	-777.777
-1	1	0	0.077	0.27	IPI:IPI00220327.3	66149	SPACER	SWISS-PROT:P04264|ENSEMBL:ENSP00000252244|REFSEQ:NP_006112|H-INV:HIT000261150|VEGA:OTTHUMP00000167602 Tax_Id=9606 Gene_Symbol=KRT1 Keratin, type II cytoskeletal 1	MSGECAPNVSVSVSTSHTTISGGGSR	861.0595	2580.1566	3	31	-777.777	-777.777	-777.777	-777.777	0	0	2500.9705	0	0	0	2580.1544	861.0578229	2580.151681	0	FALSE			-777.777	-777.777	-777.777	1	29.2	M:\Monica\MSDATA\Kinases\SB\04252008Solcomp\J1_10X\MSQuantCompatible_Kinases_SB_04252008Solcomp_J1_10X_combo_mascot_results.html	1Met(ox)	1	-777.777	-777.777	M:\Monica\MSDATA\Kinases\SB\04252008Solcomp\J1_10X\m05012008_sbsoly_12_10x_j1_6.raw		0	2507.13803		0	TRUE	0	-777.777
-1	1	0	0.077	0.27	IPI:IPI00220327.3	66149	SPACER	SWISS-PROT:P04264|ENSEMBL:ENSP00000252244|REFSEQ:NP_006112|H-INV:HIT000261150|VEGA:OTTHUMP00000167602 Tax_Id=9606 Gene_Symbol=KRT1 Keratin, type II cytoskeletal 1	NKLNDLEDALQQAK	800.4218	1598.829	2	116	-777.777	-777.777	-777.777	-777.777	3713.812128	36.08758121	3729.5309	3716.347025	3724.1557	12335.02452	1598.8264	800.4203746	1598.826224	1598.826694	FALSE			-777.777	-777.777	-777.777	1	97.9	M:\Monica\MSDATA\Kinases\SB\04252008Solcomp\J1_10X\MSQuantCompatible_Kinases_SB_04252008Solcomp_J1_10X_combo_mascot_results.html		1	-777.777	-777.777	M:\Monica\MSDATA\Kinases\SB\04252008Solcomp\J1_10X\m05012008_sbsoly_12_10x_j1_2.raw		2137963.874	1598.826375		800.4217734	TRUE	800.420348	-777.777
-1	1	0	0.077	0.27	IPI:IPI00220327.3	66149	SPACER	SWISS-PROT:P04264|ENSEMBL:ENSP00000252244|REFSEQ:NP_006112|H-INV:HIT000261150|VEGA:OTTHUMP00000167602 Tax_Id=9606 Gene_Symbol=KRT1 Keratin, type II cytoskeletal 1	NKLNDLEDALQQAK	800.4218	1598.829	2	116	-777.777	-777.777	-777.777	-777.777	3015.728172	13.73556451	3013.3525	3019.381049	3020.4205	248984.0067	1598.8264	800.4203746	1598.826224	1598.825796	FALSE			-777.777	-777.777	-777.777	1	98	M:\Monica\MSDATA\Kinases\SB\04252008Solcomp\J1_10X\MSQuantCompatible_Kinases_SB_04252008Solcomp_J1_10X_combo_mascot_results.html		1	-777.777	-777.777	M:\Monica\MSDATA\Kinases\SB\04252008Solcomp\J1_10X\m05012008_sbsoly_12_10x_j1_4.raw		57316666.23	1598.826375		800.4215952	TRUE	800.4201698	-777.777
-1	1	0	0.077	0.27	IPI:IPI00220327.3	66149	SPACER	SWISS-PROT:P04264|ENSEMBL:ENSP00000252244|REFSEQ:NP_006112|H-INV:HIT000261150|VEGA:OTTHUMP00000167602 Tax_Id=9606 Gene_Symbol=KRT1 Keratin, type II cytoskeletal 1	NKLNDLEDALQQAK	800.4216	1598.8287	2	112	-777.777	-777.777	-777.777	-777.777	0	0	3694.2282	0	0	0	1598.8264	800.4201746	1598.825824	0	FALSE			-777.777	-777.777	-777.777	1	93.6	M:\Monica\MSDATA\Kinases\SB\04252008Solcomp\J1_10X\MSQuantCompatible_Kinases_SB_04252008Solcomp_J1_10X_combo_mascot_results.html		1	-777.777	-777.777	M:\Monica\MSDATA\Kinases\SB\04252008Solcomp\J1_10X\m05012008_sbsoly_12_10x_j1_2.raw		0	1598.826375		0	TRUE	0	-777.777
-1	1	0	0.077	0.27	IPI:IPI00220327.3	66149	SPACER	SWISS-PROT:P04264|ENSEMBL:ENSP00000252244|REFSEQ:NP_006112|H-INV:HIT000261150|VEGA:OTTHUMP00000167602 Tax_Id=9606 Gene_Symbol=KRT1 Keratin, type II cytoskeletal 1	NKLNDLEDALQQAK	800.4216	1598.8286	2	110	-777.777	-777.777	-777.777	-777.777	3035.414367	8.958247331	3026.7499	3032.440179	3029.3869	192706.1582	1598.8264	800.4201746	1598.825824	1598.823169	FALSE			-777.777	-777.777	-777.777	1	96.2	M:\Monica\MSDATA\Kinases\SB\04252008Solcomp\J1_10X\MSQuantCompatible_Kinases_SB_04252008Solcomp_J1_10X_combo_mascot_results.html		1	-777.777	-777.777	M:\Monica\MSDATA\Kinases\SB\04252008Solcomp\J1_10X\m05012008_sbsoly_12_10x_j1_6.raw		41714006.57	1598.826375		800.421099	TRUE	800.4196736	-777.777
-1	1	0	0.077	0.27	IPI:IPI00220327.3	66149	SPACER	SWISS-PROT:P04264|ENSEMBL:ENSP00000252244|REFSEQ:NP_006112|H-INV:HIT000261150|VEGA:OTTHUMP00000167602 Tax_Id=9606 Gene_Symbol=KRT1 Keratin, type II cytoskeletal 1	NKLNDLEDALQQAK	800.4216	1598.8287	2	102	-777.777	-777.777	-777.777	-777.777	3547.356923	57.68984199	3545.5735	3557.381307	3567.0627	6745.773652	1598.8264	800.4201746	1598.825824	1598.827969	FALSE			-777.777	-777.777	-777.777	1	84.7	M:\Monica\MSDATA\Kinases\SB\04252008Solcomp\J1_10X\MSQuantCompatible_Kinases_SB_04252008Solcomp_J1_10X_combo_mascot_results.html		1	-777.777	-777.777	M:\Monica\MSDATA\Kinases\SB\04252008Solcomp\J1_10X\m05012008_sbsoly_12_10x_j1_3.raw		1588239.301	1598.826375		800.4219927	TRUE	800.4205673	-777.777
-1	1	0	0.077	0.27	IPI:IPI00220327.3	66149	SPACER	SWISS-PROT:P04264|ENSEMBL:ENSP00000252244|REFSEQ:NP_006112|H-INV:HIT000261150|VEGA:OTTHUMP00000167602 Tax_Id=9606 Gene_Symbol=KRT1 Keratin, type II cytoskeletal 1	NKLNDLEDALQQAK	800.4217	1598.8289	2	101	-777.777	-777.777	-777.777	-777.777	3907.543644	16.00362709	3904.8236	3902.40964	3905.123	6454.195295	1598.8264	800.4202746	1598.826024	1598.827968	FALSE			-777.777	-777.777	-777.777	1	86.7	M:\Monica\MSDATA\Kinases\SB\04252008Solcomp\J1_10X\MSQuantCompatible_Kinases_SB_04252008Solcomp_J1_10X_combo_mascot_results.html		1	-777.777	-777.777	M:\Monica\MSDATA\Kinases\SB\04252008Solcomp\J1_10X\m05012008_sbsoly_12_10x_j1_1.raw		1525322.499	1598.826375		800.4220234	TRUE	800.4205979	-777.777
-1	1	0	0.077	0.27	IPI:IPI00220327.3	66149	SPACER	SWISS-PROT:P04264|ENSEMBL:ENSP00000252244|REFSEQ:NP_006112|H-INV:HIT000261150|VEGA:OTTHUMP00000167602 Tax_Id=9606 Gene_Symbol=KRT1 Keratin, type II cytoskeletal 1	NKLNDLEDALQQAK	800.4217	1598.8288	2	97	-777.777	-777.777	-777.777	-777.777	0	0	3574.0064	0	0	0	1598.8264	800.4202746	1598.826024	0	FALSE			-777.777	-777.777	-777.777	1	83.1	M:\Monica\MSDATA\Kinases\SB\04252008Solcomp\J1_10X\MSQuantCompatible_Kinases_SB_04252008Solcomp_J1_10X_combo_mascot_results.html		1	-777.777	-777.777	M:\Monica\MSDATA\Kinases\SB\04252008Solcomp\J1_10X\m05012008_sbsoly_12_10x_j1_3.raw		0	1598.826375		0	TRUE	0	-777.777
-1	1	0	0.077	0.27	IPI:IPI00220327.3	66149	SPACER	SWISS-PROT:P04264|ENSEMBL:ENSP00000252244|REFSEQ:NP_006112|H-INV:HIT000261150|VEGA:OTTHUMP00000167602 Tax_Id=9606 Gene_Symbol=KRT1 Keratin, type II cytoskeletal 1	NKLNDLEDALQQAK	800.4216	1598.8287	2	95	-777.777	-777.777	-777.777	-777.777	0	0	3570.131	0	0	0	1598.8264	800.4201746	1598.825824	0	FALSE			-777.777	-777.777	-777.777	1	77	M:\Monica\MSDATA\Kinases\SB\04252008Solcomp\J1_10X\MSQuantCompatible_Kinases_SB_04252008Solcomp_J1_10X_combo_mascot_results.html		1	-777.777	-777.777	M:\Monica\MSDATA\Kinases\SB\04252008Solcomp\J1_10X\m05012008_sbsoly_12_10x_j1_3.raw		0	1598.826375		0	TRUE	0	-777.777
-1	1	0	0.077	0.27	IPI:IPI00220327.3	66149	SPACER	SWISS-PROT:P04264|ENSEMBL:ENSP00000252244|REFSEQ:NP_006112|H-INV:HIT000261150|VEGA:OTTHUMP00000167602 Tax_Id=9606 Gene_Symbol=KRT1 Keratin, type II cytoskeletal 1	NKLNDLEDALQQAK	800.4203	1598.8259	2	94	-777.777	-777.777	-777.777	-777.777	0	0	3706.5501	0	0	0	1598.8264	800.4188746	1598.823224	0	FALSE			-777.777	-777.777	-777.777	1	75.4	M:\Monica\MSDATA\Kinases\SB\04252008Solcomp\J1_10X\MSQuantCompatible_Kinases_SB_04252008Solcomp_J1_10X_combo_mascot_results.html		1	-777.777	-777.777	M:\Monica\MSDATA\Kinases\SB\04252008Solcomp\J1_10X\m05012008_sbsoly_12_10x_j1_2.raw		0	1598.826375		0	TRUE	0	-777.777
-1	1	0	0.077	0.27	IPI:IPI00220327.3	66149	SPACER	SWISS-PROT:P04264|ENSEMBL:ENSP00000252244|REFSEQ:NP_006112|H-INV:HIT000261150|VEGA:OTTHUMP00000167602 Tax_Id=9606 Gene_Symbol=KRT1 Keratin, type II cytoskeletal 1	NKLNDLEDALQQAK	800.4298	1598.845	2	92	-777.777	-777.777	-777.777	-777.777	3006.2387	0	3003.7235	3008.830465	3008.1107	190204.5257	1598.8264	800.4283745	1598.842224	1598.826032	FALSE			-777.777	-777.777	-777.777	1	77.7	M:\Monica\MSDATA\Kinases\SB\04252008Solcomp\J1_10X\MSQuantCompatible_Kinases_SB_04252008Solcomp_J1_10X_combo_mascot_results.html		1	-777.777	-777.777	M:\Monica\MSDATA\Kinases\SB\04252008Solcomp\J1_10X\m05012008_sbsoly_12_10x_j1_5.raw		35647753.41	1598.826375		800.4216846	TRUE	800.4202592	-777.777
-1	1	0	0.077	0.27	IPI:IPI00220327.3	66149	SPACER	SWISS-PROT:P04264|ENSEMBL:ENSP00000252244|REFSEQ:NP_006112|H-INV:HIT000261150|VEGA:OTTHUMP00000167602 Tax_Id=9606 Gene_Symbol=KRT1 Keratin, type II cytoskeletal 1	NKLNDLEDALQQAK	800.4215	1598.8285	2	92	-777.777	-777.777	-777.777	-777.777	0	0	3028.4961	0	0	0	1598.8264	800.4200746	1598.825624	0	FALSE			-777.777	-777.777	-777.777	1	76	M:\Monica\MSDATA\Kinases\SB\04252008Solcomp\J1_10X\MSQuantCompatible_Kinases_SB_04252008Solcomp_J1_10X_combo_mascot_results.html		1	-777.777	-777.777	M:\Monica\MSDATA\Kinases\SB\04252008Solcomp\J1_10X\m05012008_sbsoly_12_10x_j1_4.raw		0	1598.826375		0	TRUE	0	-777.777
-1	1	0	0.077	0.27	IPI:IPI00220327.3	66149	SPACER	SWISS-PROT:P04264|ENSEMBL:ENSP00000252244|REFSEQ:NP_006112|H-INV:HIT000261150|VEGA:OTTHUMP00000167602 Tax_Id=9606 Gene_Symbol=KRT1 Keratin, type II cytoskeletal 1	NKLNDLEDALQQAK	800.4198	1598.825	2	91	-777.777	-777.777	-777.777	-777.777	0	0	3911.0241	0	0	0	1598.8264	800.4183746	1598.822224	0	FALSE			-777.777	-777.777	-777.777	1	70.9	M:\Monica\MSDATA\Kinases\SB\04252008Solcomp\J1_10X\MSQuantCompatible_Kinases_SB_04252008Solcomp_J1_10X_combo_mascot_results.html		1	-777.777	-777.777	M:\Monica\MSDATA\Kinases\SB\04252008Solcomp\J1_10X\m05012008_sbsoly_12_10x_j1_1.raw		0	1598.826375		0	TRUE	0	-777.777
-1	1	0	0.077	0.27	IPI:IPI00220327.3	66149	SPACER	SWISS-PROT:P04264|ENSEMBL:ENSP00000252244|REFSEQ:NP_006112|H-INV:HIT000261150|VEGA:OTTHUMP00000167602 Tax_Id=9606 Gene_Symbol=KRT1 Keratin, type II cytoskeletal 1	NKLNDLEDALQQAK	800.4213	1598.8281	2	87	-777.777	-777.777	-777.777	-777.777	0	0	3740.3307	0	0	0	1598.8264	800.4198746	1598.825224	0	FALSE			-777.777	-777.777	-777.777	1	72.6	M:\Monica\MSDATA\Kinases\SB\04252008Solcomp\J1_10X\MSQuantCompatible_Kinases_SB_04252008Solcomp_J1_10X_combo_mascot_results.html		1	-777.777	-777.777	M:\Monica\MSDATA\Kinases\SB\04252008Solcomp\J1_10X\m05012008_sbsoly_12_10x_j1_2.raw		0	1598.826375		0	TRUE	0	-777.777
-1	1	0	0.077	0.27	IPI:IPI00220327.3	66149	SPACER	SWISS-PROT:P04264|ENSEMBL:ENSP00000252244|REFSEQ:NP_006112|H-INV:HIT000261150|VEGA:OTTHUMP00000167602 Tax_Id=9606 Gene_Symbol=KRT1 Keratin, type II cytoskeletal 1	NKLNDLEDALQQAK	800.4214	1598.8283	2	68	-777.777	-777.777	-777.777	-777.777	0	0	3578.6682	0	0	0	1598.8264	800.4199746	1598.825424	0	FALSE			-777.777	-777.777	-777.777	1	53.9	M:\Monica\MSDATA\Kinases\SB\04252008Solcomp\J1_10X\MSQuantCompatible_Kinases_SB_04252008Solcomp_J1_10X_combo_mascot_results.html		1	-777.777	-777.777	M:\Monica\MSDATA\Kinases\SB\04252008Solcomp\J1_10X\m05012008_sbsoly_12_10x_j1_3.raw		0	1598.826375		0	TRUE	0	-777.777
-1	1	0	0.077	0.27	IPI:IPI00220327.3	66149	SPACER	SWISS-PROT:P04264|ENSEMBL:ENSP00000252244|REFSEQ:NP_006112|H-INV:HIT000261150|VEGA:OTTHUMP00000167602 Tax_Id=9606 Gene_Symbol=KRT1 Keratin, type II cytoskeletal 1	NKLNDLEDALQQAK	533.9514	1598.8325	3	67	-777.777	-777.777	-777.777	-777.777	3017.691323	9.422225605	3014.1862	3020.043723	3020.4205	98036.84232	1598.8264	533.9510806	1598.831454	1598.828394	FALSE			-777.777	-777.777	-777.777	1	51.2	M:\Monica\MSDATA\Kinases\SB\04252008Solcomp\J1_10X\MSQuantCompatible_Kinases_SB_04252008Solcomp_J1_10X_combo_mascot_results.html		1	-777.777	-777.777	M:\Monica\MSDATA\Kinases\SB\04252008Solcomp\J1_10X\m05012008_sbsoly_12_10x_j1_4.raw		42853506.5	1598.826375		533.9497716	TRUE	533.9494522	-777.777
-1	1	0	0.077	0.27	IPI:IPI00220327.3	66149	SPACER	SWISS-PROT:P04264|ENSEMBL:ENSP00000252244|REFSEQ:NP_006112|H-INV:HIT000261150|VEGA:OTTHUMP00000167602 Tax_Id=9606 Gene_Symbol=KRT1 Keratin, type II cytoskeletal 1	NKLNDLEDALQQAK	533.9513	1598.8321	3	52	-777.777	-777.777	-777.777	-777.777	3010.0242	0	3003.1777	3008.965425	3008.1107	70501.10377	1598.8264	533.9509806	1598.831154	1598.829222	FALSE			-777.777	-777.777	-777.777	1	36.3	M:\Monica\MSDATA\Kinases\SB\04252008Solcomp\J1_10X\MSQuantCompatible_Kinases_SB_04252008Solcomp_J1_10X_combo_mascot_results.html		1	-777.777	-777.777	M:\Monica\MSDATA\Kinases\SB\04252008Solcomp\J1_10X\m05012008_sbsoly_12_10x_j1_5.raw		29211143.97	1598.826375		533.9506182	TRUE	533.9502988	-777.777
-1	1	0	0.077	0.27	IPI:IPI00220327.3	66149	SPACER	SWISS-PROT:P04264|ENSEMBL:ENSP00000252244|REFSEQ:NP_006112|H-INV:HIT000261150|VEGA:OTTHUMP00000167602 Tax_Id=9606 Gene_Symbol=KRT1 Keratin, type II cytoskeletal 1	NKLNDLEDALQQAK	533.9495	1598.8268	3	52	-777.777	-777.777	-777.777	-777.777	0	0	3027.2709	3033.360949	3032.9434	78345.93014	1598.8264	533.9491806	1598.825754	1598.824009	FALSE			-777.777	-777.777	-777.777	1	38.5	M:\Monica\MSDATA\Kinases\SB\04252008Solcomp\J1_10X\MSQuantCompatible_Kinases_SB_04252008Solcomp_J1_10X_combo_mascot_results.html		1	-777.777	-777.777	M:\Monica\MSDATA\Kinases\SB\04252008Solcomp\J1_10X\m05012008_sbsoly_12_10x_j1_6.raw		0	1598.826375		533.949212	TRUE	533.9488926	-777.777
-1	1	0	0.077	0.27	IPI:IPI00220327.3	66149	SPACER	SWISS-PROT:P04264|ENSEMBL:ENSP00000252244|REFSEQ:NP_006112|H-INV:HIT000261150|VEGA:OTTHUMP00000167602 Tax_Id=9606 Gene_Symbol=KRT1 Keratin, type II cytoskeletal 1	NKLNDLEDALQQAK	533.9505	1598.8298	3	45	-777.777	-777.777	-777.777	-777.777	3542.069094	51.28110676	3570.7215	3548.868344	3554.4246	2963.887386	1598.8264	533.9501806	1598.828754	1598.827816	FALSE			-777.777	-777.777	-777.777	1	25.5	M:\Monica\MSDATA\Kinases\SB\04252008Solcomp\J1_10X\MSQuantCompatible_Kinases_SB_04252008Solcomp_J1_10X_combo_mascot_results.html		1	-777.777	-777.777	M:\Monica\MSDATA\Kinases\SB\04252008Solcomp\J1_10X\m05012008_sbsoly_12_10x_j1_3.raw		1175371.889	1598.826375		533.9497077	TRUE	533.9493884	-777.777
-1	1	0	0.077	0.27	IPI:IPI00220327.3	66149	SPACER	SWISS-PROT:P04264|ENSEMBL:ENSP00000252244|REFSEQ:NP_006112|H-INV:HIT000261150|VEGA:OTTHUMP00000167602 Tax_Id=9606 Gene_Symbol=KRT1 Keratin, type II cytoskeletal 1	NKLNDLEDALQQAK	533.9498	1598.8276	3	44	-777.777	-777.777	-777.777	-777.777	0	0	3574.3435	0	0	0	1598.8264	533.9494806	1598.826654	0	FALSE			-777.777	-777.777	-777.777	1	30.7	M:\Monica\MSDATA\Kinases\SB\04252008Solcomp\J1_10X\MSQuantCompatible_Kinases_SB_04252008Solcomp_J1_10X_combo_mascot_results.html		1	-777.777	-777.777	M:\Monica\MSDATA\Kinases\SB\04252008Solcomp\J1_10X\m05012008_sbsoly_12_10x_j1_3.raw		0	1598.826375		0	TRUE	0	-777.777
-1	1	0	0.077	0.27	IPI:IPI00220327.3	66149	SPACER	SWISS-PROT:P04264|ENSEMBL:ENSP00000252244|REFSEQ:NP_006112|H-INV:HIT000261150|VEGA:OTTHUMP00000167602 Tax_Id=9606 Gene_Symbol=KRT1 Keratin, type II cytoskeletal 1	NKLNDLEDALQQAK	533.9495	1598.8268	3	41	-777.777	-777.777	-777.777	-777.777	0	0	3545.2702	0	0	0	1598.8264	533.9491806	1598.825754	0	FALSE			-777.777	-777.777	-777.777	1	28.8	M:\Monica\MSDATA\Kinases\SB\04252008Solcomp\J1_10X\MSQuantCompatible_Kinases_SB_04252008Solcomp_J1_10X_combo_mascot_results.html		1	-777.777	-777.777	M:\Monica\MSDATA\Kinases\SB\04252008Solcomp\J1_10X\m05012008_sbsoly_12_10x_j1_3.raw		0	1598.826375		0	TRUE	0	-777.777
-1	1	0	0.077	0.27	IPI:IPI00220327.3	66149	SPACER	SWISS-PROT:P04264|ENSEMBL:ENSP00000252244|REFSEQ:NP_006112|H-INV:HIT000261150|VEGA:OTTHUMP00000167602 Tax_Id=9606 Gene_Symbol=KRT1 Keratin, type II cytoskeletal 1	NKLNDLEDALQQAK	533.9505	1598.8298	3	41	-777.777	-777.777	-777.777	-777.777	0	0	3526.8387	0	0	0	1598.8264	533.9501806	1598.828754	0	FALSE			-777.777	-777.777	-777.777	1	26.9	M:\Monica\MSDATA\Kinases\SB\04252008Solcomp\J1_10X\MSQuantCompatible_Kinases_SB_04252008Solcomp_J1_10X_combo_mascot_results.html		1	-777.777	-777.777	M:\Monica\MSDATA\Kinases\SB\04252008Solcomp\J1_10X\m05012008_sbsoly_12_10x_j1_3.raw		0	1598.826375		0	TRUE	0	-777.777
-1	1	0	0.077	0.27	IPI:IPI00220327.3	66149	SPACER	SWISS-PROT:P04264|ENSEMBL:ENSP00000252244|REFSEQ:NP_006112|H-INV:HIT000261150|VEGA:OTTHUMP00000167602 Tax_Id=9606 Gene_Symbol=KRT1 Keratin, type II cytoskeletal 1	NKLNDLEDALQQAK	533.9513	1598.8322	3	33	-777.777	-777.777	-777.777	-777.777	3913.562417	9.388901624	3906.3063	3905.28237	3905.123	3560.604654	1598.8264	533.9509806	1598.831154	1598.829413	FALSE			-777.777	-777.777	-777.777	1	26.6	M:\Monica\MSDATA\Kinases\SB\04252008Solcomp\J1_10X\MSQuantCompatible_Kinases_SB_04252008Solcomp_J1_10X_combo_mascot_results.html		1	-777.777	-777.777	M:\Monica\MSDATA\Kinases\SB\04252008Solcomp\J1_10X\m05012008_sbsoly_12_10x_j1_1.raw		1309980.057	1598.826375		533.9513393	TRUE	533.9510199	-777.777
-1	1	0	0.077	0.27	IPI:IPI00220327.3	66149	SPACER	SWISS-PROT:P04264|ENSEMBL:ENSP00000252244|REFSEQ:NP_006112|H-INV:HIT000261150|VEGA:OTTHUMP00000167602 Tax_Id=9606 Gene_Symbol=KRT1 Keratin, type II cytoskeletal 1	NKLNDLEDALQQAK	533.9497	1598.8272	3	23	-777.777	-777.777	-777.777	-777.777	0	0	3714.3323	0	0	0	1598.8264	533.9493806	1598.826354	0	FALSE			-777.777	-777.777	-777.777	1	14.3	M:\Monica\MSDATA\Kinases\SB\04252008Solcomp\J1_10X\MSQuantCompatible_Kinases_SB_04252008Solcomp_J1_10X_combo_mascot_results.html		1	-777.777	-777.777	M:\Monica\MSDATA\Kinases\SB\04252008Solcomp\J1_10X\m05012008_sbsoly_12_10x_j1_2.raw		0	1598.826375		0	FALSE	0	-777.777
-1	1	0	0.077	0.27	IPI:IPI00220327.3	66149	SPACER	SWISS-PROT:P04264|ENSEMBL:ENSP00000252244|REFSEQ:NP_006112|H-INV:HIT000261150|VEGA:OTTHUMP00000167602 Tax_Id=9606 Gene_Symbol=KRT1 Keratin, type II cytoskeletal 1	NKLNDLEDALQQAK	533.9497	1598.8272	3	16	-777.777	-777.777	-777.777	-777.777	0	0	3705.9514	0	0	0	1598.8264	533.9493806	1598.826354	0	FALSE			-777.777	-777.777	-777.777	1	11.6	M:\Monica\MSDATA\Kinases\SB\04252008Solcomp\J1_10X\MSQuantCompatible_Kinases_SB_04252008Solcomp_J1_10X_combo_mascot_results.html		1	-777.777	-777.777	M:\Monica\MSDATA\Kinases\SB\04252008Solcomp\J1_10X\m05012008_sbsoly_12_10x_j1_2.raw		0	1598.826375		0	FALSE	0	-777.777
-1	1	0	0.077	0.27	IPI:IPI00220327.3	66149	SPACER	SWISS-PROT:P04264|ENSEMBL:ENSP00000252244|REFSEQ:NP_006112|H-INV:HIT000261150|VEGA:OTTHUMP00000167602 Tax_Id=9606 Gene_Symbol=KRT1 Keratin, type II cytoskeletal 1	NKYEDEINK	576.7789	1151.5432	2	38	-777.777	-777.777	-777.777	-777.777	1033.36374	30.5570868	1024.5667	1030.30349	1037.3012	116.1915354	1151.5458	576.7784028	1151.54228	1151.545223	FALSE			-777.777	-777.777	-777.777	1	24.4	M:\Monica\MSDATA\Kinases\SB\04252008Solcomp\J1_10X\MSQuantCompatible_Kinases_SB_04252008Solcomp_J1_10X_combo_mascot_results.html		1	-777.777	-777.777	M:\Monica\MSDATA\Kinases\SB\04252008Solcomp\J1_10X\m05012008_sbsoly_12_10x_j1_4.raw		32312.254	1151.545855		576.7801901	TRUE	576.779693	-777.777
-1	1	0	0.077	0.27	IPI:IPI00220327.3	66149	SPACER	SWISS-PROT:P04264|ENSEMBL:ENSP00000252244|REFSEQ:NP_006112|H-INV:HIT000261150|VEGA:OTTHUMP00000167602 Tax_Id=9606 Gene_Symbol=KRT1 Keratin, type II cytoskeletal 1	NKYEDEINK	576.7811	1151.5476	2	33	-777.777	-777.777	-777.777	-777.777	0	0	918.4038	922.089673	922.1082	684.4618593	1151.5458	576.7806028	1151.54668	1151.544373	FALSE			-777.777	-777.777	-777.777	1	1.6	M:\Monica\MSDATA\Kinases\SB\04252008Solcomp\J1_10X\MSQuantCompatible_Kinases_SB_04252008Solcomp_J1_10X_combo_mascot_results.html		1	-777.777	-777.777	M:\Monica\MSDATA\Kinases\SB\04252008Solcomp\J1_10X\m05012008_sbsoly_12_10x_j1_6.raw		0	1151.545855		576.779267	TRUE	576.7787698	-777.777
-1	1	0	0.077	0.27	IPI:IPI00220327.3	66149	SPACER	SWISS-PROT:P04264|ENSEMBL:ENSP00000252244|REFSEQ:NP_006112|H-INV:HIT000261150|VEGA:OTTHUMP00000167602 Tax_Id=9606 Gene_Symbol=KRT1 Keratin, type II cytoskeletal 1	NKYEDEINK	576.7802	1151.5458	2	27	-777.777	-777.777	-777.777	-777.777	913.6746651	10.143166	905.7906	910.5423417	910.7519	676.5288462	1151.5458	576.7797028	1151.54488	1151.544786	FALSE			-777.777	-777.777	-777.777	1	12.5	M:\Monica\MSDATA\Kinases\SB\04252008Solcomp\J1_10X\MSQuantCompatible_Kinases_SB_04252008Solcomp_J1_10X_combo_mascot_results.html		1	-777.777	-777.777	M:\Monica\MSDATA\Kinases\SB\04252008Solcomp\J1_10X\m05012008_sbsoly_12_10x_j1_5.raw		264180.4126	1151.545855		576.7801437	TRUE	576.7796465	-777.777
-1	1	0	0.077	0.27	IPI:IPI00220327.3	66149	SPACER	SWISS-PROT:P04264|ENSEMBL:ENSP00000252244|REFSEQ:NP_006112|H-INV:HIT000261150|VEGA:OTTHUMP00000167602 Tax_Id=9606 Gene_Symbol=KRT1 Keratin, type II cytoskeletal 1	NKYEDEINK	576.7813	1151.548	2	17	-777.777	-777.777	-777.777	-777.777	0	0	1034.222	0	0	0	1151.5458	576.7808028	1151.54708	0	FALSE			-777.777	-777.777	-777.777	1	0.3	M:\Monica\MSDATA\Kinases\SB\04252008Solcomp\J1_10X\MSQuantCompatible_Kinases_SB_04252008Solcomp_J1_10X_combo_mascot_results.html		1	-777.777	-777.777	M:\Monica\MSDATA\Kinases\SB\04252008Solcomp\J1_10X\m05012008_sbsoly_12_10x_j1_4.raw		0	1151.545855		0	FALSE	0	-777.777
-1	1	0	0.077	0.27	IPI:IPI00220327.3	66149	SPACER	SWISS-PROT:P04264|ENSEMBL:ENSP00000252244|REFSEQ:NP_006112|H-INV:HIT000261150|VEGA:OTTHUMP00000167602 Tax_Id=9606 Gene_Symbol=KRT1 Keratin, type II cytoskeletal 1	NKYEDEINK	576.78	1151.5454	2	17	-777.777	-777.777	-777.777	-777.777	0	0	1041.0944	0	0	0	1151.5458	576.7795028	1151.54448	0	FALSE			-777.777	-777.777	-777.777	1	6.1	M:\Monica\MSDATA\Kinases\SB\04252008Solcomp\J1_10X\MSQuantCompatible_Kinases_SB_04252008Solcomp_J1_10X_combo_mascot_results.html		1	-777.777	-777.777	M:\Monica\MSDATA\Kinases\SB\04252008Solcomp\J1_10X\m05012008_sbsoly_12_10x_j1_3.raw		0	1151.545855		0	FALSE	0	-777.777
-1	1	0	0.077	0.27	IPI:IPI00220327.3	66149	SPACER	SWISS-PROT:P04264|ENSEMBL:ENSP00000252244|REFSEQ:NP_006112|H-INV:HIT000261150|VEGA:OTTHUMP00000167602 Tax_Id=9606 Gene_Symbol=KRT1 Keratin, type II cytoskeletal 1	NKYEDEINK	384.8558	1151.5456	3	29	-777.777	-777.777	-777.777	-777.777	0	0	919.0786	921.8210093	919.7777	145.88067	1151.5458	384.8560994	1151.54651	1151.547841	FALSE			-777.777	-777.777	-777.777	1	14.8	M:\Monica\MSDATA\Kinases\SB\04252008Solcomp\J1_10X\MSQuantCompatible_Kinases_SB_04252008Solcomp_J1_10X_combo_mascot_results.html		1	-777.777	-777.777	M:\Monica\MSDATA\Kinases\SB\04252008Solcomp\J1_10X\m05012008_sbsoly_12_10x_j1_6.raw		0	1151.545855		384.85632	TRUE	384.8566194	-777.777
-1	1	0	0.077	0.27	IPI:IPI00220327.3	66149	SPACER	SWISS-PROT:P04264|ENSEMBL:ENSP00000252244|REFSEQ:NP_006112|H-INV:HIT000261150|VEGA:OTTHUMP00000167602 Tax_Id=9606 Gene_Symbol=KRT1 Keratin, type II cytoskeletal 1	NMQDMVEDYR	666.7631	1331.5116	2	78	-777.777	-777.777	-777.777	-777.777	0	0	2207.111	2200.370726	2204.5286	21710.0637	1331.5122	666.7622293	1331.509933	1331.511204	FALSE			-777.777	-777.777	-777.777	1	70.6	M:\Monica\MSDATA\Kinases\SB\04252008Solcomp\J1_10X\MSQuantCompatible_Kinases_SB_04252008Solcomp_J1_10X_combo_mascot_results.html	2Met(ox)	1	-777.777	-777.777	M:\Monica\MSDATA\Kinases\SB\04252008Solcomp\J1_10X\m05012008_sbsoly_12_10x_j1_3.raw		0	1299.522375		666.7631178	TRUE	666.7622471	-777.777
-1	1	0	0.077	0.27	IPI:IPI00220327.3	66149	SPACER	SWISS-PROT:P04264|ENSEMBL:ENSP00000252244|REFSEQ:NP_006112|H-INV:HIT000261150|VEGA:OTTHUMP00000167602 Tax_Id=9606 Gene_Symbol=KRT1 Keratin, type II cytoskeletal 1	NMQDMVEDYR	666.763	1331.5115	2	77	-777.777	-777.777	-777.777	-777.777	0	0	2133.9831	2141.59362	2139.3151	31069.07352	1331.5122	666.7621293	1331.509733	1331.510728	FALSE			-777.777	-777.777	-777.777	1	70.8	M:\Monica\MSDATA\Kinases\SB\04252008Solcomp\J1_10X\MSQuantCompatible_Kinases_SB_04252008Solcomp_J1_10X_combo_mascot_results.html	2Met(ox)	1	-777.777	-777.777	M:\Monica\MSDATA\Kinases\SB\04252008Solcomp\J1_10X\m05012008_sbsoly_12_10x_j1_5.raw		0	1299.522375		666.7630248	TRUE	666.7621541	-777.777
-1	1	0	0.077	0.27	IPI:IPI00220327.3	66149	SPACER	SWISS-PROT:P04264|ENSEMBL:ENSP00000252244|REFSEQ:NP_006112|H-INV:HIT000261150|VEGA:OTTHUMP00000167602 Tax_Id=9606 Gene_Symbol=KRT1 Keratin, type II cytoskeletal 1	NMQDMVEDYR	650.7696	1299.5246	2	73	-777.777	-777.777	-777.777	-777.777	0	0	2780.4623	2784.113188	2783.8697	12183.8456	1299.5223	650.7687957	1299.523066	1299.521936	FALSE			-777.777	-777.777	-777.777	1	66.3	M:\Monica\MSDATA\Kinases\SB\04252008Solcomp\J1_10X\MSQuantCompatible_Kinases_SB_04252008Solcomp_J1_10X_combo_mascot_results.html		1	-777.777	-777.777	M:\Monica\MSDATA\Kinases\SB\04252008Solcomp\J1_10X\m05012008_sbsoly_12_10x_j1_3.raw		0	1299.522375		650.7684277	TRUE	650.7676234	-777.777
-1	1	0	0.077	0.27	IPI:IPI00220327.3	66149	SPACER	SWISS-PROT:P04264|ENSEMBL:ENSP00000252244|REFSEQ:NP_006112|H-INV:HIT000261150|VEGA:OTTHUMP00000167602 Tax_Id=9606 Gene_Symbol=KRT1 Keratin, type II cytoskeletal 1	NMQDMVEDYR	666.7631	1331.5116	2	66	-777.777	-777.777	-777.777	-777.777	0	0	2193.2315	2198.545709	2194.6183	20257.53219	1331.5122	666.7622293	1331.509933	1331.511062	FALSE			-777.777	-777.777	-777.777	1	59.3	M:\Monica\MSDATA\Kinases\SB\04252008Solcomp\J1_10X\MSQuantCompatible_Kinases_SB_04252008Solcomp_J1_10X_combo_mascot_results.html	2Met(ox)	1	-777.777	-777.777	M:\Monica\MSDATA\Kinases\SB\04252008Solcomp\J1_10X\m05012008_sbsoly_12_10x_j1_4.raw		0	1299.522375		666.7630854	TRUE	666.7622147	-777.777
-1	1	0	0.077	0.27	IPI:IPI00220327.3	66149	SPACER	SWISS-PROT:P04264|ENSEMBL:ENSP00000252244|REFSEQ:NP_006112|H-INV:HIT000261150|VEGA:OTTHUMP00000167602 Tax_Id=9606 Gene_Symbol=KRT1 Keratin, type II cytoskeletal 1	NMQDMVEDYR	666.7633	1331.5121	2	65	-777.777	-777.777	-777.777	-777.777	0	0	2169.3798	0	0	0	1331.5122	666.7624293	1331.510333	0	FALSE			-777.777	-777.777	-777.777	1	59.2	M:\Monica\MSDATA\Kinases\SB\04252008Solcomp\J1_10X\MSQuantCompatible_Kinases_SB_04252008Solcomp_J1_10X_combo_mascot_results.html	2Met(ox)	1	-777.777	-777.777	M:\Monica\MSDATA\Kinases\SB\04252008Solcomp\J1_10X\m05012008_sbsoly_12_10x_j1_4.raw		0	1299.522375		0	TRUE	0	-777.777
-1	1	0	0.077	0.27	IPI:IPI00220327.3	66149	SPACER	SWISS-PROT:P04264|ENSEMBL:ENSP00000252244|REFSEQ:NP_006112|H-INV:HIT000261150|VEGA:OTTHUMP00000167602 Tax_Id=9606 Gene_Symbol=KRT1 Keratin, type II cytoskeletal 1	NMQDMVEDYR	658.766	1315.5175	2	62	-777.777	-777.777	-777.777	-777.777	2584.3596	0	2581.5488	2581.68472	2573.9454	980.9075355	1315.5173	658.7651625	1315.5158	1315.517598	FALSE			-777.777	-777.777	-777.777	1	35.3	M:\Monica\MSDATA\Kinases\SB\04252008Solcomp\J1_10X\MSQuantCompatible_Kinases_SB_04252008Solcomp_J1_10X_combo_mascot_results.html	1Met(ox)	1	-777.777	-777.777	M:\Monica\MSDATA\Kinases\SB\04252008Solcomp\J1_10X\m05012008_sbsoly_12_10x_j1_2.raw		235537.2021	1299.522375		658.7663681	TRUE	658.7655307	-777.777
-1	1	0	0.077	0.27	IPI:IPI00220327.3	66149	SPACER	SWISS-PROT:P04264|ENSEMBL:ENSP00000252244|REFSEQ:NP_006112|H-INV:HIT000261150|VEGA:OTTHUMP00000167602 Tax_Id=9606 Gene_Symbol=KRT1 Keratin, type II cytoskeletal 1	NMQDMVEDYR	658.7664	1315.5183	2	62	-777.777	-777.777	-777.777	-777.777	2467.2659	0	2466.1945	2470.036966	2470.886	60684.4571	1315.5173	658.7655625	1315.5166	1315.517221	FALSE			-777.777	-777.777	-777.777	1	45.5	M:\Monica\MSDATA\Kinases\SB\04252008Solcomp\J1_10X\MSQuantCompatible_Kinases_SB_04252008Solcomp_J1_10X_combo_mascot_results.html	1Met(ox)	1	-777.777	-777.777	M:\Monica\MSDATA\Kinases\SB\04252008Solcomp\J1_10X\m05012008_sbsoly_12_10x_j1_5.raw		11490548.31	1299.522375		658.7662986	TRUE	658.7654611	-777.777
-1	1	0	0.077	0.27	IPI:IPI00220327.3	66149	SPACER	SWISS-PROT:P04264|ENSEMBL:ENSP00000252244|REFSEQ:NP_006112|H-INV:HIT000261150|VEGA:OTTHUMP00000167602 Tax_Id=9606 Gene_Symbol=KRT1 Keratin, type II cytoskeletal 1	NMQDMVEDYR	658.7663	1315.518	2	62	-777.777	-777.777	-777.777	-777.777	2458.9972	0	2457.6134	2460.08312	2460.8888	36296.9735	1315.5173	658.7654625	1315.5164	1315.517095	FALSE			-777.777	-777.777	-777.777	1	45.4	M:\Monica\MSDATA\Kinases\SB\04252008Solcomp\J1_10X\MSQuantCompatible_Kinases_SB_04252008Solcomp_J1_10X_combo_mascot_results.html	1Met(ox)	1	-777.777	-777.777	M:\Monica\MSDATA\Kinases\SB\04252008Solcomp\J1_10X\m05012008_sbsoly_12_10x_j1_4.raw		10984922.69	1299.522375		658.7662657	TRUE	658.7654282	-777.777
-1	1	0	0.077	0.27	IPI:IPI00220327.3	66149	SPACER	SWISS-PROT:P04264|ENSEMBL:ENSP00000252244|REFSEQ:NP_006112|H-INV:HIT000261150|VEGA:OTTHUMP00000167602 Tax_Id=9606 Gene_Symbol=KRT1 Keratin, type II cytoskeletal 1	NMQDMVEDYR	666.7628	1331.511	2	62	-777.777	-777.777	-777.777	-777.777	0	0	2169.9702	2165.239865	2164.9259	55504.71692	1331.5122	666.7619293	1331.509333	1331.510286	FALSE			-777.777	-777.777	-777.777	1	56.2	M:\Monica\MSDATA\Kinases\SB\04252008Solcomp\J1_10X\MSQuantCompatible_Kinases_SB_04252008Solcomp_J1_10X_combo_mascot_results.html	2Met(ox)	1	-777.777	-777.777	M:\Monica\MSDATA\Kinases\SB\04252008Solcomp\J1_10X\m05012008_sbsoly_12_10x_j1_6.raw		0	1299.522375		666.7629499	TRUE	666.7620792	-777.777
-1	1	0	0.077	0.27	IPI:IPI00220327.3	66149	SPACER	SWISS-PROT:P04264|ENSEMBL:ENSP00000252244|REFSEQ:NP_006112|H-INV:HIT000261150|VEGA:OTTHUMP00000167602 Tax_Id=9606 Gene_Symbol=KRT1 Keratin, type II cytoskeletal 1	NMQDMVEDYR	658.7663	1315.5181	2	61	-777.777	-777.777	-777.777	-777.777	0	0	2588.2862	0	0	0	1315.5173	658.7654625	1315.5164	0	FALSE			-777.777	-777.777	-777.777	1	40.9	M:\Monica\MSDATA\Kinases\SB\04252008Solcomp\J1_10X\MSQuantCompatible_Kinases_SB_04252008Solcomp_J1_10X_combo_mascot_results.html	1Met(ox)	1	-777.777	-777.777	M:\Monica\MSDATA\Kinases\SB\04252008Solcomp\J1_10X\m05012008_sbsoly_12_10x_j1_2.raw		0	1299.522375		0	TRUE	0	-777.777
-1	1	0	0.077	0.27	IPI:IPI00220327.3	66149	SPACER	SWISS-PROT:P04264|ENSEMBL:ENSP00000252244|REFSEQ:NP_006112|H-INV:HIT000261150|VEGA:OTTHUMP00000167602 Tax_Id=9606 Gene_Symbol=KRT1 Keratin, type II cytoskeletal 1	NMQDMVEDYR	658.7663	1315.518	2	61	-777.777	-777.777	-777.777	-777.777	2865.0595	0	2857.6143	2852.944962	2862.8722	921.5956698	1315.5173	658.7654625	1315.5164	1315.516839	FALSE			-777.777	-777.777	-777.777	1	44.6	M:\Monica\MSDATA\Kinases\SB\04252008Solcomp\J1_10X\MSQuantCompatible_Kinases_SB_04252008Solcomp_J1_10X_combo_mascot_results.html	1Met(ox)	1	-777.777	-777.777	M:\Monica\MSDATA\Kinases\SB\04252008Solcomp\J1_10X\m05012008_sbsoly_12_10x_j1_1.raw		202188.7095	1299.522375		658.7662288	TRUE	658.7653914	-777.777
-1	1	0	0.077	0.27	IPI:IPI00220327.3	66149	SPACER	SWISS-PROT:P04264|ENSEMBL:ENSP00000252244|REFSEQ:NP_006112|H-INV:HIT000261150|VEGA:OTTHUMP00000167602 Tax_Id=9606 Gene_Symbol=KRT1 Keratin, type II cytoskeletal 1	NMQDMVEDYR	658.7662	1315.5178	2	61	-777.777	-777.777	-777.777	-777.777	0	0	2485.2832	2489.440119	2488.674	42955.90312	1315.5173	658.7653625	1315.5162	1315.516425	FALSE			-777.777	-777.777	-777.777	1	43.6	M:\Monica\MSDATA\Kinases\SB\04252008Solcomp\J1_10X\MSQuantCompatible_Kinases_SB_04252008Solcomp_J1_10X_combo_mascot_results.html	1Met(ox)	1	-777.777	-777.777	M:\Monica\MSDATA\Kinases\SB\04252008Solcomp\J1_10X\m05012008_sbsoly_12_10x_j1_3.raw		0	1299.522375		658.7661624	TRUE	658.7653249	-777.777
-1	1	0	0.077	0.27	IPI:IPI00220327.3	66149	SPACER	SWISS-PROT:P04264|ENSEMBL:ENSP00000252244|REFSEQ:NP_006112|H-INV:HIT000261150|VEGA:OTTHUMP00000167602 Tax_Id=9606 Gene_Symbol=KRT1 Keratin, type II cytoskeletal 1	NMQDMVEDYR	658.7658	1315.5171	2	59	-777.777	-777.777	-777.777	-777.777	0	0	2367.1939	2370.202387	2371.9244	7417.969305	1315.5173	658.7649625	1315.5154	1315.514336	FALSE			-777.777	-777.777	-777.777	1	34.9	M:\Monica\MSDATA\Kinases\SB\04252008Solcomp\J1_10X\MSQuantCompatible_Kinases_SB_04252008Solcomp_J1_10X_combo_mascot_results.html	1Met(ox)	1	-777.777	-777.777	M:\Monica\MSDATA\Kinases\SB\04252008Solcomp\J1_10X\m05012008_sbsoly_12_10x_j1_6.raw		0	1299.522375		658.7658332	TRUE	658.7649957	-777.777
-1	1	0	0.077	0.27	IPI:IPI00220327.3	66149	SPACER	SWISS-PROT:P04264|ENSEMBL:ENSP00000252244|REFSEQ:NP_006112|H-INV:HIT000261150|VEGA:OTTHUMP00000167602 Tax_Id=9606 Gene_Symbol=KRT1 Keratin, type II cytoskeletal 1	NMQDMVEDYR	658.7659	1315.5172	2	58	-777.777	-777.777	-777.777	-777.777	0	0	2462.3739	0	0	0	1315.5173	658.7650625	1315.5156	0	FALSE			-777.777	-777.777	-777.777	1	40.1	M:\Monica\MSDATA\Kinases\SB\04252008Solcomp\J1_10X\MSQuantCompatible_Kinases_SB_04252008Solcomp_J1_10X_combo_mascot_results.html	1Met(ox)	1	-777.777	-777.777	M:\Monica\MSDATA\Kinases\SB\04252008Solcomp\J1_10X\m05012008_sbsoly_12_10x_j1_3.raw		0	1299.522375		0	TRUE	0	-777.777
-1	1	0	0.077	0.27	IPI:IPI00220327.3	66149	SPACER	SWISS-PROT:P04264|ENSEMBL:ENSP00000252244|REFSEQ:NP_006112|H-INV:HIT000261150|VEGA:OTTHUMP00000167602 Tax_Id=9606 Gene_Symbol=KRT1 Keratin, type II cytoskeletal 1	NMQDMVEDYR	658.766	1315.5174	2	57	-777.777	-777.777	-777.777	-777.777	0	0	2479.6342	0	0	0	1315.5173	658.7651625	1315.5158	0	FALSE			-777.777	-777.777	-777.777	1	44.1	M:\Monica\MSDATA\Kinases\SB\04252008Solcomp\J1_10X\MSQuantCompatible_Kinases_SB_04252008Solcomp_J1_10X_combo_mascot_results.html	1Met(ox)	1	-777.777	-777.777	M:\Monica\MSDATA\Kinases\SB\04252008Solcomp\J1_10X\m05012008_sbsoly_12_10x_j1_6.raw		0	1299.522375		0	TRUE	0	-777.777
-1	1	0	0.077	0.27	IPI:IPI00220327.3	66149	SPACER	SWISS-PROT:P04264|ENSEMBL:ENSP00000252244|REFSEQ:NP_006112|H-INV:HIT000261150|VEGA:OTTHUMP00000167602 Tax_Id=9606 Gene_Symbol=KRT1 Keratin, type II cytoskeletal 1	NMQDMVEDYR	666.7643	1331.5141	2	57	-777.777	-777.777	-777.777	-777.777	0	0	2193.1557	2198.596248	2198.7701	20718.71683	1331.5122	666.7634293	1331.512333	1331.510308	FALSE			-777.777	-777.777	-777.777	1	49.7	M:\Monica\MSDATA\Kinases\SB\04252008Solcomp\J1_10X\MSQuantCompatible_Kinases_SB_04252008Solcomp_J1_10X_combo_mascot_results.html	2Met(ox)	1	-777.777	-777.777	M:\Monica\MSDATA\Kinases\SB\04252008Solcomp\J1_10X\m05012008_sbsoly_12_10x_j1_2.raw		0	1299.522375		666.7629564	TRUE	666.7620858	-777.777
-1	1	0	0.077	0.27	IPI:IPI00220327.3	66149	SPACER	SWISS-PROT:P04264|ENSEMBL:ENSP00000252244|REFSEQ:NP_006112|H-INV:HIT000261150|VEGA:OTTHUMP00000167602 Tax_Id=9606 Gene_Symbol=KRT1 Keratin, type II cytoskeletal 1	NMQDMVEDYR	666.7632	1331.5119	2	57	-777.777	-777.777	-777.777	-777.777	0	0	2169.5982	0	0	0	1331.5122	666.7623293	1331.510133	0	FALSE			-777.777	-777.777	-777.777	1	49.9	M:\Monica\MSDATA\Kinases\SB\04252008Solcomp\J1_10X\MSQuantCompatible_Kinases_SB_04252008Solcomp_J1_10X_combo_mascot_results.html	2Met(ox)	1	-777.777	-777.777	M:\Monica\MSDATA\Kinases\SB\04252008Solcomp\J1_10X\m05012008_sbsoly_12_10x_j1_3.raw		0	1299.522375		0	TRUE	0	-777.777
-1	1	0	0.077	0.27	IPI:IPI00220327.3	66149	SPACER	SWISS-PROT:P04264|ENSEMBL:ENSP00000252244|REFSEQ:NP_006112|H-INV:HIT000261150|VEGA:OTTHUMP00000167602 Tax_Id=9606 Gene_Symbol=KRT1 Keratin, type II cytoskeletal 1	NMQDMVEDYR	658.7659	1315.5172	2	56	-777.777	-777.777	-777.777	-777.777	0	0	2483.1117	0	0	0	1315.5173	658.7650625	1315.5156	0	FALSE			-777.777	-777.777	-777.777	1	36.9	M:\Monica\MSDATA\Kinases\SB\04252008Solcomp\J1_10X\MSQuantCompatible_Kinases_SB_04252008Solcomp_J1_10X_combo_mascot_results.html	1Met(ox)	1	-777.777	-777.777	M:\Monica\MSDATA\Kinases\SB\04252008Solcomp\J1_10X\m05012008_sbsoly_12_10x_j1_2.raw		0	1299.522375		0	TRUE	0	-777.777
-1	1	0	0.077	0.27	IPI:IPI00220327.3	66149	SPACER	SWISS-PROT:P04264|ENSEMBL:ENSP00000252244|REFSEQ:NP_006112|H-INV:HIT000261150|VEGA:OTTHUMP00000167602 Tax_Id=9606 Gene_Symbol=KRT1 Keratin, type II cytoskeletal 1	NMQDMVEDYR	658.7661	1315.5176	2	56	-777.777	-777.777	-777.777	-777.777	0	0	2376.7599	0	0	0	1315.5173	658.7652625	1315.516	0	FALSE			-777.777	-777.777	-777.777	1	39.4	M:\Monica\MSDATA\Kinases\SB\04252008Solcomp\J1_10X\MSQuantCompatible_Kinases_SB_04252008Solcomp_J1_10X_combo_mascot_results.html	1Met(ox)	1	-777.777	-777.777	M:\Monica\MSDATA\Kinases\SB\04252008Solcomp\J1_10X\m05012008_sbsoly_12_10x_j1_3.raw		0	1299.522375		0	TRUE	0	-777.777
-1	1	0	0.077	0.27	IPI:IPI00220327.3	66149	SPACER	SWISS-PROT:P04264|ENSEMBL:ENSP00000252244|REFSEQ:NP_006112|H-INV:HIT000261150|VEGA:OTTHUMP00000167602 Tax_Id=9606 Gene_Symbol=KRT1 Keratin, type II cytoskeletal 1	NMQDMVEDYR	666.763	1331.5114	2	56	-777.777	-777.777	-777.777	-777.777	0	0	2223.3723	0	0	0	1331.5122	666.7621293	1331.509733	0	FALSE			-777.777	-777.777	-777.777	1	49.7	M:\Monica\MSDATA\Kinases\SB\04252008Solcomp\J1_10X\MSQuantCompatible_Kinases_SB_04252008Solcomp_J1_10X_combo_mascot_results.html	2Met(ox)	1	-777.777	-777.777	M:\Monica\MSDATA\Kinases\SB\04252008Solcomp\J1_10X\m05012008_sbsoly_12_10x_j1_6.raw		0	1299.522375		0	TRUE	0	-777.777
-1	1	0	0.077	0.27	IPI:IPI00220327.3	66149	SPACER	SWISS-PROT:P04264|ENSEMBL:ENSP00000252244|REFSEQ:NP_006112|H-INV:HIT000261150|VEGA:OTTHUMP00000167602 Tax_Id=9606 Gene_Symbol=KRT1 Keratin, type II cytoskeletal 1	NMQDMVEDYR	650.7684	1299.5223	2	54	-777.777	-777.777	-777.777	-777.777	0	0	2753.117	2755.844387	2756.4453	17696.97352	1299.5223	650.7675957	1299.520666	1299.522913	FALSE			-777.777	-777.777	-777.777	1	46.8	M:\Monica\MSDATA\Kinases\SB\04252008Solcomp\J1_10X\MSQuantCompatible_Kinases_SB_04252008Solcomp_J1_10X_combo_mascot_results.html		1	-777.777	-777.777	M:\Monica\MSDATA\Kinases\SB\04252008Solcomp\J1_10X\m05012008_sbsoly_12_10x_j1_5.raw		0	1299.522375		650.7686212	TRUE	650.7678169	-777.777
-1	1	0	0.077	0.27	IPI:IPI00220327.3	66149	SPACER	SWISS-PROT:P04264|ENSEMBL:ENSP00000252244|REFSEQ:NP_006112|H-INV:HIT000261150|VEGA:OTTHUMP00000167602 Tax_Id=9606 Gene_Symbol=KRT1 Keratin, type II cytoskeletal 1	NMQDMVEDYR	658.7662	1315.5178	2	54	-777.777	-777.777	-777.777	-777.777	0	0	2391.5744	0	0	0	1315.5173	658.7653625	1315.5162	0	FALSE			-777.777	-777.777	-777.777	1	38.1	M:\Monica\MSDATA\Kinases\SB\04252008Solcomp\J1_10X\MSQuantCompatible_Kinases_SB_04252008Solcomp_J1_10X_combo_mascot_results.html	1Met(ox)	1	-777.777	-777.777	M:\Monica\MSDATA\Kinases\SB\04252008Solcomp\J1_10X\m05012008_sbsoly_12_10x_j1_2.raw		0	1299.522375		0	TRUE	0	-777.777
-1	1	0	0.077	0.27	IPI:IPI00220327.3	66149	SPACER	SWISS-PROT:P04264|ENSEMBL:ENSP00000252244|REFSEQ:NP_006112|H-INV:HIT000261150|VEGA:OTTHUMP00000167602 Tax_Id=9606 Gene_Symbol=KRT1 Keratin, type II cytoskeletal 1	NMQDMVEDYR	658.766	1315.5174	2	54	-777.777	-777.777	-777.777	-777.777	0	0	2443.9528	0	0	0	1315.5173	658.7651625	1315.5158	0	FALSE			-777.777	-777.777	-777.777	1	33.9	M:\Monica\MSDATA\Kinases\SB\04252008Solcomp\J1_10X\MSQuantCompatible_Kinases_SB_04252008Solcomp_J1_10X_combo_mascot_results.html	1Met(ox)	1	-777.777	-777.777	M:\Monica\MSDATA\Kinases\SB\04252008Solcomp\J1_10X\m05012008_sbsoly_12_10x_j1_5.raw		0	1299.522375		0	TRUE	0	-777.777
-1	1	0	0.077	0.27	IPI:IPI00220327.3	66149	SPACER	SWISS-PROT:P04264|ENSEMBL:ENSP00000252244|REFSEQ:NP_006112|H-INV:HIT000261150|VEGA:OTTHUMP00000167602 Tax_Id=9606 Gene_Symbol=KRT1 Keratin, type II cytoskeletal 1	NMQDMVEDYR	666.7629	1331.5112	2	54	-777.777	-777.777	-777.777	-777.777	0	0	2144.3129	0	0	0	1331.5122	666.7620293	1331.509533	0	FALSE			-777.777	-777.777	-777.777	1	48.1	M:\Monica\MSDATA\Kinases\SB\04252008Solcomp\J1_10X\MSQuantCompatible_Kinases_SB_04252008Solcomp_J1_10X_combo_mascot_results.html	2Met(ox)	1	-777.777	-777.777	M:\Monica\MSDATA\Kinases\SB\04252008Solcomp\J1_10X\m05012008_sbsoly_12_10x_j1_6.raw		0	1299.522375		0	TRUE	0	-777.777
-1	1	0	0.077	0.27	IPI:IPI00220327.3	66149	SPACER	SWISS-PROT:P04264|ENSEMBL:ENSP00000252244|REFSEQ:NP_006112|H-INV:HIT000261150|VEGA:OTTHUMP00000167602 Tax_Id=9606 Gene_Symbol=KRT1 Keratin, type II cytoskeletal 1	NMQDMVEDYR	658.7663	1315.518	2	53	-777.777	-777.777	-777.777	-777.777	0	0	2478.7381	0	0	0	1315.5173	658.7654625	1315.5164	0	FALSE			-777.777	-777.777	-777.777	1	41.3	M:\Monica\MSDATA\Kinases\SB\04252008Solcomp\J1_10X\MSQuantCompatible_Kinases_SB_04252008Solcomp_J1_10X_combo_mascot_results.html	1Met(ox)	1	-777.777	-777.777	M:\Monica\MSDATA\Kinases\SB\04252008Solcomp\J1_10X\m05012008_sbsoly_12_10x_j1_4.raw		0	1299.522375		0	TRUE	0	-777.777
-1	1	0	0.077	0.27	IPI:IPI00220327.3	66149	SPACER	SWISS-PROT:P04264|ENSEMBL:ENSP00000252244|REFSEQ:NP_006112|H-INV:HIT000261150|VEGA:OTTHUMP00000167602 Tax_Id=9606 Gene_Symbol=KRT1 Keratin, type II cytoskeletal 1	NMQDMVEDYR	658.766	1315.5175	2	53	-777.777	-777.777	-777.777	-777.777	0	0	2467.6025	0	0	0	1315.5173	658.7651625	1315.5158	0	FALSE			-777.777	-777.777	-777.777	1	36.4	M:\Monica\MSDATA\Kinases\SB\04252008Solcomp\J1_10X\MSQuantCompatible_Kinases_SB_04252008Solcomp_J1_10X_combo_mascot_results.html	1Met(ox)	1	-777.777	-777.777	M:\Monica\MSDATA\Kinases\SB\04252008Solcomp\J1_10X\m05012008_sbsoly_12_10x_j1_6.raw		0	1299.522375		0	TRUE	0	-777.777
-1	1	0	0.077	0.27	IPI:IPI00220327.3	66149	SPACER	SWISS-PROT:P04264|ENSEMBL:ENSP00000252244|REFSEQ:NP_006112|H-INV:HIT000261150|VEGA:OTTHUMP00000167602 Tax_Id=9606 Gene_Symbol=KRT1 Keratin, type II cytoskeletal 1	NMQDMVEDYR	666.7644	1331.5142	2	53	-777.777	-777.777	-777.777	-777.777	0	0	2193.7904	0	0	0	1331.5122	666.7635293	1331.512533	0	FALSE			-777.777	-777.777	-777.777	1	46.3	M:\Monica\MSDATA\Kinases\SB\04252008Solcomp\J1_10X\MSQuantCompatible_Kinases_SB_04252008Solcomp_J1_10X_combo_mascot_results.html	2Met(ox)	1	-777.777	-777.777	M:\Monica\MSDATA\Kinases\SB\04252008Solcomp\J1_10X\m05012008_sbsoly_12_10x_j1_3.raw		0	1299.522375		0	TRUE	0	-777.777
-1	1	0	0.077	0.27	IPI:IPI00220327.3	66149	SPACER	SWISS-PROT:P04264|ENSEMBL:ENSP00000252244|REFSEQ:NP_006112|H-INV:HIT000261150|VEGA:OTTHUMP00000167602 Tax_Id=9606 Gene_Symbol=KRT1 Keratin, type II cytoskeletal 1	NMQDMVEDYR	650.7683	1299.5221	2	52	-777.777	-777.777	-777.777	-777.777	0	0	2768.5773	2772.872167	2773.8011	30989.67793	1299.5223	650.7674957	1299.520466	1299.520749	FALSE			-777.777	-777.777	-777.777	1	45.1	M:\Monica\MSDATA\Kinases\SB\04252008Solcomp\J1_10X\MSQuantCompatible_Kinases_SB_04252008Solcomp_J1_10X_combo_mascot_results.html		1	-777.777	-777.777	M:\Monica\MSDATA\Kinases\SB\04252008Solcomp\J1_10X\m05012008_sbsoly_12_10x_j1_6.raw		0	1299.522375		650.7682189	TRUE	650.7674146	-777.777
-1	1	0	0.077	0.27	IPI:IPI00220327.3	66149	SPACER	SWISS-PROT:P04264|ENSEMBL:ENSP00000252244|REFSEQ:NP_006112|H-INV:HIT000261150|VEGA:OTTHUMP00000167602 Tax_Id=9606 Gene_Symbol=KRT1 Keratin, type II cytoskeletal 1	NMQDMVEDYR	658.7662	1315.5179	2	52	-777.777	-777.777	-777.777	-777.777	0	0	2504.6661	0	0	0	1315.5173	658.7653625	1315.5162	0	FALSE			-777.777	-777.777	-777.777	1	35.8	M:\Monica\MSDATA\Kinases\SB\04252008Solcomp\J1_10X\MSQuantCompatible_Kinases_SB_04252008Solcomp_J1_10X_combo_mascot_results.html	1Met(ox)	1	-777.777	-777.777	M:\Monica\MSDATA\Kinases\SB\04252008Solcomp\J1_10X\m05012008_sbsoly_12_10x_j1_2.raw		0	1299.522375		0	TRUE	0	-777.777
-1	1	0	0.077	0.27	IPI:IPI00220327.3	66149	SPACER	SWISS-PROT:P04264|ENSEMBL:ENSP00000252244|REFSEQ:NP_006112|H-INV:HIT000261150|VEGA:OTTHUMP00000167602 Tax_Id=9606 Gene_Symbol=KRT1 Keratin, type II cytoskeletal 1	NMQDMVEDYR	650.7685	1299.5225	2	51	-777.777	-777.777	-777.777	-777.777	0	0	2763.1286	2765.048234	2765.8655	15900.01555	1299.5223	650.7676957	1299.520866	1299.522784	FALSE			-777.777	-777.777	-777.777	1	43.1	M:\Monica\MSDATA\Kinases\SB\04252008Solcomp\J1_10X\MSQuantCompatible_Kinases_SB_04252008Solcomp_J1_10X_combo_mascot_results.html		1	-777.777	-777.777	M:\Monica\MSDATA\Kinases\SB\04252008Solcomp\J1_10X\m05012008_sbsoly_12_10x_j1_4.raw		0	1299.522375		650.7685882	TRUE	650.7677839	-777.777
-1	1	0	0.077	0.27	IPI:IPI00220327.3	66149	SPACER	SWISS-PROT:P04264|ENSEMBL:ENSP00000252244|REFSEQ:NP_006112|H-INV:HIT000261150|VEGA:OTTHUMP00000167602 Tax_Id=9606 Gene_Symbol=KRT1 Keratin, type II cytoskeletal 1	NMQDMVEDYR	658.7662	1315.5178	2	51	-777.777	-777.777	-777.777	-777.777	0	0	2360.5654	0	0	0	1315.5173	658.7653625	1315.5162	0	FALSE			-777.777	-777.777	-777.777	1	28.8	M:\Monica\MSDATA\Kinases\SB\04252008Solcomp\J1_10X\MSQuantCompatible_Kinases_SB_04252008Solcomp_J1_10X_combo_mascot_results.html	1Met(ox)	1	-777.777	-777.777	M:\Monica\MSDATA\Kinases\SB\04252008Solcomp\J1_10X\m05012008_sbsoly_12_10x_j1_5.raw		0	1299.522375		0	TRUE	0	-777.777
-1	1	0	0.077	0.27	IPI:IPI00220327.3	66149	SPACER	SWISS-PROT:P04264|ENSEMBL:ENSP00000252244|REFSEQ:NP_006112|H-INV:HIT000261150|VEGA:OTTHUMP00000167602 Tax_Id=9606 Gene_Symbol=KRT1 Keratin, type II cytoskeletal 1	NMQDMVEDYR	658.7661	1315.5176	2	50	-777.777	-777.777	-777.777	-777.777	0	0	2455.9371	0	0	0	1315.5173	658.7652625	1315.516	0	FALSE			-777.777	-777.777	-777.777	1	37.2	M:\Monica\MSDATA\Kinases\SB\04252008Solcomp\J1_10X\MSQuantCompatible_Kinases_SB_04252008Solcomp_J1_10X_combo_mascot_results.html	1Met(ox)	1	-777.777	-777.777	M:\Monica\MSDATA\Kinases\SB\04252008Solcomp\J1_10X\m05012008_sbsoly_12_10x_j1_6.raw		0	1299.522375		0	TRUE	0	-777.777
-1	1	0	0.077	0.27	IPI:IPI00220327.3	66149	SPACER	SWISS-PROT:P04264|ENSEMBL:ENSP00000252244|REFSEQ:NP_006112|H-INV:HIT000261150|VEGA:OTTHUMP00000167602 Tax_Id=9606 Gene_Symbol=KRT1 Keratin, type II cytoskeletal 1	NMQDMVEDYR	650.7697	1299.5248	2	49	-777.777	-777.777	-777.777	-777.777	0	0	2988.8515	2983.201177	2978.96	824.4902857	1299.5223	650.7688957	1299.523266	1299.523011	FALSE			-777.777	-777.777	-777.777	1	41.4	M:\Monica\MSDATA\Kinases\SB\04252008Solcomp\J1_10X\MSQuantCompatible_Kinases_SB_04252008Solcomp_J1_10X_combo_mascot_results.html		1	-777.777	-777.777	M:\Monica\MSDATA\Kinases\SB\04252008Solcomp\J1_10X\m05012008_sbsoly_12_10x_j1_2.raw		0	1299.522375		650.7696066	TRUE	650.7688023	-777.777
-1	1	0	0.077	0.27	IPI:IPI00220327.3	66149	SPACER	SWISS-PROT:P04264|ENSEMBL:ENSP00000252244|REFSEQ:NP_006112|H-INV:HIT000261150|VEGA:OTTHUMP00000167602 Tax_Id=9606 Gene_Symbol=KRT1 Keratin, type II cytoskeletal 1	NMQDMVEDYR	658.7665	1315.5184	2	48	-777.777	-777.777	-777.777	-777.777	0	0	2395.2755	0	0	0	1315.5173	658.7656625	1315.5168	0	FALSE			-777.777	-777.777	-777.777	1	30.3	M:\Monica\MSDATA\Kinases\SB\04252008Solcomp\J1_10X\MSQuantCompatible_Kinases_SB_04252008Solcomp_J1_10X_combo_mascot_results.html	1Met(ox)	1	-777.777	-777.777	M:\Monica\MSDATA\Kinases\SB\04252008Solcomp\J1_10X\m05012008_sbsoly_12_10x_j1_2.raw		0	1299.522375		0	TRUE	0	-777.777
-1	1	0	0.077	0.27	IPI:IPI00220327.3	66149	SPACER	SWISS-PROT:P04264|ENSEMBL:ENSP00000252244|REFSEQ:NP_006112|H-INV:HIT000261150|VEGA:OTTHUMP00000167602 Tax_Id=9606 Gene_Symbol=KRT1 Keratin, type II cytoskeletal 1	NMQDMVEDYR	658.7661	1315.5176	2	48	-777.777	-777.777	-777.777	-777.777	0	0	2875.3846	0	0	0	1315.5173	658.7652625	1315.516	0	FALSE			-777.777	-777.777	-777.777	1	28.9	M:\Monica\MSDATA\Kinases\SB\04252008Solcomp\J1_10X\MSQuantCompatible_Kinases_SB_04252008Solcomp_J1_10X_combo_mascot_results.html	1Met(ox)	1	-777.777	-777.777	M:\Monica\MSDATA\Kinases\SB\04252008Solcomp\J1_10X\m05012008_sbsoly_12_10x_j1_1.raw		0	1299.522375		0	TRUE	0	-777.777
-1	1	0	0.077	0.27	IPI:IPI00220327.3	66149	SPACER	SWISS-PROT:P04264|ENSEMBL:ENSP00000252244|REFSEQ:NP_006112|H-INV:HIT000261150|VEGA:OTTHUMP00000167602 Tax_Id=9606 Gene_Symbol=KRT1 Keratin, type II cytoskeletal 1	NMQDMVEDYR	666.7632	1331.5118	2	48	-777.777	-777.777	-777.777	-777.777	0	0	2210.8703	0	0	0	1331.5122	666.7623293	1331.510133	0	FALSE			-777.777	-777.777	-777.777	1	44.7	M:\Monica\MSDATA\Kinases\SB\04252008Solcomp\J1_10X\MSQuantCompatible_Kinases_SB_04252008Solcomp_J1_10X_combo_mascot_results.html	2Met(ox)	1	-777.777	-777.777	M:\Monica\MSDATA\Kinases\SB\04252008Solcomp\J1_10X\m05012008_sbsoly_12_10x_j1_2.raw		0	1299.522375		0	TRUE	0	-777.777
-1	1	0	0.077	0.27	IPI:IPI00220327.3	66149	SPACER	SWISS-PROT:P04264|ENSEMBL:ENSP00000252244|REFSEQ:NP_006112|H-INV:HIT000261150|VEGA:OTTHUMP00000167602 Tax_Id=9606 Gene_Symbol=KRT1 Keratin, type II cytoskeletal 1	NMQDMVEDYR	666.7644	1331.5142	2	48	-777.777	-777.777	-777.777	-777.777	0	0	2165.984	0	0	0	1331.5122	666.7635293	1331.512533	0	FALSE			-777.777	-777.777	-777.777	1	41.5	M:\Monica\MSDATA\Kinases\SB\04252008Solcomp\J1_10X\MSQuantCompatible_Kinases_SB_04252008Solcomp_J1_10X_combo_mascot_results.html	2Met(ox)	1	-777.777	-777.777	M:\Monica\MSDATA\Kinases\SB\04252008Solcomp\J1_10X\m05012008_sbsoly_12_10x_j1_5.raw		0	1299.522375		0	TRUE	0	-777.777
-1	1	0	0.077	0.27	IPI:IPI00220327.3	66149	SPACER	SWISS-PROT:P04264|ENSEMBL:ENSP00000252244|REFSEQ:NP_006112|H-INV:HIT000261150|VEGA:OTTHUMP00000167602 Tax_Id=9606 Gene_Symbol=KRT1 Keratin, type II cytoskeletal 1	NMQDMVEDYR	658.7662	1315.5179	2	47	-777.777	-777.777	-777.777	-777.777	0	0	2863.6677	0	0	0	1315.5173	658.7653625	1315.5162	0	FALSE			-777.777	-777.777	-777.777	1	34.8	M:\Monica\MSDATA\Kinases\SB\04252008Solcomp\J1_10X\MSQuantCompatible_Kinases_SB_04252008Solcomp_J1_10X_combo_mascot_results.html	1Met(ox)	1	-777.777	-777.777	M:\Monica\MSDATA\Kinases\SB\04252008Solcomp\J1_10X\m05012008_sbsoly_12_10x_j1_1.raw		0	1299.522375		0	TRUE	0	-777.777
-1	1	0	0.077	0.27	IPI:IPI00220327.3	66149	SPACER	SWISS-PROT:P04264|ENSEMBL:ENSP00000252244|REFSEQ:NP_006112|H-INV:HIT000261150|VEGA:OTTHUMP00000167602 Tax_Id=9606 Gene_Symbol=KRT1 Keratin, type II cytoskeletal 1	NMQDMVEDYR	658.7662	1315.5179	2	47	-777.777	-777.777	-777.777	-777.777	0	0	2380.6204	0	0	0	1315.5173	658.7653625	1315.5162	0	FALSE			-777.777	-777.777	-777.777	1	33.9	M:\Monica\MSDATA\Kinases\SB\04252008Solcomp\J1_10X\MSQuantCompatible_Kinases_SB_04252008Solcomp_J1_10X_combo_mascot_results.html	1Met(ox)	1	-777.777	-777.777	M:\Monica\MSDATA\Kinases\SB\04252008Solcomp\J1_10X\m05012008_sbsoly_12_10x_j1_3.raw		0	1299.522375		0	TRUE	0	-777.777
-1	1	0	0.077	0.27	IPI:IPI00220327.3	66149	SPACER	SWISS-PROT:P04264|ENSEMBL:ENSP00000252244|REFSEQ:NP_006112|H-INV:HIT000261150|VEGA:OTTHUMP00000167602 Tax_Id=9606 Gene_Symbol=KRT1 Keratin, type II cytoskeletal 1	NMQDMVEDYR	666.7631	1331.5117	2	47	-777.777	-777.777	-777.777	-777.777	2180.29	0	2156.4676	2160.360167	2173.1926	986.7940324	1331.5122	666.7622293	1331.509933	1331.51099	FALSE			-777.777	-777.777	-777.777	1	37.8	M:\Monica\MSDATA\Kinases\SB\04252008Solcomp\J1_10X\MSQuantCompatible_Kinases_SB_04252008Solcomp_J1_10X_combo_mascot_results.html	2Met(ox)	1	-777.777	-777.777	M:\Monica\MSDATA\Kinases\SB\04252008Solcomp\J1_10X\m05012008_sbsoly_12_10x_j1_1.raw		224180.3789	1299.522375		666.7630129	TRUE	666.7621422	-777.777
-1	1	0	0.077	0.27	IPI:IPI00220327.3	66149	SPACER	SWISS-PROT:P04264|ENSEMBL:ENSP00000252244|REFSEQ:NP_006112|H-INV:HIT000261150|VEGA:OTTHUMP00000167602 Tax_Id=9606 Gene_Symbol=KRT1 Keratin, type II cytoskeletal 1	NMQDMVEDYR	666.763	1331.5115	2	47	-777.777	-777.777	-777.777	-777.777	0	0	2198.2595	0	0	0	1331.5122	666.7621293	1331.509733	0	FALSE			-777.777	-777.777	-777.777	1	39.3	M:\Monica\MSDATA\Kinases\SB\04252008Solcomp\J1_10X\MSQuantCompatible_Kinases_SB_04252008Solcomp_J1_10X_combo_mascot_results.html	2Met(ox)	1	-777.777	-777.777	M:\Monica\MSDATA\Kinases\SB\04252008Solcomp\J1_10X\m05012008_sbsoly_12_10x_j1_6.raw		0	1299.522375		0	TRUE	0	-777.777
-1	1	0	0.077	0.27	IPI:IPI00220327.3	66149	SPACER	SWISS-PROT:P04264|ENSEMBL:ENSP00000252244|REFSEQ:NP_006112|H-INV:HIT000261150|VEGA:OTTHUMP00000167602 Tax_Id=9606 Gene_Symbol=KRT1 Keratin, type II cytoskeletal 1	NMQDMVEDYR	666.7631	1331.5116	2	46	-777.777	-777.777	-777.777	-777.777	0	0	2095.4248	0	0	0	1331.5122	666.7622293	1331.509933	0	FALSE			-777.777	-777.777	-777.777	1	38.8	M:\Monica\MSDATA\Kinases\SB\04252008Solcomp\J1_10X\MSQuantCompatible_Kinases_SB_04252008Solcomp_J1_10X_combo_mascot_results.html	2Met(ox)	1	-777.777	-777.777	M:\Monica\MSDATA\Kinases\SB\04252008Solcomp\J1_10X\m05012008_sbsoly_12_10x_j1_1.raw		0	1299.522375		0	TRUE	0	-777.777
-1	1	0	0.077	0.27	IPI:IPI00220327.3	66149	SPACER	SWISS-PROT:P04264|ENSEMBL:ENSP00000252244|REFSEQ:NP_006112|H-INV:HIT000261150|VEGA:OTTHUMP00000167602 Tax_Id=9606 Gene_Symbol=KRT1 Keratin, type II cytoskeletal 1	NMQDMVEDYR	666.7643	1331.514	2	46	-777.777	-777.777	-777.777	-777.777	0	0	2177.6527	0	0	0	1331.5122	666.7634293	1331.512333	0	FALSE			-777.777	-777.777	-777.777	1	44	M:\Monica\MSDATA\Kinases\SB\04252008Solcomp\J1_10X\MSQuantCompatible_Kinases_SB_04252008Solcomp_J1_10X_combo_mascot_results.html	2Met(ox)	1	-777.777	-777.777	M:\Monica\MSDATA\Kinases\SB\04252008Solcomp\J1_10X\m05012008_sbsoly_12_10x_j1_5.raw		0	1299.522375		0	TRUE	0	-777.777
-1	1	0	0.077	0.27	IPI:IPI00220327.3	66149	SPACER	SWISS-PROT:P04264|ENSEMBL:ENSP00000252244|REFSEQ:NP_006112|H-INV:HIT000261150|VEGA:OTTHUMP00000167602 Tax_Id=9606 Gene_Symbol=KRT1 Keratin, type II cytoskeletal 1	NMQDMVEDYR	666.7627	1331.5109	2	46	-777.777	-777.777	-777.777	-777.777	0	0	2190.9685	0	0	0	1331.5122	666.7618293	1331.509133	0	FALSE			-777.777	-777.777	-777.777	1	40.5	M:\Monica\MSDATA\Kinases\SB\04252008Solcomp\J1_10X\MSQuantCompatible_Kinases_SB_04252008Solcomp_J1_10X_combo_mascot_results.html	2Met(ox)	1	-777.777	-777.777	M:\Monica\MSDATA\Kinases\SB\04252008Solcomp\J1_10X\m05012008_sbsoly_12_10x_j1_6.raw		0	1299.522375		0	TRUE	0	-777.777
-1	1	0	0.077	0.27	IPI:IPI00220327.3	66149	SPACER	SWISS-PROT:P04264|ENSEMBL:ENSP00000252244|REFSEQ:NP_006112|H-INV:HIT000261150|VEGA:OTTHUMP00000167602 Tax_Id=9606 Gene_Symbol=KRT1 Keratin, type II cytoskeletal 1	NMQDMVEDYR	666.7631	1331.5117	2	46	-777.777	-777.777	-777.777	-777.777	0	0	2117.3833	0	0	0	1331.5122	666.7622293	1331.509933	0	FALSE			-777.777	-777.777	-777.777	1	40.5	M:\Monica\MSDATA\Kinases\SB\04252008Solcomp\J1_10X\MSQuantCompatible_Kinases_SB_04252008Solcomp_J1_10X_combo_mascot_results.html	2Met(ox)	1	-777.777	-777.777	M:\Monica\MSDATA\Kinases\SB\04252008Solcomp\J1_10X\m05012008_sbsoly_12_10x_j1_6.raw		0	1299.522375		0	TRUE	0	-777.777
-1	1	0	0.077	0.27	IPI:IPI00220327.3	66149	SPACER	SWISS-PROT:P04264|ENSEMBL:ENSP00000252244|REFSEQ:NP_006112|H-INV:HIT000261150|VEGA:OTTHUMP00000167602 Tax_Id=9606 Gene_Symbol=KRT1 Keratin, type II cytoskeletal 1	NMQDMVEDYR	658.7676	1315.5207	2	45	-777.777	-777.777	-777.777	-777.777	0	0	2850.7188	0	0	0	1315.5173	658.7667625	1315.519	0	FALSE			-777.777	-777.777	-777.777	1	31.6	M:\Monica\MSDATA\Kinases\SB\04252008Solcomp\J1_10X\MSQuantCompatible_Kinases_SB_04252008Solcomp_J1_10X_combo_mascot_results.html	1Met(ox)	1	-777.777	-777.777	M:\Monica\MSDATA\Kinases\SB\04252008Solcomp\J1_10X\m05012008_sbsoly_12_10x_j1_1.raw		0	1299.522375		0	TRUE	0	-777.777
-1	1	0	0.077	0.27	IPI:IPI00220327.3	66149	SPACER	SWISS-PROT:P04264|ENSEMBL:ENSP00000252244|REFSEQ:NP_006112|H-INV:HIT000261150|VEGA:OTTHUMP00000167602 Tax_Id=9606 Gene_Symbol=KRT1 Keratin, type II cytoskeletal 1	NMQDMVEDYR	658.7662	1315.5179	2	44	-777.777	-777.777	-777.777	-777.777	0	0	2372.7535	0	0	0	1315.5173	658.7653625	1315.5162	0	FALSE			-777.777	-777.777	-777.777	1	25.3	M:\Monica\MSDATA\Kinases\SB\04252008Solcomp\J1_10X\MSQuantCompatible_Kinases_SB_04252008Solcomp_J1_10X_combo_mascot_results.html	1Met(ox)	1	-777.777	-777.777	M:\Monica\MSDATA\Kinases\SB\04252008Solcomp\J1_10X\m05012008_sbsoly_12_10x_j1_4.raw		0	1299.522375		0	TRUE	0	-777.777
-1	1	0	0.077	0.27	IPI:IPI00220327.3	66149	SPACER	SWISS-PROT:P04264|ENSEMBL:ENSP00000252244|REFSEQ:NP_006112|H-INV:HIT000261150|VEGA:OTTHUMP00000167602 Tax_Id=9606 Gene_Symbol=KRT1 Keratin, type II cytoskeletal 1	NMQDMVEDYR	658.7659	1315.5172	2	44	-777.777	-777.777	-777.777	-777.777	0	0	2375.2743	0	0	0	1315.5173	658.7650625	1315.5156	0	FALSE			-777.777	-777.777	-777.777	1	26.9	M:\Monica\MSDATA\Kinases\SB\04252008Solcomp\J1_10X\MSQuantCompatible_Kinases_SB_04252008Solcomp_J1_10X_combo_mascot_results.html	1Met(ox)	1	-777.777	-777.777	M:\Monica\MSDATA\Kinases\SB\04252008Solcomp\J1_10X\m05012008_sbsoly_12_10x_j1_6.raw		0	1299.522375		0	TRUE	0	-777.777
-1	1	0	0.077	0.27	IPI:IPI00220327.3	66149	SPACER	SWISS-PROT:P04264|ENSEMBL:ENSP00000252244|REFSEQ:NP_006112|H-INV:HIT000261150|VEGA:OTTHUMP00000167602 Tax_Id=9606 Gene_Symbol=KRT1 Keratin, type II cytoskeletal 1	NMQDMVEDYR	666.7645	1331.5145	2	42	-777.777	-777.777	-777.777	-777.777	0	0	2187.2067	0	0	0	1331.5122	666.7636293	1331.512733	0	FALSE			-777.777	-777.777	-777.777	1	42.1	M:\Monica\MSDATA\Kinases\SB\04252008Solcomp\J1_10X\MSQuantCompatible_Kinases_SB_04252008Solcomp_J1_10X_combo_mascot_results.html	2Met(ox)	1	-777.777	-777.777	M:\Monica\MSDATA\Kinases\SB\04252008Solcomp\J1_10X\m05012008_sbsoly_12_10x_j1_1.raw		0	1299.522375		0	TRUE	0	-777.777
-1	1	0	0.077	0.27	IPI:IPI00220327.3	66149	SPACER	SWISS-PROT:P04264|ENSEMBL:ENSP00000252244|REFSEQ:NP_006112|H-INV:HIT000261150|VEGA:OTTHUMP00000167602 Tax_Id=9606 Gene_Symbol=KRT1 Keratin, type II cytoskeletal 1	NMQDMVEDYR	658.7662	1315.5179	2	41	-777.777	-777.777	-777.777	-777.777	0	0	2847.3472	0	0	0	1315.5173	658.7653625	1315.5162	0	FALSE			-777.777	-777.777	-777.777	1	26.2	M:\Monica\MSDATA\Kinases\SB\04252008Solcomp\J1_10X\MSQuantCompatible_Kinases_SB_04252008Solcomp_J1_10X_combo_mascot_results.html	1Met(ox)	1	-777.777	-777.777	M:\Monica\MSDATA\Kinases\SB\04252008Solcomp\J1_10X\m05012008_sbsoly_12_10x_j1_1.raw		0	1299.522375		0	TRUE	0	-777.777
-1	1	0	0.077	0.27	IPI:IPI00220327.3	66149	SPACER	SWISS-PROT:P04264|ENSEMBL:ENSP00000252244|REFSEQ:NP_006112|H-INV:HIT000261150|VEGA:OTTHUMP00000167602 Tax_Id=9606 Gene_Symbol=KRT1 Keratin, type II cytoskeletal 1	NMQDMVEDYR	666.763	1331.5115	2	38	-777.777	-777.777	-777.777	-777.777	0	0	2126.2607	0	0	0	1331.5122	666.7621293	1331.509733	0	FALSE			-777.777	-777.777	-777.777	1	35.3	M:\Monica\MSDATA\Kinases\SB\04252008Solcomp\J1_10X\MSQuantCompatible_Kinases_SB_04252008Solcomp_J1_10X_combo_mascot_results.html	2Met(ox)	1	-777.777	-777.777	M:\Monica\MSDATA\Kinases\SB\04252008Solcomp\J1_10X\m05012008_sbsoly_12_10x_j1_1.raw		0	1299.522375		0	TRUE	0	-777.777
-1	1	0	0.077	0.27	IPI:IPI00220327.3	66149	SPACER	SWISS-PROT:P04264|ENSEMBL:ENSP00000252244|REFSEQ:NP_006112|H-INV:HIT000261150|VEGA:OTTHUMP00000167602 Tax_Id=9606 Gene_Symbol=KRT1 Keratin, type II cytoskeletal 1	NMQDMVEDYR	658.7663	1315.518	2	37	-777.777	-777.777	-777.777	-777.777	0	0	2840.8746	0	0	0	1315.5173	658.7654625	1315.5164	0	FALSE			-777.777	-777.777	-777.777	1	22.7	M:\Monica\MSDATA\Kinases\SB\04252008Solcomp\J1_10X\MSQuantCompatible_Kinases_SB_04252008Solcomp_J1_10X_combo_mascot_results.html	1Met(ox)	1	-777.777	-777.777	M:\Monica\MSDATA\Kinases\SB\04252008Solcomp\J1_10X\m05012008_sbsoly_12_10x_j1_1.raw		0	1299.522375		0	TRUE	0	-777.777
-1	1	0	0.077	0.27	IPI:IPI00220327.3	66149	SPACER	SWISS-PROT:P04264|ENSEMBL:ENSP00000252244|REFSEQ:NP_006112|H-INV:HIT000261150|VEGA:OTTHUMP00000167602 Tax_Id=9606 Gene_Symbol=KRT1 Keratin, type II cytoskeletal 1	NMQDMVEDYR	658.7675	1315.5204	2	37	-777.777	-777.777	-777.777	-777.777	0	0	2829.6226	0	0	0	1315.5173	658.7666625	1315.5188	0	FALSE			-777.777	-777.777	-777.777	1	32.6	M:\Monica\MSDATA\Kinases\SB\04252008Solcomp\J1_10X\MSQuantCompatible_Kinases_SB_04252008Solcomp_J1_10X_combo_mascot_results.html	1Met(ox)	1	-777.777	-777.777	M:\Monica\MSDATA\Kinases\SB\04252008Solcomp\J1_10X\m05012008_sbsoly_12_10x_j1_1.raw		0	1299.522375		0	TRUE	0	-777.777
-1	1	0	0.077	0.27	IPI:IPI00220327.3	66149	SPACER	SWISS-PROT:P04264|ENSEMBL:ENSP00000252244|REFSEQ:NP_006112|H-INV:HIT000261150|VEGA:OTTHUMP00000167602 Tax_Id=9606 Gene_Symbol=KRT1 Keratin, type II cytoskeletal 1	NMQDMVEDYR	666.7629	1331.5112	2	36	-777.777	-777.777	-777.777	-777.777	0	0	2237.8941	0	0	0	1331.5122	666.7620293	1331.509533	0	FALSE			-777.777	-777.777	-777.777	1	35.8	M:\Monica\MSDATA\Kinases\SB\04252008Solcomp\J1_10X\MSQuantCompatible_Kinases_SB_04252008Solcomp_J1_10X_combo_mascot_results.html	2Met(ox)	1	-777.777	-777.777	M:\Monica\MSDATA\Kinases\SB\04252008Solcomp\J1_10X\m05012008_sbsoly_12_10x_j1_6.raw		0	1299.522375		0	TRUE	0	-777.777
-1	1	0	0.077	0.27	IPI:IPI00220327.3	66149	SPACER	SWISS-PROT:P04264|ENSEMBL:ENSP00000252244|REFSEQ:NP_006112|H-INV:HIT000261150|VEGA:OTTHUMP00000167602 Tax_Id=9606 Gene_Symbol=KRT1 Keratin, type II cytoskeletal 1	NMQDMVEDYR	658.7664	1315.5183	2	34	-777.777	-777.777	-777.777	-777.777	0	0	2592.5167	0	0	0	1315.5173	658.7655625	1315.5166	0	FALSE			-777.777	-777.777	-777.777	1	26.4	M:\Monica\MSDATA\Kinases\SB\04252008Solcomp\J1_10X\MSQuantCompatible_Kinases_SB_04252008Solcomp_J1_10X_combo_mascot_results.html	1Met(ox)	1	-777.777	-777.777	M:\Monica\MSDATA\Kinases\SB\04252008Solcomp\J1_10X\m05012008_sbsoly_12_10x_j1_2.raw		0	1299.522375		0	TRUE	0	-777.777
-1	1	0	0.077	0.27	IPI:IPI00220327.3	66149	SPACER	SWISS-PROT:P04264|ENSEMBL:ENSP00000252244|REFSEQ:NP_006112|H-INV:HIT000261150|VEGA:OTTHUMP00000167602 Tax_Id=9606 Gene_Symbol=KRT1 Keratin, type II cytoskeletal 1	NMQDMVEDYR	658.7676	1315.5207	2	31	-777.777	-777.777	-777.777	-777.777	0	0	2809.9908	0	0	0	1315.5173	658.7667625	1315.519	0	FALSE			-777.777	-777.777	-777.777	1	19.4	M:\Monica\MSDATA\Kinases\SB\04252008Solcomp\J1_10X\MSQuantCompatible_Kinases_SB_04252008Solcomp_J1_10X_combo_mascot_results.html	1Met(ox)	1	-777.777	-777.777	M:\Monica\MSDATA\Kinases\SB\04252008Solcomp\J1_10X\m05012008_sbsoly_12_10x_j1_1.raw		0	1299.522375		0	TRUE	0	-777.777
-1	1	0	0.077	0.27	IPI:IPI00220327.3	66149	SPACER	SWISS-PROT:P04264|ENSEMBL:ENSP00000252244|REFSEQ:NP_006112|H-INV:HIT000261150|VEGA:OTTHUMP00000167602 Tax_Id=9606 Gene_Symbol=KRT1 Keratin, type II cytoskeletal 1	NMQDMVEDYR	658.7664	1315.5183	2	31	-777.777	-777.777	-777.777	-777.777	0	0	2455.1241	0	0	0	1315.5173	658.7655625	1315.5166	0	FALSE			-777.777	-777.777	-777.777	1	20.6	M:\Monica\MSDATA\Kinases\SB\04252008Solcomp\J1_10X\MSQuantCompatible_Kinases_SB_04252008Solcomp_J1_10X_combo_mascot_results.html	1Met(ox)	1	-777.777	-777.777	M:\Monica\MSDATA\Kinases\SB\04252008Solcomp\J1_10X\m05012008_sbsoly_12_10x_j1_5.raw		0	1299.522375		0	TRUE	0	-777.777
-1	1	0	0.077	0.27	IPI:IPI00220327.3	66149	SPACER	SWISS-PROT:P04264|ENSEMBL:ENSP00000252244|REFSEQ:NP_006112|H-INV:HIT000261150|VEGA:OTTHUMP00000167602 Tax_Id=9606 Gene_Symbol=KRT1 Keratin, type II cytoskeletal 1	NMQDMVEDYR	666.7639	1331.5132	2	30	-777.777	-777.777	-777.777	-777.777	0	0	2214.2796	0	0	0	1331.5122	666.7630293	1331.511533	0	FALSE			-777.777	-777.777	-777.777	1	20.1	M:\Monica\MSDATA\Kinases\SB\04252008Solcomp\J1_10X\MSQuantCompatible_Kinases_SB_04252008Solcomp_J1_10X_combo_mascot_results.html	2Met(ox)	1	-777.777	-777.777	M:\Monica\MSDATA\Kinases\SB\04252008Solcomp\J1_10X\m05012008_sbsoly_12_10x_j1_1.raw		0	1299.522375		0	TRUE	0	-777.777
-1	1	0	0.077	0.27	IPI:IPI00220327.3	66149	SPACER	SWISS-PROT:P04264|ENSEMBL:ENSP00000252244|REFSEQ:NP_006112|H-INV:HIT000261150|VEGA:OTTHUMP00000167602 Tax_Id=9606 Gene_Symbol=KRT1 Keratin, type II cytoskeletal 1	NMQDMVEDYR	658.7661	1315.5176	2	26	-777.777	-777.777	-777.777	-777.777	0	0	2833.9552	0	0	0	1315.5173	658.7652625	1315.516	0	FALSE			-777.777	-777.777	-777.777	1	16.5	M:\Monica\MSDATA\Kinases\SB\04252008Solcomp\J1_10X\MSQuantCompatible_Kinases_SB_04252008Solcomp_J1_10X_combo_mascot_results.html	1Met(ox)	1	-777.777	-777.777	M:\Monica\MSDATA\Kinases\SB\04252008Solcomp\J1_10X\m05012008_sbsoly_12_10x_j1_1.raw		0	1299.522375		0	TRUE	0	-777.777
-1	1	0	0.077	0.27	IPI:IPI00220327.3	66149	SPACER	SWISS-PROT:P04264|ENSEMBL:ENSP00000252244|REFSEQ:NP_006112|H-INV:HIT000261150|VEGA:OTTHUMP00000167602 Tax_Id=9606 Gene_Symbol=KRT1 Keratin, type II cytoskeletal 1	NMQDMVEDYR	666.7631	1331.5117	2	24	-777.777	-777.777	-777.777	-777.777	0	0	2064.6006	0	0	0	1331.5122	666.7622293	1331.509933	0	FALSE			-777.777	-777.777	-777.777	1	24.4	M:\Monica\MSDATA\Kinases\SB\04252008Solcomp\J1_10X\MSQuantCompatible_Kinases_SB_04252008Solcomp_J1_10X_combo_mascot_results.html	2Met(ox)	1	-777.777	-777.777	M:\Monica\MSDATA\Kinases\SB\04252008Solcomp\J1_10X\m05012008_sbsoly_12_10x_j1_1.raw		0	1299.522375		0	FALSE	0	-777.777
-1	1	0	0.077	0.27	IPI:IPI00220327.3	66149	SPACER	SWISS-PROT:P04264|ENSEMBL:ENSP00000252244|REFSEQ:NP_006112|H-INV:HIT000261150|VEGA:OTTHUMP00000167602 Tax_Id=9606 Gene_Symbol=KRT1 Keratin, type II cytoskeletal 1	NMQDMVEDYRNK	779.8352	1557.6558	2	40	-777.777	-777.777	-777.777	-777.777	0	0	2348.0114	2344.580651	2344.34	2006.617728	1557.6552	779.83386	1557.653195	1557.654062	FALSE			-777.777	-777.777	-777.777	1	22.2	M:\Monica\MSDATA\Kinases\SB\04252008Solcomp\J1_10X\MSQuantCompatible_Kinases_SB_04252008Solcomp_J1_10X_combo_mascot_results.html	1Met(ox)	1	-777.777	-777.777	M:\Monica\MSDATA\Kinases\SB\04252008Solcomp\J1_10X\m05012008_sbsoly_12_10x_j1_6.raw		0	1541.660265		779.8356383	TRUE	779.8342983	-777.777
-1	1	0	0.077	0.27	IPI:IPI00220327.3	66149	SPACER	SWISS-PROT:P04264|ENSEMBL:ENSP00000252244|REFSEQ:NP_006112|H-INV:HIT000261150|VEGA:OTTHUMP00000167602 Tax_Id=9606 Gene_Symbol=KRT1 Keratin, type II cytoskeletal 1	NSKIEISELNR	651.8545	1301.6944	2	62	-777.777	-777.777	-777.777	-777.777	0	0	2409.4758	2410.708837	2410.6327	34370.52319	1301.6939	651.8536912	1301.692857	1301.691312	FALSE			-777.777	-777.777	-777.777	1	38.4	M:\Monica\MSDATA\Kinases\SB\04252008Solcomp\J1_10X\MSQuantCompatible_Kinases_SB_04252008Solcomp_J1_10X_combo_mascot_results.html		1	-777.777	-777.777	M:\Monica\MSDATA\Kinases\SB\04252008Solcomp\J1_10X\m05012008_sbsoly_12_10x_j1_6.raw		0	1301.693915		651.8542023	TRUE	651.8533935	-777.777
-1	1	0	0.077	0.27	IPI:IPI00220327.3	66149	SPACER	SWISS-PROT:P04264|ENSEMBL:ENSP00000252244|REFSEQ:NP_006112|H-INV:HIT000261150|VEGA:OTTHUMP00000167602 Tax_Id=9606 Gene_Symbol=KRT1 Keratin, type II cytoskeletal 1	NSKIEISELNR	651.8547	1301.6949	2	58	-777.777	-777.777	-777.777	-777.777	0	0	2404.9795	2406.646587	2407.7759	10525.19226	1301.6939	651.8538912	1301.693257	1301.693005	FALSE			-777.777	-777.777	-777.777	1	35.5	M:\Monica\MSDATA\Kinases\SB\04252008Solcomp\J1_10X\MSQuantCompatible_Kinases_SB_04252008Solcomp_J1_10X_combo_mascot_results.html		1	-777.777	-777.777	M:\Monica\MSDATA\Kinases\SB\04252008Solcomp\J1_10X\m05012008_sbsoly_12_10x_j1_4.raw		0	1301.693915		651.8545437	TRUE	651.8537349	-777.777
-1	1	0	0.077	0.27	IPI:IPI00220327.3	66149	SPACER	SWISS-PROT:P04264|ENSEMBL:ENSP00000252244|REFSEQ:NP_006112|H-INV:HIT000261150|VEGA:OTTHUMP00000167602 Tax_Id=9606 Gene_Symbol=KRT1 Keratin, type II cytoskeletal 1	NSKIEISELNR	651.8549	1301.6952	2	51	-777.777	-777.777	-777.777	-777.777	0	0	2416.7589	2415.68196	2415.7007	2248.726537	1301.6939	651.8540912	1301.693657	1301.694715	FALSE			-777.777	-777.777	-777.777	1	30.4	M:\Monica\MSDATA\Kinases\SB\04252008Solcomp\J1_10X\MSQuantCompatible_Kinases_SB_04252008Solcomp_J1_10X_combo_mascot_results.html		1	-777.777	-777.777	M:\Monica\MSDATA\Kinases\SB\04252008Solcomp\J1_10X\m05012008_sbsoly_12_10x_j1_3.raw		0	1301.693915		651.8548529	TRUE	651.8540441	-777.777
-1	1	0	0.077	0.27	IPI:IPI00220327.3	66149	SPACER	SWISS-PROT:P04264|ENSEMBL:ENSP00000252244|REFSEQ:NP_006112|H-INV:HIT000261150|VEGA:OTTHUMP00000167602 Tax_Id=9606 Gene_Symbol=KRT1 Keratin, type II cytoskeletal 1	NSKIEISELNR	434.9055	1301.6946	3	59	-777.777	-777.777	-777.777	-777.777	0	0	2409.2189	2410.674612	2410.6327	24981.76177	1301.6939	434.9055917	1301.694987	1301.692324	FALSE			-777.777	-777.777	-777.777	1	35.1	M:\Monica\MSDATA\Kinases\SB\04252008Solcomp\J1_10X\MSQuantCompatible_Kinases_SB_04252008Solcomp_J1_10X_combo_mascot_results.html		1	-777.777	-777.777	M:\Monica\MSDATA\Kinases\SB\04252008Solcomp\J1_10X\m05012008_sbsoly_12_10x_j1_6.raw		0	1301.693915		434.9042479	TRUE	434.9043397	-777.777
-1	1	0	0.077	0.27	IPI:IPI00220327.3	66149	SPACER	SWISS-PROT:P04264|ENSEMBL:ENSP00000252244|REFSEQ:NP_006112|H-INV:HIT000261150|VEGA:OTTHUMP00000167602 Tax_Id=9606 Gene_Symbol=KRT1 Keratin, type II cytoskeletal 1	QISNLQQSISDAEQR	858.9306	1715.8466	2	116	-777.777	-777.777	-777.777	-777.777	0	0	3035.2186	3034.912562	3029.6531	3456.45712	1715.8438	858.9289317	1715.843338	1715.842478	FALSE			-777.777	-777.777	-777.777	1	99.5	M:\Monica\MSDATA\Kinases\SB\04252008Solcomp\J1_10X\MSQuantCompatible_Kinases_SB_04252008Solcomp_J1_10X_combo_mascot_results.html		1	-777.777	-777.777	M:\Monica\MSDATA\Kinases\SB\04252008Solcomp\J1_10X\m05012008_sbsoly_12_10x_j1_2.raw		0	1715.843835		858.9302031	TRUE	858.9285348	-777.777
-1	1	0	0.077	0.27	IPI:IPI00220327.3	66149	SPACER	SWISS-PROT:P04264|ENSEMBL:ENSP00000252244|REFSEQ:NP_006112|H-INV:HIT000261150|VEGA:OTTHUMP00000167602 Tax_Id=9606 Gene_Symbol=KRT1 Keratin, type II cytoskeletal 1	QISNLQQSISDAEQR	858.9305	1715.8464	2	111	-777.777	-777.777	-777.777	-777.777	0	0	2796.3539	2805.348187	2803.8372	119465.0832	1715.8438	858.9288317	1715.843138	1715.842157	FALSE			-777.777	-777.777	-777.777	1	94.9	M:\Monica\MSDATA\Kinases\SB\04252008Solcomp\J1_10X\MSQuantCompatible_Kinases_SB_04252008Solcomp_J1_10X_combo_mascot_results.html		1	-777.777	-777.777	M:\Monica\MSDATA\Kinases\SB\04252008Solcomp\J1_10X\m05012008_sbsoly_12_10x_j1_3.raw		0	1715.843835		858.9301183	TRUE	858.9284501	-777.777
-1	1	0	0.077	0.27	IPI:IPI00220327.3	66149	SPACER	SWISS-PROT:P04264|ENSEMBL:ENSP00000252244|REFSEQ:NP_006112|H-INV:HIT000261150|VEGA:OTTHUMP00000167602 Tax_Id=9606 Gene_Symbol=KRT1 Keratin, type II cytoskeletal 1	QISNLQQSISDAEQR	858.9303	1715.846	2	110	-777.777	-777.777	-777.777	-777.777	0	0	3002.2583	0	0	0	1715.8438	858.9286317	1715.842738	0	FALSE			-777.777	-777.777	-777.777	1	91.7	M:\Monica\MSDATA\Kinases\SB\04252008Solcomp\J1_10X\MSQuantCompatible_Kinases_SB_04252008Solcomp_J1_10X_combo_mascot_results.html		1	-777.777	-777.777	M:\Monica\MSDATA\Kinases\SB\04252008Solcomp\J1_10X\m05012008_sbsoly_12_10x_j1_2.raw		0	1715.843835		0	TRUE	0	-777.777
-1	1	0	0.077	0.27	IPI:IPI00220327.3	66149	SPACER	SWISS-PROT:P04264|ENSEMBL:ENSP00000252244|REFSEQ:NP_006112|H-INV:HIT000261150|VEGA:OTTHUMP00000167602 Tax_Id=9606 Gene_Symbol=KRT1 Keratin, type II cytoskeletal 1	QISNLQQSISDAEQR	858.9305	1715.8464	2	107	-777.777	-777.777	-777.777	-777.777	0	0	2829.5699	0	0	0	1715.8438	858.9288317	1715.843138	0	FALSE			-777.777	-777.777	-777.777	1	90.7	M:\Monica\MSDATA\Kinases\SB\04252008Solcomp\J1_10X\MSQuantCompatible_Kinases_SB_04252008Solcomp_J1_10X_combo_mascot_results.html		1	-777.777	-777.777	M:\Monica\MSDATA\Kinases\SB\04252008Solcomp\J1_10X\m05012008_sbsoly_12_10x_j1_3.raw		0	1715.843835		0	TRUE	0	-777.777
-1	1	0	0.077	0.27	IPI:IPI00220327.3	66149	SPACER	SWISS-PROT:P04264|ENSEMBL:ENSP00000252244|REFSEQ:NP_006112|H-INV:HIT000261150|VEGA:OTTHUMP00000167602 Tax_Id=9606 Gene_Symbol=KRT1 Keratin, type II cytoskeletal 1	QISNLQQSISDAEQR	858.9301	1715.8456	2	105	-777.777	-777.777	-777.777	-777.777	0	0	3250.6987	3236.689529	3242.3018	5718.694467	1715.8438	858.9284317	1715.842338	1715.841961	FALSE			-777.777	-777.777	-777.777	1	92.7	M:\Monica\MSDATA\Kinases\SB\04252008Solcomp\J1_10X\MSQuantCompatible_Kinases_SB_04252008Solcomp_J1_10X_combo_mascot_results.html		1	-777.777	-777.777	M:\Monica\MSDATA\Kinases\SB\04252008Solcomp\J1_10X\m05012008_sbsoly_12_10x_j1_1.raw		0	1715.843835		858.9301316	TRUE	858.9284634	-777.777
-1	1	0	0.077	0.27	IPI:IPI00220327.3	66149	SPACER	SWISS-PROT:P04264|ENSEMBL:ENSP00000252244|REFSEQ:NP_006112|H-INV:HIT000261150|VEGA:OTTHUMP00000167602 Tax_Id=9606 Gene_Symbol=KRT1 Keratin, type II cytoskeletal 1	QISNLQQSISDAEQR	858.9305	1715.8465	2	104	-777.777	-777.777	-777.777	-777.777	0	0	2758.9092	2765.073811	2765.9983	329738.0012	1715.8438	858.9288317	1715.843138	1715.84267	FALSE			-777.777	-777.777	-777.777	1	85.3	M:\Monica\MSDATA\Kinases\SB\04252008Solcomp\J1_10X\MSQuantCompatible_Kinases_SB_04252008Solcomp_J1_10X_combo_mascot_results.html		1	-777.777	-777.777	M:\Monica\MSDATA\Kinases\SB\04252008Solcomp\J1_10X\m05012008_sbsoly_12_10x_j1_5.raw		0	1715.843835		858.9302624	TRUE	858.9285941	-777.777
-1	1	0	0.077	0.27	IPI:IPI00220327.3	66149	SPACER	SWISS-PROT:P04264|ENSEMBL:ENSP00000252244|REFSEQ:NP_006112|H-INV:HIT000261150|VEGA:OTTHUMP00000167602 Tax_Id=9606 Gene_Symbol=KRT1 Keratin, type II cytoskeletal 1	QISNLQQSISDAEQR	858.9299	1715.8453	2	101	-777.777	-777.777	-777.777	-777.777	2783.090541	6.645301018	2788.509	2781.726369	2781.8215	597029.8676	1715.8438	858.9282317	1715.841938	1715.842547	FALSE			-777.777	-777.777	-777.777	1	84.3	M:\Monica\MSDATA\Kinases\SB\04252008Solcomp\J1_10X\MSQuantCompatible_Kinases_SB_04252008Solcomp_J1_10X_combo_mascot_results.html		1	-777.777	-777.777	M:\Monica\MSDATA\Kinases\SB\04252008Solcomp\J1_10X\m05012008_sbsoly_12_10x_j1_6.raw		126098100.1	1715.843835		858.9302172	TRUE	858.9285489	-777.777
-1	1	0	0.077	0.27	IPI:IPI00220327.3	66149	SPACER	SWISS-PROT:P04264|ENSEMBL:ENSP00000252244|REFSEQ:NP_006112|H-INV:HIT000261150|VEGA:OTTHUMP00000167602 Tax_Id=9606 Gene_Symbol=KRT1 Keratin, type II cytoskeletal 1	QISNLQQSISDAEQR	858.9304	1715.8462	2	100	-777.777	-777.777	-777.777	-777.777	0	0	2971.4501	0	0	0	1715.8438	858.9287317	1715.842938	0	FALSE			-777.777	-777.777	-777.777	1	82.4	M:\Monica\MSDATA\Kinases\SB\04252008Solcomp\J1_10X\MSQuantCompatible_Kinases_SB_04252008Solcomp_J1_10X_combo_mascot_results.html		1	-777.777	-777.777	M:\Monica\MSDATA\Kinases\SB\04252008Solcomp\J1_10X\m05012008_sbsoly_12_10x_j1_2.raw		0	1715.843835		0	TRUE	0	-777.777
-1	1	0	0.077	0.27	IPI:IPI00220327.3	66149	SPACER	SWISS-PROT:P04264|ENSEMBL:ENSP00000252244|REFSEQ:NP_006112|H-INV:HIT000261150|VEGA:OTTHUMP00000167602 Tax_Id=9606 Gene_Symbol=KRT1 Keratin, type II cytoskeletal 1	QISNLQQSISDAEQR	858.9306	1715.8467	2	100	-777.777	-777.777	-777.777	-777.777	2773.5032	0	2768.3511	2774.283081	2773.5032	362471.3599	1715.8438	858.9289317	1715.843338	1715.843275	FALSE			-777.777	-777.777	-777.777	1	81.1	M:\Monica\MSDATA\Kinases\SB\04252008Solcomp\J1_10X\MSQuantCompatible_Kinases_SB_04252008Solcomp_J1_10X_combo_mascot_results.html		1	-777.777	-777.777	M:\Monica\MSDATA\Kinases\SB\04252008Solcomp\J1_10X\m05012008_sbsoly_12_10x_j1_4.raw		76581432.72	1715.843835		858.9304073	TRUE	858.928739	-777.777
-1	1	0	0.077	0.27	IPI:IPI00220327.3	66149	SPACER	SWISS-PROT:P04264|ENSEMBL:ENSP00000252244|REFSEQ:NP_006112|H-INV:HIT000261150|VEGA:OTTHUMP00000167602 Tax_Id=9606 Gene_Symbol=KRT1 Keratin, type II cytoskeletal 1	QISNLQQSISDAEQR	858.9307	1715.8469	2	93	-777.777	-777.777	-777.777	-777.777	0	0	3043.4845	0	0	0	1715.8438	858.9290317	1715.843538	0	FALSE			-777.777	-777.777	-777.777	1	78.5	M:\Monica\MSDATA\Kinases\SB\04252008Solcomp\J1_10X\MSQuantCompatible_Kinases_SB_04252008Solcomp_J1_10X_combo_mascot_results.html		1	-777.777	-777.777	M:\Monica\MSDATA\Kinases\SB\04252008Solcomp\J1_10X\m05012008_sbsoly_12_10x_j1_2.raw		0	1715.843835		0	TRUE	0	-777.777
-1	1	0	0.077	0.27	IPI:IPI00220327.3	66149	SPACER	SWISS-PROT:P04264|ENSEMBL:ENSP00000252244|REFSEQ:NP_006112|H-INV:HIT000261150|VEGA:OTTHUMP00000167602 Tax_Id=9606 Gene_Symbol=KRT1 Keratin, type II cytoskeletal 1	QISNLQQSISDAEQR	858.9306	1715.8466	2	85	-777.777	-777.777	-777.777	-777.777	0	0	3222.4652	0	0	0	1715.8438	858.9289317	1715.843338	0	FALSE			-777.777	-777.777	-777.777	1	71.7	M:\Monica\MSDATA\Kinases\SB\04252008Solcomp\J1_10X\MSQuantCompatible_Kinases_SB_04252008Solcomp_J1_10X_combo_mascot_results.html		1	-777.777	-777.777	M:\Monica\MSDATA\Kinases\SB\04252008Solcomp\J1_10X\m05012008_sbsoly_12_10x_j1_1.raw		0	1715.843835		0	TRUE	0	-777.777
-1	1	0	0.077	0.27	IPI:IPI00220327.3	66149	SPACER	SWISS-PROT:P04264|ENSEMBL:ENSP00000252244|REFSEQ:NP_006112|H-INV:HIT000261150|VEGA:OTTHUMP00000167602 Tax_Id=9606 Gene_Symbol=KRT1 Keratin, type II cytoskeletal 1	QISNLQQSISDAEQR	858.9299	1715.8453	2	81	-777.777	-777.777	-777.777	-777.777	0	0	2953.7746	0	0	0	1715.8438	858.9282317	1715.841938	0	FALSE			-777.777	-777.777	-777.777	1	68.4	M:\Monica\MSDATA\Kinases\SB\04252008Solcomp\J1_10X\MSQuantCompatible_Kinases_SB_04252008Solcomp_J1_10X_combo_mascot_results.html		1	-777.777	-777.777	M:\Monica\MSDATA\Kinases\SB\04252008Solcomp\J1_10X\m05012008_sbsoly_12_10x_j1_2.raw		0	1715.843835		0	TRUE	0	-777.777
-1	1	0	0.077	0.27	IPI:IPI00220327.3	66149	SPACER	SWISS-PROT:P04264|ENSEMBL:ENSP00000252244|REFSEQ:NP_006112|H-INV:HIT000261150|VEGA:OTTHUMP00000167602 Tax_Id=9606 Gene_Symbol=KRT1 Keratin, type II cytoskeletal 1	QISNLQQSISDAEQR	858.9307	1715.8469	2	81	-777.777	-777.777	-777.777	-777.777	0	0	2839.44	0	0	0	1715.8438	858.9290317	1715.843538	0	FALSE			-777.777	-777.777	-777.777	1	69.5	M:\Monica\MSDATA\Kinases\SB\04252008Solcomp\J1_10X\MSQuantCompatible_Kinases_SB_04252008Solcomp_J1_10X_combo_mascot_results.html		1	-777.777	-777.777	M:\Monica\MSDATA\Kinases\SB\04252008Solcomp\J1_10X\m05012008_sbsoly_12_10x_j1_3.raw		0	1715.843835		0	TRUE	0	-777.777
-1	1	0	0.077	0.27	IPI:IPI00220327.3	66149	SPACER	SWISS-PROT:P04264|ENSEMBL:ENSP00000252244|REFSEQ:NP_006112|H-INV:HIT000261150|VEGA:OTTHUMP00000167602 Tax_Id=9606 Gene_Symbol=KRT1 Keratin, type II cytoskeletal 1	QISNLQQSISDAEQR	572.9563	1715.847	3	68	-777.777	-777.777	-777.777	-777.777	2809.9413	0	2796.9313	2804.679991	2803.8372	33008.4535	1715.8438	572.9558187	1715.845668	1715.843528	FALSE			-777.777	-777.777	-777.777	1	46.8	M:\Monica\MSDATA\Kinases\SB\04252008Solcomp\J1_10X\MSQuantCompatible_Kinases_SB_04252008Solcomp_J1_10X_combo_mascot_results.html		1	-777.777	-777.777	M:\Monica\MSDATA\Kinases\SB\04252008Solcomp\J1_10X\m05012008_sbsoly_12_10x_j1_3.raw		5847980.906	1715.843835		572.9561373	TRUE	572.955656	-777.777
-1	1	0	0.077	0.27	IPI:IPI00220327.3	66149	SPACER	SWISS-PROT:P04264|ENSEMBL:ENSP00000252244|REFSEQ:NP_006112|H-INV:HIT000261150|VEGA:OTTHUMP00000167602 Tax_Id=9606 Gene_Symbol=KRT1 Keratin, type II cytoskeletal 1	QISNLQQSISDAEQR	572.9561	1715.8466	3	65	-777.777	-777.777	-777.777	-777.777	2781.8215	0	2776.3126	2781.763404	2781.8215	101158.9704	1715.8438	572.9556187	1715.845068	1715.844239	FALSE			-777.777	-777.777	-777.777	1	47.7	M:\Monica\MSDATA\Kinases\SB\04252008Solcomp\J1_10X\MSQuantCompatible_Kinases_SB_04252008Solcomp_J1_10X_combo_mascot_results.html		1	-777.777	-777.777	M:\Monica\MSDATA\Kinases\SB\04252008Solcomp\J1_10X\m05012008_sbsoly_12_10x_j1_6.raw		39791205.44	1715.843835		572.9562262	TRUE	572.9557449	-777.777
-1	1	0	0.077	0.27	IPI:IPI00220327.3	66149	SPACER	SWISS-PROT:P04264|ENSEMBL:ENSP00000252244|REFSEQ:NP_006112|H-INV:HIT000261150|VEGA:OTTHUMP00000167602 Tax_Id=9606 Gene_Symbol=KRT1 Keratin, type II cytoskeletal 1	QISNLQQSISDAEQR	572.9564	1715.8473	3	64	-777.777	-777.777	-777.777	-777.777	2771.277781	9.322002652	2769.1687	2773.750823	2773.5032	67189.19872	1715.8438	572.9559187	1715.845968	1715.845541	FALSE			-777.777	-777.777	-777.777	1	48.7	M:\Monica\MSDATA\Kinases\SB\04252008Solcomp\J1_10X\MSQuantCompatible_Kinases_SB_04252008Solcomp_J1_10X_combo_mascot_results.html		1	-777.777	-777.777	M:\Monica\MSDATA\Kinases\SB\04252008Solcomp\J1_10X\m05012008_sbsoly_12_10x_j1_4.raw		23132747.19	1715.843835		572.9563799	TRUE	572.9558986	-777.777
-1	1	0	0.077	0.27	IPI:IPI00220327.3	66149	SPACER	SWISS-PROT:P04264|ENSEMBL:ENSP00000252244|REFSEQ:NP_006112|H-INV:HIT000261150|VEGA:OTTHUMP00000167602 Tax_Id=9606 Gene_Symbol=KRT1 Keratin, type II cytoskeletal 1	QISNLQQSISDAEQR	572.9564	1715.8475	3	60	-777.777	-777.777	-777.777	-777.777	2761.356255	7.441	2760.9048	2764.927185	2762.2818	53224.74368	1715.8438	572.9559187	1715.845968	1715.84572	FALSE			-777.777	-777.777	-777.777	1	46	M:\Monica\MSDATA\Kinases\SB\04252008Solcomp\J1_10X\MSQuantCompatible_Kinases_SB_04252008Solcomp_J1_10X_combo_mascot_results.html		1	-777.777	-777.777	M:\Monica\MSDATA\Kinases\SB\04252008Solcomp\J1_10X\m05012008_sbsoly_12_10x_j1_5.raw		20015964.44	1715.843835		572.9564001	TRUE	572.9559188	-777.777
-1	1	0	0.077	0.27	IPI:IPI00220327.3	66149	SPACER	SWISS-PROT:P04264|ENSEMBL:ENSP00000252244|REFSEQ:NP_006112|H-INV:HIT000261150|VEGA:OTTHUMP00000167602 Tax_Id=9606 Gene_Symbol=KRT1 Keratin, type II cytoskeletal 1	QISNLQQSISDAEQR	572.9563	1715.8472	3	57	-777.777	-777.777	-777.777	-777.777	0	0	3004.4169	3000.384644	3005.8571	3570.557376	1715.8438	572.9558187	1715.845668	1715.843974	FALSE			-777.777	-777.777	-777.777	1	37.7	M:\Monica\MSDATA\Kinases\SB\04252008Solcomp\J1_10X\MSQuantCompatible_Kinases_SB_04252008Solcomp_J1_10X_combo_mascot_results.html		1	-777.777	-777.777	M:\Monica\MSDATA\Kinases\SB\04252008Solcomp\J1_10X\m05012008_sbsoly_12_10x_j1_2.raw		0	1715.843835		572.9562	TRUE	572.9557187	-777.777
-1	1	0	0.077	0.27	IPI:IPI00220327.3	66149	SPACER	SWISS-PROT:P04264|ENSEMBL:ENSP00000252244|REFSEQ:NP_006112|H-INV:HIT000261150|VEGA:OTTHUMP00000167602 Tax_Id=9606 Gene_Symbol=KRT1 Keratin, type II cytoskeletal 1	QISNLQQSISDAEQR	572.9561	1715.8465	3	49	-777.777	-777.777	-777.777	-777.777	0	0	2790.8291	0	0	0	1715.8438	572.9556187	1715.845068	0	FALSE			-777.777	-777.777	-777.777	1	33.7	M:\Monica\MSDATA\Kinases\SB\04252008Solcomp\J1_10X\MSQuantCompatible_Kinases_SB_04252008Solcomp_J1_10X_combo_mascot_results.html		1	-777.777	-777.777	M:\Monica\MSDATA\Kinases\SB\04252008Solcomp\J1_10X\m05012008_sbsoly_12_10x_j1_6.raw		0	1715.843835		0	TRUE	0	-777.777
-1	1	0	0.077	0.27	IPI:IPI00220327.3	66149	SPACER	SWISS-PROT:P04264|ENSEMBL:ENSP00000252244|REFSEQ:NP_006112|H-INV:HIT000261150|VEGA:OTTHUMP00000167602 Tax_Id=9606 Gene_Symbol=KRT1 Keratin, type II cytoskeletal 1	QISNLQQSISDAEQR	572.9564	1715.8473	3	48	-777.777	-777.777	-777.777	-777.777	0	0	3026.9733	0	0	0	1715.8438	572.9559187	1715.845968	0	FALSE			-777.777	-777.777	-777.777	1	32.2	M:\Monica\MSDATA\Kinases\SB\04252008Solcomp\J1_10X\MSQuantCompatible_Kinases_SB_04252008Solcomp_J1_10X_combo_mascot_results.html		1	-777.777	-777.777	M:\Monica\MSDATA\Kinases\SB\04252008Solcomp\J1_10X\m05012008_sbsoly_12_10x_j1_2.raw		0	1715.843835		0	TRUE	0	-777.777
-1	1	0	0.077	0.27	IPI:IPI00220327.3	66149	SPACER	SWISS-PROT:P04264|ENSEMBL:ENSP00000252244|REFSEQ:NP_006112|H-INV:HIT000261150|VEGA:OTTHUMP00000167602 Tax_Id=9606 Gene_Symbol=KRT1 Keratin, type II cytoskeletal 1	QISNLQQSISDAEQR	572.9564	1715.8474	3	48	-777.777	-777.777	-777.777	-777.777	0	0	3030.7775	0	0	0	1715.8438	572.9559187	1715.845968	0	FALSE			-777.777	-777.777	-777.777	1	34.6	M:\Monica\MSDATA\Kinases\SB\04252008Solcomp\J1_10X\MSQuantCompatible_Kinases_SB_04252008Solcomp_J1_10X_combo_mascot_results.html		1	-777.777	-777.777	M:\Monica\MSDATA\Kinases\SB\04252008Solcomp\J1_10X\m05012008_sbsoly_12_10x_j1_2.raw		0	1715.843835		0	TRUE	0	-777.777
-1	1	0	0.077	0.27	IPI:IPI00220327.3	66149	SPACER	SWISS-PROT:P04264|ENSEMBL:ENSP00000252244|REFSEQ:NP_006112|H-INV:HIT000261150|VEGA:OTTHUMP00000167602 Tax_Id=9606 Gene_Symbol=KRT1 Keratin, type II cytoskeletal 1	QISNLQQSISDAEQR	572.9563	1715.8472	3	39	-777.777	-777.777	-777.777	-777.777	0	0	2973.2629	0	0	0	1715.8438	572.9558187	1715.845668	0	FALSE			-777.777	-777.777	-777.777	1	24.4	M:\Monica\MSDATA\Kinases\SB\04252008Solcomp\J1_10X\MSQuantCompatible_Kinases_SB_04252008Solcomp_J1_10X_combo_mascot_results.html		1	-777.777	-777.777	M:\Monica\MSDATA\Kinases\SB\04252008Solcomp\J1_10X\m05012008_sbsoly_12_10x_j1_2.raw		0	1715.843835		0	TRUE	0	-777.777
-1	1	0	0.077	0.27	IPI:IPI00220327.3	66149	SPACER	SWISS-PROT:P04264|ENSEMBL:ENSP00000252244|REFSEQ:NP_006112|H-INV:HIT000261150|VEGA:OTTHUMP00000167602 Tax_Id=9606 Gene_Symbol=KRT1 Keratin, type II cytoskeletal 1	QISNLQQSISDAEQR	572.9562	1715.8468	3	39	-777.777	-777.777	-777.777	-777.777	0	0	3225.5459	3237.919557	3240.4339	2129.014408	1715.8438	572.9557187	1715.845368	1715.844993	FALSE			-777.777	-777.777	-777.777	1	19.8	M:\Monica\MSDATA\Kinases\SB\04252008Solcomp\J1_10X\MSQuantCompatible_Kinases_SB_04252008Solcomp_J1_10X_combo_mascot_results.html		1	-777.777	-777.777	M:\Monica\MSDATA\Kinases\SB\04252008Solcomp\J1_10X\m05012008_sbsoly_12_10x_j1_1.raw		0	1715.843835		572.9563014	TRUE	572.9558201	-777.777
-1	1	0	0.077	0.27	IPI:IPI00220327.3	66149	SPACER	SWISS-PROT:P04264|ENSEMBL:ENSP00000252244|REFSEQ:NP_006112|H-INV:HIT000261150|VEGA:OTTHUMP00000167602 Tax_Id=9606 Gene_Symbol=KRT1 Keratin, type II cytoskeletal 1	QISNLQQSISDAEQR	572.9565	1715.8478	3	32	-777.777	-777.777	-777.777	-777.777	0	0	2965.4719	0	0	0	1715.8438	572.9560187	1715.846268	0	FALSE			-777.777	-777.777	-777.777	1	19.5	M:\Monica\MSDATA\Kinases\SB\04252008Solcomp\J1_10X\MSQuantCompatible_Kinases_SB_04252008Solcomp_J1_10X_combo_mascot_results.html		1	-777.777	-777.777	M:\Monica\MSDATA\Kinases\SB\04252008Solcomp\J1_10X\m05012008_sbsoly_12_10x_j1_2.raw		0	1715.843835		0	TRUE	0	-777.777
-1	1	0	0.077	0.27	IPI:IPI00220327.3	66149	SPACER	SWISS-PROT:P04264|ENSEMBL:ENSP00000252244|REFSEQ:NP_006112|H-INV:HIT000261150|VEGA:OTTHUMP00000167602 Tax_Id=9606 Gene_Symbol=KRT1 Keratin, type II cytoskeletal 1	QISNLQQSISDAEQRGENALK	777.0625	2328.1658	3	75	-777.777	-777.777	-777.777	-777.777	0	0	3231.0552	3238.940616	3235.6592	218850.0642	2328.1669	777.0611715	2328.161726	2328.163839	FALSE			-777.777	-777.777	-777.777	1	65.4	M:\Monica\MSDATA\Kinases\SB\04252008Solcomp\J1_10X\MSQuantCompatible_Kinases_SB_04252008Solcomp_J1_10X_combo_mascot_results.html		1	-777.777	-777.777	M:\Monica\MSDATA\Kinases\SB\04252008Solcomp\J1_10X\m05012008_sbsoly_12_10x_j1_6.raw		0	2328.166945		777.0624734	TRUE	777.0611449	-777.777
-1	1	0	0.077	0.27	IPI:IPI00220327.3	66149	SPACER	SWISS-PROT:P04264|ENSEMBL:ENSP00000252244|REFSEQ:NP_006112|H-INV:HIT000261150|VEGA:OTTHUMP00000167602 Tax_Id=9606 Gene_Symbol=KRT1 Keratin, type II cytoskeletal 1	QISNLQQSISDAEQRGENALK	777.0641	2328.1705	3	66	-777.777	-777.777	-777.777	-777.777	3238.6323	0	3237.244	3234.382003	3234.8352	73474.29184	2328.1669	777.0627715	2328.166526	2328.167092	FALSE			-777.777	-777.777	-777.777	1	60.6	M:\Monica\MSDATA\Kinases\SB\04252008Solcomp\J1_10X\MSQuantCompatible_Kinases_SB_04252008Solcomp_J1_10X_combo_mascot_results.html		1	-777.777	-777.777	M:\Monica\MSDATA\Kinases\SB\04252008Solcomp\J1_10X\m05012008_sbsoly_12_10x_j1_4.raw		14837964.53	2328.166945		777.0654247	TRUE	777.0640962	-777.777
-1	1	0	0.077	0.27	IPI:IPI00220327.3	66149	SPACER	SWISS-PROT:P04264|ENSEMBL:ENSP00000252244|REFSEQ:NP_006112|H-INV:HIT000261150|VEGA:OTTHUMP00000167602 Tax_Id=9606 Gene_Symbol=KRT1 Keratin, type II cytoskeletal 1	QISNLQQSISDAEQRGENALK	777.0638	2328.1697	3	53	-777.777	-777.777	-777.777	-777.777	3789.689852	33.01539659	3803.5387	3792.107107	3794.3826	12775.0275	2328.1669	777.0624715	2328.165626	2328.16774	FALSE			-777.777	-777.777	-777.777	1	48.6	M:\Monica\MSDATA\Kinases\SB\04252008Solcomp\J1_10X\MSQuantCompatible_Kinases_SB_04252008Solcomp_J1_10X_combo_mascot_results.html		1	-777.777	-777.777	M:\Monica\MSDATA\Kinases\SB\04252008Solcomp\J1_10X\m05012008_sbsoly_12_10x_j1_2.raw		3159263.507	2328.166945		777.0655095	TRUE	777.064181	-777.777
-1	1	0	0.077	0.27	IPI:IPI00220327.3	66149	SPACER	SWISS-PROT:P04264|ENSEMBL:ENSP00000252244|REFSEQ:NP_006112|H-INV:HIT000261150|VEGA:OTTHUMP00000167602 Tax_Id=9606 Gene_Symbol=KRT1 Keratin, type II cytoskeletal 1	QISNLQQSISDAEQRGENALK	777.0621	2328.1646	3	53	-777.777	-777.777	-777.777	-777.777	0	0	3938.6828	3944.5569	3944.5569	9181.981404	2328.1669	777.0607715	2328.160526	2328.166431	FALSE			-777.777	-777.777	-777.777	1	44.4	M:\Monica\MSDATA\Kinases\SB\04252008Solcomp\J1_10X\MSQuantCompatible_Kinases_SB_04252008Solcomp_J1_10X_combo_mascot_results.html		1	-777.777	-777.777	M:\Monica\MSDATA\Kinases\SB\04252008Solcomp\J1_10X\m05012008_sbsoly_12_10x_j1_1.raw		0	2328.166945		777.064071	TRUE	777.0627425	-777.777
-1	1	0	0.077	0.27	IPI:IPI00220327.3	66149	SPACER	SWISS-PROT:P04264|ENSEMBL:ENSP00000252244|REFSEQ:NP_006112|H-INV:HIT000261150|VEGA:OTTHUMP00000167602 Tax_Id=9606 Gene_Symbol=KRT1 Keratin, type II cytoskeletal 1	QISNLQQSISDAEQRGENALK	777.0625	2328.1658	3	49	-777.777	-777.777	-777.777	-777.777	0	0	3222.3595	0	0	0	2328.1669	777.0611715	2328.161726	0	FALSE			-777.777	-777.777	-777.777	1	43.7	M:\Monica\MSDATA\Kinases\SB\04252008Solcomp\J1_10X\MSQuantCompatible_Kinases_SB_04252008Solcomp_J1_10X_combo_mascot_results.html		1	-777.777	-777.777	M:\Monica\MSDATA\Kinases\SB\04252008Solcomp\J1_10X\m05012008_sbsoly_12_10x_j1_4.raw		0	2328.166945		0	TRUE	0	-777.777
-1	1	0	0.077	0.27	IPI:IPI00220327.3	66149	SPACER	SWISS-PROT:P04264|ENSEMBL:ENSP00000252244|REFSEQ:NP_006112|H-INV:HIT000261150|VEGA:OTTHUMP00000167602 Tax_Id=9606 Gene_Symbol=KRT1 Keratin, type II cytoskeletal 1	QISNLQQSISDAEQRGENALK	777.0641	2328.1704	3	45	-777.777	-777.777	-777.777	-777.777	3679.581649	53.743	3686.545	3676.772761	3677.6931	13153.02314	2328.1669	777.0627715	2328.166526	2328.167662	FALSE			-777.777	-777.777	-777.777	1	38.1	M:\Monica\MSDATA\Kinases\SB\04252008Solcomp\J1_10X\MSQuantCompatible_Kinases_SB_04252008Solcomp_J1_10X_combo_mascot_results.html		1	-777.777	-777.777	M:\Monica\MSDATA\Kinases\SB\04252008Solcomp\J1_10X\m05012008_sbsoly_12_10x_j1_3.raw		2023486.933	2328.166945		777.065526	TRUE	777.0641975	-777.777
-1	1	0	0.077	0.27	IPI:IPI00220327.3	66149	SPACER	SWISS-PROT:P04264|ENSEMBL:ENSP00000252244|REFSEQ:NP_006112|H-INV:HIT000261150|VEGA:OTTHUMP00000167602 Tax_Id=9606 Gene_Symbol=KRT1 Keratin, type II cytoskeletal 1	QISNLQQSISDAEQRGENALK	777.0657	2328.1753	3	44	-777.777	-777.777	-777.777	-777.777	0	0	3780.4807	0	0	0	2328.1669	777.0643715	2328.171326	0	FALSE			-777.777	-777.777	-777.777	1	31.2	M:\Monica\MSDATA\Kinases\SB\04252008Solcomp\J1_10X\MSQuantCompatible_Kinases_SB_04252008Solcomp_J1_10X_combo_mascot_results.html		1	-777.777	-777.777	M:\Monica\MSDATA\Kinases\SB\04252008Solcomp\J1_10X\m05012008_sbsoly_12_10x_j1_2.raw		0	2328.166945		0	TRUE	0	-777.777
-1	1	0	0.077	0.27	IPI:IPI00220327.3	66149	SPACER	SWISS-PROT:P04264|ENSEMBL:ENSP00000252244|REFSEQ:NP_006112|H-INV:HIT000261150|VEGA:OTTHUMP00000167602 Tax_Id=9606 Gene_Symbol=KRT1 Keratin, type II cytoskeletal 1	QISNLQQSISDAEQRGENALK	777.0642	2328.1706	3	36	-777.777	-777.777	-777.777	-777.777	3219.534388	13.42940987	3208.158	3217.858413	3215.0949	35592.65204	2328.1669	777.0628715	2328.166826	2328.167636	FALSE			-777.777	-777.777	-777.777	1	26.1	M:\Monica\MSDATA\Kinases\SB\04252008Solcomp\J1_10X\MSQuantCompatible_Kinases_SB_04252008Solcomp_J1_10X_combo_mascot_results.html		1	-777.777	-777.777	M:\Monica\MSDATA\Kinases\SB\04252008Solcomp\J1_10X\m05012008_sbsoly_12_10x_j1_5.raw		8731173.636	2328.166945		777.0655072	TRUE	777.0641787	-777.777
-1	1	0	0.077	0.27	IPI:IPI00220327.3	66149	SPACER	SWISS-PROT:P04264|ENSEMBL:ENSP00000252244|REFSEQ:NP_006112|H-INV:HIT000261150|VEGA:OTTHUMP00000167602 Tax_Id=9606 Gene_Symbol=KRT1 Keratin, type II cytoskeletal 1	QISNLQQSISDAEQRGENALK	777.0637	2328.1693	3	26	-777.777	-777.777	-777.777	-777.777	0	0	3658.5773	0	0	0	2328.1669	777.0623715	2328.165326	0	FALSE			-777.777	-777.777	-777.777	1	22.2	M:\Monica\MSDATA\Kinases\SB\04252008Solcomp\J1_10X\MSQuantCompatible_Kinases_SB_04252008Solcomp_J1_10X_combo_mascot_results.html		1	-777.777	-777.777	M:\Monica\MSDATA\Kinases\SB\04252008Solcomp\J1_10X\m05012008_sbsoly_12_10x_j1_3.raw		0	2328.166945		0	TRUE	0	-777.777
-1	1	0	0.077	0.27	IPI:IPI00220327.3	66149	SPACER	SWISS-PROT:P04264|ENSEMBL:ENSP00000252244|REFSEQ:NP_006112|H-INV:HIT000261150|VEGA:OTTHUMP00000167602 Tax_Id=9606 Gene_Symbol=KRT1 Keratin, type II cytoskeletal 1	QISNLQQSISDAEQRGENALK	777.0647	2328.1722	3	24	-777.777	-777.777	-777.777	-777.777	0	0	3659.8028	0	0	0	2328.1669	777.0633715	2328.168326	0	FALSE			-777.777	-777.777	-777.777	1	18.2	M:\Monica\MSDATA\Kinases\SB\04252008Solcomp\J1_10X\MSQuantCompatible_Kinases_SB_04252008Solcomp_J1_10X_combo_mascot_results.html		1	-777.777	-777.777	M:\Monica\MSDATA\Kinases\SB\04252008Solcomp\J1_10X\m05012008_sbsoly_12_10x_j1_3.raw		0	2328.166945		0	FALSE	0	-777.777
-1	1	0	0.077	0.27	IPI:IPI00220327.3	66149	SPACER	SWISS-PROT:P04264|ENSEMBL:ENSP00000252244|REFSEQ:NP_006112|H-INV:HIT000261150|VEGA:OTTHUMP00000167602 Tax_Id=9606 Gene_Symbol=KRT1 Keratin, type II cytoskeletal 1	QISNLQQSISDAEQRGENALK	777.0622	2328.1648	3	19	-777.777	-777.777	-777.777	-777.777	0	0	3262.2863	0	0	0	2328.1669	777.0608715	2328.160826	0	FALSE			-777.777	-777.777	-777.777	1	11.7	M:\Monica\MSDATA\Kinases\SB\04252008Solcomp\J1_10X\MSQuantCompatible_Kinases_SB_04252008Solcomp_J1_10X_combo_mascot_results.html		1	-777.777	-777.777	M:\Monica\MSDATA\Kinases\SB\04252008Solcomp\J1_10X\m05012008_sbsoly_12_10x_j1_6.raw		0	2328.166945		0	FALSE	0	-777.777
-1	1	0	0.077	0.27	IPI:IPI00220327.3	66149	SPACER	SWISS-PROT:P04264|ENSEMBL:ENSP00000252244|REFSEQ:NP_006112|H-INV:HIT000261150|VEGA:OTTHUMP00000167602 Tax_Id=9606 Gene_Symbol=KRT1 Keratin, type II cytoskeletal 1	RTNAENEFVTIK	711.3735	1420.7324	2	37	-777.777	-777.777	-777.777	-777.777	0	0	2459.8367	2459.076207	2459.0567	4078.301061	1420.731	711.3724442	1420.730363	1420.730174	FALSE			-777.777	-777.777	-777.777	1	1.8	M:\Monica\MSDATA\Kinases\SB\04252008Solcomp\J1_10X\MSQuantCompatible_Kinases_SB_04252008Solcomp_J1_10X_combo_mascot_results.html		1	-777.777	-777.777	M:\Monica\MSDATA\Kinases\SB\04252008Solcomp\J1_10X\m05012008_sbsoly_12_10x_j1_6.raw		0	1420.731025		711.3734724	TRUE	711.3724166	-777.777
-1	1	0	0.077	0.27	IPI:IPI00220327.3	66149	SPACER	SWISS-PROT:P04264|ENSEMBL:ENSP00000252244|REFSEQ:NP_006112|H-INV:HIT000261150|VEGA:OTTHUMP00000167602 Tax_Id=9606 Gene_Symbol=KRT1 Keratin, type II cytoskeletal 1	RTNAENEFVTIK	711.3738	1420.733	2	17	-777.777	-777.777	-777.777	-777.777	0	0	2464.8812	0	0	0	1420.731	711.3727442	1420.730963	0	FALSE			-777.777	-777.777	-777.777	1	4.1	M:\Monica\MSDATA\Kinases\SB\04252008Solcomp\J1_10X\MSQuantCompatible_Kinases_SB_04252008Solcomp_J1_10X_combo_mascot_results.html		1	-777.777	-777.777	M:\Monica\MSDATA\Kinases\SB\04252008Solcomp\J1_10X\m05012008_sbsoly_12_10x_j1_6.raw		0	1420.731025		0	FALSE	0	-777.777
-1	1	0	0.077	0.27	IPI:IPI00220327.3	66149	SPACER	SWISS-PROT:P04264|ENSEMBL:ENSP00000252244|REFSEQ:NP_006112|H-INV:HIT000261150|VEGA:OTTHUMP00000167602 Tax_Id=9606 Gene_Symbol=KRT1 Keratin, type II cytoskeletal 1	RTNAENEFVTIK	474.5837	1420.7294	3	31	-777.777	-777.777	-777.777	-777.777	0	0	2462.5226	2459.905363	2459.0567	2354.531184	1420.731	474.583627	1420.729093	1420.728978	FALSE			-777.777	-777.777	-777.777	1	19.6	M:\Monica\MSDATA\Kinases\SB\04252008Solcomp\J1_10X\MSQuantCompatible_Kinases_SB_04252008Solcomp_J1_10X_combo_mascot_results.html		1	-777.777	-777.777	M:\Monica\MSDATA\Kinases\SB\04252008Solcomp\J1_10X\m05012008_sbsoly_12_10x_j1_6.raw		0	1420.731025		474.5836696	TRUE	474.5835966	-777.777
-1	1	0	0.077	0.27	IPI:IPI00220327.3	66149	SPACER	SWISS-PROT:P04264|ENSEMBL:ENSP00000252244|REFSEQ:NP_006112|H-INV:HIT000261150|VEGA:OTTHUMP00000167602 Tax_Id=9606 Gene_Symbol=KRT1 Keratin, type II cytoskeletal 1	RTNAENEFVTIK	474.5835	1420.7285	3	30	-777.777	-777.777	-777.777	-777.777	0	0	2458.7744	0	0	0	1420.731	474.583427	1420.728493	0	FALSE			-777.777	-777.777	-777.777	1	15	M:\Monica\MSDATA\Kinases\SB\04252008Solcomp\J1_10X\MSQuantCompatible_Kinases_SB_04252008Solcomp_J1_10X_combo_mascot_results.html		1	-777.777	-777.777	M:\Monica\MSDATA\Kinases\SB\04252008Solcomp\J1_10X\m05012008_sbsoly_12_10x_j1_6.raw		0	1420.731025		0	TRUE	0	-777.777
-1	1	0	0.077	0.27	IPI:IPI00220327.3	66149	SPACER	SWISS-PROT:P04264|ENSEMBL:ENSP00000252244|REFSEQ:NP_006112|H-INV:HIT000261150|VEGA:OTTHUMP00000167602 Tax_Id=9606 Gene_Symbol=KRT1 Keratin, type II cytoskeletal 1	RVDQLK	379.73	757.4455	2	45	-777.777	-777.777	-777.777	-777.777	0	0	777.3406	778.3378937	779.028	1667.875499	757.4446	379.7303207	757.446116	757.4459217	FALSE			-777.777	-777.777	-777.777	1	13.7	M:\Monica\MSDATA\Kinases\SB\04252008Solcomp\J1_10X\MSQuantCompatible_Kinases_SB_04252008Solcomp_J1_10X_combo_mascot_results.html		1	-777.777	-777.777	M:\Monica\MSDATA\Kinases\SB\04252008Solcomp\J1_10X\m05012008_sbsoly_12_10x_j1_2.raw		0	757.4446247		379.7299838	TRUE	379.7303045	-777.777
-1	1	0	0.077	0.27	IPI:IPI00220327.3	66149	SPACER	SWISS-PROT:P04264|ENSEMBL:ENSP00000252244|REFSEQ:NP_006112|H-INV:HIT000261150|VEGA:OTTHUMP00000167602 Tax_Id=9606 Gene_Symbol=KRT1 Keratin, type II cytoskeletal 1	RVDQLK	379.73	757.4454	2	43	-777.777	-777.777	-777.777	-777.777	0	0	768.0211	768.4948787	767.4187	917.6378519	757.4446	379.7303207	757.446116	757.4458126	FALSE			-777.777	-777.777	-777.777	1	6.6	M:\Monica\MSDATA\Kinases\SB\04252008Solcomp\J1_10X\MSQuantCompatible_Kinases_SB_04252008Solcomp_J1_10X_combo_mascot_results.html		1	-777.777	-777.777	M:\Monica\MSDATA\Kinases\SB\04252008Solcomp\J1_10X\m05012008_sbsoly_12_10x_j1_3.raw		0	757.4446247		379.7299611	TRUE	379.7302819	-777.777
-1	1	0	0.077	0.27	IPI:IPI00220327.3	66149	SPACER	SWISS-PROT:P04264|ENSEMBL:ENSP00000252244|REFSEQ:NP_006112|H-INV:HIT000261150|VEGA:OTTHUMP00000167602 Tax_Id=9606 Gene_Symbol=KRT1 Keratin, type II cytoskeletal 1	RVDQLK	379.7299	757.4452	2	42	-777.777	-777.777	-777.777	-777.777	0	0	757.9297	759.5495	759.5495	13902.94733	757.4446	379.7302207	757.445916	757.4454894	FALSE			-777.777	-777.777	-777.777	1	8.6	M:\Monica\MSDATA\Kinases\SB\04252008Solcomp\J1_10X\MSQuantCompatible_Kinases_SB_04252008Solcomp_J1_10X_combo_mascot_results.html		1	-777.777	-777.777	M:\Monica\MSDATA\Kinases\SB\04252008Solcomp\J1_10X\m05012008_sbsoly_12_10x_j1_6.raw		0	757.4446247		379.7299056	TRUE	379.7302263	-777.777
-1	1	0	0.077	0.27	IPI:IPI00220327.3	66149	SPACER	SWISS-PROT:P04264|ENSEMBL:ENSP00000252244|REFSEQ:NP_006112|H-INV:HIT000261150|VEGA:OTTHUMP00000167602 Tax_Id=9606 Gene_Symbol=KRT1 Keratin, type II cytoskeletal 1	RVDQLK	379.73	757.4454	2	41	-777.777	-777.777	-777.777	-777.777	0	0	719.8335	720.192681	719.2015	3802.375035	757.4446	379.7303207	757.446116	757.4458583	FALSE			-777.777	-777.777	-777.777	1	3.3	M:\Monica\MSDATA\Kinases\SB\04252008Solcomp\J1_10X\MSQuantCompatible_Kinases_SB_04252008Solcomp_J1_10X_combo_mascot_results.html		1	-777.777	-777.777	M:\Monica\MSDATA\Kinases\SB\04252008Solcomp\J1_10X\m05012008_sbsoly_12_10x_j1_5.raw		0	757.4446247		379.7299708	TRUE	379.7302916	-777.777
-1	1	0	0.077	0.27	IPI:IPI00220327.3	66149	SPACER	SWISS-PROT:P04264|ENSEMBL:ENSP00000252244|REFSEQ:NP_006112|H-INV:HIT000261150|VEGA:OTTHUMP00000167602 Tax_Id=9606 Gene_Symbol=KRT1 Keratin, type II cytoskeletal 1	RVDQLK	379.73	757.4454	2	41	-777.777	-777.777	-777.777	-777.777	0	0	774.1557	774.5267535	773.5045	1494.516066	757.4446	379.7303207	757.446116	757.4459154	FALSE			-777.777	-777.777	-777.777	1	7.1	M:\Monica\MSDATA\Kinases\SB\04252008Solcomp\J1_10X\MSQuantCompatible_Kinases_SB_04252008Solcomp_J1_10X_combo_mascot_results.html		1	-777.777	-777.777	M:\Monica\MSDATA\Kinases\SB\04252008Solcomp\J1_10X\m05012008_sbsoly_12_10x_j1_4.raw		0	757.4446247		379.7299792	TRUE	379.7303	-777.777
-1	1	0	0.077	0.27	IPI:IPI00220327.3	66149	SPACER	SWISS-PROT:P04264|ENSEMBL:ENSP00000252244|REFSEQ:NP_006112|H-INV:HIT000261150|VEGA:OTTHUMP00000167602 Tax_Id=9606 Gene_Symbol=KRT1 Keratin, type II cytoskeletal 1	SDQSRLDSELK	639.3207	1276.6268	2	36	-777.777	-777.777	-777.777	-777.777	2173.3838	0	2166.2952	2170.955211	2169.1661	4178.029726	1276.6259	639.3199432	1276.625361	1276.623795	FALSE			-777.777	-777.777	-777.777	1	16.4	M:\Monica\MSDATA\Kinases\SB\04252008Solcomp\J1_10X\MSQuantCompatible_Kinases_SB_04252008Solcomp_J1_10X_combo_mascot_results.html		1	-777.777	-777.777	M:\Monica\MSDATA\Kinases\SB\04252008Solcomp\J1_10X\m05012008_sbsoly_12_10x_j1_6.raw		1074091.029	1276.625895		639.3204406	TRUE	639.3196838	-777.777
-1	1	0	0.077	0.27	IPI:IPI00220327.3	66149	SPACER	SWISS-PROT:P04264|ENSEMBL:ENSP00000252244|REFSEQ:NP_006112|H-INV:HIT000261150|VEGA:OTTHUMP00000167602 Tax_Id=9606 Gene_Symbol=KRT1 Keratin, type II cytoskeletal 1	SDQSRLDSELK	426.5501	1276.6285	3	24	-777.777	-777.777	-777.777	-777.777	0	0	2166.0122	0	0	0	1276.6259	426.5502264	1276.628891	0	FALSE			-777.777	-777.777	-777.777	1	12.3	M:\Monica\MSDATA\Kinases\SB\04252008Solcomp\J1_10X\MSQuantCompatible_Kinases_SB_04252008Solcomp_J1_10X_combo_mascot_results.html		1	-777.777	-777.777	M:\Monica\MSDATA\Kinases\SB\04252008Solcomp\J1_10X\m05012008_sbsoly_12_10x_j1_6.raw		0	1276.625895		0	FALSE	0	-777.777
-1	1	0	0.077	0.27	IPI:IPI00220327.3	66149	SPACER	SWISS-PROT:P04264|ENSEMBL:ENSP00000252244|REFSEQ:NP_006112|H-INV:HIT000261150|VEGA:OTTHUMP00000167602 Tax_Id=9606 Gene_Symbol=KRT1 Keratin, type II cytoskeletal 1	SEIDNVKK	466.756	931.4974	2	41	-777.777	-777.777	-777.777	-777.777	0	0	771.7182	753.519176	773.4161	1389.938053	931.4974	466.7559595	931.4973936	931.4965715	FALSE			-777.777	-777.777	-777.777	1	19.4	M:\Monica\MSDATA\Kinases\SB\04252008Solcomp\J1_10X\MSQuantCompatible_Kinases_SB_04252008Solcomp_J1_10X_combo_mascot_results.html		1	-777.777	-777.777	M:\Monica\MSDATA\Kinases\SB\04252008Solcomp\J1_10X\m05012008_sbsoly_12_10x_j1_6.raw		0	931.4974447		466.7559562	TRUE	466.7559157	-777.777
-1	1	0	0.077	0.27	IPI:IPI00220327.3	66149	SPACER	SWISS-PROT:P04264|ENSEMBL:ENSP00000252244|REFSEQ:NP_006112|H-INV:HIT000261150|VEGA:OTTHUMP00000167602 Tax_Id=9606 Gene_Symbol=KRT1 Keratin, type II cytoskeletal 1	SEIDNVKK	466.7563	931.498	2	36	-777.777	-777.777	-777.777	-777.777	0	0	735.9666	735.2974	735.2974	1014.857302	931.4974	466.7562595	931.4979936	931.498228	FALSE			-777.777	-777.777	-777.777	1	13.7	M:\Monica\MSDATA\Kinases\SB\04252008Solcomp\J1_10X\MSQuantCompatible_Kinases_SB_04252008Solcomp_J1_10X_combo_mascot_results.html		1	-777.777	-777.777	M:\Monica\MSDATA\Kinases\SB\04252008Solcomp\J1_10X\m05012008_sbsoly_12_10x_j1_5.raw		0	931.4974447		466.756278	TRUE	466.7562375	-777.777
-1	1	0	0.077	0.27	IPI:IPI00220327.3	66149	SPACER	SWISS-PROT:P04264|ENSEMBL:ENSP00000252244|REFSEQ:NP_006112|H-INV:HIT000261150|VEGA:OTTHUMP00000167602 Tax_Id=9606 Gene_Symbol=KRT1 Keratin, type II cytoskeletal 1	SEIDNVKK	466.7564	931.4983	2	28	-777.777	-777.777	-777.777	-777.777	0	0	790.8787	772.8876615	792.2327	724.3122501	931.4974	466.7563595	931.4981936	931.4996137	FALSE			-777.777	-777.777	-777.777	1	11.4	M:\Monica\MSDATA\Kinases\SB\04252008Solcomp\J1_10X\MSQuantCompatible_Kinases_SB_04252008Solcomp_J1_10X_combo_mascot_results.html		1	-777.777	-777.777	M:\Monica\MSDATA\Kinases\SB\04252008Solcomp\J1_10X\m05012008_sbsoly_12_10x_j1_4.raw		0	931.4974447		466.7571205	TRUE	466.75708	-777.777
-1	1	0	0.077	0.27	IPI:IPI00220327.3	66149	SPACER	SWISS-PROT:P04264|ENSEMBL:ENSP00000252244|REFSEQ:NP_006112|H-INV:HIT000261150|VEGA:OTTHUMP00000167602 Tax_Id=9606 Gene_Symbol=KRT1 Keratin, type II cytoskeletal 1	SEIDNVKK	466.7562	931.4978	2	18	-777.777	-777.777	-777.777	-777.777	0	0	786.0876	0	0	0	931.4974	466.7561595	931.4977936	0	FALSE			-777.777	-777.777	-777.777	1	4	M:\Monica\MSDATA\Kinases\SB\04252008Solcomp\J1_10X\MSQuantCompatible_Kinases_SB_04252008Solcomp_J1_10X_combo_mascot_results.html		1	-777.777	-777.777	M:\Monica\MSDATA\Kinases\SB\04252008Solcomp\J1_10X\m05012008_sbsoly_12_10x_j1_3.raw		0	931.4974447		0	FALSE	0	-777.777
-1	1	0	0.077	0.27	IPI:IPI00220327.3	66149	SPACER	SWISS-PROT:P04264|ENSEMBL:ENSP00000252244|REFSEQ:NP_006112|H-INV:HIT000261150|VEGA:OTTHUMP00000167602 Tax_Id=9606 Gene_Symbol=KRT1 Keratin, type II cytoskeletal 1	SGGGFSSGSAGIINYQR	829.4022	1656.7898	2	87	-777.777	-777.777	-777.777	-777.777	2711.958855	3.953200002	2703.8802	2710.994259	2711.1159	469384.8774	1656.7855	829.4006543	1656.786783	1656.784297	FALSE			-777.777	-777.777	-777.777	1	77.6	M:\Monica\MSDATA\Kinases\SB\04252008Solcomp\J1_10X\MSQuantCompatible_Kinases_SB_04252008Solcomp_J1_10X_combo_mascot_results.html		1	-777.777	-777.777	M:\Monica\MSDATA\Kinases\SB\04252008Solcomp\J1_10X\m05012008_sbsoly_12_10x_j1_6.raw		104280908.2	1656.785575		829.4021015	TRUE	829.4005558	-777.777
-1	1	0	0.077	0.27	IPI:IPI00220327.3	66149	SPACER	SWISS-PROT:P04264|ENSEMBL:ENSP00000252244|REFSEQ:NP_006112|H-INV:HIT000261150|VEGA:OTTHUMP00000167602 Tax_Id=9606 Gene_Symbol=KRT1 Keratin, type II cytoskeletal 1	SGGGFSSGSAGIINYQR	829.4021	1656.7897	2	84	-777.777	-777.777	-777.777	-777.777	2696.782937	7.536599999	2695.4252	2699.412752	2698.6725	101001.5305	1656.7855	829.4005543	1656.786583	1656.784769	FALSE			-777.777	-777.777	-777.777	1	71.4	M:\Monica\MSDATA\Kinases\SB\04252008Solcomp\J1_10X\MSQuantCompatible_Kinases_SB_04252008Solcomp_J1_10X_combo_mascot_results.html		1	-777.777	-777.777	M:\Monica\MSDATA\Kinases\SB\04252008Solcomp\J1_10X\m05012008_sbsoly_12_10x_j1_4.raw		22573315.19	1656.785575		829.4021851	TRUE	829.4006394	-777.777
-1	1	0	0.077	0.27	IPI:IPI00220327.3	66149	SPACER	SWISS-PROT:P04264|ENSEMBL:ENSP00000252244|REFSEQ:NP_006112|H-INV:HIT000261150|VEGA:OTTHUMP00000167602 Tax_Id=9606 Gene_Symbol=KRT1 Keratin, type II cytoskeletal 1	SGGGFSSGSAGIINYQR	829.4006	1656.7866	2	83	-777.777	-777.777	-777.777	-777.777	0	0	2719.6939	0	0	0	1656.7855	829.3990543	1656.783583	0	FALSE			-777.777	-777.777	-777.777	1	74.2	M:\Monica\MSDATA\Kinases\SB\04252008Solcomp\J1_10X\MSQuantCompatible_Kinases_SB_04252008Solcomp_J1_10X_combo_mascot_results.html		1	-777.777	-777.777	M:\Monica\MSDATA\Kinases\SB\04252008Solcomp\J1_10X\m05012008_sbsoly_12_10x_j1_6.raw		0	1656.785575		0	TRUE	0	-777.777
-1	1	0	0.077	0.27	IPI:IPI00220327.3	66149	SPACER	SWISS-PROT:P04264|ENSEMBL:ENSP00000252244|REFSEQ:NP_006112|H-INV:HIT000261150|VEGA:OTTHUMP00000167602 Tax_Id=9606 Gene_Symbol=KRT1 Keratin, type II cytoskeletal 1	SGGGFSSGSAGIINYQR	829.4023	1656.7901	2	82	-777.777	-777.777	-777.777	-777.777	2924.173289	4.0874	2920.0341	2915.582919	2914.6637	2845.359916	1656.7855	829.4007543	1656.786983	1656.782898	FALSE			-777.777	-777.777	-777.777	1	61.3	M:\Monica\MSDATA\Kinases\SB\04252008Solcomp\J1_10X\MSQuantCompatible_Kinases_SB_04252008Solcomp_J1_10X_combo_mascot_results.html		1	-777.777	-777.777	M:\Monica\MSDATA\Kinases\SB\04252008Solcomp\J1_10X\m05012008_sbsoly_12_10x_j1_2.raw		356052.8975	1656.785575		829.400379	TRUE	829.3988333	-777.777
-1	1	0	0.077	0.27	IPI:IPI00220327.3	66149	SPACER	SWISS-PROT:P04264|ENSEMBL:ENSP00000252244|REFSEQ:NP_006112|H-INV:HIT000261150|VEGA:OTTHUMP00000167602 Tax_Id=9606 Gene_Symbol=KRT1 Keratin, type II cytoskeletal 1	SGGGFSSGSAGIINYQR	829.4022	1656.7898	2	82	-777.777	-777.777	-777.777	-777.777	2718.05987	6.506205045	2715.0393	2718.499171	2718.2033	24331.78032	1656.7855	829.4006543	1656.786783	1656.783861	FALSE			-777.777	-777.777	-777.777	1	67.5	M:\Monica\MSDATA\Kinases\SB\04252008Solcomp\J1_10X\MSQuantCompatible_Kinases_SB_04252008Solcomp_J1_10X_combo_mascot_results.html		1	-777.777	-777.777	M:\Monica\MSDATA\Kinases\SB\04252008Solcomp\J1_10X\m05012008_sbsoly_12_10x_j1_3.raw		5401268.61	1656.785575		829.4006633	TRUE	829.3991175	-777.777
-1	1	0	0.077	0.27	IPI:IPI00220327.3	66149	SPACER	SWISS-PROT:P04264|ENSEMBL:ENSP00000252244|REFSEQ:NP_006112|H-INV:HIT000261150|VEGA:OTTHUMP00000167602 Tax_Id=9606 Gene_Symbol=KRT1 Keratin, type II cytoskeletal 1	SGGGFSSGSAGIINYQR	829.4026	1656.7907	2	78	-777.777	-777.777	-777.777	-777.777	0	0	2850.9043	0	0	0	1656.7855	829.4010543	1656.787583	0	FALSE			-777.777	-777.777	-777.777	1	65.8	M:\Monica\MSDATA\Kinases\SB\04252008Solcomp\J1_10X\MSQuantCompatible_Kinases_SB_04252008Solcomp_J1_10X_combo_mascot_results.html		1	-777.777	-777.777	M:\Monica\MSDATA\Kinases\SB\04252008Solcomp\J1_10X\m05012008_sbsoly_12_10x_j1_2.raw		0	1656.785575		0	TRUE	0	-777.777
-1	1	0	0.077	0.27	IPI:IPI00220327.3	66149	SPACER	SWISS-PROT:P04264|ENSEMBL:ENSP00000252244|REFSEQ:NP_006112|H-INV:HIT000261150|VEGA:OTTHUMP00000167602 Tax_Id=9606 Gene_Symbol=KRT1 Keratin, type II cytoskeletal 1	SGGGFSSGSAGIINYQR	829.4027	1656.7908	2	77	-777.777	-777.777	-777.777	-777.777	3179.157013	49.93807359	3166.6147	3180.976073	3183.6393	4098.971918	1656.7855	829.4011543	1656.787783	1656.783614	FALSE			-777.777	-777.777	-777.777	1	62.9	M:\Monica\MSDATA\Kinases\SB\04252008Solcomp\J1_10X\MSQuantCompatible_Kinases_SB_04252008Solcomp_J1_10X_combo_mascot_results.html		1	-777.777	-777.777	M:\Monica\MSDATA\Kinases\SB\04252008Solcomp\J1_10X\m05012008_sbsoly_12_10x_j1_1.raw		780143.8984	1656.785575		829.4005888	TRUE	829.3990431	-777.777
-1	1	0	0.077	0.27	IPI:IPI00220327.3	66149	SPACER	SWISS-PROT:P04264|ENSEMBL:ENSP00000252244|REFSEQ:NP_006112|H-INV:HIT000261150|VEGA:OTTHUMP00000167602 Tax_Id=9606 Gene_Symbol=KRT1 Keratin, type II cytoskeletal 1	SGGGFSSGSAGIINYQR	829.4025	1656.7904	2	77	-777.777	-777.777	-777.777	-777.777	2695.413579	6.437631002	2689.8399	2693.798458	2692.8003	79776.25545	1656.7855	829.4009543	1656.787383	1656.783804	FALSE			-777.777	-777.777	-777.777	1	63.2	M:\Monica\MSDATA\Kinases\SB\04252008Solcomp\J1_10X\MSQuantCompatible_Kinases_SB_04252008Solcomp_J1_10X_combo_mascot_results.html		1	-777.777	-777.777	M:\Monica\MSDATA\Kinases\SB\04252008Solcomp\J1_10X\m05012008_sbsoly_12_10x_j1_5.raw		17739890.3	1656.785575		829.4006327	TRUE	829.399087	-777.777
-1	1	0	0.077	0.27	IPI:IPI00220327.3	66149	SPACER	SWISS-PROT:P04264|ENSEMBL:ENSP00000252244|REFSEQ:NP_006112|H-INV:HIT000261150|VEGA:OTTHUMP00000167602 Tax_Id=9606 Gene_Symbol=KRT1 Keratin, type II cytoskeletal 1	SGGGFSSGSAGIINYQR	829.4024	1656.7902	2	76	-777.777	-777.777	-777.777	-777.777	0	0	3200.4618	0	0	0	1656.7855	829.4008543	1656.787183	0	FALSE			-777.777	-777.777	-777.777	1	64.2	M:\Monica\MSDATA\Kinases\SB\04252008Solcomp\J1_10X\MSQuantCompatible_Kinases_SB_04252008Solcomp_J1_10X_combo_mascot_results.html		1	-777.777	-777.777	M:\Monica\MSDATA\Kinases\SB\04252008Solcomp\J1_10X\m05012008_sbsoly_12_10x_j1_1.raw		0	1656.785575		0	TRUE	0	-777.777
-1	1	0	0.077	0.27	IPI:IPI00220327.3	66149	SPACER	SWISS-PROT:P04264|ENSEMBL:ENSP00000252244|REFSEQ:NP_006112|H-INV:HIT000261150|VEGA:OTTHUMP00000167602 Tax_Id=9606 Gene_Symbol=KRT1 Keratin, type II cytoskeletal 1	SGGGFSSGSAGIINYQR	829.4006	1656.7866	2	68	-777.777	-777.777	-777.777	-777.777	0	0	2888.6331	0	0	0	1656.7855	829.3990543	1656.783583	0	FALSE			-777.777	-777.777	-777.777	1	54.7	M:\Monica\MSDATA\Kinases\SB\04252008Solcomp\J1_10X\MSQuantCompatible_Kinases_SB_04252008Solcomp_J1_10X_combo_mascot_results.html		1	-777.777	-777.777	M:\Monica\MSDATA\Kinases\SB\04252008Solcomp\J1_10X\m05012008_sbsoly_12_10x_j1_2.raw		0	1656.785575		0	TRUE	0	-777.777
-1	1	0	0.077	0.27	IPI:IPI00220327.3	66149	SPACER	SWISS-PROT:P04264|ENSEMBL:ENSP00000252244|REFSEQ:NP_006112|H-INV:HIT000261150|VEGA:OTTHUMP00000167602 Tax_Id=9606 Gene_Symbol=KRT1 Keratin, type II cytoskeletal 1	SGGGFSSGSAGIINYQR	829.4023	1656.7901	2	67	-777.777	-777.777	-777.777	-777.777	0	0	2857.7797	0	0	0	1656.7855	829.4007543	1656.786983	0	FALSE			-777.777	-777.777	-777.777	1	60.2	M:\Monica\MSDATA\Kinases\SB\04252008Solcomp\J1_10X\MSQuantCompatible_Kinases_SB_04252008Solcomp_J1_10X_combo_mascot_results.html		1	-777.777	-777.777	M:\Monica\MSDATA\Kinases\SB\04252008Solcomp\J1_10X\m05012008_sbsoly_12_10x_j1_2.raw		0	1656.785575		0	TRUE	0	-777.777
-1	1	0	0.077	0.27	IPI:IPI00220327.3	66149	SPACER	SWISS-PROT:P04264|ENSEMBL:ENSP00000252244|REFSEQ:NP_006112|H-INV:HIT000261150|VEGA:OTTHUMP00000167602 Tax_Id=9606 Gene_Symbol=KRT1 Keratin, type II cytoskeletal 1	SISISVAR	416.7487	831.4828	2	45	-777.777	-777.777	-777.777	-777.777	2418.112651	40.03338294	2418.4419	2416.913935	2409.8992	29160.18769	831.4814	416.7488671	831.4832087	831.4822655	FALSE			-777.777	-777.777	-777.777	1	12.4	M:\Monica\MSDATA\Kinases\SB\04252008Solcomp\J1_10X\MSQuantCompatible_Kinases_SB_04252008Solcomp_J1_10X_combo_mascot_results.html		1	-777.777	-777.777	M:\Monica\MSDATA\Kinases\SB\04252008Solcomp\J1_10X\m05012008_sbsoly_12_10x_j1_2.raw		19705529	831.4814047		416.748664	TRUE	416.7488311	-777.777
-1	1	0	0.077	0.27	IPI:IPI00220327.3	66149	SPACER	SWISS-PROT:P04264|ENSEMBL:ENSP00000252244|REFSEQ:NP_006112|H-INV:HIT000261150|VEGA:OTTHUMP00000167602 Tax_Id=9606 Gene_Symbol=KRT1 Keratin, type II cytoskeletal 1	SISISVAR	416.7488	831.483	2	44	-777.777	-777.777	-777.777	-777.777	0	0	2403.3422	0	0	0	831.4814	416.7489671	831.4834087	0	FALSE			-777.777	-777.777	-777.777	1	21.7	M:\Monica\MSDATA\Kinases\SB\04252008Solcomp\J1_10X\MSQuantCompatible_Kinases_SB_04252008Solcomp_J1_10X_combo_mascot_results.html		1	-777.777	-777.777	M:\Monica\MSDATA\Kinases\SB\04252008Solcomp\J1_10X\m05012008_sbsoly_12_10x_j1_2.raw		0	831.4814047		0	TRUE	0	-777.777
-1	1	0	0.077	0.27	IPI:IPI00220327.3	66149	SPACER	SWISS-PROT:P04264|ENSEMBL:ENSP00000252244|REFSEQ:NP_006112|H-INV:HIT000261150|VEGA:OTTHUMP00000167602 Tax_Id=9606 Gene_Symbol=KRT1 Keratin, type II cytoskeletal 1	SISISVAR	416.7488	831.4831	2	43	-777.777	-777.777	-777.777	-777.777	2366.629518	19.03108514	2374.5339	2365.409781	2364.8559	124900.8805	831.4814	416.7489671	831.4834087	831.4833455	FALSE			-777.777	-777.777	-777.777	1	17.1	M:\Monica\MSDATA\Kinases\SB\04252008Solcomp\J1_10X\MSQuantCompatible_Kinases_SB_04252008Solcomp_J1_10X_combo_mascot_results.html		1	-777.777	-777.777	M:\Monica\MSDATA\Kinases\SB\04252008Solcomp\J1_10X\m05012008_sbsoly_12_10x_j1_5.raw		81198503.75	831.4814047		416.7488651	TRUE	416.7490322	-777.777
-1	1	0	0.077	0.27	IPI:IPI00220327.3	66149	SPACER	SWISS-PROT:P04264|ENSEMBL:ENSP00000252244|REFSEQ:NP_006112|H-INV:HIT000261150|VEGA:OTTHUMP00000167602 Tax_Id=9606 Gene_Symbol=KRT1 Keratin, type II cytoskeletal 1	SISISVAR	416.7475	831.4805	2	41	-777.777	-777.777	-777.777	-777.777	2384.075144	19.89492262	2389.887	2384.217647	2383.5719	223920.4069	831.4814	416.7476671	831.4808087	831.4814142	FALSE			-777.777	-777.777	-777.777	1	16.9	M:\Monica\MSDATA\Kinases\SB\04252008Solcomp\J1_10X\MSQuantCompatible_Kinases_SB_04252008Solcomp_J1_10X_combo_mascot_results.html		1	-777.777	-777.777	M:\Monica\MSDATA\Kinases\SB\04252008Solcomp\J1_10X\m05012008_sbsoly_12_10x_j1_6.raw		145749376	831.4814047		416.7475062	TRUE	416.7476733	-777.777
-1	1	0	0.077	0.27	IPI:IPI00220327.3	66149	SPACER	SWISS-PROT:P04264|ENSEMBL:ENSP00000252244|REFSEQ:NP_006112|H-INV:HIT000261150|VEGA:OTTHUMP00000167602 Tax_Id=9606 Gene_Symbol=KRT1 Keratin, type II cytoskeletal 1	SISISVAR	416.7487	831.4828	2	41	-777.777	-777.777	-777.777	-777.777	0	0	2407.3167	0	0	0	831.4814	416.7488671	831.4832087	0	FALSE			-777.777	-777.777	-777.777	1	15.6	M:\Monica\MSDATA\Kinases\SB\04252008Solcomp\J1_10X\MSQuantCompatible_Kinases_SB_04252008Solcomp_J1_10X_combo_mascot_results.html		1	-777.777	-777.777	M:\Monica\MSDATA\Kinases\SB\04252008Solcomp\J1_10X\m05012008_sbsoly_12_10x_j1_6.raw		0	831.4814047		0	TRUE	0	-777.777
-1	1	0	0.077	0.27	IPI:IPI00220327.3	66149	SPACER	SWISS-PROT:P04264|ENSEMBL:ENSP00000252244|REFSEQ:NP_006112|H-INV:HIT000261150|VEGA:OTTHUMP00000167602 Tax_Id=9606 Gene_Symbol=KRT1 Keratin, type II cytoskeletal 1	SISISVAR	416.7487	831.4829	2	38	-777.777	-777.777	-777.777	-777.777	0	0	2374.4835	0	0	0	831.4814	416.7488671	831.4832087	0	FALSE			-777.777	-777.777	-777.777	1	11.1	M:\Monica\MSDATA\Kinases\SB\04252008Solcomp\J1_10X\MSQuantCompatible_Kinases_SB_04252008Solcomp_J1_10X_combo_mascot_results.html		1	-777.777	-777.777	M:\Monica\MSDATA\Kinases\SB\04252008Solcomp\J1_10X\m05012008_sbsoly_12_10x_j1_6.raw		0	831.4814047		0	TRUE	0	-777.777
-1	1	0	0.077	0.27	IPI:IPI00220327.3	66149	SPACER	SWISS-PROT:P04264|ENSEMBL:ENSP00000252244|REFSEQ:NP_006112|H-INV:HIT000261150|VEGA:OTTHUMP00000167602 Tax_Id=9606 Gene_Symbol=KRT1 Keratin, type II cytoskeletal 1	SISISVAR	416.7488	831.4831	2	37	-777.777	-777.777	-777.777	-777.777	2380.858422	17.45910515	2393.4952	2382.033827	2381.6026	62646.28287	831.4814	416.7489671	831.4834087	831.4828753	FALSE			-777.777	-777.777	-777.777	1	19	M:\Monica\MSDATA\Kinases\SB\04252008Solcomp\J1_10X\MSQuantCompatible_Kinases_SB_04252008Solcomp_J1_10X_combo_mascot_results.html		1	-777.777	-777.777	M:\Monica\MSDATA\Kinases\SB\04252008Solcomp\J1_10X\m05012008_sbsoly_12_10x_j1_3.raw		40739785.38	831.4814047		416.7487787	TRUE	416.7489457	-777.777
-1	1	0	0.077	0.27	IPI:IPI00220327.3	66149	SPACER	SWISS-PROT:P04264|ENSEMBL:ENSP00000252244|REFSEQ:NP_006112|H-INV:HIT000261150|VEGA:OTTHUMP00000167602 Tax_Id=9606 Gene_Symbol=KRT1 Keratin, type II cytoskeletal 1	SISISVAR	416.7487	831.4829	2	36	-777.777	-777.777	-777.777	-777.777	3007.136151	73.78452588	3009.1036	3010.1927	3010.6589	2477.327933	831.4814	416.7488671	831.4832087	831.4825164	FALSE			-777.777	-777.777	-777.777	1	12.3	M:\Monica\MSDATA\Kinases\SB\04252008Solcomp\J1_10X\MSQuantCompatible_Kinases_SB_04252008Solcomp_J1_10X_combo_mascot_results.html		1	-777.777	-777.777	M:\Monica\MSDATA\Kinases\SB\04252008Solcomp\J1_10X\m05012008_sbsoly_12_10x_j1_1.raw		1651027.406	831.4814047		416.7487023	TRUE	416.7488693	-777.777
-1	1	0	0.077	0.27	IPI:IPI00220327.3	66149	SPACER	SWISS-PROT:P04264|ENSEMBL:ENSP00000252244|REFSEQ:NP_006112|H-INV:HIT000261150|VEGA:OTTHUMP00000167602 Tax_Id=9606 Gene_Symbol=KRT1 Keratin, type II cytoskeletal 1	SISISVAR	416.7489	831.4833	2	34	-777.777	-777.777	-777.777	-777.777	2384.253755	15.18245161	2393.0361	2383.747003	2382.8865	98180.17704	831.4814	416.7490671	831.4836087	831.482776	FALSE			-777.777	-777.777	-777.777	1	7.3	M:\Monica\MSDATA\Kinases\SB\04252008Solcomp\J1_10X\MSQuantCompatible_Kinases_SB_04252008Solcomp_J1_10X_combo_mascot_results.html		1	-777.777	-777.777	M:\Monica\MSDATA\Kinases\SB\04252008Solcomp\J1_10X\m05012008_sbsoly_12_10x_j1_4.raw		63852276.13	831.4814047		416.7487598	TRUE	416.7489269	-777.777
-1	1	0	0.077	0.27	IPI:IPI00220327.3	66149	SPACER	SWISS-PROT:P04264|ENSEMBL:ENSP00000252244|REFSEQ:NP_006112|H-INV:HIT000261150|VEGA:OTTHUMP00000167602 Tax_Id=9606 Gene_Symbol=KRT1 Keratin, type II cytoskeletal 1	SISISVAR	416.7482	831.4819	2	30	-777.777	-777.777	-777.777	-777.777	0	0	2512.2293	0	0	0	831.4814	416.7483671	831.4822087	0	FALSE			-777.777	-777.777	-777.777	1	9	M:\Monica\MSDATA\Kinases\SB\04252008Solcomp\J1_10X\MSQuantCompatible_Kinases_SB_04252008Solcomp_J1_10X_combo_mascot_results.html		1	-777.777	-777.777	M:\Monica\MSDATA\Kinases\SB\04252008Solcomp\J1_10X\m05012008_sbsoly_12_10x_j1_2.raw		0	831.4814047		0	TRUE	0	-777.777
-1	1	0	0.077	0.27	IPI:IPI00220327.3	66149	SPACER	SWISS-PROT:P04264|ENSEMBL:ENSP00000252244|REFSEQ:NP_006112|H-INV:HIT000261150|VEGA:OTTHUMP00000167602 Tax_Id=9606 Gene_Symbol=KRT1 Keratin, type II cytoskeletal 1	SISISVAR	416.7487	831.4829	2	30	-777.777	-777.777	-777.777	-777.777	0	0	2554.5557	0	0	0	831.4814	416.7488671	831.4832087	0	FALSE			-777.777	-777.777	-777.777	1	18.7	M:\Monica\MSDATA\Kinases\SB\04252008Solcomp\J1_10X\MSQuantCompatible_Kinases_SB_04252008Solcomp_J1_10X_combo_mascot_results.html		1	-777.777	-777.777	M:\Monica\MSDATA\Kinases\SB\04252008Solcomp\J1_10X\m05012008_sbsoly_12_10x_j1_2.raw		0	831.4814047		0	TRUE	0	-777.777
-1	1	0	0.077	0.27	IPI:IPI00220327.3	66149	SPACER	SWISS-PROT:P04264|ENSEMBL:ENSP00000252244|REFSEQ:NP_006112|H-INV:HIT000261150|VEGA:OTTHUMP00000167602 Tax_Id=9606 Gene_Symbol=KRT1 Keratin, type II cytoskeletal 1	SISISVAR	416.749	831.4834	2	24	-777.777	-777.777	-777.777	-777.777	0	0	2409.392	0	0	0	831.4814	416.7491671	831.4838087	0	FALSE			-777.777	-777.777	-777.777	1	10.2	M:\Monica\MSDATA\Kinases\SB\04252008Solcomp\J1_10X\MSQuantCompatible_Kinases_SB_04252008Solcomp_J1_10X_combo_mascot_results.html		1	-777.777	-777.777	M:\Monica\MSDATA\Kinases\SB\04252008Solcomp\J1_10X\m05012008_sbsoly_12_10x_j1_3.raw		0	831.4814047		0	FALSE	0	-777.777
-1	1	0	0.077	0.27	IPI:IPI00220327.3	66149	SPACER	SWISS-PROT:P04264|ENSEMBL:ENSP00000252244|REFSEQ:NP_006112|H-INV:HIT000261150|VEGA:OTTHUMP00000167602 Tax_Id=9606 Gene_Symbol=KRT1 Keratin, type II cytoskeletal 1	SISISVAR	416.749	831.4835	2	23	-777.777	-777.777	-777.777	-777.777	0	0	2930.0115	0	0	0	831.4814	416.7491671	831.4838087	0	FALSE			-777.777	-777.777	-777.777	1	4.4	M:\Monica\MSDATA\Kinases\SB\04252008Solcomp\J1_10X\MSQuantCompatible_Kinases_SB_04252008Solcomp_J1_10X_combo_mascot_results.html		1	-777.777	-777.777	M:\Monica\MSDATA\Kinases\SB\04252008Solcomp\J1_10X\m05012008_sbsoly_12_10x_j1_1.raw		0	831.4814047		0	FALSE	0	-777.777
-1	1	0	0.077	0.27	IPI:IPI00220327.3	66149	SPACER	SWISS-PROT:P04264|ENSEMBL:ENSP00000252244|REFSEQ:NP_006112|H-INV:HIT000261150|VEGA:OTTHUMP00000167602 Tax_Id=9606 Gene_Symbol=KRT1 Keratin, type II cytoskeletal 1	SISISVAR	416.7476	831.4806	2	19	-777.777	-777.777	-777.777	-777.777	0	0	3039.9961	0	0	0	831.4814	416.7477671	831.4810087	0	FALSE			-777.777	-777.777	-777.777	1	6.9	M:\Monica\MSDATA\Kinases\SB\04252008Solcomp\J1_10X\MSQuantCompatible_Kinases_SB_04252008Solcomp_J1_10X_combo_mascot_results.html		1	-777.777	-777.777	M:\Monica\MSDATA\Kinases\SB\04252008Solcomp\J1_10X\m05012008_sbsoly_12_10x_j1_1.raw		0	831.4814047		0	FALSE	0	-777.777
-1	1	0	0.077	0.27	IPI:IPI00220327.3	66149	SPACER	SWISS-PROT:P04264|ENSEMBL:ENSP00000252244|REFSEQ:NP_006112|H-INV:HIT000261150|VEGA:OTTHUMP00000167602 Tax_Id=9606 Gene_Symbol=KRT1 Keratin, type II cytoskeletal 1	SISISVAR	416.7491	831.4837	2	19	-777.777	-777.777	-777.777	-777.777	0	0	2916.6999	0	0	0	831.4814	416.7492671	831.4840087	0	FALSE			-777.777	-777.777	-777.777	1	8	M:\Monica\MSDATA\Kinases\SB\04252008Solcomp\J1_10X\MSQuantCompatible_Kinases_SB_04252008Solcomp_J1_10X_combo_mascot_results.html		1	-777.777	-777.777	M:\Monica\MSDATA\Kinases\SB\04252008Solcomp\J1_10X\m05012008_sbsoly_12_10x_j1_1.raw		0	831.4814047		0	FALSE	0	-777.777
-1	1	0	0.077	0.27	IPI:IPI00220327.3	66149	SPACER	SWISS-PROT:P04264|ENSEMBL:ENSP00000252244|REFSEQ:NP_006112|H-INV:HIT000261150|VEGA:OTTHUMP00000167602 Tax_Id=9606 Gene_Symbol=KRT1 Keratin, type II cytoskeletal 1	SISISVAR	416.7489	831.4832	2	18	-777.777	-777.777	-777.777	-777.777	0	0	2575.6054	0	0	0	831.4814	416.7490671	831.4836087	0	FALSE			-777.777	-777.777	-777.777	1	1.3	M:\Monica\MSDATA\Kinases\SB\04252008Solcomp\J1_10X\MSQuantCompatible_Kinases_SB_04252008Solcomp_J1_10X_combo_mascot_results.html		1	-777.777	-777.777	M:\Monica\MSDATA\Kinases\SB\04252008Solcomp\J1_10X\m05012008_sbsoly_12_10x_j1_2.raw		0	831.4814047		0	FALSE	0	-777.777
-1	1	0	0.077	0.27	IPI:IPI00220327.3	66149	SPACER	SWISS-PROT:P04264|ENSEMBL:ENSP00000252244|REFSEQ:NP_006112|H-INV:HIT000261150|VEGA:OTTHUMP00000167602 Tax_Id=9606 Gene_Symbol=KRT1 Keratin, type II cytoskeletal 1	SISISVAR	416.7488	831.4831	2	16	-777.777	-777.777	-777.777	-777.777	0	0	2934.8452	0	0	0	831.4814	416.7489671	831.4834087	0	FALSE			-777.777	-777.777	-777.777	1	1.7	M:\Monica\MSDATA\Kinases\SB\04252008Solcomp\J1_10X\MSQuantCompatible_Kinases_SB_04252008Solcomp_J1_10X_combo_mascot_results.html		1	-777.777	-777.777	M:\Monica\MSDATA\Kinases\SB\04252008Solcomp\J1_10X\m05012008_sbsoly_12_10x_j1_1.raw		0	831.4814047		0	FALSE	0	-777.777
-1	1	0	0.077	0.27	IPI:IPI00220327.3	66149	SPACER	SWISS-PROT:P04264|ENSEMBL:ENSP00000252244|REFSEQ:NP_006112|H-INV:HIT000261150|VEGA:OTTHUMP00000167602 Tax_Id=9606 Gene_Symbol=KRT1 Keratin, type II cytoskeletal 1	SISISVAR	416.7489	831.4833	2	15	-777.777	-777.777	-777.777	-777.777	0	0	2374.9658	0	0	0	831.4814	416.7490671	831.4836087	0	FALSE			-777.777	-777.777	-777.777	1	3.9	M:\Monica\MSDATA\Kinases\SB\04252008Solcomp\J1_10X\MSQuantCompatible_Kinases_SB_04252008Solcomp_J1_10X_combo_mascot_results.html		1	-777.777	-777.777	M:\Monica\MSDATA\Kinases\SB\04252008Solcomp\J1_10X\m05012008_sbsoly_12_10x_j1_3.raw		0	831.4814047		0	FALSE	0	-777.777
-1	1	0	0.077	0.27	IPI:IPI00220327.3	66149	SPACER	SWISS-PROT:P04264|ENSEMBL:ENSP00000252244|REFSEQ:NP_006112|H-INV:HIT000261150|VEGA:OTTHUMP00000167602 Tax_Id=9606 Gene_Symbol=KRT1 Keratin, type II cytoskeletal 1	SISISVAR	416.7489	831.4832	2	14	-777.777	-777.777	-777.777	-777.777	0	0	2376.0167	0	0	0	831.4814	416.7490671	831.4836087	0	FALSE			-777.777	-777.777	-777.777	1	5.9	M:\Monica\MSDATA\Kinases\SB\04252008Solcomp\J1_10X\MSQuantCompatible_Kinases_SB_04252008Solcomp_J1_10X_combo_mascot_results.html		1	-777.777	-777.777	M:\Monica\MSDATA\Kinases\SB\04252008Solcomp\J1_10X\m05012008_sbsoly_12_10x_j1_4.raw		0	831.4814047		0	FALSE	0	-777.777
-1	1	0	0.077	0.27	IPI:IPI00220327.3	66149	SPACER	SWISS-PROT:P04264|ENSEMBL:ENSP00000252244|REFSEQ:NP_006112|H-INV:HIT000261150|VEGA:OTTHUMP00000167602 Tax_Id=9606 Gene_Symbol=KRT1 Keratin, type II cytoskeletal 1	SKAEAESLYQSK	670.8375	1339.6605	2	96	-777.777	-777.777	-777.777	-777.777	0	0	1251.3702	1236.165997	1238.8905	8743.078973	1339.6619	670.8366124	1339.658699	1339.659938	FALSE			-777.777	-777.777	-777.777	1	76.1	M:\Monica\MSDATA\Kinases\SB\04252008Solcomp\J1_10X\MSQuantCompatible_Kinases_SB_04252008Solcomp_J1_10X_combo_mascot_results.html		1	-777.777	-777.777	M:\Monica\MSDATA\Kinases\SB\04252008Solcomp\J1_10X\m05012008_sbsoly_12_10x_j1_4.raw		0	1339.661945		670.8375094	TRUE	670.8366218	-777.777
-1	1	0	0.077	0.27	IPI:IPI00220327.3	66149	SPACER	SWISS-PROT:P04264|ENSEMBL:ENSP00000252244|REFSEQ:NP_006112|H-INV:HIT000261150|VEGA:OTTHUMP00000167602 Tax_Id=9606 Gene_Symbol=KRT1 Keratin, type II cytoskeletal 1	SKAEAESLYQSK	670.8389	1339.6632	2	95	-777.777	-777.777	-777.777	-777.777	0	0	1236.4631	1263.446923	1268.8826	2580.03929	1339.6619	670.8380124	1339.661499	1339.660021	FALSE			-777.777	-777.777	-777.777	1	79.8	M:\Monica\MSDATA\Kinases\SB\04252008Solcomp\J1_10X\MSQuantCompatible_Kinases_SB_04252008Solcomp_J1_10X_combo_mascot_results.html		1	-777.777	-777.777	M:\Monica\MSDATA\Kinases\SB\04252008Solcomp\J1_10X\m05012008_sbsoly_12_10x_j1_3.raw		0	1339.661945		670.8375252	TRUE	670.8366376	-777.777
-1	1	0	0.077	0.27	IPI:IPI00220327.3	66149	SPACER	SWISS-PROT:P04264|ENSEMBL:ENSP00000252244|REFSEQ:NP_006112|H-INV:HIT000261150|VEGA:OTTHUMP00000167602 Tax_Id=9606 Gene_Symbol=KRT1 Keratin, type II cytoskeletal 1	SKAEAESLYQSK	670.8375	1339.6604	2	93	-777.777	-777.777	-777.777	-777.777	0	0	1220.918	0	0	0	1339.6619	670.8366124	1339.658699	0	FALSE			-777.777	-777.777	-777.777	1	78.3	M:\Monica\MSDATA\Kinases\SB\04252008Solcomp\J1_10X\MSQuantCompatible_Kinases_SB_04252008Solcomp_J1_10X_combo_mascot_results.html		1	-777.777	-777.777	M:\Monica\MSDATA\Kinases\SB\04252008Solcomp\J1_10X\m05012008_sbsoly_12_10x_j1_4.raw		0	1339.661945		0	TRUE	0	-777.777
-1	1	0	0.077	0.27	IPI:IPI00220327.3	66149	SPACER	SWISS-PROT:P04264|ENSEMBL:ENSP00000252244|REFSEQ:NP_006112|H-INV:HIT000261150|VEGA:OTTHUMP00000167602 Tax_Id=9606 Gene_Symbol=KRT1 Keratin, type II cytoskeletal 1	SKAEAESLYQSK	670.8374	1339.6603	2	93	-777.777	-777.777	-777.777	-777.777	987.5244	0	997.6347	1001.109598	997.0249	68894.37546	1339.6619	670.8365124	1339.658499	1339.659541	FALSE			-777.777	-777.777	-777.777	1	74.8	M:\Monica\MSDATA\Kinases\SB\04252008Solcomp\J1_10X\MSQuantCompatible_Kinases_SB_04252008Solcomp_J1_10X_combo_mascot_results.html		1	-777.777	-777.777	M:\Monica\MSDATA\Kinases\SB\04252008Solcomp\J1_10X\m05012008_sbsoly_12_10x_j1_6.raw		10701613.41	1339.661945		670.8374346	TRUE	670.836547	-777.777
-1	1	0	0.077	0.27	IPI:IPI00220327.3	66149	SPACER	SWISS-PROT:P04264|ENSEMBL:ENSP00000252244|REFSEQ:NP_006112|H-INV:HIT000261150|VEGA:OTTHUMP00000167602 Tax_Id=9606 Gene_Symbol=KRT1 Keratin, type II cytoskeletal 1	SKAEAESLYQSK	670.8399	1339.6652	2	92	-777.777	-777.777	-777.777	-777.777	0	0	1266.873	0	0	0	1339.6619	670.8390124	1339.663499	0	FALSE			-777.777	-777.777	-777.777	1	80.2	M:\Monica\MSDATA\Kinases\SB\04252008Solcomp\J1_10X\MSQuantCompatible_Kinases_SB_04252008Solcomp_J1_10X_combo_mascot_results.html		1	-777.777	-777.777	M:\Monica\MSDATA\Kinases\SB\04252008Solcomp\J1_10X\m05012008_sbsoly_12_10x_j1_3.raw		0	1339.661945		0	TRUE	0	-777.777
-1	1	0	0.077	0.27	IPI:IPI00220327.3	66149	SPACER	SWISS-PROT:P04264|ENSEMBL:ENSP00000252244|REFSEQ:NP_006112|H-INV:HIT000261150|VEGA:OTTHUMP00000167602 Tax_Id=9606 Gene_Symbol=KRT1 Keratin, type II cytoskeletal 1	SKAEAESLYQSK	670.8374	1339.6603	2	91	-777.777	-777.777	-777.777	-777.777	0	0	1035.293	0	0	0	1339.6619	670.8365124	1339.658499	0	FALSE			-777.777	-777.777	-777.777	1	73.1	M:\Monica\MSDATA\Kinases\SB\04252008Solcomp\J1_10X\MSQuantCompatible_Kinases_SB_04252008Solcomp_J1_10X_combo_mascot_results.html		1	-777.777	-777.777	M:\Monica\MSDATA\Kinases\SB\04252008Solcomp\J1_10X\m05012008_sbsoly_12_10x_j1_6.raw		0	1339.661945		0	TRUE	0	-777.777
-1	1	0	0.077	0.27	IPI:IPI00220327.3	66149	SPACER	SWISS-PROT:P04264|ENSEMBL:ENSP00000252244|REFSEQ:NP_006112|H-INV:HIT000261150|VEGA:OTTHUMP00000167602 Tax_Id=9606 Gene_Symbol=KRT1 Keratin, type II cytoskeletal 1	SKAEAESLYQSK	670.8375	1339.6605	2	90	-777.777	-777.777	-777.777	-777.777	0	0	986.65	984.5426198	983.4299	31000.93173	1339.6619	670.8366124	1339.658699	1339.659954	FALSE			-777.777	-777.777	-777.777	1	75.1	M:\Monica\MSDATA\Kinases\SB\04252008Solcomp\J1_10X\MSQuantCompatible_Kinases_SB_04252008Solcomp_J1_10X_combo_mascot_results.html		1	-777.777	-777.777	M:\Monica\MSDATA\Kinases\SB\04252008Solcomp\J1_10X\m05012008_sbsoly_12_10x_j1_5.raw		0	1339.661945		670.8375081	TRUE	670.8366205	-777.777
-1	1	0	0.077	0.27	IPI:IPI00220327.3	66149	SPACER	SWISS-PROT:P04264|ENSEMBL:ENSP00000252244|REFSEQ:NP_006112|H-INV:HIT000261150|VEGA:OTTHUMP00000167602 Tax_Id=9606 Gene_Symbol=KRT1 Keratin, type II cytoskeletal 1	SKAEAESLYQSK	670.8376	1339.6607	2	90	-777.777	-777.777	-777.777	-777.777	0	0	1016.6666	0	0	0	1339.6619	670.8367124	1339.658899	0	FALSE			-777.777	-777.777	-777.777	1	72.7	M:\Monica\MSDATA\Kinases\SB\04252008Solcomp\J1_10X\MSQuantCompatible_Kinases_SB_04252008Solcomp_J1_10X_combo_mascot_results.html		1	-777.777	-777.777	M:\Monica\MSDATA\Kinases\SB\04252008Solcomp\J1_10X\m05012008_sbsoly_12_10x_j1_5.raw		0	1339.661945		0	TRUE	0	-777.777
-1	1	0	0.077	0.27	IPI:IPI00220327.3	66149	SPACER	SWISS-PROT:P04264|ENSEMBL:ENSP00000252244|REFSEQ:NP_006112|H-INV:HIT000261150|VEGA:OTTHUMP00000167602 Tax_Id=9606 Gene_Symbol=KRT1 Keratin, type II cytoskeletal 1	SKAEAESLYQSK	670.8375	1339.6604	2	88	-777.777	-777.777	-777.777	-777.777	0	0	1014.1423	0	0	0	1339.6619	670.8366124	1339.658699	0	FALSE			-777.777	-777.777	-777.777	1	70.1	M:\Monica\MSDATA\Kinases\SB\04252008Solcomp\J1_10X\MSQuantCompatible_Kinases_SB_04252008Solcomp_J1_10X_combo_mascot_results.html		1	-777.777	-777.777	M:\Monica\MSDATA\Kinases\SB\04252008Solcomp\J1_10X\m05012008_sbsoly_12_10x_j1_6.raw		0	1339.661945		0	TRUE	0	-777.777
-1	1	0	0.077	0.27	IPI:IPI00220327.3	66149	SPACER	SWISS-PROT:P04264|ENSEMBL:ENSP00000252244|REFSEQ:NP_006112|H-INV:HIT000261150|VEGA:OTTHUMP00000167602 Tax_Id=9606 Gene_Symbol=KRT1 Keratin, type II cytoskeletal 1	SKAEAESLYQSK	670.8378	1339.661	2	86	-777.777	-777.777	-777.777	-777.777	0	0	1298.018	0	0	0	1339.6619	670.8369124	1339.659299	0	FALSE			-777.777	-777.777	-777.777	1	68.5	M:\Monica\MSDATA\Kinases\SB\04252008Solcomp\J1_10X\MSQuantCompatible_Kinases_SB_04252008Solcomp_J1_10X_combo_mascot_results.html		1	-777.777	-777.777	M:\Monica\MSDATA\Kinases\SB\04252008Solcomp\J1_10X\m05012008_sbsoly_12_10x_j1_3.raw		0	1339.661945		0	TRUE	0	-777.777
-1	1	0	0.077	0.27	IPI:IPI00220327.3	66149	SPACER	SWISS-PROT:P04264|ENSEMBL:ENSP00000252244|REFSEQ:NP_006112|H-INV:HIT000261150|VEGA:OTTHUMP00000167602 Tax_Id=9606 Gene_Symbol=KRT1 Keratin, type II cytoskeletal 1	SKAEAESLYQSK	670.8374	1339.6603	2	76	-777.777	-777.777	-777.777	-777.777	0	0	1097.3777	0	0	0	1339.6619	670.8365124	1339.658499	0	FALSE			-777.777	-777.777	-777.777	1	56.4	M:\Monica\MSDATA\Kinases\SB\04252008Solcomp\J1_10X\MSQuantCompatible_Kinases_SB_04252008Solcomp_J1_10X_combo_mascot_results.html		1	-777.777	-777.777	M:\Monica\MSDATA\Kinases\SB\04252008Solcomp\J1_10X\m05012008_sbsoly_12_10x_j1_6.raw		0	1339.661945		0	TRUE	0	-777.777
-1	1	0	0.077	0.27	IPI:IPI00220327.3	66149	SPACER	SWISS-PROT:P04264|ENSEMBL:ENSP00000252244|REFSEQ:NP_006112|H-INV:HIT000261150|VEGA:OTTHUMP00000167602 Tax_Id=9606 Gene_Symbol=KRT1 Keratin, type II cytoskeletal 1	SKAEAESLYQSK	670.8377	1339.6609	2	69	-777.777	-777.777	-777.777	-777.777	0	0	956.6523	0	0	0	1339.6619	670.8368124	1339.659099	0	FALSE			-777.777	-777.777	-777.777	1	48.7	M:\Monica\MSDATA\Kinases\SB\04252008Solcomp\J1_10X\MSQuantCompatible_Kinases_SB_04252008Solcomp_J1_10X_combo_mascot_results.html		1	-777.777	-777.777	M:\Monica\MSDATA\Kinases\SB\04252008Solcomp\J1_10X\m05012008_sbsoly_12_10x_j1_5.raw		0	1339.661945		0	TRUE	0	-777.777
-1	1	0	0.077	0.27	IPI:IPI00220327.3	66149	SPACER	SWISS-PROT:P04264|ENSEMBL:ENSP00000252244|REFSEQ:NP_006112|H-INV:HIT000261150|VEGA:OTTHUMP00000167602 Tax_Id=9606 Gene_Symbol=KRT1 Keratin, type II cytoskeletal 1	SKAEAESLYQSK	670.8399	1339.6652	2	68	-777.777	-777.777	-777.777	-777.777	0	0	2139.9204	2141.805588	2137.142	821.5071901	1339.6619	670.8390124	1339.663499	1339.660451	FALSE			-777.777	-777.777	-777.777	1	51.6	M:\Monica\MSDATA\Kinases\SB\04252008Solcomp\J1_10X\MSQuantCompatible_Kinases_SB_04252008Solcomp_J1_10X_combo_mascot_results.html		1	-777.777	-777.777	M:\Monica\MSDATA\Kinases\SB\04252008Solcomp\J1_10X\m05012008_sbsoly_12_10x_j1_2.raw		0	1339.661945		670.8375894	TRUE	670.8367018	-777.777
-1	1	0	0.077	0.27	IPI:IPI00220327.3	66149	SPACER	SWISS-PROT:P04264|ENSEMBL:ENSP00000252244|REFSEQ:NP_006112|H-INV:HIT000261150|VEGA:OTTHUMP00000167602 Tax_Id=9606 Gene_Symbol=KRT1 Keratin, type II cytoskeletal 1	SKAEAESLYQSK	670.8389	1339.6632	2	64	-777.777	-777.777	-777.777	-777.777	0	0	1282.3626	0	0	0	1339.6619	670.8380124	1339.661499	0	FALSE			-777.777	-777.777	-777.777	1	45.4	M:\Monica\MSDATA\Kinases\SB\04252008Solcomp\J1_10X\MSQuantCompatible_Kinases_SB_04252008Solcomp_J1_10X_combo_mascot_results.html		1	-777.777	-777.777	M:\Monica\MSDATA\Kinases\SB\04252008Solcomp\J1_10X\m05012008_sbsoly_12_10x_j1_4.raw		0	1339.661945		0	TRUE	0	-777.777
-1	1	0	0.077	0.27	IPI:IPI00220327.3	66149	SPACER	SWISS-PROT:P04264|ENSEMBL:ENSP00000252244|REFSEQ:NP_006112|H-INV:HIT000261150|VEGA:OTTHUMP00000167602 Tax_Id=9606 Gene_Symbol=KRT1 Keratin, type II cytoskeletal 1	SKAEAESLYQSK	670.8375	1339.6605	2	64	-777.777	-777.777	-777.777	-777.777	0	0	1054.1043	0	0	0	1339.6619	670.8366124	1339.658699	0	FALSE			-777.777	-777.777	-777.777	1	54	M:\Monica\MSDATA\Kinases\SB\04252008Solcomp\J1_10X\MSQuantCompatible_Kinases_SB_04252008Solcomp_J1_10X_combo_mascot_results.html		1	-777.777	-777.777	M:\Monica\MSDATA\Kinases\SB\04252008Solcomp\J1_10X\m05012008_sbsoly_12_10x_j1_6.raw		0	1339.661945		0	TRUE	0	-777.777
-1	1	0	0.077	0.27	IPI:IPI00220327.3	66149	SPACER	SWISS-PROT:P04264|ENSEMBL:ENSP00000252244|REFSEQ:NP_006112|H-INV:HIT000261150|VEGA:OTTHUMP00000167602 Tax_Id=9606 Gene_Symbol=KRT1 Keratin, type II cytoskeletal 1	SKAEAESLYQSK	670.8383	1339.6621	2	59	-777.777	-777.777	-777.777	-777.777	0	0	974.9758	0	0	0	1339.6619	670.8374124	1339.660299	0	FALSE			-777.777	-777.777	-777.777	1	47.2	M:\Monica\MSDATA\Kinases\SB\04252008Solcomp\J1_10X\MSQuantCompatible_Kinases_SB_04252008Solcomp_J1_10X_combo_mascot_results.html		1	-777.777	-777.777	M:\Monica\MSDATA\Kinases\SB\04252008Solcomp\J1_10X\m05012008_sbsoly_12_10x_j1_6.raw		0	1339.661945		0	TRUE	0	-777.777
-1	1	0	0.077	0.27	IPI:IPI00220327.3	66149	SPACER	SWISS-PROT:P04264|ENSEMBL:ENSP00000252244|REFSEQ:NP_006112|H-INV:HIT000261150|VEGA:OTTHUMP00000167602 Tax_Id=9606 Gene_Symbol=KRT1 Keratin, type II cytoskeletal 1	SKAEAESLYQSK	670.8388	1339.663	2	56	-777.777	-777.777	-777.777	-777.777	0	0	1045.7445	0	0	0	1339.6619	670.8379124	1339.661299	0	FALSE			-777.777	-777.777	-777.777	1	42.8	M:\Monica\MSDATA\Kinases\SB\04252008Solcomp\J1_10X\MSQuantCompatible_Kinases_SB_04252008Solcomp_J1_10X_combo_mascot_results.html		1	-777.777	-777.777	M:\Monica\MSDATA\Kinases\SB\04252008Solcomp\J1_10X\m05012008_sbsoly_12_10x_j1_5.raw		0	1339.661945		0	TRUE	0	-777.777
-1	1	0	0.077	0.27	IPI:IPI00220327.3	66149	SPACER	SWISS-PROT:P04264|ENSEMBL:ENSP00000252244|REFSEQ:NP_006112|H-INV:HIT000261150|VEGA:OTTHUMP00000167602 Tax_Id=9606 Gene_Symbol=KRT1 Keratin, type II cytoskeletal 1	SKAEAESLYQSK	670.8374	1339.6603	2	55	-777.777	-777.777	-777.777	-777.777	0	0	1077.9795	0	0	0	1339.6619	670.8365124	1339.658499	0	FALSE			-777.777	-777.777	-777.777	1	46.3	M:\Monica\MSDATA\Kinases\SB\04252008Solcomp\J1_10X\MSQuantCompatible_Kinases_SB_04252008Solcomp_J1_10X_combo_mascot_results.html		1	-777.777	-777.777	M:\Monica\MSDATA\Kinases\SB\04252008Solcomp\J1_10X\m05012008_sbsoly_12_10x_j1_6.raw		0	1339.661945		0	TRUE	0	-777.777
-1	1	0	0.077	0.27	IPI:IPI00220327.3	66149	SPACER	SWISS-PROT:P04264|ENSEMBL:ENSP00000252244|REFSEQ:NP_006112|H-INV:HIT000261150|VEGA:OTTHUMP00000167602 Tax_Id=9606 Gene_Symbol=KRT1 Keratin, type II cytoskeletal 1	SKAEAESLYQSK	670.8376	1339.6607	2	54	-777.777	-777.777	-777.777	-777.777	0	0	2108.8656	0	0	0	1339.6619	670.8367124	1339.658899	0	FALSE			-777.777	-777.777	-777.777	1	41.7	M:\Monica\MSDATA\Kinases\SB\04252008Solcomp\J1_10X\MSQuantCompatible_Kinases_SB_04252008Solcomp_J1_10X_combo_mascot_results.html		1	-777.777	-777.777	M:\Monica\MSDATA\Kinases\SB\04252008Solcomp\J1_10X\m05012008_sbsoly_12_10x_j1_2.raw		0	1339.661945		0	TRUE	0	-777.777
-1	1	0	0.077	0.27	IPI:IPI00220327.3	66149	SPACER	SWISS-PROT:P04264|ENSEMBL:ENSP00000252244|REFSEQ:NP_006112|H-INV:HIT000261150|VEGA:OTTHUMP00000167602 Tax_Id=9606 Gene_Symbol=KRT1 Keratin, type II cytoskeletal 1	SKAEAESLYQSK	670.8376	1339.6606	2	51	-777.777	-777.777	-777.777	-777.777	0	0	1053.064	0	0	0	1339.6619	670.8367124	1339.658899	0	FALSE			-777.777	-777.777	-777.777	1	27.2	M:\Monica\MSDATA\Kinases\SB\04252008Solcomp\J1_10X\MSQuantCompatible_Kinases_SB_04252008Solcomp_J1_10X_combo_mascot_results.html		1	-777.777	-777.777	M:\Monica\MSDATA\Kinases\SB\04252008Solcomp\J1_10X\m05012008_sbsoly_12_10x_j1_5.raw		0	1339.661945		0	TRUE	0	-777.777
-1	1	0	0.077	0.27	IPI:IPI00220327.3	66149	SPACER	SWISS-PROT:P04264|ENSEMBL:ENSP00000252244|REFSEQ:NP_006112|H-INV:HIT000261150|VEGA:OTTHUMP00000167602 Tax_Id=9606 Gene_Symbol=KRT1 Keratin, type II cytoskeletal 1	SKAEAESLYQSK	670.8377	1339.6608	2	51	-777.777	-777.777	-777.777	-777.777	0	0	1186.7597	0	0	0	1339.6619	670.8368124	1339.659099	0	FALSE			-777.777	-777.777	-777.777	1	40.1	M:\Monica\MSDATA\Kinases\SB\04252008Solcomp\J1_10X\MSQuantCompatible_Kinases_SB_04252008Solcomp_J1_10X_combo_mascot_results.html		1	-777.777	-777.777	M:\Monica\MSDATA\Kinases\SB\04252008Solcomp\J1_10X\m05012008_sbsoly_12_10x_j1_4.raw		0	1339.661945		0	TRUE	0	-777.777
-1	1	0	0.077	0.27	IPI:IPI00220327.3	66149	SPACER	SWISS-PROT:P04264|ENSEMBL:ENSP00000252244|REFSEQ:NP_006112|H-INV:HIT000261150|VEGA:OTTHUMP00000167602 Tax_Id=9606 Gene_Symbol=KRT1 Keratin, type II cytoskeletal 1	SKAEAESLYQSK	670.8417	1339.6689	2	48	-777.777	-777.777	-777.777	-777.777	0	0	1127.8466	0	0	0	1339.6619	670.8408124	1339.667099	0	FALSE			-777.777	-777.777	-777.777	1	37.4	M:\Monica\MSDATA\Kinases\SB\04252008Solcomp\J1_10X\MSQuantCompatible_Kinases_SB_04252008Solcomp_J1_10X_combo_mascot_results.html		1	-777.777	-777.777	M:\Monica\MSDATA\Kinases\SB\04252008Solcomp\J1_10X\m05012008_sbsoly_12_10x_j1_6.raw		0	1339.661945		0	TRUE	0	-777.777
-1	1	0	0.077	0.27	IPI:IPI00220327.3	66149	SPACER	SWISS-PROT:P04264|ENSEMBL:ENSP00000252244|REFSEQ:NP_006112|H-INV:HIT000261150|VEGA:OTTHUMP00000167602 Tax_Id=9606 Gene_Symbol=KRT1 Keratin, type II cytoskeletal 1	SKAEAESLYQSK	670.8402	1339.6659	2	46	-777.777	-777.777	-777.777	-777.777	0	0	1146.6664	0	0	0	1339.6619	670.8393124	1339.664099	0	FALSE			-777.777	-777.777	-777.777	1	34.7	M:\Monica\MSDATA\Kinases\SB\04252008Solcomp\J1_10X\MSQuantCompatible_Kinases_SB_04252008Solcomp_J1_10X_combo_mascot_results.html		1	-777.777	-777.777	M:\Monica\MSDATA\Kinases\SB\04252008Solcomp\J1_10X\m05012008_sbsoly_12_10x_j1_5.raw		0	1339.661945		0	TRUE	0	-777.777
-1	1	0	0.077	0.27	IPI:IPI00220327.3	66149	SPACER	SWISS-PROT:P04264|ENSEMBL:ENSP00000252244|REFSEQ:NP_006112|H-INV:HIT000261150|VEGA:OTTHUMP00000167602 Tax_Id=9606 Gene_Symbol=KRT1 Keratin, type II cytoskeletal 1	SKAEAESLYQSK	670.8403	1339.666	2	44	-777.777	-777.777	-777.777	-777.777	0	0	1069.2269	0	0	0	1339.6619	670.8394124	1339.664299	0	FALSE			-777.777	-777.777	-777.777	1	29.4	M:\Monica\MSDATA\Kinases\SB\04252008Solcomp\J1_10X\MSQuantCompatible_Kinases_SB_04252008Solcomp_J1_10X_combo_mascot_results.html		1	-777.777	-777.777	M:\Monica\MSDATA\Kinases\SB\04252008Solcomp\J1_10X\m05012008_sbsoly_12_10x_j1_5.raw		0	1339.661945		0	TRUE	0	-777.777
-1	1	0	0.077	0.27	IPI:IPI00220327.3	66149	SPACER	SWISS-PROT:P04264|ENSEMBL:ENSP00000252244|REFSEQ:NP_006112|H-INV:HIT000261150|VEGA:OTTHUMP00000167602 Tax_Id=9606 Gene_Symbol=KRT1 Keratin, type II cytoskeletal 1	SKAEAESLYQSK	670.8387	1339.6629	2	42	-777.777	-777.777	-777.777	-777.777	0	0	1203.2858	0	0	0	1339.6619	670.8378124	1339.661099	0	FALSE			-777.777	-777.777	-777.777	1	32.8	M:\Monica\MSDATA\Kinases\SB\04252008Solcomp\J1_10X\MSQuantCompatible_Kinases_SB_04252008Solcomp_J1_10X_combo_mascot_results.html		1	-777.777	-777.777	M:\Monica\MSDATA\Kinases\SB\04252008Solcomp\J1_10X\m05012008_sbsoly_12_10x_j1_6.raw		0	1339.661945		0	TRUE	0	-777.777
-1	1	0	0.077	0.27	IPI:IPI00220327.3	66149	SPACER	SWISS-PROT:P04264|ENSEMBL:ENSP00000252244|REFSEQ:NP_006112|H-INV:HIT000261150|VEGA:OTTHUMP00000167602 Tax_Id=9606 Gene_Symbol=KRT1 Keratin, type II cytoskeletal 1	SKAEAESLYQSK	670.8388	1339.6631	2	37	-777.777	-777.777	-777.777	-777.777	0	0	1158.9753	0	0	0	1339.6619	670.8379124	1339.661299	0	FALSE			-777.777	-777.777	-777.777	1	25.7	M:\Monica\MSDATA\Kinases\SB\04252008Solcomp\J1_10X\MSQuantCompatible_Kinases_SB_04252008Solcomp_J1_10X_combo_mascot_results.html		1	-777.777	-777.777	M:\Monica\MSDATA\Kinases\SB\04252008Solcomp\J1_10X\m05012008_sbsoly_12_10x_j1_6.raw		0	1339.661945		0	TRUE	0	-777.777
-1	1	0	0.077	0.27	IPI:IPI00220327.3	66149	SPACER	SWISS-PROT:P04264|ENSEMBL:ENSP00000252244|REFSEQ:NP_006112|H-INV:HIT000261150|VEGA:OTTHUMP00000167602 Tax_Id=9606 Gene_Symbol=KRT1 Keratin, type II cytoskeletal 1	SKAEAESLYQSK	670.8402	1339.6659	2	36	-777.777	-777.777	-777.777	-777.777	0	0	1189.1271	0	0	0	1339.6619	670.8393124	1339.664099	0	FALSE			-777.777	-777.777	-777.777	1	16.7	M:\Monica\MSDATA\Kinases\SB\04252008Solcomp\J1_10X\MSQuantCompatible_Kinases_SB_04252008Solcomp_J1_10X_combo_mascot_results.html		1	-777.777	-777.777	M:\Monica\MSDATA\Kinases\SB\04252008Solcomp\J1_10X\m05012008_sbsoly_12_10x_j1_6.raw		0	1339.661945		0	TRUE	0	-777.777
-1	1	0	0.077	0.27	IPI:IPI00220327.3	66149	SPACER	SWISS-PROT:P04264|ENSEMBL:ENSP00000252244|REFSEQ:NP_006112|H-INV:HIT000261150|VEGA:OTTHUMP00000167602 Tax_Id=9606 Gene_Symbol=KRT1 Keratin, type II cytoskeletal 1	SKAEAESLYQSK	670.8383	1339.6621	2	35	-777.777	-777.777	-777.777	-777.777	0	0	1224.1903	0	0	0	1339.6619	670.8374124	1339.660299	0	FALSE			-777.777	-777.777	-777.777	1	22.8	M:\Monica\MSDATA\Kinases\SB\04252008Solcomp\J1_10X\MSQuantCompatible_Kinases_SB_04252008Solcomp_J1_10X_combo_mascot_results.html		1	-777.777	-777.777	M:\Monica\MSDATA\Kinases\SB\04252008Solcomp\J1_10X\m05012008_sbsoly_12_10x_j1_6.raw		0	1339.661945		0	TRUE	0	-777.777
-1	1	0	0.077	0.27	IPI:IPI00220327.3	66149	SPACER	SWISS-PROT:P04264|ENSEMBL:ENSP00000252244|REFSEQ:NP_006112|H-INV:HIT000261150|VEGA:OTTHUMP00000167602 Tax_Id=9606 Gene_Symbol=KRT1 Keratin, type II cytoskeletal 1	SKAEAESLYQSK	670.8376	1339.6607	2	34	-777.777	-777.777	-777.777	-777.777	0	0	1196.6485	0	0	0	1339.6619	670.8367124	1339.658899	0	FALSE			-777.777	-777.777	-777.777	1	27.6	M:\Monica\MSDATA\Kinases\SB\04252008Solcomp\J1_10X\MSQuantCompatible_Kinases_SB_04252008Solcomp_J1_10X_combo_mascot_results.html		1	-777.777	-777.777	M:\Monica\MSDATA\Kinases\SB\04252008Solcomp\J1_10X\m05012008_sbsoly_12_10x_j1_6.raw		0	1339.661945		0	TRUE	0	-777.777
-1	1	0	0.077	0.27	IPI:IPI00220327.3	66149	SPACER	SWISS-PROT:P04264|ENSEMBL:ENSP00000252244|REFSEQ:NP_006112|H-INV:HIT000261150|VEGA:OTTHUMP00000167602 Tax_Id=9606 Gene_Symbol=KRT1 Keratin, type II cytoskeletal 1	SKAEAESLYQSK	670.8406	1339.6667	2	33	-777.777	-777.777	-777.777	-777.777	0	0	1130.3123	0	0	0	1339.6619	670.8397124	1339.664899	0	FALSE			-777.777	-777.777	-777.777	1	19.5	M:\Monica\MSDATA\Kinases\SB\04252008Solcomp\J1_10X\MSQuantCompatible_Kinases_SB_04252008Solcomp_J1_10X_combo_mascot_results.html		1	-777.777	-777.777	M:\Monica\MSDATA\Kinases\SB\04252008Solcomp\J1_10X\m05012008_sbsoly_12_10x_j1_5.raw		0	1339.661945		0	TRUE	0	-777.777
-1	1	0	0.077	0.27	IPI:IPI00220327.3	66149	SPACER	SWISS-PROT:P04264|ENSEMBL:ENSP00000252244|REFSEQ:NP_006112|H-INV:HIT000261150|VEGA:OTTHUMP00000167602 Tax_Id=9606 Gene_Symbol=KRT1 Keratin, type II cytoskeletal 1	SKAEAESLYQSK	670.8373	1339.6601	2	33	-777.777	-777.777	-777.777	-777.777	0	0	1233.8659	0	0	0	1339.6619	670.8364124	1339.658299	0	FALSE			-777.777	-777.777	-777.777	1	24.2	M:\Monica\MSDATA\Kinases\SB\04252008Solcomp\J1_10X\MSQuantCompatible_Kinases_SB_04252008Solcomp_J1_10X_combo_mascot_results.html		1	-777.777	-777.777	M:\Monica\MSDATA\Kinases\SB\04252008Solcomp\J1_10X\m05012008_sbsoly_12_10x_j1_6.raw		0	1339.661945		0	TRUE	0	-777.777
-1	1	0	0.077	0.27	IPI:IPI00220327.3	66149	SPACER	SWISS-PROT:P04264|ENSEMBL:ENSP00000252244|REFSEQ:NP_006112|H-INV:HIT000261150|VEGA:OTTHUMP00000167602 Tax_Id=9606 Gene_Symbol=KRT1 Keratin, type II cytoskeletal 1	SKAEAESLYQSK	670.8402	1339.6659	2	33	-777.777	-777.777	-777.777	-777.777	0	0	1397.1126	0	0	0	1339.6619	670.8393124	1339.664099	0	FALSE			-777.777	-777.777	-777.777	1	21.1	M:\Monica\MSDATA\Kinases\SB\04252008Solcomp\J1_10X\MSQuantCompatible_Kinases_SB_04252008Solcomp_J1_10X_combo_mascot_results.html		1	-777.777	-777.777	M:\Monica\MSDATA\Kinases\SB\04252008Solcomp\J1_10X\m05012008_sbsoly_12_10x_j1_6.raw		0	1339.661945		0	TRUE	0	-777.777
-1	1	0	0.077	0.27	IPI:IPI00220327.3	66149	SPACER	SWISS-PROT:P04264|ENSEMBL:ENSP00000252244|REFSEQ:NP_006112|H-INV:HIT000261150|VEGA:OTTHUMP00000167602 Tax_Id=9606 Gene_Symbol=KRT1 Keratin, type II cytoskeletal 1	SKAEAESLYQSK	670.8371	1339.6597	2	32	-777.777	-777.777	-777.777	-777.777	0	0	1246.1518	0	0	0	1339.6619	670.8362124	1339.657899	0	FALSE			-777.777	-777.777	-777.777	1	18.1	M:\Monica\MSDATA\Kinases\SB\04252008Solcomp\J1_10X\MSQuantCompatible_Kinases_SB_04252008Solcomp_J1_10X_combo_mascot_results.html		1	-777.777	-777.777	M:\Monica\MSDATA\Kinases\SB\04252008Solcomp\J1_10X\m05012008_sbsoly_12_10x_j1_6.raw		0	1339.661945		0	TRUE	0	-777.777
-1	1	0	0.077	0.27	IPI:IPI00220327.3	66149	SPACER	SWISS-PROT:P04264|ENSEMBL:ENSP00000252244|REFSEQ:NP_006112|H-INV:HIT000261150|VEGA:OTTHUMP00000167602 Tax_Id=9606 Gene_Symbol=KRT1 Keratin, type II cytoskeletal 1	SKAEAESLYQSK	670.8374	1339.6603	2	32	-777.777	-777.777	-777.777	-777.777	0	0	1404.6202	0	0	0	1339.6619	670.8365124	1339.658499	0	FALSE			-777.777	-777.777	-777.777	1	16.5	M:\Monica\MSDATA\Kinases\SB\04252008Solcomp\J1_10X\MSQuantCompatible_Kinases_SB_04252008Solcomp_J1_10X_combo_mascot_results.html		1	-777.777	-777.777	M:\Monica\MSDATA\Kinases\SB\04252008Solcomp\J1_10X\m05012008_sbsoly_12_10x_j1_6.raw		0	1339.661945		0	TRUE	0	-777.777
-1	1	0	0.077	0.27	IPI:IPI00220327.3	66149	SPACER	SWISS-PROT:P04264|ENSEMBL:ENSP00000252244|REFSEQ:NP_006112|H-INV:HIT000261150|VEGA:OTTHUMP00000167602 Tax_Id=9606 Gene_Symbol=KRT1 Keratin, type II cytoskeletal 1	SKAEAESLYQSK	670.8372	1339.6599	2	30	-777.777	-777.777	-777.777	-777.777	0	0	1208.1281	0	0	0	1339.6619	670.8363124	1339.658099	0	FALSE			-777.777	-777.777	-777.777	1	19.8	M:\Monica\MSDATA\Kinases\SB\04252008Solcomp\J1_10X\MSQuantCompatible_Kinases_SB_04252008Solcomp_J1_10X_combo_mascot_results.html		1	-777.777	-777.777	M:\Monica\MSDATA\Kinases\SB\04252008Solcomp\J1_10X\m05012008_sbsoly_12_10x_j1_6.raw		0	1339.661945		0	TRUE	0	-777.777
-1	1	0	0.077	0.27	IPI:IPI00220327.3	66149	SPACER	SWISS-PROT:P04264|ENSEMBL:ENSP00000252244|REFSEQ:NP_006112|H-INV:HIT000261150|VEGA:OTTHUMP00000167602 Tax_Id=9606 Gene_Symbol=KRT1 Keratin, type II cytoskeletal 1	SKAEAESLYQSK	670.8396	1339.6647	2	25	-777.777	-777.777	-777.777	-777.777	0	0	1290.0248	0	0	0	1339.6619	670.8387124	1339.662899	0	FALSE			-777.777	-777.777	-777.777	1	18.3	M:\Monica\MSDATA\Kinases\SB\04252008Solcomp\J1_10X\MSQuantCompatible_Kinases_SB_04252008Solcomp_J1_10X_combo_mascot_results.html		1	-777.777	-777.777	M:\Monica\MSDATA\Kinases\SB\04252008Solcomp\J1_10X\m05012008_sbsoly_12_10x_j1_4.raw		0	1339.661945		0	TRUE	0	-777.777
-1	1	0	0.077	0.27	IPI:IPI00220327.3	66149	SPACER	SWISS-PROT:P04264|ENSEMBL:ENSP00000252244|REFSEQ:NP_006112|H-INV:HIT000261150|VEGA:OTTHUMP00000167602 Tax_Id=9606 Gene_Symbol=KRT1 Keratin, type II cytoskeletal 1	SKAEAESLYQSK	670.8376	1339.6606	2	23	-777.777	-777.777	-777.777	-777.777	0	0	1374.0391	0	0	0	1339.6619	670.8367124	1339.658899	0	FALSE			-777.777	-777.777	-777.777	1	16.2	M:\Monica\MSDATA\Kinases\SB\04252008Solcomp\J1_10X\MSQuantCompatible_Kinases_SB_04252008Solcomp_J1_10X_combo_mascot_results.html		1	-777.777	-777.777	M:\Monica\MSDATA\Kinases\SB\04252008Solcomp\J1_10X\m05012008_sbsoly_12_10x_j1_6.raw		0	1339.661945		0	FALSE	0	-777.777
-1	1	0	0.077	0.27	IPI:IPI00220327.3	66149	SPACER	SWISS-PROT:P04264|ENSEMBL:ENSP00000252244|REFSEQ:NP_006112|H-INV:HIT000261150|VEGA:OTTHUMP00000167602 Tax_Id=9606 Gene_Symbol=KRT1 Keratin, type II cytoskeletal 1	SKAEAESLYQSK	670.8386	1339.6627	2	23	-777.777	-777.777	-777.777	-777.777	0	0	1217.8798	0	0	0	1339.6619	670.8377124	1339.660899	0	FALSE			-777.777	-777.777	-777.777	1	16.7	M:\Monica\MSDATA\Kinases\SB\04252008Solcomp\J1_10X\MSQuantCompatible_Kinases_SB_04252008Solcomp_J1_10X_combo_mascot_results.html		1	-777.777	-777.777	M:\Monica\MSDATA\Kinases\SB\04252008Solcomp\J1_10X\m05012008_sbsoly_12_10x_j1_6.raw		0	1339.661945		0	FALSE	0	-777.777
-1	1	0	0.077	0.27	IPI:IPI00220327.3	66149	SPACER	SWISS-PROT:P04264|ENSEMBL:ENSP00000252244|REFSEQ:NP_006112|H-INV:HIT000261150|VEGA:OTTHUMP00000167602 Tax_Id=9606 Gene_Symbol=KRT1 Keratin, type II cytoskeletal 1	SKAEAESLYQSK	670.8393	1339.664	2	21	-777.777	-777.777	-777.777	-777.777	0	0	1323.4727	0	0	0	1339.6619	670.8384124	1339.662299	0	FALSE			-777.777	-777.777	-777.777	1	3.7	M:\Monica\MSDATA\Kinases\SB\04252008Solcomp\J1_10X\MSQuantCompatible_Kinases_SB_04252008Solcomp_J1_10X_combo_mascot_results.html		1	-777.777	-777.777	M:\Monica\MSDATA\Kinases\SB\04252008Solcomp\J1_10X\m05012008_sbsoly_12_10x_j1_4.raw		0	1339.661945		0	FALSE	0	-777.777
-1	1	0	0.077	0.27	IPI:IPI00220327.3	66149	SPACER	SWISS-PROT:P04264|ENSEMBL:ENSP00000252244|REFSEQ:NP_006112|H-INV:HIT000261150|VEGA:OTTHUMP00000167602 Tax_Id=9606 Gene_Symbol=KRT1 Keratin, type II cytoskeletal 1	SKAEAESLYQSK	670.837	1339.6594	2	17	-777.777	-777.777	-777.777	-777.777	0	0	1378.1714	0	0	0	1339.6619	670.8361124	1339.657699	0	FALSE			-777.777	-777.777	-777.777	1	7.8	M:\Monica\MSDATA\Kinases\SB\04252008Solcomp\J1_10X\MSQuantCompatible_Kinases_SB_04252008Solcomp_J1_10X_combo_mascot_results.html		1	-777.777	-777.777	M:\Monica\MSDATA\Kinases\SB\04252008Solcomp\J1_10X\m05012008_sbsoly_12_10x_j1_6.raw		0	1339.661945		0	FALSE	0	-777.777
-1	1	0	0.077	0.27	IPI:IPI00220327.3	66149	SPACER	SWISS-PROT:P04264|ENSEMBL:ENSP00000252244|REFSEQ:NP_006112|H-INV:HIT000261150|VEGA:OTTHUMP00000167602 Tax_Id=9606 Gene_Symbol=KRT1 Keratin, type II cytoskeletal 1	SKAEAESLYQSK	670.8373	1339.6601	2	17	-777.777	-777.777	-777.777	-777.777	0	0	1419.1349	0	0	0	1339.6619	670.8364124	1339.658299	0	FALSE			-777.777	-777.777	-777.777	1	7.1	M:\Monica\MSDATA\Kinases\SB\04252008Solcomp\J1_10X\MSQuantCompatible_Kinases_SB_04252008Solcomp_J1_10X_combo_mascot_results.html		1	-777.777	-777.777	M:\Monica\MSDATA\Kinases\SB\04252008Solcomp\J1_10X\m05012008_sbsoly_12_10x_j1_6.raw		0	1339.661945		0	FALSE	0	-777.777
-1	1	0	0.077	0.27	IPI:IPI00220327.3	66149	SPACER	SWISS-PROT:P04264|ENSEMBL:ENSP00000252244|REFSEQ:NP_006112|H-INV:HIT000261150|VEGA:OTTHUMP00000167602 Tax_Id=9606 Gene_Symbol=KRT1 Keratin, type II cytoskeletal 1	SKAEAESLYQSK	670.8375	1339.6604	2	15	-777.777	-777.777	-777.777	-777.777	0	0	1441.9926	0	0	0	1339.6619	670.8366124	1339.658699	0	FALSE			-777.777	-777.777	-777.777	1	7.2	M:\Monica\MSDATA\Kinases\SB\04252008Solcomp\J1_10X\MSQuantCompatible_Kinases_SB_04252008Solcomp_J1_10X_combo_mascot_results.html		1	-777.777	-777.777	M:\Monica\MSDATA\Kinases\SB\04252008Solcomp\J1_10X\m05012008_sbsoly_12_10x_j1_6.raw		0	1339.661945		0	FALSE	0	-777.777
-1	1	0	0.077	0.27	IPI:IPI00220327.3	66149	SPACER	SWISS-PROT:P04264|ENSEMBL:ENSP00000252244|REFSEQ:NP_006112|H-INV:HIT000261150|VEGA:OTTHUMP00000167602 Tax_Id=9606 Gene_Symbol=KRT1 Keratin, type II cytoskeletal 1	SKAEAESLYQSK	670.8387	1339.6629	2	14	-777.777	-777.777	-777.777	-777.777	0	0	1430.5936	0	0	0	1339.6619	670.8378124	1339.661099	0	FALSE			-777.777	-777.777	-777.777	1	7	M:\Monica\MSDATA\Kinases\SB\04252008Solcomp\J1_10X\MSQuantCompatible_Kinases_SB_04252008Solcomp_J1_10X_combo_mascot_results.html		1	-777.777	-777.777	M:\Monica\MSDATA\Kinases\SB\04252008Solcomp\J1_10X\m05012008_sbsoly_12_10x_j1_6.raw		0	1339.661945		0	FALSE	0	-777.777
-1	1	0	0.077	0.27	IPI:IPI00220327.3	66149	SPACER	SWISS-PROT:P04264|ENSEMBL:ENSP00000252244|REFSEQ:NP_006112|H-INV:HIT000261150|VEGA:OTTHUMP00000167602 Tax_Id=9606 Gene_Symbol=KRT1 Keratin, type II cytoskeletal 1	SKAEAESLYQSK	670.8398	1339.6651	2	14	-777.777	-777.777	-777.777	-777.777	0	0	1425.6255	0	0	0	1339.6619	670.8389124	1339.663299	0	FALSE			-777.777	-777.777	-777.777	1	8.4	M:\Monica\MSDATA\Kinases\SB\04252008Solcomp\J1_10X\MSQuantCompatible_Kinases_SB_04252008Solcomp_J1_10X_combo_mascot_results.html		1	-777.777	-777.777	M:\Monica\MSDATA\Kinases\SB\04252008Solcomp\J1_10X\m05012008_sbsoly_12_10x_j1_6.raw		0	1339.661945		0	FALSE	0	-777.777
-1	1	0	0.077	0.27	IPI:IPI00220327.3	66149	SPACER	SWISS-PROT:P04264|ENSEMBL:ENSP00000252244|REFSEQ:NP_006112|H-INV:HIT000261150|VEGA:OTTHUMP00000167602 Tax_Id=9606 Gene_Symbol=KRT1 Keratin, type II cytoskeletal 1	SKAEAESLYQSK	670.8372	1339.6598	2	12	-777.777	-777.777	-777.777	-777.777	0	0	1313.6648	0	0	0	1339.6619	670.8363124	1339.658099	0	FALSE			-777.777	-777.777	-777.777	1	1.2	M:\Monica\MSDATA\Kinases\SB\04252008Solcomp\J1_10X\MSQuantCompatible_Kinases_SB_04252008Solcomp_J1_10X_combo_mascot_results.html		1	-777.777	-777.777	M:\Monica\MSDATA\Kinases\SB\04252008Solcomp\J1_10X\m05012008_sbsoly_12_10x_j1_6.raw		0	1339.661945		0	FALSE	0	-777.777
-1	1	0	0.077	0.27	IPI:IPI00220327.3	66149	SPACER	SWISS-PROT:P04264|ENSEMBL:ENSP00000252244|REFSEQ:NP_006112|H-INV:HIT000261150|VEGA:OTTHUMP00000167602 Tax_Id=9606 Gene_Symbol=KRT1 Keratin, type II cytoskeletal 1	SKAEAESLYQSK	670.8389	1339.6632	2	11	-777.777	-777.777	-777.777	-777.777	0	0	1335.9967	0	0	0	1339.6619	670.8380124	1339.661499	0	FALSE			-777.777	-777.777	-777.777	1	1.8	M:\Monica\MSDATA\Kinases\SB\04252008Solcomp\J1_10X\MSQuantCompatible_Kinases_SB_04252008Solcomp_J1_10X_combo_mascot_results.html		1	-777.777	-777.777	M:\Monica\MSDATA\Kinases\SB\04252008Solcomp\J1_10X\m05012008_sbsoly_12_10x_j1_4.raw		0	1339.661945		0	FALSE	0	-777.777
-1	1	0	0.077	0.27	IPI:IPI00220327.3	66149	SPACER	SWISS-PROT:P04264|ENSEMBL:ENSP00000252244|REFSEQ:NP_006112|H-INV:HIT000261150|VEGA:OTTHUMP00000167602 Tax_Id=9606 Gene_Symbol=KRT1 Keratin, type II cytoskeletal 1	SKAEAESLYQSK	670.8438	1339.6731	2	11	-777.777	-777.777	-777.777	-777.777	0	0	1207.3837	0	0	0	1339.6619	670.8429124	1339.671299	0	FALSE			-777.777	-777.777	-777.777	1	5.2	M:\Monica\MSDATA\Kinases\SB\04252008Solcomp\J1_10X\MSQuantCompatible_Kinases_SB_04252008Solcomp_J1_10X_combo_mascot_results.html		1	-777.777	-777.777	M:\Monica\MSDATA\Kinases\SB\04252008Solcomp\J1_10X\m05012008_sbsoly_12_10x_j1_3.raw		0	1339.661945		0	FALSE	0	-777.777
-1	1	0	0.077	0.27	IPI:IPI00220327.3	66149	SPACER	SWISS-PROT:P04264|ENSEMBL:ENSP00000252244|REFSEQ:NP_006112|H-INV:HIT000261150|VEGA:OTTHUMP00000167602 Tax_Id=9606 Gene_Symbol=KRT1 Keratin, type II cytoskeletal 1	SKAEAESLYQSK	447.561	1339.6612	3	44	-777.777	-777.777	-777.777	-777.777	0	0	1021.2355	1000.450309	997.0249	36793.47346	1339.6619	447.5610392	1339.661329	1339.662069	FALSE			-777.777	-777.777	-777.777	1	27.9	M:\Monica\MSDATA\Kinases\SB\04252008Solcomp\J1_10X\MSQuantCompatible_Kinases_SB_04252008Solcomp_J1_10X_combo_mascot_results.html		1	-777.777	-777.777	M:\Monica\MSDATA\Kinases\SB\04252008Solcomp\J1_10X\m05012008_sbsoly_12_10x_j1_6.raw		0	1339.661945		447.5612557	TRUE	447.5612948	-777.777
-1	1	0	0.077	0.27	IPI:IPI00220327.3	66149	SPACER	SWISS-PROT:P04264|ENSEMBL:ENSP00000252244|REFSEQ:NP_006112|H-INV:HIT000261150|VEGA:OTTHUMP00000167602 Tax_Id=9606 Gene_Symbol=KRT1 Keratin, type II cytoskeletal 1	SKAEAESLYQSK	447.5625	1339.6658	3	40	-777.777	-777.777	-777.777	-777.777	0	0	1274.4596	1247.469851	1265.3891	1372.206501	1339.6619	447.5625392	1339.665829	1339.662448	FALSE			-777.777	-777.777	-777.777	1	31.1	M:\Monica\MSDATA\Kinases\SB\04252008Solcomp\J1_10X\MSQuantCompatible_Kinases_SB_04252008Solcomp_J1_10X_combo_mascot_results.html		1	-777.777	-777.777	M:\Monica\MSDATA\Kinases\SB\04252008Solcomp\J1_10X\m05012008_sbsoly_12_10x_j1_3.raw		0	1339.661945		447.5613333	TRUE	447.5613725	-777.777
-1	1	0	0.077	0.27	IPI:IPI00220327.3	66149	SPACER	SWISS-PROT:P04264|ENSEMBL:ENSP00000252244|REFSEQ:NP_006112|H-INV:HIT000261150|VEGA:OTTHUMP00000167602 Tax_Id=9606 Gene_Symbol=KRT1 Keratin, type II cytoskeletal 1	SKAEAESLYQSK	447.5613	1339.662	3	38	-777.777	-777.777	-777.777	-777.777	0	0	986.3879	984.5617274	981.1402	17183.22628	1339.6619	447.5613392	1339.662229	1339.66234	FALSE			-777.777	-777.777	-777.777	1	13.9	M:\Monica\MSDATA\Kinases\SB\04252008Solcomp\J1_10X\MSQuantCompatible_Kinases_SB_04252008Solcomp_J1_10X_combo_mascot_results.html		1	-777.777	-777.777	M:\Monica\MSDATA\Kinases\SB\04252008Solcomp\J1_10X\m05012008_sbsoly_12_10x_j1_5.raw		0	1339.661945		447.5613158	TRUE	447.561355	-777.777
-1	1	0	0.077	0.27	IPI:IPI00220327.3	66149	SPACER	SWISS-PROT:P04264|ENSEMBL:ENSP00000252244|REFSEQ:NP_006112|H-INV:HIT000261150|VEGA:OTTHUMP00000167602 Tax_Id=9606 Gene_Symbol=KRT1 Keratin, type II cytoskeletal 1	SKAEAESLYQSK	447.5612	1339.6618	3	36	-777.777	-777.777	-777.777	-777.777	0	0	999.9061	0	0	0	1339.6619	447.5612392	1339.661929	0	FALSE			-777.777	-777.777	-777.777	1	26.8	M:\Monica\MSDATA\Kinases\SB\04252008Solcomp\J1_10X\MSQuantCompatible_Kinases_SB_04252008Solcomp_J1_10X_combo_mascot_results.html		1	-777.777	-777.777	M:\Monica\MSDATA\Kinases\SB\04252008Solcomp\J1_10X\m05012008_sbsoly_12_10x_j1_6.raw		0	1339.661945		0	TRUE	0	-777.777
-1	1	0	0.077	0.27	IPI:IPI00220327.3	66149	SPACER	SWISS-PROT:P04264|ENSEMBL:ENSP00000252244|REFSEQ:NP_006112|H-INV:HIT000261150|VEGA:OTTHUMP00000167602 Tax_Id=9606 Gene_Symbol=KRT1 Keratin, type II cytoskeletal 1	SKAEAESLYQSK	447.5613	1339.6621	3	35	-777.777	-777.777	-777.777	-777.777	0	0	1011.974	0	0	0	1339.6619	447.5613392	1339.662229	0	FALSE			-777.777	-777.777	-777.777	1	22.9	M:\Monica\MSDATA\Kinases\SB\04252008Solcomp\J1_10X\MSQuantCompatible_Kinases_SB_04252008Solcomp_J1_10X_combo_mascot_results.html		1	-777.777	-777.777	M:\Monica\MSDATA\Kinases\SB\04252008Solcomp\J1_10X\m05012008_sbsoly_12_10x_j1_5.raw		0	1339.661945		0	TRUE	0	-777.777
-1	1	0	0.077	0.27	IPI:IPI00220327.3	66149	SPACER	SWISS-PROT:P04264|ENSEMBL:ENSP00000252244|REFSEQ:NP_006112|H-INV:HIT000261150|VEGA:OTTHUMP00000167602 Tax_Id=9606 Gene_Symbol=KRT1 Keratin, type II cytoskeletal 1	SKAEAESLYQSK	447.5613	1339.662	3	30	-777.777	-777.777	-777.777	-777.777	0	0	1246.8511	1235.734955	1238.8905	4891.762675	1339.6619	447.5613392	1339.662229	1339.662099	FALSE			-777.777	-777.777	-777.777	1	19.8	M:\Monica\MSDATA\Kinases\SB\04252008Solcomp\J1_10X\MSQuantCompatible_Kinases_SB_04252008Solcomp_J1_10X_combo_mascot_results.html		1	-777.777	-777.777	M:\Monica\MSDATA\Kinases\SB\04252008Solcomp\J1_10X\m05012008_sbsoly_12_10x_j1_4.raw		0	1339.661945		447.5612625	TRUE	447.5613017	-777.777
-1	1	0	0.077	0.27	IPI:IPI00220327.3	66149	SPACER	SWISS-PROT:P04264|ENSEMBL:ENSP00000252244|REFSEQ:NP_006112|H-INV:HIT000261150|VEGA:OTTHUMP00000167602 Tax_Id=9606 Gene_Symbol=KRT1 Keratin, type II cytoskeletal 1	SKAEAESLYQSK	447.561	1339.6612	3	30	-777.777	-777.777	-777.777	-777.777	0	0	1058.8476	0	0	0	1339.6619	447.5610392	1339.661329	0	FALSE			-777.777	-777.777	-777.777	1	14.8	M:\Monica\MSDATA\Kinases\SB\04252008Solcomp\J1_10X\MSQuantCompatible_Kinases_SB_04252008Solcomp_J1_10X_combo_mascot_results.html		1	-777.777	-777.777	M:\Monica\MSDATA\Kinases\SB\04252008Solcomp\J1_10X\m05012008_sbsoly_12_10x_j1_6.raw		0	1339.661945		0	TRUE	0	-777.777
-1	1	0	0.077	0.27	IPI:IPI00220327.3	66149	SPACER	SWISS-PROT:P04264|ENSEMBL:ENSP00000252244|REFSEQ:NP_006112|H-INV:HIT000261150|VEGA:OTTHUMP00000167602 Tax_Id=9606 Gene_Symbol=KRT1 Keratin, type II cytoskeletal 1	SKAEAESLYQSK	447.5648	1339.6725	3	28	-777.777	-777.777	-777.777	-777.777	0	0	1243.4391	0	0	0	1339.6619	447.5648392	1339.672729	0	FALSE			-777.777	-777.777	-777.777	1	13.7	M:\Monica\MSDATA\Kinases\SB\04252008Solcomp\J1_10X\MSQuantCompatible_Kinases_SB_04252008Solcomp_J1_10X_combo_mascot_results.html		1	-777.777	-777.777	M:\Monica\MSDATA\Kinases\SB\04252008Solcomp\J1_10X\m05012008_sbsoly_12_10x_j1_3.raw		0	1339.661945		0	TRUE	0	-777.777
-1	1	0	0.077	0.27	IPI:IPI00220327.3	66149	SPACER	SWISS-PROT:P04264|ENSEMBL:ENSP00000252244|REFSEQ:NP_006112|H-INV:HIT000261150|VEGA:OTTHUMP00000167602 Tax_Id=9606 Gene_Symbol=KRT1 Keratin, type II cytoskeletal 1	SKAEAESLYQSK	447.5612	1339.6619	3	26	-777.777	-777.777	-777.777	-777.777	0	0	1220.6302	0	0	0	1339.6619	447.5612392	1339.661929	0	FALSE			-777.777	-777.777	-777.777	1	16.1	M:\Monica\MSDATA\Kinases\SB\04252008Solcomp\J1_10X\MSQuantCompatible_Kinases_SB_04252008Solcomp_J1_10X_combo_mascot_results.html		1	-777.777	-777.777	M:\Monica\MSDATA\Kinases\SB\04252008Solcomp\J1_10X\m05012008_sbsoly_12_10x_j1_4.raw		0	1339.661945		0	TRUE	0	-777.777
-1	1	0	0.077	0.27	IPI:IPI00220327.3	66149	SPACER	SWISS-PROT:P04264|ENSEMBL:ENSP00000252244|REFSEQ:NP_006112|H-INV:HIT000261150|VEGA:OTTHUMP00000167602 Tax_Id=9606 Gene_Symbol=KRT1 Keratin, type II cytoskeletal 1	SKAEAESLYQSK	447.5613	1339.6621	3	24	-777.777	-777.777	-777.777	-777.777	0	0	2108.5121	0	0	0	1339.6619	447.5613392	1339.662229	0	FALSE			-777.777	-777.777	-777.777	1	12.3	M:\Monica\MSDATA\Kinases\SB\04252008Solcomp\J1_10X\MSQuantCompatible_Kinases_SB_04252008Solcomp_J1_10X_combo_mascot_results.html		1	-777.777	-777.777	M:\Monica\MSDATA\Kinases\SB\04252008Solcomp\J1_10X\m05012008_sbsoly_12_10x_j1_2.raw		0	1339.661945		0	FALSE	0	-777.777
-1	1	0	0.077	0.27	IPI:IPI00220327.3	66149	SPACER	SWISS-PROT:P04264|ENSEMBL:ENSP00000252244|REFSEQ:NP_006112|H-INV:HIT000261150|VEGA:OTTHUMP00000167602 Tax_Id=9606 Gene_Symbol=KRT1 Keratin, type II cytoskeletal 1	SKAEAESLYQSK	447.5613	1339.6621	3	24	-777.777	-777.777	-777.777	-777.777	0	0	1042.7561	0	0	0	1339.6619	447.5613392	1339.662229	0	FALSE			-777.777	-777.777	-777.777	1	12.6	M:\Monica\MSDATA\Kinases\SB\04252008Solcomp\J1_10X\MSQuantCompatible_Kinases_SB_04252008Solcomp_J1_10X_combo_mascot_results.html		1	-777.777	-777.777	M:\Monica\MSDATA\Kinases\SB\04252008Solcomp\J1_10X\m05012008_sbsoly_12_10x_j1_5.raw		0	1339.661945		0	FALSE	0	-777.777
-1	1	0	0.077	0.27	IPI:IPI00220327.3	66149	SPACER	SWISS-PROT:P04264|ENSEMBL:ENSP00000252244|REFSEQ:NP_006112|H-INV:HIT000261150|VEGA:OTTHUMP00000167602 Tax_Id=9606 Gene_Symbol=KRT1 Keratin, type II cytoskeletal 1	SKAEAESLYQSK	447.561	1339.6613	3	23	-777.777	-777.777	-777.777	-777.777	0	0	1040.0167	0	0	0	1339.6619	447.5610392	1339.661329	0	FALSE			-777.777	-777.777	-777.777	1	10	M:\Monica\MSDATA\Kinases\SB\04252008Solcomp\J1_10X\MSQuantCompatible_Kinases_SB_04252008Solcomp_J1_10X_combo_mascot_results.html		1	-777.777	-777.777	M:\Monica\MSDATA\Kinases\SB\04252008Solcomp\J1_10X\m05012008_sbsoly_12_10x_j1_6.raw		0	1339.661945		0	FALSE	0	-777.777
-1	1	0	0.077	0.27	IPI:IPI00220327.3	66149	SPACER	SWISS-PROT:P04264|ENSEMBL:ENSP00000252244|REFSEQ:NP_006112|H-INV:HIT000261150|VEGA:OTTHUMP00000167602 Tax_Id=9606 Gene_Symbol=KRT1 Keratin, type II cytoskeletal 1	SKAEAESLYQSK	447.5612	1339.6619	3	23	-777.777	-777.777	-777.777	-777.777	0	0	976.7131	0	0	0	1339.6619	447.5612392	1339.661929	0	FALSE			-777.777	-777.777	-777.777	1	12.8	M:\Monica\MSDATA\Kinases\SB\04252008Solcomp\J1_10X\MSQuantCompatible_Kinases_SB_04252008Solcomp_J1_10X_combo_mascot_results.html		1	-777.777	-777.777	M:\Monica\MSDATA\Kinases\SB\04252008Solcomp\J1_10X\m05012008_sbsoly_12_10x_j1_6.raw		0	1339.661945		0	FALSE	0	-777.777
-1	1	0	0.077	0.27	IPI:IPI00220327.3	66149	SPACER	SWISS-PROT:P04264|ENSEMBL:ENSP00000252244|REFSEQ:NP_006112|H-INV:HIT000261150|VEGA:OTTHUMP00000167602 Tax_Id=9606 Gene_Symbol=KRT1 Keratin, type II cytoskeletal 1	SKAEAESLYQSK	447.5613	1339.6622	3	22	-777.777	-777.777	-777.777	-777.777	0	0	956.3006	0	0	0	1339.6619	447.5613392	1339.662229	0	FALSE			-777.777	-777.777	-777.777	1	13.2	M:\Monica\MSDATA\Kinases\SB\04252008Solcomp\J1_10X\MSQuantCompatible_Kinases_SB_04252008Solcomp_J1_10X_combo_mascot_results.html		1	-777.777	-777.777	M:\Monica\MSDATA\Kinases\SB\04252008Solcomp\J1_10X\m05012008_sbsoly_12_10x_j1_5.raw		0	1339.661945		0	FALSE	0	-777.777
-1	1	0	0.077	0.27	IPI:IPI00220327.3	66149	SPACER	SWISS-PROT:P04264|ENSEMBL:ENSP00000252244|REFSEQ:NP_006112|H-INV:HIT000261150|VEGA:OTTHUMP00000167602 Tax_Id=9606 Gene_Symbol=KRT1 Keratin, type II cytoskeletal 1	SKAEAESLYQSK	447.5614	1339.6625	3	20	-777.777	-777.777	-777.777	-777.777	0	0	1277.288	0	0	0	1339.6619	447.5614392	1339.662529	0	FALSE			-777.777	-777.777	-777.777	1	12	M:\Monica\MSDATA\Kinases\SB\04252008Solcomp\J1_10X\MSQuantCompatible_Kinases_SB_04252008Solcomp_J1_10X_combo_mascot_results.html		1	-777.777	-777.777	M:\Monica\MSDATA\Kinases\SB\04252008Solcomp\J1_10X\m05012008_sbsoly_12_10x_j1_4.raw		0	1339.661945		0	FALSE	0	-777.777
-1	1	0	0.077	0.27	IPI:IPI00220327.3	66149	SPACER	SWISS-PROT:P04264|ENSEMBL:ENSP00000252244|REFSEQ:NP_006112|H-INV:HIT000261150|VEGA:OTTHUMP00000167602 Tax_Id=9606 Gene_Symbol=KRT1 Keratin, type II cytoskeletal 1	SKAEAESLYQSK	447.5611	1339.6616	3	19	-777.777	-777.777	-777.777	-777.777	0	0	1083.1216	0	0	0	1339.6619	447.5611392	1339.661629	0	FALSE			-777.777	-777.777	-777.777	1	12.3	M:\Monica\MSDATA\Kinases\SB\04252008Solcomp\J1_10X\MSQuantCompatible_Kinases_SB_04252008Solcomp_J1_10X_combo_mascot_results.html		1	-777.777	-777.777	M:\Monica\MSDATA\Kinases\SB\04252008Solcomp\J1_10X\m05012008_sbsoly_12_10x_j1_6.raw		0	1339.661945		0	FALSE	0	-777.777
-1	1	0	0.077	0.27	IPI:IPI00220327.3	66149	SPACER	SWISS-PROT:P04264|ENSEMBL:ENSP00000252244|REFSEQ:NP_006112|H-INV:HIT000261150|VEGA:OTTHUMP00000167602 Tax_Id=9606 Gene_Symbol=KRT1 Keratin, type II cytoskeletal 1	SKAEAESLYQSK	447.5613	1339.6622	3	17	-777.777	-777.777	-777.777	-777.777	0	0	2137.9918	0	0	0	1339.6619	447.5613392	1339.662229	0	FALSE			-777.777	-777.777	-777.777	1	9.5	M:\Monica\MSDATA\Kinases\SB\04252008Solcomp\J1_10X\MSQuantCompatible_Kinases_SB_04252008Solcomp_J1_10X_combo_mascot_results.html		1	-777.777	-777.777	M:\Monica\MSDATA\Kinases\SB\04252008Solcomp\J1_10X\m05012008_sbsoly_12_10x_j1_2.raw		0	1339.661945		0	FALSE	0	-777.777
-1	1	0	0.077	0.27	IPI:IPI00220327.3	66149	SPACER	SWISS-PROT:P04264|ENSEMBL:ENSP00000252244|REFSEQ:NP_006112|H-INV:HIT000261150|VEGA:OTTHUMP00000167602 Tax_Id=9606 Gene_Symbol=KRT1 Keratin, type II cytoskeletal 1	SKAEAESLYQSK	447.5615	1339.6627	3	15	-777.777	-777.777	-777.777	-777.777	0	0	1144.7255	0	0	0	1339.6619	447.5615392	1339.662829	0	FALSE			-777.777	-777.777	-777.777	1	9.7	M:\Monica\MSDATA\Kinases\SB\04252008Solcomp\J1_10X\MSQuantCompatible_Kinases_SB_04252008Solcomp_J1_10X_combo_mascot_results.html		1	-777.777	-777.777	M:\Monica\MSDATA\Kinases\SB\04252008Solcomp\J1_10X\m05012008_sbsoly_12_10x_j1_6.raw		0	1339.661945		0	FALSE	0	-777.777
-1	1	0	0.077	0.27	IPI:IPI00220327.3	66149	SPACER	SWISS-PROT:P04264|ENSEMBL:ENSP00000252244|REFSEQ:NP_006112|H-INV:HIT000261150|VEGA:OTTHUMP00000167602 Tax_Id=9606 Gene_Symbol=KRT1 Keratin, type II cytoskeletal 1	SKAEAESLYQSK	447.5613	1339.662	3	14	-777.777	-777.777	-777.777	-777.777	0	0	1113.423	0	0	0	1339.6619	447.5613392	1339.662229	0	FALSE			-777.777	-777.777	-777.777	1	3.3	M:\Monica\MSDATA\Kinases\SB\04252008Solcomp\J1_10X\MSQuantCompatible_Kinases_SB_04252008Solcomp_J1_10X_combo_mascot_results.html		1	-777.777	-777.777	M:\Monica\MSDATA\Kinases\SB\04252008Solcomp\J1_10X\m05012008_sbsoly_12_10x_j1_6.raw		0	1339.661945		0	FALSE	0	-777.777
-1	1	0	0.077	0.27	IPI:IPI00220327.3	66149	SPACER	SWISS-PROT:P04264|ENSEMBL:ENSP00000252244|REFSEQ:NP_006112|H-INV:HIT000261150|VEGA:OTTHUMP00000167602 Tax_Id=9606 Gene_Symbol=KRT1 Keratin, type II cytoskeletal 1	SLDLDSIIAEVK	651.8612	1301.7079	2	117	-777.777	-777.777	-777.777	-777.777	0	0	4133.5001	4134.16005	4134.9907	576030.1563	1301.7078	651.8603912	1301.706257	1301.707923	FALSE			-777.777	-777.777	-777.777	1	93.2	M:\Monica\MSDATA\Kinases\SB\04252008Solcomp\J1_10X\MSQuantCompatible_Kinases_SB_04252008Solcomp_J1_10X_combo_mascot_results.html		1	-777.777	-777.777	M:\Monica\MSDATA\Kinases\SB\04252008Solcomp\J1_10X\m05012008_sbsoly_12_10x_j1_1.raw		0	1301.707815		651.8612684	TRUE	651.8604595	-777.777
-1	1	0	0.077	0.27	IPI:IPI00220327.3	66149	SPACER	SWISS-PROT:P04264|ENSEMBL:ENSP00000252244|REFSEQ:NP_006112|H-INV:HIT000261150|VEGA:OTTHUMP00000167602 Tax_Id=9606 Gene_Symbol=KRT1 Keratin, type II cytoskeletal 1	SLDLDSIIAEVK	651.861	1301.7074	2	109	-777.777	-777.777	-777.777	-777.777	3638.807296	14.46159661	3654.8264	3643.929243	3639.8186	1232958.256	1301.7078	651.8601912	1301.705857	1301.707035	FALSE			-777.777	-777.777	-777.777	1	84.3	M:\Monica\MSDATA\Kinases\SB\04252008Solcomp\J1_10X\MSQuantCompatible_Kinases_SB_04252008Solcomp_J1_10X_combo_mascot_results.html		1	-777.777	-777.777	M:\Monica\MSDATA\Kinases\SB\04252008Solcomp\J1_10X\m05012008_sbsoly_12_10x_j1_6.raw		394217025.3	1301.707815		651.8611016	TRUE	651.8602928	-777.777
-1	1	0	0.077	0.27	IPI:IPI00220327.3	66149	SPACER	SWISS-PROT:P04264|ENSEMBL:ENSP00000252244|REFSEQ:NP_006112|H-INV:HIT000261150|VEGA:OTTHUMP00000167602 Tax_Id=9606 Gene_Symbol=KRT1 Keratin, type II cytoskeletal 1	SLDLDSIIAEVK	651.8613	1301.7081	2	108	-777.777	-777.777	-777.777	-777.777	0	0	3880.6221	3895.537089	3901.705	184946.4471	1301.7078	651.8604912	1301.706457	1301.708148	FALSE			-777.777	-777.777	-777.777	1	87	M:\Monica\MSDATA\Kinases\SB\04252008Solcomp\J1_10X\MSQuantCompatible_Kinases_SB_04252008Solcomp_J1_10X_combo_mascot_results.html		1	-777.777	-777.777	M:\Monica\MSDATA\Kinases\SB\04252008Solcomp\J1_10X\m05012008_sbsoly_12_10x_j1_3.raw		0	1301.707815		651.8613103	TRUE	651.8605015	-777.777
-1	1	0	0.077	0.27	IPI:IPI00220327.3	66149	SPACER	SWISS-PROT:P04264|ENSEMBL:ENSP00000252244|REFSEQ:NP_006112|H-INV:HIT000261150|VEGA:OTTHUMP00000167602 Tax_Id=9606 Gene_Symbol=KRT1 Keratin, type II cytoskeletal 1	SLDLDSIIAEVK	651.8613	1301.7079	2	106	-777.777	-777.777	-777.777	-777.777	0	0	3992.1992	3990.264927	3993.7094	462088.1978	1301.7078	651.8604912	1301.706457	1301.708573	FALSE			-777.777	-777.777	-777.777	1	79.4	M:\Monica\MSDATA\Kinases\SB\04252008Solcomp\J1_10X\MSQuantCompatible_Kinases_SB_04252008Solcomp_J1_10X_combo_mascot_results.html		1	-777.777	-777.777	M:\Monica\MSDATA\Kinases\SB\04252008Solcomp\J1_10X\m05012008_sbsoly_12_10x_j1_2.raw		0	1301.707815		651.8623632	TRUE	651.8615544	-777.777
-1	1	0	0.077	0.27	IPI:IPI00220327.3	66149	SPACER	SWISS-PROT:P04264|ENSEMBL:ENSP00000252244|REFSEQ:NP_006112|H-INV:HIT000261150|VEGA:OTTHUMP00000167602 Tax_Id=9606 Gene_Symbol=KRT1 Keratin, type II cytoskeletal 1	SLDLDSIIAEVK	651.8613	1301.708	2	100	-777.777	-777.777	-777.777	-777.777	3634.473593	9.330970217	3641.5373	3631.202864	3630.6745	775056.5314	1301.7078	651.8604912	1301.706457	1301.708562	FALSE			-777.777	-777.777	-777.777	1	76.9	M:\Monica\MSDATA\Kinases\SB\04252008Solcomp\J1_10X\MSQuantCompatible_Kinases_SB_04252008Solcomp_J1_10X_combo_mascot_results.html		1	-777.777	-777.777	M:\Monica\MSDATA\Kinases\SB\04252008Solcomp\J1_10X\m05012008_sbsoly_12_10x_j1_5.raw		250962641.5	1301.707815		651.8623586	TRUE	651.8615497	-777.777
-1	1	0	0.077	0.27	IPI:IPI00220327.3	66149	SPACER	SWISS-PROT:P04264|ENSEMBL:ENSP00000252244|REFSEQ:NP_006112|H-INV:HIT000261150|VEGA:OTTHUMP00000167602 Tax_Id=9606 Gene_Symbol=KRT1 Keratin, type II cytoskeletal 1	SLDLDSIIAEVK	651.8624	1301.7102	2	100	-777.777	-777.777	-777.777	-777.777	0	0	3623.5597	3627.997966	3628.9236	879121.2896	1301.7078	651.8615912	1301.708657	1301.709113	FALSE			-777.777	-777.777	-777.777	1	76.9	M:\Monica\MSDATA\Kinases\SB\04252008Solcomp\J1_10X\MSQuantCompatible_Kinases_SB_04252008Solcomp_J1_10X_combo_mascot_results.html		1	-777.777	-777.777	M:\Monica\MSDATA\Kinases\SB\04252008Solcomp\J1_10X\m05012008_sbsoly_12_10x_j1_4.raw		0	1301.707815		651.8634428	TRUE	651.862634	-777.777
-1	1	0	0.077	0.27	IPI:IPI00220327.3	66149	SPACER	SWISS-PROT:P04264|ENSEMBL:ENSP00000252244|REFSEQ:NP_006112|H-INV:HIT000261150|VEGA:OTTHUMP00000167602 Tax_Id=9606 Gene_Symbol=KRT1 Keratin, type II cytoskeletal 1	SLDLDSIIAEVK	651.8635	1301.7125	2	97	-777.777	-777.777	-777.777	-777.777	0	0	3670.7295	0	0	0	1301.7078	651.8626912	1301.710857	0	FALSE			-777.777	-777.777	-777.777	1	80.7	M:\Monica\MSDATA\Kinases\SB\04252008Solcomp\J1_10X\MSQuantCompatible_Kinases_SB_04252008Solcomp_J1_10X_combo_mascot_results.html		1	-777.777	-777.777	M:\Monica\MSDATA\Kinases\SB\04252008Solcomp\J1_10X\m05012008_sbsoly_12_10x_j1_4.raw		0	1301.707815		0	TRUE	0	-777.777
-1	1	0	0.077	0.27	IPI:IPI00220327.3	66149	SPACER	SWISS-PROT:P04264|ENSEMBL:ENSP00000252244|REFSEQ:NP_006112|H-INV:HIT000261150|VEGA:OTTHUMP00000167602 Tax_Id=9606 Gene_Symbol=KRT1 Keratin, type II cytoskeletal 1	SLDLDSIIAEVK	651.8623	1301.71	2	96	-777.777	-777.777	-777.777	-777.777	0	0	3644.5123	0	0	0	1301.7078	651.8614912	1301.708457	0	FALSE			-777.777	-777.777	-777.777	1	73.4	M:\Monica\MSDATA\Kinases\SB\04252008Solcomp\J1_10X\MSQuantCompatible_Kinases_SB_04252008Solcomp_J1_10X_combo_mascot_results.html		1	-777.777	-777.777	M:\Monica\MSDATA\Kinases\SB\04252008Solcomp\J1_10X\m05012008_sbsoly_12_10x_j1_4.raw		0	1301.707815		0	TRUE	0	-777.777
-1	1	0	0.077	0.27	IPI:IPI00220327.3	66149	SPACER	SWISS-PROT:P04264|ENSEMBL:ENSP00000252244|REFSEQ:NP_006112|H-INV:HIT000261150|VEGA:OTTHUMP00000167602 Tax_Id=9606 Gene_Symbol=KRT1 Keratin, type II cytoskeletal 1	SLDLDSIIAEVK	651.8613	1301.708	2	96	-777.777	-777.777	-777.777	-777.777	0	0	3908.6203	0	0	0	1301.7078	651.8604912	1301.706457	0	FALSE			-777.777	-777.777	-777.777	1	73.6	M:\Monica\MSDATA\Kinases\SB\04252008Solcomp\J1_10X\MSQuantCompatible_Kinases_SB_04252008Solcomp_J1_10X_combo_mascot_results.html		1	-777.777	-777.777	M:\Monica\MSDATA\Kinases\SB\04252008Solcomp\J1_10X\m05012008_sbsoly_12_10x_j1_3.raw		0	1301.707815		0	TRUE	0	-777.777
-1	1	0	0.077	0.27	IPI:IPI00220327.3	66149	SPACER	SWISS-PROT:P04264|ENSEMBL:ENSP00000252244|REFSEQ:NP_006112|H-INV:HIT000261150|VEGA:OTTHUMP00000167602 Tax_Id=9606 Gene_Symbol=KRT1 Keratin, type II cytoskeletal 1	SLDLDSIIAEVK	651.861	1301.7074	2	93	-777.777	-777.777	-777.777	-777.777	0	0	3977.0498	0	0	0	1301.7078	651.8601912	1301.705857	0	FALSE			-777.777	-777.777	-777.777	1	72.9	M:\Monica\MSDATA\Kinases\SB\04252008Solcomp\J1_10X\MSQuantCompatible_Kinases_SB_04252008Solcomp_J1_10X_combo_mascot_results.html		1	-777.777	-777.777	M:\Monica\MSDATA\Kinases\SB\04252008Solcomp\J1_10X\m05012008_sbsoly_12_10x_j1_6.raw		0	1301.707815		0	TRUE	0	-777.777
-1	1	0	0.077	0.27	IPI:IPI00220327.3	66149	SPACER	SWISS-PROT:P04264|ENSEMBL:ENSP00000252244|REFSEQ:NP_006112|H-INV:HIT000261150|VEGA:OTTHUMP00000167602 Tax_Id=9606 Gene_Symbol=KRT1 Keratin, type II cytoskeletal 1	SLDLDSIIAEVK	651.8621	1301.7097	2	89	-777.777	-777.777	-777.777	-777.777	0	0	3621.3685	0	0	0	1301.7078	651.8612912	1301.708057	0	FALSE			-777.777	-777.777	-777.777	1	71.7	M:\Monica\MSDATA\Kinases\SB\04252008Solcomp\J1_10X\MSQuantCompatible_Kinases_SB_04252008Solcomp_J1_10X_combo_mascot_results.html		1	-777.777	-777.777	M:\Monica\MSDATA\Kinases\SB\04252008Solcomp\J1_10X\m05012008_sbsoly_12_10x_j1_5.raw		0	1301.707815		0	TRUE	0	-777.777
-1	1	0	0.077	0.27	IPI:IPI00220327.3	66149	SPACER	SWISS-PROT:P04264|ENSEMBL:ENSP00000252244|REFSEQ:NP_006112|H-INV:HIT000261150|VEGA:OTTHUMP00000167602 Tax_Id=9606 Gene_Symbol=KRT1 Keratin, type II cytoskeletal 1	SLDLDSIIAEVK	651.8609	1301.7073	2	89	-777.777	-777.777	-777.777	-777.777	0	0	4085.4408	0	0	0	1301.7078	651.8600912	1301.705657	0	FALSE			-777.777	-777.777	-777.777	1	72.6	M:\Monica\MSDATA\Kinases\SB\04252008Solcomp\J1_10X\MSQuantCompatible_Kinases_SB_04252008Solcomp_J1_10X_combo_mascot_results.html		1	-777.777	-777.777	M:\Monica\MSDATA\Kinases\SB\04252008Solcomp\J1_10X\m05012008_sbsoly_12_10x_j1_6.raw		0	1301.707815		0	TRUE	0	-777.777
-1	1	0	0.077	0.27	IPI:IPI00220327.3	66149	SPACER	SWISS-PROT:P04264|ENSEMBL:ENSP00000252244|REFSEQ:NP_006112|H-INV:HIT000261150|VEGA:OTTHUMP00000167602 Tax_Id=9606 Gene_Symbol=KRT1 Keratin, type II cytoskeletal 1	SLDLDSIIAEVK	651.8611	1301.7077	2	89	-777.777	-777.777	-777.777	-777.777	0	0	3631.7648	0	0	0	1301.7078	651.8602912	1301.706057	0	FALSE			-777.777	-777.777	-777.777	1	69	M:\Monica\MSDATA\Kinases\SB\04252008Solcomp\J1_10X\MSQuantCompatible_Kinases_SB_04252008Solcomp_J1_10X_combo_mascot_results.html		1	-777.777	-777.777	M:\Monica\MSDATA\Kinases\SB\04252008Solcomp\J1_10X\m05012008_sbsoly_12_10x_j1_6.raw		0	1301.707815		0	TRUE	0	-777.777
-1	1	0	0.077	0.27	IPI:IPI00220327.3	66149	SPACER	SWISS-PROT:P04264|ENSEMBL:ENSP00000252244|REFSEQ:NP_006112|H-INV:HIT000261150|VEGA:OTTHUMP00000167602 Tax_Id=9606 Gene_Symbol=KRT1 Keratin, type II cytoskeletal 1	SLDLDSIIAEVK	651.861	1301.7074	2	79	-777.777	-777.777	-777.777	-777.777	0	0	4094.4843	0	0	0	1301.7078	651.8601912	1301.705857	0	FALSE			-777.777	-777.777	-777.777	1	60.7	M:\Monica\MSDATA\Kinases\SB\04252008Solcomp\J1_10X\MSQuantCompatible_Kinases_SB_04252008Solcomp_J1_10X_combo_mascot_results.html		1	-777.777	-777.777	M:\Monica\MSDATA\Kinases\SB\04252008Solcomp\J1_10X\m05012008_sbsoly_12_10x_j1_6.raw		0	1301.707815		0	TRUE	0	-777.777
-1	1	0	0.077	0.27	IPI:IPI00220327.3	66149	SPACER	SWISS-PROT:P04264|ENSEMBL:ENSP00000252244|REFSEQ:NP_006112|H-INV:HIT000261150|VEGA:OTTHUMP00000167602 Tax_Id=9606 Gene_Symbol=KRT1 Keratin, type II cytoskeletal 1	SLDLDSIIAEVK	651.8611	1301.7077	2	76	-777.777	-777.777	-777.777	-777.777	0	0	3681.4191	0	0	0	1301.7078	651.8602912	1301.706057	0	FALSE			-777.777	-777.777	-777.777	1	62	M:\Monica\MSDATA\Kinases\SB\04252008Solcomp\J1_10X\MSQuantCompatible_Kinases_SB_04252008Solcomp_J1_10X_combo_mascot_results.html		1	-777.777	-777.777	M:\Monica\MSDATA\Kinases\SB\04252008Solcomp\J1_10X\m05012008_sbsoly_12_10x_j1_6.raw		0	1301.707815		0	TRUE	0	-777.777
-1	1	0	0.077	0.27	IPI:IPI00220327.3	66149	SPACER	SWISS-PROT:P04264|ENSEMBL:ENSP00000252244|REFSEQ:NP_006112|H-INV:HIT000261150|VEGA:OTTHUMP00000167602 Tax_Id=9606 Gene_Symbol=KRT1 Keratin, type II cytoskeletal 1	SLDLDSIIAEVK	651.8612	1301.7078	2	74	-777.777	-777.777	-777.777	-777.777	0	0	4157.8862	0	0	0	1301.7078	651.8603912	1301.706257	0	FALSE			-777.777	-777.777	-777.777	1	51.5	M:\Monica\MSDATA\Kinases\SB\04252008Solcomp\J1_10X\MSQuantCompatible_Kinases_SB_04252008Solcomp_J1_10X_combo_mascot_results.html		1	-777.777	-777.777	M:\Monica\MSDATA\Kinases\SB\04252008Solcomp\J1_10X\m05012008_sbsoly_12_10x_j1_6.raw		0	1301.707815		0	TRUE	0	-777.777
-1	1	0	0.077	0.27	IPI:IPI00220327.3	66149	SPACER	SWISS-PROT:P04264|ENSEMBL:ENSP00000252244|REFSEQ:NP_006112|H-INV:HIT000261150|VEGA:OTTHUMP00000167602 Tax_Id=9606 Gene_Symbol=KRT1 Keratin, type II cytoskeletal 1	SLDLDSIIAEVK	651.8635	1301.7125	2	70	-777.777	-777.777	-777.777	-777.777	0	0	3132.7861	0	0	0	1301.7078	651.8626912	1301.710857	0	FALSE			-777.777	-777.777	-777.777	1	47.2	M:\Monica\MSDATA\Kinases\SB\04252008Solcomp\J1_10X\MSQuantCompatible_Kinases_SB_04252008Solcomp_J1_10X_combo_mascot_results.html		1	-777.777	-777.777	M:\Monica\MSDATA\Kinases\SB\04252008Solcomp\J1_10X\m05012008_sbsoly_12_10x_j1_5.raw		0	1301.707815		0	TRUE	0	-777.777
-1	1	0	0.077	0.27	IPI:IPI00220327.3	66149	SPACER	SWISS-PROT:P04264|ENSEMBL:ENSP00000252244|REFSEQ:NP_006112|H-INV:HIT000261150|VEGA:OTTHUMP00000167602 Tax_Id=9606 Gene_Symbol=KRT1 Keratin, type II cytoskeletal 1	SLDLDSIIAEVK	651.862	1301.7095	2	67	-777.777	-777.777	-777.777	-777.777	0	0	4110.8402	0	0	0	1301.7078	651.8611912	1301.707857	0	FALSE			-777.777	-777.777	-777.777	1	50.5	M:\Monica\MSDATA\Kinases\SB\04252008Solcomp\J1_10X\MSQuantCompatible_Kinases_SB_04252008Solcomp_J1_10X_combo_mascot_results.html		1	-777.777	-777.777	M:\Monica\MSDATA\Kinases\SB\04252008Solcomp\J1_10X\m05012008_sbsoly_12_10x_j1_6.raw		0	1301.707815		0	TRUE	0	-777.777
-1	1	0	0.077	0.27	IPI:IPI00220327.3	66149	SPACER	SWISS-PROT:P04264|ENSEMBL:ENSP00000252244|REFSEQ:NP_006112|H-INV:HIT000261150|VEGA:OTTHUMP00000167602 Tax_Id=9606 Gene_Symbol=KRT1 Keratin, type II cytoskeletal 1	SLDLDSIIAEVK	651.8636	1301.7126	2	66	-777.777	-777.777	-777.777	-777.777	0	0	3665.3295	0	0	0	1301.7078	651.8627912	1301.711057	0	FALSE			-777.777	-777.777	-777.777	1	48.6	M:\Monica\MSDATA\Kinases\SB\04252008Solcomp\J1_10X\MSQuantCompatible_Kinases_SB_04252008Solcomp_J1_10X_combo_mascot_results.html		1	-777.777	-777.777	M:\Monica\MSDATA\Kinases\SB\04252008Solcomp\J1_10X\m05012008_sbsoly_12_10x_j1_5.raw		0	1301.707815		0	TRUE	0	-777.777
-1	1	0	0.077	0.27	IPI:IPI00220327.3	66149	SPACER	SWISS-PROT:P04264|ENSEMBL:ENSP00000252244|REFSEQ:NP_006112|H-INV:HIT000261150|VEGA:OTTHUMP00000167602 Tax_Id=9606 Gene_Symbol=KRT1 Keratin, type II cytoskeletal 1	SLDLDSIIAEVK	651.8624	1301.7102	2	66	-777.777	-777.777	-777.777	-777.777	0	0	3132.4561	0	0	0	1301.7078	651.8615912	1301.708657	0	FALSE			-777.777	-777.777	-777.777	1	43.2	M:\Monica\MSDATA\Kinases\SB\04252008Solcomp\J1_10X\MSQuantCompatible_Kinases_SB_04252008Solcomp_J1_10X_combo_mascot_results.html		1	-777.777	-777.777	M:\Monica\MSDATA\Kinases\SB\04252008Solcomp\J1_10X\m05012008_sbsoly_12_10x_j1_4.raw		0	1301.707815		0	TRUE	0	-777.777
-1	1	0	0.077	0.27	IPI:IPI00220327.3	66149	SPACER	SWISS-PROT:P04264|ENSEMBL:ENSP00000252244|REFSEQ:NP_006112|H-INV:HIT000261150|VEGA:OTTHUMP00000167602 Tax_Id=9606 Gene_Symbol=KRT1 Keratin, type II cytoskeletal 1	SLDLDSIIAEVK	651.8636	1301.7127	2	57	-777.777	-777.777	-777.777	-777.777	0	0	3852.5115	0	0	0	1301.7078	651.8627912	1301.711057	0	FALSE			-777.777	-777.777	-777.777	1	49.6	M:\Monica\MSDATA\Kinases\SB\04252008Solcomp\J1_10X\MSQuantCompatible_Kinases_SB_04252008Solcomp_J1_10X_combo_mascot_results.html		1	-777.777	-777.777	M:\Monica\MSDATA\Kinases\SB\04252008Solcomp\J1_10X\m05012008_sbsoly_12_10x_j1_3.raw		0	1301.707815		0	TRUE	0	-777.777
-1	1	0	0.077	0.27	IPI:IPI00220327.3	66149	SPACER	SWISS-PROT:P04264|ENSEMBL:ENSP00000252244|REFSEQ:NP_006112|H-INV:HIT000261150|VEGA:OTTHUMP00000167602 Tax_Id=9606 Gene_Symbol=KRT1 Keratin, type II cytoskeletal 1	SLDLDSIIAEVK	651.8611	1301.7076	2	49	-777.777	-777.777	-777.777	-777.777	0	0	3965.9598	0	0	0	1301.7078	651.8602912	1301.706057	0	FALSE			-777.777	-777.777	-777.777	1	35	M:\Monica\MSDATA\Kinases\SB\04252008Solcomp\J1_10X\MSQuantCompatible_Kinases_SB_04252008Solcomp_J1_10X_combo_mascot_results.html		1	-777.777	-777.777	M:\Monica\MSDATA\Kinases\SB\04252008Solcomp\J1_10X\m05012008_sbsoly_12_10x_j1_2.raw		0	1301.707815		0	TRUE	0	-777.777
-1	1	0	0.077	0.27	IPI:IPI00220327.3	66149	SPACER	SWISS-PROT:P04264|ENSEMBL:ENSP00000252244|REFSEQ:NP_006112|H-INV:HIT000261150|VEGA:OTTHUMP00000167602 Tax_Id=9606 Gene_Symbol=KRT1 Keratin, type II cytoskeletal 1	SLDLDSIIAEVK	651.8611	1301.7077	2	47	-777.777	-777.777	-777.777	-777.777	0	0	3695.9676	0	0	0	1301.7078	651.8602912	1301.706057	0	FALSE			-777.777	-777.777	-777.777	1	39.3	M:\Monica\MSDATA\Kinases\SB\04252008Solcomp\J1_10X\MSQuantCompatible_Kinases_SB_04252008Solcomp_J1_10X_combo_mascot_results.html		1	-777.777	-777.777	M:\Monica\MSDATA\Kinases\SB\04252008Solcomp\J1_10X\m05012008_sbsoly_12_10x_j1_6.raw		0	1301.707815		0	TRUE	0	-777.777
-1	1	0	0.077	0.27	IPI:IPI00220327.3	66149	SPACER	SWISS-PROT:P04264|ENSEMBL:ENSP00000252244|REFSEQ:NP_006112|H-INV:HIT000261150|VEGA:OTTHUMP00000167602 Tax_Id=9606 Gene_Symbol=KRT1 Keratin, type II cytoskeletal 1	SLDLDSIIAEVK	651.8611	1301.7076	2	43	-777.777	-777.777	-777.777	-777.777	0	0	3155.1873	0	0	0	1301.7078	651.8602912	1301.706057	0	FALSE			-777.777	-777.777	-777.777	1	28.5	M:\Monica\MSDATA\Kinases\SB\04252008Solcomp\J1_10X\MSQuantCompatible_Kinases_SB_04252008Solcomp_J1_10X_combo_mascot_results.html		1	-777.777	-777.777	M:\Monica\MSDATA\Kinases\SB\04252008Solcomp\J1_10X\m05012008_sbsoly_12_10x_j1_6.raw		0	1301.707815		0	TRUE	0	-777.777
-1	1	0	0.077	0.27	IPI:IPI00220327.3	66149	SPACER	SWISS-PROT:P04264|ENSEMBL:ENSP00000252244|REFSEQ:NP_006112|H-INV:HIT000261150|VEGA:OTTHUMP00000167602 Tax_Id=9606 Gene_Symbol=KRT1 Keratin, type II cytoskeletal 1	SLDLDSIIAEVK	651.8624	1301.7102	2	36	-777.777	-777.777	-777.777	-777.777	0	0	3927.399	0	0	0	1301.7078	651.8615912	1301.708657	0	FALSE			-777.777	-777.777	-777.777	1	30.8	M:\Monica\MSDATA\Kinases\SB\04252008Solcomp\J1_10X\MSQuantCompatible_Kinases_SB_04252008Solcomp_J1_10X_combo_mascot_results.html		1	-777.777	-777.777	M:\Monica\MSDATA\Kinases\SB\04252008Solcomp\J1_10X\m05012008_sbsoly_12_10x_j1_3.raw		0	1301.707815		0	TRUE	0	-777.777
-1	1	0	0.077	0.27	IPI:IPI00220327.3	66149	SPACER	SWISS-PROT:P04264|ENSEMBL:ENSP00000252244|REFSEQ:NP_006112|H-INV:HIT000261150|VEGA:OTTHUMP00000167602 Tax_Id=9606 Gene_Symbol=KRT1 Keratin, type II cytoskeletal 1	SLDLDSIIAEVK	651.8613	1301.708	2	32	-777.777	-777.777	-777.777	-777.777	0	0	3662.0463	0	0	0	1301.7078	651.8604912	1301.706457	0	FALSE			-777.777	-777.777	-777.777	1	26.6	M:\Monica\MSDATA\Kinases\SB\04252008Solcomp\J1_10X\MSQuantCompatible_Kinases_SB_04252008Solcomp_J1_10X_combo_mascot_results.html		1	-777.777	-777.777	M:\Monica\MSDATA\Kinases\SB\04252008Solcomp\J1_10X\m05012008_sbsoly_12_10x_j1_4.raw		0	1301.707815		0	TRUE	0	-777.777
-1	1	0	0.077	0.27	IPI:IPI00220327.3	66149	SPACER	SWISS-PROT:P04264|ENSEMBL:ENSP00000252244|REFSEQ:NP_006112|H-INV:HIT000261150|VEGA:OTTHUMP00000167602 Tax_Id=9606 Gene_Symbol=KRT1 Keratin, type II cytoskeletal 1	SLDLDSIIAEVK	434.911	1301.7111	3	50	-777.777	-777.777	-777.777	-777.777	3634.8101	0	3627.2089	3632.074764	3630.6745	2547.462082	1301.7078	434.9110917	1301.711487	1301.711727	FALSE			-777.777	-777.777	-777.777	1	26.5	M:\Monica\MSDATA\Kinases\SB\04252008Solcomp\J1_10X\MSQuantCompatible_Kinases_SB_04252008Solcomp_J1_10X_combo_mascot_results.html		1	-777.777	-777.777	M:\Monica\MSDATA\Kinases\SB\04252008Solcomp\J1_10X\m05012008_sbsoly_12_10x_j1_5.raw		939648.793	1301.707815		434.9109803	TRUE	434.911072	-777.777
-1	1	0	0.077	0.27	IPI:IPI00220327.3	66149	SPACER	SWISS-PROT:P04264|ENSEMBL:ENSP00000252244|REFSEQ:NP_006112|H-INV:HIT000261150|VEGA:OTTHUMP00000167602 Tax_Id=9606 Gene_Symbol=KRT1 Keratin, type II cytoskeletal 1	SLDLDSIIAEVK	434.9107	1301.7103	3	47	-777.777	-777.777	-777.777	-777.777	3638.315328	14.24011388	3639.1907	3643.752382	3637.6751	2955.524188	1301.7078	434.9107917	1301.710587	1301.709964	FALSE			-777.777	-777.777	-777.777	1	28	M:\Monica\MSDATA\Kinases\SB\04252008Solcomp\J1_10X\MSQuantCompatible_Kinases_SB_04252008Solcomp_J1_10X_combo_mascot_results.html		1	-777.777	-777.777	M:\Monica\MSDATA\Kinases\SB\04252008Solcomp\J1_10X\m05012008_sbsoly_12_10x_j1_6.raw		1609714.688	1301.707815		434.9107059	TRUE	434.9107976	-777.777
-1	1	0	0.077	0.27	IPI:IPI00220327.3	66149	SPACER	SWISS-PROT:P04264|ENSEMBL:ENSP00000252244|REFSEQ:NP_006112|H-INV:HIT000261150|VEGA:OTTHUMP00000167602 Tax_Id=9606 Gene_Symbol=KRT1 Keratin, type II cytoskeletal 1	SLDLDSIIAEVK	434.9108	1301.7107	3	37	-777.777	-777.777	-777.777	-777.777	0	0	3988.3898	3990.261945	3993.7094	2848.188219	1301.7078	434.9108917	1301.710887	1301.711244	FALSE			-777.777	-777.777	-777.777	1	12.9	M:\Monica\MSDATA\Kinases\SB\04252008Solcomp\J1_10X\MSQuantCompatible_Kinases_SB_04252008Solcomp_J1_10X_combo_mascot_results.html		1	-777.777	-777.777	M:\Monica\MSDATA\Kinases\SB\04252008Solcomp\J1_10X\m05012008_sbsoly_12_10x_j1_2.raw		0	1301.707815		434.9109104	TRUE	434.9110021	-777.777
-1	1	0	0.077	0.27	IPI:IPI00220327.3	66149	SPACER	SWISS-PROT:P04264|ENSEMBL:ENSP00000252244|REFSEQ:NP_006112|H-INV:HIT000261150|VEGA:OTTHUMP00000167602 Tax_Id=9606 Gene_Symbol=KRT1 Keratin, type II cytoskeletal 1	SLDLDSIIAEVK	434.911	1301.7112	3	22	-777.777	-777.777	-777.777	-777.777	0	0	3630.4377	0	0	0	1301.7078	434.9110917	1301.711487	0	FALSE			-777.777	-777.777	-777.777	1	11	M:\Monica\MSDATA\Kinases\SB\04252008Solcomp\J1_10X\MSQuantCompatible_Kinases_SB_04252008Solcomp_J1_10X_combo_mascot_results.html		1	-777.777	-777.777	M:\Monica\MSDATA\Kinases\SB\04252008Solcomp\J1_10X\m05012008_sbsoly_12_10x_j1_4.raw		0	1301.707815		0	FALSE	0	-777.777
-1	1	0	0.077	0.27	IPI:IPI00220327.3	66149	SPACER	SWISS-PROT:P04264|ENSEMBL:ENSP00000252244|REFSEQ:NP_006112|H-INV:HIT000261150|VEGA:OTTHUMP00000167602 Tax_Id=9606 Gene_Symbol=KRT1 Keratin, type II cytoskeletal 1	SLDLDSIIAEVK	434.9111	1301.7114	3	22	-777.777	-777.777	-777.777	-777.777	0	0	3901.0639	0	0	0	1301.7078	434.9111917	1301.711787	0	FALSE			-777.777	-777.777	-777.777	1	5.6	M:\Monica\MSDATA\Kinases\SB\04252008Solcomp\J1_10X\MSQuantCompatible_Kinases_SB_04252008Solcomp_J1_10X_combo_mascot_results.html		1	-777.777	-777.777	M:\Monica\MSDATA\Kinases\SB\04252008Solcomp\J1_10X\m05012008_sbsoly_12_10x_j1_3.raw		0	1301.707815		0	FALSE	0	-777.777
-1	1	0	0.077	0.27	IPI:IPI00220327.3	66149	SPACER	SWISS-PROT:P04264|ENSEMBL:ENSP00000252244|REFSEQ:NP_006112|H-INV:HIT000261150|VEGA:OTTHUMP00000167602 Tax_Id=9606 Gene_Symbol=KRT1 Keratin, type II cytoskeletal 1	SLNNQFASFIDK	692.3484	1382.6822	2	84	-777.777	-777.777	-777.777	-777.777	3706.3093	0	3713.0551	3712.194168	3712.5262	73470.91179	1382.683	692.3474231	1382.680321	1382.682157	FALSE			-777.777	-777.777	-777.777	1	57.9	M:\Monica\MSDATA\Kinases\SB\04252008Solcomp\J1_10X\MSQuantCompatible_Kinases_SB_04252008Solcomp_J1_10X_combo_mascot_results.html		1	-777.777	-777.777	M:\Monica\MSDATA\Kinases\SB\04252008Solcomp\J1_10X\m05012008_sbsoly_12_10x_j1_1.raw		14948339.27	1382.683015		692.3484001	TRUE	692.3474233	-777.777
-1	1	0	0.077	0.27	IPI:IPI00220327.3	66149	SPACER	SWISS-PROT:P04264|ENSEMBL:ENSP00000252244|REFSEQ:NP_006112|H-INV:HIT000261150|VEGA:OTTHUMP00000167602 Tax_Id=9606 Gene_Symbol=KRT1 Keratin, type II cytoskeletal 1	SLNNQFASFIDK	692.3511	1382.6876	2	80	-777.777	-777.777	-777.777	-777.777	3152.527414	8.795536746	3148.1555	3153.820391	3153.4264	1047762.495	1382.683	692.3501231	1382.685721	1382.68434	FALSE			-777.777	-777.777	-777.777	1	65.1	M:\Monica\MSDATA\Kinases\SB\04252008Solcomp\J1_10X\MSQuantCompatible_Kinases_SB_04252008Solcomp_J1_10X_combo_mascot_results.html		1	-777.777	-777.777	M:\Monica\MSDATA\Kinases\SB\04252008Solcomp\J1_10X\m05012008_sbsoly_12_10x_j1_4.raw		306469521	1382.683015		692.3509466	TRUE	692.3499698	-777.777
-1	1	0	0.077	0.27	IPI:IPI00220327.3	66149	SPACER	SWISS-PROT:P04264|ENSEMBL:ENSP00000252244|REFSEQ:NP_006112|H-INV:HIT000261150|VEGA:OTTHUMP00000167602 Tax_Id=9606 Gene_Symbol=KRT1 Keratin, type II cytoskeletal 1	SLNNQFASFIDK	692.3483	1382.6821	2	80	-777.777	-777.777	-777.777	-777.777	3341.477556	77.45684215	3366.3903	3336.959652	3335.6048	55132.18057	1382.683	692.3473231	1382.680121	1382.682525	FALSE			-777.777	-777.777	-777.777	1	60.5	M:\Monica\MSDATA\Kinases\SB\04252008Solcomp\J1_10X\MSQuantCompatible_Kinases_SB_04252008Solcomp_J1_10X_combo_mascot_results.html		1	-777.777	-777.777	M:\Monica\MSDATA\Kinases\SB\04252008Solcomp\J1_10X\m05012008_sbsoly_12_10x_j1_3.raw		15938414.75	1382.683015		692.349527	TRUE	692.3485501	-777.777
-1	1	0	0.077	0.27	IPI:IPI00220327.3	66149	SPACER	SWISS-PROT:P04264|ENSEMBL:ENSP00000252244|REFSEQ:NP_006112|H-INV:HIT000261150|VEGA:OTTHUMP00000167602 Tax_Id=9606 Gene_Symbol=KRT1 Keratin, type II cytoskeletal 1	SLNNQFASFIDK	692.351	1382.6874	2	79	-777.777	-777.777	-777.777	-777.777	0	0	3265.7866	0	0	0	1382.683	692.3500231	1382.685521	0	FALSE			-777.777	-777.777	-777.777	1	63.9	M:\Monica\MSDATA\Kinases\SB\04252008Solcomp\J1_10X\MSQuantCompatible_Kinases_SB_04252008Solcomp_J1_10X_combo_mascot_results.html		1	-777.777	-777.777	M:\Monica\MSDATA\Kinases\SB\04252008Solcomp\J1_10X\m05012008_sbsoly_12_10x_j1_3.raw		0	1382.683015		0	TRUE	0	-777.777
-1	1	0	0.077	0.27	IPI:IPI00220327.3	66149	SPACER	SWISS-PROT:P04264|ENSEMBL:ENSP00000252244|REFSEQ:NP_006112|H-INV:HIT000261150|VEGA:OTTHUMP00000167602 Tax_Id=9606 Gene_Symbol=KRT1 Keratin, type II cytoskeletal 1	SLNNQFASFIDK	692.3509	1382.6873	2	78	-777.777	-777.777	-777.777	-777.777	3146.055462	18.39009083	3140.6996	3147.487991	3146.8725	1011909.541	1382.683	692.3499231	1382.685321	1382.684446	FALSE			-777.777	-777.777	-777.777	1	54	M:\Monica\MSDATA\Kinases\SB\04252008Solcomp\J1_10X\MSQuantCompatible_Kinases_SB_04252008Solcomp_J1_10X_combo_mascot_results.html		1	-777.777	-777.777	M:\Monica\MSDATA\Kinases\SB\04252008Solcomp\J1_10X\m05012008_sbsoly_12_10x_j1_5.raw		244512421.5	1382.683015		692.3509624	TRUE	692.3499855	-777.777
-1	1	0	0.077	0.27	IPI:IPI00220327.3	66149	SPACER	SWISS-PROT:P04264|ENSEMBL:ENSP00000252244|REFSEQ:NP_006112|H-INV:HIT000261150|VEGA:OTTHUMP00000167602 Tax_Id=9606 Gene_Symbol=KRT1 Keratin, type II cytoskeletal 1	SLNNQFASFIDK	692.3495	1382.6844	2	78	-777.777	-777.777	-777.777	-777.777	0	0	3344.6013	0	0	0	1382.683	692.3485231	1382.682521	0	FALSE			-777.777	-777.777	-777.777	1	52.8	M:\Monica\MSDATA\Kinases\SB\04252008Solcomp\J1_10X\MSQuantCompatible_Kinases_SB_04252008Solcomp_J1_10X_combo_mascot_results.html		1	-777.777	-777.777	M:\Monica\MSDATA\Kinases\SB\04252008Solcomp\J1_10X\m05012008_sbsoly_12_10x_j1_3.raw		0	1382.683015		0	TRUE	0	-777.777
-1	1	0	0.077	0.27	IPI:IPI00220327.3	66149	SPACER	SWISS-PROT:P04264|ENSEMBL:ENSP00000252244|REFSEQ:NP_006112|H-INV:HIT000261150|VEGA:OTTHUMP00000167602 Tax_Id=9606 Gene_Symbol=KRT1 Keratin, type II cytoskeletal 1	SLNNQFASFIDK	692.3483	1382.6821	2	76	-777.777	-777.777	-777.777	-777.777	3525.494314	53.12058554	3506.0675	3531.762721	3533.6547	122973.9216	1382.683	692.3473231	1382.680121	1382.682579	FALSE			-777.777	-777.777	-777.777	1	53.1	M:\Monica\MSDATA\Kinases\SB\04252008Solcomp\J1_10X\MSQuantCompatible_Kinases_SB_04252008Solcomp_J1_10X_combo_mascot_results.html		1	-777.777	-777.777	M:\Monica\MSDATA\Kinases\SB\04252008Solcomp\J1_10X\m05012008_sbsoly_12_10x_j1_2.raw		26494778	1382.683015		692.3495393	TRUE	692.3485624	-777.777
-1	1	0	0.077	0.27	IPI:IPI00220327.3	66149	SPACER	SWISS-PROT:P04264|ENSEMBL:ENSP00000252244|REFSEQ:NP_006112|H-INV:HIT000261150|VEGA:OTTHUMP00000167602 Tax_Id=9606 Gene_Symbol=KRT1 Keratin, type II cytoskeletal 1	SLNNQFASFIDK	692.3483	1382.682	2	75	-777.777	-777.777	-777.777	-777.777	3161.1497	0	3161.686	3166.641931	3166.5167	1356704.308	1382.683	692.3473231	1382.680121	1382.68248	FALSE			-777.777	-777.777	-777.777	1	56.5	M:\Monica\MSDATA\Kinases\SB\04252008Solcomp\J1_10X\MSQuantCompatible_Kinases_SB_04252008Solcomp_J1_10X_combo_mascot_results.html		1	-777.777	-777.777	M:\Monica\MSDATA\Kinases\SB\04252008Solcomp\J1_10X\m05012008_sbsoly_12_10x_j1_6.raw		129151624.3	1382.683015		692.3495119	TRUE	692.348535	-777.777
-1	1	0	0.077	0.27	IPI:IPI00220327.3	66149	SPACER	SWISS-PROT:P04264|ENSEMBL:ENSP00000252244|REFSEQ:NP_006112|H-INV:HIT000261150|VEGA:OTTHUMP00000167602 Tax_Id=9606 Gene_Symbol=KRT1 Keratin, type II cytoskeletal 1	SLNNQFASFIDK	692.3495	1382.6844	2	74	-777.777	-777.777	-777.777	-777.777	0	0	3530.3164	0	0	0	1382.683	692.3485231	1382.682521	0	FALSE			-777.777	-777.777	-777.777	1	52	M:\Monica\MSDATA\Kinases\SB\04252008Solcomp\J1_10X\MSQuantCompatible_Kinases_SB_04252008Solcomp_J1_10X_combo_mascot_results.html		1	-777.777	-777.777	M:\Monica\MSDATA\Kinases\SB\04252008Solcomp\J1_10X\m05012008_sbsoly_12_10x_j1_2.raw		0	1382.683015		0	TRUE	0	-777.777
-1	1	0	0.077	0.27	IPI:IPI00220327.3	66149	SPACER	SWISS-PROT:P04264|ENSEMBL:ENSP00000252244|REFSEQ:NP_006112|H-INV:HIT000261150|VEGA:OTTHUMP00000167602 Tax_Id=9606 Gene_Symbol=KRT1 Keratin, type II cytoskeletal 1	SLNNQFASFIDK	692.3507	1382.6868	2	74	-777.777	-777.777	-777.777	-777.777	0	0	3289.4276	0	0	0	1382.683	692.3497231	1382.684921	0	FALSE			-777.777	-777.777	-777.777	1	49.4	M:\Monica\MSDATA\Kinases\SB\04252008Solcomp\J1_10X\MSQuantCompatible_Kinases_SB_04252008Solcomp_J1_10X_combo_mascot_results.html		1	-777.777	-777.777	M:\Monica\MSDATA\Kinases\SB\04252008Solcomp\J1_10X\m05012008_sbsoly_12_10x_j1_3.raw		0	1382.683015		0	TRUE	0	-777.777
-1	1	0	0.077	0.27	IPI:IPI00220327.3	66149	SPACER	SWISS-PROT:P04264|ENSEMBL:ENSP00000252244|REFSEQ:NP_006112|H-INV:HIT000261150|VEGA:OTTHUMP00000167602 Tax_Id=9606 Gene_Symbol=KRT1 Keratin, type II cytoskeletal 1	SLNNQFASFIDK	692.3511	1382.6876	2	70	-777.777	-777.777	-777.777	-777.777	0	0	3232.7909	0	0	0	1382.683	692.3501231	1382.685721	0	FALSE			-777.777	-777.777	-777.777	1	51.5	M:\Monica\MSDATA\Kinases\SB\04252008Solcomp\J1_10X\MSQuantCompatible_Kinases_SB_04252008Solcomp_J1_10X_combo_mascot_results.html		1	-777.777	-777.777	M:\Monica\MSDATA\Kinases\SB\04252008Solcomp\J1_10X\m05012008_sbsoly_12_10x_j1_4.raw		0	1382.683015		0	TRUE	0	-777.777
-1	1	0	0.077	0.27	IPI:IPI00220327.3	66149	SPACER	SWISS-PROT:P04264|ENSEMBL:ENSP00000252244|REFSEQ:NP_006112|H-INV:HIT000261150|VEGA:OTTHUMP00000167602 Tax_Id=9606 Gene_Symbol=KRT1 Keratin, type II cytoskeletal 1	SLNNQFASFIDK	692.3496	1382.6846	2	69	-777.777	-777.777	-777.777	-777.777	0	0	3492.5909	0	0	0	1382.683	692.3486231	1382.682721	0	FALSE			-777.777	-777.777	-777.777	1	50	M:\Monica\MSDATA\Kinases\SB\04252008Solcomp\J1_10X\MSQuantCompatible_Kinases_SB_04252008Solcomp_J1_10X_combo_mascot_results.html		1	-777.777	-777.777	M:\Monica\MSDATA\Kinases\SB\04252008Solcomp\J1_10X\m05012008_sbsoly_12_10x_j1_2.raw		0	1382.683015		0	TRUE	0	-777.777
-1	1	0	0.077	0.27	IPI:IPI00220327.3	66149	SPACER	SWISS-PROT:P04264|ENSEMBL:ENSP00000252244|REFSEQ:NP_006112|H-INV:HIT000261150|VEGA:OTTHUMP00000167602 Tax_Id=9606 Gene_Symbol=KRT1 Keratin, type II cytoskeletal 1	SLNNQFASFIDK	692.3483	1382.6821	2	69	-777.777	-777.777	-777.777	-777.777	0	0	3318.3559	0	0	0	1382.683	692.3473231	1382.680121	0	FALSE			-777.777	-777.777	-777.777	1	50.6	M:\Monica\MSDATA\Kinases\SB\04252008Solcomp\J1_10X\MSQuantCompatible_Kinases_SB_04252008Solcomp_J1_10X_combo_mascot_results.html		1	-777.777	-777.777	M:\Monica\MSDATA\Kinases\SB\04252008Solcomp\J1_10X\m05012008_sbsoly_12_10x_j1_3.raw		0	1382.683015		0	TRUE	0	-777.777
-1	1	0	0.077	0.27	IPI:IPI00220327.3	66149	SPACER	SWISS-PROT:P04264|ENSEMBL:ENSP00000252244|REFSEQ:NP_006112|H-INV:HIT000261150|VEGA:OTTHUMP00000167602 Tax_Id=9606 Gene_Symbol=KRT1 Keratin, type II cytoskeletal 1	SLNNQFASFIDK	692.3507	1382.6869	2	66	-777.777	-777.777	-777.777	-777.777	0	0	3736.1931	0	0	0	1382.683	692.3497231	1382.684921	0	FALSE			-777.777	-777.777	-777.777	1	45.8	M:\Monica\MSDATA\Kinases\SB\04252008Solcomp\J1_10X\MSQuantCompatible_Kinases_SB_04252008Solcomp_J1_10X_combo_mascot_results.html		1	-777.777	-777.777	M:\Monica\MSDATA\Kinases\SB\04252008Solcomp\J1_10X\m05012008_sbsoly_12_10x_j1_1.raw		0	1382.683015		0	TRUE	0	-777.777
-1	1	0	0.077	0.27	IPI:IPI00220327.3	66149	SPACER	SWISS-PROT:P04264|ENSEMBL:ENSP00000252244|REFSEQ:NP_006112|H-INV:HIT000261150|VEGA:OTTHUMP00000167602 Tax_Id=9606 Gene_Symbol=KRT1 Keratin, type II cytoskeletal 1	SLNNQFASFIDK	692.3508	1382.687	2	65	-777.777	-777.777	-777.777	-777.777	0	0	3561.8164	0	0	0	1382.683	692.3498231	1382.685121	0	FALSE			-777.777	-777.777	-777.777	1	42.2	M:\Monica\MSDATA\Kinases\SB\04252008Solcomp\J1_10X\MSQuantCompatible_Kinases_SB_04252008Solcomp_J1_10X_combo_mascot_results.html		1	-777.777	-777.777	M:\Monica\MSDATA\Kinases\SB\04252008Solcomp\J1_10X\m05012008_sbsoly_12_10x_j1_2.raw		0	1382.683015		0	TRUE	0	-777.777
-1	1	0	0.077	0.27	IPI:IPI00220327.3	66149	SPACER	SWISS-PROT:P04264|ENSEMBL:ENSP00000252244|REFSEQ:NP_006112|H-INV:HIT000261150|VEGA:OTTHUMP00000167602 Tax_Id=9606 Gene_Symbol=KRT1 Keratin, type II cytoskeletal 1	SLNNQFASFIDK	692.3495	1382.6845	2	57	-777.777	-777.777	-777.777	-777.777	0	0	3239.654	0	0	0	1382.683	692.3485231	1382.682521	0	FALSE			-777.777	-777.777	-777.777	1	45.9	M:\Monica\MSDATA\Kinases\SB\04252008Solcomp\J1_10X\MSQuantCompatible_Kinases_SB_04252008Solcomp_J1_10X_combo_mascot_results.html		1	-777.777	-777.777	M:\Monica\MSDATA\Kinases\SB\04252008Solcomp\J1_10X\m05012008_sbsoly_12_10x_j1_3.raw		0	1382.683015		0	TRUE	0	-777.777
-1	1	0	0.077	0.27	IPI:IPI00220327.3	66149	SPACER	SWISS-PROT:P04264|ENSEMBL:ENSP00000252244|REFSEQ:NP_006112|H-INV:HIT000261150|VEGA:OTTHUMP00000167602 Tax_Id=9606 Gene_Symbol=KRT1 Keratin, type II cytoskeletal 1	SLNNQFASFIDK	692.3497	1382.6848	2	51	-777.777	-777.777	-777.777	-777.777	0	0	3213.8144	0	0	0	1382.683	692.3487231	1382.682921	0	FALSE			-777.777	-777.777	-777.777	1	38.1	M:\Monica\MSDATA\Kinases\SB\04252008Solcomp\J1_10X\MSQuantCompatible_Kinases_SB_04252008Solcomp_J1_10X_combo_mascot_results.html		1	-777.777	-777.777	M:\Monica\MSDATA\Kinases\SB\04252008Solcomp\J1_10X\m05012008_sbsoly_12_10x_j1_3.raw		0	1382.683015		0	TRUE	0	-777.777
-1	1	0	0.077	0.27	IPI:IPI00220327.3	66149	SPACER	SWISS-PROT:P04264|ENSEMBL:ENSP00000252244|REFSEQ:NP_006112|H-INV:HIT000261150|VEGA:OTTHUMP00000167602 Tax_Id=9606 Gene_Symbol=KRT1 Keratin, type II cytoskeletal 1	SLNNQFASFIDK	692.348	1382.6814	2	42	-777.777	-777.777	-777.777	-777.777	0	0	3689.3223	0	0	0	1382.683	692.3470231	1382.679521	0	FALSE			-777.777	-777.777	-777.777	1	27	M:\Monica\MSDATA\Kinases\SB\04252008Solcomp\J1_10X\MSQuantCompatible_Kinases_SB_04252008Solcomp_J1_10X_combo_mascot_results.html		1	-777.777	-777.777	M:\Monica\MSDATA\Kinases\SB\04252008Solcomp\J1_10X\m05012008_sbsoly_12_10x_j1_1.raw		0	1382.683015		0	TRUE	0	-777.777
-1	1	0	0.077	0.27	IPI:IPI00220327.3	66149	SPACER	SWISS-PROT:P04264|ENSEMBL:ENSP00000252244|REFSEQ:NP_006112|H-INV:HIT000261150|VEGA:OTTHUMP00000167602 Tax_Id=9606 Gene_Symbol=KRT1 Keratin, type II cytoskeletal 1	SLNNQFASFIDK	692.3496	1382.6847	2	26	-777.777	-777.777	-777.777	-777.777	0	0	4287.8044	0	0	0	1382.683	692.3486231	1382.682721	0	FALSE			-777.777	-777.777	-777.777	1	15.6	M:\Monica\MSDATA\Kinases\SB\04252008Solcomp\J1_10X\MSQuantCompatible_Kinases_SB_04252008Solcomp_J1_10X_combo_mascot_results.html		1	-777.777	-777.777	M:\Monica\MSDATA\Kinases\SB\04252008Solcomp\J1_10X\m05012008_sbsoly_12_10x_j1_3.raw		0	1382.683015		0	TRUE	0	-777.777
[truncated: 9,130 more rows]
[truncated: 52 more columns]
