# Supplementary material for: Empirical Bayes Analysis of Quantitative Proteomics Experiments
Source: PLoS One. 2009 Oct 14;4(10):e7454. doi: 10.1371/journal.pone.0007454 (PMC2759080; doi:10.1371/journal.pone.0007454)
Supplement: Data Set S1 — MSQuant output files for small-molecule target identification experiments analyzed in this study. (38.94 MB ZIP) [file pone.0007454.s009.zip › Margolin_et_al_MSB_dataset/SB202190/SB202190_100x.txt]

Calibration constants,
A:	0.999996196
B:	0.002384183
Mode:	Arg13C6 and Lys13C615N2
Dishes:	2
Reserved - N	1/1	StDev	2/1	StDev	Accession number	Mass [Da]	Reserved	Description	Sequence	MCR (Mass charge ratio) [Th]	Measured mass [Da]	Charge	Score	*** Intensity wild	*** XIC wild [Da*secs]	*** Ratio (of intensity sums)	*** StDev	LC centroid [secs]	LC peak width [secs]	LC, MS/MS event [secs]	LC peak detection centroid [secs]	LC max time [secs]	LC max intensity [sumCounts]	Mascot calculated mass [Da]	Calibrated measured MCR [Th]	Calibrated measured mass [Da]	Neutral MS centroid for LC max [Da]	Bad peak	Bad peak text	Reserved	*** High ratio	*** High StDev	*** Ratios correlation	Peptide rank	Peptide delta score	Result file	Modifications	Mascot protein hit number	*** Isotope intensity	*** Higher isotope intensity	Raw file path	Naked seq	Max wild for checked	Peptide mass, no mods [Da]	Sequence with mods	Uncalibrated MS centroid MCR [Th]	Verified	Calibrated MS centroid mass [Da]	*** Isotope XIC [Da*secs]
-1	1	0	0.07	0.18	IPI:IPI00220327.3	66149	SPACER	SWISS-PROT:P04264|ENSEMBL:ENSP00000252244|REFSEQ:NP_006112|H-INV:HIT000261150|VEGA:OTTHUMP00000167602 Tax_Id=9606 Gene_Symbol=KRT1 Keratin, type II cytoskeletal 1	AEAESLYQSK	563.2749	1124.5352	2	88	-777.777	-777.777	-777.777	-777.777	0	0	2006.4647	2007.01329	2011.3334	188.8038811	1124.5349	563.2751417	1124.535758	1124.534268	FALSE			-777.777	-777.777	-777.777	1	72.6	M:\Monica\MSDATA\Kinases\SB\04252008Solcomp\J2_100X\Kinases_SB_04252008Solcomp_J2_100X_combo_mascot_results_MWQcomp.html		1	-777.777	-777.777	M:\Monica\MSDATA\Kinases\SB\04252008Solcomp\J2_100X\m05012008_sbsoly_12_100x_j2_3.raw		0	1124.534955		563.274462	TRUE	563.2747037	-777.777
-1	1	0	0.07	0.18	IPI:IPI00220327.3	66149	SPACER	SWISS-PROT:P04264|ENSEMBL:ENSP00000252244|REFSEQ:NP_006112|H-INV:HIT000261150|VEGA:OTTHUMP00000167602 Tax_Id=9606 Gene_Symbol=KRT1 Keratin, type II cytoskeletal 1	AEAESLYQSK	563.2744	1124.5342	2	86	-777.777	-777.777	-777.777	-777.777	1378.464442	57.49600168	1360.6958	1371.125273	1369.4177	9216.50963	1124.5349	563.2746417	1124.534758	1124.533603	FALSE			-777.777	-777.777	-777.777	1	69.2	M:\Monica\MSDATA\Kinases\SB\04252008Solcomp\J2_100X\Kinases_SB_04252008Solcomp_J2_100X_combo_mascot_results_MWQcomp.html		1	-777.777	-777.777	M:\Monica\MSDATA\Kinases\SB\04252008Solcomp\J2_100X\m05012008_sbsoly_12_100x_j2_4.raw		3171989.715	1124.534955		563.2743479	TRUE	563.2745896	-777.777
-1	1	0	0.07	0.18	IPI:IPI00220327.3	66149	SPACER	SWISS-PROT:P04264|ENSEMBL:ENSP00000252244|REFSEQ:NP_006112|H-INV:HIT000261150|VEGA:OTTHUMP00000167602 Tax_Id=9606 Gene_Symbol=KRT1 Keratin, type II cytoskeletal 1	AEAESLYQSK	563.2745	1124.5344	2	85	-777.777	-777.777	-777.777	-777.777	0	0	2043.7209	0	0	0	1124.5349	563.2747417	1124.534958	0	FALSE			-777.777	-777.777	-777.777	1	69.8	M:\Monica\MSDATA\Kinases\SB\04252008Solcomp\J2_100X\Kinases_SB_04252008Solcomp_J2_100X_combo_mascot_results_MWQcomp.html		1	-777.777	-777.777	M:\Monica\MSDATA\Kinases\SB\04252008Solcomp\J2_100X\m05012008_sbsoly_12_100x_j2_3.raw		0	1124.534955		0	TRUE	0	-777.777
-1	1	0	0.07	0.18	IPI:IPI00220327.3	66149	SPACER	SWISS-PROT:P04264|ENSEMBL:ENSP00000252244|REFSEQ:NP_006112|H-INV:HIT000261150|VEGA:OTTHUMP00000167602 Tax_Id=9606 Gene_Symbol=KRT1 Keratin, type II cytoskeletal 1	AEAESLYQSK	563.2743	1124.534	2	85	-777.777	-777.777	-777.777	-777.777	0	0	1288.9142	1266.495537	1269.9218	2643.535437	1124.5349	563.2745417	1124.534558	1124.533803	FALSE			-777.777	-777.777	-777.777	1	71.8	M:\Monica\MSDATA\Kinases\SB\04252008Solcomp\J2_100X\Kinases_SB_04252008Solcomp_J2_100X_combo_mascot_results_MWQcomp.html		1	-777.777	-777.777	M:\Monica\MSDATA\Kinases\SB\04252008Solcomp\J2_100X\m05012008_sbsoly_12_100x_j2_6.raw		0	1124.534955		563.2743808	TRUE	563.2746224	-777.777
-1	1	0	0.07	0.18	IPI:IPI00220327.3	66149	SPACER	SWISS-PROT:P04264|ENSEMBL:ENSP00000252244|REFSEQ:NP_006112|H-INV:HIT000261150|VEGA:OTTHUMP00000167602 Tax_Id=9606 Gene_Symbol=KRT1 Keratin, type II cytoskeletal 1	AEAESLYQSK	563.2744	1124.5342	2	82	-777.777	-777.777	-777.777	-777.777	1327.274367	69.67960245	1362.4184	1341.65403	1344.979	7875.922932	1124.5349	563.2746417	1124.534758	1124.533526	FALSE			-777.777	-777.777	-777.777	1	58.1	M:\Monica\MSDATA\Kinases\SB\04252008Solcomp\J2_100X\Kinases_SB_04252008Solcomp_J2_100X_combo_mascot_results_MWQcomp.html		1	-777.777	-777.777	M:\Monica\MSDATA\Kinases\SB\04252008Solcomp\J2_100X\m05012008_sbsoly_12_100x_j2_5.raw		2647173.869	1124.534955		563.2743341	TRUE	563.2745758	-777.777
-1	1	0	0.07	0.18	IPI:IPI00220327.3	66149	SPACER	SWISS-PROT:P04264|ENSEMBL:ENSP00000252244|REFSEQ:NP_006112|H-INV:HIT000261150|VEGA:OTTHUMP00000167602 Tax_Id=9606 Gene_Symbol=KRT1 Keratin, type II cytoskeletal 1	AEAESLYQSK	563.2744	1124.5343	2	82	-777.777	-777.777	-777.777	-777.777	0	0	1338.643	0	0	0	1124.5349	563.2746417	1124.534758	0	FALSE			-777.777	-777.777	-777.777	1	62.3	M:\Monica\MSDATA\Kinases\SB\04252008Solcomp\J2_100X\Kinases_SB_04252008Solcomp_J2_100X_combo_mascot_results_MWQcomp.html		1	-777.777	-777.777	M:\Monica\MSDATA\Kinases\SB\04252008Solcomp\J2_100X\m05012008_sbsoly_12_100x_j2_5.raw		0	1124.534955		0	TRUE	0	-777.777
-1	1	0	0.07	0.18	IPI:IPI00220327.3	66149	SPACER	SWISS-PROT:P04264|ENSEMBL:ENSP00000252244|REFSEQ:NP_006112|H-INV:HIT000261150|VEGA:OTTHUMP00000167602 Tax_Id=9606 Gene_Symbol=KRT1 Keratin, type II cytoskeletal 1	AEAESLYQSK	563.2745	1124.5345	2	75	-777.777	-777.777	-777.777	-777.777	0	0	1391.3151	0	0	0	1124.5349	563.2747417	1124.534958	0	FALSE			-777.777	-777.777	-777.777	1	59.2	M:\Monica\MSDATA\Kinases\SB\04252008Solcomp\J2_100X\Kinases_SB_04252008Solcomp_J2_100X_combo_mascot_results_MWQcomp.html		1	-777.777	-777.777	M:\Monica\MSDATA\Kinases\SB\04252008Solcomp\J2_100X\m05012008_sbsoly_12_100x_j2_4.raw		0	1124.534955		0	TRUE	0	-777.777
-1	1	0	0.07	0.18	IPI:IPI00220327.3	66149	SPACER	SWISS-PROT:P04264|ENSEMBL:ENSP00000252244|REFSEQ:NP_006112|H-INV:HIT000261150|VEGA:OTTHUMP00000167602 Tax_Id=9606 Gene_Symbol=KRT1 Keratin, type II cytoskeletal 1	AEAESLYQSK	563.2745	1124.5345	2	75	-777.777	-777.777	-777.777	-777.777	0	0	2059.8193	0	0	0	1124.5349	563.2747417	1124.534958	0	FALSE			-777.777	-777.777	-777.777	1	53.6	M:\Monica\MSDATA\Kinases\SB\04252008Solcomp\J2_100X\Kinases_SB_04252008Solcomp_J2_100X_combo_mascot_results_MWQcomp.html		1	-777.777	-777.777	M:\Monica\MSDATA\Kinases\SB\04252008Solcomp\J2_100X\m05012008_sbsoly_12_100x_j2_3.raw		0	1124.534955		0	TRUE	0	-777.777
-1	1	0	0.07	0.18	IPI:IPI00220327.3	66149	SPACER	SWISS-PROT:P04264|ENSEMBL:ENSP00000252244|REFSEQ:NP_006112|H-INV:HIT000261150|VEGA:OTTHUMP00000167602 Tax_Id=9606 Gene_Symbol=KRT1 Keratin, type II cytoskeletal 1	AEAESLYQSK	563.2743	1124.534	2	75	-777.777	-777.777	-777.777	-777.777	0	0	1320.0245	0	0	0	1124.5349	563.2745417	1124.534558	0	FALSE			-777.777	-777.777	-777.777	1	55.8	M:\Monica\MSDATA\Kinases\SB\04252008Solcomp\J2_100X\Kinases_SB_04252008Solcomp_J2_100X_combo_mascot_results_MWQcomp.html		1	-777.777	-777.777	M:\Monica\MSDATA\Kinases\SB\04252008Solcomp\J2_100X\m05012008_sbsoly_12_100x_j2_6.raw		0	1124.534955		0	TRUE	0	-777.777
-1	1	0	0.07	0.18	IPI:IPI00220327.3	66149	SPACER	SWISS-PROT:P04264|ENSEMBL:ENSP00000252244|REFSEQ:NP_006112|H-INV:HIT000261150|VEGA:OTTHUMP00000167602 Tax_Id=9606 Gene_Symbol=KRT1 Keratin, type II cytoskeletal 1	AEAESLYQSK	563.2743	1124.534	2	72	-777.777	-777.777	-777.777	-777.777	0	0	1313.1055	0	0	0	1124.5349	563.2745417	1124.534558	0	FALSE			-777.777	-777.777	-777.777	1	51.1	M:\Monica\MSDATA\Kinases\SB\04252008Solcomp\J2_100X\Kinases_SB_04252008Solcomp_J2_100X_combo_mascot_results_MWQcomp.html		1	-777.777	-777.777	M:\Monica\MSDATA\Kinases\SB\04252008Solcomp\J2_100X\m05012008_sbsoly_12_100x_j2_5.raw		0	1124.534955		0	TRUE	0	-777.777
-1	1	0	0.07	0.18	IPI:IPI00220327.3	66149	SPACER	SWISS-PROT:P04264|ENSEMBL:ENSP00000252244|REFSEQ:NP_006112|H-INV:HIT000261150|VEGA:OTTHUMP00000167602 Tax_Id=9606 Gene_Symbol=KRT1 Keratin, type II cytoskeletal 1	AEAESLYQSK	563.2745	1124.5344	2	71	-777.777	-777.777	-777.777	-777.777	0	0	1392.6174	0	0	0	1124.5349	563.2747417	1124.534958	0	FALSE			-777.777	-777.777	-777.777	1	57	M:\Monica\MSDATA\Kinases\SB\04252008Solcomp\J2_100X\Kinases_SB_04252008Solcomp_J2_100X_combo_mascot_results_MWQcomp.html		1	-777.777	-777.777	M:\Monica\MSDATA\Kinases\SB\04252008Solcomp\J2_100X\m05012008_sbsoly_12_100x_j2_5.raw		0	1124.534955		0	TRUE	0	-777.777
-1	1	0	0.07	0.18	IPI:IPI00220327.3	66149	SPACER	SWISS-PROT:P04264|ENSEMBL:ENSP00000252244|REFSEQ:NP_006112|H-INV:HIT000261150|VEGA:OTTHUMP00000167602 Tax_Id=9606 Gene_Symbol=KRT1 Keratin, type II cytoskeletal 1	AEAESLYQSK	563.2734	1124.5322	2	71	-777.777	-777.777	-777.777	-777.777	0	0	1255.0234	0	0	0	1124.5349	563.2736417	1124.532758	0	FALSE			-777.777	-777.777	-777.777	1	54.2	M:\Monica\MSDATA\Kinases\SB\04252008Solcomp\J2_100X\Kinases_SB_04252008Solcomp_J2_100X_combo_mascot_results_MWQcomp.html		1	-777.777	-777.777	M:\Monica\MSDATA\Kinases\SB\04252008Solcomp\J2_100X\m05012008_sbsoly_12_100x_j2_6.raw		0	1124.534955		0	TRUE	0	-777.777
-1	1	0	0.07	0.18	IPI:IPI00220327.3	66149	SPACER	SWISS-PROT:P04264|ENSEMBL:ENSP00000252244|REFSEQ:NP_006112|H-INV:HIT000261150|VEGA:OTTHUMP00000167602 Tax_Id=9606 Gene_Symbol=KRT1 Keratin, type II cytoskeletal 1	AEAESLYQSK	563.2744	1124.5342	2	68	-777.777	-777.777	-777.777	-777.777	0	0	1224.676	0	0	0	1124.5349	563.2746417	1124.534758	0	FALSE			-777.777	-777.777	-777.777	1	52.7	M:\Monica\MSDATA\Kinases\SB\04252008Solcomp\J2_100X\Kinases_SB_04252008Solcomp_J2_100X_combo_mascot_results_MWQcomp.html		1	-777.777	-777.777	M:\Monica\MSDATA\Kinases\SB\04252008Solcomp\J2_100X\m05012008_sbsoly_12_100x_j2_6.raw		0	1124.534955		0	TRUE	0	-777.777
-1	1	0	0.07	0.18	IPI:IPI00220327.3	66149	SPACER	SWISS-PROT:P04264|ENSEMBL:ENSP00000252244|REFSEQ:NP_006112|H-INV:HIT000261150|VEGA:OTTHUMP00000167602 Tax_Id=9606 Gene_Symbol=KRT1 Keratin, type II cytoskeletal 1	AEAESLYQSK	563.2746	1124.5346	2	64	-777.777	-777.777	-777.777	-777.777	0	0	2091.7308	0	0	0	1124.5349	563.2748417	1124.535158	0	FALSE			-777.777	-777.777	-777.777	1	49.4	M:\Monica\MSDATA\Kinases\SB\04252008Solcomp\J2_100X\Kinases_SB_04252008Solcomp_J2_100X_combo_mascot_results_MWQcomp.html		1	-777.777	-777.777	M:\Monica\MSDATA\Kinases\SB\04252008Solcomp\J2_100X\m05012008_sbsoly_12_100x_j2_3.raw		0	1124.534955		0	TRUE	0	-777.777
-1	1	0	0.07	0.18	IPI:IPI00220327.3	66149	SPACER	SWISS-PROT:P04264|ENSEMBL:ENSP00000252244|REFSEQ:NP_006112|H-INV:HIT000261150|VEGA:OTTHUMP00000167602 Tax_Id=9606 Gene_Symbol=KRT1 Keratin, type II cytoskeletal 1	AEAESLYQSK	563.2749	1124.5351	2	62	-777.777	-777.777	-777.777	-777.777	0	0	684.2661	686.6941665	685.6351	332.8361077	1124.5349	563.2751417	1124.535758	1124.535254	FALSE			-777.777	-777.777	-777.777	1	45	M:\Monica\MSDATA\Kinases\SB\04252008Solcomp\J2_100X\Kinases_SB_04252008Solcomp_J2_100X_combo_mascot_results_MWQcomp.html		1	-777.777	-777.777	M:\Monica\MSDATA\Kinases\SB\04252008Solcomp\J2_100X\m05012008_sbsoly_12_100x_j2_1.raw		0	1124.534955		563.2746511	TRUE	563.2748927	-777.777
-1	1	0	0.07	0.18	IPI:IPI00220327.3	66149	SPACER	SWISS-PROT:P04264|ENSEMBL:ENSP00000252244|REFSEQ:NP_006112|H-INV:HIT000261150|VEGA:OTTHUMP00000167602 Tax_Id=9606 Gene_Symbol=KRT1 Keratin, type II cytoskeletal 1	AEAESLYQSK	563.2745	1124.5345	2	59	-777.777	-777.777	-777.777	-777.777	0	0	1330.6679	0	0	0	1124.5349	563.2747417	1124.534958	0	FALSE			-777.777	-777.777	-777.777	1	42.2	M:\Monica\MSDATA\Kinases\SB\04252008Solcomp\J2_100X\Kinases_SB_04252008Solcomp_J2_100X_combo_mascot_results_MWQcomp.html		1	-777.777	-777.777	M:\Monica\MSDATA\Kinases\SB\04252008Solcomp\J2_100X\m05012008_sbsoly_12_100x_j2_4.raw		0	1124.534955		0	TRUE	0	-777.777
-1	1	0	0.07	0.18	IPI:IPI00220327.3	66149	SPACER	SWISS-PROT:P04264|ENSEMBL:ENSP00000252244|REFSEQ:NP_006112|H-INV:HIT000261150|VEGA:OTTHUMP00000167602 Tax_Id=9606 Gene_Symbol=KRT1 Keratin, type II cytoskeletal 1	AEAESLYQSK	563.2744	1124.5343	2	57	-777.777	-777.777	-777.777	-777.777	0	0	2024.4085	0	0	0	1124.5349	563.2746417	1124.534758	0	FALSE			-777.777	-777.777	-777.777	1	42.8	M:\Monica\MSDATA\Kinases\SB\04252008Solcomp\J2_100X\Kinases_SB_04252008Solcomp_J2_100X_combo_mascot_results_MWQcomp.html		1	-777.777	-777.777	M:\Monica\MSDATA\Kinases\SB\04252008Solcomp\J2_100X\m05012008_sbsoly_12_100x_j2_3.raw		0	1124.534955		0	TRUE	0	-777.777
-1	1	0	0.07	0.18	IPI:IPI00220327.3	66149	SPACER	SWISS-PROT:P04264|ENSEMBL:ENSP00000252244|REFSEQ:NP_006112|H-INV:HIT000261150|VEGA:OTTHUMP00000167602 Tax_Id=9606 Gene_Symbol=KRT1 Keratin, type II cytoskeletal 1	AEAESLYQSK	563.2749	1124.5353	2	55	-777.777	-777.777	-777.777	-777.777	0	0	1423.5451	0	0	0	1124.5349	563.2751417	1124.535758	0	FALSE			-777.777	-777.777	-777.777	1	26.4	M:\Monica\MSDATA\Kinases\SB\04252008Solcomp\J2_100X\Kinases_SB_04252008Solcomp_J2_100X_combo_mascot_results_MWQcomp.html		1	-777.777	-777.777	M:\Monica\MSDATA\Kinases\SB\04252008Solcomp\J2_100X\m05012008_sbsoly_12_100x_j2_4.raw		0	1124.534955		0	TRUE	0	-777.777
-1	1	0	0.07	0.18	IPI:IPI00220327.3	66149	SPACER	SWISS-PROT:P04264|ENSEMBL:ENSP00000252244|REFSEQ:NP_006112|H-INV:HIT000261150|VEGA:OTTHUMP00000167602 Tax_Id=9606 Gene_Symbol=KRT1 Keratin, type II cytoskeletal 1	AEAESLYQSK	563.2746	1124.5346	2	54	-777.777	-777.777	-777.777	-777.777	0	0	1975.9804	0	0	0	1124.5349	563.2748417	1124.535158	0	FALSE			-777.777	-777.777	-777.777	1	40.5	M:\Monica\MSDATA\Kinases\SB\04252008Solcomp\J2_100X\Kinases_SB_04252008Solcomp_J2_100X_combo_mascot_results_MWQcomp.html		1	-777.777	-777.777	M:\Monica\MSDATA\Kinases\SB\04252008Solcomp\J2_100X\m05012008_sbsoly_12_100x_j2_3.raw		0	1124.534955		0	TRUE	0	-777.777
-1	1	0	0.07	0.18	IPI:IPI00220327.3	66149	SPACER	SWISS-PROT:P04264|ENSEMBL:ENSP00000252244|REFSEQ:NP_006112|H-INV:HIT000261150|VEGA:OTTHUMP00000167602 Tax_Id=9606 Gene_Symbol=KRT1 Keratin, type II cytoskeletal 1	AEAESLYQSK	563.2747	1124.5349	2	43	-777.777	-777.777	-777.777	-777.777	0	0	1983.2666	0	0	0	1124.5349	563.2749417	1124.535358	0	FALSE			-777.777	-777.777	-777.777	1	28.8	M:\Monica\MSDATA\Kinases\SB\04252008Solcomp\J2_100X\Kinases_SB_04252008Solcomp_J2_100X_combo_mascot_results_MWQcomp.html		1	-777.777	-777.777	M:\Monica\MSDATA\Kinases\SB\04252008Solcomp\J2_100X\m05012008_sbsoly_12_100x_j2_3.raw		0	1124.534955		0	TRUE	0	-777.777
-1	1	0	0.07	0.18	IPI:IPI00220327.3	66149	SPACER	SWISS-PROT:P04264|ENSEMBL:ENSP00000252244|REFSEQ:NP_006112|H-INV:HIT000261150|VEGA:OTTHUMP00000167602 Tax_Id=9606 Gene_Symbol=KRT1 Keratin, type II cytoskeletal 1	AEAESLYQSK	563.2744	1124.5343	2	37	-777.777	-777.777	-777.777	-777.777	2250.443979	4.656200002	2253.3562	2251.508195	2251.4385	89.62385415	1124.5349	563.2746417	1124.534758	1124.534101	FALSE			-777.777	-777.777	-777.777	1	26.5	M:\Monica\MSDATA\Kinases\SB\04252008Solcomp\J2_100X\Kinases_SB_04252008Solcomp_J2_100X_combo_mascot_results_MWQcomp.html		1	-777.777	-777.777	M:\Monica\MSDATA\Kinases\SB\04252008Solcomp\J2_100X\m05012008_sbsoly_12_100x_j2_2.raw		35902.19702	1124.534955		563.2744378	TRUE	563.2746795	-777.777
-1	1	0	0.07	0.18	IPI:IPI00220327.3	66149	SPACER	SWISS-PROT:P04264|ENSEMBL:ENSP00000252244|REFSEQ:NP_006112|H-INV:HIT000261150|VEGA:OTTHUMP00000167602 Tax_Id=9606 Gene_Symbol=KRT1 Keratin, type II cytoskeletal 1	AEAESLYQSK	563.2725	1124.5305	2	36	-777.777	-777.777	-777.777	-777.777	0	0	1194.5704	0	0	0	1124.5349	563.2727417	1124.530958	0	FALSE			-777.777	-777.777	-777.777	1	22	M:\Monica\MSDATA\Kinases\SB\04252008Solcomp\J2_100X\Kinases_SB_04252008Solcomp_J2_100X_combo_mascot_results_MWQcomp.html		1	-777.777	-777.777	M:\Monica\MSDATA\Kinases\SB\04252008Solcomp\J2_100X\m05012008_sbsoly_12_100x_j2_6.raw		0	1124.534955		0	TRUE	0	-777.777
-1	1	0	0.07	0.18	IPI:IPI00220327.3	66149	SPACER	SWISS-PROT:P04264|ENSEMBL:ENSP00000252244|REFSEQ:NP_006112|H-INV:HIT000261150|VEGA:OTTHUMP00000167602 Tax_Id=9606 Gene_Symbol=KRT1 Keratin, type II cytoskeletal 1	AEAESLYQSK	563.2746	1124.5347	2	36	-777.777	-777.777	-777.777	-777.777	0	0	1349.0994	0	0	0	1124.5349	563.2748417	1124.535158	0	FALSE			-777.777	-777.777	-777.777	1	26.6	M:\Monica\MSDATA\Kinases\SB\04252008Solcomp\J2_100X\Kinases_SB_04252008Solcomp_J2_100X_combo_mascot_results_MWQcomp.html		1	-777.777	-777.777	M:\Monica\MSDATA\Kinases\SB\04252008Solcomp\J2_100X\m05012008_sbsoly_12_100x_j2_6.raw		0	1124.534955		0	TRUE	0	-777.777
-1	1	0	0.07	0.18	IPI:IPI00220327.3	66149	SPACER	SWISS-PROT:P04264|ENSEMBL:ENSP00000252244|REFSEQ:NP_006112|H-INV:HIT000261150|VEGA:OTTHUMP00000167602 Tax_Id=9606 Gene_Symbol=KRT1 Keratin, type II cytoskeletal 1	AEAESLYQSK	563.2743	1124.534	2	27	-777.777	-777.777	-777.777	-777.777	0	0	1413.3808	0	0	0	1124.5349	563.2745417	1124.534558	0	FALSE			-777.777	-777.777	-777.777	1	8.9	M:\Monica\MSDATA\Kinases\SB\04252008Solcomp\J2_100X\Kinases_SB_04252008Solcomp_J2_100X_combo_mascot_results_MWQcomp.html		1	-777.777	-777.777	M:\Monica\MSDATA\Kinases\SB\04252008Solcomp\J2_100X\m05012008_sbsoly_12_100x_j2_6.raw		0	1124.534955		0	TRUE	0	-777.777
-1	1	0	0.07	0.18	IPI:IPI00220327.3	66149	SPACER	SWISS-PROT:P04264|ENSEMBL:ENSP00000252244|REFSEQ:NP_006112|H-INV:HIT000261150|VEGA:OTTHUMP00000167602 Tax_Id=9606 Gene_Symbol=KRT1 Keratin, type II cytoskeletal 1	AEAESLYQSK	563.2745	1124.5344	2	22	-777.777	-777.777	-777.777	-777.777	0	0	1283.5403	0	0	0	1124.5349	563.2747417	1124.534958	0	FALSE			-777.777	-777.777	-777.777	1	6.6	M:\Monica\MSDATA\Kinases\SB\04252008Solcomp\J2_100X\Kinases_SB_04252008Solcomp_J2_100X_combo_mascot_results_MWQcomp.html		1	-777.777	-777.777	M:\Monica\MSDATA\Kinases\SB\04252008Solcomp\J2_100X\m05012008_sbsoly_12_100x_j2_5.raw		0	1124.534955		0	FALSE	0	-777.777
-1	1	0	0.07	0.18	IPI:IPI00220327.3	66149	SPACER	SWISS-PROT:P04264|ENSEMBL:ENSP00000252244|REFSEQ:NP_006112|H-INV:HIT000261150|VEGA:OTTHUMP00000167602 Tax_Id=9606 Gene_Symbol=KRT1 Keratin, type II cytoskeletal 1	AEAESLYQSK	563.2734	1124.5322	2	21	-777.777	-777.777	-777.777	-777.777	0	0	1380.558	0	0	0	1124.5349	563.2736417	1124.532758	0	FALSE			-777.777	-777.777	-777.777	1	16.3	M:\Monica\MSDATA\Kinases\SB\04252008Solcomp\J2_100X\Kinases_SB_04252008Solcomp_J2_100X_combo_mascot_results_MWQcomp.html		1	-777.777	-777.777	M:\Monica\MSDATA\Kinases\SB\04252008Solcomp\J2_100X\m05012008_sbsoly_12_100x_j2_6.raw		0	1124.534955		0	FALSE	0	-777.777
-1	1	0	0.07	0.18	IPI:IPI00220327.3	66149	SPACER	SWISS-PROT:P04264|ENSEMBL:ENSP00000252244|REFSEQ:NP_006112|H-INV:HIT000261150|VEGA:OTTHUMP00000167602 Tax_Id=9606 Gene_Symbol=KRT1 Keratin, type II cytoskeletal 1	AEAESLYQSK	563.2743	1124.5341	2	17	-777.777	-777.777	-777.777	-777.777	0	0	1425.2556	0	0	0	1124.5349	563.2745417	1124.534558	0	FALSE			-777.777	-777.777	-777.777	1	10.9	M:\Monica\MSDATA\Kinases\SB\04252008Solcomp\J2_100X\Kinases_SB_04252008Solcomp_J2_100X_combo_mascot_results_MWQcomp.html		1	-777.777	-777.777	M:\Monica\MSDATA\Kinases\SB\04252008Solcomp\J2_100X\m05012008_sbsoly_12_100x_j2_5.raw		0	1124.534955		0	FALSE	0	-777.777
-1	1	0	0.07	0.18	IPI:IPI00220327.3	66149	SPACER	SWISS-PROT:P04264|ENSEMBL:ENSP00000252244|REFSEQ:NP_006112|H-INV:HIT000261150|VEGA:OTTHUMP00000167602 Tax_Id=9606 Gene_Symbol=KRT1 Keratin, type II cytoskeletal 1	AEAESLYQSKYEELQITAGR	762.7132	2285.1178	3	35	-777.777	-777.777	-777.777	-777.777	3826.638701	24.24735849	3832.5034	3830.107227	3831.2818	1729.081113	2285.1175	762.7126831	2285.116261	2285.11927	FALSE			-777.777	-777.777	-777.777	1	17.7	M:\Monica\MSDATA\Kinases\SB\04252008Solcomp\J2_100X\Kinases_SB_04252008Solcomp_J2_100X_combo_mascot_results_MWQcomp.html		1	-777.777	-777.777	M:\Monica\MSDATA\Kinases\SB\04252008Solcomp\J2_100X\m05012008_sbsoly_12_100x_j2_2.raw		444065.0938	2285.117525		762.7131979	TRUE	762.712681	-777.777
-1	1	0	0.07	0.18	IPI:IPI00220327.3	66149	SPACER	SWISS-PROT:P04264|ENSEMBL:ENSP00000252244|REFSEQ:NP_006112|H-INV:HIT000261150|VEGA:OTTHUMP00000167602 Tax_Id=9606 Gene_Symbol=KRT1 Keratin, type II cytoskeletal 1	AEAESLYQSKYEELQITAGR	762.7132	2285.1179	3	34	-777.777	-777.777	-777.777	-777.777	0	0	3826.5965	0	0	0	2285.1175	762.7126831	2285.116261	0	FALSE			-777.777	-777.777	-777.777	1	20.8	M:\Monica\MSDATA\Kinases\SB\04252008Solcomp\J2_100X\Kinases_SB_04252008Solcomp_J2_100X_combo_mascot_results_MWQcomp.html		1	-777.777	-777.777	M:\Monica\MSDATA\Kinases\SB\04252008Solcomp\J2_100X\m05012008_sbsoly_12_100x_j2_2.raw		0	2285.117525		0	TRUE	0	-777.777
-1	1	0	0.07	0.18	IPI:IPI00220327.3	66149	SPACER	SWISS-PROT:P04264|ENSEMBL:ENSP00000252244|REFSEQ:NP_006112|H-INV:HIT000261150|VEGA:OTTHUMP00000167602 Tax_Id=9606 Gene_Symbol=KRT1 Keratin, type II cytoskeletal 1	AEAESLYQSKYEELQITAGR	762.7129	2285.1168	3	32	-777.777	-777.777	-777.777	-777.777	2903.233709	7.3622	2903.5956	2904.09174	2902.5517	8806.900102	2285.1175	762.7123831	2285.115361	2285.116434	FALSE			-777.777	-777.777	-777.777	1	22.9	M:\Monica\MSDATA\Kinases\SB\04252008Solcomp\J2_100X\Kinases_SB_04252008Solcomp_J2_100X_combo_mascot_results_MWQcomp.html		1	-777.777	-777.777	M:\Monica\MSDATA\Kinases\SB\04252008Solcomp\J2_100X\m05012008_sbsoly_12_100x_j2_4.raw		2231521.535	2285.117525		762.7128618	TRUE	762.7123449	-777.777
-1	1	0	0.07	0.18	IPI:IPI00220327.3	66149	SPACER	SWISS-PROT:P04264|ENSEMBL:ENSP00000252244|REFSEQ:NP_006112|H-INV:HIT000261150|VEGA:OTTHUMP00000167602 Tax_Id=9606 Gene_Symbol=KRT1 Keratin, type II cytoskeletal 1	AEAESLYQSKYEELQITAGR	762.7124	2285.1153	3	19	-777.777	-777.777	-777.777	-777.777	0	0	3148.8143	0	0	0	2285.1175	762.7118831	2285.113861	0	FALSE			-777.777	-777.777	-777.777	1	2.9	M:\Monica\MSDATA\Kinases\SB\04252008Solcomp\J2_100X\Kinases_SB_04252008Solcomp_J2_100X_combo_mascot_results_MWQcomp.html		1	-777.777	-777.777	M:\Monica\MSDATA\Kinases\SB\04252008Solcomp\J2_100X\m05012008_sbsoly_12_100x_j2_1.raw		0	2285.117525		0	FALSE	0	-777.777
-1	1	0	0.07	0.18	IPI:IPI00220327.3	66149	SPACER	SWISS-PROT:P04264|ENSEMBL:ENSP00000252244|REFSEQ:NP_006112|H-INV:HIT000261150|VEGA:OTTHUMP00000167602 Tax_Id=9606 Gene_Symbol=KRT1 Keratin, type II cytoskeletal 1	DVDGAYMTK	500.2261	998.4376	2	64	-777.777	-777.777	-777.777	-777.777	0	0	2028.228	2043.967666	2057.4653	1585.123863	998.4379	500.2265815	998.4386376	998.4375712	FALSE			-777.777	-777.777	-777.777	1	50.9	M:\Monica\MSDATA\Kinases\SB\04252008Solcomp\J2_100X\Kinases_SB_04252008Solcomp_J2_100X_combo_mascot_results_MWQcomp.html		1	-777.777	-777.777	M:\Monica\MSDATA\Kinases\SB\04252008Solcomp\J2_100X\m05012008_sbsoly_12_100x_j2_4.raw		0	998.4378847		500.2259866	TRUE	500.2264681	-777.777
-1	1	0	0.07	0.18	IPI:IPI00220327.3	66149	SPACER	SWISS-PROT:P04264|ENSEMBL:ENSP00000252244|REFSEQ:NP_006112|H-INV:HIT000261150|VEGA:OTTHUMP00000167602 Tax_Id=9606 Gene_Symbol=KRT1 Keratin, type II cytoskeletal 1	DVDGAYMTK	500.226	998.4374	2	59	-777.777	-777.777	-777.777	-777.777	0	0	1759.4381	1754.49111	1756.9747	235.9488171	998.4379	500.2264815	998.4384376	998.4375136	FALSE			-777.777	-777.777	-777.777	1	43.8	M:\Monica\MSDATA\Kinases\SB\04252008Solcomp\J2_100X\Kinases_SB_04252008Solcomp_J2_100X_combo_mascot_results_MWQcomp.html		1	-777.777	-777.777	M:\Monica\MSDATA\Kinases\SB\04252008Solcomp\J2_100X\m05012008_sbsoly_12_100x_j2_5.raw		0	998.4378847		500.2259683	TRUE	500.2264498	-777.777
-1	1	0	0.07	0.18	IPI:IPI00220327.3	66149	SPACER	SWISS-PROT:P04264|ENSEMBL:ENSP00000252244|REFSEQ:NP_006112|H-INV:HIT000261150|VEGA:OTTHUMP00000167602 Tax_Id=9606 Gene_Symbol=KRT1 Keratin, type II cytoskeletal 1	DVDGAYMTK	500.2261	998.4376	2	57	-777.777	-777.777	-777.777	-777.777	0	0	1453.4486	0	0	0	998.4379	500.2265815	998.4386376	0	FALSE			-777.777	-777.777	-777.777	1	36.1	M:\Monica\MSDATA\Kinases\SB\04252008Solcomp\J2_100X\Kinases_SB_04252008Solcomp_J2_100X_combo_mascot_results_MWQcomp.html		1	-777.777	-777.777	M:\Monica\MSDATA\Kinases\SB\04252008Solcomp\J2_100X\m05012008_sbsoly_12_100x_j2_5.raw		0	998.4378847		0	TRUE	0	-777.777
-1	1	0	0.07	0.18	IPI:IPI00220327.3	66149	SPACER	SWISS-PROT:P04264|ENSEMBL:ENSP00000252244|REFSEQ:NP_006112|H-INV:HIT000261150|VEGA:OTTHUMP00000167602 Tax_Id=9606 Gene_Symbol=KRT1 Keratin, type II cytoskeletal 1	DVDGAYMTK	500.2259	998.4373	2	53	-777.777	-777.777	-777.777	-777.777	0	0	1637.5274	0	0	0	998.4379	500.2263815	998.4382376	0	FALSE			-777.777	-777.777	-777.777	1	32.8	M:\Monica\MSDATA\Kinases\SB\04252008Solcomp\J2_100X\Kinases_SB_04252008Solcomp_J2_100X_combo_mascot_results_MWQcomp.html		1	-777.777	-777.777	M:\Monica\MSDATA\Kinases\SB\04252008Solcomp\J2_100X\m05012008_sbsoly_12_100x_j2_5.raw		0	998.4378847		0	TRUE	0	-777.777
-1	1	0	0.07	0.18	IPI:IPI00220327.3	66149	SPACER	SWISS-PROT:P04264|ENSEMBL:ENSP00000252244|REFSEQ:NP_006112|H-INV:HIT000261150|VEGA:OTTHUMP00000167602 Tax_Id=9606 Gene_Symbol=KRT1 Keratin, type II cytoskeletal 1	DVDGAYMTK	500.226	998.4375	2	53	-777.777	-777.777	-777.777	-777.777	0	0	1668.0673	0	0	0	998.4379	500.2264815	998.4384376	0	FALSE			-777.777	-777.777	-777.777	1	31.6	M:\Monica\MSDATA\Kinases\SB\04252008Solcomp\J2_100X\Kinases_SB_04252008Solcomp_J2_100X_combo_mascot_results_MWQcomp.html		1	-777.777	-777.777	M:\Monica\MSDATA\Kinases\SB\04252008Solcomp\J2_100X\m05012008_sbsoly_12_100x_j2_5.raw		0	998.4378847		0	TRUE	0	-777.777
-1	1	0	0.07	0.18	IPI:IPI00220327.3	66149	SPACER	SWISS-PROT:P04264|ENSEMBL:ENSP00000252244|REFSEQ:NP_006112|H-INV:HIT000261150|VEGA:OTTHUMP00000167602 Tax_Id=9606 Gene_Symbol=KRT1 Keratin, type II cytoskeletal 1	DVDGAYMTK	500.2261	998.4376	2	53	-777.777	-777.777	-777.777	-777.777	0	0	2004.8841	0	0	0	998.4379	500.2265815	998.4386376	0	FALSE			-777.777	-777.777	-777.777	1	31.3	M:\Monica\MSDATA\Kinases\SB\04252008Solcomp\J2_100X\Kinases_SB_04252008Solcomp_J2_100X_combo_mascot_results_MWQcomp.html		1	-777.777	-777.777	M:\Monica\MSDATA\Kinases\SB\04252008Solcomp\J2_100X\m05012008_sbsoly_12_100x_j2_5.raw		0	998.4378847		0	TRUE	0	-777.777
-1	1	0	0.07	0.18	IPI:IPI00220327.3	66149	SPACER	SWISS-PROT:P04264|ENSEMBL:ENSP00000252244|REFSEQ:NP_006112|H-INV:HIT000261150|VEGA:OTTHUMP00000167602 Tax_Id=9606 Gene_Symbol=KRT1 Keratin, type II cytoskeletal 1	DVDGAYMTK	508.2232	1014.4318	2	53	-777.777	-777.777	-777.777	-777.777	0	0	786.0393	788.8916802	787.656	5495.035502	1014.4328	508.2236511	1014.432777	1014.432626	FALSE			-777.777	-777.777	-777.777	1	31.1	M:\Monica\MSDATA\Kinases\SB\04252008Solcomp\J2_100X\Kinases_SB_04252008Solcomp_J2_100X_combo_mascot_results_MWQcomp.html	1Met(ox)	1	-777.777	-777.777	M:\Monica\MSDATA\Kinases\SB\04252008Solcomp\J2_100X\m05012008_sbsoly_12_100x_j2_5.raw		0	998.4378847		508.2232245	TRUE	508.2236756	-777.777
-1	1	0	0.07	0.18	IPI:IPI00220327.3	66149	SPACER	SWISS-PROT:P04264|ENSEMBL:ENSP00000252244|REFSEQ:NP_006112|H-INV:HIT000261150|VEGA:OTTHUMP00000167602 Tax_Id=9606 Gene_Symbol=KRT1 Keratin, type II cytoskeletal 1	DVDGAYMTK	500.2259	998.4373	2	52	-777.777	-777.777	-777.777	-777.777	0	0	1906.1165	0	0	0	998.4379	500.2263815	998.4382376	0	FALSE			-777.777	-777.777	-777.777	1	38	M:\Monica\MSDATA\Kinases\SB\04252008Solcomp\J2_100X\Kinases_SB_04252008Solcomp_J2_100X_combo_mascot_results_MWQcomp.html		1	-777.777	-777.777	M:\Monica\MSDATA\Kinases\SB\04252008Solcomp\J2_100X\m05012008_sbsoly_12_100x_j2_4.raw		0	998.4378847		0	TRUE	0	-777.777
-1	1	0	0.07	0.18	IPI:IPI00220327.3	66149	SPACER	SWISS-PROT:P04264|ENSEMBL:ENSP00000252244|REFSEQ:NP_006112|H-INV:HIT000261150|VEGA:OTTHUMP00000167602 Tax_Id=9606 Gene_Symbol=KRT1 Keratin, type II cytoskeletal 1	DVDGAYMTK	500.2261	998.4376	2	52	-777.777	-777.777	-777.777	-777.777	0	0	2035.7224	0	0	0	998.4379	500.2265815	998.4386376	0	FALSE			-777.777	-777.777	-777.777	1	38.3	M:\Monica\MSDATA\Kinases\SB\04252008Solcomp\J2_100X\Kinases_SB_04252008Solcomp_J2_100X_combo_mascot_results_MWQcomp.html		1	-777.777	-777.777	M:\Monica\MSDATA\Kinases\SB\04252008Solcomp\J2_100X\m05012008_sbsoly_12_100x_j2_5.raw		0	998.4378847		0	TRUE	0	-777.777
-1	1	0	0.07	0.18	IPI:IPI00220327.3	66149	SPACER	SWISS-PROT:P04264|ENSEMBL:ENSP00000252244|REFSEQ:NP_006112|H-INV:HIT000261150|VEGA:OTTHUMP00000167602 Tax_Id=9606 Gene_Symbol=KRT1 Keratin, type II cytoskeletal 1	DVDGAYMTK	500.226	998.4375	2	50	-777.777	-777.777	-777.777	-777.777	0	0	1936.7731	0	0	0	998.4379	500.2264815	998.4384376	0	FALSE			-777.777	-777.777	-777.777	1	36.9	M:\Monica\MSDATA\Kinases\SB\04252008Solcomp\J2_100X\Kinases_SB_04252008Solcomp_J2_100X_combo_mascot_results_MWQcomp.html		1	-777.777	-777.777	M:\Monica\MSDATA\Kinases\SB\04252008Solcomp\J2_100X\m05012008_sbsoly_12_100x_j2_4.raw		0	998.4378847		0	TRUE	0	-777.777
-1	1	0	0.07	0.18	IPI:IPI00220327.3	66149	SPACER	SWISS-PROT:P04264|ENSEMBL:ENSP00000252244|REFSEQ:NP_006112|H-INV:HIT000261150|VEGA:OTTHUMP00000167602 Tax_Id=9606 Gene_Symbol=KRT1 Keratin, type II cytoskeletal 1	DVDGAYMTK	500.2259	998.4373	2	49	-777.777	-777.777	-777.777	-777.777	0	0	1422.0702	0	0	0	998.4379	500.2263815	998.4382376	0	FALSE			-777.777	-777.777	-777.777	1	32.7	M:\Monica\MSDATA\Kinases\SB\04252008Solcomp\J2_100X\Kinases_SB_04252008Solcomp_J2_100X_combo_mascot_results_MWQcomp.html		1	-777.777	-777.777	M:\Monica\MSDATA\Kinases\SB\04252008Solcomp\J2_100X\m05012008_sbsoly_12_100x_j2_5.raw		0	998.4378847		0	TRUE	0	-777.777
-1	1	0	0.07	0.18	IPI:IPI00220327.3	66149	SPACER	SWISS-PROT:P04264|ENSEMBL:ENSP00000252244|REFSEQ:NP_006112|H-INV:HIT000261150|VEGA:OTTHUMP00000167602 Tax_Id=9606 Gene_Symbol=KRT1 Keratin, type II cytoskeletal 1	DVDGAYMTK	500.226	998.4375	2	48	-777.777	-777.777	-777.777	-777.777	0	0	1996.9904	0	0	0	998.4379	500.2264815	998.4384376	0	FALSE			-777.777	-777.777	-777.777	1	37.2	M:\Monica\MSDATA\Kinases\SB\04252008Solcomp\J2_100X\Kinases_SB_04252008Solcomp_J2_100X_combo_mascot_results_MWQcomp.html		1	-777.777	-777.777	M:\Monica\MSDATA\Kinases\SB\04252008Solcomp\J2_100X\m05012008_sbsoly_12_100x_j2_4.raw		0	998.4378847		0	TRUE	0	-777.777
-1	1	0	0.07	0.18	IPI:IPI00220327.3	66149	SPACER	SWISS-PROT:P04264|ENSEMBL:ENSP00000252244|REFSEQ:NP_006112|H-INV:HIT000261150|VEGA:OTTHUMP00000167602 Tax_Id=9606 Gene_Symbol=KRT1 Keratin, type II cytoskeletal 1	DVDGAYMTK	508.2232	1014.4319	2	48	-777.777	-777.777	-777.777	-777.777	0	0	821.6961	823.488177	823.3791	5160.865015	1014.4328	508.2236511	1014.432777	1014.431971	FALSE			-777.777	-777.777	-777.777	1	27.7	M:\Monica\MSDATA\Kinases\SB\04252008Solcomp\J2_100X\Kinases_SB_04252008Solcomp_J2_100X_combo_mascot_results_MWQcomp.html	1Met(ox)	1	-777.777	-777.777	M:\Monica\MSDATA\Kinases\SB\04252008Solcomp\J2_100X\m05012008_sbsoly_12_100x_j2_4.raw		0	998.4378847		508.2231017	TRUE	508.2235528	-777.777
-1	1	0	0.07	0.18	IPI:IPI00220327.3	66149	SPACER	SWISS-PROT:P04264|ENSEMBL:ENSP00000252244|REFSEQ:NP_006112|H-INV:HIT000261150|VEGA:OTTHUMP00000167602 Tax_Id=9606 Gene_Symbol=KRT1 Keratin, type II cytoskeletal 1	DVDGAYMTK	500.2261	998.4376	2	46	-777.777	-777.777	-777.777	-777.777	0	0	1973.5466	0	0	0	998.4379	500.2265815	998.4386376	0	FALSE			-777.777	-777.777	-777.777	1	33	M:\Monica\MSDATA\Kinases\SB\04252008Solcomp\J2_100X\Kinases_SB_04252008Solcomp_J2_100X_combo_mascot_results_MWQcomp.html		1	-777.777	-777.777	M:\Monica\MSDATA\Kinases\SB\04252008Solcomp\J2_100X\m05012008_sbsoly_12_100x_j2_5.raw		0	998.4378847		0	TRUE	0	-777.777
-1	1	0	0.07	0.18	IPI:IPI00220327.3	66149	SPACER	SWISS-PROT:P04264|ENSEMBL:ENSP00000252244|REFSEQ:NP_006112|H-INV:HIT000261150|VEGA:OTTHUMP00000167602 Tax_Id=9606 Gene_Symbol=KRT1 Keratin, type II cytoskeletal 1	DVDGAYMTK	500.226	998.4375	2	45	-777.777	-777.777	-777.777	-777.777	0	0	2060.4545	0	0	0	998.4379	500.2264815	998.4384376	0	FALSE			-777.777	-777.777	-777.777	1	26.4	M:\Monica\MSDATA\Kinases\SB\04252008Solcomp\J2_100X\Kinases_SB_04252008Solcomp_J2_100X_combo_mascot_results_MWQcomp.html		1	-777.777	-777.777	M:\Monica\MSDATA\Kinases\SB\04252008Solcomp\J2_100X\m05012008_sbsoly_12_100x_j2_4.raw		0	998.4378847		0	TRUE	0	-777.777
-1	1	0	0.07	0.18	IPI:IPI00220327.3	66149	SPACER	SWISS-PROT:P04264|ENSEMBL:ENSP00000252244|REFSEQ:NP_006112|H-INV:HIT000261150|VEGA:OTTHUMP00000167602 Tax_Id=9606 Gene_Symbol=KRT1 Keratin, type II cytoskeletal 1	DVDGAYMTK	500.226	998.4375	2	45	-777.777	-777.777	-777.777	-777.777	0	0	1698.6374	0	0	0	998.4379	500.2264815	998.4384376	0	FALSE			-777.777	-777.777	-777.777	1	29.1	M:\Monica\MSDATA\Kinases\SB\04252008Solcomp\J2_100X\Kinases_SB_04252008Solcomp_J2_100X_combo_mascot_results_MWQcomp.html		1	-777.777	-777.777	M:\Monica\MSDATA\Kinases\SB\04252008Solcomp\J2_100X\m05012008_sbsoly_12_100x_j2_5.raw		0	998.4378847		0	TRUE	0	-777.777
-1	1	0	0.07	0.18	IPI:IPI00220327.3	66149	SPACER	SWISS-PROT:P04264|ENSEMBL:ENSP00000252244|REFSEQ:NP_006112|H-INV:HIT000261150|VEGA:OTTHUMP00000167602 Tax_Id=9606 Gene_Symbol=KRT1 Keratin, type II cytoskeletal 1	DVDGAYMTK	500.226	998.4375	2	45	-777.777	-777.777	-777.777	-777.777	0	0	1545.9456	0	0	0	998.4379	500.2264815	998.4384376	0	FALSE			-777.777	-777.777	-777.777	1	37.7	M:\Monica\MSDATA\Kinases\SB\04252008Solcomp\J2_100X\Kinases_SB_04252008Solcomp_J2_100X_combo_mascot_results_MWQcomp.html		1	-777.777	-777.777	M:\Monica\MSDATA\Kinases\SB\04252008Solcomp\J2_100X\m05012008_sbsoly_12_100x_j2_5.raw		0	998.4378847		0	TRUE	0	-777.777
-1	1	0	0.07	0.18	IPI:IPI00220327.3	66149	SPACER	SWISS-PROT:P04264|ENSEMBL:ENSP00000252244|REFSEQ:NP_006112|H-INV:HIT000261150|VEGA:OTTHUMP00000167602 Tax_Id=9606 Gene_Symbol=KRT1 Keratin, type II cytoskeletal 1	DVDGAYMTK	500.226	998.4375	2	44	-777.777	-777.777	-777.777	-777.777	0	0	1729.238	0	0	0	998.4379	500.2264815	998.4384376	0	FALSE			-777.777	-777.777	-777.777	1	29.9	M:\Monica\MSDATA\Kinases\SB\04252008Solcomp\J2_100X\Kinases_SB_04252008Solcomp_J2_100X_combo_mascot_results_MWQcomp.html		1	-777.777	-777.777	M:\Monica\MSDATA\Kinases\SB\04252008Solcomp\J2_100X\m05012008_sbsoly_12_100x_j2_5.raw		0	998.4378847		0	TRUE	0	-777.777
-1	1	0	0.07	0.18	IPI:IPI00220327.3	66149	SPACER	SWISS-PROT:P04264|ENSEMBL:ENSP00000252244|REFSEQ:NP_006112|H-INV:HIT000261150|VEGA:OTTHUMP00000167602 Tax_Id=9606 Gene_Symbol=KRT1 Keratin, type II cytoskeletal 1	DVDGAYMTK	500.2261	998.4376	2	44	-777.777	-777.777	-777.777	-777.777	0	0	1882.2271	0	0	0	998.4379	500.2265815	998.4386376	0	FALSE			-777.777	-777.777	-777.777	1	23.1	M:\Monica\MSDATA\Kinases\SB\04252008Solcomp\J2_100X\Kinases_SB_04252008Solcomp_J2_100X_combo_mascot_results_MWQcomp.html		1	-777.777	-777.777	M:\Monica\MSDATA\Kinases\SB\04252008Solcomp\J2_100X\m05012008_sbsoly_12_100x_j2_5.raw		0	998.4378847		0	TRUE	0	-777.777
-1	1	0	0.07	0.18	IPI:IPI00220327.3	66149	SPACER	SWISS-PROT:P04264|ENSEMBL:ENSP00000252244|REFSEQ:NP_006112|H-INV:HIT000261150|VEGA:OTTHUMP00000167602 Tax_Id=9606 Gene_Symbol=KRT1 Keratin, type II cytoskeletal 1	DVDGAYMTK	500.2261	998.4376	2	44	-777.777	-777.777	-777.777	-777.777	0	0	1607.2457	0	0	0	998.4379	500.2265815	998.4386376	0	FALSE			-777.777	-777.777	-777.777	1	30.9	M:\Monica\MSDATA\Kinases\SB\04252008Solcomp\J2_100X\Kinases_SB_04252008Solcomp_J2_100X_combo_mascot_results_MWQcomp.html		1	-777.777	-777.777	M:\Monica\MSDATA\Kinases\SB\04252008Solcomp\J2_100X\m05012008_sbsoly_12_100x_j2_5.raw		0	998.4378847		0	TRUE	0	-777.777
-1	1	0	0.07	0.18	IPI:IPI00220327.3	66149	SPACER	SWISS-PROT:P04264|ENSEMBL:ENSP00000252244|REFSEQ:NP_006112|H-INV:HIT000261150|VEGA:OTTHUMP00000167602 Tax_Id=9606 Gene_Symbol=KRT1 Keratin, type II cytoskeletal 1	DVDGAYMTK	500.226	998.4374	2	43	-777.777	-777.777	-777.777	-777.777	0	0	1845.3955	0	0	0	998.4379	500.2264815	998.4384376	0	FALSE			-777.777	-777.777	-777.777	1	21.9	M:\Monica\MSDATA\Kinases\SB\04252008Solcomp\J2_100X\Kinases_SB_04252008Solcomp_J2_100X_combo_mascot_results_MWQcomp.html		1	-777.777	-777.777	M:\Monica\MSDATA\Kinases\SB\04252008Solcomp\J2_100X\m05012008_sbsoly_12_100x_j2_4.raw		0	998.4378847		0	TRUE	0	-777.777
-1	1	0	0.07	0.18	IPI:IPI00220327.3	66149	SPACER	SWISS-PROT:P04264|ENSEMBL:ENSP00000252244|REFSEQ:NP_006112|H-INV:HIT000261150|VEGA:OTTHUMP00000167602 Tax_Id=9606 Gene_Symbol=KRT1 Keratin, type II cytoskeletal 1	DVDGAYMTK	500.226	998.4375	2	43	-777.777	-777.777	-777.777	-777.777	0	0	1821.5058	0	0	0	998.4379	500.2264815	998.4384376	0	FALSE			-777.777	-777.777	-777.777	1	29.6	M:\Monica\MSDATA\Kinases\SB\04252008Solcomp\J2_100X\Kinases_SB_04252008Solcomp_J2_100X_combo_mascot_results_MWQcomp.html		1	-777.777	-777.777	M:\Monica\MSDATA\Kinases\SB\04252008Solcomp\J2_100X\m05012008_sbsoly_12_100x_j2_5.raw		0	998.4378847		0	TRUE	0	-777.777
-1	1	0	0.07	0.18	IPI:IPI00220327.3	66149	SPACER	SWISS-PROT:P04264|ENSEMBL:ENSP00000252244|REFSEQ:NP_006112|H-INV:HIT000261150|VEGA:OTTHUMP00000167602 Tax_Id=9606 Gene_Symbol=KRT1 Keratin, type II cytoskeletal 1	DVDGAYMTK	500.2261	998.4376	2	43	-777.777	-777.777	-777.777	-777.777	0	0	1912.7966	0	0	0	998.4379	500.2265815	998.4386376	0	FALSE			-777.777	-777.777	-777.777	1	35.8	M:\Monica\MSDATA\Kinases\SB\04252008Solcomp\J2_100X\Kinases_SB_04252008Solcomp_J2_100X_combo_mascot_results_MWQcomp.html		1	-777.777	-777.777	M:\Monica\MSDATA\Kinases\SB\04252008Solcomp\J2_100X\m05012008_sbsoly_12_100x_j2_5.raw		0	998.4378847		0	TRUE	0	-777.777
-1	1	0	0.07	0.18	IPI:IPI00220327.3	66149	SPACER	SWISS-PROT:P04264|ENSEMBL:ENSP00000252244|REFSEQ:NP_006112|H-INV:HIT000261150|VEGA:OTTHUMP00000167602 Tax_Id=9606 Gene_Symbol=KRT1 Keratin, type II cytoskeletal 1	DVDGAYMTK	500.2261	998.4376	2	42	-777.777	-777.777	-777.777	-777.777	0	0	1576.1157	0	0	0	998.4379	500.2265815	998.4386376	0	FALSE			-777.777	-777.777	-777.777	1	27.9	M:\Monica\MSDATA\Kinases\SB\04252008Solcomp\J2_100X\Kinases_SB_04252008Solcomp_J2_100X_combo_mascot_results_MWQcomp.html		1	-777.777	-777.777	M:\Monica\MSDATA\Kinases\SB\04252008Solcomp\J2_100X\m05012008_sbsoly_12_100x_j2_5.raw		0	998.4378847		0	TRUE	0	-777.777
-1	1	0	0.07	0.18	IPI:IPI00220327.3	66149	SPACER	SWISS-PROT:P04264|ENSEMBL:ENSP00000252244|REFSEQ:NP_006112|H-INV:HIT000261150|VEGA:OTTHUMP00000167602 Tax_Id=9606 Gene_Symbol=KRT1 Keratin, type II cytoskeletal 1	DVDGAYMTK	500.2261	998.4376	2	42	-777.777	-777.777	-777.777	-777.777	0	0	1515.3761	0	0	0	998.4379	500.2265815	998.4386376	0	FALSE			-777.777	-777.777	-777.777	1	21.7	M:\Monica\MSDATA\Kinases\SB\04252008Solcomp\J2_100X\Kinases_SB_04252008Solcomp_J2_100X_combo_mascot_results_MWQcomp.html		1	-777.777	-777.777	M:\Monica\MSDATA\Kinases\SB\04252008Solcomp\J2_100X\m05012008_sbsoly_12_100x_j2_5.raw		0	998.4378847		0	TRUE	0	-777.777
-1	1	0	0.07	0.18	IPI:IPI00220327.3	66149	SPACER	SWISS-PROT:P04264|ENSEMBL:ENSP00000252244|REFSEQ:NP_006112|H-INV:HIT000261150|VEGA:OTTHUMP00000167602 Tax_Id=9606 Gene_Symbol=KRT1 Keratin, type II cytoskeletal 1	DVDGAYMTK	500.226	998.4374	2	41	-777.777	-777.777	-777.777	-777.777	0	0	1789.7873	0	0	0	998.4379	500.2264815	998.4384376	0	FALSE			-777.777	-777.777	-777.777	1	28.3	M:\Monica\MSDATA\Kinases\SB\04252008Solcomp\J2_100X\Kinases_SB_04252008Solcomp_J2_100X_combo_mascot_results_MWQcomp.html		1	-777.777	-777.777	M:\Monica\MSDATA\Kinases\SB\04252008Solcomp\J2_100X\m05012008_sbsoly_12_100x_j2_5.raw		0	998.4378847		0	TRUE	0	-777.777
-1	1	0	0.07	0.18	IPI:IPI00220327.3	66149	SPACER	SWISS-PROT:P04264|ENSEMBL:ENSP00000252244|REFSEQ:NP_006112|H-INV:HIT000261150|VEGA:OTTHUMP00000167602 Tax_Id=9606 Gene_Symbol=KRT1 Keratin, type II cytoskeletal 1	DVDGAYMTK	500.2261	998.4376	2	41	-777.777	-777.777	-777.777	-777.777	0	0	1851.6572	0	0	0	998.4379	500.2265815	998.4386376	0	FALSE			-777.777	-777.777	-777.777	1	35.5	M:\Monica\MSDATA\Kinases\SB\04252008Solcomp\J2_100X\Kinases_SB_04252008Solcomp_J2_100X_combo_mascot_results_MWQcomp.html		1	-777.777	-777.777	M:\Monica\MSDATA\Kinases\SB\04252008Solcomp\J2_100X\m05012008_sbsoly_12_100x_j2_5.raw		0	998.4378847		0	TRUE	0	-777.777
-1	1	0	0.07	0.18	IPI:IPI00220327.3	66149	SPACER	SWISS-PROT:P04264|ENSEMBL:ENSP00000252244|REFSEQ:NP_006112|H-INV:HIT000261150|VEGA:OTTHUMP00000167602 Tax_Id=9606 Gene_Symbol=KRT1 Keratin, type II cytoskeletal 1	DVDGAYMTK	508.2233	1014.432	2	41	-777.777	-777.777	-777.777	-777.777	0	0	851.2504	855.0681681	855.1768	3393.57166	1014.4328	508.2237511	1014.432977	1014.432789	FALSE			-777.777	-777.777	-777.777	1	18.9	M:\Monica\MSDATA\Kinases\SB\04252008Solcomp\J2_100X\Kinases_SB_04252008Solcomp_J2_100X_combo_mascot_results_MWQcomp.html	1Met(ox)	1	-777.777	-777.777	M:\Monica\MSDATA\Kinases\SB\04252008Solcomp\J2_100X\m05012008_sbsoly_12_100x_j2_3.raw		0	998.4378847		508.2232519	TRUE	508.223703	-777.777
-1	1	0	0.07	0.18	IPI:IPI00220327.3	66149	SPACER	SWISS-PROT:P04264|ENSEMBL:ENSP00000252244|REFSEQ:NP_006112|H-INV:HIT000261150|VEGA:OTTHUMP00000167602 Tax_Id=9606 Gene_Symbol=KRT1 Keratin, type II cytoskeletal 1	DVDGAYMTK	500.226	998.4374	2	40	-777.777	-777.777	-777.777	-777.777	0	0	1875.7782	0	0	0	998.4379	500.2264815	998.4384376	0	FALSE			-777.777	-777.777	-777.777	1	34.2	M:\Monica\MSDATA\Kinases\SB\04252008Solcomp\J2_100X\Kinases_SB_04252008Solcomp_J2_100X_combo_mascot_results_MWQcomp.html		1	-777.777	-777.777	M:\Monica\MSDATA\Kinases\SB\04252008Solcomp\J2_100X\m05012008_sbsoly_12_100x_j2_4.raw		0	998.4378847		0	TRUE	0	-777.777
-1	1	0	0.07	0.18	IPI:IPI00220327.3	66149	SPACER	SWISS-PROT:P04264|ENSEMBL:ENSP00000252244|REFSEQ:NP_006112|H-INV:HIT000261150|VEGA:OTTHUMP00000167602 Tax_Id=9606 Gene_Symbol=KRT1 Keratin, type II cytoskeletal 1	DVDGAYMTK	500.2263	998.438	2	40	-777.777	-777.777	-777.777	-777.777	2124.55756	20.01132357	2116.0319	2122.445946	2125.4271	5208.17268	998.4379	500.2267815	998.4390376	998.438914	FALSE			-777.777	-777.777	-777.777	1	21.9	M:\Monica\MSDATA\Kinases\SB\04252008Solcomp\J2_100X\Kinases_SB_04252008Solcomp_J2_100X_combo_mascot_results_MWQcomp.html		1	-777.777	-777.777	M:\Monica\MSDATA\Kinases\SB\04252008Solcomp\J2_100X\m05012008_sbsoly_12_100x_j2_3.raw		2527816.859	998.4378847		500.2262377	TRUE	500.2267192	-777.777
-1	1	0	0.07	0.18	IPI:IPI00220327.3	66149	SPACER	SWISS-PROT:P04264|ENSEMBL:ENSP00000252244|REFSEQ:NP_006112|H-INV:HIT000261150|VEGA:OTTHUMP00000167602 Tax_Id=9606 Gene_Symbol=KRT1 Keratin, type II cytoskeletal 1	DVDGAYMTK	500.226	998.4375	2	39	-777.777	-777.777	-777.777	-777.777	0	0	1814.5865	0	0	0	998.4379	500.2264815	998.4384376	0	FALSE			-777.777	-777.777	-777.777	1	19	M:\Monica\MSDATA\Kinases\SB\04252008Solcomp\J2_100X\Kinases_SB_04252008Solcomp_J2_100X_combo_mascot_results_MWQcomp.html		1	-777.777	-777.777	M:\Monica\MSDATA\Kinases\SB\04252008Solcomp\J2_100X\m05012008_sbsoly_12_100x_j2_4.raw		0	998.4378847		0	TRUE	0	-777.777
-1	1	0	0.07	0.18	IPI:IPI00220327.3	66149	SPACER	SWISS-PROT:P04264|ENSEMBL:ENSP00000252244|REFSEQ:NP_006112|H-INV:HIT000261150|VEGA:OTTHUMP00000167602 Tax_Id=9606 Gene_Symbol=KRT1 Keratin, type II cytoskeletal 1	DVDGAYMTK	508.2221	1014.4297	2	38	-777.777	-777.777	-777.777	-777.777	0	0	712.4318	717.3661588	717.3058	1857.472344	1014.4328	508.2225511	1014.430577	1014.431759	FALSE			-777.777	-777.777	-777.777	1	26.1	M:\Monica\MSDATA\Kinases\SB\04252008Solcomp\J2_100X\Kinases_SB_04252008Solcomp_J2_100X_combo_mascot_results_MWQcomp.html	1Met(ox)	1	-777.777	-777.777	M:\Monica\MSDATA\Kinases\SB\04252008Solcomp\J2_100X\m05012008_sbsoly_12_100x_j2_6.raw		0	998.4378847		508.223069	TRUE	508.2235201	-777.777
-1	1	0	0.07	0.18	IPI:IPI00220327.3	66149	SPACER	SWISS-PROT:P04264|ENSEMBL:ENSP00000252244|REFSEQ:NP_006112|H-INV:HIT000261150|VEGA:OTTHUMP00000167602 Tax_Id=9606 Gene_Symbol=KRT1 Keratin, type II cytoskeletal 1	DVDGAYMTK	500.226	998.4374	2	35	-777.777	-777.777	-777.777	-777.777	0	0	1966.866	0	0	0	998.4379	500.2264815	998.4384376	0	FALSE			-777.777	-777.777	-777.777	1	23.4	M:\Monica\MSDATA\Kinases\SB\04252008Solcomp\J2_100X\Kinases_SB_04252008Solcomp_J2_100X_combo_mascot_results_MWQcomp.html		1	-777.777	-777.777	M:\Monica\MSDATA\Kinases\SB\04252008Solcomp\J2_100X\m05012008_sbsoly_12_100x_j2_4.raw		0	998.4378847		0	TRUE	0	-777.777
-1	1	0	0.07	0.18	IPI:IPI00220327.3	66149	SPACER	SWISS-PROT:P04264|ENSEMBL:ENSP00000252244|REFSEQ:NP_006112|H-INV:HIT000261150|VEGA:OTTHUMP00000167602 Tax_Id=9606 Gene_Symbol=KRT1 Keratin, type II cytoskeletal 1	DVDGAYMTK	500.226	998.4375	2	35	-777.777	-777.777	-777.777	-777.777	0	0	1659.5463	0	0	0	998.4379	500.2264815	998.4384376	0	FALSE			-777.777	-777.777	-777.777	1	27.6	M:\Monica\MSDATA\Kinases\SB\04252008Solcomp\J2_100X\Kinases_SB_04252008Solcomp_J2_100X_combo_mascot_results_MWQcomp.html		1	-777.777	-777.777	M:\Monica\MSDATA\Kinases\SB\04252008Solcomp\J2_100X\m05012008_sbsoly_12_100x_j2_4.raw		0	998.4378847		0	TRUE	0	-777.777
-1	1	0	0.07	0.18	IPI:IPI00220327.3	66149	SPACER	SWISS-PROT:P04264|ENSEMBL:ENSP00000252244|REFSEQ:NP_006112|H-INV:HIT000261150|VEGA:OTTHUMP00000167602 Tax_Id=9606 Gene_Symbol=KRT1 Keratin, type II cytoskeletal 1	DVDGAYMTK	500.2261	998.4377	2	34	-777.777	-777.777	-777.777	-777.777	0	0	1720.8961	0	0	0	998.4379	500.2265815	998.4386376	0	FALSE			-777.777	-777.777	-777.777	1	25.3	M:\Monica\MSDATA\Kinases\SB\04252008Solcomp\J2_100X\Kinases_SB_04252008Solcomp_J2_100X_combo_mascot_results_MWQcomp.html		1	-777.777	-777.777	M:\Monica\MSDATA\Kinases\SB\04252008Solcomp\J2_100X\m05012008_sbsoly_12_100x_j2_4.raw		0	998.4378847		0	TRUE	0	-777.777
-1	1	0	0.07	0.18	IPI:IPI00220327.3	66149	SPACER	SWISS-PROT:P04264|ENSEMBL:ENSP00000252244|REFSEQ:NP_006112|H-INV:HIT000261150|VEGA:OTTHUMP00000167602 Tax_Id=9606 Gene_Symbol=KRT1 Keratin, type II cytoskeletal 1	DVDGAYMTK	500.2253	998.436	2	33	-777.777	-777.777	-777.777	-777.777	0	0	1484.7656	1486.863138	1483.7749	115.2547276	998.4379	500.2257815	998.4370376	998.4369789	FALSE			-777.777	-777.777	-777.777	1	19.1	M:\Monica\MSDATA\Kinases\SB\04252008Solcomp\J2_100X\Kinases_SB_04252008Solcomp_J2_100X_combo_mascot_results_MWQcomp.html		1	-777.777	-777.777	M:\Monica\MSDATA\Kinases\SB\04252008Solcomp\J2_100X\m05012008_sbsoly_12_100x_j2_5.raw		0	998.4378847		500.22529	TRUE	500.2257715	-777.777
-1	1	0	0.07	0.18	IPI:IPI00220327.3	66149	SPACER	SWISS-PROT:P04264|ENSEMBL:ENSP00000252244|REFSEQ:NP_006112|H-INV:HIT000261150|VEGA:OTTHUMP00000167602 Tax_Id=9606 Gene_Symbol=KRT1 Keratin, type II cytoskeletal 1	DVDGAYMTK	500.2263	998.438	2	29	-777.777	-777.777	-777.777	-777.777	0	0	1690.036	0	0	0	998.4379	500.2267815	998.4390376	0	FALSE			-777.777	-777.777	-777.777	1	16.6	M:\Monica\MSDATA\Kinases\SB\04252008Solcomp\J2_100X\Kinases_SB_04252008Solcomp_J2_100X_combo_mascot_results_MWQcomp.html		1	-777.777	-777.777	M:\Monica\MSDATA\Kinases\SB\04252008Solcomp\J2_100X\m05012008_sbsoly_12_100x_j2_4.raw		0	998.4378847		0	TRUE	0	-777.777
-1	1	0	0.07	0.18	IPI:IPI00220327.3	66149	SPACER	SWISS-PROT:P04264|ENSEMBL:ENSP00000252244|REFSEQ:NP_006112|H-INV:HIT000261150|VEGA:OTTHUMP00000167602 Tax_Id=9606 Gene_Symbol=KRT1 Keratin, type II cytoskeletal 1	DVDGAYMTK	508.2233	1014.432	2	25	-777.777	-777.777	-777.777	-777.777	0	0	629.4342	628.6889	628.6889	539.9801404	1014.4328	508.2237511	1014.432977	1014.432914	FALSE			-777.777	-777.777	-777.777	1	14.4	M:\Monica\MSDATA\Kinases\SB\04252008Solcomp\J2_100X\Kinases_SB_04252008Solcomp_J2_100X_combo_mascot_results_MWQcomp.html	1Met(ox)	1	-777.777	-777.777	M:\Monica\MSDATA\Kinases\SB\04252008Solcomp\J2_100X\m05012008_sbsoly_12_100x_j2_1.raw		0	998.4378847		508.2232879	TRUE	508.223739	-777.777
-1	1	0	0.07	0.18	IPI:IPI00220327.3	66149	SPACER	SWISS-PROT:P04264|ENSEMBL:ENSP00000252244|REFSEQ:NP_006112|H-INV:HIT000261150|VEGA:OTTHUMP00000167602 Tax_Id=9606 Gene_Symbol=KRT1 Keratin, type II cytoskeletal 1	DVDGAYMTK	508.2232	1014.4319	2	25	-777.777	-777.777	-777.777	-777.777	0	0	830.8904	833.4843703	832.86	111.6230903	1014.4328	508.2236511	1014.432777	1014.432865	FALSE			-777.777	-777.777	-777.777	1	16.1	M:\Monica\MSDATA\Kinases\SB\04252008Solcomp\J2_100X\Kinases_SB_04252008Solcomp_J2_100X_combo_mascot_results_MWQcomp.html	1Met(ox)	1	-777.777	-777.777	M:\Monica\MSDATA\Kinases\SB\04252008Solcomp\J2_100X\m05012008_sbsoly_12_100x_j2_2.raw		0	998.4378847		508.2232781	TRUE	508.2237291	-777.777
-1	1	0	0.07	0.18	IPI:IPI00220327.3	66149	SPACER	SWISS-PROT:P04264|ENSEMBL:ENSP00000252244|REFSEQ:NP_006112|H-INV:HIT000261150|VEGA:OTTHUMP00000167602 Tax_Id=9606 Gene_Symbol=KRT1 Keratin, type II cytoskeletal 1	DVDGAYMTK	500.2261	998.4376	2	23	-777.777	-777.777	-777.777	-777.777	0	0	1943.1463	0	0	0	998.4379	500.2265815	998.4386376	0	FALSE			-777.777	-777.777	-777.777	1	11.7	M:\Monica\MSDATA\Kinases\SB\04252008Solcomp\J2_100X\Kinases_SB_04252008Solcomp_J2_100X_combo_mascot_results_MWQcomp.html		1	-777.777	-777.777	M:\Monica\MSDATA\Kinases\SB\04252008Solcomp\J2_100X\m05012008_sbsoly_12_100x_j2_5.raw		0	998.4378847		0	FALSE	0	-777.777
-1	1	0	0.07	0.18	IPI:IPI00220327.3	66149	SPACER	SWISS-PROT:P04264|ENSEMBL:ENSP00000252244|REFSEQ:NP_006112|H-INV:HIT000261150|VEGA:OTTHUMP00000167602 Tax_Id=9606 Gene_Symbol=KRT1 Keratin, type II cytoskeletal 1	DVDGAYMTK	500.2262	998.4378	2	22	-777.777	-777.777	-777.777	-777.777	0	0	694.2909	0	0	0	998.4379	500.2266815	998.4388376	0	FALSE			-777.777	-777.777	-777.777	1	11.8	M:\Monica\MSDATA\Kinases\SB\04252008Solcomp\J2_100X\Kinases_SB_04252008Solcomp_J2_100X_combo_mascot_results_MWQcomp.html		1	-777.777	-777.777	M:\Monica\MSDATA\Kinases\SB\04252008Solcomp\J2_100X\m05012008_sbsoly_12_100x_j2_1.raw		0	998.4378847		0	FALSE	0	-777.777
-1	1	0	0.07	0.18	IPI:IPI00220327.3	66149	SPACER	SWISS-PROT:P04264|ENSEMBL:ENSP00000252244|REFSEQ:NP_006112|H-INV:HIT000261150|VEGA:OTTHUMP00000167602 Tax_Id=9606 Gene_Symbol=KRT1 Keratin, type II cytoskeletal 1	DVDGAYMTK	500.2262	998.4379	2	20	-777.777	-777.777	-777.777	-777.777	0	0	1597.8878	0	0	0	998.4379	500.2266815	998.4388376	0	FALSE			-777.777	-777.777	-777.777	1	7.5	M:\Monica\MSDATA\Kinases\SB\04252008Solcomp\J2_100X\Kinases_SB_04252008Solcomp_J2_100X_combo_mascot_results_MWQcomp.html		1	-777.777	-777.777	M:\Monica\MSDATA\Kinases\SB\04252008Solcomp\J2_100X\m05012008_sbsoly_12_100x_j2_4.raw		0	998.4378847		0	FALSE	0	-777.777
-1	1	0	0.07	0.18	IPI:IPI00220327.3	66149	SPACER	SWISS-PROT:P04264|ENSEMBL:ENSP00000252244|REFSEQ:NP_006112|H-INV:HIT000261150|VEGA:OTTHUMP00000167602 Tax_Id=9606 Gene_Symbol=KRT1 Keratin, type II cytoskeletal 1	DVDGAYMTK	500.2262	998.4378	2	18	-777.777	-777.777	-777.777	-777.777	0	0	1567.1465	0	0	0	998.4379	500.2266815	998.4388376	0	FALSE			-777.777	-777.777	-777.777	1	17.8	M:\Monica\MSDATA\Kinases\SB\04252008Solcomp\J2_100X\Kinases_SB_04252008Solcomp_J2_100X_combo_mascot_results_MWQcomp.html		1	-777.777	-777.777	M:\Monica\MSDATA\Kinases\SB\04252008Solcomp\J2_100X\m05012008_sbsoly_12_100x_j2_4.raw		0	998.4378847		0	FALSE	0	-777.777
-1	1	0	0.07	0.18	IPI:IPI00220327.3	66149	SPACER	SWISS-PROT:P04264|ENSEMBL:ENSP00000252244|REFSEQ:NP_006112|H-INV:HIT000261150|VEGA:OTTHUMP00000167602 Tax_Id=9606 Gene_Symbol=KRT1 Keratin, type II cytoskeletal 1	DVDGAYMTK	500.2255	998.4364	2	17	-777.777	-777.777	-777.777	-777.777	0	0	1536.9921	0	0	0	998.4379	500.2259815	998.4374376	0	FALSE			-777.777	-777.777	-777.777	1	3.4	M:\Monica\MSDATA\Kinases\SB\04252008Solcomp\J2_100X\Kinases_SB_04252008Solcomp_J2_100X_combo_mascot_results_MWQcomp.html		1	-777.777	-777.777	M:\Monica\MSDATA\Kinases\SB\04252008Solcomp\J2_100X\m05012008_sbsoly_12_100x_j2_4.raw		0	998.4378847		0	FALSE	0	-777.777
-1	1	0	0.07	0.18	IPI:IPI00220327.3	66149	SPACER	SWISS-PROT:P04264|ENSEMBL:ENSP00000252244|REFSEQ:NP_006112|H-INV:HIT000261150|VEGA:OTTHUMP00000167602 Tax_Id=9606 Gene_Symbol=KRT1 Keratin, type II cytoskeletal 1	DVDGAYMTK	500.2262	998.4379	2	17	-777.777	-777.777	-777.777	-777.777	0	0	1628.8666	0	0	0	998.4379	500.2266815	998.4388376	0	FALSE			-777.777	-777.777	-777.777	1	9.6	M:\Monica\MSDATA\Kinases\SB\04252008Solcomp\J2_100X\Kinases_SB_04252008Solcomp_J2_100X_combo_mascot_results_MWQcomp.html		1	-777.777	-777.777	M:\Monica\MSDATA\Kinases\SB\04252008Solcomp\J2_100X\m05012008_sbsoly_12_100x_j2_4.raw		0	998.4378847		0	FALSE	0	-777.777
-1	1	0	0.07	0.18	IPI:IPI00220327.3	66149	SPACER	SWISS-PROT:P04264|ENSEMBL:ENSP00000252244|REFSEQ:NP_006112|H-INV:HIT000261150|VEGA:OTTHUMP00000167602 Tax_Id=9606 Gene_Symbol=KRT1 Keratin, type II cytoskeletal 1	DVDGAYMTK	500.2261	998.4376	2	15	-777.777	-777.777	-777.777	-777.777	0	0	1783.0154	0	0	0	998.4379	500.2265815	998.4386376	0	FALSE			-777.777	-777.777	-777.777	1	7.7	M:\Monica\MSDATA\Kinases\SB\04252008Solcomp\J2_100X\Kinases_SB_04252008Solcomp_J2_100X_combo_mascot_results_MWQcomp.html		1	-777.777	-777.777	M:\Monica\MSDATA\Kinases\SB\04252008Solcomp\J2_100X\m05012008_sbsoly_12_100x_j2_4.raw		0	998.4378847		0	FALSE	0	-777.777
-1	1	0	0.07	0.18	IPI:IPI00220327.3	66149	SPACER	SWISS-PROT:P04264|ENSEMBL:ENSP00000252244|REFSEQ:NP_006112|H-INV:HIT000261150|VEGA:OTTHUMP00000167602 Tax_Id=9606 Gene_Symbol=KRT1 Keratin, type II cytoskeletal 1	DVDGAYMTK	500.226	998.4375	2	12	-777.777	-777.777	-777.777	-777.777	0	0	2080.7187	0	0	0	998.4379	500.2264815	998.4384376	0	FALSE			-777.777	-777.777	-777.777	1	2.4	M:\Monica\MSDATA\Kinases\SB\04252008Solcomp\J2_100X\Kinases_SB_04252008Solcomp_J2_100X_combo_mascot_results_MWQcomp.html		1	-777.777	-777.777	M:\Monica\MSDATA\Kinases\SB\04252008Solcomp\J2_100X\m05012008_sbsoly_12_100x_j2_4.raw		0	998.4378847		0	FALSE	0	-777.777
-1	1	0	0.07	0.18	IPI:IPI00220327.3	66149	SPACER	SWISS-PROT:P04264|ENSEMBL:ENSP00000252244|REFSEQ:NP_006112|H-INV:HIT000261150|VEGA:OTTHUMP00000167602 Tax_Id=9606 Gene_Symbol=KRT1 Keratin, type II cytoskeletal 1	DYQELMNTK	579.2597	1156.5049	2	56	-777.777	-777.777	-777.777	-777.777	0	0	2121.678	2118.666624	2116.6095	10395.08068	1156.507	579.2598809	1156.505236	1156.505327	FALSE			-777.777	-777.777	-777.777	1	43.8	M:\Monica\MSDATA\Kinases\SB\04252008Solcomp\J2_100X\Kinases_SB_04252008Solcomp_J2_100X_combo_mascot_results_MWQcomp.html	1Met(ox)	1	-777.777	-777.777	M:\Monica\MSDATA\Kinases\SB\04252008Solcomp\J2_100X\m05012008_sbsoly_12_100x_j2_5.raw		0	1140.512125		579.2597211	TRUE	579.259902	-777.777
-1	1	0	0.07	0.18	IPI:IPI00220327.3	66149	SPACER	SWISS-PROT:P04264|ENSEMBL:ENSP00000252244|REFSEQ:NP_006112|H-INV:HIT000261150|VEGA:OTTHUMP00000167602 Tax_Id=9606 Gene_Symbol=KRT1 Keratin, type II cytoskeletal 1	DYQELMNTK	579.2598	1156.505	2	56	-777.777	-777.777	-777.777	-777.777	2114.208	0	2091.6667	2103.859825	2108.416	3115.112254	1156.507	579.2599809	1156.505436	1156.505894	FALSE			-777.777	-777.777	-777.777	1	44.8	M:\Monica\MSDATA\Kinases\SB\04252008Solcomp\J2_100X\Kinases_SB_04252008Solcomp_J2_100X_combo_mascot_results_MWQcomp.html	1Met(ox)	1	-777.777	-777.777	M:\Monica\MSDATA\Kinases\SB\04252008Solcomp\J2_100X\m05012008_sbsoly_12_100x_j2_6.raw		575508.158	1140.512125		579.2598135	TRUE	579.2599944	-777.777
-1	1	0	0.07	0.18	IPI:IPI00220327.3	66149	SPACER	SWISS-PROT:P04264|ENSEMBL:ENSP00000252244|REFSEQ:NP_006112|H-INV:HIT000261150|VEGA:OTTHUMP00000167602 Tax_Id=9606 Gene_Symbol=KRT1 Keratin, type II cytoskeletal 1	DYQELMNTK	571.2633	1140.512	2	51	-777.777	-777.777	-777.777	-777.777	2549.587	0	2548.2535	2551.179636	2551.9589	4598.452461	1140.5121	571.2635113	1140.512497	1140.512659	FALSE			-777.777	-777.777	-777.777	1	43.6	M:\Monica\MSDATA\Kinases\SB\04252008Solcomp\J2_100X\Kinases_SB_04252008Solcomp_J2_100X_combo_mascot_results_MWQcomp.html		1	-777.777	-777.777	M:\Monica\MSDATA\Kinases\SB\04252008Solcomp\J2_100X\m05012008_sbsoly_12_100x_j2_1.raw		1460222.414	1140.512125		571.2633151	TRUE	571.2635264	-777.777
-1	1	0	0.07	0.18	IPI:IPI00220327.3	66149	SPACER	SWISS-PROT:P04264|ENSEMBL:ENSP00000252244|REFSEQ:NP_006112|H-INV:HIT000261150|VEGA:OTTHUMP00000167602 Tax_Id=9606 Gene_Symbol=KRT1 Keratin, type II cytoskeletal 1	DYQELMNTK	579.2609	1156.5073	2	51	-777.777	-777.777	-777.777	-777.777	2114.452378	9.96965843	2105.158	2116.517717	2116.4704	12398.08409	1156.507	579.2610809	1156.507636	1156.506235	FALSE			-777.777	-777.777	-777.777	1	34.8	M:\Monica\MSDATA\Kinases\SB\04252008Solcomp\J2_100X\Kinases_SB_04252008Solcomp_J2_100X_combo_mascot_results_MWQcomp.html	1Met(ox)	1	-777.777	-777.777	M:\Monica\MSDATA\Kinases\SB\04252008Solcomp\J2_100X\m05012008_sbsoly_12_100x_j2_4.raw		4690462.871	1140.512125		579.259875	TRUE	579.2600559	-777.777
-1	1	0	0.07	0.18	IPI:IPI00220327.3	66149	SPACER	SWISS-PROT:P04264|ENSEMBL:ENSP00000252244|REFSEQ:NP_006112|H-INV:HIT000261150|VEGA:OTTHUMP00000167602 Tax_Id=9606 Gene_Symbol=KRT1 Keratin, type II cytoskeletal 1	DYQELMNTK	579.26	1156.5054	2	51	-777.777	-777.777	-777.777	-777.777	2143.3807	0	2141.9371	2143.586706	2145.3338	6338.823131	1156.507	579.2601809	1156.505836	1156.506858	FALSE			-777.777	-777.777	-777.777	1	38.2	M:\Monica\MSDATA\Kinases\SB\04252008Solcomp\J2_100X\Kinases_SB_04252008Solcomp_J2_100X_combo_mascot_results_MWQcomp.html	1Met(ox)	1	-777.777	-777.777	M:\Monica\MSDATA\Kinases\SB\04252008Solcomp\J2_100X\m05012008_sbsoly_12_100x_j2_3.raw		2408271.078	1140.512125		579.2600005	TRUE	579.2601814	-777.777
-1	1	0	0.07	0.18	IPI:IPI00220327.3	66149	SPACER	SWISS-PROT:P04264|ENSEMBL:ENSP00000252244|REFSEQ:NP_006112|H-INV:HIT000261150|VEGA:OTTHUMP00000167602 Tax_Id=9606 Gene_Symbol=KRT1 Keratin, type II cytoskeletal 1	DYQELMNTK	579.2597	1156.5048	2	50	-777.777	-777.777	-777.777	-777.777	0	0	1407.4375	0	0	0	1156.507	579.2598809	1156.505236	0	FALSE			-777.777	-777.777	-777.777	1	38.6	M:\Monica\MSDATA\Kinases\SB\04252008Solcomp\J2_100X\Kinases_SB_04252008Solcomp_J2_100X_combo_mascot_results_MWQcomp.html	1Met(ox)	1	-777.777	-777.777	M:\Monica\MSDATA\Kinases\SB\04252008Solcomp\J2_100X\m05012008_sbsoly_12_100x_j2_5.raw		0	1140.512125		0	TRUE	0	-777.777
-1	1	0	0.07	0.18	IPI:IPI00220327.3	66149	SPACER	SWISS-PROT:P04264|ENSEMBL:ENSP00000252244|REFSEQ:NP_006112|H-INV:HIT000261150|VEGA:OTTHUMP00000167602 Tax_Id=9606 Gene_Symbol=KRT1 Keratin, type II cytoskeletal 1	DYQELMNTK	579.2599	1156.5052	2	50	-777.777	-777.777	-777.777	-777.777	0	0	2025.1669	0	0	0	1156.507	579.2600809	1156.505636	0	FALSE			-777.777	-777.777	-777.777	1	35.5	M:\Monica\MSDATA\Kinases\SB\04252008Solcomp\J2_100X\Kinases_SB_04252008Solcomp_J2_100X_combo_mascot_results_MWQcomp.html	1Met(ox)	1	-777.777	-777.777	M:\Monica\MSDATA\Kinases\SB\04252008Solcomp\J2_100X\m05012008_sbsoly_12_100x_j2_5.raw		0	1140.512125		0	TRUE	0	-777.777
-1	1	0	0.07	0.18	IPI:IPI00220327.3	66149	SPACER	SWISS-PROT:P04264|ENSEMBL:ENSP00000252244|REFSEQ:NP_006112|H-INV:HIT000261150|VEGA:OTTHUMP00000167602 Tax_Id=9606 Gene_Symbol=KRT1 Keratin, type II cytoskeletal 1	DYQELMNTK	579.2601	1156.5057	2	50	-777.777	-777.777	-777.777	-777.777	0	0	1964.2652	0	0	0	1156.507	579.2602809	1156.506036	0	FALSE			-777.777	-777.777	-777.777	1	33.7	M:\Monica\MSDATA\Kinases\SB\04252008Solcomp\J2_100X\Kinases_SB_04252008Solcomp_J2_100X_combo_mascot_results_MWQcomp.html	1Met(ox)	1	-777.777	-777.777	M:\Monica\MSDATA\Kinases\SB\04252008Solcomp\J2_100X\m05012008_sbsoly_12_100x_j2_5.raw		0	1140.512125		0	TRUE	0	-777.777
-1	1	0	0.07	0.18	IPI:IPI00220327.3	66149	SPACER	SWISS-PROT:P04264|ENSEMBL:ENSP00000252244|REFSEQ:NP_006112|H-INV:HIT000261150|VEGA:OTTHUMP00000167602 Tax_Id=9606 Gene_Symbol=KRT1 Keratin, type II cytoskeletal 1	DYQELMNTK	571.2632	1140.5119	2	49	-777.777	-777.777	-777.777	-777.777	2550.981925	9.503533335	2547.3723	2548.63821	2549.4781	17688.31583	1140.5121	571.2634113	1140.512297	1140.51241	FALSE			-777.777	-777.777	-777.777	1	40.4	M:\Monica\MSDATA\Kinases\SB\04252008Solcomp\J2_100X\Kinases_SB_04252008Solcomp_J2_100X_combo_mascot_results_MWQcomp.html		1	-777.777	-777.777	M:\Monica\MSDATA\Kinases\SB\04252008Solcomp\J2_100X\m05012008_sbsoly_12_100x_j2_4.raw		6703570.563	1140.512125		571.2632538	TRUE	571.2634651	-777.777
-1	1	0	0.07	0.18	IPI:IPI00220327.3	66149	SPACER	SWISS-PROT:P04264|ENSEMBL:ENSP00000252244|REFSEQ:NP_006112|H-INV:HIT000261150|VEGA:OTTHUMP00000167602 Tax_Id=9606 Gene_Symbol=KRT1 Keratin, type II cytoskeletal 1	DYQELMNTK	579.261	1156.5074	2	49	-777.777	-777.777	-777.777	-777.777	0	0	1777.0791	0	0	0	1156.507	579.2611809	1156.507836	0	FALSE			-777.777	-777.777	-777.777	1	36.3	M:\Monica\MSDATA\Kinases\SB\04252008Solcomp\J2_100X\Kinases_SB_04252008Solcomp_J2_100X_combo_mascot_results_MWQcomp.html	1Met(ox)	1	-777.777	-777.777	M:\Monica\MSDATA\Kinases\SB\04252008Solcomp\J2_100X\m05012008_sbsoly_12_100x_j2_4.raw		0	1140.512125		0	TRUE	0	-777.777
-1	1	0	0.07	0.18	IPI:IPI00220327.3	66149	SPACER	SWISS-PROT:P04264|ENSEMBL:ENSP00000252244|REFSEQ:NP_006112|H-INV:HIT000261150|VEGA:OTTHUMP00000167602 Tax_Id=9606 Gene_Symbol=KRT1 Keratin, type II cytoskeletal 1	DYQELMNTK	579.2599	1156.5052	2	49	-777.777	-777.777	-777.777	-777.777	0	0	1656.6764	0	0	0	1156.507	579.2600809	1156.505636	0	FALSE			-777.777	-777.777	-777.777	1	39.8	M:\Monica\MSDATA\Kinases\SB\04252008Solcomp\J2_100X\Kinases_SB_04252008Solcomp_J2_100X_combo_mascot_results_MWQcomp.html	1Met(ox)	1	-777.777	-777.777	M:\Monica\MSDATA\Kinases\SB\04252008Solcomp\J2_100X\m05012008_sbsoly_12_100x_j2_5.raw		0	1140.512125		0	TRUE	0	-777.777
-1	1	0	0.07	0.18	IPI:IPI00220327.3	66149	SPACER	SWISS-PROT:P04264|ENSEMBL:ENSP00000252244|REFSEQ:NP_006112|H-INV:HIT000261150|VEGA:OTTHUMP00000167602 Tax_Id=9606 Gene_Symbol=KRT1 Keratin, type II cytoskeletal 1	DYQELMNTK	579.2597	1156.5049	2	49	-777.777	-777.777	-777.777	-777.777	0	0	1355.9375	0	0	0	1156.507	579.2598809	1156.505236	0	FALSE			-777.777	-777.777	-777.777	1	37.6	M:\Monica\MSDATA\Kinases\SB\04252008Solcomp\J2_100X\Kinases_SB_04252008Solcomp_J2_100X_combo_mascot_results_MWQcomp.html	1Met(ox)	1	-777.777	-777.777	M:\Monica\MSDATA\Kinases\SB\04252008Solcomp\J2_100X\m05012008_sbsoly_12_100x_j2_6.raw		0	1140.512125		0	TRUE	0	-777.777
-1	1	0	0.07	0.18	IPI:IPI00220327.3	66149	SPACER	SWISS-PROT:P04264|ENSEMBL:ENSP00000252244|REFSEQ:NP_006112|H-INV:HIT000261150|VEGA:OTTHUMP00000167602 Tax_Id=9606 Gene_Symbol=KRT1 Keratin, type II cytoskeletal 1	DYQELMNTK	579.2601	1156.5056	2	47	-777.777	-777.777	-777.777	-777.777	0	0	1501.5049	0	0	0	1156.507	579.2602809	1156.506036	0	FALSE			-777.777	-777.777	-777.777	1	38.4	M:\Monica\MSDATA\Kinases\SB\04252008Solcomp\J2_100X\Kinases_SB_04252008Solcomp_J2_100X_combo_mascot_results_MWQcomp.html	1Met(ox)	1	-777.777	-777.777	M:\Monica\MSDATA\Kinases\SB\04252008Solcomp\J2_100X\m05012008_sbsoly_12_100x_j2_5.raw		0	1140.512125		0	TRUE	0	-777.777
-1	1	0	0.07	0.18	IPI:IPI00220327.3	66149	SPACER	SWISS-PROT:P04264|ENSEMBL:ENSP00000252244|REFSEQ:NP_006112|H-INV:HIT000261150|VEGA:OTTHUMP00000167602 Tax_Id=9606 Gene_Symbol=KRT1 Keratin, type II cytoskeletal 1	DYQELMNTK	579.26	1156.5054	2	46	-777.777	-777.777	-777.777	-777.777	0	0	2055.7856	0	0	0	1156.507	579.2601809	1156.505836	0	FALSE			-777.777	-777.777	-777.777	1	31.3	M:\Monica\MSDATA\Kinases\SB\04252008Solcomp\J2_100X\Kinases_SB_04252008Solcomp_J2_100X_combo_mascot_results_MWQcomp.html	1Met(ox)	1	-777.777	-777.777	M:\Monica\MSDATA\Kinases\SB\04252008Solcomp\J2_100X\m05012008_sbsoly_12_100x_j2_4.raw		0	1140.512125		0	TRUE	0	-777.777
-1	1	0	0.07	0.18	IPI:IPI00220327.3	66149	SPACER	SWISS-PROT:P04264|ENSEMBL:ENSP00000252244|REFSEQ:NP_006112|H-INV:HIT000261150|VEGA:OTTHUMP00000167602 Tax_Id=9606 Gene_Symbol=KRT1 Keratin, type II cytoskeletal 1	DYQELMNTK	571.2632	1140.5118	2	45	-777.777	-777.777	-777.777	-777.777	0	0	2552.7825	2554.141093	2554.9397	15363.3315	1140.5121	571.2634113	1140.512297	1140.512738	FALSE			-777.777	-777.777	-777.777	1	30.3	M:\Monica\MSDATA\Kinases\SB\04252008Solcomp\J2_100X\Kinases_SB_04252008Solcomp_J2_100X_combo_mascot_results_MWQcomp.html		1	-777.777	-777.777	M:\Monica\MSDATA\Kinases\SB\04252008Solcomp\J2_100X\m05012008_sbsoly_12_100x_j2_3.raw		0	1140.512125		571.2633366	TRUE	571.2635478	-777.777
-1	1	0	0.07	0.18	IPI:IPI00220327.3	66149	SPACER	SWISS-PROT:P04264|ENSEMBL:ENSP00000252244|REFSEQ:NP_006112|H-INV:HIT000261150|VEGA:OTTHUMP00000167602 Tax_Id=9606 Gene_Symbol=KRT1 Keratin, type II cytoskeletal 1	DYQELMNTK	571.2634	1140.5122	2	44	-777.777	-777.777	-777.777	-777.777	2573.3701	0	2565.6642	2568.566574	2569.1635	13577.27752	1140.5121	571.2636113	1140.512697	1140.51167	FALSE			-777.777	-777.777	-777.777	1	34.3	M:\Monica\MSDATA\Kinases\SB\04252008Solcomp\J2_100X\Kinases_SB_04252008Solcomp_J2_100X_combo_mascot_results_MWQcomp.html		1	-777.777	-777.777	M:\Monica\MSDATA\Kinases\SB\04252008Solcomp\J2_100X\m05012008_sbsoly_12_100x_j2_5.raw		1162606.653	1140.512125		571.2631003	TRUE	571.2633116	-777.777
-1	1	0	0.07	0.18	IPI:IPI00220327.3	66149	SPACER	SWISS-PROT:P04264|ENSEMBL:ENSP00000252244|REFSEQ:NP_006112|H-INV:HIT000261150|VEGA:OTTHUMP00000167602 Tax_Id=9606 Gene_Symbol=KRT1 Keratin, type II cytoskeletal 1	DYQELMNTK	571.2629	1140.5113	2	44	-777.777	-777.777	-777.777	-777.777	2577.536181	13.5798	2574.1805	2577.331343	2578.0595	9840.679281	1140.5121	571.2631113	1140.511697	1140.510956	FALSE			-777.777	-777.777	-777.777	1	35.7	M:\Monica\MSDATA\Kinases\SB\04252008Solcomp\J2_100X\Kinases_SB_04252008Solcomp_J2_100X_combo_mascot_results_MWQcomp.html		1	-777.777	-777.777	M:\Monica\MSDATA\Kinases\SB\04252008Solcomp\J2_100X\m05012008_sbsoly_12_100x_j2_6.raw		2556081.168	1140.512125		571.2629765	TRUE	571.2631878	-777.777
-1	1	0	0.07	0.18	IPI:IPI00220327.3	66149	SPACER	SWISS-PROT:P04264|ENSEMBL:ENSP00000252244|REFSEQ:NP_006112|H-INV:HIT000261150|VEGA:OTTHUMP00000167602 Tax_Id=9606 Gene_Symbol=KRT1 Keratin, type II cytoskeletal 1	DYQELMNTK	579.2608	1156.5071	2	43	-777.777	-777.777	-777.777	-777.777	0	0	1440.8924	0	0	0	1156.507	579.2609809	1156.507436	0	FALSE			-777.777	-777.777	-777.777	1	36.1	M:\Monica\MSDATA\Kinases\SB\04252008Solcomp\J2_100X\Kinases_SB_04252008Solcomp_J2_100X_combo_mascot_results_MWQcomp.html	1Met(ox)	1	-777.777	-777.777	M:\Monica\MSDATA\Kinases\SB\04252008Solcomp\J2_100X\m05012008_sbsoly_12_100x_j2_4.raw		0	1140.512125		0	TRUE	0	-777.777
-1	1	0	0.07	0.18	IPI:IPI00220327.3	66149	SPACER	SWISS-PROT:P04264|ENSEMBL:ENSP00000252244|REFSEQ:NP_006112|H-INV:HIT000261150|VEGA:OTTHUMP00000167602 Tax_Id=9606 Gene_Symbol=KRT1 Keratin, type II cytoskeletal 1	DYQELMNTK	579.2596	1156.5047	2	43	-777.777	-777.777	-777.777	-777.777	0	0	1438.8546	0	0	0	1156.507	579.2597809	1156.505036	0	FALSE			-777.777	-777.777	-777.777	1	32.7	M:\Monica\MSDATA\Kinases\SB\04252008Solcomp\J2_100X\Kinases_SB_04252008Solcomp_J2_100X_combo_mascot_results_MWQcomp.html	1Met(ox)	1	-777.777	-777.777	M:\Monica\MSDATA\Kinases\SB\04252008Solcomp\J2_100X\m05012008_sbsoly_12_100x_j2_5.raw		0	1140.512125		0	TRUE	0	-777.777
-1	1	0	0.07	0.18	IPI:IPI00220327.3	66149	SPACER	SWISS-PROT:P04264|ENSEMBL:ENSP00000252244|REFSEQ:NP_006112|H-INV:HIT000261150|VEGA:OTTHUMP00000167602 Tax_Id=9606 Gene_Symbol=KRT1 Keratin, type II cytoskeletal 1	DYQELMNTK	579.2598	1156.5051	2	43	-777.777	-777.777	-777.777	-777.777	0	0	2101.111	0	0	0	1156.507	579.2599809	1156.505436	0	FALSE			-777.777	-777.777	-777.777	1	25.1	M:\Monica\MSDATA\Kinases\SB\04252008Solcomp\J2_100X\Kinases_SB_04252008Solcomp_J2_100X_combo_mascot_results_MWQcomp.html	1Met(ox)	1	-777.777	-777.777	M:\Monica\MSDATA\Kinases\SB\04252008Solcomp\J2_100X\m05012008_sbsoly_12_100x_j2_5.raw		0	1140.512125		0	TRUE	0	-777.777
-1	1	0	0.07	0.18	IPI:IPI00220327.3	66149	SPACER	SWISS-PROT:P04264|ENSEMBL:ENSP00000252244|REFSEQ:NP_006112|H-INV:HIT000261150|VEGA:OTTHUMP00000167602 Tax_Id=9606 Gene_Symbol=KRT1 Keratin, type II cytoskeletal 1	DYQELMNTK	579.2597	1156.5049	2	43	-777.777	-777.777	-777.777	-777.777	0	0	1386.5558	0	0	0	1156.507	579.2598809	1156.505236	0	FALSE			-777.777	-777.777	-777.777	1	22.6	M:\Monica\MSDATA\Kinases\SB\04252008Solcomp\J2_100X\Kinases_SB_04252008Solcomp_J2_100X_combo_mascot_results_MWQcomp.html	1Met(ox)	1	-777.777	-777.777	M:\Monica\MSDATA\Kinases\SB\04252008Solcomp\J2_100X\m05012008_sbsoly_12_100x_j2_6.raw		0	1140.512125		0	TRUE	0	-777.777
-1	1	0	0.07	0.18	IPI:IPI00220327.3	66149	SPACER	SWISS-PROT:P04264|ENSEMBL:ENSP00000252244|REFSEQ:NP_006112|H-INV:HIT000261150|VEGA:OTTHUMP00000167602 Tax_Id=9606 Gene_Symbol=KRT1 Keratin, type II cytoskeletal 1	DYQELMNTK	579.2597	1156.5049	2	42	-777.777	-777.777	-777.777	-777.777	0	0	1686.9057	0	0	0	1156.507	579.2598809	1156.505236	0	FALSE			-777.777	-777.777	-777.777	1	28.3	M:\Monica\MSDATA\Kinases\SB\04252008Solcomp\J2_100X\Kinases_SB_04252008Solcomp_J2_100X_combo_mascot_results_MWQcomp.html	1Met(ox)	1	-777.777	-777.777	M:\Monica\MSDATA\Kinases\SB\04252008Solcomp\J2_100X\m05012008_sbsoly_12_100x_j2_5.raw		0	1140.512125		0	TRUE	0	-777.777
-1	1	0	0.07	0.18	IPI:IPI00220327.3	66149	SPACER	SWISS-PROT:P04264|ENSEMBL:ENSP00000252244|REFSEQ:NP_006112|H-INV:HIT000261150|VEGA:OTTHUMP00000167602 Tax_Id=9606 Gene_Symbol=KRT1 Keratin, type II cytoskeletal 1	DYQELMNTK	579.2597	1156.5049	2	42	-777.777	-777.777	-777.777	-777.777	0	0	1324.8089	0	0	0	1156.507	579.2598809	1156.505236	0	FALSE			-777.777	-777.777	-777.777	1	21.3	M:\Monica\MSDATA\Kinases\SB\04252008Solcomp\J2_100X\Kinases_SB_04252008Solcomp_J2_100X_combo_mascot_results_MWQcomp.html	1Met(ox)	1	-777.777	-777.777	M:\Monica\MSDATA\Kinases\SB\04252008Solcomp\J2_100X\m05012008_sbsoly_12_100x_j2_6.raw		0	1140.512125		0	TRUE	0	-777.777
-1	1	0	0.07	0.18	IPI:IPI00220327.3	66149	SPACER	SWISS-PROT:P04264|ENSEMBL:ENSP00000252244|REFSEQ:NP_006112|H-INV:HIT000261150|VEGA:OTTHUMP00000167602 Tax_Id=9606 Gene_Symbol=KRT1 Keratin, type II cytoskeletal 1	DYQELMNTK	579.2598	1156.505	2	42	-777.777	-777.777	-777.777	-777.777	0	0	2121.0404	0	0	0	1156.507	579.2599809	1156.505436	0	FALSE			-777.777	-777.777	-777.777	1	33.1	M:\Monica\MSDATA\Kinases\SB\04252008Solcomp\J2_100X\Kinases_SB_04252008Solcomp_J2_100X_combo_mascot_results_MWQcomp.html	1Met(ox)	1	-777.777	-777.777	M:\Monica\MSDATA\Kinases\SB\04252008Solcomp\J2_100X\m05012008_sbsoly_12_100x_j2_6.raw		0	1140.512125		0	TRUE	0	-777.777
-1	1	0	0.07	0.18	IPI:IPI00220327.3	66149	SPACER	SWISS-PROT:P04264|ENSEMBL:ENSP00000252244|REFSEQ:NP_006112|H-INV:HIT000261150|VEGA:OTTHUMP00000167602 Tax_Id=9606 Gene_Symbol=KRT1 Keratin, type II cytoskeletal 1	DYQELMNTK	579.26	1156.5054	2	41	-777.777	-777.777	-777.777	-777.777	0	0	2023.7209	0	0	0	1156.507	579.2601809	1156.505836	0	FALSE			-777.777	-777.777	-777.777	1	30.4	M:\Monica\MSDATA\Kinases\SB\04252008Solcomp\J2_100X\Kinases_SB_04252008Solcomp_J2_100X_combo_mascot_results_MWQcomp.html	1Met(ox)	1	-777.777	-777.777	M:\Monica\MSDATA\Kinases\SB\04252008Solcomp\J2_100X\m05012008_sbsoly_12_100x_j2_4.raw		0	1140.512125		0	TRUE	0	-777.777
-1	1	0	0.07	0.18	IPI:IPI00220327.3	66149	SPACER	SWISS-PROT:P04264|ENSEMBL:ENSP00000252244|REFSEQ:NP_006112|H-INV:HIT000261150|VEGA:OTTHUMP00000167602 Tax_Id=9606 Gene_Symbol=KRT1 Keratin, type II cytoskeletal 1	DYQELMNTK	579.2601	1156.5056	2	40	-777.777	-777.777	-777.777	-777.777	0	0	1901.5565	0	0	0	1156.507	579.2602809	1156.506036	0	FALSE			-777.777	-777.777	-777.777	1	32.8	M:\Monica\MSDATA\Kinases\SB\04252008Solcomp\J2_100X\Kinases_SB_04252008Solcomp_J2_100X_combo_mascot_results_MWQcomp.html	1Met(ox)	1	-777.777	-777.777	M:\Monica\MSDATA\Kinases\SB\04252008Solcomp\J2_100X\m05012008_sbsoly_12_100x_j2_4.raw		0	1140.512125		0	TRUE	0	-777.777
-1	1	0	0.07	0.18	IPI:IPI00220327.3	66149	SPACER	SWISS-PROT:P04264|ENSEMBL:ENSP00000252244|REFSEQ:NP_006112|H-INV:HIT000261150|VEGA:OTTHUMP00000167602 Tax_Id=9606 Gene_Symbol=KRT1 Keratin, type II cytoskeletal 1	DYQELMNTK	579.261	1156.5074	2	40	-777.777	-777.777	-777.777	-777.777	0	0	1715.1455	0	0	0	1156.507	579.2611809	1156.507836	0	FALSE			-777.777	-777.777	-777.777	1	32.8	M:\Monica\MSDATA\Kinases\SB\04252008Solcomp\J2_100X\Kinases_SB_04252008Solcomp_J2_100X_combo_mascot_results_MWQcomp.html	1Met(ox)	1	-777.777	-777.777	M:\Monica\MSDATA\Kinases\SB\04252008Solcomp\J2_100X\m05012008_sbsoly_12_100x_j2_4.raw		0	1140.512125		0	TRUE	0	-777.777
-1	1	0	0.07	0.18	IPI:IPI00220327.3	66149	SPACER	SWISS-PROT:P04264|ENSEMBL:ENSP00000252244|REFSEQ:NP_006112|H-INV:HIT000261150|VEGA:OTTHUMP00000167602 Tax_Id=9606 Gene_Symbol=KRT1 Keratin, type II cytoskeletal 1	DYQELMNTK	579.2597	1156.5048	2	40	-777.777	-777.777	-777.777	-777.777	0	0	1532.0848	0	0	0	1156.507	579.2598809	1156.505236	0	FALSE			-777.777	-777.777	-777.777	1	28.3	M:\Monica\MSDATA\Kinases\SB\04252008Solcomp\J2_100X\Kinases_SB_04252008Solcomp_J2_100X_combo_mascot_results_MWQcomp.html	1Met(ox)	1	-777.777	-777.777	M:\Monica\MSDATA\Kinases\SB\04252008Solcomp\J2_100X\m05012008_sbsoly_12_100x_j2_5.raw		0	1140.512125		0	TRUE	0	-777.777
-1	1	0	0.07	0.18	IPI:IPI00220327.3	66149	SPACER	SWISS-PROT:P04264|ENSEMBL:ENSP00000252244|REFSEQ:NP_006112|H-INV:HIT000261150|VEGA:OTTHUMP00000167602 Tax_Id=9606 Gene_Symbol=KRT1 Keratin, type II cytoskeletal 1	DYQELMNTK	579.2599	1156.5053	2	40	-777.777	-777.777	-777.777	-777.777	0	0	1903.0369	0	0	0	1156.507	579.2600809	1156.505636	0	FALSE			-777.777	-777.777	-777.777	1	27.7	M:\Monica\MSDATA\Kinases\SB\04252008Solcomp\J2_100X\Kinases_SB_04252008Solcomp_J2_100X_combo_mascot_results_MWQcomp.html	1Met(ox)	1	-777.777	-777.777	M:\Monica\MSDATA\Kinases\SB\04252008Solcomp\J2_100X\m05012008_sbsoly_12_100x_j2_5.raw		0	1140.512125		0	TRUE	0	-777.777
-1	1	0	0.07	0.18	IPI:IPI00220327.3	66149	SPACER	SWISS-PROT:P04264|ENSEMBL:ENSP00000252244|REFSEQ:NP_006112|H-INV:HIT000261150|VEGA:OTTHUMP00000167602 Tax_Id=9606 Gene_Symbol=KRT1 Keratin, type II cytoskeletal 1	DYQELMNTK	579.26	1156.5055	2	40	-777.777	-777.777	-777.777	-777.777	0	0	1562.5249	0	0	0	1156.507	579.2601809	1156.505836	0	FALSE			-777.777	-777.777	-777.777	1	28	M:\Monica\MSDATA\Kinases\SB\04252008Solcomp\J2_100X\Kinases_SB_04252008Solcomp_J2_100X_combo_mascot_results_MWQcomp.html	1Met(ox)	1	-777.777	-777.777	M:\Monica\MSDATA\Kinases\SB\04252008Solcomp\J2_100X\m05012008_sbsoly_12_100x_j2_5.raw		0	1140.512125		0	TRUE	0	-777.777
-1	1	0	0.07	0.18	IPI:IPI00220327.3	66149	SPACER	SWISS-PROT:P04264|ENSEMBL:ENSP00000252244|REFSEQ:NP_006112|H-INV:HIT000261150|VEGA:OTTHUMP00000167602 Tax_Id=9606 Gene_Symbol=KRT1 Keratin, type II cytoskeletal 1	DYQELMNTK	579.2599	1156.5053	2	39	-777.777	-777.777	-777.777	-777.777	0	0	1841.8756	0	0	0	1156.507	579.2600809	1156.505636	0	FALSE			-777.777	-777.777	-777.777	1	29	M:\Monica\MSDATA\Kinases\SB\04252008Solcomp\J2_100X\Kinases_SB_04252008Solcomp_J2_100X_combo_mascot_results_MWQcomp.html	1Met(ox)	1	-777.777	-777.777	M:\Monica\MSDATA\Kinases\SB\04252008Solcomp\J2_100X\m05012008_sbsoly_12_100x_j2_5.raw		0	1140.512125		0	TRUE	0	-777.777
-1	1	0	0.07	0.18	IPI:IPI00220327.3	66149	SPACER	SWISS-PROT:P04264|ENSEMBL:ENSP00000252244|REFSEQ:NP_006112|H-INV:HIT000261150|VEGA:OTTHUMP00000167602 Tax_Id=9606 Gene_Symbol=KRT1 Keratin, type II cytoskeletal 1	DYQELMNTK	579.26	1156.5055	2	39	-777.777	-777.777	-777.777	-777.777	0	0	1469.7842	0	0	0	1156.507	579.2601809	1156.505836	0	FALSE			-777.777	-777.777	-777.777	1	26.5	M:\Monica\MSDATA\Kinases\SB\04252008Solcomp\J2_100X\Kinases_SB_04252008Solcomp_J2_100X_combo_mascot_results_MWQcomp.html	1Met(ox)	1	-777.777	-777.777	M:\Monica\MSDATA\Kinases\SB\04252008Solcomp\J2_100X\m05012008_sbsoly_12_100x_j2_5.raw		0	1140.512125		0	TRUE	0	-777.777
-1	1	0	0.07	0.18	IPI:IPI00220327.3	66149	SPACER	SWISS-PROT:P04264|ENSEMBL:ENSP00000252244|REFSEQ:NP_006112|H-INV:HIT000261150|VEGA:OTTHUMP00000167602 Tax_Id=9606 Gene_Symbol=KRT1 Keratin, type II cytoskeletal 1	DYQELMNTK	579.26	1156.5054	2	38	-777.777	-777.777	-777.777	-777.777	0	0	1563.475	0	0	0	1156.507	579.2601809	1156.505836	0	FALSE			-777.777	-777.777	-777.777	1	35	M:\Monica\MSDATA\Kinases\SB\04252008Solcomp\J2_100X\Kinases_SB_04252008Solcomp_J2_100X_combo_mascot_results_MWQcomp.html	1Met(ox)	1	-777.777	-777.777	M:\Monica\MSDATA\Kinases\SB\04252008Solcomp\J2_100X\m05012008_sbsoly_12_100x_j2_4.raw		0	1140.512125		0	TRUE	0	-777.777
-1	1	0	0.07	0.18	IPI:IPI00220327.3	66149	SPACER	SWISS-PROT:P04264|ENSEMBL:ENSP00000252244|REFSEQ:NP_006112|H-INV:HIT000261150|VEGA:OTTHUMP00000167602 Tax_Id=9606 Gene_Symbol=KRT1 Keratin, type II cytoskeletal 1	DYQELMNTK	579.2601	1156.5056	2	38	-777.777	-777.777	-777.777	-777.777	0	0	1745.6174	0	0	0	1156.507	579.2602809	1156.506036	0	FALSE			-777.777	-777.777	-777.777	1	30.6	M:\Monica\MSDATA\Kinases\SB\04252008Solcomp\J2_100X\Kinases_SB_04252008Solcomp_J2_100X_combo_mascot_results_MWQcomp.html	1Met(ox)	1	-777.777	-777.777	M:\Monica\MSDATA\Kinases\SB\04252008Solcomp\J2_100X\m05012008_sbsoly_12_100x_j2_4.raw		0	1140.512125		0	TRUE	0	-777.777
-1	1	0	0.07	0.18	IPI:IPI00220327.3	66149	SPACER	SWISS-PROT:P04264|ENSEMBL:ENSP00000252244|REFSEQ:NP_006112|H-INV:HIT000261150|VEGA:OTTHUMP00000167602 Tax_Id=9606 Gene_Symbol=KRT1 Keratin, type II cytoskeletal 1	DYQELMNTK	579.2611	1156.5076	2	38	-777.777	-777.777	-777.777	-777.777	0	0	1594.3514	0	0	0	1156.507	579.2612809	1156.508036	0	FALSE			-777.777	-777.777	-777.777	1	28.4	M:\Monica\MSDATA\Kinases\SB\04252008Solcomp\J2_100X\Kinases_SB_04252008Solcomp_J2_100X_combo_mascot_results_MWQcomp.html	1Met(ox)	1	-777.777	-777.777	M:\Monica\MSDATA\Kinases\SB\04252008Solcomp\J2_100X\m05012008_sbsoly_12_100x_j2_4.raw		0	1140.512125		0	TRUE	0	-777.777
-1	1	0	0.07	0.18	IPI:IPI00220327.3	66149	SPACER	SWISS-PROT:P04264|ENSEMBL:ENSP00000252244|REFSEQ:NP_006112|H-INV:HIT000261150|VEGA:OTTHUMP00000167602 Tax_Id=9606 Gene_Symbol=KRT1 Keratin, type II cytoskeletal 1	DYQELMNTK	579.2599	1156.5052	2	38	-777.777	-777.777	-777.777	-777.777	0	0	1780.354	0	0	0	1156.507	579.2600809	1156.505636	0	FALSE			-777.777	-777.777	-777.777	1	28.8	M:\Monica\MSDATA\Kinases\SB\04252008Solcomp\J2_100X\Kinases_SB_04252008Solcomp_J2_100X_combo_mascot_results_MWQcomp.html	1Met(ox)	1	-777.777	-777.777	M:\Monica\MSDATA\Kinases\SB\04252008Solcomp\J2_100X\m05012008_sbsoly_12_100x_j2_5.raw		0	1140.512125		0	TRUE	0	-777.777
-1	1	0	0.07	0.18	IPI:IPI00220327.3	66149	SPACER	SWISS-PROT:P04264|ENSEMBL:ENSP00000252244|REFSEQ:NP_006112|H-INV:HIT000261150|VEGA:OTTHUMP00000167602 Tax_Id=9606 Gene_Symbol=KRT1 Keratin, type II cytoskeletal 1	DYQELMNTK	579.26	1156.5055	2	37	-777.777	-777.777	-777.777	-777.777	0	0	1654.7657	0	0	0	1156.507	579.2601809	1156.505836	0	FALSE			-777.777	-777.777	-777.777	1	25.6	M:\Monica\MSDATA\Kinases\SB\04252008Solcomp\J2_100X\Kinases_SB_04252008Solcomp_J2_100X_combo_mascot_results_MWQcomp.html	1Met(ox)	1	-777.777	-777.777	M:\Monica\MSDATA\Kinases\SB\04252008Solcomp\J2_100X\m05012008_sbsoly_12_100x_j2_4.raw		0	1140.512125		0	TRUE	0	-777.777
-1	1	0	0.07	0.18	IPI:IPI00220327.3	66149	SPACER	SWISS-PROT:P04264|ENSEMBL:ENSP00000252244|REFSEQ:NP_006112|H-INV:HIT000261150|VEGA:OTTHUMP00000167602 Tax_Id=9606 Gene_Symbol=KRT1 Keratin, type II cytoskeletal 1	DYQELMNTK	579.2612	1156.5078	2	37	-777.777	-777.777	-777.777	-777.777	0	0	1501.5037	1498.7255	1498.7255	109.8488949	1156.507	579.2613809	1156.508236	1156.506466	FALSE			-777.777	-777.777	-777.777	1	20.1	M:\Monica\MSDATA\Kinases\SB\04252008Solcomp\J2_100X\Kinases_SB_04252008Solcomp_J2_100X_combo_mascot_results_MWQcomp.html	1Met(ox)	1	-777.777	-777.777	M:\Monica\MSDATA\Kinases\SB\04252008Solcomp\J2_100X\m05012008_sbsoly_12_100x_j2_4.raw		0	1140.512125		579.2602212	TRUE	579.2604021	-777.777
-1	1	0	0.07	0.18	IPI:IPI00220327.3	66149	SPACER	SWISS-PROT:P04264|ENSEMBL:ENSP00000252244|REFSEQ:NP_006112|H-INV:HIT000261150|VEGA:OTTHUMP00000167602 Tax_Id=9606 Gene_Symbol=KRT1 Keratin, type II cytoskeletal 1	DYQELMNTK	579.262	1156.5095	2	37	-777.777	-777.777	-777.777	-777.777	2110.9003	0	2108.3738	2117.888861	2117.2428	5076.804881	1156.507	579.2621809	1156.509836	1156.507753	FALSE			-777.777	-777.777	-777.777	1	24.9	M:\Monica\MSDATA\Kinases\SB\04252008Solcomp\J2_100X\Kinases_SB_04252008Solcomp_J2_100X_combo_mascot_results_MWQcomp.html	1Met(ox)	1	-777.777	-777.777	M:\Monica\MSDATA\Kinases\SB\04252008Solcomp\J2_100X\m05012008_sbsoly_12_100x_j2_3.raw		481993.8184	1140.512125		579.2609653	TRUE	579.2611462	-777.777
-1	1	0	0.07	0.18	IPI:IPI00220327.3	66149	SPACER	SWISS-PROT:P04264|ENSEMBL:ENSP00000252244|REFSEQ:NP_006112|H-INV:HIT000261150|VEGA:OTTHUMP00000167602 Tax_Id=9606 Gene_Symbol=KRT1 Keratin, type II cytoskeletal 1	DYQELMNTK	579.26	1156.5055	2	36	-777.777	-777.777	-777.777	-777.777	0	0	1992.6759	0	0	0	1156.507	579.2601809	1156.505836	0	FALSE			-777.777	-777.777	-777.777	1	24.2	M:\Monica\MSDATA\Kinases\SB\04252008Solcomp\J2_100X\Kinases_SB_04252008Solcomp_J2_100X_combo_mascot_results_MWQcomp.html	1Met(ox)	1	-777.777	-777.777	M:\Monica\MSDATA\Kinases\SB\04252008Solcomp\J2_100X\m05012008_sbsoly_12_100x_j2_4.raw		0	1140.512125		0	TRUE	0	-777.777
-1	1	0	0.07	0.18	IPI:IPI00220327.3	66149	SPACER	SWISS-PROT:P04264|ENSEMBL:ENSP00000252244|REFSEQ:NP_006112|H-INV:HIT000261150|VEGA:OTTHUMP00000167602 Tax_Id=9606 Gene_Symbol=KRT1 Keratin, type II cytoskeletal 1	DYQELMNTK	579.261	1156.5074	2	36	-777.777	-777.777	-777.777	-777.777	0	0	1684.9994	0	0	0	1156.507	579.2611809	1156.507836	0	FALSE			-777.777	-777.777	-777.777	1	29.2	M:\Monica\MSDATA\Kinases\SB\04252008Solcomp\J2_100X\Kinases_SB_04252008Solcomp_J2_100X_combo_mascot_results_MWQcomp.html	1Met(ox)	1	-777.777	-777.777	M:\Monica\MSDATA\Kinases\SB\04252008Solcomp\J2_100X\m05012008_sbsoly_12_100x_j2_4.raw		0	1140.512125		0	TRUE	0	-777.777
-1	1	0	0.07	0.18	IPI:IPI00220327.3	66149	SPACER	SWISS-PROT:P04264|ENSEMBL:ENSP00000252244|REFSEQ:NP_006112|H-INV:HIT000261150|VEGA:OTTHUMP00000167602 Tax_Id=9606 Gene_Symbol=KRT1 Keratin, type II cytoskeletal 1	DYQELMNTK	579.2597	1156.5049	2	36	-777.777	-777.777	-777.777	-777.777	0	0	1293.2194	0	0	0	1156.507	579.2598809	1156.505236	0	FALSE			-777.777	-777.777	-777.777	1	17.3	M:\Monica\MSDATA\Kinases\SB\04252008Solcomp\J2_100X\Kinases_SB_04252008Solcomp_J2_100X_combo_mascot_results_MWQcomp.html	1Met(ox)	1	-777.777	-777.777	M:\Monica\MSDATA\Kinases\SB\04252008Solcomp\J2_100X\m05012008_sbsoly_12_100x_j2_6.raw		0	1140.512125		0	TRUE	0	-777.777
-1	1	0	0.07	0.18	IPI:IPI00220327.3	66149	SPACER	SWISS-PROT:P04264|ENSEMBL:ENSP00000252244|REFSEQ:NP_006112|H-INV:HIT000261150|VEGA:OTTHUMP00000167602 Tax_Id=9606 Gene_Symbol=KRT1 Keratin, type II cytoskeletal 1	DYQELMNTK	579.2601	1156.5057	2	36	-777.777	-777.777	-777.777	-777.777	0	0	1417.7297	0	0	0	1156.507	579.2602809	1156.506036	0	FALSE			-777.777	-777.777	-777.777	1	24.1	M:\Monica\MSDATA\Kinases\SB\04252008Solcomp\J2_100X\Kinases_SB_04252008Solcomp_J2_100X_combo_mascot_results_MWQcomp.html	1Met(ox)	1	-777.777	-777.777	M:\Monica\MSDATA\Kinases\SB\04252008Solcomp\J2_100X\m05012008_sbsoly_12_100x_j2_6.raw		0	1140.512125		0	TRUE	0	-777.777
-1	1	0	0.07	0.18	IPI:IPI00220327.3	66149	SPACER	SWISS-PROT:P04264|ENSEMBL:ENSP00000252244|REFSEQ:NP_006112|H-INV:HIT000261150|VEGA:OTTHUMP00000167602 Tax_Id=9606 Gene_Symbol=KRT1 Keratin, type II cytoskeletal 1	DYQELMNTK	579.2611	1156.5076	2	35	-777.777	-777.777	-777.777	-777.777	0	0	1531.8521	0	0	0	1156.507	579.2612809	1156.508036	0	FALSE			-777.777	-777.777	-777.777	1	26.4	M:\Monica\MSDATA\Kinases\SB\04252008Solcomp\J2_100X\Kinases_SB_04252008Solcomp_J2_100X_combo_mascot_results_MWQcomp.html	1Met(ox)	1	-777.777	-777.777	M:\Monica\MSDATA\Kinases\SB\04252008Solcomp\J2_100X\m05012008_sbsoly_12_100x_j2_4.raw		0	1140.512125		0	TRUE	0	-777.777
-1	1	0	0.07	0.18	IPI:IPI00220327.3	66149	SPACER	SWISS-PROT:P04264|ENSEMBL:ENSP00000252244|REFSEQ:NP_006112|H-INV:HIT000261150|VEGA:OTTHUMP00000167602 Tax_Id=9606 Gene_Symbol=KRT1 Keratin, type II cytoskeletal 1	DYQELMNTK	579.2597	1156.5049	2	35	-777.777	-777.777	-777.777	-777.777	0	0	1748.604	0	0	0	1156.507	579.2598809	1156.505236	0	FALSE			-777.777	-777.777	-777.777	1	26.2	M:\Monica\MSDATA\Kinases\SB\04252008Solcomp\J2_100X\Kinases_SB_04252008Solcomp_J2_100X_combo_mascot_results_MWQcomp.html	1Met(ox)	1	-777.777	-777.777	M:\Monica\MSDATA\Kinases\SB\04252008Solcomp\J2_100X\m05012008_sbsoly_12_100x_j2_5.raw		0	1140.512125		0	TRUE	0	-777.777
-1	1	0	0.07	0.18	IPI:IPI00220327.3	66149	SPACER	SWISS-PROT:P04264|ENSEMBL:ENSP00000252244|REFSEQ:NP_006112|H-INV:HIT000261150|VEGA:OTTHUMP00000167602 Tax_Id=9606 Gene_Symbol=KRT1 Keratin, type II cytoskeletal 1	DYQELMNTK	579.2599	1156.5051	2	34	-777.777	-777.777	-777.777	-777.777	0	0	2055.9584	0	0	0	1156.507	579.2600809	1156.505636	0	FALSE			-777.777	-777.777	-777.777	1	23.1	M:\Monica\MSDATA\Kinases\SB\04252008Solcomp\J2_100X\Kinases_SB_04252008Solcomp_J2_100X_combo_mascot_results_MWQcomp.html	1Met(ox)	1	-777.777	-777.777	M:\Monica\MSDATA\Kinases\SB\04252008Solcomp\J2_100X\m05012008_sbsoly_12_100x_j2_5.raw		0	1140.512125		0	TRUE	0	-777.777
-1	1	0	0.07	0.18	IPI:IPI00220327.3	66149	SPACER	SWISS-PROT:P04264|ENSEMBL:ENSP00000252244|REFSEQ:NP_006112|H-INV:HIT000261150|VEGA:OTTHUMP00000167602 Tax_Id=9606 Gene_Symbol=KRT1 Keratin, type II cytoskeletal 1	DYQELMNTK	579.26	1156.5054	2	34	-777.777	-777.777	-777.777	-777.777	0	0	1872.4751	0	0	0	1156.507	579.2601809	1156.505836	0	FALSE			-777.777	-777.777	-777.777	1	22.4	M:\Monica\MSDATA\Kinases\SB\04252008Solcomp\J2_100X\Kinases_SB_04252008Solcomp_J2_100X_combo_mascot_results_MWQcomp.html	1Met(ox)	1	-777.777	-777.777	M:\Monica\MSDATA\Kinases\SB\04252008Solcomp\J2_100X\m05012008_sbsoly_12_100x_j2_5.raw		0	1140.512125		0	TRUE	0	-777.777
-1	1	0	0.07	0.18	IPI:IPI00220327.3	66149	SPACER	SWISS-PROT:P04264|ENSEMBL:ENSP00000252244|REFSEQ:NP_006112|H-INV:HIT000261150|VEGA:OTTHUMP00000167602 Tax_Id=9606 Gene_Symbol=KRT1 Keratin, type II cytoskeletal 1	DYQELMNTK	579.2599	1156.5053	2	33	-777.777	-777.777	-777.777	-777.777	0	0	1962.4136	0	0	0	1156.507	579.2600809	1156.505636	0	FALSE			-777.777	-777.777	-777.777	1	20.6	M:\Monica\MSDATA\Kinases\SB\04252008Solcomp\J2_100X\Kinases_SB_04252008Solcomp_J2_100X_combo_mascot_results_MWQcomp.html	1Met(ox)	1	-777.777	-777.777	M:\Monica\MSDATA\Kinases\SB\04252008Solcomp\J2_100X\m05012008_sbsoly_12_100x_j2_4.raw		0	1140.512125		0	TRUE	0	-777.777
-1	1	0	0.07	0.18	IPI:IPI00220327.3	66149	SPACER	SWISS-PROT:P04264|ENSEMBL:ENSP00000252244|REFSEQ:NP_006112|H-INV:HIT000261150|VEGA:OTTHUMP00000167602 Tax_Id=9606 Gene_Symbol=KRT1 Keratin, type II cytoskeletal 1	DYQELMNTK	579.2597	1156.5049	2	33	-777.777	-777.777	-777.777	-777.777	0	0	1594.0748	0	0	0	1156.507	579.2598809	1156.505236	0	FALSE			-777.777	-777.777	-777.777	1	12.9	M:\Monica\MSDATA\Kinases\SB\04252008Solcomp\J2_100X\Kinases_SB_04252008Solcomp_J2_100X_combo_mascot_results_MWQcomp.html	1Met(ox)	1	-777.777	-777.777	M:\Monica\MSDATA\Kinases\SB\04252008Solcomp\J2_100X\m05012008_sbsoly_12_100x_j2_5.raw		0	1140.512125		0	TRUE	0	-777.777
-1	1	0	0.07	0.18	IPI:IPI00220327.3	66149	SPACER	SWISS-PROT:P04264|ENSEMBL:ENSP00000252244|REFSEQ:NP_006112|H-INV:HIT000261150|VEGA:OTTHUMP00000167602 Tax_Id=9606 Gene_Symbol=KRT1 Keratin, type II cytoskeletal 1	DYQELMNTK	579.2599	1156.5053	2	32	-777.777	-777.777	-777.777	-777.777	0	0	1931.803	0	0	0	1156.507	579.2600809	1156.505636	0	FALSE			-777.777	-777.777	-777.777	1	15.9	M:\Monica\MSDATA\Kinases\SB\04252008Solcomp\J2_100X\Kinases_SB_04252008Solcomp_J2_100X_combo_mascot_results_MWQcomp.html	1Met(ox)	1	-777.777	-777.777	M:\Monica\MSDATA\Kinases\SB\04252008Solcomp\J2_100X\m05012008_sbsoly_12_100x_j2_4.raw		0	1140.512125		0	TRUE	0	-777.777
-1	1	0	0.07	0.18	IPI:IPI00220327.3	66149	SPACER	SWISS-PROT:P04264|ENSEMBL:ENSP00000252244|REFSEQ:NP_006112|H-INV:HIT000261150|VEGA:OTTHUMP00000167602 Tax_Id=9606 Gene_Symbol=KRT1 Keratin, type II cytoskeletal 1	DYQELMNTK	579.2603	1156.5059	2	32	-777.777	-777.777	-777.777	-777.777	0	0	1624.475	0	0	0	1156.507	579.2604809	1156.506436	0	FALSE			-777.777	-777.777	-777.777	1	23	M:\Monica\MSDATA\Kinases\SB\04252008Solcomp\J2_100X\Kinases_SB_04252008Solcomp_J2_100X_combo_mascot_results_MWQcomp.html	1Met(ox)	1	-777.777	-777.777	M:\Monica\MSDATA\Kinases\SB\04252008Solcomp\J2_100X\m05012008_sbsoly_12_100x_j2_4.raw		0	1140.512125		0	TRUE	0	-777.777
-1	1	0	0.07	0.18	IPI:IPI00220327.3	66149	SPACER	SWISS-PROT:P04264|ENSEMBL:ENSP00000252244|REFSEQ:NP_006112|H-INV:HIT000261150|VEGA:OTTHUMP00000167602 Tax_Id=9606 Gene_Symbol=KRT1 Keratin, type II cytoskeletal 1	DYQELMNTK	579.26	1156.5054	2	32	-777.777	-777.777	-777.777	-777.777	0	0	1994.6398	0	0	0	1156.507	579.2601809	1156.505836	0	FALSE			-777.777	-777.777	-777.777	1	18	M:\Monica\MSDATA\Kinases\SB\04252008Solcomp\J2_100X\Kinases_SB_04252008Solcomp_J2_100X_combo_mascot_results_MWQcomp.html	1Met(ox)	1	-777.777	-777.777	M:\Monica\MSDATA\Kinases\SB\04252008Solcomp\J2_100X\m05012008_sbsoly_12_100x_j2_5.raw		0	1140.512125		0	TRUE	0	-777.777
-1	1	0	0.07	0.18	IPI:IPI00220327.3	66149	SPACER	SWISS-PROT:P04264|ENSEMBL:ENSP00000252244|REFSEQ:NP_006112|H-INV:HIT000261150|VEGA:OTTHUMP00000167602 Tax_Id=9606 Gene_Symbol=KRT1 Keratin, type II cytoskeletal 1	DYQELMNTK	579.2599	1156.5053	2	30	-777.777	-777.777	-777.777	-777.777	0	0	1869.8666	0	0	0	1156.507	579.2600809	1156.505636	0	FALSE			-777.777	-777.777	-777.777	1	20.9	M:\Monica\MSDATA\Kinases\SB\04252008Solcomp\J2_100X\Kinases_SB_04252008Solcomp_J2_100X_combo_mascot_results_MWQcomp.html	1Met(ox)	1	-777.777	-777.777	M:\Monica\MSDATA\Kinases\SB\04252008Solcomp\J2_100X\m05012008_sbsoly_12_100x_j2_4.raw		0	1140.512125		0	TRUE	0	-777.777
-1	1	0	0.07	0.18	IPI:IPI00220327.3	66149	SPACER	SWISS-PROT:P04264|ENSEMBL:ENSP00000252244|REFSEQ:NP_006112|H-INV:HIT000261150|VEGA:OTTHUMP00000167602 Tax_Id=9606 Gene_Symbol=KRT1 Keratin, type II cytoskeletal 1	DYQELMNTK	579.2602	1156.5059	2	30	-777.777	-777.777	-777.777	-777.777	0	0	1471.1442	0	0	0	1156.507	579.2603809	1156.506236	0	FALSE			-777.777	-777.777	-777.777	1	17.4	M:\Monica\MSDATA\Kinases\SB\04252008Solcomp\J2_100X\Kinases_SB_04252008Solcomp_J2_100X_combo_mascot_results_MWQcomp.html	1Met(ox)	1	-777.777	-777.777	M:\Monica\MSDATA\Kinases\SB\04252008Solcomp\J2_100X\m05012008_sbsoly_12_100x_j2_4.raw		0	1140.512125		0	TRUE	0	-777.777
-1	1	0	0.07	0.18	IPI:IPI00220327.3	66149	SPACER	SWISS-PROT:P04264|ENSEMBL:ENSP00000252244|REFSEQ:NP_006112|H-INV:HIT000261150|VEGA:OTTHUMP00000167602 Tax_Id=9606 Gene_Symbol=KRT1 Keratin, type II cytoskeletal 1	DYQELMNTK	579.2597	1156.5048	2	29	-777.777	-777.777	-777.777	-777.777	0	0	2061.114	0	0	0	1156.507	579.2598809	1156.505236	0	FALSE			-777.777	-777.777	-777.777	1	8.7	M:\Monica\MSDATA\Kinases\SB\04252008Solcomp\J2_100X\Kinases_SB_04252008Solcomp_J2_100X_combo_mascot_results_MWQcomp.html	1Met(ox)	1	-777.777	-777.777	M:\Monica\MSDATA\Kinases\SB\04252008Solcomp\J2_100X\m05012008_sbsoly_12_100x_j2_6.raw		0	1140.512125		0	TRUE	0	-777.777
-1	1	0	0.07	0.18	IPI:IPI00220327.3	66149	SPACER	SWISS-PROT:P04264|ENSEMBL:ENSP00000252244|REFSEQ:NP_006112|H-INV:HIT000261150|VEGA:OTTHUMP00000167602 Tax_Id=9606 Gene_Symbol=KRT1 Keratin, type II cytoskeletal 1	DYQELMNTK	579.2598	1156.5051	2	28	-777.777	-777.777	-777.777	-777.777	0	0	1718.1545	0	0	0	1156.507	579.2599809	1156.505436	0	FALSE			-777.777	-777.777	-777.777	1	12.3	M:\Monica\MSDATA\Kinases\SB\04252008Solcomp\J2_100X\Kinases_SB_04252008Solcomp_J2_100X_combo_mascot_results_MWQcomp.html	1Met(ox)	1	-777.777	-777.777	M:\Monica\MSDATA\Kinases\SB\04252008Solcomp\J2_100X\m05012008_sbsoly_12_100x_j2_5.raw		0	1140.512125		0	TRUE	0	-777.777
-1	1	0	0.07	0.18	IPI:IPI00220327.3	66149	SPACER	SWISS-PROT:P04264|ENSEMBL:ENSP00000252244|REFSEQ:NP_006112|H-INV:HIT000261150|VEGA:OTTHUMP00000167602 Tax_Id=9606 Gene_Symbol=KRT1 Keratin, type II cytoskeletal 1	DYQELMNTK	579.26	1156.5054	2	27	-777.777	-777.777	-777.777	-777.777	0	0	1838.6448	0	0	0	1156.507	579.2601809	1156.505836	0	FALSE			-777.777	-777.777	-777.777	1	18.9	M:\Monica\MSDATA\Kinases\SB\04252008Solcomp\J2_100X\Kinases_SB_04252008Solcomp_J2_100X_combo_mascot_results_MWQcomp.html	1Met(ox)	1	-777.777	-777.777	M:\Monica\MSDATA\Kinases\SB\04252008Solcomp\J2_100X\m05012008_sbsoly_12_100x_j2_4.raw		0	1140.512125		0	TRUE	0	-777.777
-1	1	0	0.07	0.18	IPI:IPI00220327.3	66149	SPACER	SWISS-PROT:P04264|ENSEMBL:ENSP00000252244|REFSEQ:NP_006112|H-INV:HIT000261150|VEGA:OTTHUMP00000167602 Tax_Id=9606 Gene_Symbol=KRT1 Keratin, type II cytoskeletal 1	DYQELMNTK	579.26	1156.5055	2	26	-777.777	-777.777	-777.777	-777.777	0	0	1810.6046	0	0	0	1156.507	579.2601809	1156.505836	0	FALSE			-777.777	-777.777	-777.777	1	14.8	M:\Monica\MSDATA\Kinases\SB\04252008Solcomp\J2_100X\Kinases_SB_04252008Solcomp_J2_100X_combo_mascot_results_MWQcomp.html	1Met(ox)	1	-777.777	-777.777	M:\Monica\MSDATA\Kinases\SB\04252008Solcomp\J2_100X\m05012008_sbsoly_12_100x_j2_5.raw		0	1140.512125		0	TRUE	0	-777.777
-1	1	0	0.07	0.18	IPI:IPI00220327.3	66149	SPACER	SWISS-PROT:P04264|ENSEMBL:ENSP00000252244|REFSEQ:NP_006112|H-INV:HIT000261150|VEGA:OTTHUMP00000167602 Tax_Id=9606 Gene_Symbol=KRT1 Keratin, type II cytoskeletal 1	DYQELMNTK	579.2601	1156.5057	2	26	-777.777	-777.777	-777.777	-777.777	0	0	1933.4556	0	0	0	1156.507	579.2602809	1156.506036	0	FALSE			-777.777	-777.777	-777.777	1	16.8	M:\Monica\MSDATA\Kinases\SB\04252008Solcomp\J2_100X\Kinases_SB_04252008Solcomp_J2_100X_combo_mascot_results_MWQcomp.html	1Met(ox)	1	-777.777	-777.777	M:\Monica\MSDATA\Kinases\SB\04252008Solcomp\J2_100X\m05012008_sbsoly_12_100x_j2_5.raw		0	1140.512125		0	TRUE	0	-777.777
-1	1	0	0.07	0.18	IPI:IPI00220327.3	66149	SPACER	SWISS-PROT:P04264|ENSEMBL:ENSP00000252244|REFSEQ:NP_006112|H-INV:HIT000261150|VEGA:OTTHUMP00000167602 Tax_Id=9606 Gene_Symbol=KRT1 Keratin, type II cytoskeletal 1	DYQELMNTK	579.26	1156.5054	2	25	-777.777	-777.777	-777.777	-777.777	0	0	1807.7828	0	0	0	1156.507	579.2601809	1156.505836	0	FALSE			-777.777	-777.777	-777.777	1	15.6	M:\Monica\MSDATA\Kinases\SB\04252008Solcomp\J2_100X\Kinases_SB_04252008Solcomp_J2_100X_combo_mascot_results_MWQcomp.html	1Met(ox)	1	-777.777	-777.777	M:\Monica\MSDATA\Kinases\SB\04252008Solcomp\J2_100X\m05012008_sbsoly_12_100x_j2_4.raw		0	1140.512125		0	TRUE	0	-777.777
-1	1	0	0.07	0.18	IPI:IPI00220327.3	66149	SPACER	SWISS-PROT:P04264|ENSEMBL:ENSP00000252244|REFSEQ:NP_006112|H-INV:HIT000261150|VEGA:OTTHUMP00000167602 Tax_Id=9606 Gene_Symbol=KRT1 Keratin, type II cytoskeletal 1	DYQELMNTK	579.2598	1156.505	2	25	-777.777	-777.777	-777.777	-777.777	0	0	1625.0637	0	0	0	1156.507	579.2599809	1156.505436	0	FALSE			-777.777	-777.777	-777.777	1	12.9	M:\Monica\MSDATA\Kinases\SB\04252008Solcomp\J2_100X\Kinases_SB_04252008Solcomp_J2_100X_combo_mascot_results_MWQcomp.html	1Met(ox)	1	-777.777	-777.777	M:\Monica\MSDATA\Kinases\SB\04252008Solcomp\J2_100X\m05012008_sbsoly_12_100x_j2_5.raw		0	1140.512125		0	TRUE	0	-777.777
-1	1	0	0.07	0.18	IPI:IPI00220327.3	66149	SPACER	SWISS-PROT:P04264|ENSEMBL:ENSP00000252244|REFSEQ:NP_006112|H-INV:HIT000261150|VEGA:OTTHUMP00000167602 Tax_Id=9606 Gene_Symbol=KRT1 Keratin, type II cytoskeletal 1	DYQELMNTK	579.261	1156.5074	2	24	-777.777	-777.777	-777.777	-777.777	0	0	1378.2909	0	0	0	1156.507	579.2611809	1156.507836	0	FALSE			-777.777	-777.777	-777.777	1	15.3	M:\Monica\MSDATA\Kinases\SB\04252008Solcomp\J2_100X\Kinases_SB_04252008Solcomp_J2_100X_combo_mascot_results_MWQcomp.html	1Met(ox)	1	-777.777	-777.777	M:\Monica\MSDATA\Kinases\SB\04252008Solcomp\J2_100X\m05012008_sbsoly_12_100x_j2_5.raw		0	1140.512125		0	FALSE	0	-777.777
-1	1	0	0.07	0.18	IPI:IPI00220327.3	66149	SPACER	SWISS-PROT:P04264|ENSEMBL:ENSP00000252244|REFSEQ:NP_006112|H-INV:HIT000261150|VEGA:OTTHUMP00000167602 Tax_Id=9606 Gene_Symbol=KRT1 Keratin, type II cytoskeletal 1	DYQELMNTK	579.2623	1156.51	2	18	-777.777	-777.777	-777.777	-777.777	0	0	1410.4253	0	0	0	1156.507	579.2624809	1156.510436	0	FALSE			-777.777	-777.777	-777.777	1	5.2	M:\Monica\MSDATA\Kinases\SB\04252008Solcomp\J2_100X\Kinases_SB_04252008Solcomp_J2_100X_combo_mascot_results_MWQcomp.html	1Met(ox)	1	-777.777	-777.777	M:\Monica\MSDATA\Kinases\SB\04252008Solcomp\J2_100X\m05012008_sbsoly_12_100x_j2_4.raw		0	1140.512125		0	FALSE	0	-777.777
-1	1	0	0.07	0.18	IPI:IPI00220327.3	66149	SPACER	SWISS-PROT:P04264|ENSEMBL:ENSP00000252244|REFSEQ:NP_006112|H-INV:HIT000261150|VEGA:OTTHUMP00000167602 Tax_Id=9606 Gene_Symbol=KRT1 Keratin, type II cytoskeletal 1	FLEQQNQVLQTK	738.396	1474.7775	2	88	-777.777	-777.777	-777.777	-777.777	0	0	2520.3144	2531.066098	2531.0276	758971.507	1474.778	738.3955756	1474.776626	1474.77682	FALSE			-777.777	-777.777	-777.777	1	63.3	M:\Monica\MSDATA\Kinases\SB\04252008Solcomp\J2_100X\Kinases_SB_04252008Solcomp_J2_100X_combo_mascot_results_MWQcomp.html		1	-777.777	-777.777	M:\Monica\MSDATA\Kinases\SB\04252008Solcomp\J2_100X\m05012008_sbsoly_12_100x_j2_5.raw		0	1474.777985		738.3961062	TRUE	738.3956818	-777.777
-1	1	0	0.07	0.18	IPI:IPI00220327.3	66149	SPACER	SWISS-PROT:P04264|ENSEMBL:ENSP00000252244|REFSEQ:NP_006112|H-INV:HIT000261150|VEGA:OTTHUMP00000167602 Tax_Id=9606 Gene_Symbol=KRT1 Keratin, type II cytoskeletal 1	FLEQQNQVLQTK	738.396	1474.7775	2	86	-777.777	-777.777	-777.777	-777.777	2526.7738	0	2534.1472	2523.370924	2522.4196	306066.3142	1474.778	738.3955756	1474.776626	1474.778384	FALSE			-777.777	-777.777	-777.777	1	61.8	M:\Monica\MSDATA\Kinases\SB\04252008Solcomp\J2_100X\Kinases_SB_04252008Solcomp_J2_100X_combo_mascot_results_MWQcomp.html		1	-777.777	-777.777	M:\Monica\MSDATA\Kinases\SB\04252008Solcomp\J2_100X\m05012008_sbsoly_12_100x_j2_1.raw		35775919.13	1474.777985		738.3964314	TRUE	738.396007	-777.777
-1	1	0	0.07	0.18	IPI:IPI00220327.3	66149	SPACER	SWISS-PROT:P04264|ENSEMBL:ENSP00000252244|REFSEQ:NP_006112|H-INV:HIT000261150|VEGA:OTTHUMP00000167602 Tax_Id=9606 Gene_Symbol=KRT1 Keratin, type II cytoskeletal 1	FLEQQNQVLQTK	738.3959	1474.7773	2	84	-777.777	-777.777	-777.777	-777.777	3109.8765	0	3135.7737	3122.168231	3126.8204	8262.910865	1474.778	738.3954756	1474.776426	1474.77698	FALSE			-777.777	-777.777	-777.777	1	64.4	M:\Monica\MSDATA\Kinases\SB\04252008Solcomp\J2_100X\Kinases_SB_04252008Solcomp_J2_100X_combo_mascot_results_MWQcomp.html		1	-777.777	-777.777	M:\Monica\MSDATA\Kinases\SB\04252008Solcomp\J2_100X\m05012008_sbsoly_12_100x_j2_2.raw		1396812.58	1474.777985		738.3961724	TRUE	738.395748	-777.777
-1	1	0	0.07	0.18	IPI:IPI00220327.3	66149	SPACER	SWISS-PROT:P04264|ENSEMBL:ENSP00000252244|REFSEQ:NP_006112|H-INV:HIT000261150|VEGA:OTTHUMP00000167602 Tax_Id=9606 Gene_Symbol=KRT1 Keratin, type II cytoskeletal 1	FLEQQNQVLQTK	738.3959	1474.7772	2	84	-777.777	-777.777	-777.777	-777.777	0	0	2544.9167	2544.048925	2544.376	280342.7638	1474.778	738.3954756	1474.776426	1474.775561	FALSE			-777.777	-777.777	-777.777	1	63.1	M:\Monica\MSDATA\Kinases\SB\04252008Solcomp\J2_100X\Kinases_SB_04252008Solcomp_J2_100X_combo_mascot_results_MWQcomp.html		1	-777.777	-777.777	M:\Monica\MSDATA\Kinases\SB\04252008Solcomp\J2_100X\m05012008_sbsoly_12_100x_j2_6.raw		0	1474.777985		738.3958776	TRUE	738.3954532	-777.777
-1	1	0	0.07	0.18	IPI:IPI00220327.3	66149	SPACER	SWISS-PROT:P04264|ENSEMBL:ENSP00000252244|REFSEQ:NP_006112|H-INV:HIT000261150|VEGA:OTTHUMP00000167602 Tax_Id=9606 Gene_Symbol=KRT1 Keratin, type II cytoskeletal 1	FLEQQNQVLQTK	738.3957	1474.7769	2	83	-777.777	-777.777	-777.777	-777.777	0	0	2537.3361	0	0	0	1474.778	738.3952756	1474.776026	0	FALSE			-777.777	-777.777	-777.777	1	58.5	M:\Monica\MSDATA\Kinases\SB\04252008Solcomp\J2_100X\Kinases_SB_04252008Solcomp_J2_100X_combo_mascot_results_MWQcomp.html		1	-777.777	-777.777	M:\Monica\MSDATA\Kinases\SB\04252008Solcomp\J2_100X\m05012008_sbsoly_12_100x_j2_5.raw		0	1474.777985		0	TRUE	0	-777.777
-1	1	0	0.07	0.18	IPI:IPI00220327.3	66149	SPACER	SWISS-PROT:P04264|ENSEMBL:ENSP00000252244|REFSEQ:NP_006112|H-INV:HIT000261150|VEGA:OTTHUMP00000167602 Tax_Id=9606 Gene_Symbol=KRT1 Keratin, type II cytoskeletal 1	FLEQQNQVLQTK	738.3958	1474.7771	2	83	-777.777	-777.777	-777.777	-777.777	0	0	2525.0226	0	0	0	1474.778	738.3953756	1474.776226	0	FALSE			-777.777	-777.777	-777.777	1	58.4	M:\Monica\MSDATA\Kinases\SB\04252008Solcomp\J2_100X\Kinases_SB_04252008Solcomp_J2_100X_combo_mascot_results_MWQcomp.html		1	-777.777	-777.777	M:\Monica\MSDATA\Kinases\SB\04252008Solcomp\J2_100X\m05012008_sbsoly_12_100x_j2_6.raw		0	1474.777985		0	TRUE	0	-777.777
-1	1	0	0.07	0.18	IPI:IPI00220327.3	66149	SPACER	SWISS-PROT:P04264|ENSEMBL:ENSP00000252244|REFSEQ:NP_006112|H-INV:HIT000261150|VEGA:OTTHUMP00000167602 Tax_Id=9606 Gene_Symbol=KRT1 Keratin, type II cytoskeletal 1	FLEQQNQVLQTK	738.3963	1474.778	2	81	-777.777	-777.777	-777.777	-777.777	2508.91102	7.289799999	2500.2993	2507.060853	2507.2521	1535750.768	1474.778	738.3958756	1474.777226	1474.777879	FALSE			-777.777	-777.777	-777.777	1	59.1	M:\Monica\MSDATA\Kinases\SB\04252008Solcomp\J2_100X\Kinases_SB_04252008Solcomp_J2_100X_combo_mascot_results_MWQcomp.html		1	-777.777	-777.777	M:\Monica\MSDATA\Kinases\SB\04252008Solcomp\J2_100X\m05012008_sbsoly_12_100x_j2_4.raw		407043971	1474.777985		738.396344	TRUE	738.3959196	-777.777
-1	1	0	0.07	0.18	IPI:IPI00220327.3	66149	SPACER	SWISS-PROT:P04264|ENSEMBL:ENSP00000252244|REFSEQ:NP_006112|H-INV:HIT000261150|VEGA:OTTHUMP00000167602 Tax_Id=9606 Gene_Symbol=KRT1 Keratin, type II cytoskeletal 1	FLEQQNQVLQTK	738.3962	1474.7779	2	80	-777.777	-777.777	-777.777	-777.777	0	0	2511.4102	0	0	0	1474.778	738.3957756	1474.777026	0	FALSE			-777.777	-777.777	-777.777	1	55.5	M:\Monica\MSDATA\Kinases\SB\04252008Solcomp\J2_100X\Kinases_SB_04252008Solcomp_J2_100X_combo_mascot_results_MWQcomp.html		1	-777.777	-777.777	M:\Monica\MSDATA\Kinases\SB\04252008Solcomp\J2_100X\m05012008_sbsoly_12_100x_j2_4.raw		0	1474.777985		0	TRUE	0	-777.777
-1	1	0	0.07	0.18	IPI:IPI00220327.3	66149	SPACER	SWISS-PROT:P04264|ENSEMBL:ENSP00000252244|REFSEQ:NP_006112|H-INV:HIT000261150|VEGA:OTTHUMP00000167602 Tax_Id=9606 Gene_Symbol=KRT1 Keratin, type II cytoskeletal 1	FLEQQNQVLQTK	738.3963	1474.7781	2	75	-777.777	-777.777	-777.777	-777.777	0	0	2507.25	2513.536608	2513.3501	1017243.541	1474.778	738.3958756	1474.777226	1474.777217	FALSE			-777.777	-777.777	-777.777	1	53.4	M:\Monica\MSDATA\Kinases\SB\04252008Solcomp\J2_100X\Kinases_SB_04252008Solcomp_J2_100X_combo_mascot_results_MWQcomp.html		1	-777.777	-777.777	M:\Monica\MSDATA\Kinases\SB\04252008Solcomp\J2_100X\m05012008_sbsoly_12_100x_j2_3.raw		0	1474.777985		738.3962296	TRUE	738.3958052	-777.777
-1	1	0	0.07	0.18	IPI:IPI00220327.3	66149	SPACER	SWISS-PROT:P04264|ENSEMBL:ENSP00000252244|REFSEQ:NP_006112|H-INV:HIT000261150|VEGA:OTTHUMP00000167602 Tax_Id=9606 Gene_Symbol=KRT1 Keratin, type II cytoskeletal 1	FLEQQNQVLQTK	738.3963	1474.7779	2	75	-777.777	-777.777	-777.777	-777.777	0	0	3112.5084	0	0	0	1474.778	738.3958756	1474.777226	0	FALSE			-777.777	-777.777	-777.777	1	52.9	M:\Monica\MSDATA\Kinases\SB\04252008Solcomp\J2_100X\Kinases_SB_04252008Solcomp_J2_100X_combo_mascot_results_MWQcomp.html		1	-777.777	-777.777	M:\Monica\MSDATA\Kinases\SB\04252008Solcomp\J2_100X\m05012008_sbsoly_12_100x_j2_2.raw		0	1474.777985		0	TRUE	0	-777.777
-1	1	0	0.07	0.18	IPI:IPI00220327.3	66149	SPACER	SWISS-PROT:P04264|ENSEMBL:ENSP00000252244|REFSEQ:NP_006112|H-INV:HIT000261150|VEGA:OTTHUMP00000167602 Tax_Id=9606 Gene_Symbol=KRT1 Keratin, type II cytoskeletal 1	FLEQQNQVLQTK	738.3961	1474.7777	2	74	-777.777	-777.777	-777.777	-777.777	0	0	2525.5186	0	0	0	1474.778	738.3956756	1474.776826	0	FALSE			-777.777	-777.777	-777.777	1	52.8	M:\Monica\MSDATA\Kinases\SB\04252008Solcomp\J2_100X\Kinases_SB_04252008Solcomp_J2_100X_combo_mascot_results_MWQcomp.html		1	-777.777	-777.777	M:\Monica\MSDATA\Kinases\SB\04252008Solcomp\J2_100X\m05012008_sbsoly_12_100x_j2_3.raw		0	1474.777985		0	TRUE	0	-777.777
-1	1	0	0.07	0.18	IPI:IPI00220327.3	66149	SPACER	SWISS-PROT:P04264|ENSEMBL:ENSP00000252244|REFSEQ:NP_006112|H-INV:HIT000261150|VEGA:OTTHUMP00000167602 Tax_Id=9606 Gene_Symbol=KRT1 Keratin, type II cytoskeletal 1	FLEQQNQVLQTK	738.396	1474.7774	2	72	-777.777	-777.777	-777.777	-777.777	0	0	2560.4007	0	0	0	1474.778	738.3955756	1474.776626	0	FALSE			-777.777	-777.777	-777.777	1	42.2	M:\Monica\MSDATA\Kinases\SB\04252008Solcomp\J2_100X\Kinases_SB_04252008Solcomp_J2_100X_combo_mascot_results_MWQcomp.html		1	-777.777	-777.777	M:\Monica\MSDATA\Kinases\SB\04252008Solcomp\J2_100X\m05012008_sbsoly_12_100x_j2_6.raw		0	1474.777985		0	TRUE	0	-777.777
-1	1	0	0.07	0.18	IPI:IPI00220327.3	66149	SPACER	SWISS-PROT:P04264|ENSEMBL:ENSP00000252244|REFSEQ:NP_006112|H-INV:HIT000261150|VEGA:OTTHUMP00000167602 Tax_Id=9606 Gene_Symbol=KRT1 Keratin, type II cytoskeletal 1	FLEQQNQVLQTK	738.3966	1474.7787	2	68	-777.777	-777.777	-777.777	-777.777	0	0	3088.6523	0	0	0	1474.778	738.3961756	1474.777826	0	FALSE			-777.777	-777.777	-777.777	1	44.1	M:\Monica\MSDATA\Kinases\SB\04252008Solcomp\J2_100X\Kinases_SB_04252008Solcomp_J2_100X_combo_mascot_results_MWQcomp.html		1	-777.777	-777.777	M:\Monica\MSDATA\Kinases\SB\04252008Solcomp\J2_100X\m05012008_sbsoly_12_100x_j2_2.raw		0	1474.777985		0	TRUE	0	-777.777
-1	1	0	0.07	0.18	IPI:IPI00220327.3	66149	SPACER	SWISS-PROT:P04264|ENSEMBL:ENSP00000252244|REFSEQ:NP_006112|H-INV:HIT000261150|VEGA:OTTHUMP00000167602 Tax_Id=9606 Gene_Symbol=KRT1 Keratin, type II cytoskeletal 1	FLEQQNQVLQTK	738.3965	1474.7784	2	59	-777.777	-777.777	-777.777	-777.777	0	0	2515.2228	0	0	0	1474.778	738.3960756	1474.777626	0	FALSE			-777.777	-777.777	-777.777	1	44.4	M:\Monica\MSDATA\Kinases\SB\04252008Solcomp\J2_100X\Kinases_SB_04252008Solcomp_J2_100X_combo_mascot_results_MWQcomp.html		1	-777.777	-777.777	M:\Monica\MSDATA\Kinases\SB\04252008Solcomp\J2_100X\m05012008_sbsoly_12_100x_j2_1.raw		0	1474.777985		0	TRUE	0	-777.777
-1	1	0	0.07	0.18	IPI:IPI00220327.3	66149	SPACER	SWISS-PROT:P04264|ENSEMBL:ENSP00000252244|REFSEQ:NP_006112|H-INV:HIT000261150|VEGA:OTTHUMP00000167602 Tax_Id=9606 Gene_Symbol=KRT1 Keratin, type II cytoskeletal 1	FLEQQNQVLQTK	738.3963	1474.778	2	59	-777.777	-777.777	-777.777	-777.777	0	0	2526.9922	0	0	0	1474.778	738.3958756	1474.777226	0	FALSE			-777.777	-777.777	-777.777	1	30.8	M:\Monica\MSDATA\Kinases\SB\04252008Solcomp\J2_100X\Kinases_SB_04252008Solcomp_J2_100X_combo_mascot_results_MWQcomp.html		1	-777.777	-777.777	M:\Monica\MSDATA\Kinases\SB\04252008Solcomp\J2_100X\m05012008_sbsoly_12_100x_j2_2.raw		0	1474.777985		0	TRUE	0	-777.777
-1	1	0	0.07	0.18	IPI:IPI00220327.3	66149	SPACER	SWISS-PROT:P04264|ENSEMBL:ENSP00000252244|REFSEQ:NP_006112|H-INV:HIT000261150|VEGA:OTTHUMP00000167602 Tax_Id=9606 Gene_Symbol=KRT1 Keratin, type II cytoskeletal 1	FLEQQNQVLQTK	738.3964	1474.7783	2	55	-777.777	-777.777	-777.777	-777.777	0	0	2566.4791	0	0	0	1474.778	738.3959756	1474.777426	0	FALSE			-777.777	-777.777	-777.777	1	39.3	M:\Monica\MSDATA\Kinases\SB\04252008Solcomp\J2_100X\Kinases_SB_04252008Solcomp_J2_100X_combo_mascot_results_MWQcomp.html		1	-777.777	-777.777	M:\Monica\MSDATA\Kinases\SB\04252008Solcomp\J2_100X\m05012008_sbsoly_12_100x_j2_1.raw		0	1474.777985		0	TRUE	0	-777.777
-1	1	0	0.07	0.18	IPI:IPI00220327.3	66149	SPACER	SWISS-PROT:P04264|ENSEMBL:ENSP00000252244|REFSEQ:NP_006112|H-INV:HIT000261150|VEGA:OTTHUMP00000167602 Tax_Id=9606 Gene_Symbol=KRT1 Keratin, type II cytoskeletal 1	FLEQQNQVLQTK	738.3857	1474.7568	2	49	-777.777	-777.777	-777.777	-777.777	0	0	2559.3667	0	0	0	1474.778	738.3852756	1474.756026	0	FALSE			-777.777	-777.777	-777.777	1	25.3	M:\Monica\MSDATA\Kinases\SB\04252008Solcomp\J2_100X\Kinases_SB_04252008Solcomp_J2_100X_combo_mascot_results_MWQcomp.html		1	-777.777	-777.777	M:\Monica\MSDATA\Kinases\SB\04252008Solcomp\J2_100X\m05012008_sbsoly_12_100x_j2_1.raw		0	1474.777985		0	TRUE	0	-777.777
-1	1	0	0.07	0.18	IPI:IPI00220327.3	66149	SPACER	SWISS-PROT:P04264|ENSEMBL:ENSP00000252244|REFSEQ:NP_006112|H-INV:HIT000261150|VEGA:OTTHUMP00000167602 Tax_Id=9606 Gene_Symbol=KRT1 Keratin, type II cytoskeletal 1	FSSCGGGGGSFGAGGGFGSR	883.3713	1764.728	2	166	-777.777	-777.777	-777.777	-777.777	2620.145829	8.025600001	2612.2026	2617.834383	2617.9239	60429.40263	1764.7273	883.3703241	1764.726123	1764.723437	FALSE			-777.777	-777.777	-777.777	1	129	M:\Monica\MSDATA\Kinases\SB\04252008Solcomp\J2_100X\Kinases_SB_04252008Solcomp_J2_100X_combo_mascot_results_MWQcomp.html		1	-777.777	-777.777	M:\Monica\MSDATA\Kinases\SB\04252008Solcomp\J2_100X\m05012008_sbsoly_12_100x_j2_5.raw		12220657.22	1707.70592		883.3694479	TRUE	883.368472	-777.777
-1	1	0	0.07	0.18	IPI:IPI00220327.3	66149	SPACER	SWISS-PROT:P04264|ENSEMBL:ENSP00000252244|REFSEQ:NP_006112|H-INV:HIT000261150|VEGA:OTTHUMP00000167602 Tax_Id=9606 Gene_Symbol=KRT1 Keratin, type II cytoskeletal 1	FSSCGGGGGSFGAGGGFGSR	883.3699	1764.7253	2	144	-777.777	-777.777	-777.777	-777.777	2594.505	0	2589.6419	2593.390847	2592.5951	142022.4939	1764.7273	883.3689241	1764.723323	1764.725857	FALSE			-777.777	-777.777	-777.777	1	121.2	M:\Monica\MSDATA\Kinases\SB\04252008Solcomp\J2_100X\Kinases_SB_04252008Solcomp_J2_100X_combo_mascot_results_MWQcomp.html		1	-777.777	-777.777	M:\Monica\MSDATA\Kinases\SB\04252008Solcomp\J2_100X\m05012008_sbsoly_12_100x_j2_4.raw		23050884.38	1707.70592		883.3698896	TRUE	883.3689137	-777.777
-1	1	0	0.07	0.18	IPI:IPI00220327.3	66149	SPACER	SWISS-PROT:P04264|ENSEMBL:ENSP00000252244|REFSEQ:NP_006112|H-INV:HIT000261150|VEGA:OTTHUMP00000167602 Tax_Id=9606 Gene_Symbol=KRT1 Keratin, type II cytoskeletal 1	FSSCGGGGGSFGAGGGFGSR	883.3737	1764.7328	2	140	-777.777	-777.777	-777.777	-777.777	2596.2107	0	2597.0364	2600.759719	2600.2068	45329.93487	1764.7273	883.3727241	1764.730923	1764.726333	FALSE			-777.777	-777.777	-777.777	1	122.1	M:\Monica\MSDATA\Kinases\SB\04252008Solcomp\J2_100X\Kinases_SB_04252008Solcomp_J2_100X_combo_mascot_results_MWQcomp.html		1	-777.777	-777.777	M:\Monica\MSDATA\Kinases\SB\04252008Solcomp\J2_100X\m05012008_sbsoly_12_100x_j2_3.raw		2434622.068	1707.70592		883.3700236	TRUE	883.3690477	-777.777
-1	1	0	0.07	0.18	IPI:IPI00220327.3	66149	SPACER	SWISS-PROT:P04264|ENSEMBL:ENSP00000252244|REFSEQ:NP_006112|H-INV:HIT000261150|VEGA:OTTHUMP00000167602 Tax_Id=9606 Gene_Symbol=KRT1 Keratin, type II cytoskeletal 1	FSSCGGGGGSFGAGGGFGSR	883.3671	1764.7197	2	123	-777.777	-777.777	-777.777	-777.777	0	0	2626.4155	2633.48674	2634.6591	10830.17009	1764.7273	883.3661241	1764.717723	1764.723382	FALSE			-777.777	-777.777	-777.777	1	104.2	M:\Monica\MSDATA\Kinases\SB\04252008Solcomp\J2_100X\Kinases_SB_04252008Solcomp_J2_100X_combo_mascot_results_MWQcomp.html		1	-777.777	-777.777	M:\Monica\MSDATA\Kinases\SB\04252008Solcomp\J2_100X\m05012008_sbsoly_12_100x_j2_6.raw		0	1707.70592		883.3694749	TRUE	883.368499	-777.777
-1	1	0	0.07	0.18	IPI:IPI00220327.3	66149	SPACER	SWISS-PROT:P04264|ENSEMBL:ENSP00000252244|REFSEQ:NP_006112|H-INV:HIT000261150|VEGA:OTTHUMP00000167602 Tax_Id=9606 Gene_Symbol=KRT1 Keratin, type II cytoskeletal 1	FSSCGGGGGSFGAGGGFGSR	883.3694	1764.7243	2	117	-777.777	-777.777	-777.777	-777.777	0	0	2655.4036	0	0	0	1764.7273	883.3684241	1764.722323	0	FALSE			-777.777	-777.777	-777.777	1	110.1	M:\Monica\MSDATA\Kinases\SB\04252008Solcomp\J2_100X\Kinases_SB_04252008Solcomp_J2_100X_combo_mascot_results_MWQcomp.html		1	-777.777	-777.777	M:\Monica\MSDATA\Kinases\SB\04252008Solcomp\J2_100X\m05012008_sbsoly_12_100x_j2_6.raw		0	1707.70592		0	TRUE	0	-777.777
-1	1	0	0.07	0.18	IPI:IPI00220327.3	66149	SPACER	SWISS-PROT:P04264|ENSEMBL:ENSP00000252244|REFSEQ:NP_006112|H-INV:HIT000261150|VEGA:OTTHUMP00000167602 Tax_Id=9606 Gene_Symbol=KRT1 Keratin, type II cytoskeletal 1	FSSCGGGGGSFGAGGGFGSR	883.3694	1764.7242	2	110	-777.777	-777.777	-777.777	-777.777	0	0	2651.6304	0	0	0	1764.7273	883.3684241	1764.722323	0	FALSE			-777.777	-777.777	-777.777	1	93.7	M:\Monica\MSDATA\Kinases\SB\04252008Solcomp\J2_100X\Kinases_SB_04252008Solcomp_J2_100X_combo_mascot_results_MWQcomp.html		1	-777.777	-777.777	M:\Monica\MSDATA\Kinases\SB\04252008Solcomp\J2_100X\m05012008_sbsoly_12_100x_j2_6.raw		0	1707.70592		0	TRUE	0	-777.777
-1	1	0	0.07	0.18	IPI:IPI00220327.3	66149	SPACER	SWISS-PROT:P04264|ENSEMBL:ENSP00000252244|REFSEQ:NP_006112|H-INV:HIT000261150|VEGA:OTTHUMP00000167602 Tax_Id=9606 Gene_Symbol=KRT1 Keratin, type II cytoskeletal 1	FSSCGGGGGSFGAGGGFGSR	883.3693	1764.7241	2	104	-777.777	-777.777	-777.777	-777.777	0	0	2644.004	0	0	0	1764.7273	883.3683241	1764.722123	0	FALSE			-777.777	-777.777	-777.777	1	78.9	M:\Monica\MSDATA\Kinases\SB\04252008Solcomp\J2_100X\Kinases_SB_04252008Solcomp_J2_100X_combo_mascot_results_MWQcomp.html		1	-777.777	-777.777	M:\Monica\MSDATA\Kinases\SB\04252008Solcomp\J2_100X\m05012008_sbsoly_12_100x_j2_6.raw		0	1707.70592		0	TRUE	0	-777.777
-1	1	0	0.07	0.18	IPI:IPI00220327.3	66149	SPACER	SWISS-PROT:P04264|ENSEMBL:ENSP00000252244|REFSEQ:NP_006112|H-INV:HIT000261150|VEGA:OTTHUMP00000167602 Tax_Id=9606 Gene_Symbol=KRT1 Keratin, type II cytoskeletal 1	FSSCGGGGGSFGAGGGFGSR	883.3717	1764.7289	2	97	-777.777	-777.777	-777.777	-777.777	0	0	2618.6707	2617.637676	2616.787	1138.465886	1764.7273	883.3707241	1764.726923	1764.727285	FALSE			-777.777	-777.777	-777.777	1	85.9	M:\Monica\MSDATA\Kinases\SB\04252008Solcomp\J2_100X\Kinases_SB_04252008Solcomp_J2_100X_combo_mascot_results_MWQcomp.html		1	-777.777	-777.777	M:\Monica\MSDATA\Kinases\SB\04252008Solcomp\J2_100X\m05012008_sbsoly_12_100x_j2_1.raw		0	1707.70592		883.3717077	TRUE	883.3707319	-777.777
-1	1	0	0.07	0.18	IPI:IPI00220327.3	66149	SPACER	SWISS-PROT:P04264|ENSEMBL:ENSP00000252244|REFSEQ:NP_006112|H-INV:HIT000261150|VEGA:OTTHUMP00000167602 Tax_Id=9606 Gene_Symbol=KRT1 Keratin, type II cytoskeletal 1	FSSCGGGGGSFGAGGGFGSR	883.3716	1764.7287	2	77	-777.777	-777.777	-777.777	-777.777	0	0	2660.8905	0	0	0	1764.7273	883.3706241	1764.726723	0	FALSE			-777.777	-777.777	-777.777	1	64.9	M:\Monica\MSDATA\Kinases\SB\04252008Solcomp\J2_100X\Kinases_SB_04252008Solcomp_J2_100X_combo_mascot_results_MWQcomp.html		1	-777.777	-777.777	M:\Monica\MSDATA\Kinases\SB\04252008Solcomp\J2_100X\m05012008_sbsoly_12_100x_j2_6.raw		0	1707.70592		0	TRUE	0	-777.777
-1	1	0	0.07	0.18	IPI:IPI00220327.3	66149	SPACER	SWISS-PROT:P04264|ENSEMBL:ENSP00000252244|REFSEQ:NP_006112|H-INV:HIT000261150|VEGA:OTTHUMP00000167602 Tax_Id=9606 Gene_Symbol=KRT1 Keratin, type II cytoskeletal 1	GENALKDAK	473.2542	944.4939	2	25	-777.777	-777.777	-777.777	-777.777	0	0	748.0312	689.0445	746.8944	498.4274154	944.4927	473.2547841	944.4950428	944.4943171	FALSE			-777.777	-777.777	-777.777	1	2.6	M:\Monica\MSDATA\Kinases\SB\04252008Solcomp\J2_100X\Kinases_SB_04252008Solcomp_J2_100X_combo_mascot_results_MWQcomp.html		1	-777.777	-777.777	M:\Monica\MSDATA\Kinases\SB\04252008Solcomp\J2_100X\m05012008_sbsoly_12_100x_j2_4.raw		0	944.4926847		473.2542178	TRUE	473.2548018	-777.777
-1	1	0	0.07	0.18	IPI:IPI00220327.3	66149	SPACER	SWISS-PROT:P04264|ENSEMBL:ENSP00000252244|REFSEQ:NP_006112|H-INV:HIT000261150|VEGA:OTTHUMP00000167602 Tax_Id=9606 Gene_Symbol=KRT1 Keratin, type II cytoskeletal 1	GENALKDAK	473.2542	944.4938	2	21	-777.777	-777.777	-777.777	-777.777	0	0	709.9319	0	0	0	944.4927	473.2547841	944.4950428	0	FALSE			-777.777	-777.777	-777.777	1	0.6	M:\Monica\MSDATA\Kinases\SB\04252008Solcomp\J2_100X\Kinases_SB_04252008Solcomp_J2_100X_combo_mascot_results_MWQcomp.html		1	-777.777	-777.777	M:\Monica\MSDATA\Kinases\SB\04252008Solcomp\J2_100X\m05012008_sbsoly_12_100x_j2_5.raw		0	944.4926847		0	FALSE	0	-777.777
-1	1	0	0.07	0.18	IPI:IPI00220327.3	66149	SPACER	SWISS-PROT:P04264|ENSEMBL:ENSP00000252244|REFSEQ:NP_006112|H-INV:HIT000261150|VEGA:OTTHUMP00000167602 Tax_Id=9606 Gene_Symbol=KRT1 Keratin, type II cytoskeletal 1	GGGGGGYGSGGSSYGSGGGSYGSGGGGGGGR	1192.485	2382.9554	2	122	-777.777	-777.777	-777.777	-777.777	0	0	2176.3809	2176.741366	2175.1457	32744.59463	2382.9443	1192.482848	2382.951171	2382.948203	FALSE			-777.777	-777.777	-777.777	1	122.3	M:\Monica\MSDATA\Kinases\SB\04252008Solcomp\J2_100X\Kinases_SB_04252008Solcomp_J2_100X_combo_mascot_results_MWQcomp.html		1	-777.777	-777.777	M:\Monica\MSDATA\Kinases\SB\04252008Solcomp\J2_100X\m05012008_sbsoly_12_100x_j2_4.raw		0	2382.944505		1192.484973	TRUE	1192.482821	-777.777
-1	1	0	0.07	0.18	IPI:IPI00220327.3	66149	SPACER	SWISS-PROT:P04264|ENSEMBL:ENSP00000252244|REFSEQ:NP_006112|H-INV:HIT000261150|VEGA:OTTHUMP00000167602 Tax_Id=9606 Gene_Symbol=KRT1 Keratin, type II cytoskeletal 1	GGGGGGYGSGGSSYGSGGGSYGSGGGGGGGR	1192.4818	2382.9491	2	98	-777.777	-777.777	-777.777	-777.777	2185.0859	0	2181.3845	2184.066101	2183.1006	16696.33095	2382.9443	1192.479648	2382.944771	2382.944887	FALSE			-777.777	-777.777	-777.777	1	98	M:\Monica\MSDATA\Kinases\SB\04252008Solcomp\J2_100X\Kinases_SB_04252008Solcomp_J2_100X_combo_mascot_results_MWQcomp.html		1	-777.777	-777.777	M:\Monica\MSDATA\Kinases\SB\04252008Solcomp\J2_100X\m05012008_sbsoly_12_100x_j2_5.raw		1824305.083	2382.944505		1192.481836	TRUE	1192.479685	-777.777
-1	1	0	0.07	0.18	IPI:IPI00220327.3	66149	SPACER	SWISS-PROT:P04264|ENSEMBL:ENSP00000252244|REFSEQ:NP_006112|H-INV:HIT000261150|VEGA:OTTHUMP00000167602 Tax_Id=9606 Gene_Symbol=KRT1 Keratin, type II cytoskeletal 1	GGGGGGYGSGGSSYGSGGGSYGSGGGGGGGR	1192.4862	2382.9579	2	96	-777.777	-777.777	-777.777	-777.777	0	0	663.0544	662.2912	662.2912	259.8938103	2382.9443	1192.484048	2382.953571	2382.954337	FALSE			-777.777	-777.777	-777.777	1	95.7	M:\Monica\MSDATA\Kinases\SB\04252008Solcomp\J2_100X\Kinases_SB_04252008Solcomp_J2_100X_combo_mascot_results_MWQcomp.html		1	-777.777	-777.777	M:\Monica\MSDATA\Kinases\SB\04252008Solcomp\J2_100X\m05012008_sbsoly_12_100x_j2_1.raw		0	2382.944505		1192.486245	TRUE	1192.484093	-777.777
-1	1	0	0.07	0.18	IPI:IPI00220327.3	66149	SPACER	SWISS-PROT:P04264|ENSEMBL:ENSP00000252244|REFSEQ:NP_006112|H-INV:HIT000261150|VEGA:OTTHUMP00000167602 Tax_Id=9606 Gene_Symbol=KRT1 Keratin, type II cytoskeletal 1	GGGGGGYGSGGSSYGSGGGSYGSGGGGGGGR	1192.4822	2382.9498	2	83	-777.777	-777.777	-777.777	-777.777	0	0	2186.7636	2189.366608	2189.2958	14320.34169	2382.9443	1192.480048	2382.945571	2382.941487	FALSE			-777.777	-777.777	-777.777	1	83.3	M:\Monica\MSDATA\Kinases\SB\04252008Solcomp\J2_100X\Kinases_SB_04252008Solcomp_J2_100X_combo_mascot_results_MWQcomp.html		1	-777.777	-777.777	M:\Monica\MSDATA\Kinases\SB\04252008Solcomp\J2_100X\m05012008_sbsoly_12_100x_j2_6.raw		0	2382.944505		1192.478727	TRUE	1192.476576	-777.777
-1	1	0	0.07	0.18	IPI:IPI00220327.3	66149	SPACER	SWISS-PROT:P04264|ENSEMBL:ENSP00000252244|REFSEQ:NP_006112|H-INV:HIT000261150|VEGA:OTTHUMP00000167602 Tax_Id=9606 Gene_Symbol=KRT1 Keratin, type II cytoskeletal 1	GGGGGGYGSGGSSYGSGGGSYGSGGGGGGGR	1192.4859	2382.9572	2	70	-777.777	-777.777	-777.777	-777.777	2183.8742	0	2180.8069	2181.975478	2181.9028	20772.24348	2382.9443	1192.483748	2382.952971	2382.947437	FALSE			-777.777	-777.777	-777.777	1	69.6	M:\Monica\MSDATA\Kinases\SB\04252008Solcomp\J2_100X\Kinases_SB_04252008Solcomp_J2_100X_combo_mascot_results_MWQcomp.html		1	-777.777	-777.777	M:\Monica\MSDATA\Kinases\SB\04252008Solcomp\J2_100X\m05012008_sbsoly_12_100x_j2_3.raw		1553926.732	2382.944505		1192.482497	TRUE	1192.480345	-777.777
-1	1	0	0.07	0.18	IPI:IPI00220327.3	66149	SPACER	SWISS-PROT:P04264|ENSEMBL:ENSP00000252244|REFSEQ:NP_006112|H-INV:HIT000261150|VEGA:OTTHUMP00000167602 Tax_Id=9606 Gene_Symbol=KRT1 Keratin, type II cytoskeletal 1	GGGGGGYGSGGSSYGSGGGSYGSGGGGGGGR	1192.4813	2382.948	2	61	-777.777	-777.777	-777.777	-777.777	0	0	2187.9381	0	0	0	2382.9443	1192.479148	2382.943771	0	FALSE			-777.777	-777.777	-777.777	1	61.4	M:\Monica\MSDATA\Kinases\SB\04252008Solcomp\J2_100X\Kinases_SB_04252008Solcomp_J2_100X_combo_mascot_results_MWQcomp.html		1	-777.777	-777.777	M:\Monica\MSDATA\Kinases\SB\04252008Solcomp\J2_100X\m05012008_sbsoly_12_100x_j2_6.raw		0	2382.944505		0	TRUE	0	-777.777
-1	1	0	0.07	0.18	IPI:IPI00220327.3	66149	SPACER	SWISS-PROT:P04264|ENSEMBL:ENSP00000252244|REFSEQ:NP_006112|H-INV:HIT000261150|VEGA:OTTHUMP00000167602 Tax_Id=9606 Gene_Symbol=KRT1 Keratin, type II cytoskeletal 1	GGGGGGYGSGGSSYGSGGGSYGSGGGGGGGR	795.3235	2382.9487	3	95	-777.777	-777.777	-777.777	-777.777	0	0	2181.7427	2183.201679	2183.1006	6508.546642	2382.9443	795.322859	2382.946789	2382.94244	FALSE			-777.777	-777.777	-777.777	1	94.7	M:\Monica\MSDATA\Kinases\SB\04252008Solcomp\J2_100X\Kinases_SB_04252008Solcomp_J2_100X_combo_mascot_results_MWQcomp.html		1	-777.777	-777.777	M:\Monica\MSDATA\Kinases\SB\04252008Solcomp\J2_100X\m05012008_sbsoly_12_100x_j2_5.raw		0	2382.944505		795.3215194	TRUE	795.3208784	-777.777
-1	1	0	0.07	0.18	IPI:IPI00220327.3	66149	SPACER	SWISS-PROT:P04264|ENSEMBL:ENSP00000252244|REFSEQ:NP_006112|H-INV:HIT000261150|VEGA:OTTHUMP00000167602 Tax_Id=9606 Gene_Symbol=KRT1 Keratin, type II cytoskeletal 1	GGGGGGYGSGGSSYGSGGGSYGSGGGGGGGR	795.3234	2382.9483	3	88	-777.777	-777.777	-777.777	-777.777	0	0	2183.2846	2181.969354	2181.9028	4096.315804	2382.9443	795.322759	2382.946489	2382.947114	FALSE			-777.777	-777.777	-777.777	1	88	M:\Monica\MSDATA\Kinases\SB\04252008Solcomp\J2_100X\Kinases_SB_04252008Solcomp_J2_100X_combo_mascot_results_MWQcomp.html		1	-777.777	-777.777	M:\Monica\MSDATA\Kinases\SB\04252008Solcomp\J2_100X\m05012008_sbsoly_12_100x_j2_3.raw		0	2382.944505		795.3233739	TRUE	795.3227329	-777.777
-1	1	0	0.07	0.18	IPI:IPI00220327.3	66149	SPACER	SWISS-PROT:P04264|ENSEMBL:ENSP00000252244|REFSEQ:NP_006112|H-INV:HIT000261150|VEGA:OTTHUMP00000167602 Tax_Id=9606 Gene_Symbol=KRT1 Keratin, type II cytoskeletal 1	GGGGGGYGSGGSSYGSGGGSYGSGGGGGGGR	795.3211	2382.9415	3	87	-777.777	-777.777	-777.777	-777.777	0	0	2188.2813	2189.419566	2189.2958	6267.221066	2382.9443	795.320459	2382.939589	2382.939006	FALSE			-777.777	-777.777	-777.777	1	86.9	M:\Monica\MSDATA\Kinases\SB\04252008Solcomp\J2_100X\Kinases_SB_04252008Solcomp_J2_100X_combo_mascot_results_MWQcomp.html		1	-777.777	-777.777	M:\Monica\MSDATA\Kinases\SB\04252008Solcomp\J2_100X\m05012008_sbsoly_12_100x_j2_6.raw		0	2382.944505		795.3210398	TRUE	795.3203988	-777.777
-1	1	0	0.07	0.18	IPI:IPI00220327.3	66149	SPACER	SWISS-PROT:P04264|ENSEMBL:ENSP00000252244|REFSEQ:NP_006112|H-INV:HIT000261150|VEGA:OTTHUMP00000167602 Tax_Id=9606 Gene_Symbol=KRT1 Keratin, type II cytoskeletal 1	GGGGGGYGSGGSSYGSGGGSYGSGGGGGGGR	795.3231	2382.9474	3	82	-777.777	-777.777	-777.777	-777.777	2178.7988	0	2178.1967	2176.788798	2176.9201	6938.725383	2382.9443	795.322459	2382.945589	2382.945024	FALSE			-777.777	-777.777	-777.777	1	82.3	M:\Monica\MSDATA\Kinases\SB\04252008Solcomp\J2_100X\Kinases_SB_04252008Solcomp_J2_100X_combo_mascot_results_MWQcomp.html		1	-777.777	-777.777	M:\Monica\MSDATA\Kinases\SB\04252008Solcomp\J2_100X\m05012008_sbsoly_12_100x_j2_4.raw		614103.769	2382.944505		795.3230868	TRUE	795.3224458	-777.777
-1	1	0	0.07	0.18	IPI:IPI00220327.3	66149	SPACER	SWISS-PROT:P04264|ENSEMBL:ENSP00000252244|REFSEQ:NP_006112|H-INV:HIT000261150|VEGA:OTTHUMP00000167602 Tax_Id=9606 Gene_Symbol=KRT1 Keratin, type II cytoskeletal 1	GGGGGGYGSGGSSYGSGGGSYGSGGGGGGGR	795.3221	2382.9446	3	73	-777.777	-777.777	-777.777	-777.777	0	0	2186.3841	0	0	0	2382.9443	795.321459	2382.942589	0	FALSE			-777.777	-777.777	-777.777	1	72.9	M:\Monica\MSDATA\Kinases\SB\04252008Solcomp\J2_100X\Kinases_SB_04252008Solcomp_J2_100X_combo_mascot_results_MWQcomp.html		1	-777.777	-777.777	M:\Monica\MSDATA\Kinases\SB\04252008Solcomp\J2_100X\m05012008_sbsoly_12_100x_j2_6.raw		0	2382.944505		0	TRUE	0	-777.777
-1	1	0	0.07	0.18	IPI:IPI00220327.3	66149	SPACER	SWISS-PROT:P04264|ENSEMBL:ENSP00000252244|REFSEQ:NP_006112|H-INV:HIT000261150|VEGA:OTTHUMP00000167602 Tax_Id=9606 Gene_Symbol=KRT1 Keratin, type II cytoskeletal 1	GSGGGSSGGSIGGR	546.7547	1091.4949	2	73	-777.777	-777.777	-777.777	-777.777	0	0	720.3111	720.2172327	720.9874	279.6001001	1091.4955	546.7550045	1091.495484	1091.495299	FALSE			-777.777	-777.777	-777.777	1	46.4	M:\Monica\MSDATA\Kinases\SB\04252008Solcomp\J2_100X\Kinases_SB_04252008Solcomp_J2_100X_combo_mascot_results_MWQcomp.html		1	-777.777	-777.777	M:\Monica\MSDATA\Kinases\SB\04252008Solcomp\J2_100X\m05012008_sbsoly_12_100x_j2_2.raw		0	1091.495535		546.7545879	TRUE	546.7548924	-777.777
-1	1	0	0.07	0.18	IPI:IPI00220327.3	66149	SPACER	SWISS-PROT:P04264|ENSEMBL:ENSP00000252244|REFSEQ:NP_006112|H-INV:HIT000261150|VEGA:OTTHUMP00000167602 Tax_Id=9606 Gene_Symbol=KRT1 Keratin, type II cytoskeletal 1	GSGGGSSGGSIGGR	546.7547	1091.4949	2	73	-777.777	-777.777	-777.777	-777.777	0	0	702.644	701.7883	701.7883	1278.412692	1091.4955	546.7550045	1091.495484	1091.496102	FALSE			-777.777	-777.777	-777.777	1	60.2	M:\Monica\MSDATA\Kinases\SB\04252008Solcomp\J2_100X\Kinases_SB_04252008Solcomp_J2_100X_combo_mascot_results_MWQcomp.html		1	-777.777	-777.777	M:\Monica\MSDATA\Kinases\SB\04252008Solcomp\J2_100X\m05012008_sbsoly_12_100x_j2_5.raw		0	1091.495535		546.7547373	TRUE	546.7550418	-777.777
-1	1	0	0.07	0.18	IPI:IPI00220327.3	66149	SPACER	SWISS-PROT:P04264|ENSEMBL:ENSP00000252244|REFSEQ:NP_006112|H-INV:HIT000261150|VEGA:OTTHUMP00000167602 Tax_Id=9606 Gene_Symbol=KRT1 Keratin, type II cytoskeletal 1	GSGGGSSGGSIGGR	546.7546	1091.4946	2	71	-777.777	-777.777	-777.777	-777.777	0	0	624.57	624.3948339	623.8953	226.4459931	1091.4955	546.7549045	1091.495284	1091.495213	FALSE			-777.777	-777.777	-777.777	1	53.3	M:\Monica\MSDATA\Kinases\SB\04252008Solcomp\J2_100X\Kinases_SB_04252008Solcomp_J2_100X_combo_mascot_results_MWQcomp.html		1	-777.777	-777.777	M:\Monica\MSDATA\Kinases\SB\04252008Solcomp\J2_100X\m05012008_sbsoly_12_100x_j2_6.raw		0	1091.495535		546.7545605	TRUE	546.754865	-777.777
-1	1	0	0.07	0.18	IPI:IPI00220327.3	66149	SPACER	SWISS-PROT:P04264|ENSEMBL:ENSP00000252244|REFSEQ:NP_006112|H-INV:HIT000261150|VEGA:OTTHUMP00000167602 Tax_Id=9606 Gene_Symbol=KRT1 Keratin, type II cytoskeletal 1	GSGGGSSGGSIGGR	546.7547	1091.4949	2	36	-777.777	-777.777	-777.777	-777.777	0	0	769.3732	767.886	767.886	936.0503114	1091.4955	546.7550045	1091.495484	1091.495865	FALSE			-777.777	-777.777	-777.777	1	25.2	M:\Monica\MSDATA\Kinases\SB\04252008Solcomp\J2_100X\Kinases_SB_04252008Solcomp_J2_100X_combo_mascot_results_MWQcomp.html		1	-777.777	-777.777	M:\Monica\MSDATA\Kinases\SB\04252008Solcomp\J2_100X\m05012008_sbsoly_12_100x_j2_3.raw		0	1091.495535		546.7547029	TRUE	546.7550074	-777.777
-1	1	0	0.07	0.18	IPI:IPI00220327.3	66149	SPACER	SWISS-PROT:P04264|ENSEMBL:ENSP00000252244|REFSEQ:NP_006112|H-INV:HIT000261150|VEGA:OTTHUMP00000167602 Tax_Id=9606 Gene_Symbol=KRT1 Keratin, type II cytoskeletal 1	GSGGGSSGGSIGGR	546.7558	1091.4971	2	22	-777.777	-777.777	-777.777	-777.777	0	0	740.1183	0	0	0	1091.4955	546.7561045	1091.497684	0	FALSE			-777.777	-777.777	-777.777	1	9.4	M:\Monica\MSDATA\Kinases\SB\04252008Solcomp\J2_100X\Kinases_SB_04252008Solcomp_J2_100X_combo_mascot_results_MWQcomp.html		1	-777.777	-777.777	M:\Monica\MSDATA\Kinases\SB\04252008Solcomp\J2_100X\m05012008_sbsoly_12_100x_j2_4.raw		0	1091.495535		0	FALSE	0	-777.777
-1	1	0	0.07	0.18	IPI:IPI00220327.3	66149	SPACER	SWISS-PROT:P04264|ENSEMBL:ENSP00000252244|REFSEQ:NP_006112|H-INV:HIT000261150|VEGA:OTTHUMP00000167602 Tax_Id=9606 Gene_Symbol=KRT1 Keratin, type II cytoskeletal 1	GSGGGSSGGSIGGR	546.7548	1091.495	2	14	-777.777	-777.777	-777.777	-777.777	0	0	603.3247	0	0	0	1091.4955	546.7551045	1091.495684	0	FALSE			-777.777	-777.777	-777.777	1	7.6	M:\Monica\MSDATA\Kinases\SB\04252008Solcomp\J2_100X\Kinases_SB_04252008Solcomp_J2_100X_combo_mascot_results_MWQcomp.html		1	-777.777	-777.777	M:\Monica\MSDATA\Kinases\SB\04252008Solcomp\J2_100X\m05012008_sbsoly_12_100x_j2_1.raw		0	1091.495535		0	FALSE	0	-777.777
-1	1	0	0.07	0.18	IPI:IPI00220327.3	66149	SPACER	SWISS-PROT:P04264|ENSEMBL:ENSP00000252244|REFSEQ:NP_006112|H-INV:HIT000261150|VEGA:OTTHUMP00000167602 Tax_Id=9606 Gene_Symbol=KRT1 Keratin, type II cytoskeletal 1	GSYGSGGSSYGSGGGSYGSGGGGGGHGSYGSGSSSGGYR	1104.777	3311.309	3	149	-777.777	-777.777	-777.777	-777.777	2300.516015	4.215999998	2301.952	2301.407829	2301.3684	3600.441717	3311.3006	1104.775182	3311.303758	3311.303704	FALSE			-777.777	-777.777	-777.777	1	148.6	M:\Monica\MSDATA\Kinases\SB\04252008Solcomp\J2_100X\Kinases_SB_04252008Solcomp_J2_100X_combo_mascot_results_MWQcomp.html		1	-777.777	-777.777	M:\Monica\MSDATA\Kinases\SB\04252008Solcomp\J2_100X\m05012008_sbsoly_12_100x_j2_6.raw		521606.2935	3311.300795		1104.776951	TRUE	1104.775133	-777.777
-1	1	0	0.07	0.18	IPI:IPI00220327.3	66149	SPACER	SWISS-PROT:P04264|ENSEMBL:ENSP00000252244|REFSEQ:NP_006112|H-INV:HIT000261150|VEGA:OTTHUMP00000167602 Tax_Id=9606 Gene_Symbol=KRT1 Keratin, type II cytoskeletal 1	GSYGSGGSSYGSGGGSYGSGGGGGGHGSYGSGSSSGGYR	1104.777	3311.3091	3	124	-777.777	-777.777	-777.777	-777.777	2289.852582	6.330627033	2290.9963	2289.983231	2288.2892	9181.560781	3311.3006	1104.775182	3311.303758	3311.303135	FALSE			-777.777	-777.777	-777.777	1	123.7	M:\Monica\MSDATA\Kinases\SB\04252008Solcomp\J2_100X\Kinases_SB_04252008Solcomp_J2_100X_combo_mascot_results_MWQcomp.html		1	-777.777	-777.777	M:\Monica\MSDATA\Kinases\SB\04252008Solcomp\J2_100X\m05012008_sbsoly_12_100x_j2_5.raw		1325065.327	3311.300795		1104.776826	TRUE	1104.775008	-777.777
-1	1	0	0.07	0.18	IPI:IPI00220327.3	66149	SPACER	SWISS-PROT:P04264|ENSEMBL:ENSP00000252244|REFSEQ:NP_006112|H-INV:HIT000261150|VEGA:OTTHUMP00000167602 Tax_Id=9606 Gene_Symbol=KRT1 Keratin, type II cytoskeletal 1	GSYGSGGSSYGSGGGSYGSGGGGGGHGSYGSGSSSGGYR	1104.7741	3311.3005	3	100	-777.777	-777.777	-777.777	-777.777	2260.971149	7.586363551	2266.3957	2261.955258	2261.0863	3238.477223	3311.3006	1104.772282	3311.295058	3311.302999	FALSE			-777.777	-777.777	-777.777	1	99.7	M:\Monica\MSDATA\Kinases\SB\04252008Solcomp\J2_100X\Kinases_SB_04252008Solcomp_J2_100X_combo_mascot_results_MWQcomp.html		1	-777.777	-777.777	M:\Monica\MSDATA\Kinases\SB\04252008Solcomp\J2_100X\m05012008_sbsoly_12_100x_j2_1.raw		468061.7025	3311.300795		1104.776836	TRUE	1104.775018	-777.777
-1	1	0	0.07	0.18	IPI:IPI00220327.3	66149	SPACER	SWISS-PROT:P04264|ENSEMBL:ENSP00000252244|REFSEQ:NP_006112|H-INV:HIT000261150|VEGA:OTTHUMP00000167602 Tax_Id=9606 Gene_Symbol=KRT1 Keratin, type II cytoskeletal 1	GSYGSGGSSYGSGGGSYGSGGGGGGHGSYGSGSSSGGYR	1104.7733	3311.298	3	89	-777.777	-777.777	-777.777	-777.777	0	0	2257.7088	0	0	0	3311.3006	1104.771482	3311.292658	0	FALSE			-777.777	-777.777	-777.777	1	88.8	M:\Monica\MSDATA\Kinases\SB\04252008Solcomp\J2_100X\Kinases_SB_04252008Solcomp_J2_100X_combo_mascot_results_MWQcomp.html		1	-777.777	-777.777	M:\Monica\MSDATA\Kinases\SB\04252008Solcomp\J2_100X\m05012008_sbsoly_12_100x_j2_1.raw		0	3311.300795		0	TRUE	0	-777.777
-1	1	0	0.07	0.18	IPI:IPI00220327.3	66149	SPACER	SWISS-PROT:P04264|ENSEMBL:ENSP00000252244|REFSEQ:NP_006112|H-INV:HIT000261150|VEGA:OTTHUMP00000167602 Tax_Id=9606 Gene_Symbol=KRT1 Keratin, type II cytoskeletal 1	GSYGSGGSSYGSGGGSYGSGGGGGGHGSYGSGSSSGGYR	1104.7805	3311.3196	3	52	-777.777	-777.777	-777.777	-777.777	0	0	2276.8442	0	0	0	3311.3006	1104.778682	3311.314258	0	FALSE			-777.777	-777.777	-777.777	1	51.7	M:\Monica\MSDATA\Kinases\SB\04252008Solcomp\J2_100X\Kinases_SB_04252008Solcomp_J2_100X_combo_mascot_results_MWQcomp.html		1	-777.777	-777.777	M:\Monica\MSDATA\Kinases\SB\04252008Solcomp\J2_100X\m05012008_sbsoly_12_100x_j2_1.raw		0	3311.300795		0	TRUE	0	-777.777
-1	1	0	0.07	0.18	IPI:IPI00220327.3	66149	SPACER	SWISS-PROT:P04264|ENSEMBL:ENSP00000252244|REFSEQ:NP_006112|H-INV:HIT000261150|VEGA:OTTHUMP00000167602 Tax_Id=9606 Gene_Symbol=KRT1 Keratin, type II cytoskeletal 1	IEISELNR	487.268	972.5215	2	70	-777.777	-777.777	-777.777	-777.777	2550.869051	12.69484572	2555.9485	2549.943798	2548.6013	63932.60355	972.524	487.2685308	972.5225361	972.5237945	FALSE			-777.777	-777.777	-777.777	1	24.8	M:\Monica\MSDATA\Kinases\SB\04252008Solcomp\J2_100X\Kinases_SB_04252008Solcomp_J2_100X_combo_mascot_results_MWQcomp.html		1	-777.777	-777.777	M:\Monica\MSDATA\Kinases\SB\04252008Solcomp\J2_100X\m05012008_sbsoly_12_100x_j2_6.raw		32046427.94	972.5239947		487.2680956	TRUE	487.2686263	-777.777
-1	1	0	0.07	0.18	IPI:IPI00220327.3	66149	SPACER	SWISS-PROT:P04264|ENSEMBL:ENSP00000252244|REFSEQ:NP_006112|H-INV:HIT000261150|VEGA:OTTHUMP00000167602 Tax_Id=9606 Gene_Symbol=KRT1 Keratin, type II cytoskeletal 1	IEISELNR	487.2698	972.5251	2	65	-777.777	-777.777	-777.777	-777.777	2525.013561	6.135352114	2515.944	2522.521542	2520.9987	167811.3049	972.524	487.2703308	972.5261361	972.525098	FALSE			-777.777	-777.777	-777.777	1	31.1	M:\Monica\MSDATA\Kinases\SB\04252008Solcomp\J2_100X\Kinases_SB_04252008Solcomp_J2_100X_combo_mascot_results_MWQcomp.html		1	-777.777	-777.777	M:\Monica\MSDATA\Kinases\SB\04252008Solcomp\J2_100X\m05012008_sbsoly_12_100x_j2_3.raw		60282116.63	972.5239947		487.2696031	TRUE	487.2701339	-777.777
-1	1	0	0.07	0.18	IPI:IPI00220327.3	66149	SPACER	SWISS-PROT:P04264|ENSEMBL:ENSP00000252244|REFSEQ:NP_006112|H-INV:HIT000261150|VEGA:OTTHUMP00000167602 Tax_Id=9606 Gene_Symbol=KRT1 Keratin, type II cytoskeletal 1	IEISELNR	487.2697	972.5248	2	61	-777.777	-777.777	-777.777	-777.777	2516.136667	8.37888037	2520.5016	2514.485038	2514.4646	287475.749	972.524	487.2702308	972.5259361	972.5254995	FALSE			-777.777	-777.777	-777.777	1	32.8	M:\Monica\MSDATA\Kinases\SB\04252008Solcomp\J2_100X\Kinases_SB_04252008Solcomp_J2_100X_combo_mascot_results_MWQcomp.html		1	-777.777	-777.777	M:\Monica\MSDATA\Kinases\SB\04252008Solcomp\J2_100X\m05012008_sbsoly_12_100x_j2_4.raw		147745149	972.5239947		487.2696747	TRUE	487.2702054	-777.777
-1	1	0	0.07	0.18	IPI:IPI00220327.3	66149	SPACER	SWISS-PROT:P04264|ENSEMBL:ENSP00000252244|REFSEQ:NP_006112|H-INV:HIT000261150|VEGA:OTTHUMP00000167602 Tax_Id=9606 Gene_Symbol=KRT1 Keratin, type II cytoskeletal 1	IEISELNR	487.2697	972.5249	2	58	-777.777	-777.777	-777.777	-777.777	0	0	2508.0559	0	0	0	972.524	487.2702308	972.5259361	0	FALSE			-777.777	-777.777	-777.777	1	28.8	M:\Monica\MSDATA\Kinases\SB\04252008Solcomp\J2_100X\Kinases_SB_04252008Solcomp_J2_100X_combo_mascot_results_MWQcomp.html		1	-777.777	-777.777	M:\Monica\MSDATA\Kinases\SB\04252008Solcomp\J2_100X\m05012008_sbsoly_12_100x_j2_4.raw		0	972.5239947		0	TRUE	0	-777.777
-1	1	0	0.07	0.18	IPI:IPI00220327.3	66149	SPACER	SWISS-PROT:P04264|ENSEMBL:ENSP00000252244|REFSEQ:NP_006112|H-INV:HIT000261150|VEGA:OTTHUMP00000167602 Tax_Id=9606 Gene_Symbol=KRT1 Keratin, type II cytoskeletal 1	IEISELNR	487.2696	972.5247	2	58	-777.777	-777.777	-777.777	-777.777	2528.644233	10.18789424	2519.0201	2526.484988	2526.7738	45892.02665	972.524	487.2701308	972.5257361	972.5253001	FALSE			-777.777	-777.777	-777.777	1	30.1	M:\Monica\MSDATA\Kinases\SB\04252008Solcomp\J2_100X\Kinases_SB_04252008Solcomp_J2_100X_combo_mascot_results_MWQcomp.html		1	-777.777	-777.777	M:\Monica\MSDATA\Kinases\SB\04252008Solcomp\J2_100X\m05012008_sbsoly_12_100x_j2_1.raw		23590602.31	972.5239947		487.2696388	TRUE	487.2701696	-777.777
-1	1	0	0.07	0.18	IPI:IPI00220327.3	66149	SPACER	SWISS-PROT:P04264|ENSEMBL:ENSP00000252244|REFSEQ:NP_006112|H-INV:HIT000261150|VEGA:OTTHUMP00000167602 Tax_Id=9606 Gene_Symbol=KRT1 Keratin, type II cytoskeletal 1	IEISELNR	487.2695	972.5245	2	47	-777.777	-777.777	-777.777	-777.777	2540.306652	13.54261271	2532.6681	2538.592068	2538.6856	139796.5497	972.524	487.2700308	972.5255361	972.5227656	FALSE			-777.777	-777.777	-777.777	1	15.1	M:\Monica\MSDATA\Kinases\SB\04252008Solcomp\J2_100X\Kinases_SB_04252008Solcomp_J2_100X_combo_mascot_results_MWQcomp.html		1	-777.777	-777.777	M:\Monica\MSDATA\Kinases\SB\04252008Solcomp\J2_100X\m05012008_sbsoly_12_100x_j2_5.raw		51986660.75	972.5239947		487.2679056	TRUE	487.2684364	-777.777
-1	1	0	0.07	0.18	IPI:IPI00220327.3	66149	SPACER	SWISS-PROT:P04264|ENSEMBL:ENSP00000252244|REFSEQ:NP_006112|H-INV:HIT000261150|VEGA:OTTHUMP00000167602 Tax_Id=9606 Gene_Symbol=KRT1 Keratin, type II cytoskeletal 1	IEISELNR	487.2696	972.5246	2	46	-777.777	-777.777	-777.777	-777.777	0	0	2564.5989	0	0	0	972.524	487.2701308	972.5257361	0	FALSE			-777.777	-777.777	-777.777	1	25.8	M:\Monica\MSDATA\Kinases\SB\04252008Solcomp\J2_100X\Kinases_SB_04252008Solcomp_J2_100X_combo_mascot_results_MWQcomp.html		1	-777.777	-777.777	M:\Monica\MSDATA\Kinases\SB\04252008Solcomp\J2_100X\m05012008_sbsoly_12_100x_j2_1.raw		0	972.5239947		0	TRUE	0	-777.777
-1	1	0	0.07	0.18	IPI:IPI00220327.3	66149	SPACER	SWISS-PROT:P04264|ENSEMBL:ENSP00000252244|REFSEQ:NP_006112|H-INV:HIT000261150|VEGA:OTTHUMP00000167602 Tax_Id=9606 Gene_Symbol=KRT1 Keratin, type II cytoskeletal 1	IEISELNR	487.2678	972.521	2	45	-777.777	-777.777	-777.777	-777.777	0	0	2543.349	0	0	0	972.524	487.2683308	972.5221361	0	FALSE			-777.777	-777.777	-777.777	1	25.1	M:\Monica\MSDATA\Kinases\SB\04252008Solcomp\J2_100X\Kinases_SB_04252008Solcomp_J2_100X_combo_mascot_results_MWQcomp.html		1	-777.777	-777.777	M:\Monica\MSDATA\Kinases\SB\04252008Solcomp\J2_100X\m05012008_sbsoly_12_100x_j2_6.raw		0	972.5239947		0	TRUE	0	-777.777
-1	1	0	0.07	0.18	IPI:IPI00220327.3	66149	SPACER	SWISS-PROT:P04264|ENSEMBL:ENSP00000252244|REFSEQ:NP_006112|H-INV:HIT000261150|VEGA:OTTHUMP00000167602 Tax_Id=9606 Gene_Symbol=KRT1 Keratin, type II cytoskeletal 1	IEISELNR	487.2697	972.5248	2	44	-777.777	-777.777	-777.777	-777.777	0	0	3173.447	3173.214548	3167.2226	924.6471541	972.524	487.2702308	972.5259361	972.524381	FALSE			-777.777	-777.777	-777.777	1	23.3	M:\Monica\MSDATA\Kinases\SB\04252008Solcomp\J2_100X\Kinases_SB_04252008Solcomp_J2_100X_combo_mascot_results_MWQcomp.html		1	-777.777	-777.777	M:\Monica\MSDATA\Kinases\SB\04252008Solcomp\J2_100X\m05012008_sbsoly_12_100x_j2_2.raw		0	972.5239947		487.2694727	TRUE	487.2700035	-777.777
-1	1	0	0.07	0.18	IPI:IPI00220327.3	66149	SPACER	SWISS-PROT:P04264|ENSEMBL:ENSP00000252244|REFSEQ:NP_006112|H-INV:HIT000261150|VEGA:OTTHUMP00000167602 Tax_Id=9606 Gene_Symbol=KRT1 Keratin, type II cytoskeletal 1	IEISELNR	487.2697	972.5249	2	39	-777.777	-777.777	-777.777	-777.777	0	0	2541.0585	0	0	0	972.524	487.2702308	972.5259361	0	FALSE			-777.777	-777.777	-777.777	1	14.6	M:\Monica\MSDATA\Kinases\SB\04252008Solcomp\J2_100X\Kinases_SB_04252008Solcomp_J2_100X_combo_mascot_results_MWQcomp.html		1	-777.777	-777.777	M:\Monica\MSDATA\Kinases\SB\04252008Solcomp\J2_100X\m05012008_sbsoly_12_100x_j2_1.raw		0	972.5239947		0	TRUE	0	-777.777
-1	1	0	0.07	0.18	IPI:IPI00220327.3	66149	SPACER	SWISS-PROT:P04264|ENSEMBL:ENSP00000252244|REFSEQ:NP_006112|H-INV:HIT000261150|VEGA:OTTHUMP00000167602 Tax_Id=9606 Gene_Symbol=KRT1 Keratin, type II cytoskeletal 1	IEISELNR	487.2697	972.5249	2	39	-777.777	-777.777	-777.777	-777.777	0	0	2556.4467	0	0	0	972.524	487.2702308	972.5259361	0	FALSE			-777.777	-777.777	-777.777	1	9.8	M:\Monica\MSDATA\Kinases\SB\04252008Solcomp\J2_100X\Kinases_SB_04252008Solcomp_J2_100X_combo_mascot_results_MWQcomp.html		1	-777.777	-777.777	M:\Monica\MSDATA\Kinases\SB\04252008Solcomp\J2_100X\m05012008_sbsoly_12_100x_j2_5.raw		0	972.5239947		0	TRUE	0	-777.777
-1	1	0	0.07	0.18	IPI:IPI00220327.3	66149	SPACER	SWISS-PROT:P04264|ENSEMBL:ENSP00000252244|REFSEQ:NP_006112|H-INV:HIT000261150|VEGA:OTTHUMP00000167602 Tax_Id=9606 Gene_Symbol=KRT1 Keratin, type II cytoskeletal 1	IEISELNR	487.2696	972.5246	2	39	-777.777	-777.777	-777.777	-777.777	0	0	2498.0575	0	0	0	972.524	487.2701308	972.5257361	0	FALSE			-777.777	-777.777	-777.777	1	20.5	M:\Monica\MSDATA\Kinases\SB\04252008Solcomp\J2_100X\Kinases_SB_04252008Solcomp_J2_100X_combo_mascot_results_MWQcomp.html		1	-777.777	-777.777	M:\Monica\MSDATA\Kinases\SB\04252008Solcomp\J2_100X\m05012008_sbsoly_12_100x_j2_6.raw		0	972.5239947		0	TRUE	0	-777.777
-1	1	0	0.07	0.18	IPI:IPI00220327.3	66149	SPACER	SWISS-PROT:P04264|ENSEMBL:ENSP00000252244|REFSEQ:NP_006112|H-INV:HIT000261150|VEGA:OTTHUMP00000167602 Tax_Id=9606 Gene_Symbol=KRT1 Keratin, type II cytoskeletal 1	IEISELNR	487.2696	972.5246	2	34	-777.777	-777.777	-777.777	-777.777	0	0	3179.8614	0	0	0	972.524	487.2701308	972.5257361	0	FALSE			-777.777	-777.777	-777.777	1	16.9	M:\Monica\MSDATA\Kinases\SB\04252008Solcomp\J2_100X\Kinases_SB_04252008Solcomp_J2_100X_combo_mascot_results_MWQcomp.html		1	-777.777	-777.777	M:\Monica\MSDATA\Kinases\SB\04252008Solcomp\J2_100X\m05012008_sbsoly_12_100x_j2_2.raw		0	972.5239947		0	TRUE	0	-777.777
-1	1	0	0.07	0.18	IPI:IPI00220327.3	66149	SPACER	SWISS-PROT:P04264|ENSEMBL:ENSP00000252244|REFSEQ:NP_006112|H-INV:HIT000261150|VEGA:OTTHUMP00000167602 Tax_Id=9606 Gene_Symbol=KRT1 Keratin, type II cytoskeletal 1	IEISELNR	487.2697	972.5248	2	30	-777.777	-777.777	-777.777	-777.777	0	0	2521.9803	0	0	0	972.524	487.2702308	972.5259361	0	FALSE			-777.777	-777.777	-777.777	1	9	M:\Monica\MSDATA\Kinases\SB\04252008Solcomp\J2_100X\Kinases_SB_04252008Solcomp_J2_100X_combo_mascot_results_MWQcomp.html		1	-777.777	-777.777	M:\Monica\MSDATA\Kinases\SB\04252008Solcomp\J2_100X\m05012008_sbsoly_12_100x_j2_2.raw		0	972.5239947		0	TRUE	0	-777.777
-1	1	0	0.07	0.18	IPI:IPI00220327.3	66149	SPACER	SWISS-PROT:P04264|ENSEMBL:ENSP00000252244|REFSEQ:NP_006112|H-INV:HIT000261150|VEGA:OTTHUMP00000167602 Tax_Id=9606 Gene_Symbol=KRT1 Keratin, type II cytoskeletal 1	IEISELNR	487.2697	972.5248	2	27	-777.777	-777.777	-777.777	-777.777	0	0	3155.5272	0	0	0	972.524	487.2702308	972.5259361	0	FALSE			-777.777	-777.777	-777.777	1	11.4	M:\Monica\MSDATA\Kinases\SB\04252008Solcomp\J2_100X\Kinases_SB_04252008Solcomp_J2_100X_combo_mascot_results_MWQcomp.html		1	-777.777	-777.777	M:\Monica\MSDATA\Kinases\SB\04252008Solcomp\J2_100X\m05012008_sbsoly_12_100x_j2_2.raw		0	972.5239947		0	TRUE	0	-777.777
-1	1	0	0.07	0.18	IPI:IPI00220327.3	66149	SPACER	SWISS-PROT:P04264|ENSEMBL:ENSP00000252244|REFSEQ:NP_006112|H-INV:HIT000261150|VEGA:OTTHUMP00000167602 Tax_Id=9606 Gene_Symbol=KRT1 Keratin, type II cytoskeletal 1	IEISELNR	487.2698	972.5251	2	25	-777.777	-777.777	-777.777	-777.777	0	0	2493.5044	0	0	0	972.524	487.2703308	972.5261361	0	FALSE			-777.777	-777.777	-777.777	1	7.9	M:\Monica\MSDATA\Kinases\SB\04252008Solcomp\J2_100X\Kinases_SB_04252008Solcomp_J2_100X_combo_mascot_results_MWQcomp.html		1	-777.777	-777.777	M:\Monica\MSDATA\Kinases\SB\04252008Solcomp\J2_100X\m05012008_sbsoly_12_100x_j2_6.raw		0	972.5239947		0	TRUE	0	-777.777
-1	1	0	0.07	0.18	IPI:IPI00220327.3	66149	SPACER	SWISS-PROT:P04264|ENSEMBL:ENSP00000252244|REFSEQ:NP_006112|H-INV:HIT000261150|VEGA:OTTHUMP00000167602 Tax_Id=9606 Gene_Symbol=KRT1 Keratin, type II cytoskeletal 1	IEISELNR	487.2707	972.5269	2	23	-777.777	-777.777	-777.777	-777.777	0	0	3193.5219	0	0	0	972.524	487.2712308	972.5279361	0	FALSE			-777.777	-777.777	-777.777	1	7.5	M:\Monica\MSDATA\Kinases\SB\04252008Solcomp\J2_100X\Kinases_SB_04252008Solcomp_J2_100X_combo_mascot_results_MWQcomp.html		1	-777.777	-777.777	M:\Monica\MSDATA\Kinases\SB\04252008Solcomp\J2_100X\m05012008_sbsoly_12_100x_j2_2.raw		0	972.5239947		0	FALSE	0	-777.777
-1	1	0	0.07	0.18	IPI:IPI00220327.3	66149	SPACER	SWISS-PROT:P04264|ENSEMBL:ENSP00000252244|REFSEQ:NP_006112|H-INV:HIT000261150|VEGA:OTTHUMP00000167602 Tax_Id=9606 Gene_Symbol=KRT1 Keratin, type II cytoskeletal 1	IEISELNR	487.268	972.5214	2	20	-777.777	-777.777	-777.777	-777.777	0	0	3151.9395	0	0	0	972.524	487.2685308	972.5225361	0	FALSE			-777.777	-777.777	-777.777	1	4.1	M:\Monica\MSDATA\Kinases\SB\04252008Solcomp\J2_100X\Kinases_SB_04252008Solcomp_J2_100X_combo_mascot_results_MWQcomp.html		1	-777.777	-777.777	M:\Monica\MSDATA\Kinases\SB\04252008Solcomp\J2_100X\m05012008_sbsoly_12_100x_j2_2.raw		0	972.5239947		0	FALSE	0	-777.777
-1	1	0	0.07	0.18	IPI:IPI00220327.3	66149	SPACER	SWISS-PROT:P04264|ENSEMBL:ENSP00000252244|REFSEQ:NP_006112|H-INV:HIT000261150|VEGA:OTTHUMP00000167602 Tax_Id=9606 Gene_Symbol=KRT1 Keratin, type II cytoskeletal 1	IEISELNR	487.2695	972.5245	2	20	-777.777	-777.777	-777.777	-777.777	0	0	2494.3676	0	0	0	972.524	487.2700308	972.5255361	0	FALSE			-777.777	-777.777	-777.777	1	0.9	M:\Monica\MSDATA\Kinases\SB\04252008Solcomp\J2_100X\Kinases_SB_04252008Solcomp_J2_100X_combo_mascot_results_MWQcomp.html		1	-777.777	-777.777	M:\Monica\MSDATA\Kinases\SB\04252008Solcomp\J2_100X\m05012008_sbsoly_12_100x_j2_5.raw		0	972.5239947		0	FALSE	0	-777.777
-1	1	0	0.07	0.18	IPI:IPI00220327.3	66149	SPACER	SWISS-PROT:P04264|ENSEMBL:ENSP00000252244|REFSEQ:NP_006112|H-INV:HIT000261150|VEGA:OTTHUMP00000167602 Tax_Id=9606 Gene_Symbol=KRT1 Keratin, type II cytoskeletal 1	KDVDGAYMTK	572.2705	1142.5265	2	35	-777.777	-777.777	-777.777	-777.777	724.6311	0	725.5915	724.6311	724.6311	805.8279442	1142.5278	572.2707075	1142.52689	1142.526937	FALSE			-777.777	-777.777	-777.777	1	15.3	M:\Monica\MSDATA\Kinases\SB\04252008Solcomp\J2_100X\Kinases_SB_04252008Solcomp_J2_100X_combo_mascot_results_MWQcomp.html	1Met(ox)	1	-777.777	-777.777	M:\Monica\MSDATA\Kinases\SB\04252008Solcomp\J2_100X\m05012008_sbsoly_12_100x_j2_5.raw		324055.0234	1126.532845		572.2705199	TRUE	572.2707273	-777.777
-1	1	0	0.07	0.18	IPI:IPI00220327.3	66149	SPACER	SWISS-PROT:P04264|ENSEMBL:ENSP00000252244|REFSEQ:NP_006112|H-INV:HIT000261150|VEGA:OTTHUMP00000167602 Tax_Id=9606 Gene_Symbol=KRT1 Keratin, type II cytoskeletal 1	KDVDGAYMTK	572.2706	1142.5266	2	34	-777.777	-777.777	-777.777	-777.777	649.7015	0	650.4066	649.7015	649.7015	222.9963633	1142.5278	572.2708075	1142.52709	1142.527058	FALSE			-777.777	-777.777	-777.777	1	9.9	M:\Monica\MSDATA\Kinases\SB\04252008Solcomp\J2_100X\Kinases_SB_04252008Solcomp_J2_100X_combo_mascot_results_MWQcomp.html	1Met(ox)	1	-777.777	-777.777	M:\Monica\MSDATA\Kinases\SB\04252008Solcomp\J2_100X\m05012008_sbsoly_12_100x_j2_6.raw		89607.87061	1126.532845		572.2705786	TRUE	572.270786	-777.777
-1	1	0	0.07	0.18	IPI:IPI00220327.3	66149	SPACER	SWISS-PROT:P04264|ENSEMBL:ENSP00000252244|REFSEQ:NP_006112|H-INV:HIT000261150|VEGA:OTTHUMP00000167602 Tax_Id=9606 Gene_Symbol=KRT1 Keratin, type II cytoskeletal 1	KDVDGAYMTK	572.2704	1142.5263	2	33	-777.777	-777.777	-777.777	-777.777	0	0	761.2181	760.6458	760.6458	481.4105167	1142.5278	572.2706075	1142.52669	1142.526564	FALSE			-777.777	-777.777	-777.777	1	8.7	M:\Monica\MSDATA\Kinases\SB\04252008Solcomp\J2_100X\Kinases_SB_04252008Solcomp_J2_100X_combo_mascot_results_MWQcomp.html	1Met(ox)	1	-777.777	-777.777	M:\Monica\MSDATA\Kinases\SB\04252008Solcomp\J2_100X\m05012008_sbsoly_12_100x_j2_4.raw		0	1126.532845		572.2704118	TRUE	572.2706192	-777.777
-1	1	0	0.07	0.18	IPI:IPI00220327.3	66149	SPACER	SWISS-PROT:P04264|ENSEMBL:ENSP00000252244|REFSEQ:NP_006112|H-INV:HIT000261150|VEGA:OTTHUMP00000167602 Tax_Id=9606 Gene_Symbol=KRT1 Keratin, type II cytoskeletal 1	KDVDGAYMTK	564.2737	1126.5328	2	28	-777.777	-777.777	-777.777	-777.777	0	0	822.5787	0	0	0	1126.5328	564.2739379	1126.53335	0	FALSE			-777.777	-777.777	-777.777	1	0.2	M:\Monica\MSDATA\Kinases\SB\04252008Solcomp\J2_100X\Kinases_SB_04252008Solcomp_J2_100X_combo_mascot_results_MWQcomp.html		1	-777.777	-777.777	M:\Monica\MSDATA\Kinases\SB\04252008Solcomp\J2_100X\m05012008_sbsoly_12_100x_j2_5.raw		0	1126.532845		0	TRUE	0	-777.777
-1	1	0	0.07	0.18	IPI:IPI00220327.3	66149	SPACER	SWISS-PROT:P04264|ENSEMBL:ENSP00000252244|REFSEQ:NP_006112|H-INV:HIT000261150|VEGA:OTTHUMP00000167602 Tax_Id=9606 Gene_Symbol=KRT1 Keratin, type II cytoskeletal 1	KDVDGAYMTK	572.2708	1142.5271	2	26	-777.777	-777.777	-777.777	-777.777	0	0	791.0022	789.8565	789.8565	699.5995179	1142.5278	572.2710075	1142.52749	1142.528288	FALSE			-777.777	-777.777	-777.777	1	18.9	M:\Monica\MSDATA\Kinases\SB\04252008Solcomp\J2_100X\Kinases_SB_04252008Solcomp_J2_100X_combo_mascot_results_MWQcomp.html	1Met(ox)	1	-777.777	-777.777	M:\Monica\MSDATA\Kinases\SB\04252008Solcomp\J2_100X\m05012008_sbsoly_12_100x_j2_3.raw		0	1126.532845		572.270803	TRUE	572.2710105	-777.777
-1	1	0	0.07	0.18	IPI:IPI00220327.3	66149	SPACER	SWISS-PROT:P04264|ENSEMBL:ENSP00000252244|REFSEQ:NP_006112|H-INV:HIT000261150|VEGA:OTTHUMP00000167602 Tax_Id=9606 Gene_Symbol=KRT1 Keratin, type II cytoskeletal 1	KQISNLQQSISDAEQR	615.6527	1843.9362	3	34	-777.777	-777.777	-777.777	-777.777	2651.57849	33.62080523	2642.7606	2651.660819	2650.1247	812.2541698	1843.9388	615.6527424	1843.936439	1843.936748	FALSE			-777.777	-777.777	-777.777	1	12.7	M:\Monica\MSDATA\Kinases\SB\04252008Solcomp\J2_100X\Kinases_SB_04252008Solcomp_J2_100X_combo_mascot_results_MWQcomp.html		1	-777.777	-777.777	M:\Monica\MSDATA\Kinases\SB\04252008Solcomp\J2_100X\m05012008_sbsoly_12_100x_j2_6.raw		275424.873	1843.938795		615.6528349	TRUE	615.6528774	-777.777
-1	1	0	0.07	0.18	IPI:IPI00220327.3	66149	SPACER	SWISS-PROT:P04264|ENSEMBL:ENSP00000252244|REFSEQ:NP_006112|H-INV:HIT000261150|VEGA:OTTHUMP00000167602 Tax_Id=9606 Gene_Symbol=KRT1 Keratin, type II cytoskeletal 1	KQISNLQQSISDAEQR	615.6519	1843.9339	3	32	-777.777	-777.777	-777.777	-777.777	0	0	2600.7893	2601.971551	2603.7543	3553.998136	1843.9388	615.6519424	1843.934039	1843.938347	FALSE			-777.777	-777.777	-777.777	1	18.9	M:\Monica\MSDATA\Kinases\SB\04252008Solcomp\J2_100X\Kinases_SB_04252008Solcomp_J2_100X_combo_mascot_results_MWQcomp.html		1	-777.777	-777.777	M:\Monica\MSDATA\Kinases\SB\04252008Solcomp\J2_100X\m05012008_sbsoly_12_100x_j2_5.raw		0	1843.938795		615.6539335	TRUE	615.653976	-777.777
-1	1	0	0.07	0.18	IPI:IPI00220327.3	66149	SPACER	SWISS-PROT:P04264|ENSEMBL:ENSP00000252244|REFSEQ:NP_006112|H-INV:HIT000261150|VEGA:OTTHUMP00000167602 Tax_Id=9606 Gene_Symbol=KRT1 Keratin, type II cytoskeletal 1	KQISNLQQSISDAEQR	615.653	1843.9373	3	29	-777.777	-777.777	-777.777	-777.777	2614.163156	12.88225785	2609.286	2612.601785	2612.458	1211.848005	1843.9388	615.6530424	1843.937339	1843.93901	FALSE			-777.777	-777.777	-777.777	1	17.1	M:\Monica\MSDATA\Kinases\SB\04252008Solcomp\J2_100X\Kinases_SB_04252008Solcomp_J2_100X_combo_mascot_results_MWQcomp.html		1	-777.777	-777.777	M:\Monica\MSDATA\Kinases\SB\04252008Solcomp\J2_100X\m05012008_sbsoly_12_100x_j2_1.raw		430905.8291	1843.938795		615.654062	TRUE	615.6541045	-777.777
-1	1	0	0.07	0.18	IPI:IPI00220327.3	66149	SPACER	SWISS-PROT:P04264|ENSEMBL:ENSP00000252244|REFSEQ:NP_006112|H-INV:HIT000261150|VEGA:OTTHUMP00000167602 Tax_Id=9606 Gene_Symbol=KRT1 Keratin, type II cytoskeletal 1	KQISNLQQSISDAEQR	615.6541	1843.9406	3	28	-777.777	-777.777	-777.777	-777.777	2573.134043	3.621399997	2574.8003	2575.372012	2574.001	5041.415596	1843.9388	615.6541424	1843.940639	1843.940296	FALSE			-777.777	-777.777	-777.777	1	18.9	M:\Monica\MSDATA\Kinases\SB\04252008Solcomp\J2_100X\Kinases_SB_04252008Solcomp_J2_100X_combo_mascot_results_MWQcomp.html		1	-777.777	-777.777	M:\Monica\MSDATA\Kinases\SB\04252008Solcomp\J2_100X\m05012008_sbsoly_12_100x_j2_3.raw		1753534.291	1843.938795		615.6541424	TRUE	615.6541849	-777.777
-1	1	0	0.07	0.18	IPI:IPI00220327.3	66149	SPACER	SWISS-PROT:P04264|ENSEMBL:ENSP00000252244|REFSEQ:NP_006112|H-INV:HIT000261150|VEGA:OTTHUMP00000167602 Tax_Id=9606 Gene_Symbol=KRT1 Keratin, type II cytoskeletal 1	KQISNLQQSISDAEQR	615.6529	1843.9368	3	26	-777.777	-777.777	-777.777	-777.777	0	0	2654.1632	0	0	0	1843.9388	615.6529424	1843.937039	0	FALSE			-777.777	-777.777	-777.777	1	14.5	M:\Monica\MSDATA\Kinases\SB\04252008Solcomp\J2_100X\Kinases_SB_04252008Solcomp_J2_100X_combo_mascot_results_MWQcomp.html		1	-777.777	-777.777	M:\Monica\MSDATA\Kinases\SB\04252008Solcomp\J2_100X\m05012008_sbsoly_12_100x_j2_6.raw		0	1843.938795		0	TRUE	0	-777.777
-1	1	0	0.07	0.18	IPI:IPI00220327.3	66149	SPACER	SWISS-PROT:P04264|ENSEMBL:ENSP00000252244|REFSEQ:NP_006112|H-INV:HIT000261150|VEGA:OTTHUMP00000167602 Tax_Id=9606 Gene_Symbol=KRT1 Keratin, type II cytoskeletal 1	KQISNLQQSISDAEQR	615.651	1843.9313	3	25	-777.777	-777.777	-777.777	-777.777	2568.028157	10.84235652	2563.9624	2565.031031	2564.499	6197.840754	1843.9388	615.6510424	1843.931339	1843.938933	FALSE			-777.777	-777.777	-777.777	1	6.5	M:\Monica\MSDATA\Kinases\SB\04252008Solcomp\J2_100X\Kinases_SB_04252008Solcomp_J2_100X_combo_mascot_results_MWQcomp.html		1	-777.777	-777.777	M:\Monica\MSDATA\Kinases\SB\04252008Solcomp\J2_100X\m05012008_sbsoly_12_100x_j2_4.raw		2249679.781	1843.938795		615.6531687	TRUE	615.6532112	-777.777
-1	1	0	0.07	0.18	IPI:IPI00220327.3	66149	SPACER	SWISS-PROT:P04264|ENSEMBL:ENSP00000252244|REFSEQ:NP_006112|H-INV:HIT000261150|VEGA:OTTHUMP00000167602 Tax_Id=9606 Gene_Symbol=KRT1 Keratin, type II cytoskeletal 1	KQISNLQQSISDAEQR	615.6518	1843.9337	3	16	-777.777	-777.777	-777.777	-777.777	0	0	2662.7604	0	0	0	1843.9388	615.6518424	1843.933739	0	FALSE			-777.777	-777.777	-777.777	1	11.7	M:\Monica\MSDATA\Kinases\SB\04252008Solcomp\J2_100X\Kinases_SB_04252008Solcomp_J2_100X_combo_mascot_results_MWQcomp.html		1	-777.777	-777.777	M:\Monica\MSDATA\Kinases\SB\04252008Solcomp\J2_100X\m05012008_sbsoly_12_100x_j2_6.raw		0	1843.938795		0	FALSE	0	-777.777
-1	1	0	0.07	0.18	IPI:IPI00220327.3	66149	SPACER	SWISS-PROT:P04264|ENSEMBL:ENSP00000252244|REFSEQ:NP_006112|H-INV:HIT000261150|VEGA:OTTHUMP00000167602 Tax_Id=9606 Gene_Symbol=KRT1 Keratin, type II cytoskeletal 1	LALDLEIATYR	639.36	1276.7054	2	68	-777.777	-777.777	-777.777	-777.777	3290.547509	32.10561724	3301.6788	3291.187661	3281.9178	6783.861695	1276.7027	639.3599523	1276.705379	1276.703567	FALSE			-777.777	-777.777	-777.777	1	0	M:\Monica\MSDATA\Kinases\SB\04252008Solcomp\J2_100X\Kinases_SB_04252008Solcomp_J2_100X_combo_mascot_results_MWQcomp.html		1	-777.777	-777.777	M:\Monica\MSDATA\Kinases\SB\04252008Solcomp\J2_100X\m05012008_sbsoly_12_100x_j2_4.raw		2267368.109	1276.702675		639.3590278	TRUE	639.3589801	-777.777
-1	1	0	0.07	0.18	IPI:IPI00220327.3	66149	SPACER	SWISS-PROT:P04264|ENSEMBL:ENSP00000252244|REFSEQ:NP_006112|H-INV:HIT000261150|VEGA:OTTHUMP00000167602 Tax_Id=9606 Gene_Symbol=KRT1 Keratin, type II cytoskeletal 1	LALDLEIATYR	639.3601	1276.7056	2	56	-777.777	-777.777	-777.777	-777.777	3354.931534	15.41745413	3349.4231	3356.260995	3354.3251	1311.081946	1276.7027	639.3600523	1276.705579	1276.704598	FALSE			-777.777	-777.777	-777.777	1	0	M:\Monica\MSDATA\Kinases\SB\04252008Solcomp\J2_100X\Kinases_SB_04252008Solcomp_J2_100X_combo_mascot_results_MWQcomp.html		1	-777.777	-777.777	M:\Monica\MSDATA\Kinases\SB\04252008Solcomp\J2_100X\m05012008_sbsoly_12_100x_j2_6.raw		431503.3525	1276.702675		639.3601693	TRUE	639.3601216	-777.777
-1	1	0	0.07	0.18	IPI:IPI00220327.3	66149	SPACER	SWISS-PROT:P04264|ENSEMBL:ENSP00000252244|REFSEQ:NP_006112|H-INV:HIT000261150|VEGA:OTTHUMP00000167602 Tax_Id=9606 Gene_Symbol=KRT1 Keratin, type II cytoskeletal 1	LALDLEIATYR	639.36	1276.7054	2	49	-777.777	-777.777	-777.777	-777.777	3347.4779	0	3348.3238	3347.4779	3347.4779	5089.936378	1276.7027	639.3599523	1276.705379	1276.703937	FALSE			-777.777	-777.777	-777.777	1	0	M:\Monica\MSDATA\Kinases\SB\04252008Solcomp\J2_100X\Kinases_SB_04252008Solcomp_J2_100X_combo_mascot_results_MWQcomp.html		1	-777.777	-777.777	M:\Monica\MSDATA\Kinases\SB\04252008Solcomp\J2_100X\m05012008_sbsoly_12_100x_j2_5.raw		1687291.516	1276.702675		639.3599936	TRUE	639.3599459	-777.777
-1	1	0	0.07	0.18	IPI:IPI00220327.3	66149	SPACER	SWISS-PROT:P04264|ENSEMBL:ENSP00000252244|REFSEQ:NP_006112|H-INV:HIT000261150|VEGA:OTTHUMP00000167602 Tax_Id=9606 Gene_Symbol=KRT1 Keratin, type II cytoskeletal 1	LALDLEIATYR	639.3578	1276.7011	2	10	-777.777	-777.777	-777.777	-777.777	0	0	3342.7763	0	0	0	1276.7027	639.3577523	1276.700979	0	FALSE			-777.777	-777.777	-777.777	1	0	M:\Monica\MSDATA\Kinases\SB\04252008Solcomp\J2_100X\Kinases_SB_04252008Solcomp_J2_100X_combo_mascot_results_MWQcomp.html		1	-777.777	-777.777	M:\Monica\MSDATA\Kinases\SB\04252008Solcomp\J2_100X\m05012008_sbsoly_12_100x_j2_4.raw		0	1276.702675		0	FALSE	0	-777.777
-1	1	0	0.07	0.18	IPI:IPI00220327.3	66149	SPACER	SWISS-PROT:P04264|ENSEMBL:ENSP00000252244|REFSEQ:NP_006112|H-INV:HIT000261150|VEGA:OTTHUMP00000167602 Tax_Id=9606 Gene_Symbol=KRT1 Keratin, type II cytoskeletal 1	LDSELK	352.6951	703.3757	2	30	-777.777	-777.777	-777.777	-777.777	0	0	640.4571	639.7793	639.7793	349.0964857	703.3752	352.6961426	703.3777599	703.3774768	FALSE			-777.777	-777.777	-777.777	1	0	M:\Monica\MSDATA\Kinases\SB\04252008Solcomp\J2_100X\Kinases_SB_04252008Solcomp_J2_100X_combo_mascot_results_MWQcomp.html		1	-777.777	-777.777	M:\Monica\MSDATA\Kinases\SB\04252008Solcomp\J2_100X\m05012008_sbsoly_12_100x_j2_1.raw		0	703.3752047		352.6951067	TRUE	352.6961494	-777.777
-1	1	0	0.07	0.18	IPI:IPI00220327.3	66149	SPACER	SWISS-PROT:P04264|ENSEMBL:ENSP00000252244|REFSEQ:NP_006112|H-INV:HIT000261150|VEGA:OTTHUMP00000167602 Tax_Id=9606 Gene_Symbol=KRT1 Keratin, type II cytoskeletal 1	LDSELK	352.6946	703.3746	2	30	-777.777	-777.777	-777.777	-777.777	0	0	709.1177	712.1395049	711.2652	867.5547815	703.3752	352.6956426	703.3767599	703.3766925	FALSE			-777.777	-777.777	-777.777	1	0	M:\Monica\MSDATA\Kinases\SB\04252008Solcomp\J2_100X\Kinases_SB_04252008Solcomp_J2_100X_combo_mascot_results_MWQcomp.html		1	-777.777	-777.777	M:\Monica\MSDATA\Kinases\SB\04252008Solcomp\J2_100X\m05012008_sbsoly_12_100x_j2_6.raw		0	703.3752047		352.6945714	TRUE	352.6956141	-777.777
-1	1	0	0.07	0.18	IPI:IPI00220327.3	66149	SPACER	SWISS-PROT:P04264|ENSEMBL:ENSP00000252244|REFSEQ:NP_006112|H-INV:HIT000261150|VEGA:OTTHUMP00000167602 Tax_Id=9606 Gene_Symbol=KRT1 Keratin, type II cytoskeletal 1	LDSELK	352.6951	703.3756	2	27	-777.777	-777.777	-777.777	-777.777	0	0	781.3699	783.2110882	782.9663	2814.415224	703.3752	352.6961426	703.3777599	703.3775728	FALSE			-777.777	-777.777	-777.777	1	0	M:\Monica\MSDATA\Kinases\SB\04252008Solcomp\J2_100X\Kinases_SB_04252008Solcomp_J2_100X_combo_mascot_results_MWQcomp.html		1	-777.777	-777.777	M:\Monica\MSDATA\Kinases\SB\04252008Solcomp\J2_100X\m05012008_sbsoly_12_100x_j2_5.raw		0	703.3752047		352.6951284	TRUE	352.6961711	-777.777
-1	1	0	0.07	0.18	IPI:IPI00220327.3	66149	SPACER	SWISS-PROT:P04264|ENSEMBL:ENSP00000252244|REFSEQ:NP_006112|H-INV:HIT000261150|VEGA:OTTHUMP00000167602 Tax_Id=9606 Gene_Symbol=KRT1 Keratin, type II cytoskeletal 1	LDSELK	352.6951	703.3756	2	25	-777.777	-777.777	-777.777	-777.777	0	0	819.4796	822.2248906	823.3791	1991.911812	703.3752	352.6961426	703.3777599	703.3767972	FALSE			-777.777	-777.777	-777.777	1	0	M:\Monica\MSDATA\Kinases\SB\04252008Solcomp\J2_100X\Kinases_SB_04252008Solcomp_J2_100X_combo_mascot_results_MWQcomp.html		1	-777.777	-777.777	M:\Monica\MSDATA\Kinases\SB\04252008Solcomp\J2_100X\m05012008_sbsoly_12_100x_j2_4.raw		0	703.3752047		352.6946023	TRUE	352.6956449	-777.777
-1	1	0	0.07	0.18	IPI:IPI00220327.3	66149	SPACER	SWISS-PROT:P04264|ENSEMBL:ENSP00000252244|REFSEQ:NP_006112|H-INV:HIT000261150|VEGA:OTTHUMP00000167602 Tax_Id=9606 Gene_Symbol=KRT1 Keratin, type II cytoskeletal 1	LDSELK	352.695	703.3755	2	17	-777.777	-777.777	-777.777	-777.777	0	0	821.5925	0	0	0	703.3752	352.6960426	703.3775599	0	FALSE			-777.777	-777.777	-777.777	1	0	M:\Monica\MSDATA\Kinases\SB\04252008Solcomp\J2_100X\Kinases_SB_04252008Solcomp_J2_100X_combo_mascot_results_MWQcomp.html		1	-777.777	-777.777	M:\Monica\MSDATA\Kinases\SB\04252008Solcomp\J2_100X\m05012008_sbsoly_12_100x_j2_2.raw		0	703.3752047		0	FALSE	0	-777.777
-1	1	0	0.07	0.18	IPI:IPI00220327.3	66149	SPACER	SWISS-PROT:P04264|ENSEMBL:ENSP00000252244|REFSEQ:NP_006112|H-INV:HIT000261150|VEGA:OTTHUMP00000167602 Tax_Id=9606 Gene_Symbol=KRT1 Keratin, type II cytoskeletal 1	LDSELKNMQDMVEDYR	1009.4469	2016.8792	2	49	-777.777	-777.777	-777.777	-777.777	0	0	2447.2937	2452.366547	2451.2444	23986.77184	2016.8768	1009.445445	2016.876364	2016.877403	FALSE			-777.777	-777.777	-777.777	1	34.4	M:\Monica\MSDATA\Kinases\SB\04252008Solcomp\J2_100X\Kinases_SB_04252008Solcomp_J2_100X_combo_mascot_results_MWQcomp.html	2Met(ox)	1	-777.777	-777.777	M:\Monica\MSDATA\Kinases\SB\04252008Solcomp\J2_100X\m05012008_sbsoly_12_100x_j2_4.raw		0	1984.887015		1009.44712	TRUE	1009.445665	-777.777
-1	1	0	0.07	0.18	IPI:IPI00220327.3	66149	SPACER	SWISS-PROT:P04264|ENSEMBL:ENSP00000252244|REFSEQ:NP_006112|H-INV:HIT000261150|VEGA:OTTHUMP00000167602 Tax_Id=9606 Gene_Symbol=KRT1 Keratin, type II cytoskeletal 1	LDSELKNMQDMVEDYR	1009.4493	2016.884	2	43	-777.777	-777.777	-777.777	-777.777	0	0	2471.4792	2477.280445	2478.0702	9842.948053	2016.8768	1009.447845	2016.881164	2016.876316	FALSE			-777.777	-777.777	-777.777	1	27.8	M:\Monica\MSDATA\Kinases\SB\04252008Solcomp\J2_100X\Kinases_SB_04252008Solcomp_J2_100X_combo_mascot_results_MWQcomp.html	2Met(ox)	1	-777.777	-777.777	M:\Monica\MSDATA\Kinases\SB\04252008Solcomp\J2_100X\m05012008_sbsoly_12_100x_j2_5.raw		0	1984.887015		1009.446832	TRUE	1009.445377	-777.777
-1	1	0	0.07	0.18	IPI:IPI00220327.3	66149	SPACER	SWISS-PROT:P04264|ENSEMBL:ENSP00000252244|REFSEQ:NP_006112|H-INV:HIT000261150|VEGA:OTTHUMP00000167602 Tax_Id=9606 Gene_Symbol=KRT1 Keratin, type II cytoskeletal 1	LDSELKNMQDMVEDYR	1009.4483	2016.882	2	42	-777.777	-777.777	-777.777	-777.777	0	0	2472.2086	2475.446107	2475.477	2175.605371	2016.8768	1009.446845	2016.879164	2016.875445	FALSE			-777.777	-777.777	-777.777	1	38.8	M:\Monica\MSDATA\Kinases\SB\04252008Solcomp\J2_100X\Kinases_SB_04252008Solcomp_J2_100X_combo_mascot_results_MWQcomp.html	2Met(ox)	1	-777.777	-777.777	M:\Monica\MSDATA\Kinases\SB\04252008Solcomp\J2_100X\m05012008_sbsoly_12_100x_j2_1.raw		0	1984.887015		1009.446604	TRUE	1009.445149	-777.777
-1	1	0	0.07	0.18	IPI:IPI00220327.3	66149	SPACER	SWISS-PROT:P04264|ENSEMBL:ENSP00000252244|REFSEQ:NP_006112|H-INV:HIT000261150|VEGA:OTTHUMP00000167602 Tax_Id=9606 Gene_Symbol=KRT1 Keratin, type II cytoskeletal 1	LDSELKNMQDMVEDYR	1009.4469	2016.8793	2	41	-777.777	-777.777	-777.777	-777.777	0	0	2454.0561	2455.315496	2456.7213	19299.29302	2016.8768	1009.445445	2016.876364	2016.878182	FALSE			-777.777	-777.777	-777.777	1	26.6	M:\Monica\MSDATA\Kinases\SB\04252008Solcomp\J2_100X\Kinases_SB_04252008Solcomp_J2_100X_combo_mascot_results_MWQcomp.html	2Met(ox)	1	-777.777	-777.777	M:\Monica\MSDATA\Kinases\SB\04252008Solcomp\J2_100X\m05012008_sbsoly_12_100x_j2_3.raw		0	1984.887015		1009.447362	TRUE	1009.445907	-777.777
-1	1	0	0.07	0.18	IPI:IPI00220327.3	66149	SPACER	SWISS-PROT:P04264|ENSEMBL:ENSP00000252244|REFSEQ:NP_006112|H-INV:HIT000261150|VEGA:OTTHUMP00000167602 Tax_Id=9606 Gene_Symbol=KRT1 Keratin, type II cytoskeletal 1	LDSELKNMQDMVEDYR	1009.444	2016.8734	2	41	-777.777	-777.777	-777.777	-777.777	0	0	2487.8597	2493.344263	2491.9123	1241.646435	2016.8768	1009.442545	2016.870564	2016.871831	FALSE			-777.777	-777.777	-777.777	1	40.6	M:\Monica\MSDATA\Kinases\SB\04252008Solcomp\J2_100X\Kinases_SB_04252008Solcomp_J2_100X_combo_mascot_results_MWQcomp.html	2Met(ox)	1	-777.777	-777.777	M:\Monica\MSDATA\Kinases\SB\04252008Solcomp\J2_100X\m05012008_sbsoly_12_100x_j2_6.raw		0	1984.887015		1009.443991	TRUE	1009.442535	-777.777
-1	1	0	0.07	0.18	IPI:IPI00220327.3	66149	SPACER	SWISS-PROT:P04264|ENSEMBL:ENSP00000252244|REFSEQ:NP_006112|H-INV:HIT000261150|VEGA:OTTHUMP00000167602 Tax_Id=9606 Gene_Symbol=KRT1 Keratin, type II cytoskeletal 1	LDSELKNMQDMVEDYR	673.2989	2016.8747	3	43	-777.777	-777.777	-777.777	-777.777	0	0	2497.0512	2493.617016	2494.172	10011.78523	2016.8768	673.2987232	2016.874381	2016.873506	FALSE			-777.777	-777.777	-777.777	1	40	M:\Monica\MSDATA\Kinases\SB\04252008Solcomp\J2_100X\Kinases_SB_04252008Solcomp_J2_100X_combo_mascot_results_MWQcomp.html	2Met(ox)	1	-777.777	-777.777	M:\Monica\MSDATA\Kinases\SB\04252008Solcomp\J2_100X\m05012008_sbsoly_12_100x_j2_6.raw		0	1984.887015		673.2988739	TRUE	673.2986971	-777.777
-1	1	0	0.07	0.18	IPI:IPI00220327.3	66149	SPACER	SWISS-PROT:P04264|ENSEMBL:ENSP00000252244|REFSEQ:NP_006112|H-INV:HIT000261150|VEGA:OTTHUMP00000167602 Tax_Id=9606 Gene_Symbol=KRT1 Keratin, type II cytoskeletal 1	LDSELKNMQDMVEDYR	673.299	2016.8752	3	37	-777.777	-777.777	-777.777	-777.777	0	0	2482.7535	2476.596772	2478.0702	48934.8499	2016.8768	673.2988232	2016.874681	2016.874428	FALSE			-777.777	-777.777	-777.777	1	36.7	M:\Monica\MSDATA\Kinases\SB\04252008Solcomp\J2_100X\Kinases_SB_04252008Solcomp_J2_100X_combo_mascot_results_MWQcomp.html	2Met(ox)	1	-777.777	-777.777	M:\Monica\MSDATA\Kinases\SB\04252008Solcomp\J2_100X\m05012008_sbsoly_12_100x_j2_5.raw		0	1984.887015		673.2989747	TRUE	673.2987978	-777.777
-1	1	0	0.07	0.18	IPI:IPI00220327.3	66149	SPACER	SWISS-PROT:P04264|ENSEMBL:ENSP00000252244|REFSEQ:NP_006112|H-INV:HIT000261150|VEGA:OTTHUMP00000167602 Tax_Id=9606 Gene_Symbol=KRT1 Keratin, type II cytoskeletal 1	LDSELKNMQDMVEDYR	673.2991	2016.8754	3	33	-777.777	-777.777	-777.777	-777.777	0	0	2468.3144	0	0	0	2016.8768	673.2989232	2016.874981	0	FALSE			-777.777	-777.777	-777.777	1	31.7	M:\Monica\MSDATA\Kinases\SB\04252008Solcomp\J2_100X\Kinases_SB_04252008Solcomp_J2_100X_combo_mascot_results_MWQcomp.html	2Met(ox)	1	-777.777	-777.777	M:\Monica\MSDATA\Kinases\SB\04252008Solcomp\J2_100X\m05012008_sbsoly_12_100x_j2_5.raw		0	1984.887015		0	TRUE	0	-777.777
-1	1	0	0.07	0.18	IPI:IPI00220327.3	66149	SPACER	SWISS-PROT:P04264|ENSEMBL:ENSP00000252244|REFSEQ:NP_006112|H-INV:HIT000261150|VEGA:OTTHUMP00000167602 Tax_Id=9606 Gene_Symbol=KRT1 Keratin, type II cytoskeletal 1	LDSELKNMQDMVEDYR	673.2995	2016.8766	3	32	-777.777	-777.777	-777.777	-777.777	2449.4338	0	2460.5109	2451.55879	2451.2444	115148.2059	2016.8768	673.2993232	2016.876181	2016.876701	FALSE			-777.777	-777.777	-777.777	1	30.3	M:\Monica\MSDATA\Kinases\SB\04252008Solcomp\J2_100X\Kinases_SB_04252008Solcomp_J2_100X_combo_mascot_results_MWQcomp.html	2Met(ox)	1	-777.777	-777.777	M:\Monica\MSDATA\Kinases\SB\04252008Solcomp\J2_100X\m05012008_sbsoly_12_100x_j2_4.raw		22117115.18	1984.887015		673.2993006	TRUE	673.2991238	-777.777
-1	1	0	0.07	0.18	IPI:IPI00220327.3	66149	SPACER	SWISS-PROT:P04264|ENSEMBL:ENSP00000252244|REFSEQ:NP_006112|H-INV:HIT000261150|VEGA:OTTHUMP00000167602 Tax_Id=9606 Gene_Symbol=KRT1 Keratin, type II cytoskeletal 1	LDSELKNMQDMVEDYR	673.2995	2016.8767	3	30	-777.777	-777.777	-777.777	-777.777	0	0	2463.4674	2455.91381	2456.7213	78173.17003	2016.8768	673.2993232	2016.876181	2016.876913	FALSE			-777.777	-777.777	-777.777	1	28.6	M:\Monica\MSDATA\Kinases\SB\04252008Solcomp\J2_100X\Kinases_SB_04252008Solcomp_J2_100X_combo_mascot_results_MWQcomp.html	2Met(ox)	1	-777.777	-777.777	M:\Monica\MSDATA\Kinases\SB\04252008Solcomp\J2_100X\m05012008_sbsoly_12_100x_j2_3.raw		0	1984.887015		673.2993303	TRUE	673.2991535	-777.777
-1	1	0	0.07	0.18	IPI:IPI00220327.3	66149	SPACER	SWISS-PROT:P04264|ENSEMBL:ENSP00000252244|REFSEQ:NP_006112|H-INV:HIT000261150|VEGA:OTTHUMP00000167602 Tax_Id=9606 Gene_Symbol=KRT1 Keratin, type II cytoskeletal 1	LDSELKNMQDMVEDYR	673.2993	2016.876	3	27	-777.777	-777.777	-777.777	-777.777	0	0	2444.2408	0	0	0	2016.8768	673.2991232	2016.875581	0	FALSE			-777.777	-777.777	-777.777	1	22.1	M:\Monica\MSDATA\Kinases\SB\04252008Solcomp\J2_100X\Kinases_SB_04252008Solcomp_J2_100X_combo_mascot_results_MWQcomp.html	2Met(ox)	1	-777.777	-777.777	M:\Monica\MSDATA\Kinases\SB\04252008Solcomp\J2_100X\m05012008_sbsoly_12_100x_j2_4.raw		0	1984.887015		0	TRUE	0	-777.777
-1	1	0	0.07	0.18	IPI:IPI00220327.3	66149	SPACER	SWISS-PROT:P04264|ENSEMBL:ENSP00000252244|REFSEQ:NP_006112|H-INV:HIT000261150|VEGA:OTTHUMP00000167602 Tax_Id=9606 Gene_Symbol=KRT1 Keratin, type II cytoskeletal 1	LDSELKNMQDMVEDYR	673.2987	2016.8742	3	22	-777.777	-777.777	-777.777	-777.777	0	0	2465.0428	0	0	0	2016.8768	673.2985232	2016.873781	0	FALSE			-777.777	-777.777	-777.777	1	20	M:\Monica\MSDATA\Kinases\SB\04252008Solcomp\J2_100X\Kinases_SB_04252008Solcomp_J2_100X_combo_mascot_results_MWQcomp.html	2Met(ox)	1	-777.777	-777.777	M:\Monica\MSDATA\Kinases\SB\04252008Solcomp\J2_100X\m05012008_sbsoly_12_100x_j2_1.raw		0	1984.887015		0	FALSE	0	-777.777
-1	1	0	0.07	0.18	IPI:IPI00220327.3	66149	SPACER	SWISS-PROT:P04264|ENSEMBL:ENSP00000252244|REFSEQ:NP_006112|H-INV:HIT000261150|VEGA:OTTHUMP00000167602 Tax_Id=9606 Gene_Symbol=KRT1 Keratin, type II cytoskeletal 1	LDSELKNMQDMVEDYR	673.2991	2016.8756	3	14	-777.777	-777.777	-777.777	-777.777	0	0	2448.5494	0	0	0	2016.8768	673.2989232	2016.874981	0	FALSE			-777.777	-777.777	-777.777	1	10.9	M:\Monica\MSDATA\Kinases\SB\04252008Solcomp\J2_100X\Kinases_SB_04252008Solcomp_J2_100X_combo_mascot_results_MWQcomp.html	2Met(ox)	1	-777.777	-777.777	M:\Monica\MSDATA\Kinases\SB\04252008Solcomp\J2_100X\m05012008_sbsoly_12_100x_j2_3.raw		0	1984.887015		0	FALSE	0	-777.777
-1	1	0	0.07	0.18	IPI:IPI00220327.3	66149	SPACER	SWISS-PROT:P04264|ENSEMBL:ENSP00000252244|REFSEQ:NP_006112|H-INV:HIT000261150|VEGA:OTTHUMP00000167602 Tax_Id=9606 Gene_Symbol=KRT1 Keratin, type II cytoskeletal 1	LLRDYQELMNTK	770.3964	1538.7782	2	56	-777.777	-777.777	-777.777	-777.777	0	0	2526.9709	2528.469118	2528.3644	1473.915515	1538.7763	770.3958538	1538.777182	1538.774166	FALSE			-777.777	-777.777	-777.777	1	49.3	M:\Monica\MSDATA\Kinases\SB\04252008Solcomp\J2_100X\Kinases_SB_04252008Solcomp_J2_100X_combo_mascot_results_MWQcomp.html	1Met(ox)	1	-777.777	-777.777	M:\Monica\MSDATA\Kinases\SB\04252008Solcomp\J2_100X\m05012008_sbsoly_12_100x_j2_6.raw		0	1522.781355		770.3945308	TRUE	770.3939846	-777.777
-1	1	0	0.07	0.18	IPI:IPI00220327.3	66149	SPACER	SWISS-PROT:P04264|ENSEMBL:ENSP00000252244|REFSEQ:NP_006112|H-INV:HIT000261150|VEGA:OTTHUMP00000167602 Tax_Id=9606 Gene_Symbol=KRT1 Keratin, type II cytoskeletal 1	LLRDYQELMNTK	770.3951	1538.7756	2	40	-777.777	-777.777	-777.777	-777.777	2491.463469	4.1286	2493.0746	2494.451641	2494.6406	4060.240158	1538.7763	770.3945538	1538.774582	1538.774697	FALSE			-777.777	-777.777	-777.777	1	23.3	M:\Monica\MSDATA\Kinases\SB\04252008Solcomp\J2_100X\Kinases_SB_04252008Solcomp_J2_100X_combo_mascot_results_MWQcomp.html	1Met(ox)	1	-777.777	-777.777	M:\Monica\MSDATA\Kinases\SB\04252008Solcomp\J2_100X\m05012008_sbsoly_12_100x_j2_5.raw		903335.1089	1522.781355		770.3946064	TRUE	770.3940603	-777.777
-1	1	0	0.07	0.18	IPI:IPI00220327.3	66149	SPACER	SWISS-PROT:P04264|ENSEMBL:ENSP00000252244|REFSEQ:NP_006112|H-INV:HIT000261150|VEGA:OTTHUMP00000167602 Tax_Id=9606 Gene_Symbol=KRT1 Keratin, type II cytoskeletal 1	LLRDYQELMNTK	770.3947	1538.7748	2	39	-777.777	-777.777	-777.777	-777.777	2500.2785	0	2498.9872	2501.114818	2500.2785	4314.482095	1538.7763	770.3941539	1538.773782	1538.775532	FALSE			-777.777	-777.777	-777.777	1	18.6	M:\Monica\MSDATA\Kinases\SB\04252008Solcomp\J2_100X\Kinases_SB_04252008Solcomp_J2_100X_combo_mascot_results_MWQcomp.html	1Met(ox)	1	-777.777	-777.777	M:\Monica\MSDATA\Kinases\SB\04252008Solcomp\J2_100X\m05012008_sbsoly_12_100x_j2_1.raw		1074162.938	1522.781355		770.3948172	TRUE	770.3942711	-777.777
-1	1	0	0.07	0.18	IPI:IPI00220327.3	66149	SPACER	SWISS-PROT:P04264|ENSEMBL:ENSP00000252244|REFSEQ:NP_006112|H-INV:HIT000261150|VEGA:OTTHUMP00000167602 Tax_Id=9606 Gene_Symbol=KRT1 Keratin, type II cytoskeletal 1	LLRDYQELMNTK	770.3964	1538.7782	2	37	-777.777	-777.777	-777.777	-777.777	2457.259347	9.557435652	2452.5656	2454.953173	2454.9189	17683.79116	1538.7763	770.3958538	1538.777182	1538.77708	FALSE			-777.777	-777.777	-777.777	1	16.1	M:\Monica\MSDATA\Kinases\SB\04252008Solcomp\J2_100X\Kinases_SB_04252008Solcomp_J2_100X_combo_mascot_results_MWQcomp.html	1Met(ox)	1	-777.777	-777.777	M:\Monica\MSDATA\Kinases\SB\04252008Solcomp\J2_100X\m05012008_sbsoly_12_100x_j2_4.raw		3883284.998	1522.781355		770.396329	TRUE	770.3957828	-777.777
-1	1	0	0.07	0.18	IPI:IPI00220327.3	66149	SPACER	SWISS-PROT:P04264|ENSEMBL:ENSP00000252244|REFSEQ:NP_006112|H-INV:HIT000261150|VEGA:OTTHUMP00000167602 Tax_Id=9606 Gene_Symbol=KRT1 Keratin, type II cytoskeletal 1	LLRDYQELMNTK	762.3981	1522.7817	2	35	-777.777	-777.777	-777.777	-777.777	0	0	2810.5298	2810.192132	2809.1953	4387.101833	1522.7813	762.3975843	1522.780643	1522.779319	FALSE			-777.777	-777.777	-777.777	1	21.3	M:\Monica\MSDATA\Kinases\SB\04252008Solcomp\J2_100X\Kinases_SB_04252008Solcomp_J2_100X_combo_mascot_results_MWQcomp.html		1	-777.777	-777.777	M:\Monica\MSDATA\Kinases\SB\04252008Solcomp\J2_100X\m05012008_sbsoly_12_100x_j2_3.raw		0	1522.781355		762.3981115	TRUE	762.3975958	-777.777
-1	1	0	0.07	0.18	IPI:IPI00220327.3	66149	SPACER	SWISS-PROT:P04264|ENSEMBL:ENSP00000252244|REFSEQ:NP_006112|H-INV:HIT000261150|VEGA:OTTHUMP00000167602 Tax_Id=9606 Gene_Symbol=KRT1 Keratin, type II cytoskeletal 1	LLRDYQELMNTK	770.3949	1538.7752	2	33	-777.777	-777.777	-777.777	-777.777	0	0	2461.2811	2462.359252	2462.3904	14510.3166	1538.7763	770.3943539	1538.774182	1538.775759	FALSE			-777.777	-777.777	-777.777	1	20	M:\Monica\MSDATA\Kinases\SB\04252008Solcomp\J2_100X\Kinases_SB_04252008Solcomp_J2_100X_combo_mascot_results_MWQcomp.html	1Met(ox)	1	-777.777	-777.777	M:\Monica\MSDATA\Kinases\SB\04252008Solcomp\J2_100X\m05012008_sbsoly_12_100x_j2_3.raw		0	1522.781355		770.3948464	TRUE	770.3943002	-777.777
-1	1	0	0.07	0.18	IPI:IPI00220327.3	66149	SPACER	SWISS-PROT:P04264|ENSEMBL:ENSP00000252244|REFSEQ:NP_006112|H-INV:HIT000261150|VEGA:OTTHUMP00000167602 Tax_Id=9606 Gene_Symbol=KRT1 Keratin, type II cytoskeletal 1	LLRDYQELMNTK	508.602	1522.784	3	29	-777.777	-777.777	-777.777	-777.777	2805.901444	3.875799998	2806.9875	2810.103449	2809.1953	7713.871552	1522.7813	508.6024496	1522.785561	1522.783108	FALSE			-777.777	-777.777	-777.777	1	17.4	M:\Monica\MSDATA\Kinases\SB\04252008Solcomp\J2_100X\Kinases_SB_04252008Solcomp_J2_100X_combo_mascot_results_MWQcomp.html		1	-777.777	-777.777	M:\Monica\MSDATA\Kinases\SB\04252008Solcomp\J2_100X\m05012008_sbsoly_12_100x_j2_3.raw		2567801	1522.781355		508.6011943	TRUE	508.6016439	-777.777
-1	1	0	0.07	0.18	IPI:IPI00220327.3	66149	SPACER	SWISS-PROT:P04264|ENSEMBL:ENSP00000252244|REFSEQ:NP_006112|H-INV:HIT000261150|VEGA:OTTHUMP00000167602 Tax_Id=9606 Gene_Symbol=KRT1 Keratin, type II cytoskeletal 1	LLRDYQELMNTK	513.9327	1538.7763	3	27	-777.777	-777.777	-777.777	-777.777	2498.0527	0	2496.3848	2501.191796	2500.2785	10783.99306	1538.7763	513.9331293	1538.7776	1538.776385	FALSE			-777.777	-777.777	-777.777	1	17.5	M:\Monica\MSDATA\Kinases\SB\04252008Solcomp\J2_100X\Kinases_SB_04252008Solcomp_J2_100X_combo_mascot_results_MWQcomp.html	1Met(ox)	1	-777.777	-777.777	M:\Monica\MSDATA\Kinases\SB\04252008Solcomp\J2_100X\m05012008_sbsoly_12_100x_j2_1.raw		3167595.188	1522.781355		513.9327542	TRUE	513.9331836	-777.777
-1	1	0	0.07	0.18	IPI:IPI00220327.3	66149	SPACER	SWISS-PROT:P04264|ENSEMBL:ENSP00000252244|REFSEQ:NP_006112|H-INV:HIT000261150|VEGA:OTTHUMP00000167602 Tax_Id=9606 Gene_Symbol=KRT1 Keratin, type II cytoskeletal 1	LLRDYQELMNTK	513.933	1538.7773	3	24	-777.777	-777.777	-777.777	-777.777	0	0	2459.3764	0	0	0	1538.7763	513.9334293	1538.7785	0	FALSE			-777.777	-777.777	-777.777	1	11.6	M:\Monica\MSDATA\Kinases\SB\04252008Solcomp\J2_100X\Kinases_SB_04252008Solcomp_J2_100X_combo_mascot_results_MWQcomp.html	1Met(ox)	1	-777.777	-777.777	M:\Monica\MSDATA\Kinases\SB\04252008Solcomp\J2_100X\m05012008_sbsoly_12_100x_j2_3.raw		0	1522.781355		0	FALSE	0	-777.777
-1	1	0	0.07	0.18	IPI:IPI00220327.3	66149	SPACER	SWISS-PROT:P04264|ENSEMBL:ENSP00000252244|REFSEQ:NP_006112|H-INV:HIT000261150|VEGA:OTTHUMP00000167602 Tax_Id=9606 Gene_Symbol=KRT1 Keratin, type II cytoskeletal 1	LLRDYQELMNTK	508.6012	1522.7816	3	22	-777.777	-777.777	-777.777	-777.777	0	0	2782.6114	0	0	0	1522.7813	508.6016496	1522.783161	0	FALSE			-777.777	-777.777	-777.777	1	15.2	M:\Monica\MSDATA\Kinases\SB\04252008Solcomp\J2_100X\Kinases_SB_04252008Solcomp_J2_100X_combo_mascot_results_MWQcomp.html		1	-777.777	-777.777	M:\Monica\MSDATA\Kinases\SB\04252008Solcomp\J2_100X\m05012008_sbsoly_12_100x_j2_4.raw		0	1522.781355		0	FALSE	0	-777.777
-1	1	0	0.07	0.18	IPI:IPI00220327.3	66149	SPACER	SWISS-PROT:P04264|ENSEMBL:ENSP00000252244|REFSEQ:NP_006112|H-INV:HIT000261150|VEGA:OTTHUMP00000167602 Tax_Id=9606 Gene_Symbol=KRT1 Keratin, type II cytoskeletal 1	LLRDYQELMNTK	513.9329	1538.7769	3	20	-777.777	-777.777	-777.777	-777.777	0	0	2450.4512	0	0	0	1538.7763	513.9333293	1538.7782	0	FALSE			-777.777	-777.777	-777.777	1	10.5	M:\Monica\MSDATA\Kinases\SB\04252008Solcomp\J2_100X\Kinases_SB_04252008Solcomp_J2_100X_combo_mascot_results_MWQcomp.html	1Met(ox)	1	-777.777	-777.777	M:\Monica\MSDATA\Kinases\SB\04252008Solcomp\J2_100X\m05012008_sbsoly_12_100x_j2_4.raw		0	1522.781355		0	FALSE	0	-777.777
-1	1	0	0.07	0.18	IPI:IPI00220327.3	66149	SPACER	SWISS-PROT:P04264|ENSEMBL:ENSP00000252244|REFSEQ:NP_006112|H-INV:HIT000261150|VEGA:OTTHUMP00000167602 Tax_Id=9606 Gene_Symbol=KRT1 Keratin, type II cytoskeletal 1	LLRDYQELMNTK	513.9328	1538.7767	3	15	-777.777	-777.777	-777.777	-777.777	0	0	2491.0097	0	0	0	1538.7763	513.9332293	1538.7779	0	FALSE			-777.777	-777.777	-777.777	1	3.8	M:\Monica\MSDATA\Kinases\SB\04252008Solcomp\J2_100X\Kinases_SB_04252008Solcomp_J2_100X_combo_mascot_results_MWQcomp.html	1Met(ox)	1	-777.777	-777.777	M:\Monica\MSDATA\Kinases\SB\04252008Solcomp\J2_100X\m05012008_sbsoly_12_100x_j2_5.raw		0	1522.781355		0	FALSE	0	-777.777
-1	1	0	0.07	0.18	IPI:IPI00220327.3	66149	SPACER	SWISS-PROT:P04264|ENSEMBL:ENSP00000252244|REFSEQ:NP_006112|H-INV:HIT000261150|VEGA:OTTHUMP00000167602 Tax_Id=9606 Gene_Symbol=KRT1 Keratin, type II cytoskeletal 1	LLRDYQELMNTK	513.9327	1538.7761	3	15	-777.777	-777.777	-777.777	-777.777	0	0	2524.6893	0	0	0	1538.7763	513.9331293	1538.7776	0	FALSE			-777.777	-777.777	-777.777	1	6.4	M:\Monica\MSDATA\Kinases\SB\04252008Solcomp\J2_100X\Kinases_SB_04252008Solcomp_J2_100X_combo_mascot_results_MWQcomp.html	1Met(ox)	1	-777.777	-777.777	M:\Monica\MSDATA\Kinases\SB\04252008Solcomp\J2_100X\m05012008_sbsoly_12_100x_j2_6.raw		0	1522.781355		0	FALSE	0	-777.777
-1	1	0	0.07	0.18	IPI:IPI00220327.3	66149	SPACER	SWISS-PROT:P04264|ENSEMBL:ENSP00000252244|REFSEQ:NP_006112|H-INV:HIT000261150|VEGA:OTTHUMP00000167602 Tax_Id=9606 Gene_Symbol=KRT1 Keratin, type II cytoskeletal 1	LLRDYQELMNTK	508.6012	1522.7819	3	13	-777.777	-777.777	-777.777	-777.777	0	0	2870.174	0	0	0	1522.7813	508.6016496	1522.783161	0	FALSE			-777.777	-777.777	-777.777	1	5.1	M:\Monica\MSDATA\Kinases\SB\04252008Solcomp\J2_100X\Kinases_SB_04252008Solcomp_J2_100X_combo_mascot_results_MWQcomp.html		1	-777.777	-777.777	M:\Monica\MSDATA\Kinases\SB\04252008Solcomp\J2_100X\m05012008_sbsoly_12_100x_j2_1.raw		0	1522.781355		0	FALSE	0	-777.777
-1	1	0	0.07	0.18	IPI:IPI00220327.3	66149	SPACER	SWISS-PROT:P04264|ENSEMBL:ENSP00000252244|REFSEQ:NP_006112|H-INV:HIT000261150|VEGA:OTTHUMP00000167602 Tax_Id=9606 Gene_Symbol=KRT1 Keratin, type II cytoskeletal 1	LLRDYQELMNTK	508.6019	1522.784	3	13	-777.777	-777.777	-777.777	-777.777	0	0	2922.5498	0	0	0	1522.7813	508.6023496	1522.785261	0	FALSE			-777.777	-777.777	-777.777	1	1.3	M:\Monica\MSDATA\Kinases\SB\04252008Solcomp\J2_100X\Kinases_SB_04252008Solcomp_J2_100X_combo_mascot_results_MWQcomp.html		1	-777.777	-777.777	M:\Monica\MSDATA\Kinases\SB\04252008Solcomp\J2_100X\m05012008_sbsoly_12_100x_j2_1.raw		0	1522.781355		0	FALSE	0	-777.777
-1	1	0	0.07	0.18	IPI:IPI00220327.3	66149	SPACER	SWISS-PROT:P04264|ENSEMBL:ENSP00000252244|REFSEQ:NP_006112|H-INV:HIT000261150|VEGA:OTTHUMP00000167602 Tax_Id=9606 Gene_Symbol=KRT1 Keratin, type II cytoskeletal 1	LNDLEDALQQAK	679.3513	1356.6881	2	117	-777.777	-777.777	-777.777	-777.777	2917.885692	4.596000004	2912.6474	2916.434446	2916.484	18835.91406	1356.6885	679.3511002	1356.687675	1356.687625	FALSE			-777.777	-777.777	-777.777	1	97.2	M:\Monica\MSDATA\Kinases\SB\04252008Solcomp\J2_100X\Kinases_SB_04252008Solcomp_J2_100X_combo_mascot_results_MWQcomp.html		1	-777.777	-777.777	M:\Monica\MSDATA\Kinases\SB\04252008Solcomp\J2_100X\m05012008_sbsoly_12_100x_j2_1.raw		5726028.023	1356.688485		679.3512602	TRUE	679.3510604	-777.777
-1	1	0	0.07	0.18	IPI:IPI00220327.3	66149	SPACER	SWISS-PROT:P04264|ENSEMBL:ENSP00000252244|REFSEQ:NP_006112|H-INV:HIT000261150|VEGA:OTTHUMP00000167602 Tax_Id=9606 Gene_Symbol=KRT1 Keratin, type II cytoskeletal 1	LNDLEDALQQAK	679.3513	1356.688	2	98	-777.777	-777.777	-777.777	-777.777	0	0	2906.8337	2912.496797	2912.4815	89335.25549	1356.6885	679.3511002	1356.687675	1356.687242	FALSE			-777.777	-777.777	-777.777	1	72.1	M:\Monica\MSDATA\Kinases\SB\04252008Solcomp\J2_100X\Kinases_SB_04252008Solcomp_J2_100X_combo_mascot_results_MWQcomp.html		1	-777.777	-777.777	M:\Monica\MSDATA\Kinases\SB\04252008Solcomp\J2_100X\m05012008_sbsoly_12_100x_j2_5.raw		0	1356.688485		679.3511467	TRUE	679.3509469	-777.777
-1	1	0	0.07	0.18	IPI:IPI00220327.3	66149	SPACER	SWISS-PROT:P04264|ENSEMBL:ENSP00000252244|REFSEQ:NP_006112|H-INV:HIT000261150|VEGA:OTTHUMP00000167602 Tax_Id=9606 Gene_Symbol=KRT1 Keratin, type II cytoskeletal 1	LNDLEDALQQAK	679.3501	1356.6856	2	94	-777.777	-777.777	-777.777	-777.777	2925.3781	0	2921.7053	2929.854547	2932.1571	60141.8159	1356.6885	679.3499002	1356.685275	1356.686839	FALSE			-777.777	-777.777	-777.777	1	77.9	M:\Monica\MSDATA\Kinases\SB\04252008Solcomp\J2_100X\Kinases_SB_04252008Solcomp_J2_100X_combo_mascot_results_MWQcomp.html		1	-777.777	-777.777	M:\Monica\MSDATA\Kinases\SB\04252008Solcomp\J2_100X\m05012008_sbsoly_12_100x_j2_6.raw		12012961.44	1356.688485		679.3500717	TRUE	679.3498718	-777.777
-1	1	0	0.07	0.18	IPI:IPI00220327.3	66149	SPACER	SWISS-PROT:P04264|ENSEMBL:ENSP00000252244|REFSEQ:NP_006112|H-INV:HIT000261150|VEGA:OTTHUMP00000167602 Tax_Id=9606 Gene_Symbol=KRT1 Keratin, type II cytoskeletal 1	LNDLEDALQQAK	679.3526	1356.6907	2	93	-777.777	-777.777	-777.777	-777.777	2884.858991	12.91465739	2879.0261	2884.909303	2885.7285	135422.8152	1356.6885	679.3524001	1356.690275	1356.687811	FALSE			-777.777	-777.777	-777.777	1	70.5	M:\Monica\MSDATA\Kinases\SB\04252008Solcomp\J2_100X\Kinases_SB_04252008Solcomp_J2_100X_combo_mascot_results_MWQcomp.html		1	-777.777	-777.777	M:\Monica\MSDATA\Kinases\SB\04252008Solcomp\J2_100X\m05012008_sbsoly_12_100x_j2_4.raw		41133481.75	1356.688485		679.352324	TRUE	679.3521241	-777.777
-1	1	0	0.07	0.18	IPI:IPI00220327.3	66149	SPACER	SWISS-PROT:P04264|ENSEMBL:ENSP00000252244|REFSEQ:NP_006112|H-INV:HIT000261150|VEGA:OTTHUMP00000167602 Tax_Id=9606 Gene_Symbol=KRT1 Keratin, type II cytoskeletal 1	LNDLEDALQQAKEDLAR	971.4997	1940.9848	2	91	-777.777	-777.777	-777.777	-777.777	3539.8065	0	3540.9227	3539.8065	3539.8065	13068.43319	1940.9803	971.4983889	1940.982252	1940.9809	FALSE			-777.777	-777.777	-777.777	1	63.6	M:\Monica\MSDATA\Kinases\SB\04252008Solcomp\J2_100X\Kinases_SB_04252008Solcomp_J2_100X_combo_mascot_results_MWQcomp.html		1	-777.777	-777.777	M:\Monica\MSDATA\Kinases\SB\04252008Solcomp\J2_100X\m05012008_sbsoly_12_100x_j2_4.raw		2304678.447	1940.980295		971.4996647	TRUE	971.4983536	-777.777
-1	1	0	0.07	0.18	IPI:IPI00220327.3	66149	SPACER	SWISS-PROT:P04264|ENSEMBL:ENSP00000252244|REFSEQ:NP_006112|H-INV:HIT000261150|VEGA:OTTHUMP00000167602 Tax_Id=9606 Gene_Symbol=KRT1 Keratin, type II cytoskeletal 1	LNDLEDALQQAKEDLAR	971.4997	1940.9849	2	68	-777.777	-777.777	-777.777	-777.777	3806.9869	0	3808.4778	3808.11339	3809.1269	9133.875823	1940.9803	971.4983889	1940.982252	1940.981039	FALSE			-777.777	-777.777	-777.777	1	51.4	M:\Monica\MSDATA\Kinases\SB\04252008Solcomp\J2_100X\Kinases_SB_04252008Solcomp_J2_100X_combo_mascot_results_MWQcomp.html		1	-777.777	-777.777	M:\Monica\MSDATA\Kinases\SB\04252008Solcomp\J2_100X\m05012008_sbsoly_12_100x_j2_3.raw		1182901.706	1940.980295		971.4997513	TRUE	971.4984402	-777.777
-1	1	0	0.07	0.18	IPI:IPI00220327.3	66149	SPACER	SWISS-PROT:P04264|ENSEMBL:ENSP00000252244|REFSEQ:NP_006112|H-INV:HIT000261150|VEGA:OTTHUMP00000167602 Tax_Id=9606 Gene_Symbol=KRT1 Keratin, type II cytoskeletal 1	LNDLEDALQQAKEDLAR	648.0016	1940.983	3	60	-777.777	-777.777	-777.777	-777.777	0	0	3803.4353	3802.6117	3802.6117	10605.74924	1940.9803	648.0015194	1940.98277	1940.983352	FALSE			-777.777	-777.777	-777.777	1	47.4	M:\Monica\MSDATA\Kinases\SB\04252008Solcomp\J2_100X\Kinases_SB_04252008Solcomp_J2_100X_combo_mascot_results_MWQcomp.html		1	-777.777	-777.777	M:\Monica\MSDATA\Kinases\SB\04252008Solcomp\J2_100X\m05012008_sbsoly_12_100x_j2_3.raw		0	1940.980295		648.0015964	TRUE	648.0015158	-777.777
-1	1	0	0.07	0.18	IPI:IPI00220327.3	66149	SPACER	SWISS-PROT:P04264|ENSEMBL:ENSP00000252244|REFSEQ:NP_006112|H-INV:HIT000261150|VEGA:OTTHUMP00000167602 Tax_Id=9606 Gene_Symbol=KRT1 Keratin, type II cytoskeletal 1	LNDLEDALQQAKEDLAR	648.0009	1940.9808	3	51	-777.777	-777.777	-777.777	-777.777	0	0	3825.4673	3829.312665	3824.5672	952.7261143	1940.9803	648.0008194	1940.98067	1940.977928	FALSE			-777.777	-777.777	-777.777	1	33.5	M:\Monica\MSDATA\Kinases\SB\04252008Solcomp\J2_100X\Kinases_SB_04252008Solcomp_J2_100X_combo_mascot_results_MWQcomp.html		1	-777.777	-777.777	M:\Monica\MSDATA\Kinases\SB\04252008Solcomp\J2_100X\m05012008_sbsoly_12_100x_j2_1.raw		0	1940.980295		648.0008884	TRUE	648.0008078	-777.777
-1	1	0	0.07	0.18	IPI:IPI00220327.3	66149	SPACER	SWISS-PROT:P04264|ENSEMBL:ENSP00000252244|REFSEQ:NP_006112|H-INV:HIT000261150|VEGA:OTTHUMP00000167602 Tax_Id=9606 Gene_Symbol=KRT1 Keratin, type II cytoskeletal 1	LNDLEDALQQAKEDLAR	648.0014	1940.9822	3	47	-777.777	-777.777	-777.777	-777.777	0	0	3656.9206	3663.931548	3664.9745	1961.617639	1940.9803	648.0013194	1940.98217	1940.980651	FALSE			-777.777	-777.777	-777.777	1	40.6	M:\Monica\MSDATA\Kinases\SB\04252008Solcomp\J2_100X\Kinases_SB_04252008Solcomp_J2_100X_combo_mascot_results_MWQcomp.html		1	-777.777	-777.777	M:\Monica\MSDATA\Kinases\SB\04252008Solcomp\J2_100X\m05012008_sbsoly_12_100x_j2_5.raw		0	1940.980295		648.0012008	TRUE	648.0011202	-777.777
-1	1	0	0.07	0.18	IPI:IPI00220327.3	66149	SPACER	SWISS-PROT:P04264|ENSEMBL:ENSP00000252244|REFSEQ:NP_006112|H-INV:HIT000261150|VEGA:OTTHUMP00000167602 Tax_Id=9606 Gene_Symbol=KRT1 Keratin, type II cytoskeletal 1	LNDLEDALQQAKEDLAR	648.0016	1940.9831	3	46	-777.777	-777.777	-777.777	-777.777	0	0	3533.563	3531.590192	3529.5711	3957.411866	1940.9803	648.0015194	1940.98277	1940.981741	FALSE			-777.777	-777.777	-777.777	1	39.6	M:\Monica\MSDATA\Kinases\SB\04252008Solcomp\J2_100X\Kinases_SB_04252008Solcomp_J2_100X_combo_mascot_results_MWQcomp.html		1	-777.777	-777.777	M:\Monica\MSDATA\Kinases\SB\04252008Solcomp\J2_100X\m05012008_sbsoly_12_100x_j2_4.raw		0	1940.980295		648.0013263	TRUE	648.0012457	-777.777
-1	1	0	0.07	0.18	IPI:IPI00220327.3	66149	SPACER	SWISS-PROT:P04264|ENSEMBL:ENSP00000252244|REFSEQ:NP_006112|H-INV:HIT000261150|VEGA:OTTHUMP00000167602 Tax_Id=9606 Gene_Symbol=KRT1 Keratin, type II cytoskeletal 1	LNDLEDALQQAKEDLAR	647.9999	1940.978	3	26	-777.777	-777.777	-777.777	-777.777	0	0	3662.3302	3668.552618	3668.6158	1027.911558	1940.9803	647.9998194	1940.97767	1940.979156	FALSE			-777.777	-777.777	-777.777	1	9.6	M:\Monica\MSDATA\Kinases\SB\04252008Solcomp\J2_100X\Kinases_SB_04252008Solcomp_J2_100X_combo_mascot_results_MWQcomp.html		1	-777.777	-777.777	M:\Monica\MSDATA\Kinases\SB\04252008Solcomp\J2_100X\m05012008_sbsoly_12_100x_j2_6.raw		0	1940.980295		648.0010168	TRUE	648.0009362	-777.777
-1	1	0	0.07	0.18	IPI:IPI00220327.3	66149	SPACER	SWISS-PROT:P04264|ENSEMBL:ENSP00000252244|REFSEQ:NP_006112|H-INV:HIT000261150|VEGA:OTTHUMP00000167602 Tax_Id=9606 Gene_Symbol=KRT1 Keratin, type II cytoskeletal 1	LRSEIDNVK	537.3006	1072.5866	2	34	-777.777	-777.777	-777.777	-777.777	0	0	899.0941	902.19617	903.0691	2341.410459	1072.5876	537.3009405	1072.587356	1072.587027	FALSE			-777.777	-777.777	-777.777	1	12.8	M:\Monica\MSDATA\Kinases\SB\04252008Solcomp\J2_100X\Kinases_SB_04252008Solcomp_J2_100X_combo_mascot_results_MWQcomp.html		1	-777.777	-777.777	M:\Monica\MSDATA\Kinases\SB\04252008Solcomp\J2_100X\m05012008_sbsoly_12_100x_j2_4.raw		0	1072.587655		537.3004446	TRUE	537.300785	-777.777
-1	1	0	0.07	0.18	IPI:IPI00220327.3	66149	SPACER	SWISS-PROT:P04264|ENSEMBL:ENSP00000252244|REFSEQ:NP_006112|H-INV:HIT000261150|VEGA:OTTHUMP00000167602 Tax_Id=9606 Gene_Symbol=KRT1 Keratin, type II cytoskeletal 1	LRSEIDNVK	537.3005	1072.5864	2	31	-777.777	-777.777	-777.777	-777.777	870.3527117	14.4982	868.9558	874.0474567	872.998	1564.330322	1072.5876	537.3008405	1072.587156	1072.586438	FALSE			-777.777	-777.777	-777.777	1	10.9	M:\Monica\MSDATA\Kinases\SB\04252008Solcomp\J2_100X\Kinases_SB_04252008Solcomp_J2_100X_combo_mascot_results_MWQcomp.html		1	-777.777	-777.777	M:\Monica\MSDATA\Kinases\SB\04252008Solcomp\J2_100X\m05012008_sbsoly_12_100x_j2_5.raw		594944.0098	1072.587655		537.300337	TRUE	537.3006775	-777.777
-1	1	0	0.07	0.18	IPI:IPI00220327.3	66149	SPACER	SWISS-PROT:P04264|ENSEMBL:ENSP00000252244|REFSEQ:NP_006112|H-INV:HIT000261150|VEGA:OTTHUMP00000167602 Tax_Id=9606 Gene_Symbol=KRT1 Keratin, type II cytoskeletal 1	LRSEIDNVK	537.3005	1072.5864	2	29	-777.777	-777.777	-777.777	-777.777	0	0	822.9236	827.8945955	828.4605	625.9424198	1072.5876	537.3008405	1072.587156	1072.586685	FALSE			-777.777	-777.777	-777.777	1	10.5	M:\Monica\MSDATA\Kinases\SB\04252008Solcomp\J2_100X\Kinases_SB_04252008Solcomp_J2_100X_combo_mascot_results_MWQcomp.html		1	-777.777	-777.777	M:\Monica\MSDATA\Kinases\SB\04252008Solcomp\J2_100X\m05012008_sbsoly_12_100x_j2_6.raw		0	1072.587655		537.3003802	TRUE	537.3007207	-777.777
-1	1	0	0.07	0.18	IPI:IPI00220327.3	66149	SPACER	SWISS-PROT:P04264|ENSEMBL:ENSP00000252244|REFSEQ:NP_006112|H-INV:HIT000261150|VEGA:OTTHUMP00000167602 Tax_Id=9606 Gene_Symbol=KRT1 Keratin, type II cytoskeletal 1	LRSEIDNVK	537.3005	1072.5864	2	24	-777.777	-777.777	-777.777	-777.777	0	0	933.2938	0	0	0	1072.5876	537.3008405	1072.587156	0	FALSE			-777.777	-777.777	-777.777	1	10.7	M:\Monica\MSDATA\Kinases\SB\04252008Solcomp\J2_100X\Kinases_SB_04252008Solcomp_J2_100X_combo_mascot_results_MWQcomp.html		1	-777.777	-777.777	M:\Monica\MSDATA\Kinases\SB\04252008Solcomp\J2_100X\m05012008_sbsoly_12_100x_j2_3.raw		0	1072.587655		0	FALSE	0	-777.777
-1	1	0	0.07	0.18	IPI:IPI00220327.3	66149	SPACER	SWISS-PROT:P04264|ENSEMBL:ENSP00000252244|REFSEQ:NP_006112|H-INV:HIT000261150|VEGA:OTTHUMP00000167602 Tax_Id=9606 Gene_Symbol=KRT1 Keratin, type II cytoskeletal 1	LRSEIDNVK	358.5363	1072.5872	3	22	-777.777	-777.777	-777.777	-777.777	0	0	825.2433	0	0	0	1072.5876	358.5373204	1072.590173	0	FALSE			-777.777	-777.777	-777.777	1	7.8	M:\Monica\MSDATA\Kinases\SB\04252008Solcomp\J2_100X\Kinases_SB_04252008Solcomp_J2_100X_combo_mascot_results_MWQcomp.html		1	-777.777	-777.777	M:\Monica\MSDATA\Kinases\SB\04252008Solcomp\J2_100X\m05012008_sbsoly_12_100x_j2_6.raw		0	1072.587655		0	FALSE	0	-777.777
-1	1	0	0.07	0.18	IPI:IPI00220327.3	66149	SPACER	SWISS-PROT:P04264|ENSEMBL:ENSP00000252244|REFSEQ:NP_006112|H-INV:HIT000261150|VEGA:OTTHUMP00000167602 Tax_Id=9606 Gene_Symbol=KRT1 Keratin, type II cytoskeletal 1	MSGECAPNVSVSVSTSHTTISGGGSR	861.0584	2580.1534	3	67	-777.777	-777.777	-777.777	-777.777	0	0	2438.847	2442.591555	2441.8103	22613.16489	2580.1544	861.057509	2580.150739	2580.152843	FALSE			-777.777	-777.777	-777.777	1	62	M:\Monica\MSDATA\Kinases\SB\04252008Solcomp\J2_100X\Kinases_SB_04252008Solcomp_J2_100X_combo_mascot_results_MWQcomp.html	1Met(ox)	1	-777.777	-777.777	M:\Monica\MSDATA\Kinases\SB\04252008Solcomp\J2_100X\m05012008_sbsoly_12_100x_j2_4.raw		0	2507.13803		861.0595449	TRUE	861.0586539	-777.777
-1	1	0	0.07	0.18	IPI:IPI00220327.3	66149	SPACER	SWISS-PROT:P04264|ENSEMBL:ENSP00000252244|REFSEQ:NP_006112|H-INV:HIT000261150|VEGA:OTTHUMP00000167602 Tax_Id=9606 Gene_Symbol=KRT1 Keratin, type II cytoskeletal 1	MSGECAPNVSVSVSTSHTTISGGGSR	861.0593	2580.1561	3	63	-777.777	-777.777	-777.777	-777.777	2464.802749	4.077600003	2464.8501	2466.462446	2463.7579	2895.784551	2580.1544	861.058409	2580.153439	2580.150265	TRUE	Charge state is not the expected. Detected:	2. Expected: 3 Deci charge: 1.51	-777.777	-777.777	-777.777	1	56.8	M:\Monica\MSDATA\Kinases\SB\04252008Solcomp\J2_100X\Kinases_SB_04252008Solcomp_J2_100X_combo_mascot_results_MWQcomp.html	1Met(ox)	1	-777.777	-777.777	M:\Monica\MSDATA\Kinases\SB\04252008Solcomp\J2_100X\m05012008_sbsoly_12_100x_j2_5.raw		612275.8093	2507.13803		861.0593261	TRUE	861.0584351	-777.777
-1	1	0	0.07	0.18	IPI:IPI00220327.3	66149	SPACER	SWISS-PROT:P04264|ENSEMBL:ENSP00000252244|REFSEQ:NP_006112|H-INV:HIT000261150|VEGA:OTTHUMP00000167602 Tax_Id=9606 Gene_Symbol=KRT1 Keratin, type II cytoskeletal 1	NKLNDLEDALQQAK	800.4211	1598.8276	2	110	-777.777	-777.777	-777.777	-777.777	3139.3241	0	3127.4971	3135.315568	3135.2805	17959.16388	1598.8264	800.4204396	1598.826354	1598.824002	FALSE			-777.777	-777.777	-777.777	1	94	M:\Monica\MSDATA\Kinases\SB\04252008Solcomp\J2_100X\Kinases_SB_04252008Solcomp_J2_100X_combo_mascot_results_MWQcomp.html		1	-777.777	-777.777	M:\Monica\MSDATA\Kinases\SB\04252008Solcomp\J2_100X\m05012008_sbsoly_12_100x_j2_6.raw		1059942.387	1598.826375		800.4209878	TRUE	800.4203274	-777.777
-1	1	0	0.07	0.18	IPI:IPI00220327.3	66149	SPACER	SWISS-PROT:P04264|ENSEMBL:ENSP00000252244|REFSEQ:NP_006112|H-INV:HIT000261150|VEGA:OTTHUMP00000167602 Tax_Id=9606 Gene_Symbol=KRT1 Keratin, type II cytoskeletal 1	NKLNDLEDALQQAK	800.4197	1598.8248	2	102	-777.777	-777.777	-777.777	-777.777	3094.977554	18.22032026	3093.5717	3097.326151	3098.3546	14566.58954	1598.8264	800.4190396	1598.823554	1598.826439	FALSE			-777.777	-777.777	-777.777	1	84.7	M:\Monica\MSDATA\Kinases\SB\04252008Solcomp\J2_100X\Kinases_SB_04252008Solcomp_J2_100X_combo_mascot_results_MWQcomp.html		1	-777.777	-777.777	M:\Monica\MSDATA\Kinases\SB\04252008Solcomp\J2_100X\m05012008_sbsoly_12_100x_j2_3.raw		2117843.199	1598.826375		800.4214431	TRUE	800.4207828	-777.777
-1	1	0	0.07	0.18	IPI:IPI00220327.3	66149	SPACER	SWISS-PROT:P04264|ENSEMBL:ENSP00000252244|REFSEQ:NP_006112|H-INV:HIT000261150|VEGA:OTTHUMP00000167602 Tax_Id=9606 Gene_Symbol=KRT1 Keratin, type II cytoskeletal 1	NKLNDLEDALQQAK	800.4214	1598.8282	2	96	-777.777	-777.777	-777.777	-777.777	3007.022951	9.402229672	3001.8607	3006.658634	3005.0103	187320.7716	1598.8264	800.4207396	1598.826954	1598.825438	FALSE			-777.777	-777.777	-777.777	1	84.8	M:\Monica\MSDATA\Kinases\SB\04252008Solcomp\J2_100X\Kinases_SB_04252008Solcomp_J2_100X_combo_mascot_results_MWQcomp.html		1	-777.777	-777.777	M:\Monica\MSDATA\Kinases\SB\04252008Solcomp\J2_100X\m05012008_sbsoly_12_100x_j2_4.raw		44072816.78	1598.826375		800.4212396	TRUE	800.4205793	-777.777
-1	1	0	0.07	0.18	IPI:IPI00220327.3	66149	SPACER	SWISS-PROT:P04264|ENSEMBL:ENSP00000252244|REFSEQ:NP_006112|H-INV:HIT000261150|VEGA:OTTHUMP00000167602 Tax_Id=9606 Gene_Symbol=KRT1 Keratin, type II cytoskeletal 1	NKLNDLEDALQQAK	800.4212	1598.8279	2	80	-777.777	-777.777	-777.777	-777.777	3077.4406	0	3082.364	3081.177408	3083.6111	4087.91764	1598.8264	800.4205396	1598.826554	1598.824177	FALSE			-777.777	-777.777	-777.777	1	67.7	M:\Monica\MSDATA\Kinases\SB\04252008Solcomp\J2_100X\Kinases_SB_04252008Solcomp_J2_100X_combo_mascot_results_MWQcomp.html		1	-777.777	-777.777	M:\Monica\MSDATA\Kinases\SB\04252008Solcomp\J2_100X\m05012008_sbsoly_12_100x_j2_5.raw		334626.0662	1598.826375		800.4210144	TRUE	800.420354	-777.777
-1	1	0	0.07	0.18	IPI:IPI00220327.3	66149	SPACER	SWISS-PROT:P04264|ENSEMBL:ENSP00000252244|REFSEQ:NP_006112|H-INV:HIT000261150|VEGA:OTTHUMP00000167602 Tax_Id=9606 Gene_Symbol=KRT1 Keratin, type II cytoskeletal 1	NKLNDLEDALQQAK	533.9495	1598.8267	3	60	-777.777	-777.777	-777.777	-777.777	3088.931849	8.891017183	3091.6851	3090.637814	3090.6152	3308.444745	1598.8264	533.9498532	1598.827772	1598.828465	FALSE			-777.777	-777.777	-777.777	1	37.7	M:\Monica\MSDATA\Kinases\SB\04252008Solcomp\J2_100X\Kinases_SB_04252008Solcomp_J2_100X_combo_mascot_results_MWQcomp.html		1	-777.777	-777.777	M:\Monica\MSDATA\Kinases\SB\04252008Solcomp\J2_100X\m05012008_sbsoly_12_100x_j2_3.raw		1490510.359	1598.826375		533.949509	TRUE	533.9498622	-777.777
-1	1	0	0.07	0.18	IPI:IPI00220327.3	66149	SPACER	SWISS-PROT:P04264|ENSEMBL:ENSP00000252244|REFSEQ:NP_006112|H-INV:HIT000261150|VEGA:OTTHUMP00000167602 Tax_Id=9606 Gene_Symbol=KRT1 Keratin, type II cytoskeletal 1	NKLNDLEDALQQAK	533.9495	1598.8265	3	46	-777.777	-777.777	-777.777	-777.777	3305.809042	9.1762	3305.8906	3316.553351	3320.5768	1143.14422	1598.8264	533.9498532	1598.827772	1598.829122	FALSE			-777.777	-777.777	-777.777	1	33.8	M:\Monica\MSDATA\Kinases\SB\04252008Solcomp\J2_100X\Kinases_SB_04252008Solcomp_J2_100X_combo_mascot_results_MWQcomp.html		1	-777.777	-777.777	M:\Monica\MSDATA\Kinases\SB\04252008Solcomp\J2_100X\m05012008_sbsoly_12_100x_j2_1.raw		298916.2402	1598.826375		533.9496287	TRUE	533.9499819	-777.777
-1	1	0	0.07	0.18	IPI:IPI00220327.3	66149	SPACER	SWISS-PROT:P04264|ENSEMBL:ENSP00000252244|REFSEQ:NP_006112|H-INV:HIT000261150|VEGA:OTTHUMP00000167602 Tax_Id=9606 Gene_Symbol=KRT1 Keratin, type II cytoskeletal 1	NKLNDLEDALQQAK	533.9506	1598.8299	3	45	-777.777	-777.777	-777.777	-777.777	0	0	3319.8381	0	0	0	1598.8264	533.9509532	1598.831072	0	FALSE			-777.777	-777.777	-777.777	1	30.5	M:\Monica\MSDATA\Kinases\SB\04252008Solcomp\J2_100X\Kinases_SB_04252008Solcomp_J2_100X_combo_mascot_results_MWQcomp.html		1	-777.777	-777.777	M:\Monica\MSDATA\Kinases\SB\04252008Solcomp\J2_100X\m05012008_sbsoly_12_100x_j2_1.raw		0	1598.826375		0	TRUE	0	-777.777
-1	1	0	0.07	0.18	IPI:IPI00220327.3	66149	SPACER	SWISS-PROT:P04264|ENSEMBL:ENSP00000252244|REFSEQ:NP_006112|H-INV:HIT000261150|VEGA:OTTHUMP00000167602 Tax_Id=9606 Gene_Symbol=KRT1 Keratin, type II cytoskeletal 1	NKLNDLEDALQQAK	533.9496	1598.827	3	40	-777.777	-777.777	-777.777	-777.777	3003.1878	0	3002.1402	3006.680557	3005.0103	59396.37153	1598.8264	533.9499532	1598.828072	1598.828872	FALSE			-777.777	-777.777	-777.777	1	29.5	M:\Monica\MSDATA\Kinases\SB\04252008Solcomp\J2_100X\Kinases_SB_04252008Solcomp_J2_100X_combo_mascot_results_MWQcomp.html		1	-777.777	-777.777	M:\Monica\MSDATA\Kinases\SB\04252008Solcomp\J2_100X\m05012008_sbsoly_12_100x_j2_4.raw		9766755.563	1598.826375		533.9495807	TRUE	533.9499339	-777.777
-1	1	0	0.07	0.18	IPI:IPI00220327.3	66149	SPACER	SWISS-PROT:P04264|ENSEMBL:ENSP00000252244|REFSEQ:NP_006112|H-INV:HIT000261150|VEGA:OTTHUMP00000167602 Tax_Id=9606 Gene_Symbol=KRT1 Keratin, type II cytoskeletal 1	NKLNDLEDALQQAK	533.9494	1598.8262	3	39	-777.777	-777.777	-777.777	-777.777	3136.12026	12.65383246	3127.8589	3135.367476	3135.2805	7107.56067	1598.8264	533.9497532	1598.827472	1598.827214	FALSE			-777.777	-777.777	-777.777	1	22.2	M:\Monica\MSDATA\Kinases\SB\04252008Solcomp\J2_100X\Kinases_SB_04252008Solcomp_J2_100X_combo_mascot_results_MWQcomp.html		1	-777.777	-777.777	M:\Monica\MSDATA\Kinases\SB\04252008Solcomp\J2_100X\m05012008_sbsoly_12_100x_j2_6.raw		3181611.305	1598.826375		533.9493515	TRUE	533.9497048	-777.777
-1	1	0	0.07	0.18	IPI:IPI00220327.3	66149	SPACER	SWISS-PROT:P04264|ENSEMBL:ENSP00000252244|REFSEQ:NP_006112|H-INV:HIT000261150|VEGA:OTTHUMP00000167602 Tax_Id=9606 Gene_Symbol=KRT1 Keratin, type II cytoskeletal 1	NKLNDLEDALQQAK	533.9496	1598.827	3	34	-777.777	-777.777	-777.777	-777.777	3096.247163	21.39864923	3082.6933	3092.91953	3092.1457	5602.139563	1598.8264	533.9499532	1598.828072	1598.826888	FALSE			-777.777	-777.777	-777.777	1	19.4	M:\Monica\MSDATA\Kinases\SB\04252008Solcomp\J2_100X\Kinases_SB_04252008Solcomp_J2_100X_combo_mascot_results_MWQcomp.html		1	-777.777	-777.777	M:\Monica\MSDATA\Kinases\SB\04252008Solcomp\J2_100X\m05012008_sbsoly_12_100x_j2_5.raw		2511065.891	1598.826375		533.9493215	TRUE	533.9496747	-777.777
-1	1	0	0.07	0.18	IPI:IPI00220327.3	66149	SPACER	SWISS-PROT:P04264|ENSEMBL:ENSP00000252244|REFSEQ:NP_006112|H-INV:HIT000261150|VEGA:OTTHUMP00000167602 Tax_Id=9606 Gene_Symbol=KRT1 Keratin, type II cytoskeletal 1	NKLNDLEDALQQAK	533.9506	1598.8301	3	34	-777.777	-777.777	-777.777	-777.777	0	0	3108.2961	0	0	0	1598.8264	533.9509532	1598.831072	0	FALSE			-777.777	-777.777	-777.777	1	13.6	M:\Monica\MSDATA\Kinases\SB\04252008Solcomp\J2_100X\Kinases_SB_04252008Solcomp_J2_100X_combo_mascot_results_MWQcomp.html		1	-777.777	-777.777	M:\Monica\MSDATA\Kinases\SB\04252008Solcomp\J2_100X\m05012008_sbsoly_12_100x_j2_5.raw		0	1598.826375		0	TRUE	0	-777.777
-1	1	0	0.07	0.18	IPI:IPI00220327.3	66149	SPACER	SWISS-PROT:P04264|ENSEMBL:ENSP00000252244|REFSEQ:NP_006112|H-INV:HIT000261150|VEGA:OTTHUMP00000167602 Tax_Id=9606 Gene_Symbol=KRT1 Keratin, type II cytoskeletal 1	NKYEDEINK	576.781	1151.5475	2	34	-777.777	-777.777	-777.777	-777.777	928.0620795	15.63704534	927.0091	925.6633028	925.7506	387.2108118	1151.5458	576.7811903	1151.547855	1151.546517	FALSE			-777.777	-777.777	-777.777	1	4	M:\Monica\MSDATA\Kinases\SB\04252008Solcomp\J2_100X\Kinases_SB_04252008Solcomp_J2_100X_combo_mascot_results_MWQcomp.html		1	-777.777	-777.777	M:\Monica\MSDATA\Kinases\SB\04252008Solcomp\J2_100X\m05012008_sbsoly_12_100x_j2_4.raw		151040.0071	1151.545855		576.7810195	TRUE	576.7812098	-777.777
-1	1	0	0.07	0.18	IPI:IPI00220327.3	66149	SPACER	SWISS-PROT:P04264|ENSEMBL:ENSP00000252244|REFSEQ:NP_006112|H-INV:HIT000261150|VEGA:OTTHUMP00000167602 Tax_Id=9606 Gene_Symbol=KRT1 Keratin, type II cytoskeletal 1	NKYEDEINK	576.7792	1151.5438	2	33	-777.777	-777.777	-777.777	-777.777	985.1785	0	974.737	979.8648873	980.5483	401.532668	1151.5458	576.7793903	1151.544255	1151.546069	FALSE			-777.777	-777.777	-777.777	1	14.7	M:\Monica\MSDATA\Kinases\SB\04252008Solcomp\J2_100X\Kinases_SB_04252008Solcomp_J2_100X_combo_mascot_results_MWQcomp.html		1	-777.777	-777.777	M:\Monica\MSDATA\Kinases\SB\04252008Solcomp\J2_100X\m05012008_sbsoly_12_100x_j2_3.raw		93377.62964	1151.545855		576.7801145	TRUE	576.7803048	-777.777
-1	1	0	0.07	0.18	IPI:IPI00220327.3	66149	SPACER	SWISS-PROT:P04264|ENSEMBL:ENSP00000252244|REFSEQ:NP_006112|H-INV:HIT000261150|VEGA:OTTHUMP00000167602 Tax_Id=9606 Gene_Symbol=KRT1 Keratin, type II cytoskeletal 1	NMQDMVEDYR	650.7684	1299.5222	2	69	-777.777	-777.777	-777.777	-777.777	0	0	2768.9383	2769.441453	2769.4542	11347.66908	1299.5223	650.7683089	1299.522092	1299.521937	FALSE			-777.777	-777.777	-777.777	1	61.9	M:\Monica\MSDATA\Kinases\SB\04252008Solcomp\J2_100X\Kinases_SB_04252008Solcomp_J2_100X_combo_mascot_results_MWQcomp.html		1	-777.777	-777.777	M:\Monica\MSDATA\Kinases\SB\04252008Solcomp\J2_100X\m05012008_sbsoly_12_100x_j2_3.raw		0	1299.522375		650.7681911	TRUE	650.7681	-777.777
-1	1	0	0.07	0.18	IPI:IPI00220327.3	66149	SPACER	SWISS-PROT:P04264|ENSEMBL:ENSP00000252244|REFSEQ:NP_006112|H-INV:HIT000261150|VEGA:OTTHUMP00000167602 Tax_Id=9606 Gene_Symbol=KRT1 Keratin, type II cytoskeletal 1	NMQDMVEDYR	658.7661	1315.5176	2	65	-777.777	-777.777	-777.777	-777.777	2334.9706	0	2327.2307	2329.880084	2328.7914	1620.904891	1315.5173	658.7659784	1315.517431	1315.51753	FALSE			-777.777	-777.777	-777.777	1	47	M:\Monica\MSDATA\Kinases\SB\04252008Solcomp\J2_100X\Kinases_SB_04252008Solcomp_J2_100X_combo_mascot_results_MWQcomp.html	1Met(ox)	1	-777.777	-777.777	M:\Monica\MSDATA\Kinases\SB\04252008Solcomp\J2_100X\m05012008_sbsoly_12_100x_j2_1.raw		150602.2012	1299.522375		658.7660778	TRUE	658.7659563	-777.777
-1	1	0	0.07	0.18	IPI:IPI00220327.3	66149	SPACER	SWISS-PROT:P04264|ENSEMBL:ENSP00000252244|REFSEQ:NP_006112|H-INV:HIT000261150|VEGA:OTTHUMP00000167602 Tax_Id=9606 Gene_Symbol=KRT1 Keratin, type II cytoskeletal 1	NMQDMVEDYR	658.7644	1315.5142	2	65	-777.777	-777.777	-777.777	-777.777	0	0	2375.3491	2374.746545	2374.6013	4391.931671	1315.5173	658.7642785	1315.514032	1315.513864	FALSE			-777.777	-777.777	-777.777	1	45.6	M:\Monica\MSDATA\Kinases\SB\04252008Solcomp\J2_100X\Kinases_SB_04252008Solcomp_J2_100X_combo_mascot_results_MWQcomp.html	1Met(ox)	1	-777.777	-777.777	M:\Monica\MSDATA\Kinases\SB\04252008Solcomp\J2_100X\m05012008_sbsoly_12_100x_j2_5.raw		0	1299.522375		658.7643667	TRUE	658.7642451	-777.777
-1	1	0	0.07	0.18	IPI:IPI00220327.3	66149	SPACER	SWISS-PROT:P04264|ENSEMBL:ENSP00000252244|REFSEQ:NP_006112|H-INV:HIT000261150|VEGA:OTTHUMP00000167602 Tax_Id=9606 Gene_Symbol=KRT1 Keratin, type II cytoskeletal 1	NMQDMVEDYR	666.7631	1331.5117	2	62	-777.777	-777.777	-777.777	-777.777	0	0	2160.7959	2165.347744	2165.598	30091.30638	1331.5122	666.762948	1331.511371	1331.511882	FALSE			-777.777	-777.777	-777.777	1	56.1	M:\Monica\MSDATA\Kinases\SB\04252008Solcomp\J2_100X\Kinases_SB_04252008Solcomp_J2_100X_combo_mascot_results_MWQcomp.html	2Met(ox)	1	-777.777	-777.777	M:\Monica\MSDATA\Kinases\SB\04252008Solcomp\J2_100X\m05012008_sbsoly_12_100x_j2_4.raw		0	1299.522375		666.762964	TRUE	666.762812	-777.777
-1	1	0	0.07	0.18	IPI:IPI00220327.3	66149	SPACER	SWISS-PROT:P04264|ENSEMBL:ENSP00000252244|REFSEQ:NP_006112|H-INV:HIT000261150|VEGA:OTTHUMP00000167602 Tax_Id=9606 Gene_Symbol=KRT1 Keratin, type II cytoskeletal 1	NMQDMVEDYR	666.7628	1331.511	2	62	-777.777	-777.777	-777.777	-777.777	0	0	2169.3548	2173.472747	2174.3906	25074.07408	1331.5122	666.762648	1331.510771	1331.509848	FALSE			-777.777	-777.777	-777.777	1	55.9	M:\Monica\MSDATA\Kinases\SB\04252008Solcomp\J2_100X\Kinases_SB_04252008Solcomp_J2_100X_combo_mascot_results_MWQcomp.html	2Met(ox)	1	-777.777	-777.777	M:\Monica\MSDATA\Kinases\SB\04252008Solcomp\J2_100X\m05012008_sbsoly_12_100x_j2_5.raw		0	1299.522375		666.7625675	TRUE	666.7624156	-777.777
-1	1	0	0.07	0.18	IPI:IPI00220327.3	66149	SPACER	SWISS-PROT:P04264|ENSEMBL:ENSP00000252244|REFSEQ:NP_006112|H-INV:HIT000261150|VEGA:OTTHUMP00000167602 Tax_Id=9606 Gene_Symbol=KRT1 Keratin, type II cytoskeletal 1	NMQDMVEDYR	650.768	1299.5215	2	61	-777.777	-777.777	-777.777	-777.777	0	0	2793.3244	2796.317231	2797.2513	3773.304004	1299.5223	650.7679089	1299.521292	1299.520979	FALSE			-777.777	-777.777	-777.777	1	54	M:\Monica\MSDATA\Kinases\SB\04252008Solcomp\J2_100X\Kinases_SB_04252008Solcomp_J2_100X_combo_mascot_results_MWQcomp.html		1	-777.777	-777.777	M:\Monica\MSDATA\Kinases\SB\04252008Solcomp\J2_100X\m05012008_sbsoly_12_100x_j2_6.raw		0	1299.522375		650.7679452	TRUE	650.7678541	-777.777
-1	1	0	0.07	0.18	IPI:IPI00220327.3	66149	SPACER	SWISS-PROT:P04264|ENSEMBL:ENSP00000252244|REFSEQ:NP_006112|H-INV:HIT000261150|VEGA:OTTHUMP00000167602 Tax_Id=9606 Gene_Symbol=KRT1 Keratin, type II cytoskeletal 1	NMQDMVEDYR	658.766	1315.5174	2	60	-777.777	-777.777	-777.777	-777.777	0	0	2487.1388	0	0	0	1315.5173	658.7658785	1315.517232	0	FALSE			-777.777	-777.777	-777.777	1	43.6	M:\Monica\MSDATA\Kinases\SB\04252008Solcomp\J2_100X\Kinases_SB_04252008Solcomp_J2_100X_combo_mascot_results_MWQcomp.html	1Met(ox)	1	-777.777	-777.777	M:\Monica\MSDATA\Kinases\SB\04252008Solcomp\J2_100X\m05012008_sbsoly_12_100x_j2_5.raw		0	1299.522375		0	TRUE	0	-777.777
-1	1	0	0.07	0.18	IPI:IPI00220327.3	66149	SPACER	SWISS-PROT:P04264|ENSEMBL:ENSP00000252244|REFSEQ:NP_006112|H-INV:HIT000261150|VEGA:OTTHUMP00000167602 Tax_Id=9606 Gene_Symbol=KRT1 Keratin, type II cytoskeletal 1	NMQDMVEDYR	658.7661	1315.5176	2	59	-777.777	-777.777	-777.777	-777.777	0	0	2468.6805	2471.114443	2471.8186	41655.86592	1315.5173	658.7659784	1315.517431	1315.516345	FALSE			-777.777	-777.777	-777.777	1	41.3	M:\Monica\MSDATA\Kinases\SB\04252008Solcomp\J2_100X\Kinases_SB_04252008Solcomp_J2_100X_combo_mascot_results_MWQcomp.html	1Met(ox)	1	-777.777	-777.777	M:\Monica\MSDATA\Kinases\SB\04252008Solcomp\J2_100X\m05012008_sbsoly_12_100x_j2_4.raw		0	1299.522375		658.7658461	TRUE	658.7657246	-777.777
-1	1	0	0.07	0.18	IPI:IPI00220327.3	66149	SPACER	SWISS-PROT:P04264|ENSEMBL:ENSP00000252244|REFSEQ:NP_006112|H-INV:HIT000261150|VEGA:OTTHUMP00000167602 Tax_Id=9606 Gene_Symbol=KRT1 Keratin, type II cytoskeletal 1	NMQDMVEDYR	666.7629	1331.5112	2	59	-777.777	-777.777	-777.777	-777.777	0	0	2127.4186	0	0	0	1331.5122	666.762748	1331.510971	0	FALSE			-777.777	-777.777	-777.777	1	52.2	M:\Monica\MSDATA\Kinases\SB\04252008Solcomp\J2_100X\Kinases_SB_04252008Solcomp_J2_100X_combo_mascot_results_MWQcomp.html	2Met(ox)	1	-777.777	-777.777	M:\Monica\MSDATA\Kinases\SB\04252008Solcomp\J2_100X\m05012008_sbsoly_12_100x_j2_4.raw		0	1299.522375		0	TRUE	0	-777.777
-1	1	0	0.07	0.18	IPI:IPI00220327.3	66149	SPACER	SWISS-PROT:P04264|ENSEMBL:ENSP00000252244|REFSEQ:NP_006112|H-INV:HIT000261150|VEGA:OTTHUMP00000167602 Tax_Id=9606 Gene_Symbol=KRT1 Keratin, type II cytoskeletal 1	NMQDMVEDYR	658.766	1315.5175	2	57	-777.777	-777.777	-777.777	-777.777	0	0	2446.1922	0	0	0	1315.5173	658.7658785	1315.517232	0	FALSE			-777.777	-777.777	-777.777	1	29	M:\Monica\MSDATA\Kinases\SB\04252008Solcomp\J2_100X\Kinases_SB_04252008Solcomp_J2_100X_combo_mascot_results_MWQcomp.html	1Met(ox)	1	-777.777	-777.777	M:\Monica\MSDATA\Kinases\SB\04252008Solcomp\J2_100X\m05012008_sbsoly_12_100x_j2_4.raw		0	1299.522375		0	TRUE	0	-777.777
-1	1	0	0.07	0.18	IPI:IPI00220327.3	66149	SPACER	SWISS-PROT:P04264|ENSEMBL:ENSP00000252244|REFSEQ:NP_006112|H-INV:HIT000261150|VEGA:OTTHUMP00000167602 Tax_Id=9606 Gene_Symbol=KRT1 Keratin, type II cytoskeletal 1	NMQDMVEDYR	666.763	1331.5114	2	57	-777.777	-777.777	-777.777	-777.777	0	0	2176.0951	2178.218745	2178.1908	22881.17782	1331.5122	666.762848	1331.511171	1331.51121	FALSE			-777.777	-777.777	-777.777	1	53.8	M:\Monica\MSDATA\Kinases\SB\04252008Solcomp\J2_100X\Kinases_SB_04252008Solcomp_J2_100X_combo_mascot_results_MWQcomp.html	2Met(ox)	1	-777.777	-777.777	M:\Monica\MSDATA\Kinases\SB\04252008Solcomp\J2_100X\m05012008_sbsoly_12_100x_j2_3.raw		0	1299.522375		666.7628511	TRUE	666.7626992	-777.777
-1	1	0	0.07	0.18	IPI:IPI00220327.3	66149	SPACER	SWISS-PROT:P04264|ENSEMBL:ENSP00000252244|REFSEQ:NP_006112|H-INV:HIT000261150|VEGA:OTTHUMP00000167602 Tax_Id=9606 Gene_Symbol=KRT1 Keratin, type II cytoskeletal 1	NMQDMVEDYR	666.7625	1331.5104	2	57	-777.777	-777.777	-777.777	-777.777	0	0	2147.765	2143.1179	2138.393	6838.537029	1331.5122	666.762348	1331.510171	1331.508861	FALSE			-777.777	-777.777	-777.777	1	50.3	M:\Monica\MSDATA\Kinases\SB\04252008Solcomp\J2_100X\Kinases_SB_04252008Solcomp_J2_100X_combo_mascot_results_MWQcomp.html	2Met(ox)	1	-777.777	-777.777	M:\Monica\MSDATA\Kinases\SB\04252008Solcomp\J2_100X\m05012008_sbsoly_12_100x_j2_6.raw		0	1299.522375		666.762394	TRUE	666.7622421	-777.777
-1	1	0	0.07	0.18	IPI:IPI00220327.3	66149	SPACER	SWISS-PROT:P04264|ENSEMBL:ENSP00000252244|REFSEQ:NP_006112|H-INV:HIT000261150|VEGA:OTTHUMP00000167602 Tax_Id=9606 Gene_Symbol=KRT1 Keratin, type II cytoskeletal 1	NMQDMVEDYR	658.7659	1315.5173	2	56	-777.777	-777.777	-777.777	-777.777	2473.7025	0	2470.9938	2474.586272	2473.7025	36366.13795	1315.5173	658.7657785	1315.517032	1315.517087	FALSE			-777.777	-777.777	-777.777	1	43.2	M:\Monica\MSDATA\Kinases\SB\04252008Solcomp\J2_100X\Kinases_SB_04252008Solcomp_J2_100X_combo_mascot_results_MWQcomp.html	1Met(ox)	1	-777.777	-777.777	M:\Monica\MSDATA\Kinases\SB\04252008Solcomp\J2_100X\m05012008_sbsoly_12_100x_j2_3.raw		11449371.17	1299.522375		658.7659764	TRUE	658.7658548	-777.777
-1	1	0	0.07	0.18	IPI:IPI00220327.3	66149	SPACER	SWISS-PROT:P04264|ENSEMBL:ENSP00000252244|REFSEQ:NP_006112|H-INV:HIT000261150|VEGA:OTTHUMP00000167602 Tax_Id=9606 Gene_Symbol=KRT1 Keratin, type II cytoskeletal 1	NMQDMVEDYR	658.766	1315.5174	2	56	-777.777	-777.777	-777.777	-777.777	0	0	2469.2316	0	0	0	1315.5173	658.7658785	1315.517232	0	FALSE			-777.777	-777.777	-777.777	1	42.6	M:\Monica\MSDATA\Kinases\SB\04252008Solcomp\J2_100X\Kinases_SB_04252008Solcomp_J2_100X_combo_mascot_results_MWQcomp.html	1Met(ox)	1	-777.777	-777.777	M:\Monica\MSDATA\Kinases\SB\04252008Solcomp\J2_100X\m05012008_sbsoly_12_100x_j2_1.raw		0	1299.522375		0	TRUE	0	-777.777
-1	1	0	0.07	0.18	IPI:IPI00220327.3	66149	SPACER	SWISS-PROT:P04264|ENSEMBL:ENSP00000252244|REFSEQ:NP_006112|H-INV:HIT000261150|VEGA:OTTHUMP00000167602 Tax_Id=9606 Gene_Symbol=KRT1 Keratin, type II cytoskeletal 1	NMQDMVEDYR	658.7659	1315.5173	2	54	-777.777	-777.777	-777.777	-777.777	0	0	2448.2804	0	0	0	1315.5173	658.7657785	1315.517032	0	FALSE			-777.777	-777.777	-777.777	1	36.8	M:\Monica\MSDATA\Kinases\SB\04252008Solcomp\J2_100X\Kinases_SB_04252008Solcomp_J2_100X_combo_mascot_results_MWQcomp.html	1Met(ox)	1	-777.777	-777.777	M:\Monica\MSDATA\Kinases\SB\04252008Solcomp\J2_100X\m05012008_sbsoly_12_100x_j2_3.raw		0	1299.522375		0	TRUE	0	-777.777
-1	1	0	0.07	0.18	IPI:IPI00220327.3	66149	SPACER	SWISS-PROT:P04264|ENSEMBL:ENSP00000252244|REFSEQ:NP_006112|H-INV:HIT000261150|VEGA:OTTHUMP00000167602 Tax_Id=9606 Gene_Symbol=KRT1 Keratin, type II cytoskeletal 1	NMQDMVEDYR	658.7659	1315.5173	2	54	-777.777	-777.777	-777.777	-777.777	0	0	2493.8339	2498.737581	2498.72	13269.61932	1315.5173	658.7657785	1315.517032	1315.515532	FALSE			-777.777	-777.777	-777.777	1	32.7	M:\Monica\MSDATA\Kinases\SB\04252008Solcomp\J2_100X\Kinases_SB_04252008Solcomp_J2_100X_combo_mascot_results_MWQcomp.html	1Met(ox)	1	-777.777	-777.777	M:\Monica\MSDATA\Kinases\SB\04252008Solcomp\J2_100X\m05012008_sbsoly_12_100x_j2_6.raw		0	1299.522375		658.7656912	TRUE	658.7655696	-777.777
-1	1	0	0.07	0.18	IPI:IPI00220327.3	66149	SPACER	SWISS-PROT:P04264|ENSEMBL:ENSP00000252244|REFSEQ:NP_006112|H-INV:HIT000261150|VEGA:OTTHUMP00000167602 Tax_Id=9606 Gene_Symbol=KRT1 Keratin, type II cytoskeletal 1	NMQDMVEDYR	666.7626	1331.5106	2	54	-777.777	-777.777	-777.777	-777.777	0	0	2147.7882	0	0	0	1331.5122	666.762448	1331.510371	0	FALSE			-777.777	-777.777	-777.777	1	46.6	M:\Monica\MSDATA\Kinases\SB\04252008Solcomp\J2_100X\Kinases_SB_04252008Solcomp_J2_100X_combo_mascot_results_MWQcomp.html	2Met(ox)	1	-777.777	-777.777	M:\Monica\MSDATA\Kinases\SB\04252008Solcomp\J2_100X\m05012008_sbsoly_12_100x_j2_5.raw		0	1299.522375		0	TRUE	0	-777.777
-1	1	0	0.07	0.18	IPI:IPI00220327.3	66149	SPACER	SWISS-PROT:P04264|ENSEMBL:ENSP00000252244|REFSEQ:NP_006112|H-INV:HIT000261150|VEGA:OTTHUMP00000167602 Tax_Id=9606 Gene_Symbol=KRT1 Keratin, type II cytoskeletal 1	NMQDMVEDYR	658.7659	1315.5173	2	53	-777.777	-777.777	-777.777	-777.777	0	0	2444.6331	0	0	0	1315.5173	658.7657785	1315.517032	0	FALSE			-777.777	-777.777	-777.777	1	38.2	M:\Monica\MSDATA\Kinases\SB\04252008Solcomp\J2_100X\Kinases_SB_04252008Solcomp_J2_100X_combo_mascot_results_MWQcomp.html	1Met(ox)	1	-777.777	-777.777	M:\Monica\MSDATA\Kinases\SB\04252008Solcomp\J2_100X\m05012008_sbsoly_12_100x_j2_1.raw		0	1299.522375		0	TRUE	0	-777.777
-1	1	0	0.07	0.18	IPI:IPI00220327.3	66149	SPACER	SWISS-PROT:P04264|ENSEMBL:ENSP00000252244|REFSEQ:NP_006112|H-INV:HIT000261150|VEGA:OTTHUMP00000167602 Tax_Id=9606 Gene_Symbol=KRT1 Keratin, type II cytoskeletal 1	NMQDMVEDYR	658.7657	1315.5168	2	53	-777.777	-777.777	-777.777	-777.777	0	0	2464.2876	0	0	0	1315.5173	658.7655785	1315.516632	0	FALSE			-777.777	-777.777	-777.777	1	31.4	M:\Monica\MSDATA\Kinases\SB\04252008Solcomp\J2_100X\Kinases_SB_04252008Solcomp_J2_100X_combo_mascot_results_MWQcomp.html	1Met(ox)	1	-777.777	-777.777	M:\Monica\MSDATA\Kinases\SB\04252008Solcomp\J2_100X\m05012008_sbsoly_12_100x_j2_5.raw		0	1299.522375		0	TRUE	0	-777.777
-1	1	0	0.07	0.18	IPI:IPI00220327.3	66149	SPACER	SWISS-PROT:P04264|ENSEMBL:ENSP00000252244|REFSEQ:NP_006112|H-INV:HIT000261150|VEGA:OTTHUMP00000167602 Tax_Id=9606 Gene_Symbol=KRT1 Keratin, type II cytoskeletal 1	NMQDMVEDYR	658.7657	1315.5169	2	53	-777.777	-777.777	-777.777	-777.777	0	0	2483.4138	0	0	0	1315.5173	658.7655785	1315.516632	0	FALSE			-777.777	-777.777	-777.777	1	14.7	M:\Monica\MSDATA\Kinases\SB\04252008Solcomp\J2_100X\Kinases_SB_04252008Solcomp_J2_100X_combo_mascot_results_MWQcomp.html	1Met(ox)	1	-777.777	-777.777	M:\Monica\MSDATA\Kinases\SB\04252008Solcomp\J2_100X\m05012008_sbsoly_12_100x_j2_6.raw		0	1299.522375		0	TRUE	0	-777.777
-1	1	0	0.07	0.18	IPI:IPI00220327.3	66149	SPACER	SWISS-PROT:P04264|ENSEMBL:ENSP00000252244|REFSEQ:NP_006112|H-INV:HIT000261150|VEGA:OTTHUMP00000167602 Tax_Id=9606 Gene_Symbol=KRT1 Keratin, type II cytoskeletal 1	NMQDMVEDYR	666.763	1331.5114	2	53	-777.777	-777.777	-777.777	-777.777	0	0	2146.534	0	0	0	1331.5122	666.762848	1331.511171	0	FALSE			-777.777	-777.777	-777.777	1	47.4	M:\Monica\MSDATA\Kinases\SB\04252008Solcomp\J2_100X\Kinases_SB_04252008Solcomp_J2_100X_combo_mascot_results_MWQcomp.html	2Met(ox)	1	-777.777	-777.777	M:\Monica\MSDATA\Kinases\SB\04252008Solcomp\J2_100X\m05012008_sbsoly_12_100x_j2_3.raw		0	1299.522375		0	TRUE	0	-777.777
-1	1	0	0.07	0.18	IPI:IPI00220327.3	66149	SPACER	SWISS-PROT:P04264|ENSEMBL:ENSP00000252244|REFSEQ:NP_006112|H-INV:HIT000261150|VEGA:OTTHUMP00000167602 Tax_Id=9606 Gene_Symbol=KRT1 Keratin, type II cytoskeletal 1	NMQDMVEDYR	666.7626	1331.5107	2	52	-777.777	-777.777	-777.777	-777.777	0	0	2158.8454	0	0	0	1331.5122	666.762448	1331.510371	0	FALSE			-777.777	-777.777	-777.777	1	47.7	M:\Monica\MSDATA\Kinases\SB\04252008Solcomp\J2_100X\Kinases_SB_04252008Solcomp_J2_100X_combo_mascot_results_MWQcomp.html	2Met(ox)	1	-777.777	-777.777	M:\Monica\MSDATA\Kinases\SB\04252008Solcomp\J2_100X\m05012008_sbsoly_12_100x_j2_6.raw		0	1299.522375		0	TRUE	0	-777.777
-1	1	0	0.07	0.18	IPI:IPI00220327.3	66149	SPACER	SWISS-PROT:P04264|ENSEMBL:ENSP00000252244|REFSEQ:NP_006112|H-INV:HIT000261150|VEGA:OTTHUMP00000167602 Tax_Id=9606 Gene_Symbol=KRT1 Keratin, type II cytoskeletal 1	NMQDMVEDYR	650.7684	1299.5222	2	51	-777.777	-777.777	-777.777	-777.777	0	0	2754.1094	2756.326515	2757.062	26534.35134	1299.5223	650.7683089	1299.522092	1299.522383	FALSE			-777.777	-777.777	-777.777	1	49.5	M:\Monica\MSDATA\Kinases\SB\04252008Solcomp\J2_100X\Kinases_SB_04252008Solcomp_J2_100X_combo_mascot_results_MWQcomp.html		1	-777.777	-777.777	M:\Monica\MSDATA\Kinases\SB\04252008Solcomp\J2_100X\m05012008_sbsoly_12_100x_j2_4.raw		0	1299.522375		650.7682501	TRUE	650.7681589	-777.777
-1	1	0	0.07	0.18	IPI:IPI00220327.3	66149	SPACER	SWISS-PROT:P04264|ENSEMBL:ENSP00000252244|REFSEQ:NP_006112|H-INV:HIT000261150|VEGA:OTTHUMP00000167602 Tax_Id=9606 Gene_Symbol=KRT1 Keratin, type II cytoskeletal 1	NMQDMVEDYR	650.7684	1299.5222	2	51	-777.777	-777.777	-777.777	-777.777	0	0	2778.7691	2783.095867	2782.0018	5818.859215	1299.5223	650.7683089	1299.522092	1299.522133	FALSE			-777.777	-777.777	-777.777	1	40.4	M:\Monica\MSDATA\Kinases\SB\04252008Solcomp\J2_100X\Kinases_SB_04252008Solcomp_J2_100X_combo_mascot_results_MWQcomp.html		1	-777.777	-777.777	M:\Monica\MSDATA\Kinases\SB\04252008Solcomp\J2_100X\m05012008_sbsoly_12_100x_j2_1.raw		0	1299.522375		650.7682019	TRUE	650.7681107	-777.777
-1	1	0	0.07	0.18	IPI:IPI00220327.3	66149	SPACER	SWISS-PROT:P04264|ENSEMBL:ENSP00000252244|REFSEQ:NP_006112|H-INV:HIT000261150|VEGA:OTTHUMP00000167602 Tax_Id=9606 Gene_Symbol=KRT1 Keratin, type II cytoskeletal 1	NMQDMVEDYR	666.7625	1331.5105	2	50	-777.777	-777.777	-777.777	-777.777	0	0	2130.7113	0	0	0	1331.5122	666.762348	1331.510171	0	FALSE			-777.777	-777.777	-777.777	1	40	M:\Monica\MSDATA\Kinases\SB\04252008Solcomp\J2_100X\Kinases_SB_04252008Solcomp_J2_100X_combo_mascot_results_MWQcomp.html	2Met(ox)	1	-777.777	-777.777	M:\Monica\MSDATA\Kinases\SB\04252008Solcomp\J2_100X\m05012008_sbsoly_12_100x_j2_6.raw		0	1299.522375		0	TRUE	0	-777.777
-1	1	0	0.07	0.18	IPI:IPI00220327.3	66149	SPACER	SWISS-PROT:P04264|ENSEMBL:ENSP00000252244|REFSEQ:NP_006112|H-INV:HIT000261150|VEGA:OTTHUMP00000167602 Tax_Id=9606 Gene_Symbol=KRT1 Keratin, type II cytoskeletal 1	NMQDMVEDYR	666.763	1331.5115	2	50	-777.777	-777.777	-777.777	-777.777	0	0	2168.2026	0	0	0	1331.5122	666.762848	1331.511171	0	FALSE			-777.777	-777.777	-777.777	1	45.3	M:\Monica\MSDATA\Kinases\SB\04252008Solcomp\J2_100X\Kinases_SB_04252008Solcomp_J2_100X_combo_mascot_results_MWQcomp.html	2Met(ox)	1	-777.777	-777.777	M:\Monica\MSDATA\Kinases\SB\04252008Solcomp\J2_100X\m05012008_sbsoly_12_100x_j2_6.raw		0	1299.522375		0	TRUE	0	-777.777
-1	1	0	0.07	0.18	IPI:IPI00220327.3	66149	SPACER	SWISS-PROT:P04264|ENSEMBL:ENSP00000252244|REFSEQ:NP_006112|H-INV:HIT000261150|VEGA:OTTHUMP00000167602 Tax_Id=9606 Gene_Symbol=KRT1 Keratin, type II cytoskeletal 1	NMQDMVEDYR	658.7656	1315.5166	2	48	-777.777	-777.777	-777.777	-777.777	0	0	2365.1142	0	0	0	1315.5173	658.7654785	1315.516432	0	FALSE			-777.777	-777.777	-777.777	1	28.5	M:\Monica\MSDATA\Kinases\SB\04252008Solcomp\J2_100X\Kinases_SB_04252008Solcomp_J2_100X_combo_mascot_results_MWQcomp.html	1Met(ox)	1	-777.777	-777.777	M:\Monica\MSDATA\Kinases\SB\04252008Solcomp\J2_100X\m05012008_sbsoly_12_100x_j2_3.raw		0	1299.522375		0	TRUE	0	-777.777
-1	1	0	0.07	0.18	IPI:IPI00220327.3	66149	SPACER	SWISS-PROT:P04264|ENSEMBL:ENSP00000252244|REFSEQ:NP_006112|H-INV:HIT000261150|VEGA:OTTHUMP00000167602 Tax_Id=9606 Gene_Symbol=KRT1 Keratin, type II cytoskeletal 1	NMQDMVEDYR	666.7632	1331.5118	2	48	-777.777	-777.777	-777.777	-777.777	0	0	673.2038	675.2830627	674.2257	1086.023582	1331.5122	666.763048	1331.511571	1331.51177	FALSE			-777.777	-777.777	-777.777	1	39.1	M:\Monica\MSDATA\Kinases\SB\04252008Solcomp\J2_100X\Kinases_SB_04252008Solcomp_J2_100X_combo_mascot_results_MWQcomp.html	2Met(ox)	1	-777.777	-777.777	M:\Monica\MSDATA\Kinases\SB\04252008Solcomp\J2_100X\m05012008_sbsoly_12_100x_j2_1.raw		0	1299.522375		666.7629608	TRUE	666.7628088	-777.777
-1	1	0	0.07	0.18	IPI:IPI00220327.3	66149	SPACER	SWISS-PROT:P04264|ENSEMBL:ENSP00000252244|REFSEQ:NP_006112|H-INV:HIT000261150|VEGA:OTTHUMP00000167602 Tax_Id=9606 Gene_Symbol=KRT1 Keratin, type II cytoskeletal 1	NMQDMVEDYR	666.7627	1331.5108	2	47	-777.777	-777.777	-777.777	-777.777	0	0	2131.4866	0	0	0	1331.5122	666.762548	1331.510571	0	FALSE			-777.777	-777.777	-777.777	1	41.2	M:\Monica\MSDATA\Kinases\SB\04252008Solcomp\J2_100X\Kinases_SB_04252008Solcomp_J2_100X_combo_mascot_results_MWQcomp.html	2Met(ox)	1	-777.777	-777.777	M:\Monica\MSDATA\Kinases\SB\04252008Solcomp\J2_100X\m05012008_sbsoly_12_100x_j2_5.raw		0	1299.522375		0	TRUE	0	-777.777
-1	1	0	0.07	0.18	IPI:IPI00220327.3	66149	SPACER	SWISS-PROT:P04264|ENSEMBL:ENSP00000252244|REFSEQ:NP_006112|H-INV:HIT000261150|VEGA:OTTHUMP00000167602 Tax_Id=9606 Gene_Symbol=KRT1 Keratin, type II cytoskeletal 1	NMQDMVEDYR	666.7641	1331.5136	2	46	-777.777	-777.777	-777.777	-777.777	0	0	2586.647	2598.365279	2581.958	273.9950147	1331.5122	666.763948	1331.513371	1331.511231	FALSE			-777.777	-777.777	-777.777	1	36.7	M:\Monica\MSDATA\Kinases\SB\04252008Solcomp\J2_100X\Kinases_SB_04252008Solcomp_J2_100X_combo_mascot_results_MWQcomp.html	2Met(ox)	1	-777.777	-777.777	M:\Monica\MSDATA\Kinases\SB\04252008Solcomp\J2_100X\m05012008_sbsoly_12_100x_j2_2.raw		0	1299.522375		666.762846	TRUE	666.7626941	-777.777
-1	1	0	0.07	0.18	IPI:IPI00220327.3	66149	SPACER	SWISS-PROT:P04264|ENSEMBL:ENSP00000252244|REFSEQ:NP_006112|H-INV:HIT000261150|VEGA:OTTHUMP00000167602 Tax_Id=9606 Gene_Symbol=KRT1 Keratin, type II cytoskeletal 1	NMQDMVEDYR	650.7681	1299.5216	2	45	-777.777	-777.777	-777.777	-777.777	0	0	2778.3686	2782.737006	2782.0867	11327.59696	1299.5223	650.7680089	1299.521492	1299.521349	FALSE			-777.777	-777.777	-777.777	1	37.8	M:\Monica\MSDATA\Kinases\SB\04252008Solcomp\J2_100X\Kinases_SB_04252008Solcomp_J2_100X_combo_mascot_results_MWQcomp.html		1	-777.777	-777.777	M:\Monica\MSDATA\Kinases\SB\04252008Solcomp\J2_100X\m05012008_sbsoly_12_100x_j2_5.raw		0	1299.522375		650.7680317	TRUE	650.7679406	-777.777
-1	1	0	0.07	0.18	IPI:IPI00220327.3	66149	SPACER	SWISS-PROT:P04264|ENSEMBL:ENSP00000252244|REFSEQ:NP_006112|H-INV:HIT000261150|VEGA:OTTHUMP00000167602 Tax_Id=9606 Gene_Symbol=KRT1 Keratin, type II cytoskeletal 1	NMQDMVEDYR	658.7661	1315.5177	2	45	-777.777	-777.777	-777.777	-777.777	0	0	2495.4551	0	0	0	1315.5173	658.7659784	1315.517431	0	FALSE			-777.777	-777.777	-777.777	1	38.9	M:\Monica\MSDATA\Kinases\SB\04252008Solcomp\J2_100X\Kinases_SB_04252008Solcomp_J2_100X_combo_mascot_results_MWQcomp.html	1Met(ox)	1	-777.777	-777.777	M:\Monica\MSDATA\Kinases\SB\04252008Solcomp\J2_100X\m05012008_sbsoly_12_100x_j2_1.raw		0	1299.522375		0	TRUE	0	-777.777
-1	1	0	0.07	0.18	IPI:IPI00220327.3	66149	SPACER	SWISS-PROT:P04264|ENSEMBL:ENSP00000252244|REFSEQ:NP_006112|H-INV:HIT000261150|VEGA:OTTHUMP00000167602 Tax_Id=9606 Gene_Symbol=KRT1 Keratin, type II cytoskeletal 1	NMQDMVEDYR	666.7612	1331.5078	2	45	-777.777	-777.777	-777.777	-777.777	0	0	2199.3994	0	0	0	1331.5122	666.761048	1331.507571	0	FALSE			-777.777	-777.777	-777.777	1	39.6	M:\Monica\MSDATA\Kinases\SB\04252008Solcomp\J2_100X\Kinases_SB_04252008Solcomp_J2_100X_combo_mascot_results_MWQcomp.html	2Met(ox)	1	-777.777	-777.777	M:\Monica\MSDATA\Kinases\SB\04252008Solcomp\J2_100X\m05012008_sbsoly_12_100x_j2_6.raw		0	1299.522375		0	TRUE	0	-777.777
-1	1	0	0.07	0.18	IPI:IPI00220327.3	66149	SPACER	SWISS-PROT:P04264|ENSEMBL:ENSP00000252244|REFSEQ:NP_006112|H-INV:HIT000261150|VEGA:OTTHUMP00000167602 Tax_Id=9606 Gene_Symbol=KRT1 Keratin, type II cytoskeletal 1	NMQDMVEDYR	658.7633	1315.512	2	44	-777.777	-777.777	-777.777	-777.777	0	0	2471.6111	0	0	0	1315.5173	658.7631785	1315.511832	0	FALSE			-777.777	-777.777	-777.777	1	27.6	M:\Monica\MSDATA\Kinases\SB\04252008Solcomp\J2_100X\Kinases_SB_04252008Solcomp_J2_100X_combo_mascot_results_MWQcomp.html	1Met(ox)	1	-777.777	-777.777	M:\Monica\MSDATA\Kinases\SB\04252008Solcomp\J2_100X\m05012008_sbsoly_12_100x_j2_6.raw		0	1299.522375		0	TRUE	0	-777.777
-1	1	0	0.07	0.18	IPI:IPI00220327.3	66149	SPACER	SWISS-PROT:P04264|ENSEMBL:ENSP00000252244|REFSEQ:NP_006112|H-INV:HIT000261150|VEGA:OTTHUMP00000167602 Tax_Id=9606 Gene_Symbol=KRT1 Keratin, type II cytoskeletal 1	NMQDMVEDYR	658.7658	1315.5171	2	43	-777.777	-777.777	-777.777	-777.777	0	0	2358.3829	0	0	0	1315.5173	658.7656785	1315.516832	0	FALSE			-777.777	-777.777	-777.777	1	26.6	M:\Monica\MSDATA\Kinases\SB\04252008Solcomp\J2_100X\Kinases_SB_04252008Solcomp_J2_100X_combo_mascot_results_MWQcomp.html	1Met(ox)	1	-777.777	-777.777	M:\Monica\MSDATA\Kinases\SB\04252008Solcomp\J2_100X\m05012008_sbsoly_12_100x_j2_4.raw		0	1299.522375		0	TRUE	0	-777.777
-1	1	0	0.07	0.18	IPI:IPI00220327.3	66149	SPACER	SWISS-PROT:P04264|ENSEMBL:ENSP00000252244|REFSEQ:NP_006112|H-INV:HIT000261150|VEGA:OTTHUMP00000167602 Tax_Id=9606 Gene_Symbol=KRT1 Keratin, type II cytoskeletal 1	NMQDMVEDYR	666.7628	1331.511	2	39	-777.777	-777.777	-777.777	-777.777	0	0	2572.6171	0	0	0	1331.5122	666.762648	1331.510771	0	FALSE			-777.777	-777.777	-777.777	1	32	M:\Monica\MSDATA\Kinases\SB\04252008Solcomp\J2_100X\Kinases_SB_04252008Solcomp_J2_100X_combo_mascot_results_MWQcomp.html	2Met(ox)	1	-777.777	-777.777	M:\Monica\MSDATA\Kinases\SB\04252008Solcomp\J2_100X\m05012008_sbsoly_12_100x_j2_2.raw		0	1299.522375		0	TRUE	0	-777.777
-1	1	0	0.07	0.18	IPI:IPI00220327.3	66149	SPACER	SWISS-PROT:P04264|ENSEMBL:ENSP00000252244|REFSEQ:NP_006112|H-INV:HIT000261150|VEGA:OTTHUMP00000167602 Tax_Id=9606 Gene_Symbol=KRT1 Keratin, type II cytoskeletal 1	NMQDMVEDYR	666.763	1331.5115	2	37	-777.777	-777.777	-777.777	-777.777	0	0	2232.1422	0	0	0	1331.5122	666.762848	1331.511171	0	FALSE			-777.777	-777.777	-777.777	1	30.3	M:\Monica\MSDATA\Kinases\SB\04252008Solcomp\J2_100X\Kinases_SB_04252008Solcomp_J2_100X_combo_mascot_results_MWQcomp.html	2Met(ox)	1	-777.777	-777.777	M:\Monica\MSDATA\Kinases\SB\04252008Solcomp\J2_100X\m05012008_sbsoly_12_100x_j2_1.raw		0	1299.522375		0	TRUE	0	-777.777
-1	1	0	0.07	0.18	IPI:IPI00220327.3	66149	SPACER	SWISS-PROT:P04264|ENSEMBL:ENSP00000252244|REFSEQ:NP_006112|H-INV:HIT000261150|VEGA:OTTHUMP00000167602 Tax_Id=9606 Gene_Symbol=KRT1 Keratin, type II cytoskeletal 1	NMQDMVEDYR	666.7611	1331.5077	2	33	-777.777	-777.777	-777.777	-777.777	0	0	2163.3686	0	0	0	1331.5122	666.760948	1331.507371	0	FALSE			-777.777	-777.777	-777.777	1	30.6	M:\Monica\MSDATA\Kinases\SB\04252008Solcomp\J2_100X\Kinases_SB_04252008Solcomp_J2_100X_combo_mascot_results_MWQcomp.html	2Met(ox)	1	-777.777	-777.777	M:\Monica\MSDATA\Kinases\SB\04252008Solcomp\J2_100X\m05012008_sbsoly_12_100x_j2_6.raw		0	1299.522375		0	TRUE	0	-777.777
-1	1	0	0.07	0.18	IPI:IPI00220327.3	66149	SPACER	SWISS-PROT:P04264|ENSEMBL:ENSP00000252244|REFSEQ:NP_006112|H-INV:HIT000261150|VEGA:OTTHUMP00000167602 Tax_Id=9606 Gene_Symbol=KRT1 Keratin, type II cytoskeletal 1	NMQDMVEDYR	666.763	1331.5115	2	30	-777.777	-777.777	-777.777	-777.777	0	0	2184.0908	0	0	0	1331.5122	666.762848	1331.511171	0	FALSE			-777.777	-777.777	-777.777	1	30.1	M:\Monica\MSDATA\Kinases\SB\04252008Solcomp\J2_100X\Kinases_SB_04252008Solcomp_J2_100X_combo_mascot_results_MWQcomp.html	2Met(ox)	1	-777.777	-777.777	M:\Monica\MSDATA\Kinases\SB\04252008Solcomp\J2_100X\m05012008_sbsoly_12_100x_j2_4.raw		0	1299.522375		0	TRUE	0	-777.777
-1	1	0	0.07	0.18	IPI:IPI00220327.3	66149	SPACER	SWISS-PROT:P04264|ENSEMBL:ENSP00000252244|REFSEQ:NP_006112|H-INV:HIT000261150|VEGA:OTTHUMP00000167602 Tax_Id=9606 Gene_Symbol=KRT1 Keratin, type II cytoskeletal 1	NMQDMVEDYR	658.7659	1315.5172	2	29	-777.777	-777.777	-777.777	-777.777	2931.7535	0	2924.2402	2929.025515	2924.9306	280.3403777	1315.5173	658.7657785	1315.517032	1315.516937	FALSE			-777.777	-777.777	-777.777	1	19.2	M:\Monica\MSDATA\Kinases\SB\04252008Solcomp\J2_100X\Kinases_SB_04252008Solcomp_J2_100X_combo_mascot_results_MWQcomp.html	1Met(ox)	1	-777.777	-777.777	M:\Monica\MSDATA\Kinases\SB\04252008Solcomp\J2_100X\m05012008_sbsoly_12_100x_j2_2.raw		75105.5564	1299.522375		658.7659287	TRUE	658.7658072	-777.777
-1	1	0	0.07	0.18	IPI:IPI00220327.3	66149	SPACER	SWISS-PROT:P04264|ENSEMBL:ENSP00000252244|REFSEQ:NP_006112|H-INV:HIT000261150|VEGA:OTTHUMP00000167602 Tax_Id=9606 Gene_Symbol=KRT1 Keratin, type II cytoskeletal 1	NMQDMVEDYR	666.7627	1331.5108	2	28	-777.777	-777.777	-777.777	-777.777	0	0	2219.4915	0	0	0	1331.5122	666.762548	1331.510571	0	FALSE			-777.777	-777.777	-777.777	1	25.3	M:\Monica\MSDATA\Kinases\SB\04252008Solcomp\J2_100X\Kinases_SB_04252008Solcomp_J2_100X_combo_mascot_results_MWQcomp.html	2Met(ox)	1	-777.777	-777.777	M:\Monica\MSDATA\Kinases\SB\04252008Solcomp\J2_100X\m05012008_sbsoly_12_100x_j2_1.raw		0	1299.522375		0	TRUE	0	-777.777
-1	1	0	0.07	0.18	IPI:IPI00220327.3	66149	SPACER	SWISS-PROT:P04264|ENSEMBL:ENSP00000252244|REFSEQ:NP_006112|H-INV:HIT000261150|VEGA:OTTHUMP00000167602 Tax_Id=9606 Gene_Symbol=KRT1 Keratin, type II cytoskeletal 1	NMQDMVEDYR	658.766	1315.5175	2	12	-777.777	-777.777	-777.777	-777.777	0	0	2851.8817	0	0	0	1315.5173	658.7658785	1315.517232	0	FALSE			-777.777	-777.777	-777.777	1	4.2	M:\Monica\MSDATA\Kinases\SB\04252008Solcomp\J2_100X\Kinases_SB_04252008Solcomp_J2_100X_combo_mascot_results_MWQcomp.html	1Met(ox)	1	-777.777	-777.777	M:\Monica\MSDATA\Kinases\SB\04252008Solcomp\J2_100X\m05012008_sbsoly_12_100x_j2_2.raw		0	1299.522375		0	FALSE	0	-777.777
-1	1	0	0.07	0.18	IPI:IPI00220327.3	66149	SPACER	SWISS-PROT:P04264|ENSEMBL:ENSP00000252244|REFSEQ:NP_006112|H-INV:HIT000261150|VEGA:OTTHUMP00000167602 Tax_Id=9606 Gene_Symbol=KRT1 Keratin, type II cytoskeletal 1	NMQDMVEDYR	666.7642	1331.5139	2	12	-777.777	-777.777	-777.777	-777.777	0	0	2225.515	0	0	0	1331.5122	666.764048	1331.513571	0	FALSE			-777.777	-777.777	-777.777	1	12.4	M:\Monica\MSDATA\Kinases\SB\04252008Solcomp\J2_100X\Kinases_SB_04252008Solcomp_J2_100X_combo_mascot_results_MWQcomp.html	2Met(ox)	1	-777.777	-777.777	M:\Monica\MSDATA\Kinases\SB\04252008Solcomp\J2_100X\m05012008_sbsoly_12_100x_j2_6.raw		0	1299.522375		0	FALSE	0	-777.777
-1	1	0	0.07	0.18	IPI:IPI00220327.3	66149	SPACER	SWISS-PROT:P04264|ENSEMBL:ENSP00000252244|REFSEQ:NP_006112|H-INV:HIT000261150|VEGA:OTTHUMP00000167602 Tax_Id=9606 Gene_Symbol=KRT1 Keratin, type II cytoskeletal 1	NSKIEISELNR	651.8542	1301.6939	2	43	-777.777	-777.777	-777.777	-777.777	2438.622	0	2438.2847	2431.698418	2436.3886	494.5355895	1301.6939	651.8541047	1301.693684	1301.692605	FALSE			-777.777	-777.777	-777.777	1	21.2	M:\Monica\MSDATA\Kinases\SB\04252008Solcomp\J2_100X\Kinases_SB_04252008Solcomp_J2_100X_combo_mascot_results_MWQcomp.html		1	-777.777	-777.777	M:\Monica\MSDATA\Kinases\SB\04252008Solcomp\J2_100X\m05012008_sbsoly_12_100x_j2_6.raw		79166.75464	1301.693915		651.8542295	TRUE	651.8541342	-777.777
-1	1	0	0.07	0.18	IPI:IPI00220327.3	66149	SPACER	SWISS-PROT:P04264|ENSEMBL:ENSP00000252244|REFSEQ:NP_006112|H-INV:HIT000261150|VEGA:OTTHUMP00000167602 Tax_Id=9606 Gene_Symbol=KRT1 Keratin, type II cytoskeletal 1	NSKIEISELNR	651.8547	1301.6948	2	37	-777.777	-777.777	-777.777	-777.777	2397.2941	0	2393.4998	2392.830919	2393.762	6059.345308	1301.6939	651.8546047	1301.694684	1301.693858	FALSE			-777.777	-777.777	-777.777	1	16.2	M:\Monica\MSDATA\Kinases\SB\04252008Solcomp\J2_100X\Kinases_SB_04252008Solcomp_J2_100X_combo_mascot_results_MWQcomp.html		1	-777.777	-777.777	M:\Monica\MSDATA\Kinases\SB\04252008Solcomp\J2_100X\m05012008_sbsoly_12_100x_j2_3.raw		470393.8477	1301.693915		651.8543906	TRUE	651.8542953	-777.777
-1	1	0	0.07	0.18	IPI:IPI00220327.3	66149	SPACER	SWISS-PROT:P04264|ENSEMBL:ENSP00000252244|REFSEQ:NP_006112|H-INV:HIT000261150|VEGA:OTTHUMP00000167602 Tax_Id=9606 Gene_Symbol=KRT1 Keratin, type II cytoskeletal 1	NSKIEISELNR	651.8542	1301.6939	2	32	-777.777	-777.777	-777.777	-777.777	0	0	2389.2733	2389.467221	2389.5289	11349.52561	1301.6939	651.8541047	1301.693684	1301.693245	FALSE			-777.777	-777.777	-777.777	1	12	M:\Monica\MSDATA\Kinases\SB\04252008Solcomp\J2_100X\Kinases_SB_04252008Solcomp_J2_100X_combo_mascot_results_MWQcomp.html		1	-777.777	-777.777	M:\Monica\MSDATA\Kinases\SB\04252008Solcomp\J2_100X\m05012008_sbsoly_12_100x_j2_4.raw		0	1301.693915		651.854281	TRUE	651.8541858	-777.777
-1	1	0	0.07	0.18	IPI:IPI00220327.3	66149	SPACER	SWISS-PROT:P04264|ENSEMBL:ENSP00000252244|REFSEQ:NP_006112|H-INV:HIT000261150|VEGA:OTTHUMP00000167602 Tax_Id=9606 Gene_Symbol=KRT1 Keratin, type II cytoskeletal 1	QISNLQQSISDAEQR	858.93	1715.8455	2	112	-777.777	-777.777	-777.777	-777.777	0	0	2759.9798	2764.675904	2764.4689	294644.76	1715.8438	858.9291171	1715.843709	1715.841105	FALSE			-777.777	-777.777	-777.777	1	93	M:\Monica\MSDATA\Kinases\SB\04252008Solcomp\J2_100X\Kinases_SB_04252008Solcomp_J2_100X_combo_mascot_results_MWQcomp.html		1	-777.777	-777.777	M:\Monica\MSDATA\Kinases\SB\04252008Solcomp\J2_100X\m05012008_sbsoly_12_100x_j2_4.raw		0	1715.843835		858.9296497	TRUE	858.9287668	-777.777
-1	1	0	0.07	0.18	IPI:IPI00220327.3	66149	SPACER	SWISS-PROT:P04264|ENSEMBL:ENSP00000252244|REFSEQ:NP_006112|H-INV:HIT000261150|VEGA:OTTHUMP00000167602 Tax_Id=9606 Gene_Symbol=KRT1 Keratin, type II cytoskeletal 1	QISNLQQSISDAEQR	858.93	1715.8454	2	111	-777.777	-777.777	-777.777	-777.777	0	0	2789.3027	2796.185704	2795.4389	46535.93398	1715.8438	858.9291171	1715.843709	1715.842708	FALSE			-777.777	-777.777	-777.777	1	94.7	M:\Monica\MSDATA\Kinases\SB\04252008Solcomp\J2_100X\Kinases_SB_04252008Solcomp_J2_100X_combo_mascot_results_MWQcomp.html		1	-777.777	-777.777	M:\Monica\MSDATA\Kinases\SB\04252008Solcomp\J2_100X\m05012008_sbsoly_12_100x_j2_1.raw		0	1715.843835		858.9299475	TRUE	858.9290645	-777.777
-1	1	0	0.07	0.18	IPI:IPI00220327.3	66149	SPACER	SWISS-PROT:P04264|ENSEMBL:ENSP00000252244|REFSEQ:NP_006112|H-INV:HIT000261150|VEGA:OTTHUMP00000167602 Tax_Id=9606 Gene_Symbol=KRT1 Keratin, type II cytoskeletal 1	QISNLQQSISDAEQR	858.9278	1715.8411	2	110	-777.777	-777.777	-777.777	-777.777	0	0	2835.0157	0	0	0	1715.8438	858.9269171	1715.839309	0	FALSE			-777.777	-777.777	-777.777	1	100.5	M:\Monica\MSDATA\Kinases\SB\04252008Solcomp\J2_100X\Kinases_SB_04252008Solcomp_J2_100X_combo_mascot_results_MWQcomp.html		1	-777.777	-777.777	M:\Monica\MSDATA\Kinases\SB\04252008Solcomp\J2_100X\m05012008_sbsoly_12_100x_j2_1.raw		0	1715.843835		0	TRUE	0	-777.777
-1	1	0	0.07	0.18	IPI:IPI00220327.3	66149	SPACER	SWISS-PROT:P04264|ENSEMBL:ENSP00000252244|REFSEQ:NP_006112|H-INV:HIT000261150|VEGA:OTTHUMP00000167602 Tax_Id=9606 Gene_Symbol=KRT1 Keratin, type II cytoskeletal 1	QISNLQQSISDAEQR	858.93	1715.8454	2	108	-777.777	-777.777	-777.777	-777.777	0	0	2775.5053	2779.72953	2778.8116	144189.6554	1715.8438	858.9291171	1715.843709	1715.841939	FALSE			-777.777	-777.777	-777.777	1	86.2	M:\Monica\MSDATA\Kinases\SB\04252008Solcomp\J2_100X\Kinases_SB_04252008Solcomp_J2_100X_combo_mascot_results_MWQcomp.html		1	-777.777	-777.777	M:\Monica\MSDATA\Kinases\SB\04252008Solcomp\J2_100X\m05012008_sbsoly_12_100x_j2_3.raw		0	1715.843835		858.9298075	TRUE	858.9289246	-777.777
-1	1	0	0.07	0.18	IPI:IPI00220327.3	66149	SPACER	SWISS-PROT:P04264|ENSEMBL:ENSP00000252244|REFSEQ:NP_006112|H-INV:HIT000261150|VEGA:OTTHUMP00000167602 Tax_Id=9606 Gene_Symbol=KRT1 Keratin, type II cytoskeletal 1	QISNLQQSISDAEQR	858.9301	1715.8457	2	108	-777.777	-777.777	-777.777	-777.777	0	0	2786.6815	2792.197187	2792.1838	101131.5422	1715.8438	858.9292171	1715.843909	1715.841235	FALSE			-777.777	-777.777	-777.777	1	93.2	M:\Monica\MSDATA\Kinases\SB\04252008Solcomp\J2_100X\Kinases_SB_04252008Solcomp_J2_100X_combo_mascot_results_MWQcomp.html		1	-777.777	-777.777	M:\Monica\MSDATA\Kinases\SB\04252008Solcomp\J2_100X\m05012008_sbsoly_12_100x_j2_5.raw		0	1715.843835		858.929676	TRUE	858.9287931	-777.777
-1	1	0	0.07	0.18	IPI:IPI00220327.3	66149	SPACER	SWISS-PROT:P04264|ENSEMBL:ENSP00000252244|REFSEQ:NP_006112|H-INV:HIT000261150|VEGA:OTTHUMP00000167602 Tax_Id=9606 Gene_Symbol=KRT1 Keratin, type II cytoskeletal 1	QISNLQQSISDAEQR	858.9298	1715.8451	2	105	-777.777	-777.777	-777.777	-777.777	0	0	2802.6233	0	0	0	1715.8438	858.9289171	1715.843309	0	FALSE			-777.777	-777.777	-777.777	1	91.4	M:\Monica\MSDATA\Kinases\SB\04252008Solcomp\J2_100X\Kinases_SB_04252008Solcomp_J2_100X_combo_mascot_results_MWQcomp.html		1	-777.777	-777.777	M:\Monica\MSDATA\Kinases\SB\04252008Solcomp\J2_100X\m05012008_sbsoly_12_100x_j2_1.raw		0	1715.843835		0	TRUE	0	-777.777
-1	1	0	0.07	0.18	IPI:IPI00220327.3	66149	SPACER	SWISS-PROT:P04264|ENSEMBL:ENSP00000252244|REFSEQ:NP_006112|H-INV:HIT000261150|VEGA:OTTHUMP00000167602 Tax_Id=9606 Gene_Symbol=KRT1 Keratin, type II cytoskeletal 1	QISNLQQSISDAEQR	858.93	1715.8455	2	100	-777.777	-777.777	-777.777	-777.777	2812.732886	11.17276856	2802.4272	2810.77678	2810.9785	79702.40082	1715.8438	858.9291171	1715.843709	1715.840944	FALSE			-777.777	-777.777	-777.777	1	82	M:\Monica\MSDATA\Kinases\SB\04252008Solcomp\J2_100X\Kinases_SB_04252008Solcomp_J2_100X_combo_mascot_results_MWQcomp.html		1	-777.777	-777.777	M:\Monica\MSDATA\Kinases\SB\04252008Solcomp\J2_100X\m05012008_sbsoly_12_100x_j2_6.raw		14119155.74	1715.843835		858.9296286	TRUE	858.9287457	-777.777
-1	1	0	0.07	0.18	IPI:IPI00220327.3	66149	SPACER	SWISS-PROT:P04264|ENSEMBL:ENSP00000252244|REFSEQ:NP_006112|H-INV:HIT000261150|VEGA:OTTHUMP00000167602 Tax_Id=9606 Gene_Symbol=KRT1 Keratin, type II cytoskeletal 1	QISNLQQSISDAEQR	858.9299	1715.8453	2	97	-777.777	-777.777	-777.777	-777.777	3300.88094	8.5104	3290.8397	3297.323869	3297.6868	4080.68791	1715.8438	858.9290171	1715.843509	1715.841705	FALSE			-777.777	-777.777	-777.777	1	78.6	M:\Monica\MSDATA\Kinases\SB\04252008Solcomp\J2_100X\Kinases_SB_04252008Solcomp_J2_100X_combo_mascot_results_MWQcomp.html		1	-777.777	-777.777	M:\Monica\MSDATA\Kinases\SB\04252008Solcomp\J2_100X\m05012008_sbsoly_12_100x_j2_2.raw		867009.1582	1715.843835		858.9298498	TRUE	858.9289669	-777.777
-1	1	0	0.07	0.18	IPI:IPI00220327.3	66149	SPACER	SWISS-PROT:P04264|ENSEMBL:ENSP00000252244|REFSEQ:NP_006112|H-INV:HIT000261150|VEGA:OTTHUMP00000167602 Tax_Id=9606 Gene_Symbol=KRT1 Keratin, type II cytoskeletal 1	QISNLQQSISDAEQR	858.93	1715.8455	2	74	-777.777	-777.777	-777.777	-777.777	0	0	2827.3109	0	0	0	1715.8438	858.9291171	1715.843709	0	FALSE			-777.777	-777.777	-777.777	1	61.7	M:\Monica\MSDATA\Kinases\SB\04252008Solcomp\J2_100X\Kinases_SB_04252008Solcomp_J2_100X_combo_mascot_results_MWQcomp.html		1	-777.777	-777.777	M:\Monica\MSDATA\Kinases\SB\04252008Solcomp\J2_100X\m05012008_sbsoly_12_100x_j2_1.raw		0	1715.843835		0	TRUE	0	-777.777
-1	1	0	0.07	0.18	IPI:IPI00220327.3	66149	SPACER	SWISS-PROT:P04264|ENSEMBL:ENSP00000252244|REFSEQ:NP_006112|H-INV:HIT000261150|VEGA:OTTHUMP00000167602 Tax_Id=9606 Gene_Symbol=KRT1 Keratin, type II cytoskeletal 1	QISNLQQSISDAEQR	572.9542	1715.8408	3	61	-777.777	-777.777	-777.777	-777.777	0	0	2788.7075	2791.38879	2790.2309	17916.99196	1715.8438	572.9544049	1715.841426	1715.843982	FALSE			-777.777	-777.777	-777.777	1	42.9	M:\Monica\MSDATA\Kinases\SB\04252008Solcomp\J2_100X\Kinases_SB_04252008Solcomp_J2_100X_combo_mascot_results_MWQcomp.html		1	-777.777	-777.777	M:\Monica\MSDATA\Kinases\SB\04252008Solcomp\J2_100X\m05012008_sbsoly_12_100x_j2_5.raw		0	1715.843835		572.9543317	TRUE	572.9545366	-777.777
-1	1	0	0.07	0.18	IPI:IPI00220327.3	66149	SPACER	SWISS-PROT:P04264|ENSEMBL:ENSP00000252244|REFSEQ:NP_006112|H-INV:HIT000261150|VEGA:OTTHUMP00000167602 Tax_Id=9606 Gene_Symbol=KRT1 Keratin, type II cytoskeletal 1	QISNLQQSISDAEQR	572.9561	1715.8465	3	57	-777.777	-777.777	-777.777	-777.777	0	0	2791.5378	2796.168673	2795.4389	8570.044754	1715.8438	572.9563048	1715.847126	1715.845036	FALSE			-777.777	-777.777	-777.777	1	35.4	M:\Monica\MSDATA\Kinases\SB\04252008Solcomp\J2_100X\Kinases_SB_04252008Solcomp_J2_100X_combo_mascot_results_MWQcomp.html		1	-777.777	-777.777	M:\Monica\MSDATA\Kinases\SB\04252008Solcomp\J2_100X\m05012008_sbsoly_12_100x_j2_1.raw		0	1715.843835		572.9560678	TRUE	572.9562727	-777.777
-1	1	0	0.07	0.18	IPI:IPI00220327.3	66149	SPACER	SWISS-PROT:P04264|ENSEMBL:ENSP00000252244|REFSEQ:NP_006112|H-INV:HIT000261150|VEGA:OTTHUMP00000167602 Tax_Id=9606 Gene_Symbol=KRT1 Keratin, type II cytoskeletal 1	QISNLQQSISDAEQR	572.956	1715.8463	3	56	-777.777	-777.777	-777.777	-777.777	2766.916304	6.074669603	2761.5362	2764.611325	2766.3587	39510.91385	1715.8438	572.9562048	1715.846826	1715.845435	FALSE			-777.777	-777.777	-777.777	1	40	M:\Monica\MSDATA\Kinases\SB\04252008Solcomp\J2_100X\Kinases_SB_04252008Solcomp_J2_100X_combo_mascot_results_MWQcomp.html		1	-777.777	-777.777	M:\Monica\MSDATA\Kinases\SB\04252008Solcomp\J2_100X\m05012008_sbsoly_12_100x_j2_4.raw		15557649.88	1715.843835		572.956131	TRUE	572.9563358	-777.777
-1	1	0	0.07	0.18	IPI:IPI00220327.3	66149	SPACER	SWISS-PROT:P04264|ENSEMBL:ENSP00000252244|REFSEQ:NP_006112|H-INV:HIT000261150|VEGA:OTTHUMP00000167602 Tax_Id=9606 Gene_Symbol=KRT1 Keratin, type II cytoskeletal 1	QISNLQQSISDAEQR	572.9561	1715.8463	3	56	-777.777	-777.777	-777.777	-777.777	2780.751867	11.4522	2776.0338	2779.731195	2778.8116	20186.06199	1715.8438	572.9563048	1715.847126	1715.84535	FALSE			-777.777	-777.777	-777.777	1	41.8	M:\Monica\MSDATA\Kinases\SB\04252008Solcomp\J2_100X\Kinases_SB_04252008Solcomp_J2_100X_combo_mascot_results_MWQcomp.html		1	-777.777	-777.777	M:\Monica\MSDATA\Kinases\SB\04252008Solcomp\J2_100X\m05012008_sbsoly_12_100x_j2_3.raw		5473890.836	1715.843835		572.9561081	TRUE	572.9563129	-777.777
-1	1	0	0.07	0.18	IPI:IPI00220327.3	66149	SPACER	SWISS-PROT:P04264|ENSEMBL:ENSP00000252244|REFSEQ:NP_006112|H-INV:HIT000261150|VEGA:OTTHUMP00000167602 Tax_Id=9606 Gene_Symbol=KRT1 Keratin, type II cytoskeletal 1	QISNLQQSISDAEQR	572.954	1715.8403	3	43	-777.777	-777.777	-777.777	-777.777	2806.4403	0	2803.0812	2810.779981	2810.9785	17043.27869	1715.8438	572.9542049	1715.840826	1715.84329	FALSE			-777.777	-777.777	-777.777	1	28.3	M:\Monica\MSDATA\Kinases\SB\04252008Solcomp\J2_100X\Kinases_SB_04252008Solcomp_J2_100X_combo_mascot_results_MWQcomp.html		1	-777.777	-777.777	M:\Monica\MSDATA\Kinases\SB\04252008Solcomp\J2_100X\m05012008_sbsoly_12_100x_j2_6.raw		3015413.305	1715.843835		572.9542465	TRUE	572.9544514	-777.777
-1	1	0	0.07	0.18	IPI:IPI00220327.3	66149	SPACER	SWISS-PROT:P04264|ENSEMBL:ENSP00000252244|REFSEQ:NP_006112|H-INV:HIT000261150|VEGA:OTTHUMP00000167602 Tax_Id=9606 Gene_Symbol=KRT1 Keratin, type II cytoskeletal 1	QISNLQQSISDAEQRGENALK	777.0622	2328.1648	3	55	-777.777	-777.777	-777.777	-777.777	3536.913224	9.560199999	3506.3596	3522.18054	3515.8965	1599.821002	2328.1669	777.0616285	2328.163097	2328.166697	FALSE			-777.777	-777.777	-777.777	1	44.5	M:\Monica\MSDATA\Kinases\SB\04252008Solcomp\J2_100X\Kinases_SB_04252008Solcomp_J2_100X_combo_mascot_results_MWQcomp.html		1	-777.777	-777.777	M:\Monica\MSDATA\Kinases\SB\04252008Solcomp\J2_100X\m05012008_sbsoly_12_100x_j2_1.raw		284915.5969	2328.166945		777.0625598	TRUE	777.0619883	-777.777
-1	1	0	0.07	0.18	IPI:IPI00220327.3	66149	SPACER	SWISS-PROT:P04264|ENSEMBL:ENSP00000252244|REFSEQ:NP_006112|H-INV:HIT000261150|VEGA:OTTHUMP00000167602 Tax_Id=9606 Gene_Symbol=KRT1 Keratin, type II cytoskeletal 1	QISNLQQSISDAEQRGENALK	777.0626	2328.1661	3	53	-777.777	-777.777	-777.777	-777.777	0	0	3375.0648	3374.286	3374.286	13058.36746	2328.1669	777.0620285	2328.164297	2328.167092	FALSE			-777.777	-777.777	-777.777	1	49.1	M:\Monica\MSDATA\Kinases\SB\04252008Solcomp\J2_100X\Kinases_SB_04252008Solcomp_J2_100X_combo_mascot_results_MWQcomp.html		1	-777.777	-777.777	M:\Monica\MSDATA\Kinases\SB\04252008Solcomp\J2_100X\m05012008_sbsoly_12_100x_j2_3.raw		0	2328.166945		777.0626279	TRUE	777.0620564	-777.777
-1	1	0	0.07	0.18	IPI:IPI00220327.3	66149	SPACER	SWISS-PROT:P04264|ENSEMBL:ENSP00000252244|REFSEQ:NP_006112|H-INV:HIT000261150|VEGA:OTTHUMP00000167602 Tax_Id=9606 Gene_Symbol=KRT1 Keratin, type II cytoskeletal 1	QISNLQQSISDAEQRGENALK	777.0622	2328.1647	3	53	-777.777	-777.777	-777.777	-777.777	0	0	3333.1288	3331.763208	3331.5503	1818.850826	2328.1669	777.0616285	2328.163097	2328.16347	FALSE			-777.777	-777.777	-777.777	1	46.4	M:\Monica\MSDATA\Kinases\SB\04252008Solcomp\J2_100X\Kinases_SB_04252008Solcomp_J2_100X_combo_mascot_results_MWQcomp.html		1	-777.777	-777.777	M:\Monica\MSDATA\Kinases\SB\04252008Solcomp\J2_100X\m05012008_sbsoly_12_100x_j2_6.raw		0	2328.166945		777.0621791	TRUE	777.0616076	-777.777
-1	1	0	0.07	0.18	IPI:IPI00220327.3	66149	SPACER	SWISS-PROT:P04264|ENSEMBL:ENSP00000252244|REFSEQ:NP_006112|H-INV:HIT000261150|VEGA:OTTHUMP00000167602 Tax_Id=9606 Gene_Symbol=KRT1 Keratin, type II cytoskeletal 1	QISNLQQSISDAEQRGENALK	777.0623	2328.1651	3	48	-777.777	-777.777	-777.777	-777.777	0	0	3496.8511	0	0	0	2328.1669	777.0617285	2328.163397	0	FALSE			-777.777	-777.777	-777.777	1	44.1	M:\Monica\MSDATA\Kinases\SB\04252008Solcomp\J2_100X\Kinases_SB_04252008Solcomp_J2_100X_combo_mascot_results_MWQcomp.html		1	-777.777	-777.777	M:\Monica\MSDATA\Kinases\SB\04252008Solcomp\J2_100X\m05012008_sbsoly_12_100x_j2_1.raw		0	2328.166945		0	TRUE	0	-777.777
-1	1	0	0.07	0.18	IPI:IPI00220327.3	66149	SPACER	SWISS-PROT:P04264|ENSEMBL:ENSP00000252244|REFSEQ:NP_006112|H-INV:HIT000261150|VEGA:OTTHUMP00000167602 Tax_Id=9606 Gene_Symbol=KRT1 Keratin, type II cytoskeletal 1	QISNLQQSISDAEQRGENALK	777.0625	2328.1657	3	46	-777.777	-777.777	-777.777	-777.777	3226.292224	7.854	3218.8564	3222.854202	3224.1768	77119.01569	2328.1669	777.0619285	2328.163997	2328.167615	FALSE			-777.777	-777.777	-777.777	1	41.6	M:\Monica\MSDATA\Kinases\SB\04252008Solcomp\J2_100X\Kinases_SB_04252008Solcomp_J2_100X_combo_mascot_results_MWQcomp.html		1	-777.777	-777.777	M:\Monica\MSDATA\Kinases\SB\04252008Solcomp\J2_100X\m05012008_sbsoly_12_100x_j2_4.raw		18885901.21	2328.166945		777.0626661	TRUE	777.0620946	-777.777
-1	1	0	0.07	0.18	IPI:IPI00220327.3	66149	SPACER	SWISS-PROT:P04264|ENSEMBL:ENSP00000252244|REFSEQ:NP_006112|H-INV:HIT000261150|VEGA:OTTHUMP00000167602 Tax_Id=9606 Gene_Symbol=KRT1 Keratin, type II cytoskeletal 1	QISNLQQSISDAEQRGENALK	777.0656	2328.175	3	39	-777.777	-777.777	-777.777	-777.777	3993.84237	8.579600001	4005.173	4002.297057	4003.6737	839.9607768	2328.1669	777.0650285	2328.173297	2328.170854	FALSE			-777.777	-777.777	-777.777	1	32.6	M:\Monica\MSDATA\Kinases\SB\04252008Solcomp\J2_100X\Kinases_SB_04252008Solcomp_J2_100X_combo_mascot_results_MWQcomp.html		1	-777.777	-777.777	M:\Monica\MSDATA\Kinases\SB\04252008Solcomp\J2_100X\m05012008_sbsoly_12_100x_j2_2.raw		93138.64941	2328.166945		777.0655952	TRUE	777.0650237	-777.777
-1	1	0	0.07	0.18	IPI:IPI00220327.3	66149	SPACER	SWISS-PROT:P04264|ENSEMBL:ENSP00000252244|REFSEQ:NP_006112|H-INV:HIT000261150|VEGA:OTTHUMP00000167602 Tax_Id=9606 Gene_Symbol=KRT1 Keratin, type II cytoskeletal 1	QISNLQQSISDAEQRGENALK	777.064	2328.1703	3	21	-777.777	-777.777	-777.777	-777.777	0	0	3533.5855	0	0	0	2328.1669	777.0634285	2328.168497	0	FALSE			-777.777	-777.777	-777.777	1	19	M:\Monica\MSDATA\Kinases\SB\04252008Solcomp\J2_100X\Kinases_SB_04252008Solcomp_J2_100X_combo_mascot_results_MWQcomp.html		1	-777.777	-777.777	M:\Monica\MSDATA\Kinases\SB\04252008Solcomp\J2_100X\m05012008_sbsoly_12_100x_j2_1.raw		0	2328.166945		0	FALSE	0	-777.777
-1	1	0	0.07	0.18	IPI:IPI00220327.3	66149	SPACER	SWISS-PROT:P04264|ENSEMBL:ENSP00000252244|REFSEQ:NP_006112|H-INV:HIT000261150|VEGA:OTTHUMP00000167602 Tax_Id=9606 Gene_Symbol=KRT1 Keratin, type II cytoskeletal 1	QISNLQQSISDAEQRGENALK	777.0623	2328.1651	3	21	-777.777	-777.777	-777.777	-777.777	0	0	3343.6129	0	0	0	2328.1669	777.0617285	2328.163397	0	FALSE			-777.777	-777.777	-777.777	1	16	M:\Monica\MSDATA\Kinases\SB\04252008Solcomp\J2_100X\Kinases_SB_04252008Solcomp_J2_100X_combo_mascot_results_MWQcomp.html		1	-777.777	-777.777	M:\Monica\MSDATA\Kinases\SB\04252008Solcomp\J2_100X\m05012008_sbsoly_12_100x_j2_6.raw		0	2328.166945		0	FALSE	0	-777.777
-1	1	0	0.07	0.18	IPI:IPI00220327.3	66149	SPACER	SWISS-PROT:P04264|ENSEMBL:ENSP00000252244|REFSEQ:NP_006112|H-INV:HIT000261150|VEGA:OTTHUMP00000167602 Tax_Id=9606 Gene_Symbol=KRT1 Keratin, type II cytoskeletal 1	QISNLQQSISDAEQRGENALK	777.0637	2328.1693	3	17	-777.777	-777.777	-777.777	-777.777	0	0	3400.0505	0	0	0	2328.1669	777.0631285	2328.167597	0	FALSE			-777.777	-777.777	-777.777	1	8.3	M:\Monica\MSDATA\Kinases\SB\04252008Solcomp\J2_100X\Kinases_SB_04252008Solcomp_J2_100X_combo_mascot_results_MWQcomp.html		1	-777.777	-777.777	M:\Monica\MSDATA\Kinases\SB\04252008Solcomp\J2_100X\m05012008_sbsoly_12_100x_j2_3.raw		0	2328.166945		0	FALSE	0	-777.777
-1	1	0	0.07	0.18	IPI:IPI00220327.3	66149	SPACER	SWISS-PROT:P04264|ENSEMBL:ENSP00000252244|REFSEQ:NP_006112|H-INV:HIT000261150|VEGA:OTTHUMP00000167602 Tax_Id=9606 Gene_Symbol=KRT1 Keratin, type II cytoskeletal 1	RVDQLK	379.7299	757.4452	2	42	-777.777	-777.777	-777.777	-777.777	0	0	747.4581	749.0414	749.0414	5507.539272	757.4446	379.7308398	757.4471542	757.4464698	FALSE			-777.777	-777.777	-777.777	1	2.5	M:\Monica\MSDATA\Kinases\SB\04252008Solcomp\J2_100X\Kinases_SB_04252008Solcomp_J2_100X_combo_mascot_results_MWQcomp.html		1	-777.777	-777.777	M:\Monica\MSDATA\Kinases\SB\04252008Solcomp\J2_100X\m05012008_sbsoly_12_100x_j2_4.raw		0	757.4446247		379.7298561	TRUE	379.730796	-777.777
-1	1	0	0.07	0.18	IPI:IPI00220327.3	66149	SPACER	SWISS-PROT:P04264|ENSEMBL:ENSP00000252244|REFSEQ:NP_006112|H-INV:HIT000261150|VEGA:OTTHUMP00000167602 Tax_Id=9606 Gene_Symbol=KRT1 Keratin, type II cytoskeletal 1	RVDQLK	379.7298	757.4451	2	37	-777.777	-777.777	-777.777	-777.777	0	0	775.1837	776.838	776.838	4108.011131	757.4446	379.7307398	757.4469542	757.4461817	FALSE			-777.777	-777.777	-777.777	1	5.8	M:\Monica\MSDATA\Kinases\SB\04252008Solcomp\J2_100X\Kinases_SB_04252008Solcomp_J2_100X_combo_mascot_results_MWQcomp.html		1	-777.777	-777.777	M:\Monica\MSDATA\Kinases\SB\04252008Solcomp\J2_100X\m05012008_sbsoly_12_100x_j2_3.raw		0	757.4446247		379.7293846	TRUE	379.7303245	-777.777
-1	1	0	0.07	0.18	IPI:IPI00220327.3	66149	SPACER	SWISS-PROT:P04264|ENSEMBL:ENSP00000252244|REFSEQ:NP_006112|H-INV:HIT000261150|VEGA:OTTHUMP00000167602 Tax_Id=9606 Gene_Symbol=KRT1 Keratin, type II cytoskeletal 1	SEIDNVK	402.7086	803.4026	2	25	-777.777	-777.777	-777.777	-777.777	0	0	696.1112	696.1461504	694.9342	62.77614463	803.4025	402.7094524	803.4043794	803.4036898	FALSE			-777.777	-777.777	-777.777	1	0	M:\Monica\MSDATA\Kinases\SB\04252008Solcomp\J2_100X\Kinases_SB_04252008Solcomp_J2_100X_combo_mascot_results_MWQcomp.html		1	-777.777	-777.777	M:\Monica\MSDATA\Kinases\SB\04252008Solcomp\J2_100X\m05012008_sbsoly_12_100x_j2_6.raw		0	803.4024847		402.7085581	TRUE	402.7094105	-777.777
-1	1	0	0.07	0.18	IPI:IPI00220327.3	66149	SPACER	SWISS-PROT:P04264|ENSEMBL:ENSP00000252244|REFSEQ:NP_006112|H-INV:HIT000261150|VEGA:OTTHUMP00000167602 Tax_Id=9606 Gene_Symbol=KRT1 Keratin, type II cytoskeletal 1	SEIDNVKK	466.7559	931.4973	2	35	-777.777	-777.777	-777.777	-777.777	0	0	725.2935	723.4133599	724.6311	1282.060988	931.4974	466.7565088	931.4984922	931.4976619	FALSE			-777.777	-777.777	-777.777	1	11.3	M:\Monica\MSDATA\Kinases\SB\04252008Solcomp\J2_100X\Kinases_SB_04252008Solcomp_J2_100X_combo_mascot_results_MWQcomp.html		1	-777.777	-777.777	M:\Monica\MSDATA\Kinases\SB\04252008Solcomp\J2_100X\m05012008_sbsoly_12_100x_j2_5.raw		0	931.4974447		466.7559209	TRUE	466.7565297	-777.777
-1	1	0	0.07	0.18	IPI:IPI00220327.3	66149	SPACER	SWISS-PROT:P04264|ENSEMBL:ENSP00000252244|REFSEQ:NP_006112|H-INV:HIT000261150|VEGA:OTTHUMP00000167602 Tax_Id=9606 Gene_Symbol=KRT1 Keratin, type II cytoskeletal 1	SGGGFSSGSAGIINYQR	829.3998	1656.7851	2	89	-777.777	-777.777	-777.777	-777.777	0	0	2713.9326	2719.359081	2719.4164	24118.23394	1656.7855	829.3990294	1656.783533	1656.783077	FALSE			-777.777	-777.777	-777.777	1	79.4	M:\Monica\MSDATA\Kinases\SB\04252008Solcomp\J2_100X\Kinases_SB_04252008Solcomp_J2_100X_combo_mascot_results_MWQcomp.html		1	-777.777	-777.777	M:\Monica\MSDATA\Kinases\SB\04252008Solcomp\J2_100X\m05012008_sbsoly_12_100x_j2_1.raw		0	1656.785575		829.3987686	TRUE	829.397998	-777.777
-1	1	0	0.07	0.18	IPI:IPI00220327.3	66149	SPACER	SWISS-PROT:P04264|ENSEMBL:ENSP00000252244|REFSEQ:NP_006112|H-INV:HIT000261150|VEGA:OTTHUMP00000167602 Tax_Id=9606 Gene_Symbol=KRT1 Keratin, type II cytoskeletal 1	SGGGFSSGSAGIINYQR	829.3988	1656.7831	2	85	-777.777	-777.777	-777.777	-777.777	3220.512272	8.835799998	3247.3344	3237.02103	3246.0976	1234.425974	1656.7855	829.3980294	1656.781533	1656.783502	FALSE			-777.777	-777.777	-777.777	1	75.9	M:\Monica\MSDATA\Kinases\SB\04252008Solcomp\J2_100X\Kinases_SB_04252008Solcomp_J2_100X_combo_mascot_results_MWQcomp.html		1	-777.777	-777.777	M:\Monica\MSDATA\Kinases\SB\04252008Solcomp\J2_100X\m05012008_sbsoly_12_100x_j2_2.raw		86955.51196	1656.785575		829.3988226	TRUE	829.398052	-777.777
-1	1	0	0.07	0.18	IPI:IPI00220327.3	66149	SPACER	SWISS-PROT:P04264|ENSEMBL:ENSP00000252244|REFSEQ:NP_006112|H-INV:HIT000261150|VEGA:OTTHUMP00000167602 Tax_Id=9606 Gene_Symbol=KRT1 Keratin, type II cytoskeletal 1	SGGGFSSGSAGIINYQR	829.3985	1656.7825	2	85	-777.777	-777.777	-777.777	-777.777	0	0	2725.4863	2730.637553	2731.7182	18887.11252	1656.7855	829.3977294	1656.780933	1656.781676	FALSE			-777.777	-777.777	-777.777	1	75.9	M:\Monica\MSDATA\Kinases\SB\04252008Solcomp\J2_100X\Kinases_SB_04252008Solcomp_J2_100X_combo_mascot_results_MWQcomp.html		1	-777.777	-777.777	M:\Monica\MSDATA\Kinases\SB\04252008Solcomp\J2_100X\m05012008_sbsoly_12_100x_j2_6.raw		0	1656.785575		829.3985167	TRUE	829.3977461	-777.777
-1	1	0	0.07	0.18	IPI:IPI00220327.3	66149	SPACER	SWISS-PROT:P04264|ENSEMBL:ENSP00000252244|REFSEQ:NP_006112|H-INV:HIT000261150|VEGA:OTTHUMP00000167602 Tax_Id=9606 Gene_Symbol=KRT1 Keratin, type II cytoskeletal 1	SGGGFSSGSAGIINYQR	829.4006	1656.7866	2	82	-777.777	-777.777	-777.777	-777.777	2699.3271	0	2699.8602	2703.943354	2703.3405	38925.55511	1656.7855	829.3998294	1656.785133	1656.784749	FALSE			-777.777	-777.777	-777.777	1	72.1	M:\Monica\MSDATA\Kinases\SB\04252008Solcomp\J2_100X\Kinases_SB_04252008Solcomp_J2_100X_combo_mascot_results_MWQcomp.html		1	-777.777	-777.777	M:\Monica\MSDATA\Kinases\SB\04252008Solcomp\J2_100X\m05012008_sbsoly_12_100x_j2_3.raw		2352285.542	1656.785575		829.4004652	TRUE	829.3996946	-777.777
-1	1	0	0.07	0.18	IPI:IPI00220327.3	66149	SPACER	SWISS-PROT:P04264|ENSEMBL:ENSP00000252244|REFSEQ:NP_006112|H-INV:HIT000261150|VEGA:OTTHUMP00000167602 Tax_Id=9606 Gene_Symbol=KRT1 Keratin, type II cytoskeletal 1	SGGGFSSGSAGIINYQR	829.399	1656.7835	2	80	-777.777	-777.777	-777.777	-777.777	2716.8116	0	2711.2015	2715.744947	2716.8116	42421.92295	1656.7855	829.3982294	1656.781933	1656.784087	FALSE			-777.777	-777.777	-777.777	1	66.4	M:\Monica\MSDATA\Kinases\SB\04252008Solcomp\J2_100X\Kinases_SB_04252008Solcomp_J2_100X_combo_mascot_results_MWQcomp.html		1	-777.777	-777.777	M:\Monica\MSDATA\Kinases\SB\04252008Solcomp\J2_100X\m05012008_sbsoly_12_100x_j2_5.raw		9424897.945	1656.785575		829.398945	TRUE	829.3981744	-777.777
-1	1	0	0.07	0.18	IPI:IPI00220327.3	66149	SPACER	SWISS-PROT:P04264|ENSEMBL:ENSP00000252244|REFSEQ:NP_006112|H-INV:HIT000261150|VEGA:OTTHUMP00000167602 Tax_Id=9606 Gene_Symbol=KRT1 Keratin, type II cytoskeletal 1	SGGGFSSGSAGIINYQR	829.3989	1656.7833	2	68	-777.777	-777.777	-777.777	-777.777	2691.684558	8.494774268	2685.4282	2690.088384	2688.3732	150643.1784	1656.7855	829.3981294	1656.781733	1656.782801	FALSE			-777.777	-777.777	-777.777	1	59.4	M:\Monica\MSDATA\Kinases\SB\04252008Solcomp\J2_100X\Kinases_SB_04252008Solcomp_J2_100X_combo_mascot_results_MWQcomp.html		1	-777.777	-777.777	M:\Monica\MSDATA\Kinases\SB\04252008Solcomp\J2_100X\m05012008_sbsoly_12_100x_j2_4.raw		33571466.35	1656.785575		829.3987219	TRUE	829.3979513	-777.777
-1	1	0	0.07	0.18	IPI:IPI00220327.3	66149	SPACER	SWISS-PROT:P04264|ENSEMBL:ENSP00000252244|REFSEQ:NP_006112|H-INV:HIT000261150|VEGA:OTTHUMP00000167602 Tax_Id=9606 Gene_Symbol=KRT1 Keratin, type II cytoskeletal 1	SISISVAR	416.7487	831.4829	2	48	-777.777	-777.777	-777.777	-777.777	2365.434804	19.16607979	2371.7291	2364.749545	2363.8	65108.2848	831.4814	416.749499	831.4844726	831.4831241	FALSE			-777.777	-777.777	-777.777	1	24.1	M:\Monica\MSDATA\Kinases\SB\04252008Solcomp\J2_100X\Kinases_SB_04252008Solcomp_J2_100X_combo_mascot_results_MWQcomp.html		1	-777.777	-777.777	M:\Monica\MSDATA\Kinases\SB\04252008Solcomp\J2_100X\m05012008_sbsoly_12_100x_j2_3.raw		43978539.25	831.4814047		416.7475941	TRUE	416.7483931	-777.777
-1	1	0	0.07	0.18	IPI:IPI00220327.3	66149	SPACER	SWISS-PROT:P04264|ENSEMBL:ENSP00000252244|REFSEQ:NP_006112|H-INV:HIT000261150|VEGA:OTTHUMP00000167602 Tax_Id=9606 Gene_Symbol=KRT1 Keratin, type II cytoskeletal 1	SISISVAR	416.7481	831.4817	2	47	-777.777	-777.777	-777.777	-777.777	2364.261711	18.63623616	2366.4086	2363.152647	2364.0863	112589.68	831.4814	416.748899	831.4832726	831.4830065	FALSE			-777.777	-777.777	-777.777	1	19.4	M:\Monica\MSDATA\Kinases\SB\04252008Solcomp\J2_100X\Kinases_SB_04252008Solcomp_J2_100X_combo_mascot_results_MWQcomp.html		1	-777.777	-777.777	M:\Monica\MSDATA\Kinases\SB\04252008Solcomp\J2_100X\m05012008_sbsoly_12_100x_j2_4.raw		76103432	831.4814047		416.7475696	TRUE	416.7483686	-777.777
-1	1	0	0.07	0.18	IPI:IPI00220327.3	66149	SPACER	SWISS-PROT:P04264|ENSEMBL:ENSP00000252244|REFSEQ:NP_006112|H-INV:HIT000261150|VEGA:OTTHUMP00000167602 Tax_Id=9606 Gene_Symbol=KRT1 Keratin, type II cytoskeletal 1	SISISVAR	416.7475	831.4805	2	46	-777.777	-777.777	-777.777	-777.777	2350.700818	16.46431075	2357.832	2351.007785	2349.047	48796.43922	831.4814	416.748299	831.4820726	831.4825542	FALSE			-777.777	-777.777	-777.777	1	16.2	M:\Monica\MSDATA\Kinases\SB\04252008Solcomp\J2_100X\Kinases_SB_04252008Solcomp_J2_100X_combo_mascot_results_MWQcomp.html		1	-777.777	-777.777	M:\Monica\MSDATA\Kinases\SB\04252008Solcomp\J2_100X\m05012008_sbsoly_12_100x_j2_1.raw		31749615.38	831.4814047		416.7474834	TRUE	416.7482824	-777.777
-1	1	0	0.07	0.18	IPI:IPI00220327.3	66149	SPACER	SWISS-PROT:P04264|ENSEMBL:ENSP00000252244|REFSEQ:NP_006112|H-INV:HIT000261150|VEGA:OTTHUMP00000167602 Tax_Id=9606 Gene_Symbol=KRT1 Keratin, type II cytoskeletal 1	SISISVAR	416.7481	831.4816	2	38	-777.777	-777.777	-777.777	-777.777	2372.823496	17.42612154	2366.067	2373.52311	2372.7311	59264.7652	831.4814	416.748899	831.4832726	831.4823585	FALSE			-777.777	-777.777	-777.777	1	9.1	M:\Monica\MSDATA\Kinases\SB\04252008Solcomp\J2_100X\Kinases_SB_04252008Solcomp_J2_100X_combo_mascot_results_MWQcomp.html		1	-777.777	-777.777	M:\Monica\MSDATA\Kinases\SB\04252008Solcomp\J2_100X\m05012008_sbsoly_12_100x_j2_5.raw		38521962.75	831.4814047		416.7474492	TRUE	416.7482482	-777.777
-1	1	0	0.07	0.18	IPI:IPI00220327.3	66149	SPACER	SWISS-PROT:P04264|ENSEMBL:ENSP00000252244|REFSEQ:NP_006112|H-INV:HIT000261150|VEGA:OTTHUMP00000167602 Tax_Id=9606 Gene_Symbol=KRT1 Keratin, type II cytoskeletal 1	SISISVAR	416.7475	831.4804	2	35	-777.777	-777.777	-777.777	-777.777	0	0	2382.9262	0	0	0	831.4814	416.748299	831.4820726	0	FALSE			-777.777	-777.777	-777.777	1	17.2	M:\Monica\MSDATA\Kinases\SB\04252008Solcomp\J2_100X\Kinases_SB_04252008Solcomp_J2_100X_combo_mascot_results_MWQcomp.html		1	-777.777	-777.777	M:\Monica\MSDATA\Kinases\SB\04252008Solcomp\J2_100X\m05012008_sbsoly_12_100x_j2_5.raw		0	831.4814047		0	TRUE	0	-777.777
-1	1	0	0.07	0.18	IPI:IPI00220327.3	66149	SPACER	SWISS-PROT:P04264|ENSEMBL:ENSP00000252244|REFSEQ:NP_006112|H-INV:HIT000261150|VEGA:OTTHUMP00000167602 Tax_Id=9606 Gene_Symbol=KRT1 Keratin, type II cytoskeletal 1	SISISVAR	416.7487	831.4829	2	33	-777.777	-777.777	-777.777	-777.777	0	0	2391.1831	0	0	0	831.4814	416.749499	831.4844726	0	FALSE			-777.777	-777.777	-777.777	1	21.9	M:\Monica\MSDATA\Kinases\SB\04252008Solcomp\J2_100X\Kinases_SB_04252008Solcomp_J2_100X_combo_mascot_results_MWQcomp.html		1	-777.777	-777.777	M:\Monica\MSDATA\Kinases\SB\04252008Solcomp\J2_100X\m05012008_sbsoly_12_100x_j2_1.raw		0	831.4814047		0	TRUE	0	-777.777
-1	1	0	0.07	0.18	IPI:IPI00220327.3	66149	SPACER	SWISS-PROT:P04264|ENSEMBL:ENSP00000252244|REFSEQ:NP_006112|H-INV:HIT000261150|VEGA:OTTHUMP00000167602 Tax_Id=9606 Gene_Symbol=KRT1 Keratin, type II cytoskeletal 1	SISISVAR	416.7474	831.4803	2	32	-777.777	-777.777	-777.777	-777.777	2414.301058	30.30009529	2417.4499	2411.083963	2408.1716	2427.44831	831.4814	416.748199	831.4818726	831.4819404	FALSE			-777.777	-777.777	-777.777	1	12.6	M:\Monica\MSDATA\Kinases\SB\04252008Solcomp\J2_100X\Kinases_SB_04252008Solcomp_J2_100X_combo_mascot_results_MWQcomp.html		1	-777.777	-777.777	M:\Monica\MSDATA\Kinases\SB\04252008Solcomp\J2_100X\m05012008_sbsoly_12_100x_j2_6.raw		1572489.66	831.4814047		416.7473835	TRUE	416.7481825	-777.777
-1	1	0	0.07	0.18	IPI:IPI00220327.3	66149	SPACER	SWISS-PROT:P04264|ENSEMBL:ENSP00000252244|REFSEQ:NP_006112|H-INV:HIT000261150|VEGA:OTTHUMP00000167602 Tax_Id=9606 Gene_Symbol=KRT1 Keratin, type II cytoskeletal 1	SISISVAR	416.7482	831.4818	2	25	-777.777	-777.777	-777.777	-777.777	0	0	2421.8882	0	0	0	831.4814	416.748999	831.4834726	0	FALSE			-777.777	-777.777	-777.777	1	11.2	M:\Monica\MSDATA\Kinases\SB\04252008Solcomp\J2_100X\Kinases_SB_04252008Solcomp_J2_100X_combo_mascot_results_MWQcomp.html		1	-777.777	-777.777	M:\Monica\MSDATA\Kinases\SB\04252008Solcomp\J2_100X\m05012008_sbsoly_12_100x_j2_1.raw		0	831.4814047		0	TRUE	0	-777.777
-1	1	0	0.07	0.18	IPI:IPI00220327.3	66149	SPACER	SWISS-PROT:P04264|ENSEMBL:ENSP00000252244|REFSEQ:NP_006112|H-INV:HIT000261150|VEGA:OTTHUMP00000167602 Tax_Id=9606 Gene_Symbol=KRT1 Keratin, type II cytoskeletal 1	SISISVAR	416.7476	831.4806	2	25	-777.777	-777.777	-777.777	-777.777	3094.912478	62.36089872	3077.2822	3098.246133	3099.1199	1269.738961	831.4814	416.748399	831.4822726	831.4826777	FALSE			-777.777	-777.777	-777.777	1	10.4	M:\Monica\MSDATA\Kinases\SB\04252008Solcomp\J2_100X\Kinases_SB_04252008Solcomp_J2_100X_combo_mascot_results_MWQcomp.html		1	-777.777	-777.777	M:\Monica\MSDATA\Kinases\SB\04252008Solcomp\J2_100X\m05012008_sbsoly_12_100x_j2_2.raw		823344.2051	831.4814047		416.7475168	TRUE	416.7483158	-777.777
-1	1	0	0.07	0.18	IPI:IPI00220327.3	66149	SPACER	SWISS-PROT:P04264|ENSEMBL:ENSP00000252244|REFSEQ:NP_006112|H-INV:HIT000261150|VEGA:OTTHUMP00000167602 Tax_Id=9606 Gene_Symbol=KRT1 Keratin, type II cytoskeletal 1	SISISVAR	416.7487	831.4828	2	24	-777.777	-777.777	-777.777	-777.777	0	0	3114.857	0	0	0	831.4814	416.749499	831.4844726	0	FALSE			-777.777	-777.777	-777.777	1	4.9	M:\Monica\MSDATA\Kinases\SB\04252008Solcomp\J2_100X\Kinases_SB_04252008Solcomp_J2_100X_combo_mascot_results_MWQcomp.html		1	-777.777	-777.777	M:\Monica\MSDATA\Kinases\SB\04252008Solcomp\J2_100X\m05012008_sbsoly_12_100x_j2_2.raw		0	831.4814047		0	FALSE	0	-777.777
-1	1	0	0.07	0.18	IPI:IPI00220327.3	66149	SPACER	SWISS-PROT:P04264|ENSEMBL:ENSP00000252244|REFSEQ:NP_006112|H-INV:HIT000261150|VEGA:OTTHUMP00000167602 Tax_Id=9606 Gene_Symbol=KRT1 Keratin, type II cytoskeletal 1	SISISVAR	416.7487	831.4828	2	23	-777.777	-777.777	-777.777	-777.777	0	0	2343.9273	0	0	0	831.4814	416.749499	831.4844726	0	FALSE			-777.777	-777.777	-777.777	1	2.3	M:\Monica\MSDATA\Kinases\SB\04252008Solcomp\J2_100X\Kinases_SB_04252008Solcomp_J2_100X_combo_mascot_results_MWQcomp.html		1	-777.777	-777.777	M:\Monica\MSDATA\Kinases\SB\04252008Solcomp\J2_100X\m05012008_sbsoly_12_100x_j2_1.raw		0	831.4814047		0	FALSE	0	-777.777
-1	1	0	0.07	0.18	IPI:IPI00220327.3	66149	SPACER	SWISS-PROT:P04264|ENSEMBL:ENSP00000252244|REFSEQ:NP_006112|H-INV:HIT000261150|VEGA:OTTHUMP00000167602 Tax_Id=9606 Gene_Symbol=KRT1 Keratin, type II cytoskeletal 1	SISISVAR	416.7476	831.4806	2	23	-777.777	-777.777	-777.777	-777.777	0	0	3068.1928	0	0	0	831.4814	416.748399	831.4822726	0	FALSE			-777.777	-777.777	-777.777	1	2	M:\Monica\MSDATA\Kinases\SB\04252008Solcomp\J2_100X\Kinases_SB_04252008Solcomp_J2_100X_combo_mascot_results_MWQcomp.html		1	-777.777	-777.777	M:\Monica\MSDATA\Kinases\SB\04252008Solcomp\J2_100X\m05012008_sbsoly_12_100x_j2_2.raw		0	831.4814047		0	FALSE	0	-777.777
-1	1	0	0.07	0.18	IPI:IPI00220327.3	66149	SPACER	SWISS-PROT:P04264|ENSEMBL:ENSP00000252244|REFSEQ:NP_006112|H-INV:HIT000261150|VEGA:OTTHUMP00000167602 Tax_Id=9606 Gene_Symbol=KRT1 Keratin, type II cytoskeletal 1	SISISVAR	416.7475	831.4805	2	23	-777.777	-777.777	-777.777	-777.777	0	0	2428.1615	0	0	0	831.4814	416.748299	831.4820726	0	FALSE			-777.777	-777.777	-777.777	1	5.5	M:\Monica\MSDATA\Kinases\SB\04252008Solcomp\J2_100X\Kinases_SB_04252008Solcomp_J2_100X_combo_mascot_results_MWQcomp.html		1	-777.777	-777.777	M:\Monica\MSDATA\Kinases\SB\04252008Solcomp\J2_100X\m05012008_sbsoly_12_100x_j2_6.raw		0	831.4814047		0	FALSE	0	-777.777
-1	1	0	0.07	0.18	IPI:IPI00220327.3	66149	SPACER	SWISS-PROT:P04264|ENSEMBL:ENSP00000252244|REFSEQ:NP_006112|H-INV:HIT000261150|VEGA:OTTHUMP00000167602 Tax_Id=9606 Gene_Symbol=KRT1 Keratin, type II cytoskeletal 1	SISISVAR	416.7489	831.4832	2	21	-777.777	-777.777	-777.777	-777.777	0	0	2426.5068	0	0	0	831.4814	416.749699	831.4848726	0	FALSE			-777.777	-777.777	-777.777	1	8.9	M:\Monica\MSDATA\Kinases\SB\04252008Solcomp\J2_100X\Kinases_SB_04252008Solcomp_J2_100X_combo_mascot_results_MWQcomp.html		1	-777.777	-777.777	M:\Monica\MSDATA\Kinases\SB\04252008Solcomp\J2_100X\m05012008_sbsoly_12_100x_j2_1.raw		0	831.4814047		0	FALSE	0	-777.777
-1	1	0	0.07	0.18	IPI:IPI00220327.3	66149	SPACER	SWISS-PROT:P04264|ENSEMBL:ENSP00000252244|REFSEQ:NP_006112|H-INV:HIT000261150|VEGA:OTTHUMP00000167602 Tax_Id=9606 Gene_Symbol=KRT1 Keratin, type II cytoskeletal 1	SISISVAR	416.7475	831.4805	2	21	-777.777	-777.777	-777.777	-777.777	0	0	3099.953	0	0	0	831.4814	416.748299	831.4820726	0	FALSE			-777.777	-777.777	-777.777	1	3.9	M:\Monica\MSDATA\Kinases\SB\04252008Solcomp\J2_100X\Kinases_SB_04252008Solcomp_J2_100X_combo_mascot_results_MWQcomp.html		1	-777.777	-777.777	M:\Monica\MSDATA\Kinases\SB\04252008Solcomp\J2_100X\m05012008_sbsoly_12_100x_j2_2.raw		0	831.4814047		0	FALSE	0	-777.777
-1	1	0	0.07	0.18	IPI:IPI00220327.3	66149	SPACER	SWISS-PROT:P04264|ENSEMBL:ENSP00000252244|REFSEQ:NP_006112|H-INV:HIT000261150|VEGA:OTTHUMP00000167602 Tax_Id=9606 Gene_Symbol=KRT1 Keratin, type II cytoskeletal 1	SISISVAR	416.7481	831.4817	2	21	-777.777	-777.777	-777.777	-777.777	0	0	2398.3116	0	0	0	831.4814	416.748899	831.4832726	0	FALSE			-777.777	-777.777	-777.777	1	6.2	M:\Monica\MSDATA\Kinases\SB\04252008Solcomp\J2_100X\Kinases_SB_04252008Solcomp_J2_100X_combo_mascot_results_MWQcomp.html		1	-777.777	-777.777	M:\Monica\MSDATA\Kinases\SB\04252008Solcomp\J2_100X\m05012008_sbsoly_12_100x_j2_5.raw		0	831.4814047		0	FALSE	0	-777.777
-1	1	0	0.07	0.18	IPI:IPI00220327.3	66149	SPACER	SWISS-PROT:P04264|ENSEMBL:ENSP00000252244|REFSEQ:NP_006112|H-INV:HIT000261150|VEGA:OTTHUMP00000167602 Tax_Id=9606 Gene_Symbol=KRT1 Keratin, type II cytoskeletal 1	SISISVAR	416.7475	831.4804	2	19	-777.777	-777.777	-777.777	-777.777	0	0	2356.1973	0	0	0	831.4814	416.748299	831.4820726	0	FALSE			-777.777	-777.777	-777.777	1	7.2	M:\Monica\MSDATA\Kinases\SB\04252008Solcomp\J2_100X\Kinases_SB_04252008Solcomp_J2_100X_combo_mascot_results_MWQcomp.html		1	-777.777	-777.777	M:\Monica\MSDATA\Kinases\SB\04252008Solcomp\J2_100X\m05012008_sbsoly_12_100x_j2_3.raw		0	831.4814047		0	FALSE	0	-777.777
-1	1	0	0.07	0.18	IPI:IPI00220327.3	66149	SPACER	SWISS-PROT:P04264|ENSEMBL:ENSP00000252244|REFSEQ:NP_006112|H-INV:HIT000261150|VEGA:OTTHUMP00000167602 Tax_Id=9606 Gene_Symbol=KRT1 Keratin, type II cytoskeletal 1	SISISVAR	416.7476	831.4806	2	18	-777.777	-777.777	-777.777	-777.777	0	0	3055.6074	0	0	0	831.4814	416.748399	831.4822726	0	FALSE			-777.777	-777.777	-777.777	1	1.4	M:\Monica\MSDATA\Kinases\SB\04252008Solcomp\J2_100X\Kinases_SB_04252008Solcomp_J2_100X_combo_mascot_results_MWQcomp.html		1	-777.777	-777.777	M:\Monica\MSDATA\Kinases\SB\04252008Solcomp\J2_100X\m05012008_sbsoly_12_100x_j2_2.raw		0	831.4814047		0	FALSE	0	-777.777
-1	1	0	0.07	0.18	IPI:IPI00220327.3	66149	SPACER	SWISS-PROT:P04264|ENSEMBL:ENSP00000252244|REFSEQ:NP_006112|H-INV:HIT000261150|VEGA:OTTHUMP00000167602 Tax_Id=9606 Gene_Symbol=KRT1 Keratin, type II cytoskeletal 1	SISISVAR	416.7481	831.4817	2	18	-777.777	-777.777	-777.777	-777.777	0	0	3125.5254	0	0	0	831.4814	416.748899	831.4832726	0	FALSE			-777.777	-777.777	-777.777	1	0.8	M:\Monica\MSDATA\Kinases\SB\04252008Solcomp\J2_100X\Kinases_SB_04252008Solcomp_J2_100X_combo_mascot_results_MWQcomp.html		1	-777.777	-777.777	M:\Monica\MSDATA\Kinases\SB\04252008Solcomp\J2_100X\m05012008_sbsoly_12_100x_j2_2.raw		0	831.4814047		0	FALSE	0	-777.777
-1	1	0	0.07	0.18	IPI:IPI00220327.3	66149	SPACER	SWISS-PROT:P04264|ENSEMBL:ENSP00000252244|REFSEQ:NP_006112|H-INV:HIT000261150|VEGA:OTTHUMP00000167602 Tax_Id=9606 Gene_Symbol=KRT1 Keratin, type II cytoskeletal 1	SISISVAR	416.7476	831.4807	2	16	-777.777	-777.777	-777.777	-777.777	0	0	2414.1097	0	0	0	831.4814	416.748399	831.4822726	0	FALSE			-777.777	-777.777	-777.777	1	6.2	M:\Monica\MSDATA\Kinases\SB\04252008Solcomp\J2_100X\Kinases_SB_04252008Solcomp_J2_100X_combo_mascot_results_MWQcomp.html		1	-777.777	-777.777	M:\Monica\MSDATA\Kinases\SB\04252008Solcomp\J2_100X\m05012008_sbsoly_12_100x_j2_1.raw		0	831.4814047		0	FALSE	0	-777.777
-1	1	0	0.07	0.18	IPI:IPI00220327.3	66149	SPACER	SWISS-PROT:P04264|ENSEMBL:ENSP00000252244|REFSEQ:NP_006112|H-INV:HIT000261150|VEGA:OTTHUMP00000167602 Tax_Id=9606 Gene_Symbol=KRT1 Keratin, type II cytoskeletal 1	SISISVAR	416.7488	831.483	2	14	-777.777	-777.777	-777.777	-777.777	0	0	2383.0184	0	0	0	831.4814	416.749599	831.4846726	0	FALSE			-777.777	-777.777	-777.777	1	2	M:\Monica\MSDATA\Kinases\SB\04252008Solcomp\J2_100X\Kinases_SB_04252008Solcomp_J2_100X_combo_mascot_results_MWQcomp.html		1	-777.777	-777.777	M:\Monica\MSDATA\Kinases\SB\04252008Solcomp\J2_100X\m05012008_sbsoly_12_100x_j2_3.raw		0	831.4814047		0	FALSE	0	-777.777
-1	1	0	0.07	0.18	IPI:IPI00220327.3	66149	SPACER	SWISS-PROT:P04264|ENSEMBL:ENSP00000252244|REFSEQ:NP_006112|H-INV:HIT000261150|VEGA:OTTHUMP00000167602 Tax_Id=9606 Gene_Symbol=KRT1 Keratin, type II cytoskeletal 1	SKAEAESLYQSK	670.8372	1339.6599	2	96	-777.777	-777.777	-777.777	-777.777	0	0	1029.5291	1004.939823	1001.6177	34261.10887	1339.6619	670.8370325	1339.65954	1339.659805	FALSE			-777.777	-777.777	-777.777	1	78.4	M:\Monica\MSDATA\Kinases\SB\04252008Solcomp\J2_100X\Kinases_SB_04252008Solcomp_J2_100X_combo_mascot_results_MWQcomp.html		1	-777.777	-777.777	M:\Monica\MSDATA\Kinases\SB\04252008Solcomp\J2_100X\m05012008_sbsoly_12_100x_j2_4.raw		0	1339.661945		670.8372297	TRUE	670.8370623	-777.777
-1	1	0	0.07	0.18	IPI:IPI00220327.3	66149	SPACER	SWISS-PROT:P04264|ENSEMBL:ENSP00000252244|REFSEQ:NP_006112|H-INV:HIT000261150|VEGA:OTTHUMP00000167602 Tax_Id=9606 Gene_Symbol=KRT1 Keratin, type II cytoskeletal 1	SKAEAESLYQSK	670.8373	1339.6601	2	95	-777.777	-777.777	-777.777	-777.777	0	0	1148.9088	1126.031874	1123.5111	32671.43723	1339.6619	670.8371325	1339.65974	1339.660053	FALSE			-777.777	-777.777	-777.777	1	78.3	M:\Monica\MSDATA\Kinases\SB\04252008Solcomp\J2_100X\Kinases_SB_04252008Solcomp_J2_100X_combo_mascot_results_MWQcomp.html		1	-777.777	-777.777	M:\Monica\MSDATA\Kinases\SB\04252008Solcomp\J2_100X\m05012008_sbsoly_12_100x_j2_3.raw		0	1339.661945		670.8372709	TRUE	670.8371035	-777.777
-1	1	0	0.07	0.18	IPI:IPI00220327.3	66149	SPACER	SWISS-PROT:P04264|ENSEMBL:ENSP00000252244|REFSEQ:NP_006112|H-INV:HIT000261150|VEGA:OTTHUMP00000167602 Tax_Id=9606 Gene_Symbol=KRT1 Keratin, type II cytoskeletal 1	SKAEAESLYQSK	670.8372	1339.6599	2	93	-777.777	-777.777	-777.777	-777.777	0	0	1002.2293	0	0	0	1339.6619	670.8370325	1339.65954	0	FALSE			-777.777	-777.777	-777.777	1	74.8	M:\Monica\MSDATA\Kinases\SB\04252008Solcomp\J2_100X\Kinases_SB_04252008Solcomp_J2_100X_combo_mascot_results_MWQcomp.html		1	-777.777	-777.777	M:\Monica\MSDATA\Kinases\SB\04252008Solcomp\J2_100X\m05012008_sbsoly_12_100x_j2_4.raw		0	1339.661945		0	TRUE	0	-777.777
-1	1	0	0.07	0.18	IPI:IPI00220327.3	66149	SPACER	SWISS-PROT:P04264|ENSEMBL:ENSP00000252244|REFSEQ:NP_006112|H-INV:HIT000261150|VEGA:OTTHUMP00000167602 Tax_Id=9606 Gene_Symbol=KRT1 Keratin, type II cytoskeletal 1	SKAEAESLYQSK	670.8407	1339.6669	2	90	-777.777	-777.777	-777.777	-777.777	0	0	665.6357	667.0042	667.0042	2394.531631	1339.6619	670.8405325	1339.66654	1339.66315	FALSE			-777.777	-777.777	-777.777	1	70.5	M:\Monica\MSDATA\Kinases\SB\04252008Solcomp\J2_100X\Kinases_SB_04252008Solcomp_J2_100X_combo_mascot_results_MWQcomp.html		1	-777.777	-777.777	M:\Monica\MSDATA\Kinases\SB\04252008Solcomp\J2_100X\m05012008_sbsoly_12_100x_j2_1.raw		0	1339.661945		670.8398637	TRUE	670.8396962	-777.777
-1	1	0	0.07	0.18	IPI:IPI00220327.3	66149	SPACER	SWISS-PROT:P04264|ENSEMBL:ENSP00000252244|REFSEQ:NP_006112|H-INV:HIT000261150|VEGA:OTTHUMP00000167602 Tax_Id=9606 Gene_Symbol=KRT1 Keratin, type II cytoskeletal 1	SKAEAESLYQSK	670.8372	1339.6599	2	85	-777.777	-777.777	-777.777	-777.777	0	0	969.5842	964.4324702	961.7761	10669.85646	1339.6619	670.8370325	1339.65954	1339.658961	FALSE			-777.777	-777.777	-777.777	1	71.3	M:\Monica\MSDATA\Kinases\SB\04252008Solcomp\J2_100X\Kinases_SB_04252008Solcomp_J2_100X_combo_mascot_results_MWQcomp.html		1	-777.777	-777.777	M:\Monica\MSDATA\Kinases\SB\04252008Solcomp\J2_100X\m05012008_sbsoly_12_100x_j2_5.raw		0	1339.661945		670.8370265	TRUE	670.836859	-777.777
-1	1	0	0.07	0.18	IPI:IPI00220327.3	66149	SPACER	SWISS-PROT:P04264|ENSEMBL:ENSP00000252244|REFSEQ:NP_006112|H-INV:HIT000261150|VEGA:OTTHUMP00000167602 Tax_Id=9606 Gene_Symbol=KRT1 Keratin, type II cytoskeletal 1	SKAEAESLYQSK	670.8371	1339.6596	2	85	-777.777	-777.777	-777.777	-777.777	0	0	941.0121	929.0245834	928.9583	5028.312122	1339.6619	670.8369325	1339.65934	1339.6593	FALSE			-777.777	-777.777	-777.777	1	67.3	M:\Monica\MSDATA\Kinases\SB\04252008Solcomp\J2_100X\Kinases_SB_04252008Solcomp_J2_100X_combo_mascot_results_MWQcomp.html		1	-777.777	-777.777	M:\Monica\MSDATA\Kinases\SB\04252008Solcomp\J2_100X\m05012008_sbsoly_12_100x_j2_6.raw		0	1339.661945		670.8370919	TRUE	670.8369244	-777.777
-1	1	0	0.07	0.18	IPI:IPI00220327.3	66149	SPACER	SWISS-PROT:P04264|ENSEMBL:ENSP00000252244|REFSEQ:NP_006112|H-INV:HIT000261150|VEGA:OTTHUMP00000167602 Tax_Id=9606 Gene_Symbol=KRT1 Keratin, type II cytoskeletal 1	SKAEAESLYQSK	670.8372	1339.6598	2	76	-777.777	-777.777	-777.777	-777.777	0	0	978.0607	0	0	0	1339.6619	670.8370325	1339.65954	0	FALSE			-777.777	-777.777	-777.777	1	61.4	M:\Monica\MSDATA\Kinases\SB\04252008Solcomp\J2_100X\Kinases_SB_04252008Solcomp_J2_100X_combo_mascot_results_MWQcomp.html		1	-777.777	-777.777	M:\Monica\MSDATA\Kinases\SB\04252008Solcomp\J2_100X\m05012008_sbsoly_12_100x_j2_4.raw		0	1339.661945		0	TRUE	0	-777.777
-1	1	0	0.07	0.18	IPI:IPI00220327.3	66149	SPACER	SWISS-PROT:P04264|ENSEMBL:ENSP00000252244|REFSEQ:NP_006112|H-INV:HIT000261150|VEGA:OTTHUMP00000167602 Tax_Id=9606 Gene_Symbol=KRT1 Keratin, type II cytoskeletal 1	SKAEAESLYQSK	670.8372	1339.6598	2	74	-777.777	-777.777	-777.777	-777.777	0	0	946.0141	0	0	0	1339.6619	670.8370325	1339.65954	0	FALSE			-777.777	-777.777	-777.777	1	57	M:\Monica\MSDATA\Kinases\SB\04252008Solcomp\J2_100X\Kinases_SB_04252008Solcomp_J2_100X_combo_mascot_results_MWQcomp.html		1	-777.777	-777.777	M:\Monica\MSDATA\Kinases\SB\04252008Solcomp\J2_100X\m05012008_sbsoly_12_100x_j2_5.raw		0	1339.661945		0	TRUE	0	-777.777
-1	1	0	0.07	0.18	IPI:IPI00220327.3	66149	SPACER	SWISS-PROT:P04264|ENSEMBL:ENSP00000252244|REFSEQ:NP_006112|H-INV:HIT000261150|VEGA:OTTHUMP00000167602 Tax_Id=9606 Gene_Symbol=KRT1 Keratin, type II cytoskeletal 1	SKAEAESLYQSK	670.8376	1339.6606	2	65	-777.777	-777.777	-777.777	-777.777	0	0	1086.2642	0	0	0	1339.6619	670.8374325	1339.66034	0	FALSE			-777.777	-777.777	-777.777	1	45.3	M:\Monica\MSDATA\Kinases\SB\04252008Solcomp\J2_100X\Kinases_SB_04252008Solcomp_J2_100X_combo_mascot_results_MWQcomp.html		1	-777.777	-777.777	M:\Monica\MSDATA\Kinases\SB\04252008Solcomp\J2_100X\m05012008_sbsoly_12_100x_j2_3.raw		0	1339.661945		0	TRUE	0	-777.777
-1	1	0	0.07	0.18	IPI:IPI00220327.3	66149	SPACER	SWISS-PROT:P04264|ENSEMBL:ENSP00000252244|REFSEQ:NP_006112|H-INV:HIT000261150|VEGA:OTTHUMP00000167602 Tax_Id=9606 Gene_Symbol=KRT1 Keratin, type II cytoskeletal 1	SKAEAESLYQSK	670.8404	1339.6662	2	50	-777.777	-777.777	-777.777	-777.777	0	0	1000.6941	0	0	0	1339.6619	670.8402325	1339.66594	0	FALSE			-777.777	-777.777	-777.777	1	32.8	M:\Monica\MSDATA\Kinases\SB\04252008Solcomp\J2_100X\Kinases_SB_04252008Solcomp_J2_100X_combo_mascot_results_MWQcomp.html		1	-777.777	-777.777	M:\Monica\MSDATA\Kinases\SB\04252008Solcomp\J2_100X\m05012008_sbsoly_12_100x_j2_5.raw		0	1339.661945		0	TRUE	0	-777.777
-1	1	0	0.07	0.18	IPI:IPI00220327.3	66149	SPACER	SWISS-PROT:P04264|ENSEMBL:ENSP00000252244|REFSEQ:NP_006112|H-INV:HIT000261150|VEGA:OTTHUMP00000167602 Tax_Id=9606 Gene_Symbol=KRT1 Keratin, type II cytoskeletal 1	SKAEAESLYQSK	670.8372	1339.6598	2	45	-777.777	-777.777	-777.777	-777.777	0	0	911.4509	0	0	0	1339.6619	670.8370325	1339.65954	0	FALSE			-777.777	-777.777	-777.777	1	29.4	M:\Monica\MSDATA\Kinases\SB\04252008Solcomp\J2_100X\Kinases_SB_04252008Solcomp_J2_100X_combo_mascot_results_MWQcomp.html		1	-777.777	-777.777	M:\Monica\MSDATA\Kinases\SB\04252008Solcomp\J2_100X\m05012008_sbsoly_12_100x_j2_6.raw		0	1339.661945		0	TRUE	0	-777.777
-1	1	0	0.07	0.18	IPI:IPI00220327.3	66149	SPACER	SWISS-PROT:P04264|ENSEMBL:ENSP00000252244|REFSEQ:NP_006112|H-INV:HIT000261150|VEGA:OTTHUMP00000167602 Tax_Id=9606 Gene_Symbol=KRT1 Keratin, type II cytoskeletal 1	SKAEAESLYQSK	670.8375	1339.6605	2	39	-777.777	-777.777	-777.777	-777.777	0	0	1059.8828	0	0	0	1339.6619	670.8373325	1339.66014	0	FALSE			-777.777	-777.777	-777.777	1	26.1	M:\Monica\MSDATA\Kinases\SB\04252008Solcomp\J2_100X\Kinases_SB_04252008Solcomp_J2_100X_combo_mascot_results_MWQcomp.html		1	-777.777	-777.777	M:\Monica\MSDATA\Kinases\SB\04252008Solcomp\J2_100X\m05012008_sbsoly_12_100x_j2_4.raw		0	1339.661945		0	TRUE	0	-777.777
-1	1	0	0.07	0.18	IPI:IPI00220327.3	66149	SPACER	SWISS-PROT:P04264|ENSEMBL:ENSP00000252244|REFSEQ:NP_006112|H-INV:HIT000261150|VEGA:OTTHUMP00000167602 Tax_Id=9606 Gene_Symbol=KRT1 Keratin, type II cytoskeletal 1	SKAEAESLYQSK	670.8368	1339.659	2	39	-777.777	-777.777	-777.777	-777.777	0	0	1034.268	0	0	0	1339.6619	670.8366325	1339.65874	0	FALSE			-777.777	-777.777	-777.777	1	31.4	M:\Monica\MSDATA\Kinases\SB\04252008Solcomp\J2_100X\Kinases_SB_04252008Solcomp_J2_100X_combo_mascot_results_MWQcomp.html		1	-777.777	-777.777	M:\Monica\MSDATA\Kinases\SB\04252008Solcomp\J2_100X\m05012008_sbsoly_12_100x_j2_5.raw		0	1339.661945		0	TRUE	0	-777.777
-1	1	0	0.07	0.18	IPI:IPI00220327.3	66149	SPACER	SWISS-PROT:P04264|ENSEMBL:ENSP00000252244|REFSEQ:NP_006112|H-INV:HIT000261150|VEGA:OTTHUMP00000167602 Tax_Id=9606 Gene_Symbol=KRT1 Keratin, type II cytoskeletal 1	SKAEAESLYQSK	670.8375	1339.6604	2	28	-777.777	-777.777	-777.777	-777.777	0	0	5287.0589	0	0	0	1339.6619	670.8373325	1339.66014	0	FALSE			-777.777	-777.777	-777.777	1	18.3	M:\Monica\MSDATA\Kinases\SB\04252008Solcomp\J2_100X\Kinases_SB_04252008Solcomp_J2_100X_combo_mascot_results_MWQcomp.html		1	-777.777	-777.777	M:\Monica\MSDATA\Kinases\SB\04252008Solcomp\J2_100X\m05012008_sbsoly_12_100x_j2_1.raw		0	1339.661945		0	TRUE	0	-777.777
-1	1	0	0.07	0.18	IPI:IPI00220327.3	66149	SPACER	SWISS-PROT:P04264|ENSEMBL:ENSP00000252244|REFSEQ:NP_006112|H-INV:HIT000261150|VEGA:OTTHUMP00000167602 Tax_Id=9606 Gene_Symbol=KRT1 Keratin, type II cytoskeletal 1	SKAEAESLYQSK	670.8363	1339.658	2	25	-777.777	-777.777	-777.777	-777.777	0	0	1071.2234	0	0	0	1339.6619	670.8361325	1339.65774	0	FALSE			-777.777	-777.777	-777.777	1	18.9	M:\Monica\MSDATA\Kinases\SB\04252008Solcomp\J2_100X\Kinases_SB_04252008Solcomp_J2_100X_combo_mascot_results_MWQcomp.html		1	-777.777	-777.777	M:\Monica\MSDATA\Kinases\SB\04252008Solcomp\J2_100X\m05012008_sbsoly_12_100x_j2_4.raw		0	1339.661945		0	TRUE	0	-777.777
-1	1	0	0.07	0.18	IPI:IPI00220327.3	66149	SPACER	SWISS-PROT:P04264|ENSEMBL:ENSP00000252244|REFSEQ:NP_006112|H-INV:HIT000261150|VEGA:OTTHUMP00000167602 Tax_Id=9606 Gene_Symbol=KRT1 Keratin, type II cytoskeletal 1	SKAEAESLYQSK	670.8372	1339.6599	2	21	-777.777	-777.777	-777.777	-777.777	0	0	971.5882	0	0	0	1339.6619	670.8370325	1339.65954	0	FALSE			-777.777	-777.777	-777.777	1	10.3	M:\Monica\MSDATA\Kinases\SB\04252008Solcomp\J2_100X\Kinases_SB_04252008Solcomp_J2_100X_combo_mascot_results_MWQcomp.html		1	-777.777	-777.777	M:\Monica\MSDATA\Kinases\SB\04252008Solcomp\J2_100X\m05012008_sbsoly_12_100x_j2_6.raw		0	1339.661945		0	FALSE	0	-777.777
-1	1	0	0.07	0.18	IPI:IPI00220327.3	66149	SPACER	SWISS-PROT:P04264|ENSEMBL:ENSP00000252244|REFSEQ:NP_006112|H-INV:HIT000261150|VEGA:OTTHUMP00000167602 Tax_Id=9606 Gene_Symbol=KRT1 Keratin, type II cytoskeletal 1	SKAEAESLYQSK	670.8372	1339.6598	2	20	-777.777	-777.777	-777.777	-777.777	0	0	1002.2084	0	0	0	1339.6619	670.8370325	1339.65954	0	FALSE			-777.777	-777.777	-777.777	1	12.2	M:\Monica\MSDATA\Kinases\SB\04252008Solcomp\J2_100X\Kinases_SB_04252008Solcomp_J2_100X_combo_mascot_results_MWQcomp.html		1	-777.777	-777.777	M:\Monica\MSDATA\Kinases\SB\04252008Solcomp\J2_100X\m05012008_sbsoly_12_100x_j2_6.raw		0	1339.661945		0	FALSE	0	-777.777
-1	1	0	0.07	0.18	IPI:IPI00220327.3	66149	SPACER	SWISS-PROT:P04264|ENSEMBL:ENSP00000252244|REFSEQ:NP_006112|H-INV:HIT000261150|VEGA:OTTHUMP00000167602 Tax_Id=9606 Gene_Symbol=KRT1 Keratin, type II cytoskeletal 1	SKAEAESLYQSK	670.8367	1339.6588	2	18	-777.777	-777.777	-777.777	-777.777	0	0	1084.2941	0	0	0	1339.6619	670.8365325	1339.65854	0	FALSE			-777.777	-777.777	-777.777	1	3.5	M:\Monica\MSDATA\Kinases\SB\04252008Solcomp\J2_100X\Kinases_SB_04252008Solcomp_J2_100X_combo_mascot_results_MWQcomp.html		1	-777.777	-777.777	M:\Monica\MSDATA\Kinases\SB\04252008Solcomp\J2_100X\m05012008_sbsoly_12_100x_j2_3.raw		0	1339.661945		0	FALSE	0	-777.777
-1	1	0	0.07	0.18	IPI:IPI00220327.3	66149	SPACER	SWISS-PROT:P04264|ENSEMBL:ENSP00000252244|REFSEQ:NP_006112|H-INV:HIT000261150|VEGA:OTTHUMP00000167602 Tax_Id=9606 Gene_Symbol=KRT1 Keratin, type II cytoskeletal 1	SKAEAESLYQSK	670.8374	1339.6603	2	13	-777.777	-777.777	-777.777	-777.777	0	0	1023.8008	0	0	0	1339.6619	670.8372325	1339.65994	0	FALSE			-777.777	-777.777	-777.777	1	9.4	M:\Monica\MSDATA\Kinases\SB\04252008Solcomp\J2_100X\Kinases_SB_04252008Solcomp_J2_100X_combo_mascot_results_MWQcomp.html		1	-777.777	-777.777	M:\Monica\MSDATA\Kinases\SB\04252008Solcomp\J2_100X\m05012008_sbsoly_12_100x_j2_6.raw		0	1339.661945		0	FALSE	0	-777.777
-1	1	0	0.07	0.18	IPI:IPI00220327.3	66149	SPACER	SWISS-PROT:P04264|ENSEMBL:ENSP00000252244|REFSEQ:NP_006112|H-INV:HIT000261150|VEGA:OTTHUMP00000167602 Tax_Id=9606 Gene_Symbol=KRT1 Keratin, type II cytoskeletal 1	SKAEAESLYQSK	670.8374	1339.6602	2	99	-777.777	-777.777	-777.777	-777.777	0	0	1117.3472	0	0	0	1339.6619	670.8372325	1339.65994	0	FALSE			-777.777	-777.777	-777.777	1	84.4	M:\Monica\MSDATA\Kinases\SB\04252008Solcomp\J2_100X\Kinases_SB_04252008Solcomp_J2_100X_combo_mascot_results_MWQcomp.html		1	-777.777	-777.777	M:\Monica\MSDATA\Kinases\SB\04252008Solcomp\J2_100X\m05012008_sbsoly_12_100x_j2_3.raw		0	1339.661945		0	TRUE	0	-777.777
-1	1	0	0.07	0.18	IPI:IPI00220327.3	66149	SPACER	SWISS-PROT:P04264|ENSEMBL:ENSP00000252244|REFSEQ:NP_006112|H-INV:HIT000261150|VEGA:OTTHUMP00000167602 Tax_Id=9606 Gene_Symbol=KRT1 Keratin, type II cytoskeletal 1	SKAEAESLYQSK	447.5611	1339.6616	3	36	-777.777	-777.777	-777.777	-777.777	0	0	967.2344	963.7746316	964.1327	5498.680751	1339.6619	447.5617818	1339.663557	1339.662654	FALSE			-777.777	-777.777	-777.777	1	28.2	M:\Monica\MSDATA\Kinases\SB\04252008Solcomp\J2_100X\Kinases_SB_04252008Solcomp_J2_100X_combo_mascot_results_MWQcomp.html		1	-777.777	-777.777	M:\Monica\MSDATA\Kinases\SB\04252008Solcomp\J2_100X\m05012008_sbsoly_12_100x_j2_5.raw		0	1339.661945		447.5610991	TRUE	447.5617809	-777.777
-1	1	0	0.07	0.18	IPI:IPI00220327.3	66149	SPACER	SWISS-PROT:P04264|ENSEMBL:ENSP00000252244|REFSEQ:NP_006112|H-INV:HIT000261150|VEGA:OTTHUMP00000167602 Tax_Id=9606 Gene_Symbol=KRT1 Keratin, type II cytoskeletal 1	SKAEAESLYQSK	447.5611	1339.6615	3	33	-777.777	-777.777	-777.777	-777.777	0	0	1004.4116	1004.632003	997.0891	12464.68913	1339.6619	447.5617818	1339.663557	1339.663042	FALSE			-777.777	-777.777	-777.777	1	18.8	M:\Monica\MSDATA\Kinases\SB\04252008Solcomp\J2_100X\Kinases_SB_04252008Solcomp_J2_100X_combo_mascot_results_MWQcomp.html		1	-777.777	-777.777	M:\Monica\MSDATA\Kinases\SB\04252008Solcomp\J2_100X\m05012008_sbsoly_12_100x_j2_4.raw		0	1339.661945		447.5611454	TRUE	447.5618272	-777.777
-1	1	0	0.07	0.18	IPI:IPI00220327.3	66149	SPACER	SWISS-PROT:P04264|ENSEMBL:ENSP00000252244|REFSEQ:NP_006112|H-INV:HIT000261150|VEGA:OTTHUMP00000167602 Tax_Id=9606 Gene_Symbol=KRT1 Keratin, type II cytoskeletal 1	SKAEAESLYQSK	447.5611	1339.6615	3	32	-777.777	-777.777	-777.777	-777.777	0	0	1034.0836	0	0	0	1339.6619	447.5617818	1339.663557	0	FALSE			-777.777	-777.777	-777.777	1	20.8	M:\Monica\MSDATA\Kinases\SB\04252008Solcomp\J2_100X\Kinases_SB_04252008Solcomp_J2_100X_combo_mascot_results_MWQcomp.html		1	-777.777	-777.777	M:\Monica\MSDATA\Kinases\SB\04252008Solcomp\J2_100X\m05012008_sbsoly_12_100x_j2_4.raw		0	1339.661945		0	TRUE	0	-777.777
-1	1	0	0.07	0.18	IPI:IPI00220327.3	66149	SPACER	SWISS-PROT:P04264|ENSEMBL:ENSP00000252244|REFSEQ:NP_006112|H-INV:HIT000261150|VEGA:OTTHUMP00000167602 Tax_Id=9606 Gene_Symbol=KRT1 Keratin, type II cytoskeletal 1	SKAEAESLYQSK	447.5611	1339.6615	3	32	-777.777	-777.777	-777.777	-777.777	1118.666106	49.3054	1124.1131	1126.030316	1123.5111	13914.47767	1339.6619	447.5617818	1339.663557	1339.662744	FALSE			-777.777	-777.777	-777.777	1	21.1	M:\Monica\MSDATA\Kinases\SB\04252008Solcomp\J2_100X\Kinases_SB_04252008Solcomp_J2_100X_combo_mascot_results_MWQcomp.html		1	-777.777	-777.777	M:\Monica\MSDATA\Kinases\SB\04252008Solcomp\J2_100X\m05012008_sbsoly_12_100x_j2_3.raw		7128599.156	1339.661945		447.5611098	TRUE	447.5617916	-777.777
-1	1	0	0.07	0.18	IPI:IPI00220327.3	66149	SPACER	SWISS-PROT:P04264|ENSEMBL:ENSP00000252244|REFSEQ:NP_006112|H-INV:HIT000261150|VEGA:OTTHUMP00000167602 Tax_Id=9606 Gene_Symbol=KRT1 Keratin, type II cytoskeletal 1	SKAEAESLYQSK	447.5612	1339.6617	3	28	-777.777	-777.777	-777.777	-777.777	0	0	945.6624	0	0	0	1339.6619	447.5618818	1339.663857	0	FALSE			-777.777	-777.777	-777.777	1	17.2	M:\Monica\MSDATA\Kinases\SB\04252008Solcomp\J2_100X\Kinases_SB_04252008Solcomp_J2_100X_combo_mascot_results_MWQcomp.html		1	-777.777	-777.777	M:\Monica\MSDATA\Kinases\SB\04252008Solcomp\J2_100X\m05012008_sbsoly_12_100x_j2_5.raw		0	1339.661945		0	TRUE	0	-777.777
-1	1	0	0.07	0.18	IPI:IPI00220327.3	66149	SPACER	SWISS-PROT:P04264|ENSEMBL:ENSP00000252244|REFSEQ:NP_006112|H-INV:HIT000261150|VEGA:OTTHUMP00000167602 Tax_Id=9606 Gene_Symbol=KRT1 Keratin, type II cytoskeletal 1	SKAEAESLYQSK	447.5629	1339.6668	3	23	-777.777	-777.777	-777.777	-777.777	0	0	665.968	0	0	0	1339.6619	447.5635818	1339.668957	0	FALSE			-777.777	-777.777	-777.777	1	12	M:\Monica\MSDATA\Kinases\SB\04252008Solcomp\J2_100X\Kinases_SB_04252008Solcomp_J2_100X_combo_mascot_results_MWQcomp.html		1	-777.777	-777.777	M:\Monica\MSDATA\Kinases\SB\04252008Solcomp\J2_100X\m05012008_sbsoly_12_100x_j2_1.raw		0	1339.661945		0	FALSE	0	-777.777
-1	1	0	0.07	0.18	IPI:IPI00220327.3	66149	SPACER	SWISS-PROT:P04264|ENSEMBL:ENSP00000252244|REFSEQ:NP_006112|H-INV:HIT000261150|VEGA:OTTHUMP00000167602 Tax_Id=9606 Gene_Symbol=KRT1 Keratin, type II cytoskeletal 1	SKAEAESLYQSK	447.5611	1339.6613	3	22	-777.777	-777.777	-777.777	-777.777	0	0	1155.878	0	0	0	1339.6619	447.5617818	1339.663557	0	FALSE			-777.777	-777.777	-777.777	1	10.5	M:\Monica\MSDATA\Kinases\SB\04252008Solcomp\J2_100X\Kinases_SB_04252008Solcomp_J2_100X_combo_mascot_results_MWQcomp.html		1	-777.777	-777.777	M:\Monica\MSDATA\Kinases\SB\04252008Solcomp\J2_100X\m05012008_sbsoly_12_100x_j2_3.raw		0	1339.661945		0	FALSE	0	-777.777
-1	1	0	0.07	0.18	IPI:IPI00220327.3	66149	SPACER	SWISS-PROT:P04264|ENSEMBL:ENSP00000252244|REFSEQ:NP_006112|H-INV:HIT000261150|VEGA:OTTHUMP00000167602 Tax_Id=9606 Gene_Symbol=KRT1 Keratin, type II cytoskeletal 1	SKAEAESLYQSK	447.5612	1339.6617	3	22	-777.777	-777.777	-777.777	-777.777	0	0	1092.3011	0	0	0	1339.6619	447.5618818	1339.663857	0	FALSE			-777.777	-777.777	-777.777	1	11.3	M:\Monica\MSDATA\Kinases\SB\04252008Solcomp\J2_100X\Kinases_SB_04252008Solcomp_J2_100X_combo_mascot_results_MWQcomp.html		1	-777.777	-777.777	M:\Monica\MSDATA\Kinases\SB\04252008Solcomp\J2_100X\m05012008_sbsoly_12_100x_j2_3.raw		0	1339.661945		0	FALSE	0	-777.777
-1	1	0	0.07	0.18	IPI:IPI00220327.3	66149	SPACER	SWISS-PROT:P04264|ENSEMBL:ENSP00000252244|REFSEQ:NP_006112|H-INV:HIT000261150|VEGA:OTTHUMP00000167602 Tax_Id=9606 Gene_Symbol=KRT1 Keratin, type II cytoskeletal 1	SKAEAESLYQSK	447.5613	1339.6622	3	20	-777.777	-777.777	-777.777	-777.777	0	0	978.4077	0	0	0	1339.6619	447.5619818	1339.664157	0	FALSE			-777.777	-777.777	-777.777	1	5.5	M:\Monica\MSDATA\Kinases\SB\04252008Solcomp\J2_100X\Kinases_SB_04252008Solcomp_J2_100X_combo_mascot_results_MWQcomp.html		1	-777.777	-777.777	M:\Monica\MSDATA\Kinases\SB\04252008Solcomp\J2_100X\m05012008_sbsoly_12_100x_j2_4.raw		0	1339.661945		0	FALSE	0	-777.777
-1	1	0	0.07	0.18	IPI:IPI00220327.3	66149	SPACER	SWISS-PROT:P04264|ENSEMBL:ENSP00000252244|REFSEQ:NP_006112|H-INV:HIT000261150|VEGA:OTTHUMP00000167602 Tax_Id=9606 Gene_Symbol=KRT1 Keratin, type II cytoskeletal 1	SLDLDSIIAEVK	651.8608	1301.7071	2	116	-777.777	-777.777	-777.777	-777.777	3745.1222	0	3755.3696	3756.679935	3761.7564	14818.97393	1301.7078	651.8607047	1301.706884	1301.706439	FALSE			-777.777	-777.777	-777.777	1	93.1	M:\Monica\MSDATA\Kinases\SB\04252008Solcomp\J2_100X\Kinases_SB_04252008Solcomp_J2_100X_combo_mascot_results_MWQcomp.html		1	-777.777	-777.777	M:\Monica\MSDATA\Kinases\SB\04252008Solcomp\J2_100X\m05012008_sbsoly_12_100x_j2_1.raw		3487797.016	1301.707815		651.8606959	TRUE	651.8606007	-777.777
-1	1	0	0.07	0.18	IPI:IPI00220327.3	66149	SPACER	SWISS-PROT:P04264|ENSEMBL:ENSP00000252244|REFSEQ:NP_006112|H-INV:HIT000261150|VEGA:OTTHUMP00000167602 Tax_Id=9606 Gene_Symbol=KRT1 Keratin, type II cytoskeletal 1	SLDLDSIIAEVK	651.861	1301.7075	2	102	-777.777	-777.777	-777.777	-777.777	0	0	3781.7381	0	0	0	1301.7078	651.8609047	1301.707284	0	FALSE			-777.777	-777.777	-777.777	1	83.7	M:\Monica\MSDATA\Kinases\SB\04252008Solcomp\J2_100X\Kinases_SB_04252008Solcomp_J2_100X_combo_mascot_results_MWQcomp.html		1	-777.777	-777.777	M:\Monica\MSDATA\Kinases\SB\04252008Solcomp\J2_100X\m05012008_sbsoly_12_100x_j2_1.raw		0	1301.707815		0	TRUE	0	-777.777
-1	1	0	0.07	0.18	IPI:IPI00220327.3	66149	SPACER	SWISS-PROT:P04264|ENSEMBL:ENSP00000252244|REFSEQ:NP_006112|H-INV:HIT000261150|VEGA:OTTHUMP00000167602 Tax_Id=9606 Gene_Symbol=KRT1 Keratin, type II cytoskeletal 1	SLDLDSIIAEVK	651.8623	1301.71	2	101	-777.777	-777.777	-777.777	-777.777	3616.368	0	3617.1841	3616.368	3616.368	122322.5547	1301.7078	651.8622047	1301.709884	1301.709756	FALSE			-777.777	-777.777	-777.777	1	76.9	M:\Monica\MSDATA\Kinases\SB\04252008Solcomp\J2_100X\Kinases_SB_04252008Solcomp_J2_100X_combo_mascot_results_MWQcomp.html		1	-777.777	-777.777	M:\Monica\MSDATA\Kinases\SB\04252008Solcomp\J2_100X\m05012008_sbsoly_12_100x_j2_4.raw		39572578.81	1301.707815		651.862294	TRUE	651.8621987	-777.777
-1	1	0	0.07	0.18	IPI:IPI00220327.3	66149	SPACER	SWISS-PROT:P04264|ENSEMBL:ENSP00000252244|REFSEQ:NP_006112|H-INV:HIT000261150|VEGA:OTTHUMP00000167602 Tax_Id=9606 Gene_Symbol=KRT1 Keratin, type II cytoskeletal 1	SLDLDSIIAEVK	651.8606	1301.7067	2	101	-777.777	-777.777	-777.777	-777.777	3773.6161	0	3772.112	3771.5803	3771.5803	118339.4286	1301.7078	651.8605047	1301.706484	1301.706042	FALSE			-777.777	-777.777	-777.777	1	76.8	M:\Monica\MSDATA\Kinases\SB\04252008Solcomp\J2_100X\Kinases_SB_04252008Solcomp_J2_100X_combo_mascot_results_MWQcomp.html		1	-777.777	-777.777	M:\Monica\MSDATA\Kinases\SB\04252008Solcomp\J2_100X\m05012008_sbsoly_12_100x_j2_3.raw		8140520.26	1301.707815		651.8606226	TRUE	651.8605273	-777.777
-1	1	0	0.07	0.18	IPI:IPI00220327.3	66149	SPACER	SWISS-PROT:P04264|ENSEMBL:ENSP00000252244|REFSEQ:NP_006112|H-INV:HIT000261150|VEGA:OTTHUMP00000167602 Tax_Id=9606 Gene_Symbol=KRT1 Keratin, type II cytoskeletal 1	SLDLDSIIAEVK	651.8611	1301.7077	2	100	-777.777	-777.777	-777.777	-777.777	4169.474473	25.33772185	4155.8951	4164.507335	4166.6215	8059.3714	1301.7078	651.8610047	1301.707484	1301.706934	FALSE			-777.777	-777.777	-777.777	1	77	M:\Monica\MSDATA\Kinases\SB\04252008Solcomp\J2_100X\Kinases_SB_04252008Solcomp_J2_100X_combo_mascot_results_MWQcomp.html		1	-777.777	-777.777	M:\Monica\MSDATA\Kinases\SB\04252008Solcomp\J2_100X\m05012008_sbsoly_12_100x_j2_2.raw		2580884.587	1301.707815		651.8608176	TRUE	651.8607224	-777.777
-1	1	0	0.07	0.18	IPI:IPI00220327.3	66149	SPACER	SWISS-PROT:P04264|ENSEMBL:ENSP00000252244|REFSEQ:NP_006112|H-INV:HIT000261150|VEGA:OTTHUMP00000167602 Tax_Id=9606 Gene_Symbol=KRT1 Keratin, type II cytoskeletal 1	SLDLDSIIAEVK	651.8609	1301.7073	2	93	-777.777	-777.777	-777.777	-777.777	0	0	3635.9187	0	0	0	1301.7078	651.8608047	1301.707084	0	FALSE			-777.777	-777.777	-777.777	1	71.5	M:\Monica\MSDATA\Kinases\SB\04252008Solcomp\J2_100X\Kinases_SB_04252008Solcomp_J2_100X_combo_mascot_results_MWQcomp.html		1	-777.777	-777.777	M:\Monica\MSDATA\Kinases\SB\04252008Solcomp\J2_100X\m05012008_sbsoly_12_100x_j2_4.raw		0	1301.707815		0	TRUE	0	-777.777
-1	1	0	0.07	0.18	IPI:IPI00220327.3	66149	SPACER	SWISS-PROT:P04264|ENSEMBL:ENSP00000252244|REFSEQ:NP_006112|H-INV:HIT000261150|VEGA:OTTHUMP00000167602 Tax_Id=9606 Gene_Symbol=KRT1 Keratin, type II cytoskeletal 1	SLDLDSIIAEVK	651.8609	1301.7072	2	93	-777.777	-777.777	-777.777	-777.777	0	0	3703.6466	3696.445317	3695.939	23914.45983	1301.7078	651.8608047	1301.707084	1301.707202	FALSE			-777.777	-777.777	-777.777	1	70.9	M:\Monica\MSDATA\Kinases\SB\04252008Solcomp\J2_100X\Kinases_SB_04252008Solcomp_J2_100X_combo_mascot_results_MWQcomp.html		1	-777.777	-777.777	M:\Monica\MSDATA\Kinases\SB\04252008Solcomp\J2_100X\m05012008_sbsoly_12_100x_j2_5.raw		0	1301.707815		651.8608805	TRUE	651.8607852	-777.777
-1	1	0	0.07	0.18	IPI:IPI00220327.3	66149	SPACER	SWISS-PROT:P04264|ENSEMBL:ENSP00000252244|REFSEQ:NP_006112|H-INV:HIT000261150|VEGA:OTTHUMP00000167602 Tax_Id=9606 Gene_Symbol=KRT1 Keratin, type II cytoskeletal 1	SLDLDSIIAEVK	651.8606	1301.7067	2	93	-777.777	-777.777	-777.777	-777.777	0	0	3726.9675	3716.991212	3711.7062	9161.67882	1301.7078	651.8605047	1301.706484	1301.705787	FALSE			-777.777	-777.777	-777.777	1	72.2	M:\Monica\MSDATA\Kinases\SB\04252008Solcomp\J2_100X\Kinases_SB_04252008Solcomp_J2_100X_combo_mascot_results_MWQcomp.html		1	-777.777	-777.777	M:\Monica\MSDATA\Kinases\SB\04252008Solcomp\J2_100X\m05012008_sbsoly_12_100x_j2_6.raw		0	1301.707815		651.8605908	TRUE	651.8604955	-777.777
-1	1	0	0.07	0.18	IPI:IPI00220327.3	66149	SPACER	SWISS-PROT:P04264|ENSEMBL:ENSP00000252244|REFSEQ:NP_006112|H-INV:HIT000261150|VEGA:OTTHUMP00000167602 Tax_Id=9606 Gene_Symbol=KRT1 Keratin, type II cytoskeletal 1	SLDLDSIIAEVK	651.8604	1301.7062	2	85	-777.777	-777.777	-777.777	-777.777	0	0	3695.6026	0	0	0	1301.7078	651.8603047	1301.706084	0	FALSE			-777.777	-777.777	-777.777	1	69.8	M:\Monica\MSDATA\Kinases\SB\04252008Solcomp\J2_100X\Kinases_SB_04252008Solcomp_J2_100X_combo_mascot_results_MWQcomp.html		1	-777.777	-777.777	M:\Monica\MSDATA\Kinases\SB\04252008Solcomp\J2_100X\m05012008_sbsoly_12_100x_j2_6.raw		0	1301.707815		0	TRUE	0	-777.777
-1	1	0	0.07	0.18	IPI:IPI00220327.3	66149	SPACER	SWISS-PROT:P04264|ENSEMBL:ENSP00000252244|REFSEQ:NP_006112|H-INV:HIT000261150|VEGA:OTTHUMP00000167602 Tax_Id=9606 Gene_Symbol=KRT1 Keratin, type II cytoskeletal 1	SLDLDSIIAEVK	651.861	1301.7074	2	77	-777.777	-777.777	-777.777	-777.777	0	0	3815.7103	0	0	0	1301.7078	651.8609047	1301.707284	0	FALSE			-777.777	-777.777	-777.777	1	61.5	M:\Monica\MSDATA\Kinases\SB\04252008Solcomp\J2_100X\Kinases_SB_04252008Solcomp_J2_100X_combo_mascot_results_MWQcomp.html		1	-777.777	-777.777	M:\Monica\MSDATA\Kinases\SB\04252008Solcomp\J2_100X\m05012008_sbsoly_12_100x_j2_1.raw		0	1301.707815		0	TRUE	0	-777.777
-1	1	0	0.07	0.18	IPI:IPI00220327.3	66149	SPACER	SWISS-PROT:P04264|ENSEMBL:ENSP00000252244|REFSEQ:NP_006112|H-INV:HIT000261150|VEGA:OTTHUMP00000167602 Tax_Id=9606 Gene_Symbol=KRT1 Keratin, type II cytoskeletal 1	SLDLDSIIAEVK	651.8612	1301.7079	2	74	-777.777	-777.777	-777.777	-777.777	0	0	3734.1083	0	0	0	1301.7078	651.8611047	1301.707684	0	FALSE			-777.777	-777.777	-777.777	1	58.7	M:\Monica\MSDATA\Kinases\SB\04252008Solcomp\J2_100X\Kinases_SB_04252008Solcomp_J2_100X_combo_mascot_results_MWQcomp.html		1	-777.777	-777.777	M:\Monica\MSDATA\Kinases\SB\04252008Solcomp\J2_100X\m05012008_sbsoly_12_100x_j2_1.raw		0	1301.707815		0	TRUE	0	-777.777
-1	1	0	0.07	0.18	IPI:IPI00220327.3	66149	SPACER	SWISS-PROT:P04264|ENSEMBL:ENSP00000252244|REFSEQ:NP_006112|H-INV:HIT000261150|VEGA:OTTHUMP00000167602 Tax_Id=9606 Gene_Symbol=KRT1 Keratin, type II cytoskeletal 1	SLDLDSIIAEVK	651.8608	1301.7071	2	74	-777.777	-777.777	-777.777	-777.777	0	0	4179.0112	0	0	0	1301.7078	651.8607047	1301.706884	0	FALSE			-777.777	-777.777	-777.777	1	55.8	M:\Monica\MSDATA\Kinases\SB\04252008Solcomp\J2_100X\Kinases_SB_04252008Solcomp_J2_100X_combo_mascot_results_MWQcomp.html		1	-777.777	-777.777	M:\Monica\MSDATA\Kinases\SB\04252008Solcomp\J2_100X\m05012008_sbsoly_12_100x_j2_2.raw		0	1301.707815		0	TRUE	0	-777.777
-1	1	0	0.07	0.18	IPI:IPI00220327.3	66149	SPACER	SWISS-PROT:P04264|ENSEMBL:ENSP00000252244|REFSEQ:NP_006112|H-INV:HIT000261150|VEGA:OTTHUMP00000167602 Tax_Id=9606 Gene_Symbol=KRT1 Keratin, type II cytoskeletal 1	SLDLDSIIAEVK	651.8612	1301.7079	2	71	-777.777	-777.777	-777.777	-777.777	0	0	3749.8322	0	0	0	1301.7078	651.8611047	1301.707684	0	FALSE			-777.777	-777.777	-777.777	1	59.1	M:\Monica\MSDATA\Kinases\SB\04252008Solcomp\J2_100X\Kinases_SB_04252008Solcomp_J2_100X_combo_mascot_results_MWQcomp.html		1	-777.777	-777.777	M:\Monica\MSDATA\Kinases\SB\04252008Solcomp\J2_100X\m05012008_sbsoly_12_100x_j2_3.raw		0	1301.707815		0	TRUE	0	-777.777
-1	1	0	0.07	0.18	IPI:IPI00220327.3	66149	SPACER	SWISS-PROT:P04264|ENSEMBL:ENSP00000252244|REFSEQ:NP_006112|H-INV:HIT000261150|VEGA:OTTHUMP00000167602 Tax_Id=9606 Gene_Symbol=KRT1 Keratin, type II cytoskeletal 1	SLDLDSIIAEVK	651.8609	1301.7073	2	66	-777.777	-777.777	-777.777	-777.777	0	0	3682.9609	0	0	0	1301.7078	651.8608047	1301.707084	0	FALSE			-777.777	-777.777	-777.777	1	49.6	M:\Monica\MSDATA\Kinases\SB\04252008Solcomp\J2_100X\Kinases_SB_04252008Solcomp_J2_100X_combo_mascot_results_MWQcomp.html		1	-777.777	-777.777	M:\Monica\MSDATA\Kinases\SB\04252008Solcomp\J2_100X\m05012008_sbsoly_12_100x_j2_5.raw		0	1301.707815		0	TRUE	0	-777.777
-1	1	0	0.07	0.18	IPI:IPI00220327.3	66149	SPACER	SWISS-PROT:P04264|ENSEMBL:ENSP00000252244|REFSEQ:NP_006112|H-INV:HIT000261150|VEGA:OTTHUMP00000167602 Tax_Id=9606 Gene_Symbol=KRT1 Keratin, type II cytoskeletal 1	SLDLDSIIAEVK	651.8609	1301.7072	2	44	-777.777	-777.777	-777.777	-777.777	0	0	4207.8639	0	0	0	1301.7078	651.8608047	1301.707084	0	FALSE			-777.777	-777.777	-777.777	1	29.2	M:\Monica\MSDATA\Kinases\SB\04252008Solcomp\J2_100X\Kinases_SB_04252008Solcomp_J2_100X_combo_mascot_results_MWQcomp.html		1	-777.777	-777.777	M:\Monica\MSDATA\Kinases\SB\04252008Solcomp\J2_100X\m05012008_sbsoly_12_100x_j2_2.raw		0	1301.707815		0	TRUE	0	-777.777
-1	1	0	0.07	0.18	IPI:IPI00220327.3	66149	SPACER	SWISS-PROT:P04264|ENSEMBL:ENSP00000252244|REFSEQ:NP_006112|H-INV:HIT000261150|VEGA:OTTHUMP00000167602 Tax_Id=9606 Gene_Symbol=KRT1 Keratin, type II cytoskeletal 1	SLDLDSIIAEVK	651.861	1301.7075	2	34	-777.777	-777.777	-777.777	-777.777	0	0	3655.793	0	0	0	1301.7078	651.8609047	1301.707284	0	FALSE			-777.777	-777.777	-777.777	1	23.9	M:\Monica\MSDATA\Kinases\SB\04252008Solcomp\J2_100X\Kinases_SB_04252008Solcomp_J2_100X_combo_mascot_results_MWQcomp.html		1	-777.777	-777.777	M:\Monica\MSDATA\Kinases\SB\04252008Solcomp\J2_100X\m05012008_sbsoly_12_100x_j2_4.raw		0	1301.707815		0	TRUE	0	-777.777
-1	1	0	0.07	0.18	IPI:IPI00220327.3	66149	SPACER	SWISS-PROT:P04264|ENSEMBL:ENSP00000252244|REFSEQ:NP_006112|H-INV:HIT000261150|VEGA:OTTHUMP00000167602 Tax_Id=9606 Gene_Symbol=KRT1 Keratin, type II cytoskeletal 1	SLNNQFASFIDK	692.3482	1382.6819	2	86	-777.777	-777.777	-777.777	-777.777	3223.924763	13.5764	3218.5513	3213.617827	3213.408	74252.60401	1382.683	692.3479507	1382.681376	1382.682752	FALSE			-777.777	-777.777	-777.777	1	61.7	M:\Monica\MSDATA\Kinases\SB\04252008Solcomp\J2_100X\Kinases_SB_04252008Solcomp_J2_100X_combo_mascot_results_MWQcomp.html		1	-777.777	-777.777	M:\Monica\MSDATA\Kinases\SB\04252008Solcomp\J2_100X\m05012008_sbsoly_12_100x_j2_1.raw		13864473.41	1382.683015		692.3482318	TRUE	692.3479826	-777.777
-1	1	0	0.07	0.18	IPI:IPI00220327.3	66149	SPACER	SWISS-PROT:P04264|ENSEMBL:ENSP00000252244|REFSEQ:NP_006112|H-INV:HIT000261150|VEGA:OTTHUMP00000167602 Tax_Id=9606 Gene_Symbol=KRT1 Keratin, type II cytoskeletal 1	SLNNQFASFIDK	692.3481	1382.6817	2	80	-777.777	-777.777	-777.777	-777.777	3224.097294	8.987400002	3204.5093	3219.312555	3219.5203	172809.4081	1382.683	692.3478507	1382.681176	1382.68264	FALSE			-777.777	-777.777	-777.777	1	61.3	M:\Monica\MSDATA\Kinases\SB\04252008Solcomp\J2_100X\Kinases_SB_04252008Solcomp_J2_100X_combo_mascot_results_MWQcomp.html		1	-777.777	-777.777	M:\Monica\MSDATA\Kinases\SB\04252008Solcomp\J2_100X\m05012008_sbsoly_12_100x_j2_6.raw		39269559.22	1382.683015		692.3482157	TRUE	692.3479664	-777.777
-1	1	0	0.07	0.18	IPI:IPI00220327.3	66149	SPACER	SWISS-PROT:P04264|ENSEMBL:ENSP00000252244|REFSEQ:NP_006112|H-INV:HIT000261150|VEGA:OTTHUMP00000167602 Tax_Id=9606 Gene_Symbol=KRT1 Keratin, type II cytoskeletal 1	SLNNQFASFIDK	692.3481	1382.6816	2	79	-777.777	-777.777	-777.777	-777.777	0	0	3231.4635	0	0	0	1382.683	692.3478507	1382.681176	0	FALSE			-777.777	-777.777	-777.777	1	59.7	M:\Monica\MSDATA\Kinases\SB\04252008Solcomp\J2_100X\Kinases_SB_04252008Solcomp_J2_100X_combo_mascot_results_MWQcomp.html		1	-777.777	-777.777	M:\Monica\MSDATA\Kinases\SB\04252008Solcomp\J2_100X\m05012008_sbsoly_12_100x_j2_6.raw		0	1382.683015		0	TRUE	0	-777.777
-1	1	0	0.07	0.18	IPI:IPI00220327.3	66149	SPACER	SWISS-PROT:P04264|ENSEMBL:ENSP00000252244|REFSEQ:NP_006112|H-INV:HIT000261150|VEGA:OTTHUMP00000167602 Tax_Id=9606 Gene_Symbol=KRT1 Keratin, type II cytoskeletal 1	SLNNQFASFIDK	692.3483	1382.6821	2	77	-777.777	-777.777	-777.777	-777.777	3187.224028	24.96530333	3188.216	3185.423224	3183.9465	346288.081	1382.683	692.3480507	1382.681576	1382.683759	FALSE			-777.777	-777.777	-777.777	1	58.5	M:\Monica\MSDATA\Kinases\SB\04252008Solcomp\J2_100X\Kinases_SB_04252008Solcomp_J2_100X_combo_mascot_results_MWQcomp.html		1	-777.777	-777.777	M:\Monica\MSDATA\Kinases\SB\04252008Solcomp\J2_100X\m05012008_sbsoly_12_100x_j2_3.raw		86277472.63	1382.683015		692.3494589	TRUE	692.3492096	-777.777
-1	1	0	0.07	0.18	IPI:IPI00220327.3	66149	SPACER	SWISS-PROT:P04264|ENSEMBL:ENSP00000252244|REFSEQ:NP_006112|H-INV:HIT000261150|VEGA:OTTHUMP00000167602 Tax_Id=9606 Gene_Symbol=KRT1 Keratin, type II cytoskeletal 1	SLNNQFASFIDK	692.3508	1382.6871	2	77	-777.777	-777.777	-777.777	-777.777	0	0	3175.0666	0	0	0	1382.683	692.3505507	1382.686576	0	FALSE			-777.777	-777.777	-777.777	1	58.3	M:\Monica\MSDATA\Kinases\SB\04252008Solcomp\J2_100X\Kinases_SB_04252008Solcomp_J2_100X_combo_mascot_results_MWQcomp.html		1	-777.777	-777.777	M:\Monica\MSDATA\Kinases\SB\04252008Solcomp\J2_100X\m05012008_sbsoly_12_100x_j2_3.raw		0	1382.683015		0	TRUE	0	-777.777
-1	1	0	0.07	0.18	IPI:IPI00220327.3	66149	SPACER	SWISS-PROT:P04264|ENSEMBL:ENSP00000252244|REFSEQ:NP_006112|H-INV:HIT000261150|VEGA:OTTHUMP00000167602 Tax_Id=9606 Gene_Symbol=KRT1 Keratin, type II cytoskeletal 1	SLNNQFASFIDK	692.3481	1382.6816	2	76	-777.777	-777.777	-777.777	-777.777	3189.021938	7.22775448	3184.1557	3192.300059	3194.3184	320609.4914	1382.683	692.3478507	1382.681176	1382.682056	FALSE			-777.777	-777.777	-777.777	1	54.7	M:\Monica\MSDATA\Kinases\SB\04252008Solcomp\J2_100X\Kinases_SB_04252008Solcomp_J2_100X_combo_mascot_results_MWQcomp.html		1	-777.777	-777.777	M:\Monica\MSDATA\Kinases\SB\04252008Solcomp\J2_100X\m05012008_sbsoly_12_100x_j2_5.raw		88362664.38	1382.683015		692.3481096	TRUE	692.3478603	-777.777
-1	1	0	0.07	0.18	IPI:IPI00220327.3	66149	SPACER	SWISS-PROT:P04264|ENSEMBL:ENSP00000252244|REFSEQ:NP_006112|H-INV:HIT000261150|VEGA:OTTHUMP00000167602 Tax_Id=9606 Gene_Symbol=KRT1 Keratin, type II cytoskeletal 1	SLNNQFASFIDK	692.3481	1382.6816	2	72	-777.777	-777.777	-777.777	-777.777	0	0	3245.1223	0	0	0	1382.683	692.3478507	1382.681176	0	FALSE			-777.777	-777.777	-777.777	1	52.8	M:\Monica\MSDATA\Kinases\SB\04252008Solcomp\J2_100X\Kinases_SB_04252008Solcomp_J2_100X_combo_mascot_results_MWQcomp.html		1	-777.777	-777.777	M:\Monica\MSDATA\Kinases\SB\04252008Solcomp\J2_100X\m05012008_sbsoly_12_100x_j2_1.raw		0	1382.683015		0	TRUE	0	-777.777
-1	1	0	0.07	0.18	IPI:IPI00220327.3	66149	SPACER	SWISS-PROT:P04264|ENSEMBL:ENSP00000252244|REFSEQ:NP_006112|H-INV:HIT000261150|VEGA:OTTHUMP00000167602 Tax_Id=9606 Gene_Symbol=KRT1 Keratin, type II cytoskeletal 1	SLNNQFASFIDK	692.3507	1382.6869	2	66	-777.777	-777.777	-777.777	-777.777	3168.164055	18.99790329	3169.7523	3169.702857	3168.3904	7450.419945	1382.683	692.3504507	1382.686376	1382.684671	FALSE			-777.777	-777.777	-777.777	1	51.1	M:\Monica\MSDATA\Kinases\SB\04252008Solcomp\J2_100X\Kinases_SB_04252008Solcomp_J2_100X_combo_mascot_results_MWQcomp.html		1	-777.777	-777.777	M:\Monica\MSDATA\Kinases\SB\04252008Solcomp\J2_100X\m05012008_sbsoly_12_100x_j2_4.raw		2197945.051	1382.683015		692.3507298	TRUE	692.3504805	-777.777
-1	1	0	0.07	0.18	IPI:IPI00220327.3	66149	SPACER	SWISS-PROT:P04264|ENSEMBL:ENSP00000252244|REFSEQ:NP_006112|H-INV:HIT000261150|VEGA:OTTHUMP00000167602 Tax_Id=9606 Gene_Symbol=KRT1 Keratin, type II cytoskeletal 1	SLNNQFASFIDK	692.3483	1382.682	2	65	-777.777	-777.777	-777.777	-777.777	0	0	3198.3144	0	0	0	1382.683	692.3480507	1382.681576	0	FALSE			-777.777	-777.777	-777.777	1	49.7	M:\Monica\MSDATA\Kinases\SB\04252008Solcomp\J2_100X\Kinases_SB_04252008Solcomp_J2_100X_combo_mascot_results_MWQcomp.html		1	-777.777	-777.777	M:\Monica\MSDATA\Kinases\SB\04252008Solcomp\J2_100X\m05012008_sbsoly_12_100x_j2_1.raw		0	1382.683015		0	TRUE	0	-777.777
-1	1	0	0.07	0.18	IPI:IPI00220327.3	66149	SPACER	SWISS-PROT:P04264|ENSEMBL:ENSP00000252244|REFSEQ:NP_006112|H-INV:HIT000261150|VEGA:OTTHUMP00000167602 Tax_Id=9606 Gene_Symbol=KRT1 Keratin, type II cytoskeletal 1	SLNNQFASFIDK	692.348	1382.6814	2	65	-777.777	-777.777	-777.777	-777.777	3809.534598	29.43519814	3825.6484	3812.892121	3814.1513	19406.4009	1382.683	692.3477507	1382.680976	1382.681398	FALSE			-777.777	-777.777	-777.777	1	40.5	M:\Monica\MSDATA\Kinases\SB\04252008Solcomp\J2_100X\Kinases_SB_04252008Solcomp_J2_100X_combo_mascot_results_MWQcomp.html		1	-777.777	-777.777	M:\Monica\MSDATA\Kinases\SB\04252008Solcomp\J2_100X\m05012008_sbsoly_12_100x_j2_2.raw		5666293.164	1382.683015		692.3479976	TRUE	692.3477483	-777.777
-1	1	0	0.07	0.18	IPI:IPI00220327.3	66149	SPACER	SWISS-PROT:P04264|ENSEMBL:ENSP00000252244|REFSEQ:NP_006112|H-INV:HIT000261150|VEGA:OTTHUMP00000167602 Tax_Id=9606 Gene_Symbol=KRT1 Keratin, type II cytoskeletal 1	SLNNQFASFIDK	692.3482	1382.6818	2	60	-777.777	-777.777	-777.777	-777.777	0	0	3271.8264	0	0	0	1382.683	692.3479507	1382.681376	0	FALSE			-777.777	-777.777	-777.777	1	30.7	M:\Monica\MSDATA\Kinases\SB\04252008Solcomp\J2_100X\Kinases_SB_04252008Solcomp_J2_100X_combo_mascot_results_MWQcomp.html		1	-777.777	-777.777	M:\Monica\MSDATA\Kinases\SB\04252008Solcomp\J2_100X\m05012008_sbsoly_12_100x_j2_1.raw		0	1382.683015		0	TRUE	0	-777.777
-1	1	0	0.07	0.18	IPI:IPI00220327.3	66149	SPACER	SWISS-PROT:P04264|ENSEMBL:ENSP00000252244|REFSEQ:NP_006112|H-INV:HIT000261150|VEGA:OTTHUMP00000167602 Tax_Id=9606 Gene_Symbol=KRT1 Keratin, type II cytoskeletal 1	SLNNQFASFIDK	692.3496	1382.6846	2	55	-777.777	-777.777	-777.777	-777.777	0	0	3140.2353	0	0	0	1382.683	692.3493507	1382.684176	0	FALSE			-777.777	-777.777	-777.777	1	41.3	M:\Monica\MSDATA\Kinases\SB\04252008Solcomp\J2_100X\Kinases_SB_04252008Solcomp_J2_100X_combo_mascot_results_MWQcomp.html		1	-777.777	-777.777	M:\Monica\MSDATA\Kinases\SB\04252008Solcomp\J2_100X\m05012008_sbsoly_12_100x_j2_4.raw		0	1382.683015		0	TRUE	0	-777.777
-1	1	0	0.07	0.18	IPI:IPI00220327.3	66149	SPACER	SWISS-PROT:P04264|ENSEMBL:ENSP00000252244|REFSEQ:NP_006112|H-INV:HIT000261150|VEGA:OTTHUMP00000167602 Tax_Id=9606 Gene_Symbol=KRT1 Keratin, type II cytoskeletal 1	SLNNQFASFIDK	692.348	1382.6815	2	55	-777.777	-777.777	-777.777	-777.777	0	0	3806.4253	0	0	0	1382.683	692.3477507	1382.680976	0	FALSE			-777.777	-777.777	-777.777	1	44.3	M:\Monica\MSDATA\Kinases\SB\04252008Solcomp\J2_100X\Kinases_SB_04252008Solcomp_J2_100X_combo_mascot_results_MWQcomp.html		1	-777.777	-777.777	M:\Monica\MSDATA\Kinases\SB\04252008Solcomp\J2_100X\m05012008_sbsoly_12_100x_j2_2.raw		0	1382.683015		0	TRUE	0	-777.777
-1	1	0	0.07	0.18	IPI:IPI00220327.3	66149	SPACER	SWISS-PROT:P04264|ENSEMBL:ENSP00000252244|REFSEQ:NP_006112|H-INV:HIT000261150|VEGA:OTTHUMP00000167602 Tax_Id=9606 Gene_Symbol=KRT1 Keratin, type II cytoskeletal 1	SLNNQFASFIDKVR	819.9357	1637.8569	2	94	-777.777	-777.777	-777.777	-777.777	0	0	3696.0802	3689.663845	3695.5461	33098.00781	1637.8525	819.9349654	1637.855405	1637.853036	FALSE			-777.777	-777.777	-777.777	1	79.1	M:\Monica\MSDATA\Kinases\SB\04252008Solcomp\J2_100X\Kinases_SB_04252008Solcomp_J2_100X_combo_mascot_results_MWQcomp.html		1	-777.777	-777.777	M:\Monica\MSDATA\Kinases\SB\04252008Solcomp\J2_100X\m05012008_sbsoly_12_100x_j2_3.raw		0	1637.852535		819.9357263	TRUE	819.9349917	-777.777
-1	1	0	0.07	0.18	IPI:IPI00220327.3	66149	SPACER	SWISS-PROT:P04264|ENSEMBL:ENSP00000252244|REFSEQ:NP_006112|H-INV:HIT000261150|VEGA:OTTHUMP00000167602 Tax_Id=9606 Gene_Symbol=KRT1 Keratin, type II cytoskeletal 1	SLNNQFASFIDKVR	819.9342	1637.8539	2	88	-777.777	-777.777	-777.777	-777.777	0	0	3334.127	3338.580985	3339.204	121317.2547	1637.8525	819.9334654	1637.852405	1637.851458	FALSE			-777.777	-777.777	-777.777	1	78	M:\Monica\MSDATA\Kinases\SB\04252008Solcomp\J2_100X\Kinases_SB_04252008Solcomp_J2_100X_combo_mascot_results_MWQcomp.html		1	-777.777	-777.777	M:\Monica\MSDATA\Kinases\SB\04252008Solcomp\J2_100X\m05012008_sbsoly_12_100x_j2_4.raw		0	1637.852535		819.9326624	TRUE	819.9319279	-777.777
-1	1	0	0.07	0.18	IPI:IPI00220327.3	66149	SPACER	SWISS-PROT:P04264|ENSEMBL:ENSP00000252244|REFSEQ:NP_006112|H-INV:HIT000261150|VEGA:OTTHUMP00000167602 Tax_Id=9606 Gene_Symbol=KRT1 Keratin, type II cytoskeletal 1	SLNNQFASFIDKVR	819.9341	1637.8536	2	81	-777.777	-777.777	-777.777	-777.777	0	0	3511.9057	3519.89425	3519.9028	8622.304349	1637.8525	819.9333654	1637.852205	1637.853855	FALSE			-777.777	-777.777	-777.777	1	70.5	M:\Monica\MSDATA\Kinases\SB\04252008Solcomp\J2_100X\Kinases_SB_04252008Solcomp_J2_100X_combo_mascot_results_MWQcomp.html		1	-777.777	-777.777	M:\Monica\MSDATA\Kinases\SB\04252008Solcomp\J2_100X\m05012008_sbsoly_12_100x_j2_5.raw		0	1637.852535		819.9359444	TRUE	819.9352098	-777.777
-1	1	0	0.07	0.18	IPI:IPI00220327.3	66149	SPACER	SWISS-PROT:P04264|ENSEMBL:ENSP00000252244|REFSEQ:NP_006112|H-INV:HIT000261150|VEGA:OTTHUMP00000167602 Tax_Id=9606 Gene_Symbol=KRT1 Keratin, type II cytoskeletal 1	SLNNQFASFIDKVR	819.9345	1637.8545	2	72	-777.777	-777.777	-777.777	-777.777	0	0	3673.5244	0	0	0	1637.8525	819.9337654	1637.853005	0	FALSE			-777.777	-777.777	-777.777	1	55.8	M:\Monica\MSDATA\Kinases\SB\04252008Solcomp\J2_100X\Kinases_SB_04252008Solcomp_J2_100X_combo_mascot_results_MWQcomp.html		1	-777.777	-777.777	M:\Monica\MSDATA\Kinases\SB\04252008Solcomp\J2_100X\m05012008_sbsoly_12_100x_j2_3.raw		0	1637.852535		0	TRUE	0	-777.777
-1	1	0	0.07	0.18	IPI:IPI00220327.3	66149	SPACER	SWISS-PROT:P04264|ENSEMBL:ENSP00000252244|REFSEQ:NP_006112|H-INV:HIT000261150|VEGA:OTTHUMP00000167602 Tax_Id=9606 Gene_Symbol=KRT1 Keratin, type II cytoskeletal 1	SLNNQFASFIDKVR	819.9341	1637.8537	2	67	-777.777	-777.777	-777.777	-777.777	3745.1222	0	3741.938	3753.673398	3752.4465	10869.25247	1637.8525	819.9333654	1637.852205	1637.851224	FALSE			-777.777	-777.777	-777.777	1	57.9	M:\Monica\MSDATA\Kinases\SB\04252008Solcomp\J2_100X\Kinases_SB_04252008Solcomp_J2_100X_combo_mascot_results_MWQcomp.html		1	-777.777	-777.777	M:\Monica\MSDATA\Kinases\SB\04252008Solcomp\J2_100X\m05012008_sbsoly_12_100x_j2_1.raw		1244341.624	1637.852535		819.9326402	TRUE	819.9319056	-777.777
-1	1	0	0.07	0.18	IPI:IPI00220327.3	66149	SPACER	SWISS-PROT:P04264|ENSEMBL:ENSP00000252244|REFSEQ:NP_006112|H-INV:HIT000261150|VEGA:OTTHUMP00000167602 Tax_Id=9606 Gene_Symbol=KRT1 Keratin, type II cytoskeletal 1	SLNNQFASFIDKVR	819.9345	1637.8545	2	53	-777.777	-777.777	-777.777	-777.777	4227.0915	0	4230.8168	4228.352353	4229.4036	1394.408026	1637.8525	819.9337654	1637.853005	1637.853527	FALSE			-777.777	-777.777	-777.777	1	40.2	M:\Monica\MSDATA\Kinases\SB\04252008Solcomp\J2_100X\Kinases_SB_04252008Solcomp_J2_100X_combo_mascot_results_MWQcomp.html		1	-777.777	-777.777	M:\Monica\MSDATA\Kinases\SB\04252008Solcomp\J2_100X\m05012008_sbsoly_12_100x_j2_2.raw		220859.7195	1637.852535		819.9345341	TRUE	819.9337995	-777.777
-1	1	0	0.07	0.18	IPI:IPI00220327.3	66149	SPACER	SWISS-PROT:P04264|ENSEMBL:ENSP00000252244|REFSEQ:NP_006112|H-INV:HIT000261150|VEGA:OTTHUMP00000167602 Tax_Id=9606 Gene_Symbol=KRT1 Keratin, type II cytoskeletal 1	SLNNQFASFIDKVR	819.934	1637.8534	2	41	-777.777	-777.777	-777.777	-777.777	3529.8468	0	3525.6011	3530.441841	3532.2816	1908.906205	1637.8525	819.9332654	1637.852005	1637.851224	FALSE			-777.777	-777.777	-777.777	1	28.9	M:\Monica\MSDATA\Kinases\SB\04252008Solcomp\J2_100X\Kinases_SB_04252008Solcomp_J2_100X_combo_mascot_results_MWQcomp.html		1	-777.777	-777.777	M:\Monica\MSDATA\Kinases\SB\04252008Solcomp\J2_100X\m05012008_sbsoly_12_100x_j2_6.raw		264221.7405	1637.852535		819.9325345	TRUE	819.9317999	-777.777
-1	1	0	0.07	0.18	IPI:IPI00220327.3	66149	SPACER	SWISS-PROT:P04264|ENSEMBL:ENSP00000252244|REFSEQ:NP_006112|H-INV:HIT000261150|VEGA:OTTHUMP00000167602 Tax_Id=9606 Gene_Symbol=KRT1 Keratin, type II cytoskeletal 1	SLNNQFASFIDKVR	819.9316	1637.8486	2	25	-777.777	-777.777	-777.777	-777.777	0	0	3711.7731	0	0	0	1637.8525	819.9308654	1637.847205	0	FALSE			-777.777	-777.777	-777.777	1	15.9	M:\Monica\MSDATA\Kinases\SB\04252008Solcomp\J2_100X\Kinases_SB_04252008Solcomp_J2_100X_combo_mascot_results_MWQcomp.html		1	-777.777	-777.777	M:\Monica\MSDATA\Kinases\SB\04252008Solcomp\J2_100X\m05012008_sbsoly_12_100x_j2_3.raw		0	1637.852535		0	TRUE	0	-777.777
-1	1	0	0.07	0.18	IPI:IPI00220327.3	66149	SPACER	SWISS-PROT:P04264|ENSEMBL:ENSP00000252244|REFSEQ:NP_006112|H-INV:HIT000261150|VEGA:OTTHUMP00000167602 Tax_Id=9606 Gene_Symbol=KRT1 Keratin, type II cytoskeletal 1	SLNNQFASFIDKVR	546.9578	1637.8517	3	49	-777.777	-777.777	-777.777	-777.777	3343.4078	0	3332.5211	3338.572975	3339.204	213979.2042	1637.8525	546.9581037	1637.852523	1637.855263	FALSE			-777.777	-777.777	-777.777	1	41.9	M:\Monica\MSDATA\Kinases\SB\04252008Solcomp\J2_100X\Kinases_SB_04252008Solcomp_J2_100X_combo_mascot_results_MWQcomp.html		1	-777.777	-777.777	M:\Monica\MSDATA\Kinases\SB\04252008Solcomp\J2_100X\m05012008_sbsoly_12_100x_j2_4.raw		25353671.25	1637.852535		546.9587049	TRUE	546.9590086	-777.777
-1	1	0	0.07	0.18	IPI:IPI00220327.3	66149	SPACER	SWISS-PROT:P04264|ENSEMBL:ENSP00000252244|REFSEQ:NP_006112|H-INV:HIT000261150|VEGA:OTTHUMP00000167602 Tax_Id=9606 Gene_Symbol=KRT1 Keratin, type II cytoskeletal 1	SLNNQFASFIDKVR	546.9577	1637.8512	3	44	-777.777	-777.777	-777.777	-777.777	0	0	4224.4623	4227.107901	4227.0915	4281.955222	1637.8525	546.9580037	1637.852223	1637.853458	FALSE			-777.777	-777.777	-777.777	1	36.1	M:\Monica\MSDATA\Kinases\SB\04252008Solcomp\J2_100X\Kinases_SB_04252008Solcomp_J2_100X_combo_mascot_results_MWQcomp.html		1	-777.777	-777.777	M:\Monica\MSDATA\Kinases\SB\04252008Solcomp\J2_100X\m05012008_sbsoly_12_100x_j2_2.raw		0	1637.852535		546.9577172	TRUE	546.9580209	-777.777
-1	1	0	0.07	0.18	IPI:IPI00220327.3	66149	SPACER	SWISS-PROT:P04264|ENSEMBL:ENSP00000252244|REFSEQ:NP_006112|H-INV:HIT000261150|VEGA:OTTHUMP00000167602 Tax_Id=9606 Gene_Symbol=KRT1 Keratin, type II cytoskeletal 1	SLNNQFASFIDKVR	546.9578	1637.8516	3	40	-777.777	-777.777	-777.777	-777.777	0	0	3348.0256	0	0	0	1637.8525	546.9581037	1637.852523	0	FALSE			-777.777	-777.777	-777.777	1	30	M:\Monica\MSDATA\Kinases\SB\04252008Solcomp\J2_100X\Kinases_SB_04252008Solcomp_J2_100X_combo_mascot_results_MWQcomp.html		1	-777.777	-777.777	M:\Monica\MSDATA\Kinases\SB\04252008Solcomp\J2_100X\m05012008_sbsoly_12_100x_j2_4.raw		0	1637.852535		0	TRUE	0	-777.777
-1	1	0	0.07	0.18	IPI:IPI00220327.3	66149	SPACER	SWISS-PROT:P04264|ENSEMBL:ENSP00000252244|REFSEQ:NP_006112|H-INV:HIT000261150|VEGA:OTTHUMP00000167602 Tax_Id=9606 Gene_Symbol=KRT1 Keratin, type II cytoskeletal 1	SLNNQFASFIDKVR	546.9576	1637.8509	3	29	-777.777	-777.777	-777.777	-777.777	3750.782187	23.85908722	3741.3185	3753.097484	3752.4465	28742.82883	1637.8525	546.9579037	1637.851923	1637.853392	FALSE			-777.777	-777.777	-777.777	1	20.9	M:\Monica\MSDATA\Kinases\SB\04252008Solcomp\J2_100X\Kinases_SB_04252008Solcomp_J2_100X_combo_mascot_results_MWQcomp.html		1	-777.777	-777.777	M:\Monica\MSDATA\Kinases\SB\04252008Solcomp\J2_100X\m05012008_sbsoly_12_100x_j2_1.raw		12142189.59	1637.852535		546.9577164	TRUE	546.9580201	-777.777
-1	1	0	0.07	0.18	IPI:IPI00220327.3	66149	SPACER	SWISS-PROT:P04264|ENSEMBL:ENSP00000252244|REFSEQ:NP_006112|H-INV:HIT000261150|VEGA:OTTHUMP00000167602 Tax_Id=9606 Gene_Symbol=KRT1 Keratin, type II cytoskeletal 1	SLNNQFASFIDKVR	546.9578	1637.8515	3	27	-777.777	-777.777	-777.777	-777.777	0	0	3529.8968	3519.848348	3519.9028	20093.24998	1637.8525	546.9581037	1637.852523	1637.854972	FALSE			-777.777	-777.777	-777.777	1	14.1	M:\Monica\MSDATA\Kinases\SB\04252008Solcomp\J2_100X\Kinases_SB_04252008Solcomp_J2_100X_combo_mascot_results_MWQcomp.html		1	-777.777	-777.777	M:\Monica\MSDATA\Kinases\SB\04252008Solcomp\J2_100X\m05012008_sbsoly_12_100x_j2_5.raw		0	1637.852535		546.9586479	TRUE	546.9589516	-777.777
-1	1	0	0.07	0.18	IPI:IPI00220327.3	66149	SPACER	SWISS-PROT:P04264|ENSEMBL:ENSP00000252244|REFSEQ:NP_006112|H-INV:HIT000261150|VEGA:OTTHUMP00000167602 Tax_Id=9606 Gene_Symbol=KRT1 Keratin, type II cytoskeletal 1	SLNNQFASFIDKVR	546.9576	1637.8511	3	22	-777.777	-777.777	-777.777	-777.777	0	0	3769.503	0	0	0	1637.8525	546.9579037	1637.851923	0	FALSE			-777.777	-777.777	-777.777	1	12.9	M:\Monica\MSDATA\Kinases\SB\04252008Solcomp\J2_100X\Kinases_SB_04252008Solcomp_J2_100X_combo_mascot_results_MWQcomp.html		1	-777.777	-777.777	M:\Monica\MSDATA\Kinases\SB\04252008Solcomp\J2_100X\m05012008_sbsoly_12_100x_j2_1.raw		0	1637.852535		0	FALSE	0	-777.777
-1	1	0	0.07	0.18	IPI:IPI00220327.3	66149	SPACER	SWISS-PROT:P04264|ENSEMBL:ENSP00000252244|REFSEQ:NP_006112|H-INV:HIT000261150|VEGA:OTTHUMP00000167602 Tax_Id=9606 Gene_Symbol=KRT1 Keratin, type II cytoskeletal 1	SLNNQFASFIDKVR	546.9587	1637.8544	3	20	-777.777	-777.777	-777.777	-777.777	0	0	3664.5952	0	0	0	1637.8525	546.9590037	1637.855223	0	FALSE			-777.777	-777.777	-777.777	1	11.1	M:\Monica\MSDATA\Kinases\SB\04252008Solcomp\J2_100X\Kinases_SB_04252008Solcomp_J2_100X_combo_mascot_results_MWQcomp.html		1	-777.777	-777.777	M:\Monica\MSDATA\Kinases\SB\04252008Solcomp\J2_100X\m05012008_sbsoly_12_100x_j2_3.raw		0	1637.852535		0	FALSE	0	-777.777
-1	1	0	0.07	0.18	IPI:IPI00220327.3	66149	SPACER	SWISS-PROT:P04264|ENSEMBL:ENSP00000252244|REFSEQ:NP_006112|H-INV:HIT000261150|VEGA:OTTHUMP00000167602 Tax_Id=9606 Gene_Symbol=KRT1 Keratin, type II cytoskeletal 1	SLNNQFASFIDKVR	546.9577	1637.8511	3	18	-777.777	-777.777	-777.777	-777.777	0	0	3520.8721	0	0	0	1637.8525	546.9580037	1637.852223	0	FALSE			-777.777	-777.777	-777.777	1	9.8	M:\Monica\MSDATA\Kinases\SB\04252008Solcomp\J2_100X\Kinases_SB_04252008Solcomp_J2_100X_combo_mascot_results_MWQcomp.html		1	-777.777	-777.777	M:\Monica\MSDATA\Kinases\SB\04252008Solcomp\J2_100X\m05012008_sbsoly_12_100x_j2_6.raw		0	1637.852535		0	FALSE	0	-777.777
-1	1	0	0.07	0.18	IPI:IPI00220327.3	66149	SPACER	SWISS-PROT:P04264|ENSEMBL:ENSP00000252244|REFSEQ:NP_006112|H-INV:HIT000261150|VEGA:OTTHUMP00000167602 Tax_Id=9606 Gene_Symbol=KRT1 Keratin, type II cytoskeletal 1	SLNNQFASFIDKVR	546.9573	1637.8502	3	13	-777.777	-777.777	-777.777	-777.777	0	0	3542.0441	0	0	0	1637.8525	546.9576037	1637.851023	0	FALSE			-777.777	-777.777	-777.777	1	3.6	M:\Monica\MSDATA\Kinases\SB\04252008Solcomp\J2_100X\Kinases_SB_04252008Solcomp_J2_100X_combo_mascot_results_MWQcomp.html		1	-777.777	-777.777	M:\Monica\MSDATA\Kinases\SB\04252008Solcomp\J2_100X\m05012008_sbsoly_12_100x_j2_6.raw		0	1637.852535		0	FALSE	0	-777.777
-1	1	0	0.07	0.18	IPI:IPI00220327.3	66149	SPACER	SWISS-PROT:P04264|ENSEMBL:ENSP00000252244|REFSEQ:NP_006112|H-INV:HIT000261150|VEGA:OTTHUMP00000167602 Tax_Id=9606 Gene_Symbol=KRT1 Keratin, type II cytoskeletal 1	SLNNQFASFIDKVR	546.9587	1637.8542	3	12	-777.777	-777.777	-777.777	-777.777	0	0	3691.9444	0	0	0	1637.8525	546.9590037	1637.855223	0	FALSE			-777.777	-777.777	-777.777	1	5.8	M:\Monica\MSDATA\Kinases\SB\04252008Solcomp\J2_100X\Kinases_SB_04252008Solcomp_J2_100X_combo_mascot_results_MWQcomp.html		1	-777.777	-777.777	M:\Monica\MSDATA\Kinases\SB\04252008Solcomp\J2_100X\m05012008_sbsoly_12_100x_j2_3.raw		0	1637.852535		0	FALSE	0	-777.777
-1	1	0	0.07	0.18	IPI:IPI00220327.3	66149	SPACER	SWISS-PROT:P04264|ENSEMBL:ENSP00000252244|REFSEQ:NP_006112|H-INV:HIT000261150|VEGA:OTTHUMP00000167602 Tax_Id=9606 Gene_Symbol=KRT1 Keratin, type II cytoskeletal 1	SLVNLGGSK	437.752	873.4895	2	72	-777.777	-777.777	-777.777	-777.777	0	0	2333.5108	2325.48081	2324.5363	63646.24736	873.4919	437.7527191	873.4909128	873.4917108	FALSE			-777.777	-777.777	-777.777	1	49.7	M:\Monica\MSDATA\Kinases\SB\04252008Solcomp\J2_100X\Kinases_SB_04252008Solcomp_J2_100X_combo_mascot_results_MWQcomp.html		1	-777.777	-777.777	M:\Monica\MSDATA\Kinases\SB\04252008Solcomp\J2_100X\m05012008_sbsoly_12_100x_j2_1.raw		0	873.4919647		437.7520369	TRUE	437.752756	-777.777
-1	1	0	0.07	0.18	IPI:IPI00220327.3	66149	SPACER	SWISS-PROT:P04264|ENSEMBL:ENSP00000252244|REFSEQ:NP_006112|H-INV:HIT000261150|VEGA:OTTHUMP00000167602 Tax_Id=9606 Gene_Symbol=KRT1 Keratin, type II cytoskeletal 1	SLVNLGGSK	437.7519	873.4893	2	72	-777.777	-777.777	-777.777	-777.777	0	0	2367.0733	2372.093464	2370.3954	43087.54976	873.4919	437.7526191	873.4907128	873.4906055	FALSE			-777.777	-777.777	-777.777	1	53.5	M:\Monica\MSDATA\Kinases\SB\04252008Solcomp\J2_100X\Kinases_SB_04252008Solcomp_J2_100X_combo_mascot_results_MWQcomp.html		1	-777.777	-777.777	M:\Monica\MSDATA\Kinases\SB\04252008Solcomp\J2_100X\m05012008_sbsoly_12_100x_j2_6.raw		0	873.4919647		437.751839	TRUE	437.7525581	-777.777
-1	1	0	0.07	0.18	IPI:IPI00220327.3	66149	SPACER	SWISS-PROT:P04264|ENSEMBL:ENSP00000252244|REFSEQ:NP_006112|H-INV:HIT000261150|VEGA:OTTHUMP00000167602 Tax_Id=9606 Gene_Symbol=KRT1 Keratin, type II cytoskeletal 1	SLVNLGGSK	437.7518	873.489	2	41	-777.777	-777.777	-777.777	-777.777	0	0	2367.6719	2362.451333	2363.4734	115106.7297	873.4919	437.7525191	873.4905128	873.4900679	FALSE			-777.777	-777.777	-777.777	1	18.5	M:\Monica\MSDATA\Kinases\SB\04252008Solcomp\J2_100X\Kinases_SB_04252008Solcomp_J2_100X_combo_mascot_results_MWQcomp.html		1	-777.777	-777.777	M:\Monica\MSDATA\Kinases\SB\04252008Solcomp\J2_100X\m05012008_sbsoly_12_100x_j2_5.raw		0	873.4919647		437.7517172	TRUE	437.7524363	-777.777
-1	1	0	0.07	0.18	IPI:IPI00220327.3	66149	SPACER	SWISS-PROT:P04264|ENSEMBL:ENSP00000252244|REFSEQ:NP_006112|H-INV:HIT000261150|VEGA:OTTHUMP00000167602 Tax_Id=9606 Gene_Symbol=KRT1 Keratin, type II cytoskeletal 1	SLVNLGGSK	437.7533	873.492	2	39	-777.777	-777.777	-777.777	-777.777	0	0	2343.555	2348.580283	2347.687	187331.0171	873.4919	437.7540191	873.4935128	873.4922828	FALSE			-777.777	-777.777	-777.777	1	23.4	M:\Monica\MSDATA\Kinases\SB\04252008Solcomp\J2_100X\Kinases_SB_04252008Solcomp_J2_100X_combo_mascot_results_MWQcomp.html		1	-777.777	-777.777	M:\Monica\MSDATA\Kinases\SB\04252008Solcomp\J2_100X\m05012008_sbsoly_12_100x_j2_4.raw		0	873.4919647		437.7526826	TRUE	437.7534017	-777.777
-1	1	0	0.07	0.18	IPI:IPI00220327.3	66149	SPACER	SWISS-PROT:P04264|ENSEMBL:ENSP00000252244|REFSEQ:NP_006112|H-INV:HIT000261150|VEGA:OTTHUMP00000167602 Tax_Id=9606 Gene_Symbol=KRT1 Keratin, type II cytoskeletal 1	SLVNLGGSK	437.7534	873.4922	2	35	-777.777	-777.777	-777.777	-777.777	3179.692947	65.63868816	3183.2865	3178.925555	3186.4773	2556.131124	873.4919	437.7541191	873.4937128	873.4934618	TRUE	Higher peak to the left (C13?). Possible charge state:	2	-777.777	-777.777	-777.777	1	12.9	M:\Monica\MSDATA\Kinases\SB\04252008Solcomp\J2_100X\Kinases_SB_04252008Solcomp_J2_100X_combo_mascot_results_MWQcomp.html		1	-777.777	-777.777	M:\Monica\MSDATA\Kinases\SB\04252008Solcomp\J2_100X\m05012008_sbsoly_12_100x_j2_2.raw		1534899.957	873.4919647		437.7534312	TRUE	437.7541503	-777.777
-1	1	0	0.07	0.18	IPI:IPI00220327.3	66149	SPACER	SWISS-PROT:P04264|ENSEMBL:ENSP00000252244|REFSEQ:NP_006112|H-INV:HIT000261150|VEGA:OTTHUMP00000167602 Tax_Id=9606 Gene_Symbol=KRT1 Keratin, type II cytoskeletal 1	SLVNLGGSK	437.752	873.4894	2	32	-777.777	-777.777	-777.777	-777.777	0	0	2346.1227	0	0	0	873.4919	437.7527191	873.4909128	0	FALSE			-777.777	-777.777	-777.777	1	16.2	M:\Monica\MSDATA\Kinases\SB\04252008Solcomp\J2_100X\Kinases_SB_04252008Solcomp_J2_100X_combo_mascot_results_MWQcomp.html		1	-777.777	-777.777	M:\Monica\MSDATA\Kinases\SB\04252008Solcomp\J2_100X\m05012008_sbsoly_12_100x_j2_1.raw		0	873.4919647		0	TRUE	0	-777.777
-1	1	0	0.07	0.18	IPI:IPI00220327.3	66149	SPACER	SWISS-PROT:P04264|ENSEMBL:ENSP00000252244|REFSEQ:NP_006112|H-INV:HIT000261150|VEGA:OTTHUMP00000167602 Tax_Id=9606 Gene_Symbol=KRT1 Keratin, type II cytoskeletal 1	SLVNLGGSK	437.752	873.4894	2	30	-777.777	-777.777	-777.777	-777.777	0	0	2349.941	0	0	0	873.4919	437.7527191	873.4909128	0	FALSE			-777.777	-777.777	-777.777	1	16.5	M:\Monica\MSDATA\Kinases\SB\04252008Solcomp\J2_100X\Kinases_SB_04252008Solcomp_J2_100X_combo_mascot_results_MWQcomp.html		1	-777.777	-777.777	M:\Monica\MSDATA\Kinases\SB\04252008Solcomp\J2_100X\m05012008_sbsoly_12_100x_j2_1.raw		0	873.4919647		0	TRUE	0	-777.777
-1	1	0	0.07	0.18	IPI:IPI00220327.3	66149	SPACER	SWISS-PROT:P04264|ENSEMBL:ENSP00000252244|REFSEQ:NP_006112|H-INV:HIT000261150|VEGA:OTTHUMP00000167602 Tax_Id=9606 Gene_Symbol=KRT1 Keratin, type II cytoskeletal 1	SLVNLGGSK	437.752	873.4894	2	20	-777.777	-777.777	-777.777	-777.777	0	0	2362.9721	0	0	0	873.4919	437.7527191	873.4909128	0	FALSE			-777.777	-777.777	-777.777	1	2.1	M:\Monica\MSDATA\Kinases\SB\04252008Solcomp\J2_100X\Kinases_SB_04252008Solcomp_J2_100X_combo_mascot_results_MWQcomp.html		1	-777.777	-777.777	M:\Monica\MSDATA\Kinases\SB\04252008Solcomp\J2_100X\m05012008_sbsoly_12_100x_j2_1.raw		0	873.4919647		0	FALSE	0	-777.777
-1	1	0	0.07	0.18	IPI:IPI00220327.3	66149	SPACER	SWISS-PROT:P04264|ENSEMBL:ENSP00000252244|REFSEQ:NP_006112|H-INV:HIT000261150|VEGA:OTTHUMP00000167602 Tax_Id=9606 Gene_Symbol=KRT1 Keratin, type II cytoskeletal 1	SLVNLGGSK	437.7534	873.4923	2	19	-777.777	-777.777	-777.777	-777.777	0	0	3206.3701	0	0	0	873.4919	437.7541191	873.4937128	0	FALSE			-777.777	-777.777	-777.777	1	1.2	M:\Monica\MSDATA\Kinases\SB\04252008Solcomp\J2_100X\Kinases_SB_04252008Solcomp_J2_100X_combo_mascot_results_MWQcomp.html		1	-777.777	-777.777	M:\Monica\MSDATA\Kinases\SB\04252008Solcomp\J2_100X\m05012008_sbsoly_12_100x_j2_2.raw		0	873.4919647		0	FALSE	0	-777.777
-1	1	0	0.07	0.18	IPI:IPI00220327.3	66149	SPACER	SWISS-PROT:P04264|ENSEMBL:ENSP00000252244|REFSEQ:NP_006112|H-INV:HIT000261150|VEGA:OTTHUMP00000167602 Tax_Id=9606 Gene_Symbol=KRT1 Keratin, type II cytoskeletal 1	THNLEPYFESFINNLR	997.4976	1992.9807	2	98	-777.777	-777.777	-777.777	-777.777	0	0	3872.6662	3873.0363	3873.0363	1559.985495	1992.9693	997.49619	1992.977855	1992.95985	FALSE			-777.777	-777.777	-777.777	1	67.1	M:\Monica\MSDATA\Kinases\SB\04252008Solcomp\J2_100X\Kinases_SB_04252008Solcomp_J2_100X_combo_mascot_results_MWQcomp.html		1	-777.777	-777.777	M:\Monica\MSDATA\Kinases\SB\04252008Solcomp\J2_100X\m05012008_sbsoly_12_100x_j2_4.raw		0	1992.969355		997.4883324	TRUE	997.4869224	-777.777
-1	1	0	0.07	0.18	IPI:IPI00220327.3	66149	SPACER	SWISS-PROT:P04264|ENSEMBL:ENSP00000252244|REFSEQ:NP_006112|H-INV:HIT000261150|VEGA:OTTHUMP00000167602 Tax_Id=9606 Gene_Symbol=KRT1 Keratin, type II cytoskeletal 1	THNLEPYFESFINNLR	997.4918	1992.969	2	78	-777.777	-777.777	-777.777	-777.777	0	0	3901.5801	0	0	0	1992.9693	997.49039	1992.966255	0	FALSE			-777.777	-777.777	-777.777	1	52.1	M:\Monica\MSDATA\Kinases\SB\04252008Solcomp\J2_100X\Kinases_SB_04252008Solcomp_J2_100X_combo_mascot_results_MWQcomp.html		1	-777.777	-777.777	M:\Monica\MSDATA\Kinases\SB\04252008Solcomp\J2_100X\m05012008_sbsoly_12_100x_j2_4.raw		0	1992.969355		0	TRUE	0	-777.777
-1	1	0	0.07	0.18	IPI:IPI00220327.3	66149	SPACER	SWISS-PROT:P04264|ENSEMBL:ENSP00000252244|REFSEQ:NP_006112|H-INV:HIT000261150|VEGA:OTTHUMP00000167602 Tax_Id=9606 Gene_Symbol=KRT1 Keratin, type II cytoskeletal 1	THNLEPYFESFINNLR	997.4955	1992.9765	2	57	-777.777	-777.777	-777.777	-777.777	0	0	3964.9557	3966.41108	3967.9255	555.2753633	1992.9693	997.49409	1992.973655	1992.967421	FALSE			-777.777	-777.777	-777.777	1	40.2	M:\Monica\MSDATA\Kinases\SB\04252008Solcomp\J2_100X\Kinases_SB_04252008Solcomp_J2_100X_combo_mascot_results_MWQcomp.html		1	-777.777	-777.777	M:\Monica\MSDATA\Kinases\SB\04252008Solcomp\J2_100X\m05012008_sbsoly_12_100x_j2_5.raw		0	1992.969355		997.4935281	TRUE	997.4921182	-777.777
-1	1	0	0.07	0.18	IPI:IPI00220327.3	66149	SPACER	SWISS-PROT:P04264|ENSEMBL:ENSP00000252244|REFSEQ:NP_006112|H-INV:HIT000261150|VEGA:OTTHUMP00000167602 Tax_Id=9606 Gene_Symbol=KRT1 Keratin, type II cytoskeletal 1	THNLEPYFESFINNLR	997.4938	1992.973	2	52	-777.777	-777.777	-777.777	-777.777	4156.0019	0	4155.6315	4153.419792	4156.0019	2189.854448	1992.9693	997.49239	1992.970255	1992.969136	FALSE			-777.777	-777.777	-777.777	1	39	M:\Monica\MSDATA\Kinases\SB\04252008Solcomp\J2_100X\Kinases_SB_04252008Solcomp_J2_100X_combo_mascot_results_MWQcomp.html		1	-777.777	-777.777	M:\Monica\MSDATA\Kinases\SB\04252008Solcomp\J2_100X\m05012008_sbsoly_12_100x_j2_3.raw		385923.0986	1992.969355		997.4939404	TRUE	997.4925304	-777.777
-1	1	0	0.07	0.18	IPI:IPI00220327.3	66149	SPACER	SWISS-PROT:P04264|ENSEMBL:ENSP00000252244|REFSEQ:NP_006112|H-INV:HIT000261150|VEGA:OTTHUMP00000167602 Tax_Id=9606 Gene_Symbol=KRT1 Keratin, type II cytoskeletal 1	THNLEPYFESFINNLR	997.4908	1992.967	2	50	-777.777	-777.777	-777.777	-777.777	0	0	4133.9322	4120.536384	4119.4753	151.9218779	1992.9693	997.4893901	1992.964255	1992.981601	FALSE			-777.777	-777.777	-777.777	1	31.8	M:\Monica\MSDATA\Kinases\SB\04252008Solcomp\J2_100X\Kinases_SB_04252008Solcomp_J2_100X_combo_mascot_results_MWQcomp.html		1	-777.777	-777.777	M:\Monica\MSDATA\Kinases\SB\04252008Solcomp\J2_100X\m05012008_sbsoly_12_100x_j2_1.raw		0	1992.969355		997.5040276	TRUE	997.5026176	-777.777
-1	1	0	0.07	0.18	IPI:IPI00220327.3	66149	SPACER	SWISS-PROT:P04264|ENSEMBL:ENSP00000252244|REFSEQ:NP_006112|H-INV:HIT000261150|VEGA:OTTHUMP00000167602 Tax_Id=9606 Gene_Symbol=KRT1 Keratin, type II cytoskeletal 1	THNLEPYFESFINNLR	997.4929	1992.9713	2	46	-777.777	-777.777	-777.777	-777.777	0	0	3914.3487	0	0	0	1992.9693	997.49149	1992.968455	0	FALSE			-777.777	-777.777	-777.777	1	28.2	M:\Monica\MSDATA\Kinases\SB\04252008Solcomp\J2_100X\Kinases_SB_04252008Solcomp_J2_100X_combo_mascot_results_MWQcomp.html		1	-777.777	-777.777	M:\Monica\MSDATA\Kinases\SB\04252008Solcomp\J2_100X\m05012008_sbsoly_12_100x_j2_4.raw		0	1992.969355		0	TRUE	0	-777.777
-1	1	0	0.07	0.18	IPI:IPI00220327.3	66149	SPACER	SWISS-PROT:P04264|ENSEMBL:ENSP00000252244|REFSEQ:NP_006112|H-INV:HIT000261150|VEGA:OTTHUMP00000167602 Tax_Id=9606 Gene_Symbol=KRT1 Keratin, type II cytoskeletal 1	THNLEPYFESFINNLR	997.4911	1992.9677	2	33	-777.777	-777.777	-777.777	-777.777	0	0	3977.1244	3977.879105	3979.3411	232.1777288	1992.9693	997.48969	1992.964855	1992.961905	FALSE			-777.777	-777.777	-777.777	1	17.7	M:\Monica\MSDATA\Kinases\SB\04252008Solcomp\J2_100X\Kinases_SB_04252008Solcomp_J2_100X_combo_mascot_results_MWQcomp.html		1	-777.777	-777.777	M:\Monica\MSDATA\Kinases\SB\04252008Solcomp\J2_100X\m05012008_sbsoly_12_100x_j2_6.raw		0	1992.969355		997.4887296	TRUE	997.4873196	-777.777
-1	1	0	0.07	0.18	IPI:IPI00220327.3	66149	SPACER	SWISS-PROT:P04264|ENSEMBL:ENSP00000252244|REFSEQ:NP_006112|H-INV:HIT000261150|VEGA:OTTHUMP00000167602 Tax_Id=9606 Gene_Symbol=KRT1 Keratin, type II cytoskeletal 1	THNLEPYFESFINNLR	997.4995	1992.9845	2	31	-777.777	-777.777	-777.777	-777.777	0	0	4168.9574	0	0	0	1992.9693	997.49809	1992.981655	0	FALSE			-777.777	-777.777	-777.777	1	20.7	M:\Monica\MSDATA\Kinases\SB\04252008Solcomp\J2_100X\Kinases_SB_04252008Solcomp_J2_100X_combo_mascot_results_MWQcomp.html		1	-777.777	-777.777	M:\Monica\MSDATA\Kinases\SB\04252008Solcomp\J2_100X\m05012008_sbsoly_12_100x_j2_3.raw		0	1992.969355		0	TRUE	0	-777.777
-1	1	0	0.07	0.18	IPI:IPI00220327.3	66149	SPACER	SWISS-PROT:P04264|ENSEMBL:ENSP00000252244|REFSEQ:NP_006112|H-INV:HIT000261150|VEGA:OTTHUMP00000167602 Tax_Id=9606 Gene_Symbol=KRT1 Keratin, type II cytoskeletal 1	THNLEPYFESFINNLR	665.3304	1992.9694	3	66	-777.777	-777.777	-777.777	-777.777	3890.358378	9.469999999	3884.8893	3891.3793	3891.3793	81395.21915	1992.9693	665.3302535	1992.968972	1992.970546	FALSE			-777.777	-777.777	-777.777	1	46.3	M:\Monica\MSDATA\Kinases\SB\04252008Solcomp\J2_100X\Kinases_SB_04252008Solcomp_J2_100X_combo_mascot_results_MWQcomp.html		1	-777.777	-777.777	M:\Monica\MSDATA\Kinases\SB\04252008Solcomp\J2_100X\m05012008_sbsoly_12_100x_j2_4.raw		25218728.55	1992.969355		665.3308102	TRUE	665.3306637	-777.777
-1	1	0	0.07	0.18	IPI:IPI00220327.3	66149	SPACER	SWISS-PROT:P04264|ENSEMBL:ENSP00000252244|REFSEQ:NP_006112|H-INV:HIT000261150|VEGA:OTTHUMP00000167602 Tax_Id=9606 Gene_Symbol=KRT1 Keratin, type II cytoskeletal 1	THNLEPYFESFINNLR	665.3303	1992.969	3	66	-777.777	-777.777	-777.777	-777.777	3974.6268	0	3975.1787	3976.6307	3976.7572	8606.030352	1992.9693	665.3301535	1992.968672	1992.965693	FALSE			-777.777	-777.777	-777.777	1	44.6	M:\Monica\MSDATA\Kinases\SB\04252008Solcomp\J2_100X\Kinases_SB_04252008Solcomp_J2_100X_combo_mascot_results_MWQcomp.html		1	-777.777	-777.777	M:\Monica\MSDATA\Kinases\SB\04252008Solcomp\J2_100X\m05012008_sbsoly_12_100x_j2_5.raw		1201522.841	1992.969355		665.330173	TRUE	665.3300265	-777.777
-1	1	0	0.07	0.18	IPI:IPI00220327.3	66149	SPACER	SWISS-PROT:P04264|ENSEMBL:ENSP00000252244|REFSEQ:NP_006112|H-INV:HIT000261150|VEGA:OTTHUMP00000167602 Tax_Id=9606 Gene_Symbol=KRT1 Keratin, type II cytoskeletal 1	THNLEPYFESFINNLR	665.3305	1992.9697	3	63	-777.777	-777.777	-777.777	-777.777	4178.9059	0	4179.4318	4179.999647	4178.9059	25877.25838	1992.9693	665.3303535	1992.969272	1992.968286	FALSE			-777.777	-777.777	-777.777	1	35.3	M:\Monica\MSDATA\Kinases\SB\04252008Solcomp\J2_100X\Kinases_SB_04252008Solcomp_J2_100X_combo_mascot_results_MWQcomp.html		1	-777.777	-777.777	M:\Monica\MSDATA\Kinases\SB\04252008Solcomp\J2_100X\m05012008_sbsoly_12_100x_j2_3.raw		8037996.924	1992.969355		665.3304926	TRUE	665.3303461	-777.777
-1	1	0	0.07	0.18	IPI:IPI00220327.3	66149	SPACER	SWISS-PROT:P04264|ENSEMBL:ENSP00000252244|REFSEQ:NP_006112|H-INV:HIT000261150|VEGA:OTTHUMP00000167602 Tax_Id=9606 Gene_Symbol=KRT1 Keratin, type II cytoskeletal 1	THNLEPYFESFINNLR	665.3277	1992.9612	3	62	-777.777	-777.777	-777.777	-777.777	4006.2165	0	4003.2871	4003.431738	4001.0713	384.9760472	1992.9693	665.3275535	1992.960872	1992.964385	FALSE			-777.777	-777.777	-777.777	1	46.2	M:\Monica\MSDATA\Kinases\SB\04252008Solcomp\J2_100X\Kinases_SB_04252008Solcomp_J2_100X_combo_mascot_results_MWQcomp.html		1	-777.777	-777.777	M:\Monica\MSDATA\Kinases\SB\04252008Solcomp\J2_100X\m05012008_sbsoly_12_100x_j2_6.raw		56067.80078	1992.969355		665.3289526	TRUE	665.328806	-777.777
-1	1	0	0.07	0.18	IPI:IPI00220327.3	66149	SPACER	SWISS-PROT:P04264|ENSEMBL:ENSP00000252244|REFSEQ:NP_006112|H-INV:HIT000261150|VEGA:OTTHUMP00000167602 Tax_Id=9606 Gene_Symbol=KRT1 Keratin, type II cytoskeletal 1	THNLEPYFESFINNLR	665.3305	1992.9697	3	56	-777.777	-777.777	-777.777	-777.777	0	0	4136.2225	4136.684086	4135.6312	830.5164365	1992.9693	665.3303535	1992.969272	1992.96845	FALSE			-777.777	-777.777	-777.777	1	32.4	M:\Monica\MSDATA\Kinases\SB\04252008Solcomp\J2_100X\Kinases_SB_04252008Solcomp_J2_100X_combo_mascot_results_MWQcomp.html		1	-777.777	-777.777	M:\Monica\MSDATA\Kinases\SB\04252008Solcomp\J2_100X\m05012008_sbsoly_12_100x_j2_1.raw		0	1992.969355		665.3305069	TRUE	665.3303604	-777.777
-1	1	0	0.07	0.18	IPI:IPI00220327.3	66149	SPACER	SWISS-PROT:P04264|ENSEMBL:ENSP00000252244|REFSEQ:NP_006112|H-INV:HIT000261150|VEGA:OTTHUMP00000167602 Tax_Id=9606 Gene_Symbol=KRT1 Keratin, type II cytoskeletal 1	THNLEPYFESFINNLR	665.3293	1992.966	3	44	-777.777	-777.777	-777.777	-777.777	0	0	4142.6589	0	0	0	1992.9693	665.3291535	1992.965672	0	FALSE			-777.777	-777.777	-777.777	1	31.3	M:\Monica\MSDATA\Kinases\SB\04252008Solcomp\J2_100X\Kinases_SB_04252008Solcomp_J2_100X_combo_mascot_results_MWQcomp.html		1	-777.777	-777.777	M:\Monica\MSDATA\Kinases\SB\04252008Solcomp\J2_100X\m05012008_sbsoly_12_100x_j2_3.raw		0	1992.969355		0	TRUE	0	-777.777
-1	1	0	0.07	0.18	IPI:IPI00220327.3	66149	SPACER	SWISS-PROT:P04264|ENSEMBL:ENSP00000252244|REFSEQ:NP_006112|H-INV:HIT000261150|VEGA:OTTHUMP00000167602 Tax_Id=9606 Gene_Symbol=KRT1 Keratin, type II cytoskeletal 1	THNLEPYFESFINNLR	665.3303	1992.9691	3	43	-777.777	-777.777	-777.777	-777.777	0	0	3968.8732	0	0	0	1992.9693	665.3301535	1992.968672	0	FALSE			-777.777	-777.777	-777.777	1	25	M:\Monica\MSDATA\Kinases\SB\04252008Solcomp\J2_100X\Kinases_SB_04252008Solcomp_J2_100X_combo_mascot_results_MWQcomp.html		1	-777.777	-777.777	M:\Monica\MSDATA\Kinases\SB\04252008Solcomp\J2_100X\m05012008_sbsoly_12_100x_j2_6.raw		0	1992.969355		0	TRUE	0	-777.777
-1	1	0	0.07	0.18	IPI:IPI00220327.3	66149	SPACER	SWISS-PROT:P04264|ENSEMBL:ENSP00000252244|REFSEQ:NP_006112|H-INV:HIT000261150|VEGA:OTTHUMP00000167602 Tax_Id=9606 Gene_Symbol=KRT1 Keratin, type II cytoskeletal 1	THNLEPYFESFINNLR	665.3323	1992.9751	3	41	-777.777	-777.777	-777.777	-777.777	0	0	3860.6649	0	0	0	1992.9693	665.3321535	1992.974672	0	FALSE			-777.777	-777.777	-777.777	1	24.8	M:\Monica\MSDATA\Kinases\SB\04252008Solcomp\J2_100X\Kinases_SB_04252008Solcomp_J2_100X_combo_mascot_results_MWQcomp.html		1	-777.777	-777.777	M:\Monica\MSDATA\Kinases\SB\04252008Solcomp\J2_100X\m05012008_sbsoly_12_100x_j2_4.raw		0	1992.969355		0	TRUE	0	-777.777
-1	1	0	0.07	0.18	IPI:IPI00220327.3	66149	SPACER	SWISS-PROT:P04264|ENSEMBL:ENSP00000252244|REFSEQ:NP_006112|H-INV:HIT000261150|VEGA:OTTHUMP00000167602 Tax_Id=9606 Gene_Symbol=KRT1 Keratin, type II cytoskeletal 1	THNLEPYFESFINNLR	665.3294	1992.9663	3	41	-777.777	-777.777	-777.777	-777.777	0	0	4106.4364	0	0	0	1992.9693	665.3292535	1992.965972	0	FALSE			-777.777	-777.777	-777.777	1	31.6	M:\Monica\MSDATA\Kinases\SB\04252008Solcomp\J2_100X\Kinases_SB_04252008Solcomp_J2_100X_combo_mascot_results_MWQcomp.html		1	-777.777	-777.777	M:\Monica\MSDATA\Kinases\SB\04252008Solcomp\J2_100X\m05012008_sbsoly_12_100x_j2_1.raw		0	1992.969355		0	TRUE	0	-777.777
-1	1	0	0.07	0.18	IPI:IPI00220327.3	66149	SPACER	SWISS-PROT:P04264|ENSEMBL:ENSP00000252244|REFSEQ:NP_006112|H-INV:HIT000261150|VEGA:OTTHUMP00000167602 Tax_Id=9606 Gene_Symbol=KRT1 Keratin, type II cytoskeletal 1	THNLEPYFESFINNLR	665.3308	1992.9707	3	39	-777.777	-777.777	-777.777	-777.777	0	0	3999.0292	0	0	0	1992.9693	665.3306535	1992.970172	0	FALSE			-777.777	-777.777	-777.777	1	9.2	M:\Monica\MSDATA\Kinases\SB\04252008Solcomp\J2_100X\Kinases_SB_04252008Solcomp_J2_100X_combo_mascot_results_MWQcomp.html		1	-777.777	-777.777	M:\Monica\MSDATA\Kinases\SB\04252008Solcomp\J2_100X\m05012008_sbsoly_12_100x_j2_6.raw		0	1992.969355		0	TRUE	0	-777.777
-1	1	0	0.07	0.18	IPI:IPI00220327.3	66149	SPACER	SWISS-PROT:P04264|ENSEMBL:ENSP00000252244|REFSEQ:NP_006112|H-INV:HIT000261150|VEGA:OTTHUMP00000167602 Tax_Id=9606 Gene_Symbol=KRT1 Keratin, type II cytoskeletal 1	THNLEPYFESFINNLR	665.3315	1992.9727	3	32	-777.777	-777.777	-777.777	-777.777	0	0	4148.4486	0	0	0	1992.9693	665.3313535	1992.972272	0	FALSE			-777.777	-777.777	-777.777	1	10.5	M:\Monica\MSDATA\Kinases\SB\04252008Solcomp\J2_100X\Kinases_SB_04252008Solcomp_J2_100X_combo_mascot_results_MWQcomp.html		1	-777.777	-777.777	M:\Monica\MSDATA\Kinases\SB\04252008Solcomp\J2_100X\m05012008_sbsoly_12_100x_j2_3.raw		0	1992.969355		0	TRUE	0	-777.777
-1	1	0	0.07	0.18	IPI:IPI00220327.3	66149	SPACER	SWISS-PROT:P04264|ENSEMBL:ENSP00000252244|REFSEQ:NP_006112|H-INV:HIT000261150|VEGA:OTTHUMP00000167602 Tax_Id=9606 Gene_Symbol=KRT1 Keratin, type II cytoskeletal 1	THNLEPYFESFINNLR	665.3278	1992.9617	3	29	-777.777	-777.777	-777.777	-777.777	0	0	4005.3519	0	0	0	1992.9693	665.3276535	1992.961172	0	FALSE			-777.777	-777.777	-777.777	1	14.5	M:\Monica\MSDATA\Kinases\SB\04252008Solcomp\J2_100X\Kinases_SB_04252008Solcomp_J2_100X_combo_mascot_results_MWQcomp.html		1	-777.777	-777.777	M:\Monica\MSDATA\Kinases\SB\04252008Solcomp\J2_100X\m05012008_sbsoly_12_100x_j2_5.raw		0	1992.969355		0	TRUE	0	-777.777
-1	1	0	0.07	0.18	IPI:IPI00220327.3	66149	SPACER	SWISS-PROT:P04264|ENSEMBL:ENSP00000252244|REFSEQ:NP_006112|H-INV:HIT000261150|VEGA:OTTHUMP00000167602 Tax_Id=9606 Gene_Symbol=KRT1 Keratin, type II cytoskeletal 1	THNLEPYFESFINNLR	665.3308	1992.9706	3	27	-777.777	-777.777	-777.777	-777.777	0	0	3924.985	0	0	0	1992.9693	665.3306535	1992.970172	0	FALSE			-777.777	-777.777	-777.777	1	10.2	M:\Monica\MSDATA\Kinases\SB\04252008Solcomp\J2_100X\Kinases_SB_04252008Solcomp_J2_100X_combo_mascot_results_MWQcomp.html		1	-777.777	-777.777	M:\Monica\MSDATA\Kinases\SB\04252008Solcomp\J2_100X\m05012008_sbsoly_12_100x_j2_4.raw		0	1992.969355		0	TRUE	0	-777.777
-1	1	0	0.07	0.18	IPI:IPI00220327.3	66149	SPACER	SWISS-PROT:P04264|ENSEMBL:ENSP00000252244|REFSEQ:NP_006112|H-INV:HIT000261150|VEGA:OTTHUMP00000167602 Tax_Id=9606 Gene_Symbol=KRT1 Keratin, type II cytoskeletal 1	THNLEPYFESFINNLR	665.3289	1992.965	3	24	-777.777	-777.777	-777.777	-777.777	0	0	3962.1451	0	0	0	1992.9693	665.3287535	1992.964472	0	FALSE			-777.777	-777.777	-777.777	1	9.1	M:\Monica\MSDATA\Kinases\SB\04252008Solcomp\J2_100X\Kinases_SB_04252008Solcomp_J2_100X_combo_mascot_results_MWQcomp.html		1	-777.777	-777.777	M:\Monica\MSDATA\Kinases\SB\04252008Solcomp\J2_100X\m05012008_sbsoly_12_100x_j2_6.raw		0	1992.969355		0	FALSE	0	-777.777
-1	1	0	0.07	0.18	IPI:IPI00220327.3	66149	SPACER	SWISS-PROT:P04264|ENSEMBL:ENSP00000252244|REFSEQ:NP_006112|H-INV:HIT000261150|VEGA:OTTHUMP00000167602 Tax_Id=9606 Gene_Symbol=KRT1 Keratin, type II cytoskeletal 1	THNLEPYFESFINNLR	665.321	1992.9413	3	23	-777.777	-777.777	-777.777	-777.777	0	0	3950.1552	0	0	0	1992.9693	665.3208535	1992.940772	0	FALSE			-777.777	-777.777	-777.777	1	14.8	M:\Monica\MSDATA\Kinases\SB\04252008Solcomp\J2_100X\Kinases_SB_04252008Solcomp_J2_100X_combo_mascot_results_MWQcomp.html		1	-777.777	-777.777	M:\Monica\MSDATA\Kinases\SB\04252008Solcomp\J2_100X\m05012008_sbsoly_12_100x_j2_4.raw		0	1992.969355		0	FALSE	0	-777.777
-1	1	0	0.07	0.18	IPI:IPI00220327.3	66149	SPACER	SWISS-PROT:P04264|ENSEMBL:ENSP00000252244|REFSEQ:NP_006112|H-INV:HIT000261150|VEGA:OTTHUMP00000167602 Tax_Id=9606 Gene_Symbol=KRT1 Keratin, type II cytoskeletal 1	THNLEPYFESFINNLR	665.3286	1992.9641	3	17	-777.777	-777.777	-777.777	-777.777	0	0	3958.1748	0	0	0	1992.9693	665.3284535	1992.963572	0	FALSE			-777.777	-777.777	-777.777	1	3.9	M:\Monica\MSDATA\Kinases\SB\04252008Solcomp\J2_100X\Kinases_SB_04252008Solcomp_J2_100X_combo_mascot_results_MWQcomp.html		1	-777.777	-777.777	M:\Monica\MSDATA\Kinases\SB\04252008Solcomp\J2_100X\m05012008_sbsoly_12_100x_j2_6.raw		0	1992.969355		0	FALSE	0	-777.777
-1	1	0	0.07	0.18	IPI:IPI00220327.3	66149	SPACER	SWISS-PROT:P04264|ENSEMBL:ENSP00000252244|REFSEQ:NP_006112|H-INV:HIT000261150|VEGA:OTTHUMP00000167602 Tax_Id=9606 Gene_Symbol=KRT1 Keratin, type II cytoskeletal 1	THNLEPYFESFINNLR	665.3308	1992.9706	3	15	-777.777	-777.777	-777.777	-777.777	0	0	4220.8256	0	0	0	1992.9693	665.3306535	1992.970172	0	FALSE			-777.777	-777.777	-777.777	1	10.7	M:\Monica\MSDATA\Kinases\SB\04252008Solcomp\J2_100X\Kinases_SB_04252008Solcomp_J2_100X_combo_mascot_results_MWQcomp.html		1	-777.777	-777.777	M:\Monica\MSDATA\Kinases\SB\04252008Solcomp\J2_100X\m05012008_sbsoly_12_100x_j2_1.raw		0	1992.969355		0	FALSE	0	-777.777
-1	1	0	0.07	0.18	IPI:IPI00220327.3	66149	SPACER	SWISS-PROT:P04264|ENSEMBL:ENSP00000252244|REFSEQ:NP_006112|H-INV:HIT000261150|VEGA:OTTHUMP00000167602 Tax_Id=9606 Gene_Symbol=KRT1 Keratin, type II cytoskeletal 1	THNLEPYFESFINNLRR	717.3631	2149.0675	3	20	-777.777	-777.777	-777.777	-777.777	0	0	3906.2926	0	0	0	2149.0704	717.3627556	2149.066479	0	FALSE			-777.777	-777.777	-777.777	1	14	M:\Monica\MSDATA\Kinases\SB\04252008Solcomp\J2_100X\Kinases_SB_04252008Solcomp_J2_100X_combo_mascot_results_MWQcomp.html		1	-777.777	-777.777	M:\Monica\MSDATA\Kinases\SB\04252008Solcomp\J2_100X\m05012008_sbsoly_12_100x_j2_4.raw		0	2149.070465		0	FALSE	0	-777.777
-1	1	0	0.07	0.18	IPI:IPI00220327.3	66149	SPACER	SWISS-PROT:P04264|ENSEMBL:ENSP00000252244|REFSEQ:NP_006112|H-INV:HIT000261150|VEGA:OTTHUMP00000167602 Tax_Id=9606 Gene_Symbol=KRT1 Keratin, type II cytoskeletal 1	THNLEPYFESFINNLRR	717.3612	2149.0618	3	19	-777.777	-777.777	-777.777	-777.777	0	0	3846.1746	0	0	0	2149.0704	717.3608556	2149.060779	0	FALSE			-777.777	-777.777	-777.777	1	11.4	M:\Monica\MSDATA\Kinases\SB\04252008Solcomp\J2_100X\Kinases_SB_04252008Solcomp_J2_100X_combo_mascot_results_MWQcomp.html		1	-777.777	-777.777	M:\Monica\MSDATA\Kinases\SB\04252008Solcomp\J2_100X\m05012008_sbsoly_12_100x_j2_4.raw		0	2149.070465		0	FALSE	0	-777.777
-1	1	0	0.07	0.18	IPI:IPI00220327.3	66149	SPACER	SWISS-PROT:P04264|ENSEMBL:ENSP00000252244|REFSEQ:NP_006112|H-INV:HIT000261150|VEGA:OTTHUMP00000167602 Tax_Id=9606 Gene_Symbol=KRT1 Keratin, type II cytoskeletal 1	THNLEPYFESFINNLRR	717.3646	2149.0719	3	18	-777.777	-777.777	-777.777	-777.777	0	0	4026.9295	0	0	0	2149.0704	717.3642556	2149.070979	0	FALSE			-777.777	-777.777	-777.777	1	13.1	M:\Monica\MSDATA\Kinases\SB\04252008Solcomp\J2_100X\Kinases_SB_04252008Solcomp_J2_100X_combo_mascot_results_MWQcomp.html		1	-777.777	-777.777	M:\Monica\MSDATA\Kinases\SB\04252008Solcomp\J2_100X\m05012008_sbsoly_12_100x_j2_5.raw		0	2149.070465		0	FALSE	0	-777.777
-1	1	0	0.07	0.18	IPI:IPI00220327.3	66149	SPACER	SWISS-PROT:P04264|ENSEMBL:ENSP00000252244|REFSEQ:NP_006112|H-INV:HIT000261150|VEGA:OTTHUMP00000167602 Tax_Id=9606 Gene_Symbol=KRT1 Keratin, type II cytoskeletal 1	THNLEPYFESFINNLRR	717.3644	2149.0714	3	17	-777.777	-777.777	-777.777	-777.777	0	0	3877.0063	0	0	0	2149.0704	717.3640556	2149.070379	0	FALSE			-777.777	-777.777	-777.777	1	13.4	M:\Monica\MSDATA\Kinases\SB\04252008Solcomp\J2_100X\Kinases_SB_04252008Solcomp_J2_100X_combo_mascot_results_MWQcomp.html		1	-777.777	-777.777	M:\Monica\MSDATA\Kinases\SB\04252008Solcomp\J2_100X\m05012008_sbsoly_12_100x_j2_4.raw		0	2149.070465		0	FALSE	0	-777.777
-1	1	0	0.07	0.18	IPI:IPI00220327.3	66149	SPACER	SWISS-PROT:P04264|ENSEMBL:ENSP00000252244|REFSEQ:NP_006112|H-INV:HIT000261150|VEGA:OTTHUMP00000167602 Tax_Id=9606 Gene_Symbol=KRT1 Keratin, type II cytoskeletal 1	THNLEPYFESFINNLRR	717.3623	2149.065	3	10	-777.777	-777.777	-777.777	-777.777	0	0	3993.3202	0	0	0	2149.0704	717.3619556	2149.064079	0	FALSE			-777.777	-777.777	-777.777	1	9.1	M:\Monica\MSDATA\Kinases\SB\04252008Solcomp\J2_100X\Kinases_SB_04252008Solcomp_J2_100X_combo_mascot_results_MWQcomp.html		1	-777.777	-777.777	M:\Monica\MSDATA\Kinases\SB\04252008Solcomp\J2_100X\m05012008_sbsoly_12_100x_j2_5.raw		0	2149.070465		0	FALSE	0	-777.777
-1	1	0	0.07	0.18	IPI:IPI00220327.3	66149	SPACER	SWISS-PROT:P04264|ENSEMBL:ENSP00000252244|REFSEQ:NP_006112|H-INV:HIT000261150|VEGA:OTTHUMP00000167602 Tax_Id=9606 Gene_Symbol=KRT1 Keratin, type II cytoskeletal 1	THNLEPYFESFINNLRR	538.2746	2149.0694	4	42	-777.777	-777.777	-777.777	-777.777	0	0	3880.5209	3891.3793	3891.3793	5047.187684	2149.0704	538.2749368	2149.070696	2149.073145	FALSE			-777.777	-777.777	-777.777	1	28.6	M:\Monica\MSDATA\Kinases\SB\04252008Solcomp\J2_100X\Kinases_SB_04252008Solcomp_J2_100X_combo_mascot_results_MWQcomp.html		1	-777.777	-777.777	M:\Monica\MSDATA\Kinases\SB\04252008Solcomp\J2_100X\m05012008_sbsoly_12_100x_j2_4.raw		0	2149.070465		538.275632	TRUE	538.2759687	-777.777
-1	1	0	0.07	0.18	IPI:IPI00220327.3	66149	SPACER	SWISS-PROT:P04264|ENSEMBL:ENSP00000252244|REFSEQ:NP_006112|H-INV:HIT000261150|VEGA:OTTHUMP00000167602 Tax_Id=9606 Gene_Symbol=KRT1 Keratin, type II cytoskeletal 1	THNLEPYFESFINNLRR	538.2756	2149.0732	4	33	-777.777	-777.777	-777.777	-777.777	0	0	3900.2527	0	0	0	2149.0704	538.2759368	2149.074696	0	FALSE			-777.777	-777.777	-777.777	1	23.1	M:\Monica\MSDATA\Kinases\SB\04252008Solcomp\J2_100X\Kinases_SB_04252008Solcomp_J2_100X_combo_mascot_results_MWQcomp.html		1	-777.777	-777.777	M:\Monica\MSDATA\Kinases\SB\04252008Solcomp\J2_100X\m05012008_sbsoly_12_100x_j2_4.raw		0	2149.070465		0	TRUE	0	-777.777
-1	1	0	0.07	0.18	IPI:IPI00220327.3	66149	SPACER	SWISS-PROT:P04264|ENSEMBL:ENSP00000252244|REFSEQ:NP_006112|H-INV:HIT000261150|VEGA:OTTHUMP00000167602 Tax_Id=9606 Gene_Symbol=KRT1 Keratin, type II cytoskeletal 1	TLLEGEESR	517.2614	1032.5083	2	68	-777.777	-777.777	-777.777	-777.777	0	0	756.707	773.8987026	769.8394	2058.455803	1032.5087	517.2618167	1032.509108	1032.508271	FALSE			-777.777	-777.777	-777.777	1	48.3	M:\Monica\MSDATA\Kinases\SB\04252008Solcomp\J2_100X\Kinases_SB_04252008Solcomp_J2_100X_combo_mascot_results_MWQcomp.html		1	-777.777	-777.777	M:\Monica\MSDATA\Kinases\SB\04252008Solcomp\J2_100X\m05012008_sbsoly_12_100x_j2_1.raw		0	1032.508735		517.261466	TRUE	517.2618827	-777.777
-1	1	0	0.07	0.18	IPI:IPI00220327.3	66149	SPACER	SWISS-PROT:P04264|ENSEMBL:ENSP00000252244|REFSEQ:NP_006112|H-INV:HIT000261150|VEGA:OTTHUMP00000167602 Tax_Id=9606 Gene_Symbol=KRT1 Keratin, type II cytoskeletal 1	TLLEGEESR	517.2614	1032.5083	2	68	-777.777	-777.777	-777.777	-777.777	2135.487224	3.227799998	2141.2831	2139.876712	2140.7267	49546.07163	1032.5087	517.2618167	1032.509108	1032.508573	FALSE			-777.777	-777.777	-777.777	1	53.2	M:\Monica\MSDATA\Kinases\SB\04252008Solcomp\J2_100X\Kinases_SB_04252008Solcomp_J2_100X_combo_mascot_results_MWQcomp.html		1	-777.777	-777.777	M:\Monica\MSDATA\Kinases\SB\04252008Solcomp\J2_100X\m05012008_sbsoly_12_100x_j2_6.raw		17674215.98	1032.508735		517.2614125	TRUE	517.2618291	-777.777
-1	1	0	0.07	0.18	IPI:IPI00220327.3	66149	SPACER	SWISS-PROT:P04264|ENSEMBL:ENSP00000252244|REFSEQ:NP_006112|H-INV:HIT000261150|VEGA:OTTHUMP00000167602 Tax_Id=9606 Gene_Symbol=KRT1 Keratin, type II cytoskeletal 1	TLLEGEESR	517.2616	1032.5087	2	60	-777.777	-777.777	-777.777	-777.777	2161.561285	6.367046246	2173.0713	2166.636431	2166.834	187834.3841	1032.5087	517.2620167	1032.509508	1032.509072	FALSE			-777.777	-777.777	-777.777	1	40.8	M:\Monica\MSDATA\Kinases\SB\04252008Solcomp\J2_100X\Kinases_SB_04252008Solcomp_J2_100X_combo_mascot_results_MWQcomp.html		1	-777.777	-777.777	M:\Monica\MSDATA\Kinases\SB\04252008Solcomp\J2_100X\m05012008_sbsoly_12_100x_j2_3.raw		75058129.75	1032.508735		517.2614997	TRUE	517.2619164	-777.777
-1	1	0	0.07	0.18	IPI:IPI00220327.3	66149	SPACER	SWISS-PROT:P04264|ENSEMBL:ENSP00000252244|REFSEQ:NP_006112|H-INV:HIT000261150|VEGA:OTTHUMP00000167602 Tax_Id=9606 Gene_Symbol=KRT1 Keratin, type II cytoskeletal 1	TLLEGEESR	517.2613	1032.508	2	60	-777.777	-777.777	-777.777	-777.777	2138.6355	0	2154.0195	2145.821283	2145.1363	129489.1971	1032.5087	517.2617167	1032.508908	1032.508062	FALSE			-777.777	-777.777	-777.777	1	38.5	M:\Monica\MSDATA\Kinases\SB\04252008Solcomp\J2_100X\Kinases_SB_04252008Solcomp_J2_100X_combo_mascot_results_MWQcomp.html		1	-777.777	-777.777	M:\Monica\MSDATA\Kinases\SB\04252008Solcomp\J2_100X\m05012008_sbsoly_12_100x_j2_5.raw		14224369.28	1032.508735		517.2613191	TRUE	517.2617358	-777.777
-1	1	0	0.07	0.18	IPI:IPI00220327.3	66149	SPACER	SWISS-PROT:P04264|ENSEMBL:ENSP00000252244|REFSEQ:NP_006112|H-INV:HIT000261150|VEGA:OTTHUMP00000167602 Tax_Id=9606 Gene_Symbol=KRT1 Keratin, type II cytoskeletal 1	TLLEGEESR	517.2615	1032.5084	2	57	-777.777	-777.777	-777.777	-777.777	0	0	787.5762	0	0	0	1032.5087	517.2619167	1032.509308	0	FALSE			-777.777	-777.777	-777.777	1	35.7	M:\Monica\MSDATA\Kinases\SB\04252008Solcomp\J2_100X\Kinases_SB_04252008Solcomp_J2_100X_combo_mascot_results_MWQcomp.html		1	-777.777	-777.777	M:\Monica\MSDATA\Kinases\SB\04252008Solcomp\J2_100X\m05012008_sbsoly_12_100x_j2_1.raw		0	1032.508735		0	TRUE	0	-777.777
-1	1	0	0.07	0.18	IPI:IPI00220327.3	66149	SPACER	SWISS-PROT:P04264|ENSEMBL:ENSP00000252244|REFSEQ:NP_006112|H-INV:HIT000261150|VEGA:OTTHUMP00000167602 Tax_Id=9606 Gene_Symbol=KRT1 Keratin, type II cytoskeletal 1	TLLEGEESR	517.2615	1032.5084	2	51	-777.777	-777.777	-777.777	-777.777	0	0	2123.7648	0	0	0	1032.5087	517.2619167	1032.509308	0	FALSE			-777.777	-777.777	-777.777	1	32.1	M:\Monica\MSDATA\Kinases\SB\04252008Solcomp\J2_100X\Kinases_SB_04252008Solcomp_J2_100X_combo_mascot_results_MWQcomp.html		1	-777.777	-777.777	M:\Monica\MSDATA\Kinases\SB\04252008Solcomp\J2_100X\m05012008_sbsoly_12_100x_j2_6.raw		0	1032.508735		0	TRUE	0	-777.777
-1	1	0	0.07	0.18	IPI:IPI00220327.3	66149	SPACER	SWISS-PROT:P04264|ENSEMBL:ENSP00000252244|REFSEQ:NP_006112|H-INV:HIT000261150|VEGA:OTTHUMP00000167602 Tax_Id=9606 Gene_Symbol=KRT1 Keratin, type II cytoskeletal 1	TLLEGEESR	517.2615	1032.5085	2	48	-777.777	-777.777	-777.777	-777.777	0	0	2174.9496	0	0	0	1032.5087	517.2619167	1032.509308	0	FALSE			-777.777	-777.777	-777.777	1	29.4	M:\Monica\MSDATA\Kinases\SB\04252008Solcomp\J2_100X\Kinases_SB_04252008Solcomp_J2_100X_combo_mascot_results_MWQcomp.html		1	-777.777	-777.777	M:\Monica\MSDATA\Kinases\SB\04252008Solcomp\J2_100X\m05012008_sbsoly_12_100x_j2_5.raw		0	1032.508735		0	TRUE	0	-777.777
-1	1	0	0.07	0.18	IPI:IPI00220327.3	66149	SPACER	SWISS-PROT:P04264|ENSEMBL:ENSP00000252244|REFSEQ:NP_006112|H-INV:HIT000261150|VEGA:OTTHUMP00000167602 Tax_Id=9606 Gene_Symbol=KRT1 Keratin, type II cytoskeletal 1	TLLEGEESR	517.2616	1032.5086	2	46	-777.777	-777.777	-777.777	-777.777	0	0	2159.554	0	0	0	1032.5087	517.2620167	1032.509508	0	FALSE			-777.777	-777.777	-777.777	1	23.1	M:\Monica\MSDATA\Kinases\SB\04252008Solcomp\J2_100X\Kinases_SB_04252008Solcomp_J2_100X_combo_mascot_results_MWQcomp.html		1	-777.777	-777.777	M:\Monica\MSDATA\Kinases\SB\04252008Solcomp\J2_100X\m05012008_sbsoly_12_100x_j2_3.raw		0	1032.508735		0	TRUE	0	-777.777
-1	1	0	0.07	0.18	IPI:IPI00220327.3	66149	SPACER	SWISS-PROT:P04264|ENSEMBL:ENSP00000252244|REFSEQ:NP_006112|H-INV:HIT000261150|VEGA:OTTHUMP00000167602 Tax_Id=9606 Gene_Symbol=KRT1 Keratin, type II cytoskeletal 1	TLLEGEESR	517.2613	1032.508	2	42	-777.777	-777.777	-777.777	-777.777	0	0	2149.9771	0	0	0	1032.5087	517.2617167	1032.508908	0	FALSE			-777.777	-777.777	-777.777	1	21.8	M:\Monica\MSDATA\Kinases\SB\04252008Solcomp\J2_100X\Kinases_SB_04252008Solcomp_J2_100X_combo_mascot_results_MWQcomp.html		1	-777.777	-777.777	M:\Monica\MSDATA\Kinases\SB\04252008Solcomp\J2_100X\m05012008_sbsoly_12_100x_j2_6.raw		0	1032.508735		0	TRUE	0	-777.777
-1	1	0	0.07	0.18	IPI:IPI00220327.3	66149	SPACER	SWISS-PROT:P04264|ENSEMBL:ENSP00000252244|REFSEQ:NP_006112|H-INV:HIT000261150|VEGA:OTTHUMP00000167602 Tax_Id=9606 Gene_Symbol=KRT1 Keratin, type II cytoskeletal 1	TLLEGEESR	517.2614	1032.5083	2	40	-777.777	-777.777	-777.777	-777.777	2932.096955	48.08512473	2936.7676	2937.712042	2949.4607	711.69148	1032.5087	517.2618167	1032.509108	1032.509353	FALSE			-777.777	-777.777	-777.777	1	21.4	M:\Monica\MSDATA\Kinases\SB\04252008Solcomp\J2_100X\Kinases_SB_04252008Solcomp_J2_100X_combo_mascot_results_MWQcomp.html		1	-777.777	-777.777	M:\Monica\MSDATA\Kinases\SB\04252008Solcomp\J2_100X\m05012008_sbsoly_12_100x_j2_2.raw		321297.8955	1032.508735		517.2615453	TRUE	517.261962	-777.777
-1	1	0	0.07	0.18	IPI:IPI00220327.3	66149	SPACER	SWISS-PROT:P04264|ENSEMBL:ENSP00000252244|REFSEQ:NP_006112|H-INV:HIT000261150|VEGA:OTTHUMP00000167602 Tax_Id=9606 Gene_Symbol=KRT1 Keratin, type II cytoskeletal 1	TLLEGEESR	517.2614	1032.5082	2	38	-777.777	-777.777	-777.777	-777.777	0	0	2160.7436	0	0	0	1032.5087	517.2618167	1032.509108	0	FALSE			-777.777	-777.777	-777.777	1	15.7	M:\Monica\MSDATA\Kinases\SB\04252008Solcomp\J2_100X\Kinases_SB_04252008Solcomp_J2_100X_combo_mascot_results_MWQcomp.html		1	-777.777	-777.777	M:\Monica\MSDATA\Kinases\SB\04252008Solcomp\J2_100X\m05012008_sbsoly_12_100x_j2_6.raw		0	1032.508735		0	TRUE	0	-777.777
-1	1	0	0.07	0.18	IPI:IPI00220327.3	66149	SPACER	SWISS-PROT:P04264|ENSEMBL:ENSP00000252244|REFSEQ:NP_006112|H-INV:HIT000261150|VEGA:OTTHUMP00000167602 Tax_Id=9606 Gene_Symbol=KRT1 Keratin, type II cytoskeletal 1	TLLEGEESR	517.2617	1032.5088	2	37	-777.777	-777.777	-777.777	-777.777	2146.597873	4.040199998	2131.0299	2142.045483	2143.971	174525.8194	1032.5087	517.2621167	1032.509708	1032.509123	FALSE			-777.777	-777.777	-777.777	1	23.2	M:\Monica\MSDATA\Kinases\SB\04252008Solcomp\J2_100X\Kinases_SB_04252008Solcomp_J2_100X_combo_mascot_results_MWQcomp.html		1	-777.777	-777.777	M:\Monica\MSDATA\Kinases\SB\04252008Solcomp\J2_100X\m05012008_sbsoly_12_100x_j2_4.raw		61722202.5	1032.508735		517.261509	TRUE	517.2619257	-777.777
-1	1	0	0.07	0.18	IPI:IPI00220327.3	66149	SPACER	SWISS-PROT:P04264|ENSEMBL:ENSP00000252244|REFSEQ:NP_006112|H-INV:HIT000261150|VEGA:OTTHUMP00000167602 Tax_Id=9606 Gene_Symbol=KRT1 Keratin, type II cytoskeletal 1	TLLEGEESR	517.2605	1032.5064	2	32	-777.777	-777.777	-777.777	-777.777	0	0	2192.2002	0	0	0	1032.5087	517.2609167	1032.507308	0	FALSE			-777.777	-777.777	-777.777	1	16.3	M:\Monica\MSDATA\Kinases\SB\04252008Solcomp\J2_100X\Kinases_SB_04252008Solcomp_J2_100X_combo_mascot_results_MWQcomp.html		1	-777.777	-777.777	M:\Monica\MSDATA\Kinases\SB\04252008Solcomp\J2_100X\m05012008_sbsoly_12_100x_j2_6.raw		0	1032.508735		0	TRUE	0	-777.777
-1	1	0	0.07	0.18	IPI:IPI00220327.3	66149	SPACER	SWISS-PROT:P04264|ENSEMBL:ENSP00000252244|REFSEQ:NP_006112|H-INV:HIT000261150|VEGA:OTTHUMP00000167602 Tax_Id=9606 Gene_Symbol=KRT1 Keratin, type II cytoskeletal 1	TLLEGEESR	517.2614	1032.5083	2	30	-777.777	-777.777	-777.777	-777.777	0	0	2133.645	0	0	0	1032.5087	517.2618167	1032.509108	0	FALSE			-777.777	-777.777	-777.777	1	15	M:\Monica\MSDATA\Kinases\SB\04252008Solcomp\J2_100X\Kinases_SB_04252008Solcomp_J2_100X_combo_mascot_results_MWQcomp.html		1	-777.777	-777.777	M:\Monica\MSDATA\Kinases\SB\04252008Solcomp\J2_100X\m05012008_sbsoly_12_100x_j2_5.raw		0	1032.508735		0	TRUE	0	-777.777
-1	1	0	0.07	0.18	IPI:IPI00220327.3	66149	SPACER	SWISS-PROT:P04264|ENSEMBL:ENSP00000252244|REFSEQ:NP_006112|H-INV:HIT000261150|VEGA:OTTHUMP00000167602 Tax_Id=9606 Gene_Symbol=KRT1 Keratin, type II cytoskeletal 1	TLLEGEESR	517.2615	1032.5084	2	25	-777.777	-777.777	-777.777	-777.777	0	0	2192.6379	0	0	0	1032.5087	517.2619167	1032.509308	0	FALSE			-777.777	-777.777	-777.777	1	16.1	M:\Monica\MSDATA\Kinases\SB\04252008Solcomp\J2_100X\Kinases_SB_04252008Solcomp_J2_100X_combo_mascot_results_MWQcomp.html		1	-777.777	-777.777	M:\Monica\MSDATA\Kinases\SB\04252008Solcomp\J2_100X\m05012008_sbsoly_12_100x_j2_5.raw		0	1032.508735		0	TRUE	0	-777.777
-1	1	0	0.07	0.18	IPI:IPI00220327.3	66149	SPACER	SWISS-PROT:P04264|ENSEMBL:ENSP00000252244|REFSEQ:NP_006112|H-INV:HIT000261150|VEGA:OTTHUMP00000167602 Tax_Id=9606 Gene_Symbol=KRT1 Keratin, type II cytoskeletal 1	TLLEGEESR	517.2616	1032.5086	2	25	-777.777	-777.777	-777.777	-777.777	0	0	2215.9968	0	0	0	1032.5087	517.2620167	1032.509508	0	FALSE			-777.777	-777.777	-777.777	1	14.4	M:\Monica\MSDATA\Kinases\SB\04252008Solcomp\J2_100X\Kinases_SB_04252008Solcomp_J2_100X_combo_mascot_results_MWQcomp.html		1	-777.777	-777.777	M:\Monica\MSDATA\Kinases\SB\04252008Solcomp\J2_100X\m05012008_sbsoly_12_100x_j2_6.raw		0	1032.508735		0	TRUE	0	-777.777
-1	1	0	0.07	0.18	IPI:IPI00220327.3	66149	SPACER	SWISS-PROT:P04264|ENSEMBL:ENSP00000252244|REFSEQ:NP_006112|H-INV:HIT000261150|VEGA:OTTHUMP00000167602 Tax_Id=9606 Gene_Symbol=KRT1 Keratin, type II cytoskeletal 1	TLLEGEESR	517.2613	1032.508	2	24	-777.777	-777.777	-777.777	-777.777	0	0	2974.4735	0	0	0	1032.5087	517.2617167	1032.508908	0	FALSE			-777.777	-777.777	-777.777	1	7.4	M:\Monica\MSDATA\Kinases\SB\04252008Solcomp\J2_100X\Kinases_SB_04252008Solcomp_J2_100X_combo_mascot_results_MWQcomp.html		1	-777.777	-777.777	M:\Monica\MSDATA\Kinases\SB\04252008Solcomp\J2_100X\m05012008_sbsoly_12_100x_j2_2.raw		0	1032.508735		0	FALSE	0	-777.777
-1	1	0	0.07	0.18	IPI:IPI00220327.3	66149	SPACER	SWISS-PROT:P04264|ENSEMBL:ENSP00000252244|REFSEQ:NP_006112|H-INV:HIT000261150|VEGA:OTTHUMP00000167602 Tax_Id=9606 Gene_Symbol=KRT1 Keratin, type II cytoskeletal 1	TLLEGEESR	517.2616	1032.5086	2	23	-777.777	-777.777	-777.777	-777.777	0	0	2963.6863	0	0	0	1032.5087	517.2620167	1032.509508	0	FALSE			-777.777	-777.777	-777.777	1	11.6	M:\Monica\MSDATA\Kinases\SB\04252008Solcomp\J2_100X\Kinases_SB_04252008Solcomp_J2_100X_combo_mascot_results_MWQcomp.html		1	-777.777	-777.777	M:\Monica\MSDATA\Kinases\SB\04252008Solcomp\J2_100X\m05012008_sbsoly_12_100x_j2_2.raw		0	1032.508735		0	FALSE	0	-777.777
-1	1	0	0.07	0.18	IPI:IPI00220327.3	66149	SPACER	SWISS-PROT:P04264|ENSEMBL:ENSP00000252244|REFSEQ:NP_006112|H-INV:HIT000261150|VEGA:OTTHUMP00000167602 Tax_Id=9606 Gene_Symbol=KRT1 Keratin, type II cytoskeletal 1	TLLEGEESR	517.2637	1032.5129	2	19	-777.777	-777.777	-777.777	-777.777	0	0	2196.9046	0	0	0	1032.5087	517.2641167	1032.513708	0	FALSE			-777.777	-777.777	-777.777	1	9.4	M:\Monica\MSDATA\Kinases\SB\04252008Solcomp\J2_100X\Kinases_SB_04252008Solcomp_J2_100X_combo_mascot_results_MWQcomp.html		1	-777.777	-777.777	M:\Monica\MSDATA\Kinases\SB\04252008Solcomp\J2_100X\m05012008_sbsoly_12_100x_j2_5.raw		0	1032.508735		0	FALSE	0	-777.777
-1	1	0	0.07	0.18	IPI:IPI00220327.3	66149	SPACER	SWISS-PROT:P04264|ENSEMBL:ENSP00000252244|REFSEQ:NP_006112|H-INV:HIT000261150|VEGA:OTTHUMP00000167602 Tax_Id=9606 Gene_Symbol=KRT1 Keratin, type II cytoskeletal 1	TLLEGEESR	517.2616	1032.5086	2	12	-777.777	-777.777	-777.777	-777.777	0	0	2905.8511	0	0	0	1032.5087	517.2620167	1032.509508	0	FALSE			-777.777	-777.777	-777.777	1	2.3	M:\Monica\MSDATA\Kinases\SB\04252008Solcomp\J2_100X\Kinases_SB_04252008Solcomp_J2_100X_combo_mascot_results_MWQcomp.html		1	-777.777	-777.777	M:\Monica\MSDATA\Kinases\SB\04252008Solcomp\J2_100X\m05012008_sbsoly_12_100x_j2_2.raw		0	1032.508735		0	FALSE	0	-777.777
-1	1	0	0.07	0.18	IPI:IPI00220327.3	66149	SPACER	SWISS-PROT:P04264|ENSEMBL:ENSP00000252244|REFSEQ:NP_006112|H-INV:HIT000261150|VEGA:OTTHUMP00000167602 Tax_Id=9606 Gene_Symbol=KRT1 Keratin, type II cytoskeletal 1	TLLEGEESR	517.2612	1032.5079	2	12	-777.777	-777.777	-777.777	-777.777	0	0	2294.4786	0	0	0	1032.5087	517.2616167	1032.508708	0	FALSE			-777.777	-777.777	-777.777	1	2.4	M:\Monica\MSDATA\Kinases\SB\04252008Solcomp\J2_100X\Kinases_SB_04252008Solcomp_J2_100X_combo_mascot_results_MWQcomp.html		1	-777.777	-777.777	M:\Monica\MSDATA\Kinases\SB\04252008Solcomp\J2_100X\m05012008_sbsoly_12_100x_j2_6.raw		0	1032.508735		0	FALSE	0	-777.777
-1	1	0	0.07	0.18	IPI:IPI00220327.3	66149	SPACER	SWISS-PROT:P04264|ENSEMBL:ENSP00000252244|REFSEQ:NP_006112|H-INV:HIT000261150|VEGA:OTTHUMP00000167602 Tax_Id=9606 Gene_Symbol=KRT1 Keratin, type II cytoskeletal 1	TNAENEFVTIK	633.3227	1264.6309	2	75	-777.777	-777.777	-777.777	-777.777	0	0	2633.142	2638.803018	2638.8634	47165.79383	1264.6299	633.3226752	1264.630825	1264.629773	FALSE			-777.777	-777.777	-777.777	1	58.7	M:\Monica\MSDATA\Kinases\SB\04252008Solcomp\J2_100X\Kinases_SB_04252008Solcomp_J2_100X_combo_mascot_results_MWQcomp.html		1	-777.777	-777.777	M:\Monica\MSDATA\Kinases\SB\04252008Solcomp\J2_100X\m05012008_sbsoly_12_100x_j2_1.raw		0	1264.629915		633.3226726	TRUE	633.3226479	-777.777
-1	1	0	0.07	0.18	IPI:IPI00220327.3	66149	SPACER	SWISS-PROT:P04264|ENSEMBL:ENSP00000252244|REFSEQ:NP_006112|H-INV:HIT000261150|VEGA:OTTHUMP00000167602 Tax_Id=9606 Gene_Symbol=KRT1 Keratin, type II cytoskeletal 1	TNAENEFVTIK	633.3203	1264.626	2	75	-777.777	-777.777	-777.777	-777.777	0	0	2661.8048	2654.340463	2654.5339	61714.67789	1264.6299	633.3202752	1264.626025	1264.627091	FALSE			-777.777	-777.777	-777.777	1	60.6	M:\Monica\MSDATA\Kinases\SB\04252008Solcomp\J2_100X\Kinases_SB_04252008Solcomp_J2_100X_combo_mascot_results_MWQcomp.html		1	-777.777	-777.777	M:\Monica\MSDATA\Kinases\SB\04252008Solcomp\J2_100X\m05012008_sbsoly_12_100x_j2_6.raw		0	1264.629915		633.3202971	TRUE	633.3202724	-777.777
-1	1	0	0.07	0.18	IPI:IPI00220327.3	66149	SPACER	SWISS-PROT:P04264|ENSEMBL:ENSP00000252244|REFSEQ:NP_006112|H-INV:HIT000261150|VEGA:OTTHUMP00000167602 Tax_Id=9606 Gene_Symbol=KRT1 Keratin, type II cytoskeletal 1	TNAENEFVTIK	633.3204	1264.6263	2	75	-777.777	-777.777	-777.777	-777.777	0	0	2646.3236	0	0	0	1264.6299	633.3203752	1264.626225	0	FALSE			-777.777	-777.777	-777.777	1	61.8	M:\Monica\MSDATA\Kinases\SB\04252008Solcomp\J2_100X\Kinases_SB_04252008Solcomp_J2_100X_combo_mascot_results_MWQcomp.html		1	-777.777	-777.777	M:\Monica\MSDATA\Kinases\SB\04252008Solcomp\J2_100X\m05012008_sbsoly_12_100x_j2_6.raw		0	1264.629915		0	TRUE	0	-777.777
-1	1	0	0.07	0.18	IPI:IPI00220327.3	66149	SPACER	SWISS-PROT:P04264|ENSEMBL:ENSP00000252244|REFSEQ:NP_006112|H-INV:HIT000261150|VEGA:OTTHUMP00000167602 Tax_Id=9606 Gene_Symbol=KRT1 Keratin, type II cytoskeletal 1	TNAENEFVTIK	633.3227	1264.6309	2	72	-777.777	-777.777	-777.777	-777.777	2621.486735	9.464753118	2615.3629	2620.633803	2620.6641	138085.4983	1264.6299	633.3226752	1264.630825	1264.630183	FALSE			-777.777	-777.777	-777.777	1	57.5	M:\Monica\MSDATA\Kinases\SB\04252008Solcomp\J2_100X\Kinases_SB_04252008Solcomp_J2_100X_combo_mascot_results_MWQcomp.html		1	-777.777	-777.777	M:\Monica\MSDATA\Kinases\SB\04252008Solcomp\J2_100X\m05012008_sbsoly_12_100x_j2_3.raw		46104560.97	1264.629915		633.3227468	TRUE	633.322722	-777.777
-1	1	0	0.07	0.18	IPI:IPI00220327.3	66149	SPACER	SWISS-PROT:P04264|ENSEMBL:ENSP00000252244|REFSEQ:NP_006112|H-INV:HIT000261150|VEGA:OTTHUMP00000167602 Tax_Id=9606 Gene_Symbol=KRT1 Keratin, type II cytoskeletal 1	TNAENEFVTIK	633.3205	1264.6264	2	69	-777.777	-777.777	-777.777	-777.777	2639.533334	11.63893846	2630.5245	2637.973628	2637.8685	144990.0372	1264.6299	633.3204752	1264.626425	1264.62814	FALSE			-777.777	-777.777	-777.777	1	54.1	M:\Monica\MSDATA\Kinases\SB\04252008Solcomp\J2_100X\Kinases_SB_04252008Solcomp_J2_100X_combo_mascot_results_MWQcomp.html		1	-777.777	-777.777	M:\Monica\MSDATA\Kinases\SB\04252008Solcomp\J2_100X\m05012008_sbsoly_12_100x_j2_5.raw		49025951.13	1264.629915		633.321405	TRUE	633.3213803	-777.777
-1	1	0	0.07	0.18	IPI:IPI00220327.3	66149	SPACER	SWISS-PROT:P04264|ENSEMBL:ENSP00000252244|REFSEQ:NP_006112|H-INV:HIT000261150|VEGA:OTTHUMP00000167602 Tax_Id=9606 Gene_Symbol=KRT1 Keratin, type II cytoskeletal 1	TNAENEFVTIK	633.3214	1264.6283	2	68	-777.777	-777.777	-777.777	-777.777	0	0	2644.6806	0	0	0	1264.6299	633.3213752	1264.628225	0	FALSE			-777.777	-777.777	-777.777	1	53.2	M:\Monica\MSDATA\Kinases\SB\04252008Solcomp\J2_100X\Kinases_SB_04252008Solcomp_J2_100X_combo_mascot_results_MWQcomp.html		1	-777.777	-777.777	M:\Monica\MSDATA\Kinases\SB\04252008Solcomp\J2_100X\m05012008_sbsoly_12_100x_j2_5.raw		0	1264.629915		0	TRUE	0	-777.777
-1	1	0	0.07	0.18	IPI:IPI00220327.3	66149	SPACER	SWISS-PROT:P04264|ENSEMBL:ENSP00000252244|REFSEQ:NP_006112|H-INV:HIT000261150|VEGA:OTTHUMP00000167602 Tax_Id=9606 Gene_Symbol=KRT1 Keratin, type II cytoskeletal 1	TNAENEFVTIK	633.323	1264.6314	2	59	-777.777	-777.777	-777.777	-777.777	2610.055954	11.1494	2606.0021	2611.874136	2612.8646	209790.0319	1264.6299	633.3229752	1264.631425	1264.630132	FALSE			-777.777	-777.777	-777.777	1	46.1	M:\Monica\MSDATA\Kinases\SB\04252008Solcomp\J2_100X\Kinases_SB_04252008Solcomp_J2_100X_combo_mascot_results_MWQcomp.html		1	-777.777	-777.777	M:\Monica\MSDATA\Kinases\SB\04252008Solcomp\J2_100X\m05012008_sbsoly_12_100x_j2_4.raw		71079619.56	1264.629915		633.3227399	TRUE	633.3227152	-777.777
-1	1	0	0.07	0.18	IPI:IPI00220327.3	66149	SPACER	SWISS-PROT:P04264|ENSEMBL:ENSP00000252244|REFSEQ:NP_006112|H-INV:HIT000261150|VEGA:OTTHUMP00000167602 Tax_Id=9606 Gene_Symbol=KRT1 Keratin, type II cytoskeletal 1	TNAENEFVTIK	633.3227	1264.6309	2	54	-777.777	-777.777	-777.777	-777.777	3251.807138	13.302	3217.2408	3232.638364	3229.364	1562.604715	1264.6299	633.3226752	1264.630825	1264.629565	FALSE			-777.777	-777.777	-777.777	1	37.3	M:\Monica\MSDATA\Kinases\SB\04252008Solcomp\J2_100X\Kinases_SB_04252008Solcomp_J2_100X_combo_mascot_results_MWQcomp.html		1	-777.777	-777.777	M:\Monica\MSDATA\Kinases\SB\04252008Solcomp\J2_100X\m05012008_sbsoly_12_100x_j2_2.raw		280684.4203	1264.629915		633.3226311	TRUE	633.3226063	-777.777
-1	1	0	0.07	0.18	IPI:IPI00220327.3	66149	SPACER	SWISS-PROT:P04264|ENSEMBL:ENSP00000252244|REFSEQ:NP_006112|H-INV:HIT000261150|VEGA:OTTHUMP00000167602 Tax_Id=9606 Gene_Symbol=KRT1 Keratin, type II cytoskeletal 1	TNAENEFVTIK	633.3228	1264.631	2	53	-777.777	-777.777	-777.777	-777.777	0	0	3250.2196	0	0	0	1264.6299	633.3227752	1264.631025	0	FALSE			-777.777	-777.777	-777.777	1	41.5	M:\Monica\MSDATA\Kinases\SB\04252008Solcomp\J2_100X\Kinases_SB_04252008Solcomp_J2_100X_combo_mascot_results_MWQcomp.html		1	-777.777	-777.777	M:\Monica\MSDATA\Kinases\SB\04252008Solcomp\J2_100X\m05012008_sbsoly_12_100x_j2_2.raw		0	1264.629915		0	TRUE	0	-777.777
-1	1	0	0.07	0.18	IPI:IPI00220327.3	66149	SPACER	SWISS-PROT:P04264|ENSEMBL:ENSP00000252244|REFSEQ:NP_006112|H-INV:HIT000261150|VEGA:OTTHUMP00000167602 Tax_Id=9606 Gene_Symbol=KRT1 Keratin, type II cytoskeletal 1	TNAENEFVTIK	633.3229	1264.6313	2	47	-777.777	-777.777	-777.777	-777.777	0	0	2650.8996	0	0	0	1264.6299	633.3228752	1264.631225	0	FALSE			-777.777	-777.777	-777.777	1	31.6	M:\Monica\MSDATA\Kinases\SB\04252008Solcomp\J2_100X\Kinases_SB_04252008Solcomp_J2_100X_combo_mascot_results_MWQcomp.html		1	-777.777	-777.777	M:\Monica\MSDATA\Kinases\SB\04252008Solcomp\J2_100X\m05012008_sbsoly_12_100x_j2_1.raw		0	1264.629915		0	TRUE	0	-777.777
-1	1	0	0.07	0.18	IPI:IPI00220327.3	66149	SPACER	SWISS-PROT:P04264|ENSEMBL:ENSP00000252244|REFSEQ:NP_006112|H-INV:HIT000261150|VEGA:OTTHUMP00000167602 Tax_Id=9606 Gene_Symbol=KRT1 Keratin, type II cytoskeletal 1	TNAENEFVTIK	633.3227	1264.6309	2	44	-777.777	-777.777	-777.777	-777.777	0	0	2633.2823	0	0	0	1264.6299	633.3226752	1264.630825	0	FALSE			-777.777	-777.777	-777.777	1	32.8	M:\Monica\MSDATA\Kinases\SB\04252008Solcomp\J2_100X\Kinases_SB_04252008Solcomp_J2_100X_combo_mascot_results_MWQcomp.html		1	-777.777	-777.777	M:\Monica\MSDATA\Kinases\SB\04252008Solcomp\J2_100X\m05012008_sbsoly_12_100x_j2_6.raw		0	1264.629915		0	TRUE	0	-777.777
-1	1	0	0.07	0.18	IPI:IPI00220327.3	66149	SPACER	SWISS-PROT:P04264|ENSEMBL:ENSP00000252244|REFSEQ:NP_006112|H-INV:HIT000261150|VEGA:OTTHUMP00000167602 Tax_Id=9606 Gene_Symbol=KRT1 Keratin, type II cytoskeletal 1	TNAENEFVTIKK	697.3687	1392.7228	2	76	-777.777	-777.777	-777.777	-777.777	0	0	2368.4102	2374.56617	2373.2081	297901.0664	1392.7248	697.3684316	1392.722338	1392.722479	FALSE			-777.777	-777.777	-777.777	1	56.6	M:\Monica\MSDATA\Kinases\SB\04252008Solcomp\J2_100X\Kinases_SB_04252008Solcomp_J2_100X_combo_mascot_results_MWQcomp.html		1	-777.777	-777.777	M:\Monica\MSDATA\Kinases\SB\04252008Solcomp\J2_100X\m05012008_sbsoly_12_100x_j2_4.raw		0	1392.724875		697.3686402	TRUE	697.3683718	-777.777
-1	1	0	0.07	0.18	IPI:IPI00220327.3	66149	SPACER	SWISS-PROT:P04264|ENSEMBL:ENSP00000252244|REFSEQ:NP_006112|H-INV:HIT000261150|VEGA:OTTHUMP00000167602 Tax_Id=9606 Gene_Symbol=KRT1 Keratin, type II cytoskeletal 1	TNAENEFVTIKK	697.37	1392.7255	2	70	-777.777	-777.777	-777.777	-777.777	0	0	2395.515	2400.756769	2401.7385	92615.10136	1392.7248	697.3697316	1392.724938	1392.722492	FALSE			-777.777	-777.777	-777.777	1	48.7	M:\Monica\MSDATA\Kinases\SB\04252008Solcomp\J2_100X\Kinases_SB_04252008Solcomp_J2_100X_combo_mascot_results_MWQcomp.html		1	-777.777	-777.777	M:\Monica\MSDATA\Kinases\SB\04252008Solcomp\J2_100X\m05012008_sbsoly_12_100x_j2_5.raw		0	1392.724875		697.3686422	TRUE	697.3683738	-777.777
-1	1	0	0.07	0.18	IPI:IPI00220327.3	66149	SPACER	SWISS-PROT:P04264|ENSEMBL:ENSP00000252244|REFSEQ:NP_006112|H-INV:HIT000261150|VEGA:OTTHUMP00000167602 Tax_Id=9606 Gene_Symbol=KRT1 Keratin, type II cytoskeletal 1	TNAENEFVTIKK	697.3685	1392.7225	2	70	-777.777	-777.777	-777.777	-777.777	0	0	2413.9794	2419.983256	2419.0786	33988.43219	1392.7248	697.3682316	1392.721938	1392.721039	FALSE			-777.777	-777.777	-777.777	1	46.9	M:\Monica\MSDATA\Kinases\SB\04252008Solcomp\J2_100X\Kinases_SB_04252008Solcomp_J2_100X_combo_mascot_results_MWQcomp.html		1	-777.777	-777.777	M:\Monica\MSDATA\Kinases\SB\04252008Solcomp\J2_100X\m05012008_sbsoly_12_100x_j2_6.raw		0	1392.724875		697.3683268	TRUE	697.3680584	-777.777
-1	1	0	0.07	0.18	IPI:IPI00220327.3	66149	SPACER	SWISS-PROT:P04264|ENSEMBL:ENSP00000252244|REFSEQ:NP_006112|H-INV:HIT000261150|VEGA:OTTHUMP00000167602 Tax_Id=9606 Gene_Symbol=KRT1 Keratin, type II cytoskeletal 1	TNAENEFVTIKK	697.3687	1392.7229	2	67	-777.777	-777.777	-777.777	-777.777	0	0	2380.9561	0	0	0	1392.7248	697.3684316	1392.722338	0	FALSE			-777.777	-777.777	-777.777	1	51.6	M:\Monica\MSDATA\Kinases\SB\04252008Solcomp\J2_100X\Kinases_SB_04252008Solcomp_J2_100X_combo_mascot_results_MWQcomp.html		1	-777.777	-777.777	M:\Monica\MSDATA\Kinases\SB\04252008Solcomp\J2_100X\m05012008_sbsoly_12_100x_j2_4.raw		0	1392.724875		0	TRUE	0	-777.777
-1	1	0	0.07	0.18	IPI:IPI00220327.3	66149	SPACER	SWISS-PROT:P04264|ENSEMBL:ENSP00000252244|REFSEQ:NP_006112|H-INV:HIT000261150|VEGA:OTTHUMP00000167602 Tax_Id=9606 Gene_Symbol=KRT1 Keratin, type II cytoskeletal 1	TNAENEFVTIKK	697.369	1392.7235	2	67	-777.777	-777.777	-777.777	-777.777	2380.6143	0	2373.8314	2379.606422	2378.7557	251132.236	1392.7248	697.3687316	1392.722938	1392.723578	FALSE			-777.777	-777.777	-777.777	1	42.2	M:\Monica\MSDATA\Kinases\SB\04252008Solcomp\J2_100X\Kinases_SB_04252008Solcomp_J2_100X_combo_mascot_results_MWQcomp.html		1	-777.777	-777.777	M:\Monica\MSDATA\Kinases\SB\04252008Solcomp\J2_100X\m05012008_sbsoly_12_100x_j2_3.raw		61639069.92	1392.724875		697.3688317	TRUE	697.3685633	-777.777
-1	1	0	0.07	0.18	IPI:IPI00220327.3	66149	SPACER	SWISS-PROT:P04264|ENSEMBL:ENSP00000252244|REFSEQ:NP_006112|H-INV:HIT000261150|VEGA:OTTHUMP00000167602 Tax_Id=9606 Gene_Symbol=KRT1 Keratin, type II cytoskeletal 1	TNAENEFVTIKK	697.3689	1392.7233	2	55	-777.777	-777.777	-777.777	-777.777	0	0	2382.4273	2391.685505	2392.4784	27774.81163	1392.7248	697.3686316	1392.722738	1392.722361	FALSE			-777.777	-777.777	-777.777	1	44.9	M:\Monica\MSDATA\Kinases\SB\04252008Solcomp\J2_100X\Kinases_SB_04252008Solcomp_J2_100X_combo_mascot_results_MWQcomp.html		1	-777.777	-777.777	M:\Monica\MSDATA\Kinases\SB\04252008Solcomp\J2_100X\m05012008_sbsoly_12_100x_j2_1.raw		0	1392.724875		697.3686207	TRUE	697.3683523	-777.777
-1	1	0	0.07	0.18	IPI:IPI00220327.3	66149	SPACER	SWISS-PROT:P04264|ENSEMBL:ENSP00000252244|REFSEQ:NP_006112|H-INV:HIT000261150|VEGA:OTTHUMP00000167602 Tax_Id=9606 Gene_Symbol=KRT1 Keratin, type II cytoskeletal 1	TNAENEFVTIKK	697.37	1392.7254	2	48	-777.777	-777.777	-777.777	-777.777	0	0	2406.6156	0	0	0	1392.7248	697.3697316	1392.724938	0	FALSE			-777.777	-777.777	-777.777	1	40.4	M:\Monica\MSDATA\Kinases\SB\04252008Solcomp\J2_100X\Kinases_SB_04252008Solcomp_J2_100X_combo_mascot_results_MWQcomp.html		1	-777.777	-777.777	M:\Monica\MSDATA\Kinases\SB\04252008Solcomp\J2_100X\m05012008_sbsoly_12_100x_j2_1.raw		0	1392.724875		0	TRUE	0	-777.777
-1	1	0	0.07	0.18	IPI:IPI00220327.3	66149	SPACER	SWISS-PROT:P04264|ENSEMBL:ENSP00000252244|REFSEQ:NP_006112|H-INV:HIT000261150|VEGA:OTTHUMP00000167602 Tax_Id=9606 Gene_Symbol=KRT1 Keratin, type II cytoskeletal 1	TNAENEFVTIKK	697.3703	1392.7261	2	47	-777.777	-777.777	-777.777	-777.777	3559.208307	37.35029259	3548.0137	3552.238414	3552.7618	2278.129364	1392.7248	697.3700316	1392.725538	1392.724861	FALSE			-777.777	-777.777	-777.777	1	33.3	M:\Monica\MSDATA\Kinases\SB\04252008Solcomp\J2_100X\Kinases_SB_04252008Solcomp_J2_100X_combo_mascot_results_MWQcomp.html		1	-777.777	-777.777	M:\Monica\MSDATA\Kinases\SB\04252008Solcomp\J2_100X\m05012008_sbsoly_12_100x_j2_2.raw		572365.0625	1392.724875		697.3690406	TRUE	697.3687722	-777.777
-1	1	0	0.07	0.18	IPI:IPI00220327.3	66149	SPACER	SWISS-PROT:P04264|ENSEMBL:ENSP00000252244|REFSEQ:NP_006112|H-INV:HIT000261150|VEGA:OTTHUMP00000167602 Tax_Id=9606 Gene_Symbol=KRT1 Keratin, type II cytoskeletal 1	TNAENEFVTIKK	697.369	1392.7235	2	40	-777.777	-777.777	-777.777	-777.777	0	0	2432.5158	0	0	0	1392.7248	697.3687316	1392.722938	0	FALSE			-777.777	-777.777	-777.777	1	26.9	M:\Monica\MSDATA\Kinases\SB\04252008Solcomp\J2_100X\Kinases_SB_04252008Solcomp_J2_100X_combo_mascot_results_MWQcomp.html		1	-777.777	-777.777	M:\Monica\MSDATA\Kinases\SB\04252008Solcomp\J2_100X\m05012008_sbsoly_12_100x_j2_6.raw		0	1392.724875		0	TRUE	0	-777.777
-1	1	0	0.07	0.18	IPI:IPI00220327.3	66149	SPACER	SWISS-PROT:P04264|ENSEMBL:ENSP00000252244|REFSEQ:NP_006112|H-INV:HIT000261150|VEGA:OTTHUMP00000167602 Tax_Id=9606 Gene_Symbol=KRT1 Keratin, type II cytoskeletal 1	TNAENEFVTIKK	697.3701	1392.7257	2	32	-777.777	-777.777	-777.777	-777.777	0	0	3534.9256	0	0	0	1392.7248	697.3698316	1392.725138	0	FALSE			-777.777	-777.777	-777.777	1	19.6	M:\Monica\MSDATA\Kinases\SB\04252008Solcomp\J2_100X\Kinases_SB_04252008Solcomp_J2_100X_combo_mascot_results_MWQcomp.html		1	-777.777	-777.777	M:\Monica\MSDATA\Kinases\SB\04252008Solcomp\J2_100X\m05012008_sbsoly_12_100x_j2_2.raw		0	1392.724875		0	TRUE	0	-777.777
-1	1	0	0.07	0.18	IPI:IPI00220327.3	66149	SPACER	SWISS-PROT:P04264|ENSEMBL:ENSP00000252244|REFSEQ:NP_006112|H-INV:HIT000261150|VEGA:OTTHUMP00000167602 Tax_Id=9606 Gene_Symbol=KRT1 Keratin, type II cytoskeletal 1	TNAENEFVTIKK	697.3691	1392.7236	2	31	-777.777	-777.777	-777.777	-777.777	0	0	2388.9027	0	0	0	1392.7248	697.3688316	1392.723138	0	FALSE			-777.777	-777.777	-777.777	1	18.4	M:\Monica\MSDATA\Kinases\SB\04252008Solcomp\J2_100X\Kinases_SB_04252008Solcomp_J2_100X_combo_mascot_results_MWQcomp.html		1	-777.777	-777.777	M:\Monica\MSDATA\Kinases\SB\04252008Solcomp\J2_100X\m05012008_sbsoly_12_100x_j2_2.raw		0	1392.724875		0	TRUE	0	-777.777
-1	1	0	0.07	0.18	IPI:IPI00220327.3	66149	SPACER	SWISS-PROT:P04264|ENSEMBL:ENSP00000252244|REFSEQ:NP_006112|H-INV:HIT000261150|VEGA:OTTHUMP00000167602 Tax_Id=9606 Gene_Symbol=KRT1 Keratin, type II cytoskeletal 1	TNAENEFVTIKK	465.249	1392.7251	3	51	-777.777	-777.777	-777.777	-777.777	0	0	2404.0216	2391.577453	2392.4784	37039.58946	1392.7248	465.2496145	1392.727055	1392.724144	FALSE			-777.777	-777.777	-777.777	1	44.3	M:\Monica\MSDATA\Kinases\SB\04252008Solcomp\J2_100X\Kinases_SB_04252008Solcomp_J2_100X_combo_mascot_results_MWQcomp.html		1	-777.777	-777.777	M:\Monica\MSDATA\Kinases\SB\04252008Solcomp\J2_100X\m05012008_sbsoly_12_100x_j2_1.raw		0	1392.724875		465.2475714	TRUE	465.2481859	-777.777
-1	1	0	0.07	0.18	IPI:IPI00220327.3	66149	SPACER	SWISS-PROT:P04264|ENSEMBL:ENSP00000252244|REFSEQ:NP_006112|H-INV:HIT000261150|VEGA:OTTHUMP00000167602 Tax_Id=9606 Gene_Symbol=KRT1 Keratin, type II cytoskeletal 1	TNAENEFVTIKK	465.2482	1392.7229	3	47	-777.777	-777.777	-777.777	-777.777	0	0	2379.1086	2374.646868	2373.2081	221418.2198	1392.7248	465.2488145	1392.724655	1392.724732	FALSE			-777.777	-777.777	-777.777	1	33	M:\Monica\MSDATA\Kinases\SB\04252008Solcomp\J2_100X\Kinases_SB_04252008Solcomp_J2_100X_combo_mascot_results_MWQcomp.html		1	-777.777	-777.777	M:\Monica\MSDATA\Kinases\SB\04252008Solcomp\J2_100X\m05012008_sbsoly_12_100x_j2_4.raw		0	1392.724875		465.2482367	TRUE	465.2488512	-777.777
-1	1	0	0.07	0.18	IPI:IPI00220327.3	66149	SPACER	SWISS-PROT:P04264|ENSEMBL:ENSP00000252244|REFSEQ:NP_006112|H-INV:HIT000261150|VEGA:OTTHUMP00000167602 Tax_Id=9606 Gene_Symbol=KRT1 Keratin, type II cytoskeletal 1	TNAENEFVTIKK	465.2489	1392.7248	3	43	-777.777	-777.777	-777.777	-777.777	0	0	2368.1436	0	0	0	1392.7248	465.2495145	1392.726755	0	FALSE			-777.777	-777.777	-777.777	1	30	M:\Monica\MSDATA\Kinases\SB\04252008Solcomp\J2_100X\Kinases_SB_04252008Solcomp_J2_100X_combo_mascot_results_MWQcomp.html		1	-777.777	-777.777	M:\Monica\MSDATA\Kinases\SB\04252008Solcomp\J2_100X\m05012008_sbsoly_12_100x_j2_4.raw		0	1392.724875		0	TRUE	0	-777.777
-1	1	0	0.07	0.18	IPI:IPI00220327.3	66149	SPACER	SWISS-PROT:P04264|ENSEMBL:ENSP00000252244|REFSEQ:NP_006112|H-INV:HIT000261150|VEGA:OTTHUMP00000167602 Tax_Id=9606 Gene_Symbol=KRT1 Keratin, type II cytoskeletal 1	TNAENEFVTIKK	465.2489	1392.7249	3	43	-777.777	-777.777	-777.777	-777.777	0	0	2379.7648	0	0	0	1392.7248	465.2495145	1392.726755	0	FALSE			-777.777	-777.777	-777.777	1	30.1	M:\Monica\MSDATA\Kinases\SB\04252008Solcomp\J2_100X\Kinases_SB_04252008Solcomp_J2_100X_combo_mascot_results_MWQcomp.html		1	-777.777	-777.777	M:\Monica\MSDATA\Kinases\SB\04252008Solcomp\J2_100X\m05012008_sbsoly_12_100x_j2_1.raw		0	1392.724875		0	TRUE	0	-777.777
-1	1	0	0.07	0.18	IPI:IPI00220327.3	66149	SPACER	SWISS-PROT:P04264|ENSEMBL:ENSP00000252244|REFSEQ:NP_006112|H-INV:HIT000261150|VEGA:OTTHUMP00000167602 Tax_Id=9606 Gene_Symbol=KRT1 Keratin, type II cytoskeletal 1	TNAENEFVTIKK	465.2489	1392.7248	3	41	-777.777	-777.777	-777.777	-777.777	2384.3632	0	2374.0976	2379.593602	2378.7557	114706.0983	1392.7248	465.2495145	1392.726755	1392.726362	FALSE			-777.777	-777.777	-777.777	1	26	M:\Monica\MSDATA\Kinases\SB\04252008Solcomp\J2_100X\Kinases_SB_04252008Solcomp_J2_100X_combo_mascot_results_MWQcomp.html		1	-777.777	-777.777	M:\Monica\MSDATA\Kinases\SB\04252008Solcomp\J2_100X\m05012008_sbsoly_12_100x_j2_3.raw		17785989.5	1392.724875		465.2490279	TRUE	465.2496425	-777.777
-1	1	0	0.07	0.18	IPI:IPI00220327.3	66149	SPACER	SWISS-PROT:P04264|ENSEMBL:ENSP00000252244|REFSEQ:NP_006112|H-INV:HIT000261150|VEGA:OTTHUMP00000167602 Tax_Id=9606 Gene_Symbol=KRT1 Keratin, type II cytoskeletal 1	TNAENEFVTIKK	465.2489	1392.7248	3	38	-777.777	-777.777	-777.777	-777.777	0	0	2394.6811	2400.65241	2399.7754	78971.56838	1392.7248	465.2495145	1392.726755	1392.724327	FALSE			-777.777	-777.777	-777.777	1	30.1	M:\Monica\MSDATA\Kinases\SB\04252008Solcomp\J2_100X\Kinases_SB_04252008Solcomp_J2_100X_combo_mascot_results_MWQcomp.html		1	-777.777	-777.777	M:\Monica\MSDATA\Kinases\SB\04252008Solcomp\J2_100X\m05012008_sbsoly_12_100x_j2_5.raw		0	1392.724875		465.2475969	TRUE	465.2482114	-777.777
-1	1	0	0.07	0.18	IPI:IPI00220327.3	66149	SPACER	SWISS-PROT:P04264|ENSEMBL:ENSP00000252244|REFSEQ:NP_006112|H-INV:HIT000261150|VEGA:OTTHUMP00000167602 Tax_Id=9606 Gene_Symbol=KRT1 Keratin, type II cytoskeletal 1	TNAENEFVTIKK	465.2474	1392.7204	3	33	-777.777	-777.777	-777.777	-777.777	0	0	2413.6755	2419.980933	2419.0786	25039.47983	1392.7248	465.2480145	1392.722255	1392.722953	FALSE			-777.777	-777.777	-777.777	1	19.8	M:\Monica\MSDATA\Kinases\SB\04252008Solcomp\J2_100X\Kinases_SB_04252008Solcomp_J2_100X_combo_mascot_results_MWQcomp.html		1	-777.777	-777.777	M:\Monica\MSDATA\Kinases\SB\04252008Solcomp\J2_100X\m05012008_sbsoly_12_100x_j2_6.raw		0	1392.724875		465.2474267	TRUE	465.2480412	-777.777
-1	1	0	0.07	0.18	IPI:IPI00220327.3	66149	SPACER	SWISS-PROT:P04264|ENSEMBL:ENSP00000252244|REFSEQ:NP_006112|H-INV:HIT000261150|VEGA:OTTHUMP00000167602 Tax_Id=9606 Gene_Symbol=KRT1 Keratin, type II cytoskeletal 1	TNAENEFVTIKK	465.2491	1392.7254	3	32	-777.777	-777.777	-777.777	-777.777	3554.029825	41.74321709	3557.58	3551.838823	3552.7618	3865.890414	1392.7248	465.2497145	1392.727355	1392.72561	FALSE			-777.777	-777.777	-777.777	1	22.6	M:\Monica\MSDATA\Kinases\SB\04252008Solcomp\J2_100X\Kinases_SB_04252008Solcomp_J2_100X_combo_mascot_results_MWQcomp.html		1	-777.777	-777.777	M:\Monica\MSDATA\Kinases\SB\04252008Solcomp\J2_100X\m05012008_sbsoly_12_100x_j2_2.raw		2134081.305	1392.724875		465.2489388	TRUE	465.2495533	-777.777
-1	1	0	0.07	0.18	IPI:IPI00220327.3	66149	SPACER	SWISS-PROT:P04264|ENSEMBL:ENSP00000252244|REFSEQ:NP_006112|H-INV:HIT000261150|VEGA:OTTHUMP00000167602 Tax_Id=9606 Gene_Symbol=KRT1 Keratin, type II cytoskeletal 1	TNAENEFVTIKK	465.2475	1392.7208	3	31	-777.777	-777.777	-777.777	-777.777	0	0	2430.3455	0	0	0	1392.7248	465.2481145	1392.722555	0	FALSE			-777.777	-777.777	-777.777	1	22.8	M:\Monica\MSDATA\Kinases\SB\04252008Solcomp\J2_100X\Kinases_SB_04252008Solcomp_J2_100X_combo_mascot_results_MWQcomp.html		1	-777.777	-777.777	M:\Monica\MSDATA\Kinases\SB\04252008Solcomp\J2_100X\m05012008_sbsoly_12_100x_j2_6.raw		0	1392.724875		0	TRUE	0	-777.777
-1	1	0	0.07	0.18	IPI:IPI00220327.3	66149	SPACER	SWISS-PROT:P04264|ENSEMBL:ENSP00000252244|REFSEQ:NP_006112|H-INV:HIT000261150|VEGA:OTTHUMP00000167602 Tax_Id=9606 Gene_Symbol=KRT1 Keratin, type II cytoskeletal 1	TNAENEFVTIKK	465.2476	1392.7209	3	22	-777.777	-777.777	-777.777	-777.777	0	0	2415.596	0	0	0	1392.7248	465.2482145	1392.722855	0	FALSE			-777.777	-777.777	-777.777	1	12.2	M:\Monica\MSDATA\Kinases\SB\04252008Solcomp\J2_100X\Kinases_SB_04252008Solcomp_J2_100X_combo_mascot_results_MWQcomp.html		1	-777.777	-777.777	M:\Monica\MSDATA\Kinases\SB\04252008Solcomp\J2_100X\m05012008_sbsoly_12_100x_j2_5.raw		0	1392.724875		0	FALSE	0	-777.777
-1	1	0	0.07	0.18	IPI:IPI00220327.3	66149	SPACER	SWISS-PROT:P04264|ENSEMBL:ENSP00000252244|REFSEQ:NP_006112|H-INV:HIT000261150|VEGA:OTTHUMP00000167602 Tax_Id=9606 Gene_Symbol=KRT1 Keratin, type II cytoskeletal 1	TNAENEFVTIKK	465.2475	1392.7207	3	18	-777.777	-777.777	-777.777	-777.777	0	0	2416.1903	0	0	0	1392.7248	465.2481145	1392.722555	0	FALSE			-777.777	-777.777	-777.777	1	6.1	M:\Monica\MSDATA\Kinases\SB\04252008Solcomp\J2_100X\Kinases_SB_04252008Solcomp_J2_100X_combo_mascot_results_MWQcomp.html		1	-777.777	-777.777	M:\Monica\MSDATA\Kinases\SB\04252008Solcomp\J2_100X\m05012008_sbsoly_12_100x_j2_1.raw		0	1392.724875		0	FALSE	0	-777.777
-1	1	0	0.07	0.18	IPI:IPI00220327.3	66149	SPACER	SWISS-PROT:P04264|ENSEMBL:ENSP00000252244|REFSEQ:NP_006112|H-INV:HIT000261150|VEGA:OTTHUMP00000167602 Tax_Id=9606 Gene_Symbol=KRT1 Keratin, type II cytoskeletal 1	TNAENEFVTIKK	465.2484	1392.7234	3	15	-777.777	-777.777	-777.777	-777.777	0	0	3528.3512	0	0	0	1392.7248	465.2490145	1392.725255	0	FALSE			-777.777	-777.777	-777.777	1	10.9	M:\Monica\MSDATA\Kinases\SB\04252008Solcomp\J2_100X\Kinases_SB_04252008Solcomp_J2_100X_combo_mascot_results_MWQcomp.html		1	-777.777	-777.777	M:\Monica\MSDATA\Kinases\SB\04252008Solcomp\J2_100X\m05012008_sbsoly_12_100x_j2_2.raw		0	1392.724875		0	FALSE	0	-777.777
-1	1	0	0.07	0.18	IPI:IPI00220327.3	66149	SPACER	SWISS-PROT:P04264|ENSEMBL:ENSP00000252244|REFSEQ:NP_006112|H-INV:HIT000261150|VEGA:OTTHUMP00000167602 Tax_Id=9606 Gene_Symbol=KRT1 Keratin, type II cytoskeletal 1	WELLQQVDTSTR	738.377	1474.7394	2	80	-777.777	-777.777	-777.777	-777.777	3092.289068	11.32277857	3088.7157	3093.117405	3094.0956	748542.8635	1474.7416	738.3765756	1474.738626	1474.742178	FALSE			-777.777	-777.777	-777.777	1	61.1	M:\Monica\MSDATA\Kinases\SB\04252008Solcomp\J2_100X\Kinases_SB_04252008Solcomp_J2_100X_combo_mascot_results_MWQcomp.html		1	-777.777	-777.777	M:\Monica\MSDATA\Kinases\SB\04252008Solcomp\J2_100X\m05012008_sbsoly_12_100x_j2_4.raw		198986601.7	1474.741595		738.3777959	TRUE	738.3773716	-777.777
-1	1	0	0.07	0.18	IPI:IPI00220327.3	66149	SPACER	SWISS-PROT:P04264|ENSEMBL:ENSP00000252244|REFSEQ:NP_006112|H-INV:HIT000261150|VEGA:OTTHUMP00000167602 Tax_Id=9606 Gene_Symbol=KRT1 Keratin, type II cytoskeletal 1	WELLQQVDTSTR	738.3776	1474.7407	2	72	-777.777	-777.777	-777.777	-777.777	3782.434766	12.982	3778.4017	3782.950302	3779.4066	5615.534325	1474.7416	738.3771756	1474.739826	1474.740891	FALSE			-777.777	-777.777	-777.777	1	54.4	M:\Monica\MSDATA\Kinases\SB\04252008Solcomp\J2_100X\Kinases_SB_04252008Solcomp_J2_100X_combo_mascot_results_MWQcomp.html		1	-777.777	-777.777	M:\Monica\MSDATA\Kinases\SB\04252008Solcomp\J2_100X\m05012008_sbsoly_12_100x_j2_2.raw		1233667.183	1474.741595		738.3775527	TRUE	738.3771283	-777.777
-1	1	0	0.07	0.18	IPI:IPI00220327.3	66149	SPACER	SWISS-PROT:P04264|ENSEMBL:ENSP00000252244|REFSEQ:NP_006112|H-INV:HIT000261150|VEGA:OTTHUMP00000167602 Tax_Id=9606 Gene_Symbol=KRT1 Keratin, type II cytoskeletal 1	WELLQQVDTSTR	738.3776	1474.7406	2	70	-777.777	-777.777	-777.777	-777.777	3157.529856	32.0653788	3143.2005	3155.103622	3146.9143	62204.59665	1474.7416	738.3771756	1474.739826	1474.739947	FALSE			-777.777	-777.777	-777.777	1	49	M:\Monica\MSDATA\Kinases\SB\04252008Solcomp\J2_100X\Kinases_SB_04252008Solcomp_J2_100X_combo_mascot_results_MWQcomp.html		1	-777.777	-777.777	M:\Monica\MSDATA\Kinases\SB\04252008Solcomp\J2_100X\m05012008_sbsoly_12_100x_j2_1.raw		16478357.12	1474.741595		738.3773948	TRUE	738.3769704	-777.777
-1	1	0	0.07	0.18	IPI:IPI00220327.3	66149	SPACER	SWISS-PROT:P04264|ENSEMBL:ENSP00000252244|REFSEQ:NP_006112|H-INV:HIT000261150|VEGA:OTTHUMP00000167602 Tax_Id=9606 Gene_Symbol=KRT1 Keratin, type II cytoskeletal 1	WELLQQVDTSTR	738.379	1474.7434	2	69	-777.777	-777.777	-777.777	-777.777	0	0	3070.4261	0	0	0	1474.7416	738.3785756	1474.742626	0	FALSE			-777.777	-777.777	-777.777	1	50.7	M:\Monica\MSDATA\Kinases\SB\04252008Solcomp\J2_100X\Kinases_SB_04252008Solcomp_J2_100X_combo_mascot_results_MWQcomp.html		1	-777.777	-777.777	M:\Monica\MSDATA\Kinases\SB\04252008Solcomp\J2_100X\m05012008_sbsoly_12_100x_j2_1.raw		0	1474.741595		0	TRUE	0	-777.777
-1	1	0	0.07	0.18	IPI:IPI00220327.3	66149	SPACER	SWISS-PROT:P04264|ENSEMBL:ENSP00000252244|REFSEQ:NP_006112|H-INV:HIT000261150|VEGA:OTTHUMP00000167602 Tax_Id=9606 Gene_Symbol=KRT1 Keratin, type II cytoskeletal 1	WELLQQVDTSTR	738.3773	1474.7399	2	68	-777.777	-777.777	-777.777	-777.777	0	0	3747.5222	0	0	0	1474.7416	738.3768756	1474.739226	0	FALSE			-777.777	-777.777	-777.777	1	49.2	M:\Monica\MSDATA\Kinases\SB\04252008Solcomp\J2_100X\Kinases_SB_04252008Solcomp_J2_100X_combo_mascot_results_MWQcomp.html		1	-777.777	-777.777	M:\Monica\MSDATA\Kinases\SB\04252008Solcomp\J2_100X\m05012008_sbsoly_12_100x_j2_2.raw		0	1474.741595		0	TRUE	0	-777.777
-1	1	0	0.07	0.18	IPI:IPI00220327.3	66149	SPACER	SWISS-PROT:P04264|ENSEMBL:ENSP00000252244|REFSEQ:NP_006112|H-INV:HIT000261150|VEGA:OTTHUMP00000167602 Tax_Id=9606 Gene_Symbol=KRT1 Keratin, type II cytoskeletal 1	WELLQQVDTSTR	738.3774	1474.7402	2	67	-777.777	-777.777	-777.777	-777.777	0	0	3172.1727	0	0	0	1474.7416	738.3769756	1474.739426	0	FALSE			-777.777	-777.777	-777.777	1	47.7	M:\Monica\MSDATA\Kinases\SB\04252008Solcomp\J2_100X\Kinases_SB_04252008Solcomp_J2_100X_combo_mascot_results_MWQcomp.html		1	-777.777	-777.777	M:\Monica\MSDATA\Kinases\SB\04252008Solcomp\J2_100X\m05012008_sbsoly_12_100x_j2_1.raw		0	1474.741595		0	TRUE	0	-777.777
-1	1	0	0.07	0.18	IPI:IPI00220327.3	66149	SPACER	SWISS-PROT:P04264|ENSEMBL:ENSP00000252244|REFSEQ:NP_006112|H-INV:HIT000261150|VEGA:OTTHUMP00000167602 Tax_Id=9606 Gene_Symbol=KRT1 Keratin, type II cytoskeletal 1	YEDEINKR	533.7609	1065.5072	2	39	-777.777	-777.777	-777.777	-777.777	0	0	762.9313	764.2640575	764.2676	1851.833891	1065.509	533.7612539	1065.507982	1065.50874	FALSE			-777.777	-777.777	-777.777	1	15.8	M:\Monica\MSDATA\Kinases\SB\04252008Solcomp\J2_100X\Kinases_SB_04252008Solcomp_J2_100X_combo_mascot_results_MWQcomp.html		1	-777.777	-777.777	M:\Monica\MSDATA\Kinases\SB\04252008Solcomp\J2_100X\m05012008_sbsoly_12_100x_j2_5.raw		0	1065.509075		533.760896	TRUE	533.7612499	-777.777
-1	1	0	0.07	0.18	IPI:IPI00220327.3	66149	SPACER	SWISS-PROT:P04264|ENSEMBL:ENSP00000252244|REFSEQ:NP_006112|H-INV:HIT000261150|VEGA:OTTHUMP00000167602 Tax_Id=9606 Gene_Symbol=KRT1 Keratin, type II cytoskeletal 1	YEDEINKR	533.7608	1065.5071	2	32	-777.777	-777.777	-777.777	-777.777	0	0	693.8936	693.8796225	694.9342	492.137429	1065.509	533.7611539	1065.507782	1065.508828	FALSE			-777.777	-777.777	-777.777	1	17	M:\Monica\MSDATA\Kinases\SB\04252008Solcomp\J2_100X\Kinases_SB_04252008Solcomp_J2_100X_combo_mascot_results_MWQcomp.html		1	-777.777	-777.777	M:\Monica\MSDATA\Kinases\SB\04252008Solcomp\J2_100X\m05012008_sbsoly_12_100x_j2_6.raw		0	1065.509075		533.7609129	TRUE	533.7612668	-777.777
-1	1	0	0.07	0.18	IPI:IPI00220327.3	66149	SPACER	SWISS-PROT:P04264|ENSEMBL:ENSP00000252244|REFSEQ:NP_006112|H-INV:HIT000261150|VEGA:OTTHUMP00000167602 Tax_Id=9606 Gene_Symbol=KRT1 Keratin, type II cytoskeletal 1	YEDEINKR	533.761	1065.5075	2	30	-777.777	-777.777	-777.777	-777.777	0	0	828.7325	829.2949277	828.1067	778.3396253	1065.509	533.7613539	1065.508182	1065.509485	FALSE			-777.777	-777.777	-777.777	1	10.9	M:\Monica\MSDATA\Kinases\SB\04252008Solcomp\J2_100X\Kinases_SB_04252008Solcomp_J2_100X_combo_mascot_results_MWQcomp.html		1	-777.777	-777.777	M:\Monica\MSDATA\Kinases\SB\04252008Solcomp\J2_100X\m05012008_sbsoly_12_100x_j2_3.raw		0	1065.509075		533.7610479	TRUE	533.7614018	-777.777
-1	1	0	0.07	0.18	IPI:IPI00220327.3	66149	SPACER	SWISS-PROT:P04264|ENSEMBL:ENSP00000252244|REFSEQ:NP_006112|H-INV:HIT000261150|VEGA:OTTHUMP00000167602 Tax_Id=9606 Gene_Symbol=KRT1 Keratin, type II cytoskeletal 1	YEDEINKR	533.7617	1065.5089	2	29	-777.777	-777.777	-777.777	-777.777	0	0	800.1137	800.8011096	800.8002	1378.411625	1065.509	533.7620539	1065.509582	1065.509196	FALSE			-777.777	-777.777	-777.777	1	8.7	M:\Monica\MSDATA\Kinases\SB\04252008Solcomp\J2_100X\Kinases_SB_04252008Solcomp_J2_100X_combo_mascot_results_MWQcomp.html		1	-777.777	-777.777	M:\Monica\MSDATA\Kinases\SB\04252008Solcomp\J2_100X\m05012008_sbsoly_12_100x_j2_4.raw		0	1065.509075		533.7609861	TRUE	533.76134	-777.777
-1	1	0	0.07	0.18	IPI:IPI00220327.3	66149	SPACER	SWISS-PROT:P04264|ENSEMBL:ENSP00000252244|REFSEQ:NP_006112|H-INV:HIT000261150|VEGA:OTTHUMP00000167602 Tax_Id=9606 Gene_Symbol=KRT1 Keratin, type II cytoskeletal 1	YEDEINKR	356.1769	1065.5088	3	23	-777.777	-777.777	-777.777	-777.777	0	0	762.5951	0	0	0	1065.509	356.1779294	1065.512	0	FALSE			-777.777	-777.777	-777.777	1	10.4	M:\Monica\MSDATA\Kinases\SB\04252008Solcomp\J2_100X\Kinases_SB_04252008Solcomp_J2_100X_combo_mascot_results_MWQcomp.html		1	-777.777	-777.777	M:\Monica\MSDATA\Kinases\SB\04252008Solcomp\J2_100X\m05012008_sbsoly_12_100x_j2_5.raw		0	1065.509075		0	FALSE	0	-777.777
-1	1	0	0.07	0.18	IPI:IPI00220327.3	66149	SPACER	SWISS-PROT:P04264|ENSEMBL:ENSP00000252244|REFSEQ:NP_006112|H-INV:HIT000261150|VEGA:OTTHUMP00000167602 Tax_Id=9606 Gene_Symbol=KRT1 Keratin, type II cytoskeletal 1	YEDEINKR	356.1768	1065.5084	3	17	-777.777	-777.777	-777.777	-777.777	0	0	693.574	0	0	0	1065.509	356.1778294	1065.5117	0	FALSE			-777.777	-777.777	-777.777	1	2.4	M:\Monica\MSDATA\Kinases\SB\04252008Solcomp\J2_100X\Kinases_SB_04252008Solcomp_J2_100X_combo_mascot_results_MWQcomp.html		1	-777.777	-777.777	M:\Monica\MSDATA\Kinases\SB\04252008Solcomp\J2_100X\m05012008_sbsoly_12_100x_j2_6.raw		0	1065.509075		0	FALSE	0	-777.777
-1	1	0	0.07	0.18	IPI:IPI00220327.3	66149	SPACER	SWISS-PROT:P04264|ENSEMBL:ENSP00000252244|REFSEQ:NP_006112|H-INV:HIT000261150|VEGA:OTTHUMP00000167602 Tax_Id=9606 Gene_Symbol=KRT1 Keratin, type II cytoskeletal 1	YEELQITAGR	590.303	1178.5914	2	81	-777.777	-777.777	-777.777	-777.777	2575.603212	13.58174935	2579.8961	2575.307589	2575.3705	173215.7189	1178.5931	590.3031389	1178.591752	1178.592471	FALSE			-777.777	-777.777	-777.777	1	53	M:\Monica\MSDATA\Kinases\SB\04252008Solcomp\J2_100X\Kinases_SB_04252008Solcomp_J2_100X_combo_mascot_results_MWQcomp.html		1	-777.777	-777.777	M:\Monica\MSDATA\Kinases\SB\04252008Solcomp\J2_100X\m05012008_sbsoly_12_100x_j2_5.raw		65168021.31	1178.593135		590.3030081	TRUE	590.3031469	-777.777
-1	1	0	0.07	0.18	IPI:IPI00220327.3	66149	SPACER	SWISS-PROT:P04264|ENSEMBL:ENSP00000252244|REFSEQ:NP_006112|H-INV:HIT000261150|VEGA:OTTHUMP00000167602 Tax_Id=9606 Gene_Symbol=KRT1 Keratin, type II cytoskeletal 1	YEELQITAGR	590.3029	1178.5913	2	79	-777.777	-777.777	-777.777	-777.777	2590.048674	12.9123784	2581.3043	2588.337173	2589.5531	95595.3815	1178.5931	590.3030389	1178.591552	1178.592579	FALSE			-777.777	-777.777	-777.777	1	53.5	M:\Monica\MSDATA\Kinases\SB\04252008Solcomp\J2_100X\Kinases_SB_04252008Solcomp_J2_100X_combo_mascot_results_MWQcomp.html		1	-777.777	-777.777	M:\Monica\MSDATA\Kinases\SB\04252008Solcomp\J2_100X\m05012008_sbsoly_12_100x_j2_6.raw		35968846.72	1178.593135		590.3030269	TRUE	590.3031658	-777.777
-1	1	0	0.07	0.18	IPI:IPI00220327.3	66149	SPACER	SWISS-PROT:P04264|ENSEMBL:ENSP00000252244|REFSEQ:NP_006112|H-INV:HIT000261150|VEGA:OTTHUMP00000167602 Tax_Id=9606 Gene_Symbol=KRT1 Keratin, type II cytoskeletal 1	YEELQITAGR	590.3042	1178.5938	2	78	-777.777	-777.777	-777.777	-777.777	2568.782168	17.27965358	2560.4269	2567.765318	2567.8369	77666.74122	1178.5931	590.3043389	1178.594152	1178.593503	FALSE			-777.777	-777.777	-777.777	1	52.5	M:\Monica\MSDATA\Kinases\SB\04252008Solcomp\J2_100X\Kinases_SB_04252008Solcomp_J2_100X_combo_mascot_results_MWQcomp.html		1	-777.777	-777.777	M:\Monica\MSDATA\Kinases\SB\04252008Solcomp\J2_100X\m05012008_sbsoly_12_100x_j2_1.raw		29170277.38	1178.593135		590.3032009	TRUE	590.3033398	-777.777
-1	1	0	0.07	0.18	IPI:IPI00220327.3	66149	SPACER	SWISS-PROT:P04264|ENSEMBL:ENSP00000252244|REFSEQ:NP_006112|H-INV:HIT000261150|VEGA:OTTHUMP00000167602 Tax_Id=9606 Gene_Symbol=KRT1 Keratin, type II cytoskeletal 1	YEELQITAGR	590.303	1178.5915	2	77	-777.777	-777.777	-777.777	-777.777	2555.133	0	2545.6069	2551.353852	2551.3623	413550.4994	1178.5931	590.3031389	1178.591752	1178.592598	FALSE			-777.777	-777.777	-777.777	1	51	M:\Monica\MSDATA\Kinases\SB\04252008Solcomp\J2_100X\Kinases_SB_04252008Solcomp_J2_100X_combo_mascot_results_MWQcomp.html		1	-777.777	-777.777	M:\Monica\MSDATA\Kinases\SB\04252008Solcomp\J2_100X\m05012008_sbsoly_12_100x_j2_4.raw		84652520.5	1178.593135		590.3030286	TRUE	590.3031674	-777.777
-1	1	0	0.07	0.18	IPI:IPI00220327.3	66149	SPACER	SWISS-PROT:P04264|ENSEMBL:ENSP00000252244|REFSEQ:NP_006112|H-INV:HIT000261150|VEGA:OTTHUMP00000167602 Tax_Id=9606 Gene_Symbol=KRT1 Keratin, type II cytoskeletal 1	YEELQITAGR	590.303	1178.5914	2	74	-777.777	-777.777	-777.777	-777.777	3149.426666	62.43327274	3140.3634	3157.255915	3167.2226	1671.791749	1178.5931	590.3031389	1178.591752	1178.592784	FALSE			-777.777	-777.777	-777.777	1	53.5	M:\Monica\MSDATA\Kinases\SB\04252008Solcomp\J2_100X\Kinases_SB_04252008Solcomp_J2_100X_combo_mascot_results_MWQcomp.html		1	-777.777	-777.777	M:\Monica\MSDATA\Kinases\SB\04252008Solcomp\J2_100X\m05012008_sbsoly_12_100x_j2_2.raw		628061.8452	1178.593135		590.3030718	TRUE	590.3032106	-777.777
-1	1	0	0.07	0.18	IPI:IPI00220327.3	66149	SPACER	SWISS-PROT:P04264|ENSEMBL:ENSP00000252244|REFSEQ:NP_006112|H-INV:HIT000261150|VEGA:OTTHUMP00000167602 Tax_Id=9606 Gene_Symbol=KRT1 Keratin, type II cytoskeletal 1	YEELQITAGR	590.3032	1178.5918	2	74	-777.777	-777.777	-777.777	-777.777	0	0	3130.7477	0	0	0	1178.5931	590.3033389	1178.592152	0	FALSE			-777.777	-777.777	-777.777	1	54.5	M:\Monica\MSDATA\Kinases\SB\04252008Solcomp\J2_100X\Kinases_SB_04252008Solcomp_J2_100X_combo_mascot_results_MWQcomp.html		1	-777.777	-777.777	M:\Monica\MSDATA\Kinases\SB\04252008Solcomp\J2_100X\m05012008_sbsoly_12_100x_j2_2.raw		0	1178.593135		0	TRUE	0	-777.777
-1	1	0	0.07	0.18	IPI:IPI00220327.3	66149	SPACER	SWISS-PROT:P04264|ENSEMBL:ENSP00000252244|REFSEQ:NP_006112|H-INV:HIT000261150|VEGA:OTTHUMP00000167602 Tax_Id=9606 Gene_Symbol=KRT1 Keratin, type II cytoskeletal 1	YEELQITAGR	590.3031	1178.5916	2	74	-777.777	-777.777	-777.777	-777.777	0	0	2567.8919	0	0	0	1178.5931	590.3032389	1178.591952	0	FALSE			-777.777	-777.777	-777.777	1	49.6	M:\Monica\MSDATA\Kinases\SB\04252008Solcomp\J2_100X\Kinases_SB_04252008Solcomp_J2_100X_combo_mascot_results_MWQcomp.html		1	-777.777	-777.777	M:\Monica\MSDATA\Kinases\SB\04252008Solcomp\J2_100X\m05012008_sbsoly_12_100x_j2_5.raw		0	1178.593135		0	TRUE	0	-777.777
-1	1	0	0.07	0.18	IPI:IPI00220327.3	66149	SPACER	SWISS-PROT:P04264|ENSEMBL:ENSP00000252244|REFSEQ:NP_006112|H-INV:HIT000261150|VEGA:OTTHUMP00000167602 Tax_Id=9606 Gene_Symbol=KRT1 Keratin, type II cytoskeletal 1	YEELQITAGR	590.3032	1178.5918	2	72	-777.777	-777.777	-777.777	-777.777	0	0	2620.6532	0	0	0	1178.5931	590.3033389	1178.592152	0	FALSE			-777.777	-777.777	-777.777	1	45.7	M:\Monica\MSDATA\Kinases\SB\04252008Solcomp\J2_100X\Kinases_SB_04252008Solcomp_J2_100X_combo_mascot_results_MWQcomp.html		1	-777.777	-777.777	M:\Monica\MSDATA\Kinases\SB\04252008Solcomp\J2_100X\m05012008_sbsoly_12_100x_j2_1.raw		0	1178.593135		0	TRUE	0	-777.777
-1	1	0	0.07	0.18	IPI:IPI00220327.3	66149	SPACER	SWISS-PROT:P04264|ENSEMBL:ENSP00000252244|REFSEQ:NP_006112|H-INV:HIT000261150|VEGA:OTTHUMP00000167602 Tax_Id=9606 Gene_Symbol=KRT1 Keratin, type II cytoskeletal 1	YEELQITAGR	590.3042	1178.5938	2	68	-777.777	-777.777	-777.777	-777.777	2557.352561	9.776294908	2565.2518	2558.50632	2558.9105	242981.056	1178.5931	590.3043389	1178.594152	1178.594183	FALSE			-777.777	-777.777	-777.777	1	48.5	M:\Monica\MSDATA\Kinases\SB\04252008Solcomp\J2_100X\Kinases_SB_04252008Solcomp_J2_100X_combo_mascot_results_MWQcomp.html		1	-777.777	-777.777	M:\Monica\MSDATA\Kinases\SB\04252008Solcomp\J2_100X\m05012008_sbsoly_12_100x_j2_3.raw		91261862.38	1178.593135		590.3041816	TRUE	590.3043205	-777.777
-1	1	0	0.07	0.18	IPI:IPI00220327.3	66149	SPACER	SWISS-PROT:P04264|ENSEMBL:ENSP00000252244|REFSEQ:NP_006112|H-INV:HIT000261150|VEGA:OTTHUMP00000167602 Tax_Id=9606 Gene_Symbol=KRT1 Keratin, type II cytoskeletal 1	YEELQITAGR	590.3031	1178.5916	2	67	-777.777	-777.777	-777.777	-777.777	0	0	2551.7387	0	0	0	1178.5931	590.3032389	1178.591952	0	FALSE			-777.777	-777.777	-777.777	1	40.4	M:\Monica\MSDATA\Kinases\SB\04252008Solcomp\J2_100X\Kinases_SB_04252008Solcomp_J2_100X_combo_mascot_results_MWQcomp.html		1	-777.777	-777.777	M:\Monica\MSDATA\Kinases\SB\04252008Solcomp\J2_100X\m05012008_sbsoly_12_100x_j2_3.raw		0	1178.593135		0	TRUE	0	-777.777
[truncated: 9,079 more rows]
[truncated: 52 more columns]
